# Supplementary material for: Transcriptional activation of Jun and Fos members of the AP‐1 complex is a conserved signature of immune aging that contributes to inflammaging
Source: Aging Cell. 2023 Feb 24;22(4):e13792. doi: 10.1111/acel.13792 (PMC10086525; doi:10.1111/acel.13792)
Supplement: Supplementary file 10 — Table S2 [file ACEL-22-e13792-s012.xlsx]

## Sheet: Sheet1
Tissue	Strain	Sex	Age	Sample	B.Viable	CD4.Viable	CD8.Viable	B.Lymphocytes	CD4.Lymphocytes	CD8.Lymphocytes	CD4.Naive	CD4.CM	CD4.EM	CD4.EMRA	CD8.Naive	CD8.CM	CD8.EM	CD8.EMRA	IL7R.B	IL7R.CD4	IL7R.CD8	IL7R.CD4.Naive	IL7R.CD4.CM	IL7R.CD4.EM	IL7R.CD4.EMRA	IL7R.CD8.Naive	IL7R.CD8.CM	IL7R.CD8.EM	IL7R.CD8.EMRA	CD38.B	CD38.CD4	CD38.CD8	CD38.CD4.Naive	CD38.CD4.CM	CD38.CD4.EM	CD38.CD4.EMRA	CD38.CD8.Naive	CD38.CD8.CM	CD38.CD8.EM	CD38.CD8.EMRA	PD1.B	PD1.CD4	PD1.CD8	PD1.CD4.Naive	PD1.CD4.CM	PD1.CD4.EM	PD1.CD4.EMRA	PD1.CD8.Naive	PD1.CD8.CM
PBL	B6	M	12	1	23.9	17.7	7.37	37.1	27.5	11.4	31.2	2.49	11.7	54.1	42.5	15.4	13.2	28.2	2.78	64.8	68.1	84.6	58.6	73.3	51.8	79.1	88.3	65.5	41.6	99.2	13.3	37.3	4.37	59.1	66.8	4.19	29	83.3	55.5	16.1	1.75	2.3	0.729	0.661	15.3	12.9	0.202	0.343	0.758
PBL	B6	M	12	2	49.8	9.63	8.14	66.2	12.8	10.8	67	1.17	3.56	28.3	83.6	8.3	2.91	5.19	1.01	55.5	46.2	64.6	58.7	67.1	32.3	44.1	54.9	63.3	56.9	99.8	3.57	4.3	1.3	35.8	32.9	3.92	1.34	27.3	29.3	1.23	0.339	1.95	0.586	0.466	16.5	19.9	2.59	0.137	1.07
PBL	B6	M	12	3	50.6	9.3	8.3	64.9	11.9	10.6	62.4	1.09	3.44	33.1	84.3	6.19	3.29	6.24	1.09	53	47.6	64.6	48.9	56.2	30.8	46.2	53.2	56.3	57.2	99.7	4.5	4.84	2.04	42.6	38.4	4.37	2.2	30.2	29.9	2.08	0.217	2.23	0.869	0.742	17	22.6	2.45	0.108	1.26
PBL	B6	F	12	4	45.4	13.4	10.9	59.1	17.5	14.2	66.9	2.55	4.98	25.5	85.2	8.39	2.14	4.24	0.999	57	51.6	65.4	59	64.1	33.5	50.4	56.9	61.4	60	99.9	5.74	5.73	1.99	35.8	41.7	5.52	2.43	33.8	33.6	2.26	0.336	2.95	0.576	0.652	18.3	28.9	2.35	0.191	1.94
PBL	B6	F	12	5	40	14.5	10.6	53.2	19.2	14.1	67.5	1.6	3.61	27.3	82.9	7.29	4.47	5.37	0.968	53.8	46.3	62.6	55.2	63.9	30.9	45.9	50.9	38.4	53	99.9	5.1	6.03	2.38	40	41.8	4.94	2.06	30.3	42.6	4.05	0.22	2.03	0.869	0.665	18.1	19.2	2.2	0.0999	1.7
PBL	NZO	F	72	35	27	8.48	5.08	47.8	15	9.01	21.5	9.32	54.6	14.6	23.4	10.7	53.2	12.7	6.4	76.6	68.7	79	76.9	83.8	45.7	83.2	96	59	59.9	2.27	0.828	0.553	0.77	0.761	0.91	0.65	0.169	2.57	0.334	0.468	0.234	16.3	3.24	1.71	23.5	24.3	3.01	1.52	4.41
PBL	NZO	F	72	36	27.8	12.2	7.34	47.9	21	12.6	34.5	7.4	27.2	30.9	44.7	8.32	19.3	27.5	3.74	76.4	82.2	87.3	78.9	81.1	59.5	87.9	92.8	84.1	68.6	0.779	0.853	0.49	0.881	1.33	1.06	0.531	0.213	1.64	0.915	0.148	0.18	6.9	1.82	1.07	15.5	19	0.663	1.07	2.45
PBL	NZO	M	72	38	18.9	9.95	5.37	38.8	20.4	11	35.1	5.67	26	33.2	36.5	7.36	23.3	32.6	4.33	75	81.3	85.5	78.3	82.8	57.2	87.3	93.1	88.6	66.9	0.904	0.727	0.3	0.863	1.25	0.815	0.426	0.205	1.02	0.322	0.115	0.159	7.42	2.17	0.69	23.2	21.5	0.822	0.769	3.05
PBL	NZO	M	72	39	58.8	14.4	13.8	61.8	15.1	14.5	37.6	7.04	50.5	4.83	36.9	41.1	15.6	6.48	0.907	45.3	81.5	60	53.9	35.3	23.8	77.5	94.3	67.2	57.3	99.7	46.5	44.7	7.41	55	73.5	56.7	9.49	65.4	80.3	28.4	0.259	43	10.4	1.96	45.2	73.3	42.9	0.708	2.97
PBL	NZO	M	77	40	29.5	4.51	2.35	57.1	8.75	4.55	12.8	5.01	57.6	24.6	18.5	8.52	42	30.8	1.75	63.5	69.8	60.3	68.8	76.9	32.7	71.4	91.1	82	46.5	0.432	1.79	1.26	2.01	1.4	2.22	0.758	0.484	6.84	1.07	0.291	0.075	17.8	5.69	2.19	22.8	27.4	2.46	1.69	5.26
PBL	B6	F	77	40	31	4.13	4.41	56.6	7.53	8.03	14.4	9.74	57.6	18.2	12.8	9.04	53.6	24.2	1.07	69	81	77.2	77.6	73.4	43.9	83.6	86.3	83	73	100	42.2	53.2	14.6	60.4	55.1	13.8	18.3	78.4	75.9	12.7	0.342	27.6	11.5	0.935	41.8	39.8	2.66	0.592	8.68
PBL	B6	F	77	41	45	2.75	8.87	68	4.16	13.4	12	9.41	65.9	12.7	3.57	4.27	83.3	8.82	1.23	64	53	73.3	64.5	67.9	35	78.5	86.5	50.5	49.9	99.9	59.3	86.3	14	83	71.5	21.8	25.6	95.5	93.7	36.3	2.09	35.2	20.6	4.86	47.1	44.8	4.87	3.48	16.7
PBL	NZO	F	77	42	34.5	11.6	7.58	51.9	17.4	11.4	31.5	7.24	30.3	31	26.5	10.4	34.3	28.7	7.27	71.7	81.9	80.4	72.2	79.3	55.4	82.5	91.6	91.2	66.6	0.917	0.829	0.267	0.664	1.45	1.18	0.507	0.101	1.16	0.35	0	0.144	5.27	1.63	0.803	11.3	12.9	0.957	0.705	1.93
PBL	B6	F	77	42	57.7	3.28	5.45	76.8	4.36	7.25	19.6	7.66	53.9	18.8	31.4	11.7	37.8	19.1	1.19	67.5	80.1	81	66.7	71.6	42.2	85.8	89.6	76.8	71.6	100	44.7	48.4	11.3	68.3	64.3	13.9	13.5	82	85.6	11.7	0.512	26.2	10.8	0.805	35.8	42.5	1.85	0.363	6.34
PBL	B6	M	78	45	38.1	2.61	8.28	71.3	4.88	15.5	32.7	8.75	33.9	24.5	14.5	9.76	48.7	27	0.933	71.9	77.7	85.2	79.3	70.3	53.8	89.6	95.3	74.1	71.5	99.9	20.7	36.6	5.17	32.9	41.3	8.51	6.6	54.4	56.2	10.9	0.345	14	2.96	1.32	17.6	33.2	3.05	0.172	0.889
PBL	B6	M	78	46	39.3	4.6	12.4	63.7	7.45	20.1	30.1	5.26	34.9	29.7	15.6	10	50.2	24.2	0.819	61	82.4	73.8	76.2	70.6	34.1	81.5	95.9	84.6	72.8	99.8	21.3	35.5	4.96	50.2	43.5	6.81	5.04	51.4	56.7	4.73	0.337	15	12.3	0.803	34.7	35.2	2.15	0.367	2.04
PBL	B6	M	78	47	52.9	2.77	5.36	79.7	4.18	8.08	34.9	7.76	33.1	24.2	21.1	6.92	39	33	0.916	62.1	84.6	72.7	69.7	62.4	44	85.6	92.9	90.1	75.6	99.3	16.3	16.1	4.53	34.1	31.5	6.7	4.32	39.3	29	3.52	0.278	12.8	3.88	2.42	19	28.1	4.87	1.08	0.824
PBL	NZO	F	12	243	27.4	21.1	11.2	36	27.8	14.7	73.5	1.58	4.9	20	79.2	12	2.11	6.73	3.95	89.7	79.4	94.3	73.8	76.8	77.3	79.3	89.1	65.7	67.4	100	7.04	24.6	1.93	46.3	66.4	8.15	17.5	75.3	44.6	11.7	0.226	2.61	0.217	0.568	23.8	31.5	1.37	0.103	0.756
PBL	NZO	F	12	244	26.8	23	9.96	37	31.7	13.8	74.2	1.4	3.85	20.6	80.1	12.2	1.96	5.68	2.83	87.5	71.7	91.3	73.6	81.1	76.3	70.4	85.6	73.1	60.4	99.9	5.72	15.8	1.52	43.1	60.5	7.99	9.58	58.4	35.8	6.25	0.272	2.36	0.274	0.854	31.4	29.2	2.54	0.215	0.416
PBL	NZO	F	12	245	27.1	24.2	11.6	36	32.2	15.4	70.5	1.87	6	21.6	75.7	13.9	2.98	7.33	3.41	87.7	73.5	92.9	66.3	75.4	76	72.4	89.8	64	58.8	100	7.35	24.4	2.08	54.5	67.6	6.05	15.2	74.5	61.9	9.47	0.0927	2.81	0.434	0.736	28.2	32.2	1.52	0.126	0.625
PBL	NZO	M	12	251	20.4	15.9	7.41	30.6	23.9	11.1	69.7	2.36	5.37	22.5	77.9	11	3.2	7.72	2.15	84.1	72.4	90.7	70	73.4	67.9	71.6	87.4	68.5	60.5	99.8	7.12	17.4	1.33	38.6	62.6	9.72	11.4	59.8	40	8.47	0.0693	3.12	0.286	0.881	25.2	32	2.99	0.035	0.866
PBL	NZO	M	12	252	53	13.5	16.2	57.4	14.6	17.6	41.3	7.71	46.6	4.4	35.4	40.3	18.9	5.4	1.04	54.4	83.8	68.9	55.3	43.7	29.6	83.3	95.6	64.7	65.6	99.7	47.8	52.2	8.01	57.3	81.4	47.5	12.1	76.7	85.3	16.6	0.236	36.5	3.67	1.57	43.8	66.7	32	0.547	1.53
PBL	NZO	M	12	253	21.8	18.8	8.2	35.5	30.7	13.4	70.9	2.49	7.46	19.2	68	16.7	7.99	7.18	2.21	85.7	71.7	91.1	68	72	73.2	72.2	86.5	48.5	59.8	99.9	8.78	30	1.6	51.6	65.8	9.19	16.7	71.1	69.8	16.3	0.209	3.36	0.382	1.02	33.3	30.5	1.82	0.254	0.296
SPL	B6	M	12	1	62.9	13.7	8.7	65.7	14.3	9.08	58.5	4.88	17.2	19.4	58.5	13.2	7.49	20.7	0.913	45.6	53.3	47.6	27	50.2	40.3	46.4	51.8	75.5	65.7	99.7	17.8	9.52	5.01	40.2	65.2	8.69	5.09	31.8	25.2	2.02	0.63	9.65	0.951	1.56	32.6	36.4	4.56	0.337	2.89
SPL	B6	M	12	2	62.5	14.3	8.76	65	14.9	9.11	64.9	5.49	15.7	13.9	68.7	14.1	4.54	12.5	0.876	45.6	49.1	47.8	32.6	49	36.7	45	47.7	72.5	64.5	99.8	18.2	10.9	5.08	42.2	69.6	12.1	5.86	36.6	30.2	2	0.627	9.79	1.03	1.37	28.8	40.6	6.77	0.379	2.73
SPL	B6	M	12	3	54.5	17.3	10.6	56.8	18.1	11.1	62.7	5.73	19.9	11.6	67.3	12.7	5.82	14.1	0.912	47.4	56.4	49.4	33.1	47.9	42.8	52.4	52.1	76.1	71.1	99.8	22.5	12.2	5.01	49	74.7	14.1	6.66	43.8	26.8	3.7	0.978	12.9	1	1.74	30.6	45.6	8.67	0.211	3.05
SPL	B6	F	12	4	53	18.1	11	55.2	18.8	11.4	61.6	5.42	19.7	13.3	67.2	11.6	6.36	14.9	0.885	48	55.4	50.3	33.8	47.6	43.9	49.7	53.3	76.8	73.8	99.8	22.8	12	5.63	49.4	74.9	14.8	7.33	42.4	25.5	3.77	0.843	12.9	0.927	1.51	33.4	45.6	8.94	0.273	2.85
SPL	B6	F	12	5	57.4	15.5	10.9	60.1	16.3	11.4	63.8	5.66	16.7	13.9	61.3	13.9	8.21	16.5	0.878	48.9	56.4	50.3	30.8	51.7	46.7	51.3	49.7	73.8	72.8	99.9	17.9	11	4.09	44.2	69.1	9.19	5.07	37.8	27.2	2.52	0.556	8.74	1.05	1.13	28	34.6	4.8	0.385	1.76
SPL	NZO	F	72	35	25.9	21.6	9.33	37.7	31.5	13.6	39.6	3.04	10.7	46.5	50.8	11	13.1	24.6	1.75	71.5	72.5	89.4	61.4	75	56.2	84.2	88.3	61.9	46.7	99.9	12.7	30	3.69	54.6	64.9	5.46	22.5	78.1	47.2	15.2	0.187	2.24	0.686	0.431	16.5	13.4	0.251	0.205	1.42
SPL	NZO	F	72	36	45.1	17.6	6.97	47.7	18.6	7.36	52.2	4.46	36.8	6.54	67.5	16	8.5	7.88	2.68	65.3	77.5	69.6	54.2	61.9	57	74.7	91.5	80.5	69.9	0.755	0.604	0.259	0.207	2.94	0.851	0.785	0.0853	0.629	0.677	0.365	0.187	16.4	1.38	0.295	16.9	41.5	3.57	0.256	1.8
SPL	NZO	M	72	38	40.4	12.3	4.68	44.4	13.5	5.16	53.7	4.42	36.1	5.78	63.1	23.6	7.76	5.46	2.51	66.7	80	70.9	53.5	64.1	54.7	76.1	93.4	79.5	69.3	0.544	0.5	0.215	0.244	2.04	0.68	0.567	0.0341	0.273	0.831	0.787	0.167	13	1.72	0.564	22.2	32	3.68	0.17	0.82
SPL	NZO	M	72	39	39.3	10.6	3.91	43	11.6	4.28	52.3	4.52	38.2	5	62.8	25	8.12	3.91	2.5	62.2	77.8	66.2	41	61.4	45.6	73.3	92.1	76.3	62.5	0.624	0.548	0.257	0.253	3.14	0.643	0.567	0.0409	0.411	0.633	0	0.128	13.8	2.31	0.488	22.8	32.1	4.35	0.368	1.03
SPL	B6	F	77	40	15.8	6.75	2.13	19.1	8.15	2.58	10.2	7.42	78.9	3.37	30.1	39	25.3	5.67	1.4	45.6	68.3	48.6	54.4	45.6	19	72.7	79.9	53.1	33.3	99.4	73.8	61.5	11.4	67.4	82.1	81.8	18.4	78.1	87.8	57.7	0.598	62.6	20.3	4.55	63.5	70	64.1	1.53	6.15
SPL	NZO	M	77	40	53.4	11.7	4.69	58.7	12.9	5.16	51.8	4.74	38.8	4.57	55.1	27.5	12.9	4.38	1.44	64.3	79.5	66.3	52.3	65	48.5	74	95.7	73.3	64.9	0.392	0.607	0.385	0.215	2.89	0.881	0.187	0.0776	0.623	0.997	0	0.128	14.9	3.27	0.561	16.8	34.9	5.62	0.311	1.17
SPL	B6	F	77	41	39.4	10.9	5.59	44.4	12.3	6.29	10.7	7.72	77.2	4.3	15.3	28.3	46	10.4	0.841	41	54.1	46	47.2	41.1	14	61.6	82.5	43.7	12	99.7	76.1	80.2	13	80.2	84	84.3	28.1	88	89.7	93.3	0.553	70	38.5	5.46	72.5	78.4	75.6	8.48	17.7
SPL	B6	F	77	42	49.7	17.5	8.31	53.2	18.7	8.89	20.7	6.32	70	2.98	37.3	33.8	22.6	6.25	1.01	47.1	72.7	56.4	50.8	45.1	22.5	75.6	86.8	58.2	32.1	99.8	64.5	61	10.2	70.9	80.1	64.7	19	85.8	92.8	63.5	0.278	59.1	19.6	3.95	58.5	75.8	51.3	1.47	9.19
SPL	NZO	F	77	42	52.2	14.7	7.13	55.6	15.7	7.6	47.1	5.45	40.9	6.56	55.7	30.9	7.61	5.6	2.86	61.8	81.3	66.7	54.6	58.9	50.2	75.6	94.2	82.2	66.5	0.977	0.539	0.169	0.116	2.5	0.784	0.416	0	0.411	0.185	0	0.229	15.4	1.65	0.522	12.4	34.7	4.99	0.456	0.912
SPL	B6	M	78	45	62.7	14.6	12.4	64.3	15	12.7	53.2	5.45	32.7	8.63	59.6	30.8	6.46	3.22	1.07	59.8	88	75.4	56.6	41.3	36	85	92.5	58.7	81.4	99.3	22.5	6.44	1.56	27.2	53.8	29.9	1.33	9.43	41	1.83	0.22	23.9	3.35	1.16	26.2	60.7	23.6	0.283	2
SPL	B6	M	78	46	55.5	14	16.8	58.7	14.8	17.7	40.8	7.38	46.3	5.45	36.6	34.9	21.1	7.41	0.927	50.6	80.7	61.8	56.6	42.7	27	78	95.3	69.3	57.4	99.5	44.3	47.2	7.39	55.5	74.4	49.4	9.36	66.9	84.5	35.5	0.171	37.1	14.5	1.62	41.5	68.3	32.4	0.522	2.9
SPL	B6	M	78	47	21.9	9.31	4.48	45.5	19.3	9.32	24.3	4.23	33.1	38.3	22.5	5.66	30.6	41.2	3.59	73.9	81.6	83.5	74.4	82.9	60.1	88.6	89.6	88.5	71.4	0.513	1.04	0.631	0.892	2.05	1.44	0.68	0.501	3.19	0.809	0.219	0.129	9.26	2.5	1.2	29	21.9	1.25	1.3	3.59
SPL	NZO	F	54	89	46	15.4	8.59	48.3	16.1	9.01	51	5.96	38.7	4.3	64.3	23.5	7.96	3.77	1.72	62.1	64.9	64.2	52.9	63.7	34.7	58.1	85.6	66.9	44.4	99.8	36.1	29.5	2.23	54.5	78.6	28.3	11.8	66.3	71.1	9.63	0.741	7.26	1.24	0.282	10.8	15.9	7	0.2	0.449
SPL	NZO	F	54	90	51.2	11.2	14.1	61.9	13.6	17	59.1	4.09	9.8	26.9	73.1	16.2	6.83	3.76	1.52	76.5	86.4	91.4	70.7	71.5	46.7	90.8	87.4	45.3	71.1	100	9.41	18.9	2.96	35.7	50	4.71	5.55	61.2	68.9	3.34	0.362	4.35	2.21	0.606	20.3	29.4	0.975	0.162	1.63
SPL	NZO	F	53	94	47.7	17.2	6.44	49.9	18	6.73	61.1	4.4	30.4	4.24	70.9	18.4	6.24	4.13	1.7	70.1	67.1	74.4	61.4	65.5	50.8	62.6	86.3	70.9	51.9	99.8	29.9	26.6	3.52	59.8	80.1	20.5	10.8	72.9	78.1	9.02	0.749	7.26	0.932	0.152	13.2	21.1	4.53	0.131	0.338
SPL	NZO	M	53	95	49	16.5	6.62	53.2	17.9	7.2	64.9	6.16	24.4	4.54	64.9	21.2	9.36	4.12	1.36	62.7	63.5	65.5	50.3	62.3	42.1	55.7	87	73.3	42.6	99.7	20.7	13.5	2.67	43.7	62.1	24.4	4.37	32.5	36.7	2.94	0.324	4.45	0.697	0.169	10.9	14.4	3.22	0.163	0.286
SPL	NZO	M	53	96	41.4	17.2	6.29	43.6	18.1	6.61	68.5	4.9	21.7	4.93	78.7	14.5	3.31	2.99	1.45	67.8	58.6	70.6	55.5	67.4	41.9	54.8	81	69.7	37.2	99.9	24.3	19.3	3.15	57.1	82.2	32.2	8.58	67.1	64.4	8.51	0.625	5.17	0.62	0.161	14.7	19.1	4.01	0.141	0.879
SPL	NZO	M	53	97	40.3	12.3	4.34	42.6	13	4.59	59.4	7.15	28.6	4.93	60.4	26.1	8.85	3.95	1.67	60	65.7	64.3	47.9	56.7	45.3	58.9	85.7	64.5	40	99.8	29.4	30	3.18	52.8	79.9	18.7	8.71	68.5	68.4	6.29	0.793	8.06	1.11	0.0804	11.9	24.4	3.87	0.112	0.0865
SPL	NZO	M	52	98	44.4	17.5	8.04	47.1	18.6	8.53	69	5.34	20.2	5.38	70.4	19.8	5.41	3.98	0.896	55.3	53.8	59.3	43	49.7	37.3	48.2	72.8	65.8	38.6	99.4	17.7	11.8	1.75	45.6	63.9	20.9	2.74	31.7	58.4	2.53	0.144	4.27	1.41	0.1	10.5	17.3	2.57	0.125	0.382
SPL	NZO	F	52	99	46.6	17.4	7.09	48.8	18.2	7.43	68.9	5.19	21.4	4.49	78.1	13.7	3.48	4.2	1.44	68.2	58.5	71.5	59.8	65.6	40.2	56	76.4	65.9	37	99.9	23.9	19.5	2.95	57.1	81.4	33.9	10.3	61	67.1	6.4	0.756	6.26	0.764	0.142	14.9	24.2	4.63	0.145	1.04
SPL	NZO	F	52	100	49.8	15.8	6.03	53	16.8	6.42	61	6.95	27.9	4.17	63.5	24.1	8.74	2.95	1.23	58.8	63.5	62.3	46.3	56.9	42.1	56	83.6	66.3	50	99.8	25.6	22.7	2.6	46.1	71.6	19.8	7.01	50.6	61.7	7.39	0.384	6.35	1.24	0.199	10.2	19.4	2.15	0.105	0.763
SPL	NZO	M	52	101	46.7	16.5	6.99	50.2	17.8	7.52	65.1	5.65	23.7	5.57	69.4	20.1	5.91	4.07	1.48	63.8	62.7	66.7	51.5	61.6	50.8	57.4	83.6	67.2	41.2	99.9	23.4	23.6	2.46	49.5	75.5	21.1	8.39	65.1	67.5	6.34	0.652	5.33	1.35	0.214	11.5	18.5	3.04	0.0413	0.786
SPL	NZO	M	52	102	53.1	17	6.45	56.1	17.9	6.81	68.2	5.16	22.4	4.26	73.7	17.8	5.18	2.88	1.4	62.2	60.7	65.5	46.7	58.7	45.4	55.8	82	70.9	34.6	99.9	23.5	23.2	2.94	55	78.9	21.6	10.3	62.5	74.8	9.19	0.483	5.36	1.46	0.182	11.6	20	3.47	0.169	1.05
SPL	B6	F	52.3	202	62	14.7	10.5	64	15.2	10.8	43.3	5.57	44.7	6.34	59.7	28.8	10.2	1.31	1.04	55.8	83.7	73.2	54.3	43.6	23.6	84.4	85.1	49.1	64.8	99.4	33.2	13	1.56	40.4	60.6	49.9	1.36	21.1	59.1	8.59	0.308	35.7	7.35	1.49	41.4	67	44.4	0.361	4.67
SPL	B6	F	52.3	204	55.7	17.3	12.5	57.2	17.7	12.8	76	3.7	16.2	4.07	81.2	15.1	2.5	1.25	1.02	66.8	76.8	72.3	54.9	53.4	27.8	70.9	76	50.5	53.4	99.7	13.3	5.89	2.25	36	57.8	21.8	2.52	18.8	38.3	4.05	0.136	7.01	1.09	1.11	20.8	30.2	12.5	0.386	1.63
SPL	B6	F	52	205	46.9	13.7	16.8	55.5	16.2	19.8	66.3	3.56	6.78	23.3	78.6	16	2.97	2.32	1.59	81.6	90.3	92.5	78.3	78.7	52	92.1	89.1	68.6	68.8	100	7.98	17.8	2.56	37.8	52	6.07	7.36	63.6	52.7	7.05	0.344	2.35	0.75	0.292	16.3	19.5	1.1	0.32	1.28
SPL	B6	F	52	206	66.8	11.4	7.26	68.8	11.7	7.48	31.1	4.55	57.2	7.14	47.5	33.4	17.8	1.47	0.964	49.4	77.8	61.6	49.4	46.5	19	79.9	86.9	41.6	48.5	98.5	29.8	12.4	2.15	25.1	43.1	46.7	1.29	11.7	42.2	22.8	0.318	45.9	10.7	4.03	44.3	68.5	49	0.981	3.62
SPL	B6	F	52	207	69.7	10.6	6.51	71.8	10.9	6.71	35.1	5.78	53.3	5.73	47.4	41.2	10.2	1.27	1.06	49.6	80.5	60.8	49.7	45.5	18.9	79.7	82	49	69.2	99.3	37.9	15.6	1.71	29.8	60.5	57.3	1.27	22.3	55.3	15.4	0.299	42.4	7.1	4.33	47.3	66.2	48.8	1.03	1.74
SPL	B6	M	50.9	214	63.3	14.1	12.2	64.8	14.5	12.5	54.3	5.07	33.7	6.89	66.5	26.6	5.54	1.63	0.899	58.2	86.2	72.5	57.6	41.2	29.5	82.2	91.2	60.6	72.8	99.2	22.1	5.36	1.32	29.2	51.9	34.1	0.953	9.41	40.3	2.09	0.172	25.5	3.05	1.06	29.4	63.9	27.5	0.283	2.8
SPL	B6	M	50.9	215	18.8	22.1	9.39	23.3	27.5	11.7	72.8	1.36	4.27	21.6	82.4	8.81	2.13	6.64	2.39	84.7	71	89.8	68	64.7	72.5	69.9	87.8	73.9	61.5	99.5	6.99	15.2	1.55	45.7	69.7	10.4	9.04	69	51.8	8.06	0.134	2.93	0.375	0.987	32.7	33.6	3.86	0.221	0.486
SPL	B6	M	50.9	216	62.1	15.4	12.5	63.4	15.7	12.8	57.3	5.08	30.4	7.18	64.1	28.6	5.66	1.88	0.958	55.2	82.7	67.9	51.5	38.3	28.1	77.1	89.7	53.9	66.5	99.1	20.4	6.08	1.8	28.9	51.2	32.3	1.46	8.88	45.1	4.02	0.178	21.9	3.29	0.797	28.5	59.5	26	0.302	2.26
SPL	B6	M	51	217	59.9	15.9	13.5	61.5	16.3	13.9	54.9	5.54	32.6	6.9	58.2	32.9	7.01	2.06	1.03	63	87.6	77.3	58.3	46.3	32.5	84.8	92.7	56.4	79.1	98.8	22.1	6.62	1.13	30.3	54	32.3	0.824	9.64	41.4	3.15	0.291	23.5	3.48	0.892	30.1	59.9	26.9	0.335	2.03
SPL	B6	M	51	218	60.7	15.6	13.2	62.3	16	13.5	55.3	6.18	33	5.49	59.1	32.3	7.33	1.28	0.976	56.7	83.8	71	52.1	39.2	23.1	78.8	90	53.6	64.7	99.3	27.2	10.4	1.56	34.3	65.4	47.4	1.53	16.7	53.9	3.21	0.245	24.3	3.19	0.78	29.8	61.6	30	0.25	2.24
SPL	B6	M	51	219	62.2	15.1	12.4	63.9	15.5	12.8	54.1	5.11	34	6.8	59.8	30.2	8.67	1.4	0.806	52.6	80.8	66.8	47.7	37.3	19.7	74.2	90	49.1	59.3	99.3	23.9	7.12	1.38	35.9	55.2	38.3	1.43	8.91	40.9	4.32	0.148	24.5	2.95	0.697	29.3	60.5	30	0.245	1.63
SPL	NZO	F	12	243	41.6	16.5	6.7	43.6	17.3	7.01	84	2.19	8.28	5.56	75.5	17.3	2.59	4.55	2.78	77.3	74.4	80.4	50.4	67.3	57.1	74.6	80.3	62.6	55	99.9	11.4	7.21	3.86	47.1	61.9	21.4	2.63	24.6	31.6	3.33	0.137	4.04	0.667	0.811	30	32.7	7.06	0.16	1.22
SPL	NZO	F	12	244	35.3	14.2	5.47	36.7	14.8	5.69	82.1	2.17	8.37	7.37	69.9	21.2	1.97	6.88	2.83	76.9	73.7	80.1	50.2	69.2	58.2	73.3	82.1	60.7	55.5	99.9	10.1	8.09	3.57	46.9	58.3	16.7	2.82	23.1	43.9	5.09	0.172	4.01	0.553	0.857	22.6	27	7.51	0.185	1.13
SPL	NZO	F	12	245	36.5	17.4	6.75	37.9	18.1	7.01	83.3	2.49	7	7.24	70.3	16.9	2.08	10.6	2.68	77.5	71.8	80.1	53.8	68.2	65.2	72.2	84.7	48.9	52.7	99.8	8.21	5.59	3.46	38.9	42	10.4	2.23	18	28.8	3.51	0.127	3.14	0.688	0.759	27	26.6	4.73	0.17	1.41
SPL	NZO	M	12	251	40	12.2	5.42	42.2	12.9	5.72	79.8	1.69	9.98	8.5	68.1	21.4	3.38	7.06	2.86	74.9	72.1	78.7	43.6	62.6	59.7	71.9	83.3	51.6	50.8	99.8	10.7	9.59	3.82	43.6	54.7	17.3	3.52	24	50.5	4.74	0.0932	4.95	0.781	1.02	27	31.8	5.93	0.191	1.3
SPL	NZO	M	12	252	44.5	17.3	7.23	47.1	18.4	7.65	82.8	3.16	8.59	5.41	73	21.2	1.66	4.18	2.6	76	72.5	79.4	51.3	63.5	58.5	70.6	83.4	66.9	53.4	99.8	8.72	4.59	2.82	34.8	45.2	11.4	1.54	13.1	33.9	3.02	0.112	4.53	0.757	0.777	24.6	30.5	4.64	0.231	1.59
SPL	NZO	M	12	253	43.8	16.3	7.68	46.8	17.4	8.21	85	2.78	7.32	4.86	76	19	1.42	3.56	2.62	75.5	72.4	78.3	49.2	65.9	55.5	70.4	83.8	57.4	59.4	99.7	9.53	5.75	3.87	39.4	49.5	14.5	2.27	17.5	37	4.8	0.108	4.28	0.683	0.845	26.3	31.9	5.48	0.121	1.8
SPL	B6	F	11.9	6762	52.3	16.5	12.7	53.9	17	13.1	75.6	4.15	16.4	3.88	78.5	16.9	3.57	1.08	1.14	75.9	87.3	80.9	58.5	65.1	42.1	86.1	84	52	76.9	99.7	13.6	6.24	2.38	36.3	57.4	21.6	2.25	18.7	34.8	2.31	0.197	7.39	1.65	1.43	25.7	28.8	13	0.507	2.41
SPL	B6	F	11.9	6763	59.4	16.3	10.8	61.5	16.8	11.2	40.8	5.56	47.2	6.4	59.6	26	12.8	1.61	1.11	57.7	85.6	74.9	55.2	48	22	87.3	88.8	55	73	99.1	36.3	15.8	2.02	47.7	61.7	57	1.66	24.7	63.2	6.75	0.376	40	9.12	1.65	46.4	71.3	48.5	0.349	4.73
SPL	B6	M	11.9	6764	60.8	17.2	10.4	62.5	17.7	10.7	73.7	3.85	16.7	5.8	77.2	18.6	2.78	1.47	0.93	61.5	78.6	69.4	41.6	42.6	28.4	73.6	78.7	44.6	47.6	99	11.7	4.16	1.98	29.5	48.1	17.9	1.54	12.6	21.4	2.8	0.2	9.42	1.25	1.2	27.6	40.1	13.6	0.438	2.04
SPL	B6	M	11.9	6765	57.7	17.5	10.9	59.5	18	11.2	74.4	3.97	16.2	5.44	75.8	19.7	3.34	1.1	1.05	65.9	81.9	73.2	50.9	49.1	26.8	78.4	80.8	47.2	57	99.2	12.8	5.4	2.05	33.9	53.6	23	1.92	14.7	29.9	0.935	0.217	9.27	1.42	0.965	27	40.6	16.4	0.435	2.3
SPL	B6	M	11.9	6766	58.3	18	10.8	59.9	18.5	11.1	75.6	3.68	16.1	4.6	77.8	18.9	2.55	0.786	1.01	65.4	80.9	72.5	48.3	47.9	22.1	76.3	81.5	41.9	70.5	99.4	13	5.58	2.17	32.3	55.8	25.5	1.94	15.9	39.9	3.85	0.22	8.87	1.46	0.904	25.8	40.7	14.9	0.414	2.62
SPL	B6	F	12.1	8571	58.7	17	12.1	60.1	17.4	12.4	68.6	4.81	22.6	3.92	76.4	19.5	3.1	1.14	1.23	67.1	83.6	75.7	53.5	50.4	28.5	82.4	79.4	43	58.6	99.2	18.4	6.34	2.39	33.6	62.3	28	2.37	17.3	35	5.47	0.341	14.1	1.57	1.25	26.9	48.5	24.3	0.43	2.87
[truncated: 6 more columns]
