# Supplementary material for: Transcriptional activation of Jun and Fos members of the AP‐1 complex is a conserved signature of immune aging that contributes to inflammaging
Source: Aging Cell. 2023 Feb 24;22(4):e13792. doi: 10.1111/acel.13792 (PMC10086525; doi:10.1111/acel.13792)
Supplement: Supplementary file 12 — Table S4 [file ACEL-22-e13792-s016.xlsx]

## Sheet: ATACseq_CD8 Memory
	Geneset	pathway	pval	padj	ES	NES	nMoreExtreme	size	leadingEdge	Contrast	TCT
gsea.results.1	scrnaseq_tcells_specific_10x	Module1	0.553236	0.553236	0.321291	0.915978	264	19	ENSMUSG00000019850,ENSMUSG00000032515,ENSMUSG00000053113,ENSMUSG00000051212,ENSMUSG00000037944,ENSMUSG00000037075,ENSMUSG00000005687	Age18vs3_B6	memory
gsea.results.2	scrnaseq_tcells_specific_10x	Module3	0.00221239	0.00884956	0.437696	1.70362	0	85	ENSMUSG00000031461,ENSMUSG00000079186,ENSMUSG00000059325,ENSMUSG00000035042,ENSMUSG00000015437,ENSMUSG00000018930,ENSMUSG00000030154,ENSMUSG00000042385,ENSMUSG00000000982,ENSMUSG00000055170,ENSMUSG00000030114,ENSMUSG00000079298,ENSMUSG00000079299,ENSMUSG00000001020,ENSMUSG00000023132,ENSMUSG00000032231,ENSMUSG00000054206,ENSMUSG00000037202	Age18vs3_B6	memory
gsea.results.3	scrnaseq_tcells_specific_10x	Module5	0.435424	0.553236	-0.26145	-1.00759	235	80	ENSMUSG00000045763,ENSMUSG00000074342,ENSMUSG00000002111,ENSMUSG00000021423,ENSMUSG00000051506,ENSMUSG00000027447,ENSMUSG00000073412,ENSMUSG00000030579,ENSMUSG00000022439,ENSMUSG00000028228,ENSMUSG00000037548,ENSMUSG00000079547,ENSMUSG00000032359,ENSMUSG00000054203,ENSMUSG00000031367,ENSMUSG00000030189,ENSMUSG00000056515,ENSMUSG00000031488,ENSMUSG00000061175,ENSMUSG00000016256,ENSMUSG00000058715,…	Age18vs3_B6	memory
gsea.results.4	scrnaseq_tcells_specific_10x	Module6	0.487288	0.553236	0.296581	0.971635	229	34	ENSMUSG00000079049,ENSMUSG00000053030,ENSMUSG00000027215,ENSMUSG00000022206,ENSMUSG00000002324,ENSMUSG00000020323	Age18vs3_B6	memory
gsea.results.5	vp2008	B cells	0.0131332	0.113821	-0.484761	-1.56814	6	36	ENSMUSG00000059498,ENSMUSG00000008305,ENSMUSG00000037922,ENSMUSG00000022661,ENSMUSG00000024673,ENSMUSG00000053477,ENSMUSG00000040592,ENSMUSG00000040875,ENSMUSG00000008193,ENSMUSG00000003379,ENSMUSG00000061132,ENSMUSG00000026594,ENSMUSG00000036304,ENSMUSG00000014453	Age18vs3_B6	memory
gsea.results.6	vp2008	Cytotoxic cells	0.00211864	0.0550847	0.535199	1.91675	0	54	ENSMUSG00000079186,ENSMUSG00000035042,ENSMUSG00000015437,ENSMUSG00000018930,ENSMUSG00000042385,ENSMUSG00000032118,ENSMUSG00000051359,ENSMUSG00000030114,ENSMUSG00000030149,ENSMUSG00000028071,ENSMUSG00000026573,ENSMUSG00000062939,ENSMUSG00000043932,ENSMUSG00000050241,ENSMUSG00000071158,ENSMUSG00000068227,ENSMUSG00000023132	Age18vs3_B6	memory
gsea.results.7	vp2008	Erythrocytes	0.93038	1	0.197665	0.730877	440	66	ENSMUSG00000066392,ENSMUSG00000031543,ENSMUSG00000025025,ENSMUSG00000040605,ENSMUSG00000029816,ENSMUSG00000039470,ENSMUSG00000055653	Age18vs3_B6	memory
gsea.results.8	vp2008	Inflammation I	0.131579	0.684211	0.275761	1.19021	59	176	ENSMUSG00000020407,ENSMUSG00000000982,ENSMUSG00000030208,ENSMUSG00000044786,ENSMUSG00000028063,ENSMUSG00000027276,ENSMUSG00000025786,ENSMUSG00000020841,ENSMUSG00000020859,ENSMUSG00000020120,ENSMUSG00000039208,ENSMUSG00000023067,ENSMUSG00000029135,ENSMUSG00000000282,ENSMUSG00000039232,ENSMUSG00000010760,ENSMUSG00000046223,ENSMUSG00000026628,ENSMUSG00000037447,ENSMUSG00000037966,ENSMUSG00000068566,…	Age18vs3_B6	memory
gsea.results.9	vp2008	Inflammation II	0.126143	0.684211	-0.28052	-1.18372	68	155	ENSMUSG00000026748,ENSMUSG00000021559,ENSMUSG00000043940,ENSMUSG00000058099,ENSMUSG00000036553,ENSMUSG00000042770,ENSMUSG00000074785,ENSMUSG00000068747,ENSMUSG00000024885,ENSMUSG00000020183,ENSMUSG00000015733,ENSMUSG00000026749,ENSMUSG00000042228,ENSMUSG00000061143,ENSMUSG00000019055,ENSMUSG00000074604,ENSMUSG00000074227,ENSMUSG00000046841,ENSMUSG00000032431,ENSMUSG00000027775,ENSMUSG00000031591,…	Age18vs3_B6	memory
gsea.results.10	vp2008	Interferon-inducible	0.28	0.808889	0.291088	1.09357	132	71	ENSMUSG00000074139,ENSMUSG00000025491,ENSMUSG00000053765,ENSMUSG00000034855,ENSMUSG00000062488,ENSMUSG00000074896,ENSMUSG00000065968,ENSMUSG00000052776,ENSMUSG00000025498,ENSMUSG00000042535,ENSMUSG00000032661,ENSMUSG00000066867	Age18vs3_B6	memory
gsea.results.11	vp2008	MHC/Ribosomal proteins	0.653928	1	0.273213	0.874895	307	34	ENSMUSG00000062006,ENSMUSG00000032399,ENSMUSG00000008348,ENSMUSG00000057322,ENSMUSG00000007892,ENSMUSG00000037805,ENSMUSG00000067288,ENSMUSG00000063457	Age18vs3_B6	memory
gsea.results.12	vp2008	Myeloid lineage 1	0.631179	1	-0.243891	-0.913762	331	77	ENSMUSG00000026748,ENSMUSG00000024044,ENSMUSG00000041750,ENSMUSG00000021423,ENSMUSG00000081665,ENSMUSG00000027447,ENSMUSG00000030427,ENSMUSG00000008845,ENSMUSG00000022901,ENSMUSG00000027995,ENSMUSG00000073412,ENSMUSG00000027907,ENSMUSG00000026480,ENSMUSG00000026866,ENSMUSG00000035004,ENSMUSG00000028076,ENSMUSG00000025165,ENSMUSG00000034480	Age18vs3_B6	memory
gsea.results.13	vp2008	Myeloid lineage 2	0.258126	0.808889	-0.279576	-1.10251	134	103	ENSMUSG00000058099,ENSMUSG00000081665,ENSMUSG00000024679,ENSMUSG00000015950,ENSMUSG00000035711,ENSMUSG00000024885,ENSMUSG00000023094,ENSMUSG00000030427,ENSMUSG00000008845,ENSMUSG00000028874,ENSMUSG00000071637,ENSMUSG00000021846,ENSMUSG00000073412,ENSMUSG00000030579,ENSMUSG00000044447,ENSMUSG00000047843,ENSMUSG00000026866,ENSMUSG00000045551,ENSMUSG00000031591,ENSMUSG00000056515,ENSMUSG00000004451,…	Age18vs3_B6	memory
gsea.results.14	vp2008	Neutrophils	0.651709	1	0.282572	0.868622	304	28	ENSMUSG00000044903,ENSMUSG00000004540,ENSMUSG00000017737,ENSMUSG00000078795,ENSMUSG00000028332,ENSMUSG00000017002,ENSMUSG00000054385,ENSMUSG00000027935	Age18vs3_B6	memory
gsea.results.15	vp2008	Platelets	0.312849	0.813408	-0.309429	-1.09118	167	52	ENSMUSG00000039109,ENSMUSG00000026357,ENSMUSG00000033174,ENSMUSG00000027562,ENSMUSG00000054641,ENSMUSG00000022257,ENSMUSG00000002997,ENSMUSG00000053310,ENSMUSG00000027999,ENSMUSG00000032261,ENSMUSG00000028017,ENSMUSG00000034881,ENSMUSG00000031351,ENSMUSG00000028717,ENSMUSG00000015342,ENSMUSG00000031355,ENSMUSG00000003948,ENSMUSG00000001870	Age18vs3_B6	memory
gsea.results.16	vp2008	Ribosomal proteins	0.989201	1	0.179381	0.621642	457	49	ENSMUSG00000032399,ENSMUSG00000071470,ENSMUSG00000064145,ENSMUSG00000001134,ENSMUSG00000057863,ENSMUSG00000040952,ENSMUSG00000037805,ENSMUSG00000046865,ENSMUSG00000035891,ENSMUSG00000040824,ENSMUSG00000026803	Age18vs3_B6	memory
gsea.results.17	vp2008	T Cells	0.972973	1	-0.188808	-0.691743	503	68	ENSMUSG00000021708,ENSMUSG00000028435,ENSMUSG00000025357,ENSMUSG00000030606,ENSMUSG00000035000,ENSMUSG00000026235,ENSMUSG00000030246,ENSMUSG00000004568,ENSMUSG00000031239,ENSMUSG00000060579,ENSMUSG00000022657,ENSMUSG00000020669,ENSMUSG00000026643,ENSMUSG00000028484,ENSMUSG00000033083	Age18vs3_B6	memory
gsea.results.18	vp2008	U_cAMP/NF-KB activation	0.726531	1	0.2354	0.858914	355	60	ENSMUSG00000042622,ENSMUSG00000020893,ENSMUSG00000037887,ENSMUSG00000019850,ENSMUSG00000064145,ENSMUSG00000018143,ENSMUSG00000034765,ENSMUSG00000029131,ENSMUSG00000032178,ENSMUSG00000022433,ENSMUSG00000020630,ENSMUSG00000042406	Age18vs3_B6	memory
gsea.results.19	vp2008	U_enzymes	1	1	0.122764	0.494717	460	114	ENSMUSG00000029752,ENSMUSG00000102252,ENSMUSG00000066571,ENSMUSG00000000738,ENSMUSG00000054892,ENSMUSG00000024188,ENSMUSG00000033852,ENSMUSG00000002257,ENSMUSG00000030322,ENSMUSG00000028601,ENSMUSG00000042345,ENSMUSG00000028649,ENSMUSG00000039254,ENSMUSG00000057649,ENSMUSG00000032382,ENSMUSG00000026113,ENSMUSG00000018401,ENSMUSG00000000248,ENSMUSG00000039680,ENSMUSG00000038126,ENSMUSG00000053411,…	Age18vs3_B6	memory
gsea.results.20	vp2008	U_Immsurface/cytokines/signaling	0.44	1	-0.29241	-1.01504	230	47	ENSMUSG00000024621,ENSMUSG00000066456,ENSMUSG00000021880,ENSMUSG00000031264,ENSMUSG00000024679,ENSMUSG00000031490,ENSMUSG00000022901,ENSMUSG00000056121,ENSMUSG00000006362,ENSMUSG00000000326,ENSMUSG00000031367,ENSMUSG00000039031,ENSMUSG00000034480,ENSMUSG00000041771	Age18vs3_B6	memory
gsea.results.21	vp2008	U_Immunity/cytoskeleton	0.178571	0.748506	0.274236	1.14435	84	138	ENSMUSG00000026586,ENSMUSG00000040138,ENSMUSG00000109859,ENSMUSG00000034533,ENSMUSG00000035930,ENSMUSG00000022485,ENSMUSG00000096682,ENSMUSG00000075122,ENSMUSG00000057092,ENSMUSG00000005836,ENSMUSG00000019647,ENSMUSG00000031748,ENSMUSG00000014609,ENSMUSG00000038700,ENSMUSG00000030516,ENSMUSG00000026205,ENSMUSG00000017652,ENSMUSG00000027317,ENSMUSG00000000881,ENSMUSG00000022146,ENSMUSG00000058275,…	Age18vs3_B6	memory
gsea.results.22	vp2008	U_kinases/phosphatases	0.00736648	0.0957643	-0.358823	-1.50626	3	150	ENSMUSG00000005583,ENSMUSG00000028127,ENSMUSG00000031521,ENSMUSG00000022742,ENSMUSG00000030045,ENSMUSG00000044221,ENSMUSG00000019777,ENSMUSG00000033400,ENSMUSG00000040410,ENSMUSG00000029676,ENSMUSG00000040407,ENSMUSG00000041058,ENSMUSG00000073792,ENSMUSG00000078566,ENSMUSG00000029238,ENSMUSG00000000838,ENSMUSG00000024472,ENSMUSG00000030471,ENSMUSG00000039354,ENSMUSG00000003992,ENSMUSG00000034252,…	Age18vs3_B6	memory
gsea.results.23	vp2008	U_metabolism/replication	0.785714	1	-0.22958	-0.852516	406	74	ENSMUSG00000030223,ENSMUSG00000079470,ENSMUSG00000051147,ENSMUSG00000019998,ENSMUSG00000070501,ENSMUSG00000073491,ENSMUSG00000025898,ENSMUSG00000066677,ENSMUSG00000039968,ENSMUSG00000039634,ENSMUSG00000021432,ENSMUSG00000031641,ENSMUSG00000028345,ENSMUSG00000034320,ENSMUSG00000020962,ENSMUSG00000024241,ENSMUSG00000025602,ENSMUSG00000021537,ENSMUSG00000013736,ENSMUSG00000040253,ENSMUSG00000032571,…	Age18vs3_B6	memory
gsea.results.24	vp2008	U_mitochondrial proteins	0.939338	1	-0.186019	-0.753796	510	115	ENSMUSG00000026600,ENSMUSG00000034330,ENSMUSG00000026074,ENSMUSG00000019883,ENSMUSG00000025040,ENSMUSG00000027774,ENSMUSG00000033352,ENSMUSG00000028273,ENSMUSG00000066735,ENSMUSG00000040029,ENSMUSG00000054604,ENSMUSG00000026341,ENSMUSG00000041236,ENSMUSG00000016510,ENSMUSG00000029312,ENSMUSG00000062949,ENSMUSG00000031987,ENSMUSG00000041477,ENSMUSG00000031608,ENSMUSG00000008496,ENSMUSG00000042705,…	Age18vs3_B6	memory
gsea.results.25	vp2008	U_P53 signaling	0.201521	0.748506	-0.329472	-1.18673	105	62	ENSMUSG00000021774,ENSMUSG00000027763,ENSMUSG00000036112,ENSMUSG00000035133,ENSMUSG00000034252,ENSMUSG00000021686,ENSMUSG00000018209,ENSMUSG00000028161,ENSMUSG00000031641,ENSMUSG00000024942,ENSMUSG00000028552,ENSMUSG00000007613,ENSMUSG00000059796,ENSMUSG00000031511,ENSMUSG00000042055,ENSMUSG00000029686,ENSMUSG00000021557,ENSMUSG00000062070,ENSMUSG00000035284,ENSMUSG00000030660,ENSMUSG00000059288,…	Age18vs3_B6	memory
gsea.results.26	vp2008	U_proteasome/ubiquitin cx	1	1	0.117806	0.476628	457	118	ENSMUSG00000019659,ENSMUSG00000020321,ENSMUSG00000038762,ENSMUSG00000023939,ENSMUSG00000035569,ENSMUSG00000003299,ENSMUSG00000021131,ENSMUSG00000054309,ENSMUSG00000014867,ENSMUSG00000018830,ENSMUSG00000022477,ENSMUSG00000002257,ENSMUSG00000034321,ENSMUSG00000042747,ENSMUSG00000022394,ENSMUSG00000003731,ENSMUSG00000024474,ENSMUSG00000030826,ENSMUSG00000025208,ENSMUSG00000034681,ENSMUSG00000043411,…	Age18vs3_B6	memory
gsea.results.27	vp2008	U_protphosphatases/PI3K	0.726257	1	-0.208646	-0.907311	389	196	ENSMUSG00000021843,ENSMUSG00000025451,ENSMUSG00000022387,ENSMUSG00000036202,ENSMUSG00000061838,ENSMUSG00000030102,ENSMUSG00000021215,ENSMUSG00000027162,ENSMUSG00000008333,ENSMUSG00000048874,ENSMUSG00000026374,ENSMUSG00000026074,ENSMUSG00000039967,ENSMUSG00000024070,ENSMUSG00000000838,ENSMUSG00000038975,ENSMUSG00000019943,ENSMUSG00000037685,ENSMUSG00000030287,ENSMUSG00000024431,ENSMUSG00000024242,…	Age18vs3_B6	memory
gsea.results.28	vp2008	U_RAS/kinases	0.675624	1	-0.232848	-0.89535	351	86	ENSMUSG00000005533,ENSMUSG00000022641,ENSMUSG00000055150,ENSMUSG00000019907,ENSMUSG00000040274,ENSMUSG00000034252,ENSMUSG00000022971,ENSMUSG00000040761,ENSMUSG00000051615,ENSMUSG00000063870,ENSMUSG00000056608,ENSMUSG00000018209,ENSMUSG00000001138,ENSMUSG00000004591,ENSMUSG00000003923,ENSMUSG00000029647,ENSMUSG00000010608,ENSMUSG00000072872,ENSMUSG00000030557,ENSMUSG00000041417,ENSMUSG00000059013,…	Age18vs3_B6	memory
gsea.results.29	vp2008	U_T cells/cytoskeleton	1	1	0.139813	0.558272	475	104	ENSMUSG00000024805,ENSMUSG00000048701,ENSMUSG00000032547,ENSMUSG00000064145,ENSMUSG00000023994,ENSMUSG00000024190,ENSMUSG00000041815	Age18vs3_B6	memory
gsea.results.30	vp2008	Unknown	0.96325	1	-0.213451	-0.598925	497	21	ENSMUSG00000066043,ENSMUSG00000040407,ENSMUSG00000022708,ENSMUSG00000023828,ENSMUSG00000031592,ENSMUSG00000021710	Age18vs3_B6	memory
gsea.results.31	wp	ABC-family proteins mediated transport (WP1780)	0.925508	1	0.218911	0.704371	409	34	ENSMUSG00000032083,ENSMUSG00000038762,ENSMUSG00000029408,ENSMUSG00000030834,ENSMUSG00000024030,ENSMUSG00000032131,ENSMUSG00000074656,ENSMUSG00000020865,ENSMUSG00000066800,ENSMUSG00000096146,ENSMUSG00000032842,ENSMUSG00000021116	Age18vs3_B6	memory
gsea.results.32	wp	Activation of gene expression by SREBF (SREBP) (WP2706)	0.926606	1	0.214008	0.647971	403	26	ENSMUSG00000023994,ENSMUSG00000027952,ENSMUSG00000001280,ENSMUSG00000042010,ENSMUSG00000041939,ENSMUSG00000020532	Age18vs3_B6	memory
gsea.results.33	wp	Adipogenesis (WP236)	0.20339	1	-0.282033	-1.12766	107	114	ENSMUSG00000059201,ENSMUSG00000000440,ENSMUSG00000054263,ENSMUSG00000005583,ENSMUSG00000020593,ENSMUSG00000027513,ENSMUSG00000048490,ENSMUSG00000036390,ENSMUSG00000027596,ENSMUSG00000071637,ENSMUSG00000025746,ENSMUSG00000027763,ENSMUSG00000037992,ENSMUSG00000020572,ENSMUSG00000026497,ENSMUSG00000037710,ENSMUSG00000005148,ENSMUSG00000024431,ENSMUSG00000019256,ENSMUSG00000015843,ENSMUSG00000007872	Age18vs3_B6	memory
gsea.results.34	wp	AGE/RAGE pathway (WP2324)	0.689805	1	0.243803	0.893963	317	62	ENSMUSG00000027646,ENSMUSG00000021025,ENSMUSG00000004043,ENSMUSG00000020826,ENSMUSG00000017737,ENSMUSG00000001280,ENSMUSG00000004040,ENSMUSG00000024927,ENSMUSG00000052397,ENSMUSG00000025199,ENSMUSG00000053436,ENSMUSG00000007815,ENSMUSG00000032402,ENSMUSG00000031628,ENSMUSG00000001729,ENSMUSG00000050335,ENSMUSG00000042626,ENSMUSG00000050578,ENSMUSG00000000957,ENSMUSG00000024789	Age18vs3_B6	memory
gsea.results.35	wp	Allograft Rejection (WP2328)	0.0021322	0.116679	0.463622	1.69239	0	59	ENSMUSG00000079186,ENSMUSG00000016529,ENSMUSG00000027718,ENSMUSG00000015437,ENSMUSG00000074695,ENSMUSG00000020383,ENSMUSG00000075122,ENSMUSG00000055170,ENSMUSG00000025929,ENSMUSG00000029231,ENSMUSG00000017652,ENSMUSG00000047880,ENSMUSG00000026874,ENSMUSG00000029417,ENSMUSG00000000817,ENSMUSG00000036117,ENSMUSG00000022144,ENSMUSG00000037202,ENSMUSG00000026770,ENSMUSG00000026011	Age18vs3_B6	memory
gsea.results.36	wp	Alpha 6 Beta 4 signaling pathway (WP244)	0.951435	1	0.206474	0.652534	430	29	ENSMUSG00000027646,ENSMUSG00000015647,ENSMUSG00000026639,ENSMUSG00000053436,ENSMUSG00000007815,ENSMUSG00000059923,ENSMUSG00000001729	Age18vs3_B6	memory
gsea.results.37	wp	Alzheimers Disease (WP2059)	0.0104822	0.40269	0.370233	1.45914	4	86	ENSMUSG00000056999,ENSMUSG00000065597,ENSMUSG00000065455,ENSMUSG00000032086,ENSMUSG00000065446,ENSMUSG00000031142,ENSMUSG00000106493,ENSMUSG00000065485,ENSMUSG00000018411,ENSMUSG00000025887,ENSMUSG00000065537,ENSMUSG00000065451,ENSMUSG00000015568,ENSMUSG00000020734,ENSMUSG00000065407,ENSMUSG00000026959	Age18vs3_B6	memory
gsea.results.38	wp	Amino acid synthesis and interconversion (transamination) (WP3564)	0.207965	1	0.454679	1.209	93	15	ENSMUSG00000029752,ENSMUSG00000020774,ENSMUSG00000044005,ENSMUSG00000025190	Age18vs3_B6	memory
gsea.results.39	wp	AMPK Signaling (WP1403)	0.794495	1	-0.23587	-0.825479	432	55	ENSMUSG00000059201,ENSMUSG00000030244,ENSMUSG00000028518,ENSMUSG00000031490,ENSMUSG00000028698,ENSMUSG00000033628,ENSMUSG00000005534,ENSMUSG00000006542,ENSMUSG00000035064,ENSMUSG00000005034,ENSMUSG00000032462,ENSMUSG00000021670,ENSMUSG00000041417	Age18vs3_B6	memory
gsea.results.40	wp	Amyotrophic lateral sclerosis (ALS) (WP2447)	0.9819	1	0.181036	0.583886	433	33	ENSMUSG00000025888,ENSMUSG00000025887,ENSMUSG00000059552,ENSMUSG00000023484,ENSMUSG00000053436,ENSMUSG00000031628,ENSMUSG00000024401	Age18vs3_B6	memory
gsea.results.41	wp	Androgen receptor signaling pathway (WP138)	0.180672	1	0.297482	1.16468	85	85	ENSMUSG00000039097,ENSMUSG00000027646,ENSMUSG00000063177,ENSMUSG00000023067,ENSMUSG00000029110,ENSMUSG00000038909,ENSMUSG00000001280,ENSMUSG00000004040,ENSMUSG00000017146,ENSMUSG00000024927,ENSMUSG00000066512,ENSMUSG00000047407,ENSMUSG00000042557,ENSMUSG00000007815,ENSMUSG00000032402,ENSMUSG00000026021,ENSMUSG00000074923,ENSMUSG00000001729,ENSMUSG00000022441,ENSMUSG00000004934,ENSMUSG00000013663,…	Age18vs3_B6	memory
gsea.results.42	wp	Angiogenesis (WP1539)	0.544803	1	-0.333924	-0.950123	303	22	ENSMUSG00000022309,ENSMUSG00000062960	Age18vs3_B6	memory
gsea.results.43	wp	Angiogenesis overview (WP1993)	0.866171	1	-0.221552	-0.783644	465	58	ENSMUSG00000022309,ENSMUSG00000062960,ENSMUSG00000030123,ENSMUSG00000022883,ENSMUSG00000023951,ENSMUSG00000033352,ENSMUSG00000025810,ENSMUSG00000059456,ENSMUSG00000017466,ENSMUSG00000021936	Age18vs3_B6	memory
gsea.results.44	wp	APC/C-mediated degradation of cell cycle proteins (WP3557)	0.711027	1	-0.238898	-0.874542	373	73	ENSMUSG00000014769,ENSMUSG00000036977,ENSMUSG00000078153,ENSMUSG00000019927,ENSMUSG00000021774,ENSMUSG00000030867,ENSMUSG00000054115,ENSMUSG00000026965,ENSMUSG00000026750,ENSMUSG00000027496,ENSMUSG00000029176,ENSMUSG00000019942,ENSMUSG00000032869,ENSMUSG00000029910,ENSMUSG00000021737	Age18vs3_B6	memory
gsea.results.45	wp	Apoptosis (WP254)	0.582627	1	0.243888	0.941563	274	77	ENSMUSG00000079186,ENSMUSG00000015437,ENSMUSG00000024402,ENSMUSG00000025888,ENSMUSG00000000817,ENSMUSG00000021025,ENSMUSG00000025498,ENSMUSG00000048583,ENSMUSG00000026875,ENSMUSG00000029026,ENSMUSG00000024927,ENSMUSG00000059552,ENSMUSG00000037202,ENSMUSG00000025199,ENSMUSG00000022346,ENSMUSG00000031077,ENSMUSG00000031628,ENSMUSG00000001729,ENSMUSG00000021754,ENSMUSG00000024401,ENSMUSG00000023947,…	Age18vs3_B6	memory
gsea.results.46	wp	Apoptosis Modulation and Signaling (WP1772)	0.951168	1	0.187277	0.727941	447	81	ENSMUSG00000020085,ENSMUSG00000025888,ENSMUSG00000021250,ENSMUSG00000000817,ENSMUSG00000021025,ENSMUSG00000030847,ENSMUSG00000072582,ENSMUSG00000045362,ENSMUSG00000059552,ENSMUSG00000091971,ENSMUSG00000026072,ENSMUSG00000016758,ENSMUSG00000031077,ENSMUSG00000031628	Age18vs3_B6	memory
gsea.results.47	wp	Apoptosis Modulation by HSP70 (WP384)	0.845475	1	0.259371	0.737137	382	19	ENSMUSG00000000817,ENSMUSG00000091971,ENSMUSG00000031077,ENSMUSG00000031628,ENSMUSG00000021754,ENSMUSG00000090877	Age18vs3_B6	memory
gsea.results.48	wp	Apoptosis-related network due to altered Notch3 in ovarian cancer (WP2864)	0.847985	1	-0.232533	-0.781049	462	46	ENSMUSG00000023915,ENSMUSG00000021215,ENSMUSG00000041135,ENSMUSG00000033721,ENSMUSG00000059456,ENSMUSG00000030189,ENSMUSG00000036371,ENSMUSG00000025001,ENSMUSG00000022892	Age18vs3_B6	memory
gsea.results.49	wp	Apoptotic execution phase (WP1784)	0.994455	1	-0.164418	-0.53705	537	40	ENSMUSG00000027997,ENSMUSG00000030498,ENSMUSG00000026879,ENSMUSG00000063410,ENSMUSG00000029027,ENSMUSG00000022789,ENSMUSG00000026413,ENSMUSG00000026778,ENSMUSG00000031377,ENSMUSG00000002015,ENSMUSG00000001440,ENSMUSG00000015994,ENSMUSG00000054717,ENSMUSG00000042489,ENSMUSG00000023927,ENSMUSG00000044393	Age18vs3_B6	memory
gsea.results.50	wp	Arachidonic acid metabolism (WP2650)	0.0211864	0.529378	0.438229	1.50176	9	41	ENSMUSG00000020891,ENSMUSG00000061126,ENSMUSG00000032315,ENSMUSG00000062464,ENSMUSG00000018924,ENSMUSG00000050737,ENSMUSG00000048440,ENSMUSG00000073424,ENSMUSG00000022040,ENSMUSG00000000320	Age18vs3_B6	memory
gsea.results.51	wp	Arrhythmogenic Right Ventricular Cardiomyopathy (WP2118)	0.291822	1	-0.31236	-1.10484	156	58	ENSMUSG00000021313,ENSMUSG00000057914,ENSMUSG00000052374,ENSMUSG00000027009,ENSMUSG00000039115,ENSMUSG00000000555,ENSMUSG00000026768,ENSMUSG00000025321,ENSMUSG00000027087,ENSMUSG00000001281,ENSMUSG00000015968,ENSMUSG00000029156,ENSMUSG00000026971,ENSMUSG00000015143,ENSMUSG00000029580,ENSMUSG00000022817,ENSMUSG00000001552	Age18vs3_B6	memory
gsea.results.52	wp	Aryl Hydrocarbon Receptor (WP2586)	0.121413	1	0.377698	1.29551	54	42	ENSMUSG00000027646,ENSMUSG00000030827,ENSMUSG00000032315,ENSMUSG00000023067,ENSMUSG00000015568,ENSMUSG00000000078,ENSMUSG00000030110,ENSMUSG00000024927,ENSMUSG00000003849	Age18vs3_B6	memory
gsea.results.53	wp	Aryl Hydrocarbon Receptor Pathway (WP2873)	0.214286	1	0.362129	1.1777	95	35	ENSMUSG00000027646,ENSMUSG00000052837,ENSMUSG00000055170,ENSMUSG00000032315,ENSMUSG00000021668,ENSMUSG00000040010,ENSMUSG00000019102,ENSMUSG00000003849	Age18vs3_B6	memory
gsea.results.54	wp	Asparagine N-linked glycosylation (WP1785)	0.964218	1	-0.189169	-0.706969	511	81	ENSMUSG00000003418,ENSMUSG00000003402,ENSMUSG00000040520,ENSMUSG00000063362,ENSMUSG00000039530,ENSMUSG00000073792,ENSMUSG00000056124,ENSMUSG00000056131,ENSMUSG00000020964,ENSMUSG00000006517,ENSMUSG00000042104,ENSMUSG00000029233,ENSMUSG00000030104,ENSMUSG00000052423,ENSMUSG00000003746,ENSMUSG00000041891,ENSMUSG00000033809,ENSMUSG00000022885,ENSMUSG00000024085,ENSMUSG00000040462,ENSMUSG00000027642,…	Age18vs3_B6	memory
gsea.results.55	wp	Assembly of collagen fibrils and other multimeric structures (WP2798)	0.522769	1	-0.358236	-0.955747	286	17	ENSMUSG00000045672,ENSMUSG00000001119,ENSMUSG00000025185,ENSMUSG00000029661,ENSMUSG00000024330,ENSMUSG00000001435	Age18vs3_B6	memory
gsea.results.56	wp	Assembly of the primary cilium (WP3498)	0.345588	1	-0.246791	-1.04658	187	167	ENSMUSG00000023072,ENSMUSG00000034848,ENSMUSG00000027778,ENSMUSG00000026585,ENSMUSG00000030324,ENSMUSG00000042050,ENSMUSG00000036403,ENSMUSG00000030867,ENSMUSG00000063172,ENSMUSG00000024169,ENSMUSG00000040407,ENSMUSG00000002997,ENSMUSG00000019988,ENSMUSG00000022722,ENSMUSG00000060090,ENSMUSG00000034292,ENSMUSG00000001761,ENSMUSG00000007987,ENSMUSG00000066643,ENSMUSG00000029790,ENSMUSG00000025613,…	Age18vs3_B6	memory
gsea.results.57	wp	ATF4 activates genes (WP2753)	0.394144	1	0.363682	1.06738	174	22	ENSMUSG00000029752,ENSMUSG00000023994,ENSMUSG00000026628,ENSMUSG00000039356,ENSMUSG00000034321,ENSMUSG00000042406	Age18vs3_B6	memory
gsea.results.58	wp	ATM Signaling Pathway (WP2516)	0.881432	1	0.226612	0.742092	393	36	ENSMUSG00000023067,ENSMUSG00000021025,ENSMUSG00000017146,ENSMUSG00000029026,ENSMUSG00000059552,ENSMUSG00000062444,ENSMUSG00000061607	Age18vs3_B6	memory
gsea.results.59	wp	B Cell Receptor Signaling Pathway (WP23)	0.13447	1	-0.307696	-1.1962	70	97	ENSMUSG00000005583,ENSMUSG00000021457,ENSMUSG00000031714,ENSMUSG00000071042,ENSMUSG00000031264,ENSMUSG00000040592,ENSMUSG00000024558,ENSMUSG00000003379,ENSMUSG00000037706,ENSMUSG00000061132,ENSMUSG00000034330,ENSMUSG00000014453,ENSMUSG00000042228,ENSMUSG00000040751,ENSMUSG00000004266,ENSMUSG00000024617,ENSMUSG00000030724,ENSMUSG00000021936,ENSMUSG00000029217,ENSMUSG00000026616,ENSMUSG00000022831,…	Age18vs3_B6	memory
gsea.results.60	wp	BDNF signaling pathway (WP2380)	0.48244	1	-0.242626	-0.988888	260	129	ENSMUSG00000033981,ENSMUSG00000005583,ENSMUSG00000001986,ENSMUSG00000028518,ENSMUSG00000069662,ENSMUSG00000044288,ENSMUSG00000056201,ENSMUSG00000068747,ENSMUSG00000015950,ENSMUSG00000031490,ENSMUSG00000074677,ENSMUSG00000028766,ENSMUSG00000059146,ENSMUSG00000033295,ENSMUSG00000033721,ENSMUSG00000026480,ENSMUSG00000024617,ENSMUSG00000034813,ENSMUSG00000031292,ENSMUSG00000095788	Age18vs3_B6	memory
gsea.results.61	wp	Beta-catenin independent WNT signaling (WP3558)	0.93186	1	-0.194312	-0.787446	505	125	ENSMUSG00000036158,ENSMUSG00000014769,ENSMUSG00000036402,ENSMUSG00000027669,ENSMUSG00000035305,ENSMUSG00000078153,ENSMUSG00000030102,ENSMUSG00000040061,ENSMUSG00000018293,ENSMUSG00000003233,ENSMUSG00000026556,ENSMUSG00000023439,ENSMUSG00000026750,ENSMUSG00000030287,ENSMUSG00000024617	Age18vs3_B6	memory
gsea.results.62	wp	Bile acid and bile salt metabolism (WP1788)	0.4947	1	-0.329575	-0.98393	279	26	ENSMUSG00000038641,ENSMUSG00000020405,ENSMUSG00000029368,ENSMUSG00000022244,ENSMUSG00000023963,ENSMUSG00000024507,ENSMUSG00000015846,ENSMUSG00000026170,ENSMUSG00000050445,ENSMUSG00000021135	Age18vs3_B6	memory
gsea.results.63	wp	Binding and Uptake of Ligands by Scavenger Receptors (WP2784)	0.408602	1	-0.333511	-1.03474	227	31	ENSMUSG00000028356,ENSMUSG00000035459,ENSMUSG00000026390,ENSMUSG00000022887,ENSMUSG00000025044,ENSMUSG00000008845	Age18vs3_B6	memory
gsea.results.64	wp	Bladder Cancer (WP2828)	0.802491	1	-0.26127	-0.7708	450	25	ENSMUSG00000021559,ENSMUSG00000070348,ENSMUSG00000023951,ENSMUSG00000028017	Age18vs3_B6	memory
gsea.results.65	wp	BMAL1:CLOCK,NPAS2 activates circadian gene expression (WP3355)	0.476298	1	0.319986	0.984372	210	27	ENSMUSG00000020893,ENSMUSG00000030103,ENSMUSG00000037727,ENSMUSG00000029167	Age18vs3_B6	memory
gsea.results.66	wp	Branched-chain amino acid catabolism (WP3556)	0.684882	1	-0.303418	-0.846288	375	20	ENSMUSG00000032263,ENSMUSG00000025260,ENSMUSG00000037826,ENSMUSG00000026687,ENSMUSG00000032047,ENSMUSG00000021646,ENSMUSG00000041426,ENSMUSG00000030268,ENSMUSG00000027332,ENSMUSG00000020664,ENSMUSG00000000340	Age18vs3_B6	memory
gsea.results.67	wp	C-type lectin receptors (CLRs) (WP3354)	0.979401	1	-0.180257	-0.714001	522	108	ENSMUSG00000021457,ENSMUSG00000014769,ENSMUSG00000078153,ENSMUSG00000019927,ENSMUSG00000043832,ENSMUSG00000031494,ENSMUSG00000030102,ENSMUSG00000034330,ENSMUSG00000042228,ENSMUSG00000026750,ENSMUSG00000030287,ENSMUSG00000015755,ENSMUSG00000032869,ENSMUSG00000028161,ENSMUSG00000074781,ENSMUSG00000025499,ENSMUSG00000058715,ENSMUSG00000021737,ENSMUSG00000030061,ENSMUSG00000022521	Age18vs3_B6	memory
gsea.results.68	wp	Calcium Regulation in the Cardiac Cell (WP536)	0.183019	1	-0.287846	-1.15421	96	116	ENSMUSG00000026576,ENSMUSG00000021313,ENSMUSG00000026357,ENSMUSG00000026527,ENSMUSG00000019876,ENSMUSG00000022994,ENSMUSG00000036402,ENSMUSG00000027669,ENSMUSG00000027523,ENSMUSG00000030102,ENSMUSG00000068615,ENSMUSG00000046352,ENSMUSG00000042357,ENSMUSG00000002997,ENSMUSG00000022840,ENSMUSG00000023439,ENSMUSG00000019943,ENSMUSG00000030287,ENSMUSG00000015968,ENSMUSG00000024617,ENSMUSG00000032966,…	Age18vs3_B6	memory
gsea.results.69	wp	Cardiac Hypertrophic Response (WP2795)	0.948673	1	-0.203058	-0.694912	535	48	ENSMUSG00000004698,ENSMUSG00000033352,ENSMUSG00000028017,ENSMUSG00000021936,ENSMUSG00000042349,ENSMUSG00000028161,ENSMUSG00000022475,ENSMUSG00000007613,ENSMUSG00000030557,ENSMUSG00000009555,ENSMUSG00000002948,ENSMUSG00000069089,ENSMUSG00000050965,ENSMUSG00000022812,ENSMUSG00000026313	Age18vs3_B6	memory
gsea.results.70	wp	Cardiac Progenitor Differentiation (WP2406)	0.824399	1	-0.239909	-0.783634	445	40	ENSMUSG00000062960,ENSMUSG00000005672,ENSMUSG00000005583	Age18vs3_B6	memory
gsea.results.71	wp	Cargo concentration in the ER (WP3560)	0.886926	1	-0.237622	-0.709409	501	26	ENSMUSG00000030560,ENSMUSG00000056271,ENSMUSG00000068686,ENSMUSG00000026514,ENSMUSG00000016256,ENSMUSG00000001052,ENSMUSG00000041891	Age18vs3_B6	memory
gsea.results.72	wp	Cell Cycle (WP179)	0.319343	1	-0.275845	-1.06402	174	90	ENSMUSG00000036390,ENSMUSG00000030867,ENSMUSG00000019777,ENSMUSG00000054115,ENSMUSG00000027552,ENSMUSG00000057469,ENSMUSG00000040274,ENSMUSG00000027330,ENSMUSG00000000184,ENSMUSG00000003134,ENSMUSG00000038482,ENSMUSG00000026761,ENSMUSG00000019942,ENSMUSG00000032113,ENSMUSG00000002297,ENSMUSG00000021548,ENSMUSG00000041859,ENSMUSG00000026669,ENSMUSG00000002068,ENSMUSG00000029910,ENSMUSG00000029283,…	Age18vs3_B6	memory
gsea.results.73	wp	Cell Cycle Checkpoints (WP1775)	0.99278	1	-0.159497	-0.651099	549	127	ENSMUSG00000014769,ENSMUSG00000036977,ENSMUSG00000078153,ENSMUSG00000019927,ENSMUSG00000021774,ENSMUSG00000026965,ENSMUSG00000026750,ENSMUSG00000033970,ENSMUSG00000030451,ENSMUSG00000026196,ENSMUSG00000020413,ENSMUSG00000029176,ENSMUSG00000026761,ENSMUSG00000019942,ENSMUSG00000032113,ENSMUSG00000032869,ENSMUSG00000002297,ENSMUSG00000074781,ENSMUSG00000041859,ENSMUSG00000022248,ENSMUSG00000026669,…	Age18vs3_B6	memory
gsea.results.74	wp	Cell Differentiation - Index (WP2029)	0.672535	1	-0.293926	-0.861354	381	24	ENSMUSG00000005583,ENSMUSG00000065565,ENSMUSG00000065578,ENSMUSG00000065508	Age18vs3_B6	memory
gsea.results.75	wp	Cell Differentiation - meta (WP2023)	0.361854	1	-0.341132	-1.0678	202	32	ENSMUSG00000028736,ENSMUSG00000005583,ENSMUSG00000065565,ENSMUSG00000065578,ENSMUSG00000065508	Age18vs3_B6	memory
gsea.results.76	wp	Cell junction organization (WP1793)	0.930586	1	0.205133	0.752171	428	62	ENSMUSG00000032473,ENSMUSG00000005338,ENSMUSG00000031841,ENSMUSG00000025812,ENSMUSG00000064115,ENSMUSG00000026639,ENSMUSG00000022438,ENSMUSG00000060615,ENSMUSG00000001739,ENSMUSG00000070473	Age18vs3_B6	memory
gsea.results.77	wp	Cell surface interactions at the vascular wall (WP1794)	0.414737	1	0.254896	1.02433	196	93	ENSMUSG00000044903,ENSMUSG00000004540,ENSMUSG00000014932,ENSMUSG00000026582,ENSMUSG00000030492,ENSMUSG00000027249,ENSMUSG00000036634,ENSMUSG00000014361,ENSMUSG00000032988,ENSMUSG00000030789,ENSMUSG00000027611,ENSMUSG00000027665,ENSMUSG00000048163,ENSMUSG00000019312,ENSMUSG00000026288,ENSMUSG00000041329,ENSMUSG00000031391,ENSMUSG00000078795,ENSMUSG00000040010	Age18vs3_B6	memory
gsea.results.78	wp	Cellular response to heat stress (WP3395)	0.995825	1	0.148434	0.568499	476	72	ENSMUSG00000039097,ENSMUSG00000057897,ENSMUSG00000026864,ENSMUSG00000029131,ENSMUSG00000020361,ENSMUSG00000070436,ENSMUSG00000028884,ENSMUSG00000031161,ENSMUSG00000001855,ENSMUSG00000004951,ENSMUSG00000039509,ENSMUSG00000019505,ENSMUSG00000025583,ENSMUSG00000052533,ENSMUSG00000022403,ENSMUSG00000024359,ENSMUSG00000015656,ENSMUSG00000022556	Age18vs3_B6	memory
gsea.results.79	wp	Cholesterol biosynthesis (WP1795)	0.617486	1	-0.324526	-0.893134	338	19	ENSMUSG00000034926,ENSMUSG00000093930,ENSMUSG00000031604,ENSMUSG00000006517,ENSMUSG00000033105,ENSMUSG00000026675,ENSMUSG00000001467	Age18vs3_B6	memory
gsea.results.80	wp	Chromatin modifying enzymes (WP3362)	0.804183	1	-0.227703	-0.833558	422	73	ENSMUSG00000022387,ENSMUSG00000019777,ENSMUSG00000029238,ENSMUSG00000021028,ENSMUSG00000022338,ENSMUSG00000000708,ENSMUSG00000029580,ENSMUSG00000025764,ENSMUSG00000037315,ENSMUSG00000021738,ENSMUSG00000031609,ENSMUSG00000022521,ENSMUSG00000027751,ENSMUSG00000021767,ENSMUSG00000018412,ENSMUSG00000066415,ENSMUSG00000031353,ENSMUSG00000066900,ENSMUSG00000061104,ENSMUSG00000027671,ENSMUSG00000043866	Age18vs3_B6	memory
gsea.results.81	wp	Circadian Clock (WP1797)	0.93381	1	-0.211425	-0.726657	521	50	ENSMUSG00000005583,ENSMUSG00000040385,ENSMUSG00000048490,ENSMUSG00000054814,ENSMUSG00000029238,ENSMUSG00000024431,ENSMUSG00000015846,ENSMUSG00000056608,ENSMUSG00000028233,ENSMUSG00000022124,ENSMUSG00000020063,ENSMUSG00000022521	Age18vs3_B6	memory
gsea.results.82	wp	Circadian rythm related genes (WP3594)	0.799559	1	0.203146	0.879814	362	172	ENSMUSG00000027643,ENSMUSG00000020893,ENSMUSG00000022705,ENSMUSG00000028963,ENSMUSG00000028072,ENSMUSG00000030103,ENSMUSG00000067604,ENSMUSG00000005705,ENSMUSG00000021379,ENSMUSG00000037727,ENSMUSG00000032773,ENSMUSG00000078816,ENSMUSG00000063142,ENSMUSG00000021478,ENSMUSG00000038550,ENSMUSG00000020826,ENSMUSG00000008348,ENSMUSG00000033760,ENSMUSG00000062202,ENSMUSG00000094936,ENSMUSG00000028158,…	Age18vs3_B6	memory
gsea.results.83	wp	Class I MHC mediated antigen processing &amp; presentation (WP3577)	0.94052	1	-0.184231	-0.814	505	230	ENSMUSG00000031204,ENSMUSG00000031642,ENSMUSG00000066687,ENSMUSG00000014769,ENSMUSG00000051675,ENSMUSG00000015950,ENSMUSG00000036977,ENSMUSG00000079259,ENSMUSG00000058317,ENSMUSG00000078153,ENSMUSG00000019927,ENSMUSG00000030966,ENSMUSG00000040359,ENSMUSG00000031519,ENSMUSG00000021774,ENSMUSG00000054115,ENSMUSG00000027087,ENSMUSG00000041058,ENSMUSG00000026480,ENSMUSG00000026712,ENSMUSG00000026965,…	Age18vs3_B6	memory
gsea.results.84	wp	Collagen biosynthesis and modifying enzymes (WP2725)	0.0734767	0.945894	-0.446653	-1.38577	40	31	ENSMUSG00000045672,ENSMUSG00000026141,ENSMUSG00000016356,ENSMUSG00000001119,ENSMUSG00000058897,ENSMUSG00000026837,ENSMUSG00000019055,ENSMUSG00000058806,ENSMUSG00000032431,ENSMUSG00000004415,ENSMUSG00000029661,ENSMUSG00000032374,ENSMUSG00000024330,ENSMUSG00000001435,ENSMUSG00000063564	Age18vs3_B6	memory
gsea.results.85	wp	Collagen degradation (WP2708)	0.878136	1	-0.229838	-0.713087	489	31	ENSMUSG00000026141,ENSMUSG00000058897,ENSMUSG00000058806,ENSMUSG00000004415,ENSMUSG00000007891,ENSMUSG00000001435,ENSMUSG00000063564,ENSMUSG00000021939,ENSMUSG00000018620,ENSMUSG00000031740	Age18vs3_B6	memory
gsea.results.86	wp	Complement Activation (WP545)	0.949891	1	0.221521	0.601915	435	16	ENSMUSG00000026874,ENSMUSG00000073418,ENSMUSG00000079343,ENSMUSG00000038521,ENSMUSG00000055172	Age18vs3_B6	memory
gsea.results.87	wp	Complement and Coagulation Cascades (WP558)	0.396963	1	0.3005	1.02026	182	40	ENSMUSG00000001930,ENSMUSG00000027249,ENSMUSG00000022037,ENSMUSG00000073418,ENSMUSG00000046223,ENSMUSG00000047126,ENSMUSG00000026368,ENSMUSG00000021822,ENSMUSG00000049130,ENSMUSG00000079343	Age18vs3_B6	memory
gsea.results.88	wp	Complement cascade (WP1798)	0.763766	1	-0.27601	-0.787058	429	21	ENSMUSG00000022887,ENSMUSG00000035031,ENSMUSG00000068686,ENSMUSG00000024863,ENSMUSG00000026401,ENSMUSG00000016481,ENSMUSG00000016493,ENSMUSG00000079105,ENSMUSG00000026399	Age18vs3_B6	memory
gsea.results.89	wp	Constitutive Androstane Receptor Pathway (WP2875)	0.492375	1	0.359527	0.976902	225	16	ENSMUSG00000000739,ENSMUSG00000001280,ENSMUSG00000038369,ENSMUSG00000029167,ENSMUSG00000020865	Age18vs3_B6	memory
gsea.results.90	wp	Copper homeostasis (WP3286)	0.819957	1	0.231738	0.786798	377	40	ENSMUSG00000032086,ENSMUSG00000018411,ENSMUSG00000005871,ENSMUSG00000027665,ENSMUSG00000079037,ENSMUSG00000001280,ENSMUSG00000015652,ENSMUSG00000059552,ENSMUSG00000031628,ENSMUSG00000001729,ENSMUSG00000031555,ENSMUSG00000013663,ENSMUSG00000031760	Age18vs3_B6	memory
gsea.results.91	wp	Corticotropin-releasing hormone (WP2355)	0.413136	1	0.26681	1.03005	194	77	ENSMUSG00000052837,ENSMUSG00000031748,ENSMUSG00000024912,ENSMUSG00000023034,ENSMUSG00000029135,ENSMUSG00000018909,ENSMUSG00000021359,ENSMUSG00000025887,ENSMUSG00000021250,ENSMUSG00000021680,ENSMUSG00000024112,ENSMUSG00000021025,ENSMUSG00000001280,ENSMUSG00000046834,ENSMUSG00000024927	Age18vs3_B6	memory
gsea.results.92	wp	Costimulation by the CD28 family (WP1799)	0.966887	1	0.187044	0.662482	437	53	ENSMUSG00000014932,ENSMUSG00000075122,ENSMUSG00000027665,ENSMUSG00000023274,ENSMUSG00000026011,ENSMUSG00000016496,ENSMUSG00000032093,ENSMUSG00000032312,ENSMUSG00000001729,ENSMUSG00000016498,ENSMUSG00000000409,ENSMUSG00000026012,ENSMUSG00000030774	Age18vs3_B6	memory
gsea.results.93	wp	Cytokines and Inflammatory Response (WP530)	0.00223714	0.116679	0.643615	1.91695	0	23	ENSMUSG00000016529,ENSMUSG00000020383,ENSMUSG00000018916,ENSMUSG00000040329,ENSMUSG00000055170,ENSMUSG00000018914,ENSMUSG00000036117,ENSMUSG00000031712,ENSMUSG00000023274,ENSMUSG00000025856,ENSMUSG00000000869	Age18vs3_B6	memory
gsea.results.94	wp	Cytoplasmic Ribosomal Proteins (WP477)	0.721491	1	0.242502	0.860721	328	52	ENSMUSG00000062006,ENSMUSG00000032399,ENSMUSG00000060938,ENSMUSG00000057322,ENSMUSG00000007892,ENSMUSG00000057863,ENSMUSG00000040952,ENSMUSG00000059291,ENSMUSG00000037805,ENSMUSG00000067288,ENSMUSG00000063457,ENSMUSG00000024830,ENSMUSG00000003970,ENSMUSG00000017404,ENSMUSG00000063316,ENSMUSG00000009927,ENSMUSG00000032518	Age18vs3_B6	memory
gsea.results.95	wp	Cytosolic sensors of pathogen-associated DNA (WP2794)	0.64652	1	-0.258562	-0.891393	352	52	ENSMUSG00000003184,ENSMUSG00000051675,ENSMUSG00000038489,ENSMUSG00000022471,ENSMUSG00000030966,ENSMUSG00000004667,ENSMUSG00000070501,ENSMUSG00000073491,ENSMUSG00000066677	Age18vs3_B6	memory
gsea.results.96	wp	DAG and IP3 signaling (WP2688)	0.0724382	0.945894	-0.471829	-1.40862	40	26	ENSMUSG00000059173,ENSMUSG00000022994,ENSMUSG00000030102,ENSMUSG00000002997,ENSMUSG00000022840,ENSMUSG00000030287,ENSMUSG00000005580	Age18vs3_B6	memory
gsea.results.97	wp	DAP12 interactions (WP2694)	0.223614	1	-0.395582	-1.18497	124	27	ENSMUSG00000021457,ENSMUSG00000030165,ENSMUSG00000031264,ENSMUSG00000030579,ENSMUSG00000034330,ENSMUSG00000033721	Age18vs3_B6	memory
gsea.results.98	wp	Deadenylation-dependent mRNA decay (WP2659)	0.838768	1	-0.233918	-0.783935	462	45	ENSMUSG00000025451,ENSMUSG00000024472,ENSMUSG00000027752,ENSMUSG00000032410,ENSMUSG00000034192,ENSMUSG00000041477,ENSMUSG00000028156,ENSMUSG00000020362,ENSMUSG00000020515,ENSMUSG00000033955,ENSMUSG00000029647,ENSMUSG00000021962,ENSMUSG00000033166,ENSMUSG00000059796	Age18vs3_B6	memory
gsea.results.99	wp	Degradation of beta-catenin by the destruction complex (WP2773)	1	1	-0.13066	-0.483282	529	77	ENSMUSG00000008305,ENSMUSG00000014769,ENSMUSG00000078153,ENSMUSG00000050332	Age18vs3_B6	memory
gsea.results.100	wp	Degradation of the extracellular matrix (WP2774)	0.747727	1	0.267773	0.805337	328	25	ENSMUSG00000015647,ENSMUSG00000026639,ENSMUSG00000017737,ENSMUSG00000020125,ENSMUSG00000031628,ENSMUSG00000019969,ENSMUSG00000000303,ENSMUSG00000050578,ENSMUSG00000000957,ENSMUSG00000028763	Age18vs3_B6	memory
gsea.results.101	wp	Detoxification of Reactive Oxygen Species (WP2824)	0.854839	1	0.248944	0.740563	370	24	ENSMUSG00000038155,ENSMUSG00000005354,ENSMUSG00000026701,ENSMUSG00000028597,ENSMUSG00000025130,ENSMUSG00000020250,ENSMUSG00000021760	Age18vs3_B6	memory
gsea.results.102	wp	Differentiation of white and brown adipocyte (WP2895)	0.165756	1	-0.452807	-1.26296	90	20	ENSMUSG00000059201,ENSMUSG00000000440,ENSMUSG00000008999,ENSMUSG00000031681,ENSMUSG00000010476,ENSMUSG00000029322	Age18vs3_B6	memory
gsea.results.103	wp	Differentiation Pathway (WP2848)	0.919565	1	0.213583	0.713619	422	38	ENSMUSG00000000489,ENSMUSG00000018914,ENSMUSG00000038259,ENSMUSG00000009900,ENSMUSG00000036585,ENSMUSG00000037171,ENSMUSG00000025219,ENSMUSG00000025856,ENSMUSG00000019966,ENSMUSG00000055471,ENSMUSG00000022997,ENSMUSG00000038793,ENSMUSG00000021765	Age18vs3_B6	memory
gsea.results.104	wp	Diurnally Regulated Genes with Circadian Orthologs (WP410)	0.147392	1	0.366173	1.25128	64	43	ENSMUSG00000004032,ENSMUSG00000038155,ENSMUSG00000020893,ENSMUSG00000032942,ENSMUSG00000067279	Age18vs3_B6	memory
gsea.results.105	wp	DNA Damage Bypass (WP1803)	0.0877193	0.945894	0.410904	1.378	39	39	ENSMUSG00000019841,ENSMUSG00000007080,ENSMUSG00000021668,ENSMUSG00000024854,ENSMUSG00000022881,ENSMUSG00000008348,ENSMUSG00000030254,ENSMUSG00000028884,ENSMUSG00000035692,ENSMUSG00000019505,ENSMUSG00000027342,ENSMUSG00000037474,ENSMUSG00000000751,ENSMUSG00000020905,ENSMUSG00000020390,ENSMUSG00000032596	Age18vs3_B6	memory
gsea.results.106	wp	DNA Damage Response (only ATM dependent) (WP710)	0.0634249	0.945894	0.314295	1.28433	29	105	ENSMUSG00000030228,ENSMUSG00000078650,ENSMUSG00000022996,ENSMUSG00000036856,ENSMUSG00000024912,ENSMUSG00000023067,ENSMUSG00000025225,ENSMUSG00000020901,ENSMUSG00000009900,ENSMUSG00000005871,ENSMUSG00000027665,ENSMUSG00000000817,ENSMUSG00000070526,ENSMUSG00000029026,ENSMUSG00000021822,ENSMUSG00000059552,ENSMUSG00000034801,ENSMUSG00000007815,ENSMUSG00000032402,ENSMUSG00000022346,ENSMUSG00000059923,…	Age18vs3_B6	memory
gsea.results.107	wp	DNA Damage Response (WP707)	0.996241	1	-0.156844	-0.5496	529	57	ENSMUSG00000036390,ENSMUSG00000070348,ENSMUSG00000040274,ENSMUSG00000019979,ENSMUSG00000000184,ENSMUSG00000019942,ENSMUSG00000032113,ENSMUSG00000022248,ENSMUSG00000028224,ENSMUSG00000002068,ENSMUSG00000003031,ENSMUSG00000041997,ENSMUSG00000003873,ENSMUSG00000028212,ENSMUSG00000038332,ENSMUSG00000025358,ENSMUSG00000004446,ENSMUSG00000022105,ENSMUSG00000022672,ENSMUSG00000041431,ENSMUSG00000020694,…	Age18vs3_B6	memory
gsea.results.108	wp	DNA Damage/Telomere Stress Induced Senescence (WP3565)	0.873589	1	0.2308	0.71001	386	27	ENSMUSG00000023067,ENSMUSG00000007589,ENSMUSG00000038000,ENSMUSG00000059552,ENSMUSG00000046711,ENSMUSG00000078249,ENSMUSG00000020380,ENSMUSG00000024926,ENSMUSG00000031921,ENSMUSG00000020196	Age18vs3_B6	memory
gsea.results.109	wp	DNA Double Strand Break Response (WP3543)	0.812081	1	0.243007	0.795781	362	36	ENSMUSG00000090083,ENSMUSG00000008348,ENSMUSG00000017146,ENSMUSG00000028886,ENSMUSG00000059552,ENSMUSG00000025878,ENSMUSG00000061607,ENSMUSG00000026021,ENSMUSG00000004934,ENSMUSG00000019505,ENSMUSG00000015120,ENSMUSG00000031715,ENSMUSG00000017897,ENSMUSG00000020380,ENSMUSG00000024926	Age18vs3_B6	memory
gsea.results.110	wp	DNA Replication (WP466)	0.78781	1	0.250165	0.804934	348	34	ENSMUSG00000007080,ENSMUSG00000024854,ENSMUSG00000022881,ENSMUSG00000008348,ENSMUSG00000024833,ENSMUSG00000028884,ENSMUSG00000006585,ENSMUSG00000027342,ENSMUSG00000031697,ENSMUSG00000026134,ENSMUSG00000000751	Age18vs3_B6	memory
gsea.results.111	wp	Dopaminergic Neurogenesis (WP2855)	0.940541	1	-0.225422	-0.649461	521	23	ENSMUSG00000048402,ENSMUSG00000020182	Age18vs3_B6	memory
gsea.results.112	wp	EBV LMP1 signaling (WP262)	0.156733	1	0.464303	1.2737	70	17	ENSMUSG00000025225,ENSMUSG00000021025,ENSMUSG00000026875,ENSMUSG00000024927,ENSMUSG00000025199	Age18vs3_B6	memory
gsea.results.113	wp	Ectoderm Differentiation (WP2858)	0.928705	1	-0.197007	-0.779535	494	107	ENSMUSG00000043668,ENSMUSG00000014813,ENSMUSG00000074622,ENSMUSG00000066687,ENSMUSG00000027777,ENSMUSG00000025656,ENSMUSG00000033854,ENSMUSG00000068740,ENSMUSG00000075327,ENSMUSG00000025791,ENSMUSG00000020154,ENSMUSG00000032849,ENSMUSG00000008136,ENSMUSG00000020923,ENSMUSG00000049580,ENSMUSG00000022010,ENSMUSG00000027422,ENSMUSG00000001552,ENSMUSG00000022114,ENSMUSG00000008496,ENSMUSG00000036528,…	Age18vs3_B6	memory
gsea.results.114	wp	Effects of PIP2 hydrolysis (WP1809)	0.0215054	0.529378	-0.561644	-1.59806	11	22	ENSMUSG00000022861,ENSMUSG00000033174,ENSMUSG00000025357,ENSMUSG00000030102,ENSMUSG00000038665,ENSMUSG00000032046,ENSMUSG00000027716,ENSMUSG00000030287	Age18vs3_B6	memory
gsea.results.115	wp	EGF/EGFR Signaling Pathway (WP437)	0.724584	1	-0.213236	-0.894625	391	155	ENSMUSG00000005583,ENSMUSG00000030638,ENSMUSG00000031714,ENSMUSG00000015766,ENSMUSG00000024998,ENSMUSG00000056201,ENSMUSG00000039046,ENSMUSG00000031490,ENSMUSG00000047104,ENSMUSG00000024558,ENSMUSG00000027695,ENSMUSG00000033721,ENSMUSG00000024617,ENSMUSG00000020176,ENSMUSG00000027496,ENSMUSG00000000058,ENSMUSG00000059456,ENSMUSG00000028017,ENSMUSG00000026447,ENSMUSG00000066877,ENSMUSG00000040855,…	Age18vs3_B6	memory
gsea.results.116	wp	Eicosanoid Synthesis (WP167)	0.20915	1	0.448397	1.21838	95	16	ENSMUSG00000020891,ENSMUSG00000018924,ENSMUSG00000050737,ENSMUSG00000000320	Age18vs3_B6	memory
gsea.results.117	wp	Elastic fibre formation (WP2666)	0.102151	0.961049	-0.431636	-1.33918	56	31	ENSMUSG00000006369,ENSMUSG00000000555,ENSMUSG00000008999,ENSMUSG00000026768,ENSMUSG00000025185,ENSMUSG00000025321,ENSMUSG00000027087,ENSMUSG00000064080,ENSMUSG00000026971,ENSMUSG00000029675,ENSMUSG00000022817	Age18vs3_B6	memory
gsea.results.118	wp	Electron Transport Chain (WP111)	0.993534	1	0.172456	0.639837	460	65	ENSMUSG00000032942,ENSMUSG00000041881,ENSMUSG00000074218,ENSMUSG00000059534,ENSMUSG00000025651,ENSMUSG00000000171,ENSMUSG00000044894,ENSMUSG00000024038,ENSMUSG00000037916,ENSMUSG00000041697,ENSMUSG00000059734,ENSMUSG00000020163,ENSMUSG00000022450	Age18vs3_B6	memory
gsea.results.119	wp	Endochondral Ossification (WP474)	0.888889	1	-0.222106	-0.76987	487	53	ENSMUSG00000005583,ENSMUSG00000041540,ENSMUSG00000005533,ENSMUSG00000008999,ENSMUSG00000028766,ENSMUSG00000055737,ENSMUSG00000023951,ENSMUSG00000093930	Age18vs3_B6	memory
gsea.results.120	wp	Endoderm Differentiation (WP2853)	0.480851	1	0.270888	0.982322	225	57	ENSMUSG00000005836,ENSMUSG00000001497,ENSMUSG00000043013,ENSMUSG00000001656,ENSMUSG00000005871,ENSMUSG00000034765,ENSMUSG00000003437,ENSMUSG00000037171,ENSMUSG00000024406,ENSMUSG00000027368,ENSMUSG00000021796,ENSMUSG00000074637,ENSMUSG00000020679,ENSMUSG00000032402,ENSMUSG00000042414	Age18vs3_B6	memory
gsea.results.121	wp	Endosomal Sorting Complex Required For Transport (ESCRT) (WP3575)	0.442396	1	0.33775	1.00475	191	24	ENSMUSG00000066278,ENSMUSG00000008348,ENSMUSG00000038467,ENSMUSG00000006058,ENSMUSG00000027536,ENSMUSG00000028419,ENSMUSG00000078656,ENSMUSG00000115987,ENSMUSG00000019505	Age18vs3_B6	memory
gsea.results.122	wp	Endothelin Pathways (WP2197)	0.270694	1	0.390708	1.16369	120	23	ENSMUSG00000061816,ENSMUSG00000030669,ENSMUSG00000035283,ENSMUSG00000001349,ENSMUSG00000031616,ENSMUSG00000022122	Age18vs3_B6	memory
gsea.results.123	wp	Energy dependent regulation of mTOR by LKB1-AMPK (WP2748)	0.856354	1	-0.27851	-0.730287	464	16	ENSMUSG00000028518	Age18vs3_B6	memory
gsea.results.124	wp	Energy Metabolism (WP1541)	0.509874	1	-0.284057	-0.96353	283	47	ENSMUSG00000000440,ENSMUSG00000005583,ENSMUSG00000028518,ENSMUSG00000024955,ENSMUSG00000015846,ENSMUSG00000006542,ENSMUSG00000028161,ENSMUSG00000003923,ENSMUSG00000020063,ENSMUSG00000030557,ENSMUSG00000033953,ENSMUSG00000028310,ENSMUSG00000008976,ENSMUSG00000033871,ENSMUSG00000079033,ENSMUSG00000028800,ENSMUSG00000038205,ENSMUSG00000022812,ENSMUSG00000020647	Age18vs3_B6	memory
gsea.results.125	wp	EPH-Ephrin signaling (WP3309)	0.508349	1	-0.260207	-0.969999	273	79	ENSMUSG00000062960,ENSMUSG00000028289,ENSMUSG00000028664,ENSMUSG00000001300,ENSMUSG00000056201,ENSMUSG00000032537,ENSMUSG00000026235,ENSMUSG00000048915,ENSMUSG00000033721,ENSMUSG00000021662,ENSMUSG00000042228,ENSMUSG00000005958,ENSMUSG00000029580,ENSMUSG00000020580,ENSMUSG00000026341,ENSMUSG00000066877,ENSMUSG00000029684,ENSMUSG00000021549,ENSMUSG00000029622,ENSMUSG00000008475,ENSMUSG00000025499,…	Age18vs3_B6	memory
gsea.results.126	wp	EPO Receptor Signaling (WP581)	0.188636	1	0.413775	1.24445	82	25	ENSMUSG00000027646,ENSMUSG00000004043,ENSMUSG00000004040,ENSMUSG00000038037,ENSMUSG00000032578,ENSMUSG00000059923,ENSMUSG00000028909,ENSMUSG00000001729,ENSMUSG00000042626,ENSMUSG00000024789	Age18vs3_B6	memory
gsea.results.127	wp	ER to Golgi Anterograde Transport (WP3542)	1	1	0.1291	0.415394	442	34	ENSMUSG00000020946,ENSMUSG00000049299,ENSMUSG00000010110,ENSMUSG00000047921,ENSMUSG00000055319,ENSMUSG00000028847,ENSMUSG00000035325,ENSMUSG00000036391,ENSMUSG00000006024,ENSMUSG00000020386,ENSMUSG00000045302	Age18vs3_B6	memory
gsea.results.128	wp	ErbB Signaling Pathway (WP673)	0.853273	1	0.22565	0.786624	377	50	ENSMUSG00000065455,ENSMUSG00000027646,ENSMUSG00000032311,ENSMUSG00000023067,ENSMUSG00000020901,ENSMUSG00000004043,ENSMUSG00000059552,ENSMUSG00000029378,ENSMUSG00000022346,ENSMUSG00000059923,ENSMUSG00000062312	Age18vs3_B6	memory
gsea.results.129	wp	Estrogen signaling pathway (WP712)	0.594533	1	0.311758	0.905711	260	21	ENSMUSG00000021250,ENSMUSG00000027665,ENSMUSG00000001280,ENSMUSG00000025199,ENSMUSG00000053436,ENSMUSG00000001729,ENSMUSG00000025958,ENSMUSG00000004221,ENSMUSG00000031537,ENSMUSG00000057329,ENSMUSG00000004936,ENSMUSG00000002413	Age18vs3_B6	memory
gsea.results.130	wp	Eukaryotic Transcription Initiation (WP405)	0.545657	1	0.289146	0.954298	244	37	ENSMUSG00000029250,ENSMUSG00000005198,ENSMUSG00000031783,ENSMUSG00000024382,ENSMUSG00000033020,ENSMUSG00000045996,ENSMUSG00000033543,ENSMUSG00000028899,ENSMUSG00000006599,ENSMUSG00000025049,ENSMUSG00000022476,ENSMUSG00000021018,ENSMUSG00000049553	Age18vs3_B6	memory
gsea.results.131	wp	Eukaryotic Translation Elongation (WP1811)	0.471396	1	0.282418	0.978013	205	48	ENSMUSG00000062006,ENSMUSG00000032399,ENSMUSG00000060938,ENSMUSG00000057322,ENSMUSG00000007892,ENSMUSG00000057863,ENSMUSG00000040952,ENSMUSG00000059291,ENSMUSG00000037805,ENSMUSG00000067288,ENSMUSG00000063457,ENSMUSG00000003970,ENSMUSG00000017404,ENSMUSG00000063316,ENSMUSG00000009927,ENSMUSG00000032518,ENSMUSG00000071415,ENSMUSG00000008682,ENSMUSG00000008683	Age18vs3_B6	memory
gsea.results.132	wp	Eukaryotic Translation Initiation (WP1812)	0.950538	1	0.192743	0.740883	441	76	ENSMUSG00000062006,ENSMUSG00000032399,ENSMUSG00000060938,ENSMUSG00000016554,ENSMUSG00000057322,ENSMUSG00000007892,ENSMUSG00000074656,ENSMUSG00000029388,ENSMUSG00000057863,ENSMUSG00000040952,ENSMUSG00000059291,ENSMUSG00000037805,ENSMUSG00000067288,ENSMUSG00000063457,ENSMUSG00000021116,ENSMUSG00000029145,ENSMUSG00000003970,ENSMUSG00000017404,ENSMUSG00000063316,ENSMUSG00000021282,ENSMUSG00000009927,…	Age18vs3_B6	memory
gsea.results.133	wp	Eukaryotic Translation Termination (WP1813)	0.293454	1	0.314869	1.09765	129	50	ENSMUSG00000062006,ENSMUSG00000032399,ENSMUSG00000071723,ENSMUSG00000060938,ENSMUSG00000057322,ENSMUSG00000007892,ENSMUSG00000057863,ENSMUSG00000040952,ENSMUSG00000059291,ENSMUSG00000037805,ENSMUSG00000067288,ENSMUSG00000063457,ENSMUSG00000024360,ENSMUSG00000003970,ENSMUSG00000017404,ENSMUSG00000063316,ENSMUSG00000009927,ENSMUSG00000032518	Age18vs3_B6	memory
gsea.results.134	wp	Extracellular matrix organization (WP2703)	0.125813	1	0.336229	1.23287	57	62	ENSMUSG00000033327,ENSMUSG00000044903,ENSMUSG00000004540,ENSMUSG00000000489,ENSMUSG00000024109,ENSMUSG00000034664,ENSMUSG00000031849,ENSMUSG00000041559,ENSMUSG00000030789,ENSMUSG00000042284,ENSMUSG00000015647,ENSMUSG00000026639,ENSMUSG00000078795,ENSMUSG00000028626,ENSMUSG00000018593,ENSMUSG00000025856,ENSMUSG00000027253	Age18vs3_B6	memory
gsea.results.135	wp	Extracellular vesicle-mediated signaling in recipient cells (WP2870)	0.911964	1	0.218546	0.672312	403	27	ENSMUSG00000029086,ENSMUSG00000020901,ENSMUSG00000009900,ENSMUSG00000005871,ENSMUSG00000032402,ENSMUSG00000062312,ENSMUSG00000001729,ENSMUSG00000024182	Age18vs3_B6	memory
gsea.results.136	wp	Factors involved in megakaryocyte development and platelet production (WP1815)	0.672451	1	0.239408	0.894802	309	67	ENSMUSG00000042622,ENSMUSG00000005836,ENSMUSG00000028745,ENSMUSG00000015627,ENSMUSG00000018143,ENSMUSG00000032198,ENSMUSG00000024772,ENSMUSG00000025498,ENSMUSG00000007646,ENSMUSG00000039716,ENSMUSG00000059552,ENSMUSG00000042557	Age18vs3_B6	memory
gsea.results.137	wp	Fanconi Anemia Pathway (WP3569)	0.958716	1	0.198429	0.600801	417	26	ENSMUSG00000025077,ENSMUSG00000008348,ENSMUSG00000059772,ENSMUSG00000028884,ENSMUSG00000045102,ENSMUSG00000039187,ENSMUSG00000019505,ENSMUSG00000024906,ENSMUSG00000000751,ENSMUSG00000026429	Age18vs3_B6	memory
gsea.results.138	wp	FAS pathway and Stress induction of HSP regulation (WP314)	0.980477	1	0.177937	0.604132	451	40	ENSMUSG00000028063,ENSMUSG00000031972,ENSMUSG00000000817,ENSMUSG00000031077,ENSMUSG00000032577,ENSMUSG00000004951,ENSMUSG00000031628,ENSMUSG00000021754,ENSMUSG00000024401	Age18vs3_B6	memory
gsea.results.139	wp	Fatty Acid Beta Oxidation (WP143)	0.599271	1	-0.301272	-0.91495	328	29	ENSMUSG00000032207,ENSMUSG00000028223,ENSMUSG00000026003,ENSMUSG00000062908,ENSMUSG00000025059,ENSMUSG00000032047,ENSMUSG00000023456,ENSMUSG00000024132,ENSMUSG00000027984,ENSMUSG00000018796,ENSMUSG00000025465,ENSMUSG00000020664	Age18vs3_B6	memory
gsea.results.140	wp	Fatty Acid Biosynthesis (WP357)	0.72043	1	-0.289919	-0.824915	401	22	ENSMUSG00000028223,ENSMUSG00000039063,ENSMUSG00000026189,ENSMUSG00000019883	Age18vs3_B6	memory
gsea.results.141	wp	Fatty acid, triacylglycerol, and ketone body metabolism (WP1817)	0.461679	1	-0.256839	-0.99071	252	90	ENSMUSG00000050103,ENSMUSG00000028518,ENSMUSG00000028223,ENSMUSG00000020593,ENSMUSG00000006717,ENSMUSG00000041650,ENSMUSG00000034254,ENSMUSG00000026003,ENSMUSG00000027875,ENSMUSG00000021620,ENSMUSG00000027134,ENSMUSG00000006390,ENSMUSG00000028167,ENSMUSG00000062908,ENSMUSG00000029916,ENSMUSG00000050627,ENSMUSG00000015846,ENSMUSG00000025287,ENSMUSG00000028937,ENSMUSG00000022186,ENSMUSG00000032527,…	Age18vs3_B6	memory
gsea.results.142	wp	Fc epsilon receptor (FCERI) signaling (WP2759)	0.888683	1	-0.203341	-0.818789	478	120	ENSMUSG00000021457,ENSMUSG00000014769,ENSMUSG00000031264,ENSMUSG00000078153,ENSMUSG00000019927,ENSMUSG00000030102,ENSMUSG00000034330,ENSMUSG00000033721,ENSMUSG00000042228,ENSMUSG00000040751,ENSMUSG00000026750,ENSMUSG00000030287,ENSMUSG00000033352,ENSMUSG00000015755,ENSMUSG00000021936,ENSMUSG00000029217,ENSMUSG00000032869,ENSMUSG00000028161,ENSMUSG00000074781,ENSMUSG00000026778,ENSMUSG00000025499,…	Age18vs3_B6	memory
gsea.results.143	wp	Fluoropyrimidine Activity (WP1601)	0.818182	1	-0.251517	-0.761489	458	28	ENSMUSG00000033427,ENSMUSG00000029299,ENSMUSG00000032849,ENSMUSG00000026558,ENSMUSG00000073987	Age18vs3_B6	memory
gsea.results.144	wp	Focal Adhesion (WP306)	0.0994475	0.95511	-0.290055	-1.21702	53	156	ENSMUSG00000062960,ENSMUSG00000019846,ENSMUSG00000005947,ENSMUSG00000031520,ENSMUSG00000028019,ENSMUSG00000024620,ENSMUSG00000009376,ENSMUSG00000027009,ENSMUSG00000039115,ENSMUSG00000005533,ENSMUSG00000000555,ENSMUSG00000024558,ENSMUSG00000028874,ENSMUSG00000026768,ENSMUSG00000026837,ENSMUSG00000025321,ENSMUSG00000014453,ENSMUSG00000070348,ENSMUSG00000021702,ENSMUSG00000027087,ENSMUSG00000019699,…	Age18vs3_B6	memory
gsea.results.145	wp	Folate Metabolism (WP176)	0.00212766	0.116679	0.496066	1.79889	0	57	ENSMUSG00000079013,ENSMUSG00000009350,ENSMUSG00000004341,ENSMUSG00000058207,ENSMUSG00000066361,ENSMUSG00000032083,ENSMUSG00000066363,ENSMUSG00000055170,ENSMUSG00000027249,ENSMUSG00000025225,ENSMUSG00000057465,ENSMUSG00000021091,ENSMUSG00000024927,ENSMUSG00000059552	Age18vs3_B6	memory
gsea.results.146	wp	Formation of Fibrin Clot (Clotting Cascade) (WP1818)	0.512304	1	0.319768	0.952401	228	23	ENSMUSG00000001930,ENSMUSG00000027249,ENSMUSG00000050675,ENSMUSG00000027611,ENSMUSG00000026368	Age18vs3_B6	memory
gsea.results.147	wp	FSH signaling pathway (WP2035)	0.609272	1	0.309376	0.890336	275	20	ENSMUSG00000027646,ENSMUSG00000053436,ENSMUSG00000029378,ENSMUSG00000002496,ENSMUSG00000001729,ENSMUSG00000024830,ENSMUSG00000025958,ENSMUSG00000028945	Age18vs3_B6	memory
gsea.results.148	wp	G Protein Signaling Pathways (WP35)	0.0719697	0.945894	-0.351509	-1.29688	37	75	ENSMUSG00000021699,ENSMUSG00000061603,ENSMUSG00000038587,ENSMUSG00000059173,ENSMUSG00000022994,ENSMUSG00000036402,ENSMUSG00000027523,ENSMUSG00000019990,ENSMUSG00000024697,ENSMUSG00000030102,ENSMUSG00000040407,ENSMUSG00000002997,ENSMUSG00000038387,ENSMUSG00000022840,ENSMUSG00000024070,ENSMUSG00000023439,ENSMUSG00000005580	Age18vs3_B6	memory
gsea.results.149	wp	G1 to S cell cycle control (WP45)	0.984979	1	0.178258	0.651645	458	60	ENSMUSG00000027230,ENSMUSG00000007080,ENSMUSG00000010505,ENSMUSG00000023067,ENSMUSG00000027938,ENSMUSG00000059552,ENSMUSG00000024833,ENSMUSG00000028884,ENSMUSG00000022346	Age18vs3_B6	memory
gsea.results.150	wp	G13 Signaling Pathway (WP524)	0.859375	1	0.231755	0.753706	384	35	ENSMUSG00000061816,ENSMUSG00000034930,ENSMUSG00000027665	Age18vs3_B6	memory
gsea.results.151	wp	Gamma carboxylation, hypusine formation and arylsulfatase activation (WP2762)	0.715054	1	-0.292342	-0.83181	398	22	ENSMUSG00000057147,ENSMUSG00000031138,ENSMUSG00000036412,ENSMUSG00000033554	Age18vs3_B6	memory
gsea.results.152	wp	Gap junction trafficking and regulation (WP1820)	0.891892	1	0.233701	0.685893	395	22	ENSMUSG00000051056,ENSMUSG00000030516,ENSMUSG00000047126,ENSMUSG00000047547,ENSMUSG00000047797,ENSMUSG00000026825,ENSMUSG00000057123,ENSMUSG00000034520	Age18vs3_B6	memory
gsea.results.153	wp	Gastric Cancer Network 1 (WP2361)	0.977925	1	0.195015	0.554238	442	19	ENSMUSG00000005871,ENSMUSG00000027699,ENSMUSG00000020914	Age18vs3_B6	memory
gsea.results.154	wp	Gastric Cancer Network 2 (WP2363)	0.941043	1	0.207698	0.645521	414	28	ENSMUSG00000022247,ENSMUSG00000022881,ENSMUSG00000059552,ENSMUSG00000001025,ENSMUSG00000022346,ENSMUSG00000020914,ENSMUSG00000039187,ENSMUSG00000031154	Age18vs3_B6	memory
gsea.results.155	wp	Gastrin-CREB signalling pathway via PKC and MAPK (WP2664)	0.54731	1	-0.237356	-0.957075	294	121	ENSMUSG00000039943,ENSMUSG00000056423,ENSMUSG00000026357,ENSMUSG00000054988,ENSMUSG00000019890,ENSMUSG00000048062,ENSMUSG00000031364,ENSMUSG00000036402,ENSMUSG00000027669,ENSMUSG00000043659,ENSMUSG00000027765,ENSMUSG00000020123,ENSMUSG00000024697,ENSMUSG00000000394,ENSMUSG00000049112,ENSMUSG00000019464,ENSMUSG00000040061,ENSMUSG00000079700	Age18vs3_B6	memory
gsea.results.156	wp	Gene Silencing by RNA (WP3571)	0.988722	1	-0.169624	-0.594385	525	57	ENSMUSG00000038489,ENSMUSG00000045662,ENSMUSG00000004667,ENSMUSG00000026374,ENSMUSG00000002731,ENSMUSG00000026999,ENSMUSG00000040029,ENSMUSG00000035351	Age18vs3_B6	memory
gsea.results.157	wp	Generic Transcription Pathway (WP1822)	0.00559701	0.258022	-0.333171	-1.45858	2	220	ENSMUSG00000050064,ENSMUSG00000000440,ENSMUSG00000040209,ENSMUSG00000030393,ENSMUSG00000034071,ENSMUSG00000030386,ENSMUSG00000047342,ENSMUSG00000069743,ENSMUSG00000040321,ENSMUSG00000067928,ENSMUSG00000066000,ENSMUSG00000005897,ENSMUSG00000065999,ENSMUSG00000058883,ENSMUSG00000071266,ENSMUSG00000074500,ENSMUSG00000068962,ENSMUSG00000021779,ENSMUSG00000058331,ENSMUSG00000021327,ENSMUSG00000078495,…	Age18vs3_B6	memory
gsea.results.158	wp	Globo Sphingolipid Metabolism (WP1424)	0.208103	1	-0.468947	-1.22964	112	16	ENSMUSG00000043300,ENSMUSG00000030283,ENSMUSG00000038843,ENSMUSG00000052544	Age18vs3_B6	memory
gsea.results.159	wp	Glucocorticoid Receptor Pathway (WP2880)	0.627087	1	-0.255333	-0.913778	337	61	ENSMUSG00000028434,ENSMUSG00000073551,ENSMUSG00000030605,ENSMUSG00000052468,ENSMUSG00000037211,ENSMUSG00000060063,ENSMUSG00000021843,ENSMUSG00000029287,ENSMUSG00000024431,ENSMUSG00000007476,ENSMUSG00000028635,ENSMUSG00000030340,ENSMUSG00000026360,ENSMUSG00000015846,ENSMUSG00000022686,ENSMUSG00000034320,ENSMUSG00000070644,ENSMUSG00000037664,ENSMUSG00000026880,ENSMUSG00000017418,ENSMUSG00000021701,…	Age18vs3_B6	memory
gsea.results.160	wp	Glutathione metabolism (WP100)	0.543278	1	-0.354551	-0.929677	294	16	ENSMUSG00000006345,ENSMUSG00000028124,ENSMUSG00000068762,ENSMUSG00000031584,ENSMUSG00000058135,ENSMUSG00000032350,ENSMUSG00000025950,ENSMUSG00000033318	Age18vs3_B6	memory
gsea.results.161	wp	Glycerophospholipid biosynthesis (WP2740)	0.348794	1	-0.285413	-1.06396	187	79	ENSMUSG00000056220,ENSMUSG00000029330,ENSMUSG00000026623,ENSMUSG00000020593,ENSMUSG00000030214,ENSMUSG00000033174,ENSMUSG00000034254,ENSMUSG00000052160,ENSMUSG00000027695,ENSMUSG00000020646,ENSMUSG00000002475,ENSMUSG00000021518,ENSMUSG00000028228,ENSMUSG00000033192,ENSMUSG00000027999,ENSMUSG00000027134,ENSMUSG00000028412	Age18vs3_B6	memory
gsea.results.162	wp	Glycerophospholipid Biosynthetic Pathway (WP2533)	0.980132	1	0.189588	0.530154	443	18	ENSMUSG00000023019,ENSMUSG00000017715,ENSMUSG00000058793,ENSMUSG00000025178,ENSMUSG00000028126,ENSMUSG00000022617	Age18vs3_B6	memory
gsea.results.163	wp	Glycogen Metabolism (WP500)	0.30303	1	-0.356807	-1.11687	169	32	ENSMUSG00000030244,ENSMUSG00000033059,ENSMUSG00000022707,ENSMUSG00000043154,ENSMUSG00000033400,ENSMUSG00000025791,ENSMUSG00000019528,ENSMUSG00000031295	Age18vs3_B6	memory
gsea.results.164	wp	Glycolysis and Gluconeogenesis (WP534)	0.907965	1	-0.214794	-0.735076	512	48	ENSMUSG00000027513,ENSMUSG00000021456,ENSMUSG00000030246,ENSMUSG00000020475,ENSMUSG00000031233,ENSMUSG00000030851,ENSMUSG00000060600,ENSMUSG00000041798,ENSMUSG00000033065,ENSMUSG00000036427,ENSMUSG00000063129,ENSMUSG00000027690,ENSMUSG00000069805,ENSMUSG00000031299,ENSMUSG00000000168,ENSMUSG00000023456,ENSMUSG00000028307,ENSMUSG00000061099,ENSMUSG00000028645,ENSMUSG00000062070	Age18vs3_B6	memory
gsea.results.165	wp	Glycosaminoglycan metabolism (WP2743)	0.082397	0.945894	-0.329542	-1.27125	43	92	ENSMUSG00000035459,ENSMUSG00000036356,ENSMUSG00000033350,ENSMUSG00000051022,ENSMUSG00000037089,ENSMUSG00000052353,ENSMUSG00000003665,ENSMUSG00000054008,ENSMUSG00000038702,ENSMUSG00000046959,ENSMUSG00000028538,ENSMUSG00000057337,ENSMUSG00000033114,ENSMUSG00000074916,ENSMUSG00000079445,ENSMUSG00000022112,ENSMUSG00000056124,ENSMUSG00000028032,ENSMUSG00000033540,ENSMUSG00000030930,ENSMUSG00000058152,…	Age18vs3_B6	memory
gsea.results.166	wp	GPCR downstream signaling (WP1824)	0.0484581	0.893568	0.255895	1.20962	21	397	ENSMUSG00000075097,ENSMUSG00000034117,ENSMUSG00000045573,ENSMUSG00000035042,ENSMUSG00000070380,ENSMUSG00000051917,ENSMUSG00000050783,ENSMUSG00000027643,ENSMUSG00000041681,ENSMUSG00000015812,ENSMUSG00000022705,ENSMUSG00000041380,ENSMUSG00000028963,ENSMUSG00000060509,ENSMUSG00000046207,ENSMUSG00000094539,ENSMUSG00000030406,ENSMUSG00000042849,ENSMUSG00000034855,ENSMUSG00000024553,ENSMUSG00000021675,…	Age18vs3_B6	memory
gsea.results.167	wp	GPCR ligand binding (WP1825)	0.00211416	0.116679	0.339616	1.55799	0	276	ENSMUSG00000034117,ENSMUSG00000045573,ENSMUSG00000035042,ENSMUSG00000018930,ENSMUSG00000051917,ENSMUSG00000050783,ENSMUSG00000027643,ENSMUSG00000000982,ENSMUSG00000041681,ENSMUSG00000015812,ENSMUSG00000052336,ENSMUSG00000022996,ENSMUSG00000036856,ENSMUSG00000022705,ENSMUSG00000041380,ENSMUSG00000028963,ENSMUSG00000060509,ENSMUSG00000030406,ENSMUSG00000034855,ENSMUSG00000024553,ENSMUSG00000021675,…	Age18vs3_B6	memory
gsea.results.168	wp	GPCRs, Class A Rhodopsin-like (WP455)	0.00218341	0.116679	0.361624	1.55139	0	158	ENSMUSG00000034117,ENSMUSG00000073008,ENSMUSG00000070380,ENSMUSG00000050783,ENSMUSG00000051431,ENSMUSG00000052336,ENSMUSG00000022705,ENSMUSG00000041380,ENSMUSG00000060509,ENSMUSG00000040372,ENSMUSG00000024553,ENSMUSG00000021675,ENSMUSG00000049649,ENSMUSG00000049103,ENSMUSG00000050511,ENSMUSG00000050164,ENSMUSG00000045502,ENSMUSG00000034997,ENSMUSG00000035283,ENSMUSG00000047880,ENSMUSG00000114755,…	Age18vs3_B6	memory
gsea.results.169	wp	GPCRs, Other (WP117)	0.261161	1	0.321575	1.12809	116	51	ENSMUSG00000025333,ENSMUSG00000070380,ENSMUSG00000050783,ENSMUSG00000022705,ENSMUSG00000034997,ENSMUSG00000079227,ENSMUSG00000000562,ENSMUSG00000042793,ENSMUSG00000031616,ENSMUSG00000051212,ENSMUSG00000050350,ENSMUSG00000050232,ENSMUSG00000056600,ENSMUSG00000052229,ENSMUSG00000040432,ENSMUSG00000038390,ENSMUSG00000025496	Age18vs3_B6	memory
gsea.results.170	wp	GPVI-mediated activation cascade (WP1826)	0.939394	1	-0.209049	-0.695866	526	43	ENSMUSG00000021457,ENSMUSG00000034330,ENSMUSG00000033721,ENSMUSG00000042228,ENSMUSG00000019699,ENSMUSG00000004266,ENSMUSG00000028698,ENSMUSG00000030742,ENSMUSG00000058715,ENSMUSG00000032462,ENSMUSG00000004508,ENSMUSG00000041417	Age18vs3_B6	memory
gsea.results.171	wp	Growth hormone receptor signaling (WP2657)	0.662252	1	0.318941	0.874934	299	17	ENSMUSG00000020027,ENSMUSG00000053113,ENSMUSG00000004043,ENSMUSG00000004040,ENSMUSG00000038037,ENSMUSG00000032578,ENSMUSG00000027540,ENSMUSG00000024789,ENSMUSG00000005268	Age18vs3_B6	memory
gsea.results.172	wp	Hair Follicle Development: Cytodifferentiation (Part 3 of 3) (WP2840)	0.691489	1	0.243845	0.884256	324	57	ENSMUSG00000055170,ENSMUSG00000030772,ENSMUSG00000029086,ENSMUSG00000021250,ENSMUSG00000026185,ENSMUSG00000070691,ENSMUSG00000001020,ENSMUSG00000064224,ENSMUSG00000001510,ENSMUSG00000017211,ENSMUSG00000021796,ENSMUSG00000020125,ENSMUSG00000020911,ENSMUSG00000020140,ENSMUSG00000074637	Age18vs3_B6	memory
gsea.results.173	wp	Hair Follicle Development: Induction (Part 1 of 3) (WP2804)	0.975717	1	0.190827	0.603085	441	29	ENSMUSG00000022996,ENSMUSG00000075304,ENSMUSG00000025199,ENSMUSG00000021796,ENSMUSG00000022346,ENSMUSG00000031603	Age18vs3_B6	memory
gsea.results.174	wp	Hair Follicle Development: Organogenesis (Part 2 of 3) (WP2839)	0.883513	1	-0.247815	-0.705116	492	22	ENSMUSG00000048402,ENSMUSG00000003227,ENSMUSG00000070348,ENSMUSG00000001761,ENSMUSG00000000184	Age18vs3_B6	memory
gsea.results.175	wp	HDR through Homologous Recombination (HR) or Single Strand Annealing (SSA) (WP3567)	0.246809	1	0.289982	1.12477	115	82	ENSMUSG00000034329,ENSMUSG00000007080,ENSMUSG00000038569,ENSMUSG00000090083,ENSMUSG00000021668,ENSMUSG00000024854,ENSMUSG00000022881,ENSMUSG00000029110,ENSMUSG00000030166,ENSMUSG00000008348,ENSMUSG00000007646,ENSMUSG00000017146,ENSMUSG00000059772,ENSMUSG00000030528,ENSMUSG00000028884,ENSMUSG00000025878,ENSMUSG00000061607,ENSMUSG00000026021,ENSMUSG00000002814,ENSMUSG00000032397,ENSMUSG00000059060,…	Age18vs3_B6	memory
gsea.results.176	wp	Heart Development (WP1591)	0.336343	1	0.339159	1.09128	148	34	ENSMUSG00000015579,ENSMUSG00000005836,ENSMUSG00000038193,ENSMUSG00000030103,ENSMUSG00000000093,ENSMUSG00000030046,ENSMUSG00000027544,ENSMUSG00000025219,ENSMUSG00000021796	Age18vs3_B6	memory
gsea.results.177	wp	Hedgehog 'off' state (WP3316)	0.536449	1	-0.251646	-0.963259	286	88	ENSMUSG00000048402,ENSMUSG00000014769,ENSMUSG00000022994,ENSMUSG00000027523,ENSMUSG00000034848,ENSMUSG00000078153,ENSMUSG00000001521,ENSMUSG00000024169,ENSMUSG00000002997,ENSMUSG00000022840,ENSMUSG00000026750,ENSMUSG00000060798,ENSMUSG00000001761,ENSMUSG00000005580,ENSMUSG00000066643	Age18vs3_B6	memory
gsea.results.178	wp	Hedgehog 'on' state (WP3313)	0.989451	1	0.164111	0.624568	468	71	ENSMUSG00000025231,ENSMUSG00000018909,ENSMUSG00000040220,ENSMUSG00000079197,ENSMUSG00000008348,ENSMUSG00000023000,ENSMUSG00000060073,ENSMUSG00000036743,ENSMUSG00000057522,ENSMUSG00000025407,ENSMUSG00000096727,ENSMUSG00000026869,ENSMUSG00000005625,ENSMUSG00000078652,ENSMUSG00000019505,ENSMUSG00000021178,ENSMUSG00000028681,ENSMUSG00000069744,ENSMUSG00000038119	Age18vs3_B6	memory
gsea.results.179	wp	Hedgehog ligand biogenesis (WP3401)	0.991304	1	0.177097	0.63548	455	56	ENSMUSG00000079197,ENSMUSG00000008348,ENSMUSG00000023000,ENSMUSG00000007279,ENSMUSG00000024807,ENSMUSG00000060073,ENSMUSG00000036743,ENSMUSG00000025130,ENSMUSG00000096727,ENSMUSG00000026869,ENSMUSG00000005625,ENSMUSG00000078652,ENSMUSG00000019505,ENSMUSG00000021178,ENSMUSG00000069744,ENSMUSG00000028837,ENSMUSG00000029440,ENSMUSG00000022193	Age18vs3_B6	memory
gsea.results.180	wp	Hematopoietic Stem Cell Differentiation (WP2849)	0.643478	1	0.265498	0.887079	295	38	ENSMUSG00000018916,ENSMUSG00000018914,ENSMUSG00000034664,ENSMUSG00000025025,ENSMUSG00000021250,ENSMUSG00000036117,ENSMUSG00000004043,ENSMUSG00000027544,ENSMUSG00000022952,ENSMUSG00000016087	Age18vs3_B6	memory
gsea.results.181	wp	Hexose transport (WP1828)	0.443478	1	0.300384	1.00364	203	38	ENSMUSG00000078650,ENSMUSG00000030827,ENSMUSG00000011034,ENSMUSG00000028976,ENSMUSG00000059434,ENSMUSG00000018566,ENSMUSG00000025877	Age18vs3_B6	memory
gsea.results.182	wp	Histidine, lysine, phenylalanine, tyrosine, proline and tryptophan catabolism (WP3573)	0.267261	1	0.360762	1.14542	119	30	ENSMUSG00000031551,ENSMUSG00000027360,ENSMUSG00000029695,ENSMUSG00000020098,ENSMUSG00000029445,ENSMUSG00000026348,ENSMUSG00000020456	Age18vs3_B6	memory
gsea.results.183	wp	Histone Modifications (WP2369)	0.917563	1	-0.219672	-0.681545	511	31	ENSMUSG00000026603,ENSMUSG00000030232,ENSMUSG00000044791,ENSMUSG00000021488,ENSMUSG00000029687,ENSMUSG00000031671,ENSMUSG00000034269,ENSMUSG00000033706,ENSMUSG00000054766,ENSMUSG00000038384,ENSMUSG00000036893,ENSMUSG00000024548,ENSMUSG00000013787,ENSMUSG00000048154	Age18vs3_B6	memory
gsea.results.184	wp	HIV Life Cycle (WP2658)	0.692473	1	0.219316	0.905907	321	118	ENSMUSG00000066278,ENSMUSG00000024218,ENSMUSG00000024742,ENSMUSG00000011960,ENSMUSG00000029250,ENSMUSG00000079227,ENSMUSG00000005198,ENSMUSG00000031783,ENSMUSG00000008348,ENSMUSG00000038467,ENSMUSG00000024382,ENSMUSG00000023274,ENSMUSG00000033020,ENSMUSG00000046711,ENSMUSG00000027536,ENSMUSG00000045996,ENSMUSG00000028419,ENSMUSG00000028896,ENSMUSG00000001855,ENSMUSG00000033323,ENSMUSG00000024369,…	Age18vs3_B6	memory
gsea.results.185	wp	Host Interactions of HIV factors (WP2684)	1	1	0.147642	0.603681	468	107	ENSMUSG00000011960,ENSMUSG00000079197,ENSMUSG00000008348,ENSMUSG00000035152,ENSMUSG00000023274,ENSMUSG00000046711,ENSMUSG00000060073,ENSMUSG00000036743,ENSMUSG00000028896,ENSMUSG00000001855,ENSMUSG00000096727,ENSMUSG00000039509,ENSMUSG00000026869,ENSMUSG00000005625,ENSMUSG00000078652,ENSMUSG00000019505,ENSMUSG00000021178,ENSMUSG00000020143,ENSMUSG00000052533,ENSMUSG00000022391,ENSMUSG00000000409,…	Age18vs3_B6	memory
gsea.results.186	wp	Host Interactions with Influenza Factors (WP2771)	0.992933	1	-0.167405	-0.499779	561	26	ENSMUSG00000026999,ENSMUSG00000035351,ENSMUSG00000030091,ENSMUSG00000024079,ENSMUSG00000040034,ENSMUSG00000001440	Age18vs3_B6	memory
gsea.results.187	wp	Human Complement System (WP2806)	0.35443	1	0.277237	1.0551	167	71	ENSMUSG00000005540,ENSMUSG00000032083,ENSMUSG00000026582,ENSMUSG00000059089,ENSMUSG00000017652,ENSMUSG00000026874,ENSMUSG00000034664,ENSMUSG00000030789,ENSMUSG00000046223,ENSMUSG00000048163,ENSMUSG00000079037,ENSMUSG00000015647,ENSMUSG00000030790,ENSMUSG00000001029,ENSMUSG00000049130,ENSMUSG00000079343,ENSMUSG00000020125,ENSMUSG00000032679,ENSMUSG00000059481,ENSMUSG00000040952	Age18vs3_B6	memory
gsea.results.188	wp	Hypertrophy Model (WP516)	0.451327	1	0.376768	1.00183	203	15	ENSMUSG00000055170,ENSMUSG00000026628,ENSMUSG00000026100,ENSMUSG00000018648,ENSMUSG00000026072	Age18vs3_B6	memory
gsea.results.189	wp	Hypothetical Network for Drug Addiction (WP666)	0.636201	1	-0.310362	-0.883082	354	22	ENSMUSG00000033981,ENSMUSG00000001986,ENSMUSG00000000600	Age18vs3_B6	memory
gsea.results.190	wp	ID signaling pathway (WP53)	0.926991	1	0.240467	0.639404	418	15	ENSMUSG00000026436,ENSMUSG00000004231	Age18vs3_B6	memory
gsea.results.191	wp	IL-1 signaling pathway (WP195)	0.998211	1	-0.119563	-0.410932	557	50	ENSMUSG00000021846,ENSMUSG00000022514,ENSMUSG00000033352,ENSMUSG00000015755,ENSMUSG00000021936,ENSMUSG00000074781,ENSMUSG00000035476,ENSMUSG00000041417,ENSMUSG00000002948	Age18vs3_B6	memory
gsea.results.192	wp	IL-2 Signaling Pathway (WP49)	0.281996	1	0.328874	1.11659	129	40	ENSMUSG00000018411,ENSMUSG00000021250,ENSMUSG00000053113,ENSMUSG00000004043,ENSMUSG00000068227,ENSMUSG00000004040,ENSMUSG00000026770,ENSMUSG00000032578,ENSMUSG00000022346,ENSMUSG00000059923,ENSMUSG00000001729,ENSMUSG00000024830,ENSMUSG00000031304,ENSMUSG00000000409,ENSMUSG00000042626	Age18vs3_B6	memory
gsea.results.193	wp	IL-3 Signaling Pathway (WP286)	0.689888	1	0.249882	0.869103	306	47	ENSMUSG00000027646,ENSMUSG00000018914,ENSMUSG00000021250,ENSMUSG00000004043,ENSMUSG00000026288,ENSMUSG00000004040,ENSMUSG00000039844,ENSMUSG00000030156,ENSMUSG00000059923,ENSMUSG00000001729,ENSMUSG00000039936	Age18vs3_B6	memory
gsea.results.194	wp	IL-4 Signaling Pathway (WP395)	0.0905077	0.945894	0.372676	1.31996	40	53	ENSMUSG00000021250,ENSMUSG00000027665,ENSMUSG00000021025,ENSMUSG00000053113,ENSMUSG00000004043,ENSMUSG00000026288,ENSMUSG00000004040,ENSMUSG00000038037,ENSMUSG00000024927,ENSMUSG00000025199,ENSMUSG00000053436,ENSMUSG00000000869,ENSMUSG00000059923,ENSMUSG00000001729,ENSMUSG00000039936,ENSMUSG00000031304,ENSMUSG00000042626,ENSMUSG00000017716,ENSMUSG00000024789	Age18vs3_B6	memory
gsea.results.195	wp	IL-5 Signaling Pathway (WP127)	0.839483	1	-0.236217	-0.765825	454	38	ENSMUSG00000021457,ENSMUSG00000031264,ENSMUSG00000027351,ENSMUSG00000042228,ENSMUSG00000005364	Age18vs3_B6	memory
gsea.results.196	wp	IL-6 signaling pathway (WP364)	1	1	-0.137876	-0.450395	545	39	ENSMUSG00000031714,ENSMUSG00000025746,ENSMUSG00000033352,ENSMUSG00000021756,ENSMUSG00000022521,ENSMUSG00000041417,ENSMUSG00000002393,ENSMUSG00000024241,ENSMUSG00000032175,ENSMUSG00000028800,ENSMUSG00000022812,ENSMUSG00000020647,ENSMUSG00000034116	Age18vs3_B6	memory
gsea.results.197	wp	IL-7 Signaling Pathway (WP205)	0.618182	1	0.297299	0.894139	271	25	ENSMUSG00000040329,ENSMUSG00000004043,ENSMUSG00000004040,ENSMUSG00000026770,ENSMUSG00000022346,ENSMUSG00000001729,ENSMUSG00000031304	Age18vs3_B6	memory
gsea.results.198	wp	IL-9 Signaling Pathway (WP22)	0.830022	1	0.27541	0.755518	375	17	ENSMUSG00000004043,ENSMUSG00000004040,ENSMUSG00000021538,ENSMUSG00000059923,ENSMUSG00000031304,ENSMUSG00000031805,ENSMUSG00000035027,ENSMUSG00000004936,ENSMUSG00000031834	Age18vs3_B6	memory
gsea.results.199	wp	IL1 and megakaryotyces in obesity (WP2865)	0.602914	1	-0.325094	-0.906745	330	20	ENSMUSG00000023913,ENSMUSG00000068877,ENSMUSG00000027995	Age18vs3_B6	memory
gsea.results.200	wp	IL17 signaling pathway (WP2112)	0.413093	1	0.337343	1.03777	182	27	ENSMUSG00000041872,ENSMUSG00000025929,ENSMUSG00000001280,ENSMUSG00000004040,ENSMUSG00000024927,ENSMUSG00000019842,ENSMUSG00000001729	Age18vs3_B6	memory
gsea.results.201	wp	Imatinib Resistance in Chronic Myeloid Leukemia (WP2946)	0.0285205	0.657398	-0.454067	-1.51147	15	43	ENSMUSG00000005672,ENSMUSG00000024621,ENSMUSG00000024620,ENSMUSG00000031714,ENSMUSG00000036390,ENSMUSG00000029299,ENSMUSG00000020175,ENSMUSG00000022641,ENSMUSG00000054115,ENSMUSG00000027351,ENSMUSG00000042228,ENSMUSG00000040584,ENSMUSG00000040274	Age18vs3_B6	memory
gsea.results.202	wp	Immunoregulatory interactions between a Lymphoid and a non-Lymphoid cell (WP1829)	0.0964361	0.945894	0.327311	1.25725	45	74	ENSMUSG00000054005,ENSMUSG00000062593,ENSMUSG00000112023,ENSMUSG00000030154,ENSMUSG00000073494,ENSMUSG00000053219,ENSMUSG00000040987,ENSMUSG00000090176,ENSMUSG00000062082,ENSMUSG00000030114,ENSMUSG00000030149,ENSMUSG00000059089,ENSMUSG00000079298,ENSMUSG00000043932,ENSMUSG00000050241,ENSMUSG00000038179,ENSMUSG00000079299,ENSMUSG00000071158	Age18vs3_B6	memory
gsea.results.203	wp	Incretin synthesis, secretion, and inactivation (WP2728)	0.1949	1	-0.459923	-1.24375	106	18	ENSMUSG00000059201,ENSMUSG00000028777,ENSMUSG00000035000,ENSMUSG00000000394,ENSMUSG00000023439	Age18vs3_B6	memory
gsea.results.204	wp	Inflammatory Response Pathway (WP453)	0.152074	1	0.431008	1.28217	65	24	ENSMUSG00000075122,ENSMUSG00000055170,ENSMUSG00000017652,ENSMUSG00000015647,ENSMUSG00000036117,ENSMUSG00000068227,ENSMUSG00000001506,ENSMUSG00000028047,ENSMUSG00000026117,ENSMUSG00000026770,ENSMUSG00000000869	Age18vs3_B6	memory
gsea.results.205	wp	Influenza Life Cycle (WP2683)	0.956616	1	0.183666	0.772086	440	136	ENSMUSG00000062006,ENSMUSG00000032399,ENSMUSG00000029250,ENSMUSG00000005198,ENSMUSG00000060938,ENSMUSG00000031783,ENSMUSG00000018379,ENSMUSG00000057322,ENSMUSG00000007892,ENSMUSG00000033020,ENSMUSG00000061613,ENSMUSG00000045996,ENSMUSG00000001855,ENSMUSG00000061479,ENSMUSG00000057863,ENSMUSG00000040952,ENSMUSG00000059291,ENSMUSG00000021134,ENSMUSG00000037805,ENSMUSG00000039509,ENSMUSG00000059208,…	Age18vs3_B6	memory
gsea.results.206	wp	Initiation of transcription and translation elongation at the HIV-1 LTR (WP3414)	0.995546	1	0.173517	0.550915	446	30	ENSMUSG00000011960,ENSMUSG00000021025,ENSMUSG00000001280,ENSMUSG00000024927,ENSMUSG00000027544,ENSMUSG00000024369,ENSMUSG00000029111,ENSMUSG00000031902,ENSMUSG00000023411	Age18vs3_B6	memory
gsea.results.207	wp	Inositol phosphate metabolism (WP2741)	0.0961183	0.945894	-0.403879	-1.31922	51	40	ENSMUSG00000039943,ENSMUSG00000028894,ENSMUSG00000024998,ENSMUSG00000030230,ENSMUSG00000052160,ENSMUSG00000034330,ENSMUSG00000040061,ENSMUSG00000027531,ENSMUSG00000020029	Age18vs3_B6	memory
gsea.results.208	wp	Insulin processing (WP2736)	0.99117	1	0.170549	0.490814	448	20	ENSMUSG00000007207,ENSMUSG00000020894,ENSMUSG00000021357,ENSMUSG00000032202,ENSMUSG00000074030,ENSMUSG00000024069,ENSMUSG00000020792,ENSMUSG00000054414,ENSMUSG00000074657,ENSMUSG00000061244,ENSMUSG00000021629,ENSMUSG00000034593,ENSMUSG00000034152,ENSMUSG00000006740,ENSMUSG00000053799,ENSMUSG00000026764,ENSMUSG00000036435,ENSMUSG00000037852,ENSMUSG00000025196,ENSMUSG00000029763	Age18vs3_B6	memory
gsea.results.209	wp	Insulin Signaling (WP481)	1	1	0.143643	0.615702	458	152	ENSMUSG00000030228,ENSMUSG00000025006,ENSMUSG00000004864,ENSMUSG00000021250,ENSMUSG00000027273,ENSMUSG00000027665,ENSMUSG00000024772,ENSMUSG00000053113,ENSMUSG00000038037,ENSMUSG00000039844,ENSMUSG00000030805,ENSMUSG00000018566,ENSMUSG00000034801,ENSMUSG00000004054,ENSMUSG00000053436,ENSMUSG00000020546,ENSMUSG00000023050,ENSMUSG00000017774,ENSMUSG00000020894,ENSMUSG00000059923,ENSMUSG00000021448,…	Age18vs3_B6	memory
gsea.results.210	wp	Integrated Breast Cancer Pathway (WP1984)	1	1	0.140077	0.596704	466	146	ENSMUSG00000036805,ENSMUSG00000065455,ENSMUSG00000034898,ENSMUSG00000010505,ENSMUSG00000024912,ENSMUSG00000071470,ENSMUSG00000063646,ENSMUSG00000001280,ENSMUSG00000017146,ENSMUSG00000059552,ENSMUSG00000030528,ENSMUSG00000025199,ENSMUSG00000021796,ENSMUSG00000034708,ENSMUSG00000038250,ENSMUSG00000022346,ENSMUSG00000031077,ENSMUSG00000031628,ENSMUSG00000002496,ENSMUSG00000001729,ENSMUSG00000035891,…	Age18vs3_B6	memory
gsea.results.211	wp	Integrated Cancer Pathway (WP1971)	0.537415	1	0.2801	0.957149	236	43	ENSMUSG00000036805,ENSMUSG00000065455,ENSMUSG00000023067,ENSMUSG00000017146,ENSMUSG00000059552,ENSMUSG00000030528,ENSMUSG00000032402,ENSMUSG00000022346,ENSMUSG00000031628,ENSMUSG00000001729,ENSMUSG00000013663	Age18vs3_B6	memory
gsea.results.212	wp	Integrated Lung Cancer Pathway (WP2512)	0.745614	1	0.233771	0.869164	339	66	ENSMUSG00000065455,ENSMUSG00000027646,ENSMUSG00000037727,ENSMUSG00000025225,ENSMUSG00000021250,ENSMUSG00000018160,ENSMUSG00000024927,ENSMUSG00000025199,ENSMUSG00000032312,ENSMUSG00000062312,ENSMUSG00000031628,ENSMUSG00000055471,ENSMUSG00000031760,ENSMUSG00000057367,ENSMUSG00000017776,ENSMUSG00000053559,ENSMUSG00000024789,ENSMUSG00000048076,ENSMUSG00000030774,ENSMUSG00000030697,ENSMUSG00000041237,…	Age18vs3_B6	memory
gsea.results.213	wp	Integrated Pancreatic Cancer Pathway (WP2377)	0.152505	1	0.264396	1.15645	69	176	ENSMUSG00000036805,ENSMUSG00000065455,ENSMUSG00000027646,ENSMUSG00000041681,ENSMUSG00000052837,ENSMUSG00000028072,ENSMUSG00000018914,ENSMUSG00000010505,ENSMUSG00000018411,ENSMUSG00000029231,ENSMUSG00000023067,ENSMUSG00000027215,ENSMUSG00000025887,ENSMUSG00000005871,ENSMUSG00000036585,ENSMUSG00000027665,ENSMUSG00000000817,ENSMUSG00000046733,ENSMUSG00000023328,ENSMUSG00000021025,ENSMUSG00000004043,…	Age18vs3_B6	memory
gsea.results.214	wp	Integration of energy metabolism (WP1831)	0.0761905	0.945894	-0.338782	-1.28199	39	86	ENSMUSG00000057914,ENSMUSG00000028518,ENSMUSG00000059852,ENSMUSG00000069662,ENSMUSG00000022994,ENSMUSG00000036402,ENSMUSG00000027669,ENSMUSG00000027523,ENSMUSG00000034254,ENSMUSG00000024697,ENSMUSG00000000394,ENSMUSG00000030102,ENSMUSG00000040061,ENSMUSG00000002997,ENSMUSG00000022840,ENSMUSG00000023439,ENSMUSG00000030287,ENSMUSG00000015968,ENSMUSG00000005580	Age18vs3_B6	memory
gsea.results.215	wp	Integrin alphaIIb beta3 signaling (WP1832)	0.525054	1	0.349991	0.950994	240	16	ENSMUSG00000001930,ENSMUSG00000034664,ENSMUSG00000032312,ENSMUSG00000031955,ENSMUSG00000052681,ENSMUSG00000017776,ENSMUSG00000042626,ENSMUSG00000027540	Age18vs3_B6	memory
gsea.results.216	wp	Integrin cell surface interactions (WP1833)	0.0549451	0.938136	-0.416038	-1.39742	29	46	ENSMUSG00000027962,ENSMUSG00000062960,ENSMUSG00000005947,ENSMUSG00000027009,ENSMUSG00000039115,ENSMUSG00000000555,ENSMUSG00000026768,ENSMUSG00000025321,ENSMUSG00000027087,ENSMUSG00000058806,ENSMUSG00000001281,ENSMUSG00000026971,ENSMUSG00000022817,ENSMUSG00000001435	Age18vs3_B6	memory
gsea.results.217	wp	Integrin-mediated Cell Adhesion (WP185)	0.47037	1	-0.25629	-0.986853	253	91	ENSMUSG00000005947,ENSMUSG00000027009,ENSMUSG00000039115,ENSMUSG00000000555,ENSMUSG00000055322,ENSMUSG00000024558,ENSMUSG00000030324,ENSMUSG00000026768,ENSMUSG00000025321,ENSMUSG00000033721,ENSMUSG00000027087,ENSMUSG00000019699,ENSMUSG00000001281,ENSMUSG00000026971,ENSMUSG00000035547,ENSMUSG00000020580,ENSMUSG00000000058,ENSMUSG00000022817	Age18vs3_B6	memory
gsea.results.218	wp	Interferon alpha/beta signaling (WP1835)	0.277652	1	0.316954	1.10492	122	50	ENSMUSG00000025491,ENSMUSG00000053765,ENSMUSG00000062488,ENSMUSG00000074896,ENSMUSG00000065968,ENSMUSG00000032599,ENSMUSG00000052776,ENSMUSG00000053113,ENSMUSG00000025498,ENSMUSG00000038037,ENSMUSG00000032661,ENSMUSG00000066867,ENSMUSG00000035692	Age18vs3_B6	memory
gsea.results.219	wp	Interferon gamma signaling (WP1836)	0.709369	1	-0.240743	-0.8811	370	72	ENSMUSG00000027962,ENSMUSG00000035299,ENSMUSG00000040264,ENSMUSG00000003184,ENSMUSG00000030966,ENSMUSG00000036989,ENSMUSG00000022504,ENSMUSG00000026638,ENSMUSG00000041000,ENSMUSG00000004266,ENSMUSG00000024617	Age18vs3_B6	memory
gsea.results.220	wp	Interferon type I signaling pathways (WP585)	0.862302	1	0.222875	0.776951	381	50	ENSMUSG00000062939,ENSMUSG00000053113,ENSMUSG00000004043,ENSMUSG00000004040,ENSMUSG00000038037,ENSMUSG00000039844,ENSMUSG00000026117,ENSMUSG00000053436,ENSMUSG00000021754,ENSMUSG00000039936,ENSMUSG00000025583,ENSMUSG00000000409,ENSMUSG00000017776,ENSMUSG00000025958	Age18vs3_B6	memory
gsea.results.221	wp	Interleukin-1 signaling (WP1839)	1	1	-0.133245	-0.40341	560	28	ENSMUSG00000021846,ENSMUSG00000041135,ENSMUSG00000015755,ENSMUSG00000074781,ENSMUSG00000035476	Age18vs3_B6	memory
gsea.results.222	wp	Interleukin-11 Signaling Pathway (WP2332)	0.193059	1	0.351229	1.1925	88	40	ENSMUSG00000027646,ENSMUSG00000014932,ENSMUSG00000053113,ENSMUSG00000004040,ENSMUSG00000024927,ENSMUSG00000025199,ENSMUSG00000059923,ENSMUSG00000001729,ENSMUSG00000017716,ENSMUSG00000025958,ENSMUSG00000024789,ENSMUSG00000023027,ENSMUSG00000035027,ENSMUSG00000031537,ENSMUSG00000057329,ENSMUSG00000015533,ENSMUSG00000004936,ENSMUSG00000031834,ENSMUSG00000043733,ENSMUSG00000039153,ENSMUSG00000053158	Age18vs3_B6	memory
gsea.results.223	wp	Interleukin-2 signaling (WP2732)	0.751152	1	0.27598	0.820989	325	24	ENSMUSG00000020399,ENSMUSG00000027665,ENSMUSG00000004043,ENSMUSG00000026288,ENSMUSG00000068227,ENSMUSG00000026770,ENSMUSG00000039936,ENSMUSG00000031304,ENSMUSG00000000409,ENSMUSG00000042626	Age18vs3_B6	memory
gsea.results.224	wp	Interleukin-3, 5 and GM-CSF signaling (WP1840)	0.322296	1	0.317716	1.08977	145	42	ENSMUSG00000018916,ENSMUSG00000014932,ENSMUSG00000018914,ENSMUSG00000027665,ENSMUSG00000036117,ENSMUSG00000004043,ENSMUSG00000026288,ENSMUSG00000068227,ENSMUSG00000039844,ENSMUSG00000026770	Age18vs3_B6	memory
gsea.results.225	wp	Intrinsic Pathway for Apoptosis (WP1841)	0.311404	1	0.324654	1.08876	141	39	ENSMUSG00000079186,ENSMUSG00000015437,ENSMUSG00000059552,ENSMUSG00000031628,ENSMUSG00000001729,ENSMUSG00000057789,ENSMUSG00000020936,ENSMUSG00000029433,ENSMUSG00000022285,ENSMUSG00000047281	Age18vs3_B6	memory
gsea.results.226	wp	Iron uptake and transport (WP2670)	0.401473	1	-0.244859	-1.02738	217	157	ENSMUSG00000032769,ENSMUSG00000026576,ENSMUSG00000003617,ENSMUSG00000021313,ENSMUSG00000025915,ENSMUSG00000037994,ENSMUSG00000025993,ENSMUSG00000036251,ENSMUSG00000038115,ENSMUSG00000026389,ENSMUSG00000025656,ENSMUSG00000030523,ENSMUSG00000029299,ENSMUSG00000028238,ENSMUSG00000050150,ENSMUSG00000028207,ENSMUSG00000003161,ENSMUSG00000036853,ENSMUSG00000041058,ENSMUSG00000036899,ENSMUSG00000027546,…	Age18vs3_B6	memory
gsea.results.227	wp	ISG15 antiviral mechanism (WP2672)	0.903461	1	-0.217897	-0.755281	495	53	ENSMUSG00000003184,ENSMUSG00000021774,ENSMUSG00000026999,ENSMUSG00000035351,ENSMUSG00000028156,ENSMUSG00000074781,ENSMUSG00000030091,ENSMUSG00000024079,ENSMUSG00000032216,ENSMUSG00000025278,ENSMUSG00000040034,ENSMUSG00000059796,ENSMUSG00000001440	Age18vs3_B6	memory
gsea.results.228	wp	JAK/STAT (WP2593)	0.815217	1	-0.238443	-0.7991	449	45	ENSMUSG00000028518,ENSMUSG00000074677,ENSMUSG00000056457,ENSMUSG00000095788,ENSMUSG00000027496,ENSMUSG00000078783,ENSMUSG00000031478,ENSMUSG00000020580,ENSMUSG00000028017,ENSMUSG00000021936,ENSMUSG00000029217,ENSMUSG00000019768,ENSMUSG00000025809	Age18vs3_B6	memory
gsea.results.229	wp	Kinesins (WP1842)	0.742451	1	-0.280789	-0.800684	417	21	ENSMUSG00000026585,ENSMUSG00000045328,ENSMUSG00000040714,ENSMUSG00000018395,ENSMUSG00000020668,ENSMUSG00000027115,ENSMUSG00000021693	Age18vs3_B6	memory
gsea.results.230	wp	Kit receptor signaling pathway (WP304)	0.365957	1	0.286979	1.04067	171	57	ENSMUSG00000027646,ENSMUSG00000052837,ENSMUSG00000018411,ENSMUSG00000021250,ENSMUSG00000000093,ENSMUSG00000019312,ENSMUSG00000004043,ENSMUSG00000026288,ENSMUSG00000022676,ENSMUSG00000004040,ENSMUSG00000038037,ENSMUSG00000053436,ENSMUSG00000059923,ENSMUSG00000042821,ENSMUSG00000019966,ENSMUSG00000001729	Age18vs3_B6	memory
gsea.results.231	wp	L1CAM interactions (WP1843)	0.136555	1	0.316974	1.21626	64	73	ENSMUSG00000049281,ENSMUSG00000026442,ENSMUSG00000034533,ENSMUSG00000031543,ENSMUSG00000001027,ENSMUSG00000034664,ENSMUSG00000000881,ENSMUSG00000070304,ENSMUSG00000042284,ENSMUSG00000069601,ENSMUSG00000035152,ENSMUSG00000031391,ENSMUSG00000067889,ENSMUSG00000032826,ENSMUSG00000024387,ENSMUSG00000052397	Age18vs3_B6	memory
gsea.results.232	wp	Leptin signaling pathway (WP2034)	0.985294	1	0.169682	0.651089	468	73	ENSMUSG00000027646,ENSMUSG00000020027,ENSMUSG00000053113,ENSMUSG00000001280,ENSMUSG00000004040,ENSMUSG00000024927,ENSMUSG00000042010,ENSMUSG00000025199,ENSMUSG00000053436,ENSMUSG00000007815,ENSMUSG00000032578,ENSMUSG00000059923,ENSMUSG00000020532,ENSMUSG00000062312,ENSMUSG00000001729,ENSMUSG00000057177,ENSMUSG00000013663,ENSMUSG00000042626,ENSMUSG00000027540,ENSMUSG00000025958,ENSMUSG00000024789	Age18vs3_B6	memory
gsea.results.233	wp	Lipid digestion, mobilization, and transport (WP2764)	0.120219	1	-0.393312	-1.29938	65	42	ENSMUSG00000019874,ENSMUSG00000040385,ENSMUSG00000032207,ENSMUSG00000033174,ENSMUSG00000094113,ENSMUSG00000023057,ENSMUSG00000020405,ENSMUSG00000027533,ENSMUSG00000062515,ENSMUSG00000027530,ENSMUSG00000047631,ENSMUSG00000029368,ENSMUSG00000095577	Age18vs3_B6	memory
gsea.results.234	wp	M/G1 Transition (WP2785)	0.997881	1	0.158623	0.596744	470	68	ENSMUSG00000007080,ENSMUSG00000079197,ENSMUSG00000008348,ENSMUSG00000024833,ENSMUSG00000028884,ENSMUSG00000060073,ENSMUSG00000036743,ENSMUSG00000096727,ENSMUSG00000026869,ENSMUSG00000005625,ENSMUSG00000078652,ENSMUSG00000006585,ENSMUSG00000019505,ENSMUSG00000021178,ENSMUSG00000069744,ENSMUSG00000031697,ENSMUSG00000028837,ENSMUSG00000026134,ENSMUSG00000029440,ENSMUSG00000022193	Age18vs3_B6	memory
gsea.results.235	wp	Macroautophagy (WP3348)	0.998134	1	-0.143499	-0.510678	534	60	ENSMUSG00000028518,ENSMUSG00000028550,ENSMUSG00000004843,ENSMUSG00000053119,ENSMUSG00000033628,ENSMUSG00000002820,ENSMUSG00000025907,ENSMUSG00000006542,ENSMUSG00000021619	Age18vs3_B6	memory
gsea.results.236	wp	MAP kinase activation in TLR cascade (WP2792)	0.967568	1	-0.201094	-0.579372	536	23	ENSMUSG00000041135,ENSMUSG00000033352,ENSMUSG00000015755,ENSMUSG00000021936,ENSMUSG00000035476,ENSMUSG00000002948	Age18vs3_B6	memory
gsea.results.237	wp	MAP3K8 (TPL2)-dependent MAPK1/3 activation (WP3576)	0.637168	1	0.334953	0.890645	287	15	ENSMUSG00000008348,ENSMUSG00000025199,ENSMUSG00000059866,ENSMUSG00000019505,ENSMUSG00000004221,ENSMUSG00000020271,ENSMUSG00000025217,ENSMUSG00000031537,ENSMUSG00000004936,ENSMUSG00000024235,ENSMUSG00000036309	Age18vs3_B6	memory
gsea.results.238	wp	MAPK Cascade (WP422)	0.997732	1	0.166639	0.51791	439	28	ENSMUSG00000031453,ENSMUSG00000053436,ENSMUSG00000023050,ENSMUSG00000024960,ENSMUSG00000022610,ENSMUSG00000021754	Age18vs3_B6	memory
gsea.results.239	wp	MAPK Signaling Pathway (WP382)	0.897155	1	0.189792	0.818239	409	164	ENSMUSG00000028072,ENSMUSG00000000489,ENSMUSG00000018411,ENSMUSG00000041193,ENSMUSG00000004864,ENSMUSG00000023034,ENSMUSG00000025888,ENSMUSG00000030854,ENSMUSG00000018909,ENSMUSG00000078816,ENSMUSG00000021250,ENSMUSG00000024190,ENSMUSG00000000817,ENSMUSG00000051439,ENSMUSG00000034765,ENSMUSG00000026864,ENSMUSG00000059552,ENSMUSG00000078365,ENSMUSG00000034801,ENSMUSG00000004054,ENSMUSG00000053436,…	Age18vs3_B6	memory
gsea.results.240	wp	MAPK6/MAPK4 signaling (WP3307)	0.972171	1	-0.188428	-0.702421	523	79	ENSMUSG00000032864,ENSMUSG00000014769,ENSMUSG00000078153,ENSMUSG00000024558,ENSMUSG00000061311	Age18vs3_B6	memory
gsea.results.241	wp	Matrix Metalloproteinases (WP129)	0.503356	1	0.322749	0.961278	224	23	ENSMUSG00000041852,ENSMUSG00000070323,ENSMUSG00000020682,ENSMUSG00000017737,ENSMUSG00000024401,ENSMUSG00000030981,ENSMUSG00000027612,ENSMUSG00000050578,ENSMUSG00000000957,ENSMUSG00000029061	Age18vs3_B6	memory
gsea.results.242	wp	Mecp2 and Associated Rett Syndrome (WP3584)	0.833641	1	-0.239092	-0.780965	450	40	ENSMUSG00000005583,ENSMUSG00000036885,ENSMUSG00000029755,ENSMUSG00000020150,ENSMUSG00000071637	Age18vs3_B6	memory
gsea.results.243	wp	Meiotic recombination (WP2698)	0.693548	1	-0.299925	-0.853386	386	22	ENSMUSG00000022429,ENSMUSG00000005493	Age18vs3_B6	memory
gsea.results.244	wp	Meiotic synapsis (WP2731)	0.799277	1	-0.258527	-0.794264	441	30	ENSMUSG00000036817,ENSMUSG00000071788,ENSMUSG00000029676,ENSMUSG00000096054,ENSMUSG00000095063	Age18vs3_B6	memory
gsea.results.245	wp	Melatonin metabolism and effects (WP3298)	0.313199	1	0.374624	1.11578	139	23	ENSMUSG00000020893,ENSMUSG00000032315,ENSMUSG00000035283	Age18vs3_B6	memory
gsea.results.246	wp	Mesodermal Commitment Pathway (WP2857)	0.816135	1	-0.227685	-0.8063	434	59	ENSMUSG00000030699,ENSMUSG00000008999,ENSMUSG00000000125,ENSMUSG00000026497,ENSMUSG00000031681,ENSMUSG00000037369,ENSMUSG00000009097,ENSMUSG00000052155,ENSMUSG00000044791,ENSMUSG00000061393,ENSMUSG00000036867,ENSMUSG00000024563,ENSMUSG00000026383,ENSMUSG00000061731,ENSMUSG00000024098,ENSMUSG00000024515,ENSMUSG00000026836,ENSMUSG00000033837,ENSMUSG00000035262,ENSMUSG00000014773,ENSMUSG00000003032,…	Age18vs3_B6	memory
gsea.results.247	wp	Metabolism of carbohydrates (WP1848)	0.174632	1	-0.285494	-1.15752	94	124	ENSMUSG00000005232,ENSMUSG00000015112,ENSMUSG00000030244,ENSMUSG00000055493,ENSMUSG00000026409,ENSMUSG00000027513,ENSMUSG00000014606,ENSMUSG00000021456,ENSMUSG00000033059,ENSMUSG00000022707,ENSMUSG00000028544,ENSMUSG00000026005,ENSMUSG00000033400,ENSMUSG00000025791,ENSMUSG00000025742,ENSMUSG00000020475,ENSMUSG00000022991,ENSMUSG00000060600,ENSMUSG00000028692,ENSMUSG00000020226,ENSMUSG00000019528,…	Age18vs3_B6	memory
gsea.results.248	wp	Metabolism of nitric oxide (WP1850)	0.590164	1	-0.331588	-0.896699	323	18	ENSMUSG00000034738,ENSMUSG00000028403,ENSMUSG00000025903	Age18vs3_B6	memory
gsea.results.249	wp	Metabolism of non-coding RNA (WP2715)	0.990566	1	-0.176399	-0.576271	524	41	ENSMUSG00000044709,ENSMUSG00000026999,ENSMUSG00000035351,ENSMUSG00000020180,ENSMUSG00000028233,ENSMUSG00000030091,ENSMUSG00000040034,ENSMUSG00000038759,ENSMUSG00000055760,ENSMUSG00000020739,ENSMUSG00000006005,ENSMUSG00000021645,ENSMUSG00000020018,ENSMUSG00000032939,ENSMUSG00000027404,ENSMUSG00000051329,ENSMUSG00000053293,ENSMUSG00000016619,ENSMUSG00000028330,ENSMUSG00000002477,ENSMUSG00000049396,…	Age18vs3_B6	memory
gsea.results.250	wp	Metabolism of nucleotides (WP1851)	0.948718	1	-0.194008	-0.708461	517	66	ENSMUSG00000033427,ENSMUSG00000031562,ENSMUSG00000005686,ENSMUSG00000070385,ENSMUSG00000026192,ENSMUSG00000026558,ENSMUSG00000025817,ENSMUSG00000029366,ENSMUSG00000024177,ENSMUSG00000032420,ENSMUSG00000027823,ENSMUSG00000020910,ENSMUSG00000028633,ENSMUSG00000033308,ENSMUSG00000068417,ENSMUSG00000021591,ENSMUSG00000022304,ENSMUSG00000028719,ENSMUSG00000026839	Age18vs3_B6	memory
gsea.results.251	wp	Metabolism of polyamines (WP3555)	0.958095	1	-0.194093	-0.713457	502	74	ENSMUSG00000052026,ENSMUSG00000019987,ENSMUSG00000014769,ENSMUSG00000078153,ENSMUSG00000020150,ENSMUSG00000026750,ENSMUSG00000030109,ENSMUSG00000071708,ENSMUSG00000025991,ENSMUSG00000031482,ENSMUSG00000020629,ENSMUSG00000062937	Age18vs3_B6	memory
gsea.results.252	wp	Metabolism of steroid hormones and vitamin D (WP2749)	0.645045	1	-0.307746	-0.886644	357	23	ENSMUSG00000029311,ENSMUSG00000021190,ENSMUSG00000028298,ENSMUSG00000079608,ENSMUSG00000020660,ENSMUSG00000095143,ENSMUSG00000032051,ENSMUSG00000029233	Age18vs3_B6	memory
gsea.results.253	wp	Metabolism of water-soluble vitamins and cofactors (WP1857)	0.961977	1	-0.189149	-0.692423	505	73	ENSMUSG00000041650,ENSMUSG00000030674,ENSMUSG00000029735,ENSMUSG00000025894,ENSMUSG00000020572,ENSMUSG00000039616,ENSMUSG00000024646,ENSMUSG00000021311,ENSMUSG00000057163,ENSMUSG00000032456,ENSMUSG00000045691,ENSMUSG00000073725,ENSMUSG00000034617,ENSMUSG00000033610,ENSMUSG00000024712,ENSMUSG00000050445,ENSMUSG00000032527,ENSMUSG00000001436,ENSMUSG00000063558,ENSMUSG00000020829,ENSMUSG00000026766,…	Age18vs3_B6	memory
gsea.results.254	wp	Metapathway biotransformation (WP702)	0.0512821	0.90927	0.315811	1.29564	23	113	ENSMUSG00000000739,ENSMUSG00000004032,ENSMUSG00000027977,ENSMUSG00000038155,ENSMUSG00000039628,ENSMUSG00000035930,ENSMUSG00000061126,ENSMUSG00000047759,ENSMUSG00000063929,ENSMUSG00000032315,ENSMUSG00000062464,ENSMUSG00000037347,ENSMUSG00000039519,ENSMUSG00000048440,ENSMUSG00000073424,ENSMUSG00000003555,ENSMUSG00000022040,ENSMUSG00000094806,ENSMUSG00000035285,ENSMUSG00000032271,ENSMUSG00000018865,…	Age18vs3_B6	memory
gsea.results.255	wp	Metastatic brain tumor (WP2249)	0.430464	1	0.369044	1.01238	194	17	ENSMUSG00000065493,ENSMUSG00000065451,ENSMUSG00000065610,ENSMUSG00000059552,ENSMUSG00000065440,ENSMUSG00000022346	Age18vs3_B6	memory
gsea.results.256	wp	Methionine De Novo and Salvage Pathway (WP3580)	0.344144	1	-0.375638	-1.08225	190	23	ENSMUSG00000074141,ENSMUSG00000023094,ENSMUSG00000015970,ENSMUSG00000071708,ENSMUSG00000021311,ENSMUSG00000020629,ENSMUSG00000062937,ENSMUSG00000042032,ENSMUSG00000010911,ENSMUSG00000006442,ENSMUSG00000053644,ENSMUSG00000054733,ENSMUSG00000011179	Age18vs3_B6	memory
gsea.results.257	wp	MHC class II antigen presentation (WP2679)	0.725275	1	-0.236203	-0.862542	395	66	ENSMUSG00000026585,ENSMUSG00000021190,ENSMUSG00000045328,ENSMUSG00000037548,ENSMUSG00000054702,ENSMUSG00000079547,ENSMUSG00000031367,ENSMUSG00000035770,ENSMUSG00000040714,ENSMUSG00000001052,ENSMUSG00000018395,ENSMUSG00000020668,ENSMUSG00000024610,ENSMUSG00000044252,ENSMUSG00000039234,ENSMUSG00000027115,ENSMUSG00000067341,ENSMUSG00000041538,ENSMUSG00000037649,ENSMUSG00000020986,ENSMUSG00000024334,…	Age18vs3_B6	memory
gsea.results.258	wp	MicroRNAs in cardiomyocyte hypertrophy (WP1544)	0.935065	1	-0.202602	-0.755261	503	79	ENSMUSG00000004698,ENSMUSG00000005533,ENSMUSG00000049230,ENSMUSG00000024558,ENSMUSG00000040061,ENSMUSG00000030201,ENSMUSG00000033352,ENSMUSG00000020580,ENSMUSG00000027201,ENSMUSG00000028017,ENSMUSG00000028698,ENSMUSG00000021936,ENSMUSG00000021367,ENSMUSG00000042349,ENSMUSG00000028161,ENSMUSG00000021756,ENSMUSG00000024913,ENSMUSG00000022475,ENSMUSG00000042340,ENSMUSG00000032462,ENSMUSG00000041417,…	Age18vs3_B6	memory
gsea.results.259	wp	miR-targeted genes in adipocytes - TarBase (WP2001)	0.384787	1	0.35086	1.045	171	23	ENSMUSG00000065597,ENSMUSG00000015568,ENSMUSG00000093073,ENSMUSG00000106348,ENSMUSG00000021248	Age18vs3_B6	memory
gsea.results.260	wp	miR-targeted genes in epithelium - TarBase (WP2002)	0.984645	1	-0.171935	-0.763424	512	259	ENSMUSG00000022272,ENSMUSG00000005672,ENSMUSG00000065565,ENSMUSG00000009376,ENSMUSG00000028556,ENSMUSG00000065578,ENSMUSG00000030560,ENSMUSG00000019998,ENSMUSG00000065508,ENSMUSG00000027763,ENSMUSG00000033295,ENSMUSG00000030867,ENSMUSG00000006498,ENSMUSG00000022512,ENSMUSG00000044447,ENSMUSG00000025791,ENSMUSG00000030888,ENSMUSG00000070348,ENSMUSG00000096054,ENSMUSG00000044709,ENSMUSG00000065405,…	Age18vs3_B6	memory
gsea.results.261	wp	miR-targeted genes in leukocytes - TarBase (WP2003)	0.674107	1	0.22289	0.918185	301	127	ENSMUSG00000065597,ENSMUSG00000005354,ENSMUSG00000065493,ENSMUSG00000015568,ENSMUSG00000031783,ENSMUSG00000025132,ENSMUSG00000021877,ENSMUSG00000032231,ENSMUSG00000019302,ENSMUSG00000015575,ENSMUSG00000020719,ENSMUSG00000019173,ENSMUSG00000046711,ENSMUSG00000032373,ENSMUSG00000053436,ENSMUSG00000027291,ENSMUSG00000052395,ENSMUSG00000072235,ENSMUSG00000002059,ENSMUSG00000059208,ENSMUSG00000027940,…	Age18vs3_B6	memory
gsea.results.262	wp	miR-targeted genes in lymphocytes - TarBase (WP2004)	0.763206	1	-0.197602	-0.921944	418	399	ENSMUSG00000027962,ENSMUSG00000022272,ENSMUSG00000005672,ENSMUSG00000015112,ENSMUSG00000037169,ENSMUSG00000036053,ENSMUSG00000065565,ENSMUSG00000009376,ENSMUSG00000024665,ENSMUSG00000028556,ENSMUSG00000019982,ENSMUSG00000022742,ENSMUSG00000065578,ENSMUSG00000021687,ENSMUSG00000029299,ENSMUSG00000028134,ENSMUSG00000030560,ENSMUSG00000019998,ENSMUSG00000061838,ENSMUSG00000030123,ENSMUSG00000065508,…	Age18vs3_B6	memory
gsea.results.263	wp	miR-targeted genes in muscle cell - TarBase (WP2005)	0.409336	1	-0.220787	-1.0107	227	320	ENSMUSG00000027737,ENSMUSG00000022272,ENSMUSG00000005672,ENSMUSG00000015112,ENSMUSG00000033981,ENSMUSG00000036053,ENSMUSG00000009376,ENSMUSG00000024665,ENSMUSG00000028556,ENSMUSG00000022742,ENSMUSG00000065578,ENSMUSG00000021687,ENSMUSG00000029299,ENSMUSG00000028134,ENSMUSG00000030560,ENSMUSG00000019998,ENSMUSG00000065508,ENSMUSG00000027763,ENSMUSG00000033295,ENSMUSG00000030867,ENSMUSG00000022512,…	Age18vs3_B6	memory
gsea.results.264	wp	miR-targeted genes in squamous cell - TarBase (WP2006)	0.973451	1	0.178534	0.736813	439	126	ENSMUSG00000065597,ENSMUSG00000065455,ENSMUSG00000065488,ENSMUSG00000034201,ENSMUSG00000065493,ENSMUSG00000022246,ENSMUSG00000023169,ENSMUSG00000031783,ENSMUSG00000021877,ENSMUSG00000032231,ENSMUSG00000015575,ENSMUSG00000018906,ENSMUSG00000002602,ENSMUSG00000065443,ENSMUSG00000046711,ENSMUSG00000028277,ENSMUSG00000029390,ENSMUSG00000065611,ENSMUSG00000072235,ENSMUSG00000002059,ENSMUSG00000024045,…	Age18vs3_B6	memory
gsea.results.265	wp	miRNA Regulation of DNA Damage Response (WP1530)	0.997831	1	0.15087	0.553201	459	62	ENSMUSG00000065455,ENSMUSG00000065471,ENSMUSG00000023067,ENSMUSG00000030166,ENSMUSG00000017146,ENSMUSG00000059552,ENSMUSG00000028884,ENSMUSG00000022346,ENSMUSG00000015312,ENSMUSG00000031628	Age18vs3_B6	memory
gsea.results.266	wp	miRNAs involved in DNA damage response (WP1545)	0.456954	1	0.347333	0.987129	206	19	ENSMUSG00000065455,ENSMUSG00000065471,ENSMUSG00000023067,ENSMUSG00000030166,ENSMUSG00000059552,ENSMUSG00000022346,ENSMUSG00000065611	Age18vs3_B6	memory
gsea.results.267	wp	miRs in Muscle Cell Differentiation (WP2012)	0.40107	1	-0.340041	-1.0295	224	28	ENSMUSG00000028736,ENSMUSG00000005583,ENSMUSG00000002997,ENSMUSG00000024070,ENSMUSG00000026778,ENSMUSG00000005034,ENSMUSG00000030557,ENSMUSG00000029687,ENSMUSG00000050965,ENSMUSG00000079033,ENSMUSG00000065430	Age18vs3_B6	memory
gsea.results.268	wp	Miscellaneous transport and binding events (WP3320)	0.674545	1	-0.329523	-0.844977	370	15	ENSMUSG00000058499,ENSMUSG00000039530	Age18vs3_B6	memory
gsea.results.269	wp	Mitochondrial biogenesis (WP3331)	0.990847	1	0.176314	0.610575	432	48	ENSMUSG00000020718,ENSMUSG00000018160,ENSMUSG00000028949,ENSMUSG00000055491,ENSMUSG00000038369,ENSMUSG00000029167,ENSMUSG00000001419,ENSMUSG00000067713,ENSMUSG00000053436,ENSMUSG00000020889,ENSMUSG00000022610	Age18vs3_B6	memory
gsea.results.270	wp	Mitochondrial Gene Expression (WP391)	0.920071	1	-0.22741	-0.648473	517	21	ENSMUSG00000049230,ENSMUSG00000021519,ENSMUSG00000027201,ENSMUSG00000024955,ENSMUSG00000028161,ENSMUSG00000003923,ENSMUSG00000008976,ENSMUSG00000033871,ENSMUSG00000058440,ENSMUSG00000038128,ENSMUSG00000020329,ENSMUSG00000026492	Age18vs3_B6	memory
gsea.results.271	wp	Mitochondrial LC-Fatty Acid Beta-Oxidation (WP368)	0.0218182	0.529378	-0.608057	-1.55921	11	15	ENSMUSG00000026003,ENSMUSG00000026189,ENSMUSG00000022853,ENSMUSG00000062908,ENSMUSG00000028603,ENSMUSG00000024132,ENSMUSG00000027984,ENSMUSG00000018796,ENSMUSG00000076435	Age18vs3_B6	memory
gsea.results.272	wp	Mitochondrial protein import (WP2717)	0.269581	1	-0.340267	-1.12414	147	42	ENSMUSG00000015112,ENSMUSG00000046934,ENSMUSG00000089847,ENSMUSG00000027099,ENSMUSG00000071229,ENSMUSG00000026926,ENSMUSG00000027076,ENSMUSG00000031633,ENSMUSG00000031958,ENSMUSG00000024645,ENSMUSG00000024580,ENSMUSG00000048007	Age18vs3_B6	memory
gsea.results.273	wp	Mitochondrial translation (WP3310)	0.167619	1	-0.323166	-1.18791	87	74	ENSMUSG00000062981,ENSMUSG00000033751,ENSMUSG00000030045,ENSMUSG00000022889,ENSMUSG00000061474,ENSMUSG00000021731,ENSMUSG00000027774,ENSMUSG00000026248,ENSMUSG00000022706,ENSMUSG00000034880,ENSMUSG00000040269,ENSMUSG00000016510,ENSMUSG00000015672,ENSMUSG00000007338,ENSMUSG00000014551,ENSMUSG00000060679,ENSMUSG00000106918,ENSMUSG00000029918,ENSMUSG00000032563,ENSMUSG00000030612,ENSMUSG00000022370,…	Age18vs3_B6	memory
gsea.results.274	wp	Mitophagy (WP3549)	0.971239	1	0.207409	0.551502	438	15	ENSMUSG00000027602,ENSMUSG00000033475,ENSMUSG00000031812,ENSMUSG00000022427,ENSMUSG00000020402,ENSMUSG00000015837,ENSMUSG00000093904,ENSMUSG00000032905	Age18vs3_B6	memory
gsea.results.275	wp	Mitotic G1-G1/S phases (WP1858)	0.962547	1	-0.18727	-0.748684	513	113	ENSMUSG00000014769,ENSMUSG00000078153,ENSMUSG00000054115,ENSMUSG00000027552,ENSMUSG00000070348,ENSMUSG00000006678,ENSMUSG00000026750,ENSMUSG00000040274,ENSMUSG00000000184,ENSMUSG00000038482,ENSMUSG00000026761,ENSMUSG00000019942,ENSMUSG00000032869,ENSMUSG00000002297,ENSMUSG00000021548,ENSMUSG00000041859,ENSMUSG00000009630,ENSMUSG00000028551,ENSMUSG00000026669,ENSMUSG00000002068,ENSMUSG00000029283,…	Age18vs3_B6	memory
gsea.results.276	wp	Mitotic G2-G2/M phases (WP1859)	0.238185	1	-0.281289	-1.1069	125	105	ENSMUSG00000036403,ENSMUSG00000030867,ENSMUSG00000040407,ENSMUSG00000002997,ENSMUSG00000019988,ENSMUSG00000033790,ENSMUSG00000019907,ENSMUSG00000027330,ENSMUSG00000029790,ENSMUSG00000027496,ENSMUSG00000021572,ENSMUSG00000039298,ENSMUSG00000026605,ENSMUSG00000026504,ENSMUSG00000022678,ENSMUSG00000019942,ENSMUSG00000021548,ENSMUSG00000009630,ENSMUSG00000031592,ENSMUSG00000041491,ENSMUSG00000025758,…	Age18vs3_B6	memory
gsea.results.277	wp	Mitotic Metaphase and Anaphase (WP2757)	0.942056	1	-0.185462	-0.770685	503	146	ENSMUSG00000062510,ENSMUSG00000014769,ENSMUSG00000029414,ENSMUSG00000036977,ENSMUSG00000078153,ENSMUSG00000019927,ENSMUSG00000021774,ENSMUSG00000028549,ENSMUSG00000030867,ENSMUSG00000026683,ENSMUSG00000005233,ENSMUSG00000045328,ENSMUSG00000026965,ENSMUSG00000026750,ENSMUSG00000019923,ENSMUSG00000035351,ENSMUSG00000026605,ENSMUSG00000022678,ENSMUSG00000029176,ENSMUSG00000032869,ENSMUSG00000036223,…	Age18vs3_B6	memory
gsea.results.278	wp	Mitotic Prometaphase (WP2652)	0.889925	1	-0.207856	-0.803668	476	94	ENSMUSG00000062510,ENSMUSG00000028312,ENSMUSG00000029414,ENSMUSG00000028549,ENSMUSG00000030867,ENSMUSG00000026683,ENSMUSG00000005233,ENSMUSG00000045328,ENSMUSG00000019923,ENSMUSG00000035351,ENSMUSG00000026605,ENSMUSG00000022678,ENSMUSG00000019942,ENSMUSG00000036223,ENSMUSG00000009630,ENSMUSG00000029910,ENSMUSG00000031629,ENSMUSG00000034021,ENSMUSG00000029554,ENSMUSG00000025862,ENSMUSG00000040034,…	Age18vs3_B6	memory
gsea.results.279	wp	Mitotic Prophase (WP2654)	0.475746	1	-0.279477	-0.994589	254	60	ENSMUSG00000028312,ENSMUSG00000020593,ENSMUSG00000030867,ENSMUSG00000026749,ENSMUSG00000035024,ENSMUSG00000039842,ENSMUSG00000026999,ENSMUSG00000026779,ENSMUSG00000035351,ENSMUSG00000019942,ENSMUSG00000009630,ENSMUSG00000030091,ENSMUSG00000047187,ENSMUSG00000040034,ENSMUSG00000050965,ENSMUSG00000048661,ENSMUSG00000007564,ENSMUSG00000038759,ENSMUSG00000022105,ENSMUSG00000041431,ENSMUSG00000024052,…	Age18vs3_B6	memory
gsea.results.280	wp	Monoamine GPCRs (WP58)	0.0022779	0.116679	0.67225	1.953	0	21	ENSMUSG00000050783,ENSMUSG00000022705,ENSMUSG00000041380,ENSMUSG00000034997,ENSMUSG00000035283,ENSMUSG00000032773,ENSMUSG00000021478,ENSMUSG00000058620,ENSMUSG00000025496,ENSMUSG00000033717,ENSMUSG00000028747	Age18vs3_B6	memory
gsea.results.281	wp	Monoamine Transport (WP727)	0.695749	1	0.28207	0.840121	310	23	ENSMUSG00000023328,ENSMUSG00000007207,ENSMUSG00000053436,ENSMUSG00000026072,ENSMUSG00000028456,ENSMUSG00000002496,ENSMUSG00000021609,ENSMUSG00000024401,ENSMUSG00000020838,ENSMUSG00000022358,ENSMUSG00000040188,ENSMUSG00000020689	Age18vs3_B6	memory
gsea.results.282	wp	mRNA Capping (WP1861)	0.602273	1	0.301423	0.906542	264	25	ENSMUSG00000029250,ENSMUSG00000005198,ENSMUSG00000031783,ENSMUSG00000024382,ENSMUSG00000033020,ENSMUSG00000045996	Age18vs3_B6	memory
gsea.results.283	wp	mRNA Processing (WP411)	0.230608	1	0.274357	1.12644	109	111	ENSMUSG00000102252,ENSMUSG00000112449,ENSMUSG00000079108,ENSMUSG00000048310,ENSMUSG00000005198,ENSMUSG00000018379,ENSMUSG00000024422,ENSMUSG00000054309,ENSMUSG00000007050,ENSMUSG00000020929,ENSMUSG00000061613,ENSMUSG00000032316,ENSMUSG00000022858,ENSMUSG00000057522,ENSMUSG00000026034,ENSMUSG00000061479,ENSMUSG00000027620,ENSMUSG00000024853,ENSMUSG00000021134,ENSMUSG00000059208,ENSMUSG00000040824,…	Age18vs3_B6	memory
gsea.results.284	wp	mTOR signalling (WP3318)	0.936937	1	0.2179	0.639519	415	22	ENSMUSG00000028278,ENSMUSG00000002496,ENSMUSG00000001729,ENSMUSG00000028062,ENSMUSG00000025583,ENSMUSG00000028945,ENSMUSG00000026812	Age18vs3_B6	memory
gsea.results.285	wp	Muscle contraction (WP1864)	0.632054	1	0.260208	0.907094	279	50	ENSMUSG00000061816,ENSMUSG00000042828,ENSMUSG00000025006,ENSMUSG00000035458,ENSMUSG00000026208,ENSMUSG00000022091,ENSMUSG00000042284,ENSMUSG00000032231,ENSMUSG00000032186,ENSMUSG00000018830,ENSMUSG00000013936,ENSMUSG00000033788,ENSMUSG00000021823,ENSMUSG00000027940,ENSMUSG00000029761,ENSMUSG00000030672,ENSMUSG00000026950	Age18vs3_B6	memory
gsea.results.286	wp	MyD88 cascade initiated on plasma membrane (WP2801)	0.995585	1	0.162488	0.454371	450	18	ENSMUSG00000024901,ENSMUSG00000025199,ENSMUSG00000079164,ENSMUSG00000021754,ENSMUSG00000004221,ENSMUSG00000028284,ENSMUSG00000031537,ENSMUSG00000022414,ENSMUSG00000031392	Age18vs3_B6	memory
gsea.results.287	wp	MyD88 dependent cascade initiated on endosome (WP2768)	0.682796	1	-0.301109	-0.856753	380	22	ENSMUSG00000045322,ENSMUSG00000044583,ENSMUSG00000021846,ENSMUSG00000015755,ENSMUSG00000027770,ENSMUSG00000074781,ENSMUSG00000035476	Age18vs3_B6	memory
gsea.results.288	wp	MyD88-independent TLR3/TLR4 cascade (WP2752)	0.996429	1	-0.18293	-0.574913	557	33	ENSMUSG00000003184,ENSMUSG00000019927,ENSMUSG00000039005,ENSMUSG00000015755,ENSMUSG00000042349,ENSMUSG00000074781	Age18vs3_B6	memory
gsea.results.289	wp	MyD88:Mal cascade initiated on plasma membrane (WP2761)	0.955437	1	-0.208296	-0.652001	535	32	ENSMUSG00000031264,ENSMUSG00000027995,ENSMUSG00000021846,ENSMUSG00000039005,ENSMUSG00000015755,ENSMUSG00000074781,ENSMUSG00000035476,ENSMUSG00000002944	Age18vs3_B6	memory
gsea.results.290	wp	Myogenesis (WP1865)	0.744227	1	-0.280219	-0.799059	418	21	ENSMUSG00000005583,ENSMUSG00000053477	Age18vs3_B6	memory
gsea.results.291	wp	Myometrial Relaxation and Contraction Pathways (WP289)	0.263636	1	-0.270047	-1.09953	144	126	ENSMUSG00000053368,ENSMUSG00000021313,ENSMUSG00000034009,ENSMUSG00000026357,ENSMUSG00000021699,ENSMUSG00000026527,ENSMUSG00000019876,ENSMUSG00000035783,ENSMUSG00000022994,ENSMUSG00000036402,ENSMUSG00000027669,ENSMUSG00000027523,ENSMUSG00000049112,ENSMUSG00000030102,ENSMUSG00000025746,ENSMUSG00000034330,ENSMUSG00000034353,ENSMUSG00000002997,ENSMUSG00000032978,ENSMUSG00000022840,ENSMUSG00000023439,…	Age18vs3_B6	memory
gsea.results.292	wp	Nanomaterial induced apoptosis (WP2507)	0.990893	1	-0.18497	-0.515914	543	20	ENSMUSG00000027997,ENSMUSG00000019979,ENSMUSG00000015337	Age18vs3_B6	memory
gsea.results.293	wp	Nanoparticle triggered autophagic cell death (WP2509)	0.6082	1	0.308164	0.895272	266	21	ENSMUSG00000018171,ENSMUSG00000027602,ENSMUSG00000029512,ENSMUSG00000002835,ENSMUSG00000002496,ENSMUSG00000026289,ENSMUSG00000026812	Age18vs3_B6	memory
gsea.results.294	wp	Nanoparticle-mediated activation of receptor signaling (WP2643)	0.233945	1	0.387462	1.17315	101	26	ENSMUSG00000027646,ENSMUSG00000004864,ENSMUSG00000042284,ENSMUSG00000001506,ENSMUSG00000053436,ENSMUSG00000029378,ENSMUSG00000059923,ENSMUSG00000022610,ENSMUSG00000039936	Age18vs3_B6	memory
gsea.results.295	wp	NCAM signaling for neurite out-growth (WP1866)	0.977427	1	0.185903	0.571895	432	27	ENSMUSG00000079037,ENSMUSG00000022144,ENSMUSG00000067889,ENSMUSG00000028626	Age18vs3_B6	memory
gsea.results.296	wp	Nephrin interactions (WP1867)	0.787273	1	-0.303368	-0.77791	432	15	ENSMUSG00000066877,ENSMUSG00000029684,ENSMUSG00000032462,ENSMUSG00000041417,ENSMUSG00000031012,ENSMUSG00000032475,ENSMUSG00000061665	Age18vs3_B6	memory
gsea.results.297	wp	Netrin-1 signaling (WP1868)	0.397504	1	-0.334978	-1.04854	222	32	ENSMUSG00000022272,ENSMUSG00000022883,ENSMUSG00000027716,ENSMUSG00000048027,ENSMUSG00000020019,ENSMUSG00000029684,ENSMUSG00000022263,ENSMUSG00000056427,ENSMUSG00000026778	Age18vs3_B6	memory
gsea.results.298	wp	Neural Crest Differentiation (WP2064)	0.202226	1	-0.307591	-1.14664	108	79	ENSMUSG00000028736,ENSMUSG00000004698,ENSMUSG00000030699,ENSMUSG00000041540,ENSMUSG00000012282,ENSMUSG00000000247,ENSMUSG00000053477,ENSMUSG00000008999,ENSMUSG00000019982,ENSMUSG00000029755,ENSMUSG00000019777,ENSMUSG00000067261,ENSMUSG00000003233	Age18vs3_B6	memory
gsea.results.299	wp	Neurotransmitter Receptor Binding And Downstream Transmission In The Postsynaptic Cell (WP2754)	0.537313	1	-0.244295	-0.959528	287	101	ENSMUSG00000029205,ENSMUSG00000033981,ENSMUSG00000001986,ENSMUSG00000051497,ENSMUSG00000052374,ENSMUSG00000022994,ENSMUSG00000036402,ENSMUSG00000027669,ENSMUSG00000021708,ENSMUSG00000025656,ENSMUSG00000028777,ENSMUSG00000040061,ENSMUSG00000040407,ENSMUSG00000038387,ENSMUSG00000022840,ENSMUSG00000023439,ENSMUSG00000024617,ENSMUSG00000034813,ENSMUSG00000041695,ENSMUSG00000005580	Age18vs3_B6	memory
gsea.results.300	wp	Neurotransmitter Release Cycle (WP1871)	0.358834	1	-0.349157	-1.06037	196	29	ENSMUSG00000026458,ENSMUSG00000040966,ENSMUSG00000041670,ENSMUSG00000023829,ENSMUSG00000027162,ENSMUSG00000025037	Age18vs3_B6	memory
gsea.results.301	wp	NGF signalling via TRKA from the plasma membrane (WP1873)	0.901316	1	0.212792	0.791165	410	66	ENSMUSG00000028072,ENSMUSG00000004864,ENSMUSG00000027665,ENSMUSG00000040265,ENSMUSG00000035152,ENSMUSG00000004040,ENSMUSG00000039844,ENSMUSG00000053436,ENSMUSG00000007815,ENSMUSG00000032577,ENSMUSG00000021448,ENSMUSG00000022610,ENSMUSG00000017776,ENSMUSG00000022420,ENSMUSG00000042626,ENSMUSG00000025958,ENSMUSG00000026825,ENSMUSG00000027852,ENSMUSG00000023027	Age18vs3_B6	memory
gsea.results.302	wp	NIK--&gt;noncanonical NF-kB signaling (WP3545)	0.966887	1	0.188032	0.665981	437	53	ENSMUSG00000025225,ENSMUSG00000079197,ENSMUSG00000008348,ENSMUSG00000025199,ENSMUSG00000060073,ENSMUSG00000036743,ENSMUSG00000096727,ENSMUSG00000026869,ENSMUSG00000005625,ENSMUSG00000078652,ENSMUSG00000019505,ENSMUSG00000021178,ENSMUSG00000069744,ENSMUSG00000028837,ENSMUSG00000029440,ENSMUSG00000022193,ENSMUSG00000020271,ENSMUSG00000039067,ENSMUSG00000028932,ENSMUSG00000020941,ENSMUSG00000025217,…	Age18vs3_B6	memory
gsea.results.303	wp	NOD pathway (WP1433)	0.11086	0.985043	0.402874	1.29937	48	33	ENSMUSG00000078817,ENSMUSG00000025888,ENSMUSG00000055994,ENSMUSG00000021025,ENSMUSG00000022534,ENSMUSG00000068452,ENSMUSG00000024927,ENSMUSG00000035177,ENSMUSG00000025199,ENSMUSG00000039193,ENSMUSG00000032691,ENSMUSG00000036199	Age18vs3_B6	memory
gsea.results.304	wp	Nonhomologous End-Joining (NHEJ) (WP3550)	0.988864	1	0.17998	0.571433	443	30	ENSMUSG00000090083,ENSMUSG00000020474,ENSMUSG00000017146,ENSMUSG00000025878,ENSMUSG00000061607,ENSMUSG00000026021,ENSMUSG00000004934,ENSMUSG00000025218	Age18vs3_B6	memory
gsea.results.305	wp	Nonsense-Mediated Decay (NMD) (WP2710)	0.17094	1	0.316054	1.19317	79	69	ENSMUSG00000062006,ENSMUSG00000032399,ENSMUSG00000071723,ENSMUSG00000060938,ENSMUSG00000025580,ENSMUSG00000057322,ENSMUSG00000007892,ENSMUSG00000028609,ENSMUSG00000020495,ENSMUSG00000057863,ENSMUSG00000040952,ENSMUSG00000059291,ENSMUSG00000037805,ENSMUSG00000067288,ENSMUSG00000063457,ENSMUSG00000024360,ENSMUSG00000042772,ENSMUSG00000034681,ENSMUSG00000003970,ENSMUSG00000017404,ENSMUSG00000063316,…	Age18vs3_B6	memory
gsea.results.306	wp	NoRC negatively regulates rRNA expression (WP3305)	0.983607	1	-0.184698	-0.610183	539	42	ENSMUSG00000038489,ENSMUSG00000004667,ENSMUSG00000019777,ENSMUSG00000020923,ENSMUSG00000027478,ENSMUSG00000047649,ENSMUSG00000021548,ENSMUSG00000024513,ENSMUSG00000031609,ENSMUSG00000021639,ENSMUSG00000066900,ENSMUSG00000069089,ENSMUSG00000061104,ENSMUSG00000028800,ENSMUSG00000027395,ENSMUSG00000031622,ENSMUSG00000004099,ENSMUSG00000020519,ENSMUSG00000059669,ENSMUSG00000020561	Age18vs3_B6	memory
gsea.results.307	wp	Notch Signaling Pathway (WP268)	0.998217	1	-0.143977	-0.47926	559	43	ENSMUSG00000019777,ENSMUSG00000003233,ENSMUSG00000061143,ENSMUSG00000000708,ENSMUSG00000027878,ENSMUSG00000022521,ENSMUSG00000022528,ENSMUSG00000029603,ENSMUSG00000003458,ENSMUSG00000037373,ENSMUSG00000014773,ENSMUSG00000048001,ENSMUSG00000030970,ENSMUSG00000028800	Age18vs3_B6	memory
gsea.results.308	wp	Notch Signaling Pathway (WP61)	0.993617	1	0.175638	0.636918	466	57	ENSMUSG00000027646,ENSMUSG00000027276,ENSMUSG00000018411,ENSMUSG00000023067,ENSMUSG00000004040,ENSMUSG00000038146,ENSMUSG00000032375,ENSMUSG00000041777,ENSMUSG00000022346,ENSMUSG00000001729,ENSMUSG00000019969	Age18vs3_B6	memory
gsea.results.309	wp	NOTCH1 regulation of human endothelial cell calcification (WP3413)	0.853982	1	0.274048	0.728697	385	15	ENSMUSG00000027276,ENSMUSG00000042284	Age18vs3_B6	memory
gsea.results.310	wp	NRF2 pathway (WP2884)	0.646729	1	-0.232357	-0.917666	345	104	ENSMUSG00000072941,ENSMUSG00000027737,ENSMUSG00000021612,ENSMUSG00000052026,ENSMUSG00000041654,ENSMUSG00000037490,ENSMUSG00000021565,ENSMUSG00000055301,ENSMUSG00000028544,ENSMUSG00000006345,ENSMUSG00000090124,ENSMUSG00000032849,ENSMUSG00000074604,ENSMUSG00000036949,ENSMUSG00000020226,ENSMUSG00000028124,ENSMUSG00000068762,ENSMUSG00000031584,ENSMUSG00000036298,ENSMUSG00000050114,ENSMUSG00000015846,…	Age18vs3_B6	memory
gsea.results.311	wp	Nuclear Receptors (WP170)	0.0922242	0.945894	-0.445799	-1.36962	50	30	ENSMUSG00000000440,ENSMUSG00000035305,ENSMUSG00000021779,ENSMUSG00000037992,ENSMUSG00000024431,ENSMUSG00000026826,ENSMUSG00000015843,ENSMUSG00000024955,ENSMUSG00000015846,ENSMUSG00000002108,ENSMUSG00000021255,ENSMUSG00000019768,ENSMUSG00000005893,ENSMUSG00000046532,ENSMUSG00000058756,ENSMUSG00000021775,ENSMUSG00000026751,ENSMUSG00000001288,ENSMUSG00000002393	Age18vs3_B6	memory
gsea.results.312	wp	Nuclear Receptors in Lipid Metabolism and Toxicity (WP299)	0.195341	1	-0.429157	-1.22109	108	22	ENSMUSG00000000440,ENSMUSG00000055782,ENSMUSG00000028127,ENSMUSG00000037992,ENSMUSG00000040584,ENSMUSG00000042476,ENSMUSG00000002108,ENSMUSG00000050445,ENSMUSG00000015243	Age18vs3_B6	memory
gsea.results.313	wp	Nuclear Receptors Meta-Pathway (WP2882)	0.484112	1	-0.222453	-0.9912	258	251	ENSMUSG00000019577,ENSMUSG00000072941,ENSMUSG00000027737,ENSMUSG00000062345,ENSMUSG00000028434,ENSMUSG00000021612,ENSMUSG00000030737,ENSMUSG00000052026,ENSMUSG00000041654,ENSMUSG00000037490,ENSMUSG00000073551,ENSMUSG00000030605,ENSMUSG00000021565,ENSMUSG00000052468,ENSMUSG00000037211,ENSMUSG00000060063,ENSMUSG00000021843,ENSMUSG00000027513,ENSMUSG00000075552,ENSMUSG00000048490,ENSMUSG00000055301,…	Age18vs3_B6	memory
gsea.results.314	wp	Nucleosome assembly (WP1874)	0.916519	1	-0.228079	-0.65038	515	21	ENSMUSG00000044783,ENSMUSG00000028549,ENSMUSG00000047534,ENSMUSG00000031629,ENSMUSG00000031353,ENSMUSG00000075266,ENSMUSG00000029253,ENSMUSG00000035623,ENSMUSG00000031262	Age18vs3_B6	memory
gsea.results.315	wp	Nucleotide Excision Repair (WP1980)	0.942797	1	0.193388	0.778442	444	99	ENSMUSG00000007080,ENSMUSG00000030056,ENSMUSG00000021668,ENSMUSG00000024854,ENSMUSG00000029250,ENSMUSG00000022881,ENSMUSG00000005198,ENSMUSG00000031783,ENSMUSG00000008348,ENSMUSG00000024382,ENSMUSG00000033020,ENSMUSG00000028884,ENSMUSG00000024735,ENSMUSG00000037570,ENSMUSG00000045996	Age18vs3_B6	memory
gsea.results.316	wp	Nucleotide Metabolism (WP404)	0.351548	1	-0.399094	-1.07925	192	18	ENSMUSG00000025742,ENSMUSG00000006678,ENSMUSG00000006442,ENSMUSG00000025283,ENSMUSG00000005667,ENSMUSG00000003500,ENSMUSG00000035242,ENSMUSG00000021707,ENSMUSG00000022292,ENSMUSG00000025630	Age18vs3_B6	memory
gsea.results.317	wp	Nucleotide-binding domain, leucine rich repeat containing receptor (NLR) signaling pathways (WP2763)	0.983051	1	0.171087	0.586297	463	41	ENSMUSG00000019850,ENSMUSG00000025888,ENSMUSG00000055994,ENSMUSG00000022534,ENSMUSG00000025199,ENSMUSG00000039193,ENSMUSG00000032691	Age18vs3_B6	memory
gsea.results.318	wp	O-linked glycosylation (WP3315)	0.477358	1	-0.272517	-0.994757	252	68	ENSMUSG00000043635,ENSMUSG00000049538,ENSMUSG00000036545,ENSMUSG00000090035,ENSMUSG00000022449,ENSMUSG00000039774,ENSMUSG00000038843,ENSMUSG00000058145,ENSMUSG00000074004,ENSMUSG00000028538,ENSMUSG00000052544,ENSMUSG00000046169,ENSMUSG00000079445,ENSMUSG00000056124,ENSMUSG00000014852,ENSMUSG00000000420,ENSMUSG00000026994,ENSMUSG00000031480,ENSMUSG00000057286,ENSMUSG00000091387,ENSMUSG00000031608,…	Age18vs3_B6	memory
gsea.results.319	wp	Oncogene Induced Senescence (WP3308)	0.949227	1	0.220345	0.61616	429	18	ENSMUSG00000008348,ENSMUSG00000001280,ENSMUSG00000059552,ENSMUSG00000019505	Age18vs3_B6	memory
gsea.results.320	wp	Oncostatin M Signaling Pathway (WP2374)	0.518124	1	0.263237	0.960911	242	59	ENSMUSG00000027646,ENSMUSG00000052837,ENSMUSG00000021250,ENSMUSG00000022146,ENSMUSG00000021025,ENSMUSG00000053113,ENSMUSG00000004040,ENSMUSG00000024927,ENSMUSG00000059552,ENSMUSG00000053436,ENSMUSG00000059923,ENSMUSG00000031628,ENSMUSG00000001729,ENSMUSG00000038418,ENSMUSG00000042626,ENSMUSG00000050578,ENSMUSG00000025958,ENSMUSG00000024789	Age18vs3_B6	memory
gsea.results.321	wp	One Carbon Metabolism (WP241)	0.0880282	0.945894	-0.477465	-1.39922	49	24	ENSMUSG00000030088,ENSMUSG00000020661,ENSMUSG00000026192,ENSMUSG00000021311,ENSMUSG00000027478,ENSMUSG00000034617,ENSMUSG00000042032,ENSMUSG00000066442,ENSMUSG00000040675,ENSMUSG00000005667,ENSMUSG00000004099,ENSMUSG00000079427,ENSMUSG00000021707,ENSMUSG00000059183	Age18vs3_B6	memory
gsea.results.322	wp	One Carbon Metabolism (WP3530)	0.0880282	0.945894	-0.477465	-1.39922	49	24	ENSMUSG00000030088,ENSMUSG00000020661,ENSMUSG00000026192,ENSMUSG00000021311,ENSMUSG00000027478,ENSMUSG00000034617,ENSMUSG00000042032,ENSMUSG00000066442,ENSMUSG00000040675,ENSMUSG00000005667,ENSMUSG00000004099,ENSMUSG00000079427,ENSMUSG00000021707,ENSMUSG00000059183	Age18vs3_B6	memory
gsea.results.323	wp	Opioid Signalling (WP1978)	0.0167598	0.515084	-0.412347	-1.49667	8	64	ENSMUSG00000039943,ENSMUSG00000056220,ENSMUSG00000040385,ENSMUSG00000059173,ENSMUSG00000022994,ENSMUSG00000036402,ENSMUSG00000027669,ENSMUSG00000028777,ENSMUSG00000030102,ENSMUSG00000027400,ENSMUSG00000040061,ENSMUSG00000002997,ENSMUSG00000022840,ENSMUSG00000023439,ENSMUSG00000030287,ENSMUSG00000020660,ENSMUSG00000005580	Age18vs3_B6	memory
gsea.results.324	wp	Ovarian Infertility Genes (WP34)	0.369258	1	-0.359268	-1.07258	208	26	ENSMUSG00000022429,ENSMUSG00000048490,ENSMUSG00000010592,ENSMUSG00000000184,ENSMUSG00000052430,ENSMUSG00000037049,ENSMUSG00000037759	Age18vs3_B6	memory
gsea.results.325	wp	Oxidation by Cytochrome P450 (WP43)	0.238202	1	0.33779	1.15568	105	44	ENSMUSG00000061126,ENSMUSG00000063929,ENSMUSG00000032315,ENSMUSG00000062464,ENSMUSG00000039519,ENSMUSG00000048440,ENSMUSG00000073424,ENSMUSG00000003555,ENSMUSG00000094806	Age18vs3_B6	memory
gsea.results.326	wp	Oxidative phosphorylation (WP623)	0.360179	1	0.320883	1.05081	160	36	ENSMUSG00000079186,ENSMUSG00000015437,ENSMUSG00000041881,ENSMUSG00000024038,ENSMUSG00000037916,ENSMUSG00000059734,ENSMUSG00000022450,ENSMUSG00000040280,ENSMUSG00000020153,ENSMUSG00000000399	Age18vs3_B6	memory
gsea.results.327	wp	Oxidative Stress (WP408)	0.609091	1	0.299304	0.900168	267	25	ENSMUSG00000052837,ENSMUSG00000032315,ENSMUSG00000005354,ENSMUSG00000021250,ENSMUSG00000001280,ENSMUSG00000003849,ENSMUSG00000053436	Age18vs3_B6	memory
gsea.results.328	wp	Oxidative Stress Induced Senescence (WP3404)	0.998165	1	-0.14145	-0.495034	543	55	ENSMUSG00000026739,ENSMUSG00000026074,ENSMUSG00000033352,ENSMUSG00000040274,ENSMUSG00000071369,ENSMUSG00000021936,ENSMUSG00000038482,ENSMUSG00000040669,ENSMUSG00000028551	Age18vs3_B6	memory
gsea.results.329	wp	p38 MAPK Signaling Pathway (WP400)	0.941071	1	-0.212554	-0.668014	526	33	ENSMUSG00000056220	Age18vs3_B6	memory
gsea.results.330	wp	Parkin-Ubiquitin Proteasomal System pathway (WP2359)	0.769912	1	0.236724	0.842235	347	54	ENSMUSG00000025888,ENSMUSG00000026864,ENSMUSG00000043091,ENSMUSG00000062380,ENSMUSG00000020361,ENSMUSG00000028277,ENSMUSG00000091971,ENSMUSG00000072235,ENSMUSG00000026869,ENSMUSG00000005625,ENSMUSG00000023004,ENSMUSG00000021178,ENSMUSG00000090877,ENSMUSG00000024359,ENSMUSG00000015656,ENSMUSG00000036752,ENSMUSG00000029440	Age18vs3_B6	memory
gsea.results.331	wp	Parkinsons Disease Pathway (WP2371)	0.846863	1	-0.23446	-0.760127	458	38	ENSMUSG00000036273,ENSMUSG00000020182,ENSMUSG00000065468,ENSMUSG00000027997,ENSMUSG00000065405,ENSMUSG00000019979,ENSMUSG00000042605,ENSMUSG00000000214,ENSMUSG00000002068	Age18vs3_B6	memory
gsea.results.332	wp	Pathogenic Escherichia coli infection (WP2272)	0.977117	1	0.185596	0.642717	426	48	ENSMUSG00000023043,ENSMUSG00000028059,ENSMUSG00000051439,ENSMUSG00000029465,ENSMUSG00000043091,ENSMUSG00000062380,ENSMUSG00000052397,ENSMUSG00000021638,ENSMUSG00000079164,ENSMUSG00000007815,ENSMUSG00000072235,ENSMUSG00000023004,ENSMUSG00000000303	Age18vs3_B6	memory
gsea.results.333	wp	PDGF Pathway (WP2526)	0.85	1	0.231746	0.774306	390	38	ENSMUSG00000027646,ENSMUSG00000000489,ENSMUSG00000021250,ENSMUSG00000021025,ENSMUSG00000004040,ENSMUSG00000025199,ENSMUSG00000025856,ENSMUSG00000007815,ENSMUSG00000059923,ENSMUSG00000021754	Age18vs3_B6	memory
gsea.results.334	wp	Peptide GPCRs (WP24)	0.518182	1	-0.27281	-0.953941	284	54	ENSMUSG00000029530,ENSMUSG00000031390,ENSMUSG00000054988,ENSMUSG00000048062,ENSMUSG00000031364,ENSMUSG00000020123,ENSMUSG00000049112,ENSMUSG00000079700,ENSMUSG00000038537,ENSMUSG00000037685,ENSMUSG00000045551,ENSMUSG00000047904,ENSMUSG00000037014	Age18vs3_B6	memory
gsea.results.335	wp	Peroxisomal lipid metabolism (WP1878)	0.947177	1	-0.233846	-0.632381	519	18	ENSMUSG00000022244,ENSMUSG00000026664,ENSMUSG00000024507,ENSMUSG00000074064,ENSMUSG00000003623	Age18vs3_B6	memory
gsea.results.336	wp	Phase 1 - Functionalization of compounds (WP1879)	0.428571	1	0.27348	1.00656	197	63	ENSMUSG00000061126,ENSMUSG00000019326,ENSMUSG00000063929,ENSMUSG00000032315,ENSMUSG00000062464,ENSMUSG00000037797,ENSMUSG00000039519,ENSMUSG00000048440,ENSMUSG00000073424,ENSMUSG00000003555,ENSMUSG00000094806	Age18vs3_B6	memory
gsea.results.337	wp	Phase II conjugation (WP1880)	0.54428	1	-0.270916	-0.947496	294	56	ENSMUSG00000051147,ENSMUSG00000037089,ENSMUSG00000006345,ENSMUSG00000029864,ENSMUSG00000090124,ENSMUSG00000046959,ENSMUSG00000074604,ENSMUSG00000028692,ENSMUSG00000033157,ENSMUSG00000028521,ENSMUSG00000028032,ENSMUSG00000028124,ENSMUSG00000000326,ENSMUSG00000021311,ENSMUSG00000068762,ENSMUSG00000047026,ENSMUSG00000034617,ENSMUSG00000042032,ENSMUSG00000021432,ENSMUSG00000026688,ENSMUSG00000058135,…	Age18vs3_B6	memory
gsea.results.338	wp	Physiological and Pathological Hypertrophy of the Heart (WP1528)	0.286486	1	-0.390601	-1.12536	158	23	ENSMUSG00000054263,ENSMUSG00000049230,ENSMUSG00000027201,ENSMUSG00000021936,ENSMUSG00000021367,ENSMUSG00000028161,ENSMUSG00000021756,ENSMUSG00000042340	Age18vs3_B6	memory
gsea.results.339	wp	PI Metabolism (WP2747)	0.197753	1	0.342113	1.18989	87	47	ENSMUSG00000030228,ENSMUSG00000046207,ENSMUSG00000039431,ENSMUSG00000018547,ENSMUSG00000020901,ENSMUSG00000023805,ENSMUSG00000027665,ENSMUSG00000026288	Age18vs3_B6	memory
gsea.results.340	wp	PIP3 activates AKT signaling (WP2653)	0.903166	1	-0.205673	-0.760764	484	76	ENSMUSG00000030775,ENSMUSG00000005672,ENSMUSG00000024620,ENSMUSG00000031714,ENSMUSG00000022901,ENSMUSG00000000182,ENSMUSG00000019699,ENSMUSG00000060275,ENSMUSG00000028017,ENSMUSG00000030724,ENSMUSG00000028698	Age18vs3_B6	memory
gsea.results.341	wp	Platelet homeostasis (WP1885)	0.196721	1	-0.339528	-1.17688	107	53	ENSMUSG00000056220,ENSMUSG00000036402,ENSMUSG00000027669,ENSMUSG00000027523,ENSMUSG00000028874,ENSMUSG00000030102,ENSMUSG00000054934,ENSMUSG00000005611,ENSMUSG00000027716,ENSMUSG00000023439,ENSMUSG00000019943,ENSMUSG00000030287,ENSMUSG00000004266	Age18vs3_B6	memory
gsea.results.342	wp	Polycystic Kidney Disease Pathway (WP2571)	0.397351	1	0.381966	1.04783	179	17	ENSMUSG00000027646,ENSMUSG00000022346,ENSMUSG00000002496,ENSMUSG00000021754,ENSMUSG00000054342,ENSMUSG00000028945,ENSMUSG00000026812,ENSMUSG00000003068	Age18vs3_B6	memory
gsea.results.343	wp	Post-translational modification: synthesis of GPI-anchored proteins (WP1887)	0.016129	0.515084	0.539671	1.60542	6	24	ENSMUSG00000078919,ENSMUSG00000014245,ENSMUSG00000046223	Age18vs3_B6	memory
gsea.results.344	wp	Potassium Channels (WP2669)	0.776316	1	0.238145	0.828718	353	46	ENSMUSG00000043301,ENSMUSG00000024936,ENSMUSG00000000794,ENSMUSG00000063142,ENSMUSG00000021303,ENSMUSG00000048240,ENSMUSG00000030247,ENSMUSG00000032034,ENSMUSG00000024957,ENSMUSG00000023387,ENSMUSG00000040901,ENSMUSG00000043004,ENSMUSG00000020155	Age18vs3_B6	memory
gsea.results.345	wp	POU5F1 (OCT4), SOX2, NANOG activate genes related to proliferation (WP3333)	0.331126	1	0.39075	1.11052	149	19	ENSMUSG00000029250,ENSMUSG00000005198,ENSMUSG00000031783,ENSMUSG00000004040,ENSMUSG00000024406,ENSMUSG00000033020,ENSMUSG00000045996,ENSMUSG00000074637	Age18vs3_B6	memory
gsea.results.346	wp	PPAR Alpha Pathway (WP2878)	0.507168	1	-0.341149	-0.97068	282	22	ENSMUSG00000070348,ENSMUSG00000022853,ENSMUSG00000062908,ENSMUSG00000015846,ENSMUSG00000002108,ENSMUSG00000019942,ENSMUSG00000055193,ENSMUSG00000050445,ENSMUSG00000028603	Age18vs3_B6	memory
gsea.results.347	wp	Pre-NOTCH Expression and Processing (WP2786)	0.768402	1	-0.248221	-0.828774	427	44	ENSMUSG00000046020,ENSMUSG00000070348,ENSMUSG00000028538,ENSMUSG00000061143,ENSMUSG00000000708,ENSMUSG00000020964,ENSMUSG00000027878,ENSMUSG00000022747,ENSMUSG00000038482	Age18vs3_B6	memory
gsea.results.348	wp	Pregnane X Receptor pathway (WP2876)	0.596026	1	0.314274	0.904433	269	20	ENSMUSG00000027646,ENSMUSG00000063929,ENSMUSG00000022809,ENSMUSG00000029167	Age18vs3_B6	memory
gsea.results.349	wp	Preimplantation Embryo (WP3527)	0.719298	1	0.246464	0.857667	327	46	ENSMUSG00000031618,ENSMUSG00000044786,ENSMUSG00000026630,ENSMUSG00000052534,ENSMUSG00000024406,ENSMUSG00000078365,ENSMUSG00000046711,ENSMUSG00000024176,ENSMUSG00000074637,ENSMUSG00000055817,ENSMUSG00000020358,ENSMUSG00000063935,ENSMUSG00000038418,ENSMUSG00000000303,ENSMUSG00000078249,ENSMUSG00000003545,ENSMUSG00000030353	Age18vs3_B6	memory
gsea.results.350	wp	Primary Focal Segmental Glomerulosclerosis FSGS (WP2572)	0.217672	1	0.319302	1.15519	100	58	ENSMUSG00000019820,ENSMUSG00000075122,ENSMUSG00000030770,ENSMUSG00000027276,ENSMUSG00000057897,ENSMUSG00000023067,ENSMUSG00000046223,ENSMUSG00000070047,ENSMUSG00000015647,ENSMUSG00000004231,ENSMUSG00000036915,ENSMUSG00000049382	Age18vs3_B6	memory
gsea.results.351	wp	Processing of Capped Intron-Containing Pre-mRNA (WP1889)	0.923747	1	0.191155	0.798173	423	132	ENSMUSG00000003660,ENSMUSG00000029250,ENSMUSG00000005198,ENSMUSG00000031783,ENSMUSG00000018379,ENSMUSG00000041837,ENSMUSG00000054309,ENSMUSG00000033020,ENSMUSG00000007050,ENSMUSG00000020929,ENSMUSG00000061613,ENSMUSG00000024735,ENSMUSG00000045996,ENSMUSG00000003360,ENSMUSG00000028609,ENSMUSG00000001855,ENSMUSG00000023932,ENSMUSG00000061479,ENSMUSG00000024853,ENSMUSG00000021134,ENSMUSG00000039509,…	Age18vs3_B6	memory
gsea.results.352	wp	Processing of Capped Intronless Pre-mRNA (WP1890)	0.996448	1	-0.157281	-0.448495	560	21	ENSMUSG00000027079,ENSMUSG00000020180,ENSMUSG00000031256,ENSMUSG00000041328,ENSMUSG00000027498,ENSMUSG00000044847,ENSMUSG00000050188	Age18vs3_B6	memory
gsea.results.353	wp	Prolactin Signaling Pathway (WP2037)	0.590618	1	0.241898	0.936022	276	78	ENSMUSG00000027646,ENSMUSG00000021250,ENSMUSG00000027665,ENSMUSG00000020027,ENSMUSG00000021025,ENSMUSG00000053113,ENSMUSG00000004043,ENSMUSG00000020826,ENSMUSG00000004040,ENSMUSG00000038037,ENSMUSG00000024927,ENSMUSG00000026117,ENSMUSG00000053436,ENSMUSG00000032578,ENSMUSG00000022346,ENSMUSG00000059923,ENSMUSG00000062312,ENSMUSG00000031628,ENSMUSG00000001729	Age18vs3_B6	memory
gsea.results.354	wp	Prostaglandin Synthesis and Regulation (WP98)	0.939929	1	-0.216352	-0.64591	531	26	ENSMUSG00000056220,ENSMUSG00000019464,ENSMUSG00000056457,ENSMUSG00000037759,ENSMUSG00000021367	Age18vs3_B6	memory
gsea.results.355	wp	Prostate Cancer (WP2263)	0.639413	1	0.227398	0.920476	304	100	ENSMUSG00000036805,ENSMUSG00000065455,ENSMUSG00000063177,ENSMUSG00000019301,ENSMUSG00000021250,ENSMUSG00000003555,ENSMUSG00000027665,ENSMUSG00000028949,ENSMUSG00000001280,ENSMUSG00000004040,ENSMUSG00000017146,ENSMUSG00000039844,ENSMUSG00000026368,ENSMUSG00000059552,ENSMUSG00000030528,ENSMUSG00000017724,ENSMUSG00000066512,ENSMUSG00000053436,ENSMUSG00000032402,ENSMUSG00000022346,ENSMUSG00000059923,…	Age18vs3_B6	memory
gsea.results.356	wp	Proteasome Degradation (WP183)	0.989362	1	-0.167574	-0.575764	557	49	ENSMUSG00000014769,ENSMUSG00000078153,ENSMUSG00000019927,ENSMUSG00000022111,ENSMUSG00000026750	Age18vs3_B6	memory
gsea.results.357	wp	Protein folding (WP1892)	0.975057	1	0.188167	0.58482	429	28	ENSMUSG00000043091,ENSMUSG00000024944,ENSMUSG00000062380,ENSMUSG00000039230,ENSMUSG00000072235,ENSMUSG00000024309,ENSMUSG00000023004,ENSMUSG00000061878,ENSMUSG00000001416,ENSMUSG00000036752	Age18vs3_B6	memory
gsea.results.358	wp	Rac1/Pak1/p38/MMP-2 pathway (WP3303)	0.681818	1	0.242387	0.892126	314	63	ENSMUSG00000027646,ENSMUSG00000004864,ENSMUSG00000027665,ENSMUSG00000021025,ENSMUSG00000019312,ENSMUSG00000004043,ENSMUSG00000020826,ENSMUSG00000020400,ENSMUSG00000004040,ENSMUSG00000024927,ENSMUSG00000059552,ENSMUSG00000025199,ENSMUSG00000053436,ENSMUSG00000059866,ENSMUSG00000022346,ENSMUSG00000059923,ENSMUSG00000062312,ENSMUSG00000001729,ENSMUSG00000022610	Age18vs3_B6	memory
gsea.results.359	wp	RAF/MAP kinase cascade (WP2735)	0.991209	1	0.164412	0.718822	450	177	ENSMUSG00000001930,ENSMUSG00000037887,ENSMUSG00000000489,ENSMUSG00000057897,ENSMUSG00000029231,ENSMUSG00000018909,ENSMUSG00000034664,ENSMUSG00000070565,ENSMUSG00000024190,ENSMUSG00000036585,ENSMUSG00000079197,ENSMUSG00000031453,ENSMUSG00000020734,ENSMUSG00000037239,ENSMUSG00000008348,ENSMUSG00000068227,ENSMUSG00000034765,ENSMUSG00000067889,ENSMUSG00000026959,ENSMUSG00000005320,ENSMUSG00000026770,…	Age18vs3_B6	memory
gsea.results.360	wp	RANKL/RANK Signaling Pathway (WP2018)	0.64652	1	-0.258267	-0.890377	352	52	ENSMUSG00000027962,ENSMUSG00000021457,ENSMUSG00000002111,ENSMUSG00000026321,ENSMUSG00000042228,ENSMUSG00000022015,ENSMUSG00000008136	Age18vs3_B6	memory
gsea.results.361	wp	Regulation of Actin Cytoskeleton (WP51)	0.442266	1	0.241907	1.01009	202	132	ENSMUSG00000030228,ENSMUSG00000061816,ENSMUSG00000030827,ENSMUSG00000000489,ENSMUSG00000027249,ENSMUSG00000029231,ENSMUSG00000018547,ENSMUSG00000032773,ENSMUSG00000020901,ENSMUSG00000005871,ENSMUSG00000036585,ENSMUSG00000020135,ENSMUSG00000027665,ENSMUSG00000042826,ENSMUSG00000042284,ENSMUSG00000051439,ENSMUSG00000046854,ENSMUSG00000029337,ENSMUSG00000005320,ENSMUSG00000025219,ENSMUSG00000078365,…	Age18vs3_B6	memory
gsea.results.362	wp	Regulation of Apoptosis (WP1896)	0.988889	1	0.167597	0.578503	444	45	ENSMUSG00000079197,ENSMUSG00000008348,ENSMUSG00000060073,ENSMUSG00000036743,ENSMUSG00000096727,ENSMUSG00000026869,ENSMUSG00000005625,ENSMUSG00000078652,ENSMUSG00000019505,ENSMUSG00000021178,ENSMUSG00000069744,ENSMUSG00000028837,ENSMUSG00000029440,ENSMUSG00000022193	Age18vs3_B6	memory
gsea.results.363	wp	Regulation of beta-cell development (WP3513)	0.403974	1	0.36808	1.04609	182	19	ENSMUSG00000041681,ENSMUSG00000043013,ENSMUSG00000044312,ENSMUSG00000020679,ENSMUSG00000029556,ENSMUSG00000034701	Age18vs3_B6	memory
gsea.results.364	wp	Regulation of DNA replication (WP1898)	1	1	0.129151	0.479169	463	65	ENSMUSG00000023067,ENSMUSG00000079197,ENSMUSG00000008348,ENSMUSG00000060073,ENSMUSG00000036743,ENSMUSG00000096727,ENSMUSG00000026869,ENSMUSG00000005625,ENSMUSG00000078652,ENSMUSG00000006585,ENSMUSG00000019505,ENSMUSG00000021178,ENSMUSG00000069744,ENSMUSG00000031697,ENSMUSG00000028837,ENSMUSG00000029440,ENSMUSG00000022193	Age18vs3_B6	memory
gsea.results.365	wp	Regulation of Hypoxia-inducible Factor (HIF) by oxygen (WP2727)	0.418944	1	-0.373161	-1.04081	229	20	ENSMUSG00000035105,ENSMUSG00000019927,ENSMUSG00000023951,ENSMUSG00000004328,ENSMUSG00000031987,ENSMUSG00000022521	Age18vs3_B6	memory
gsea.results.366	wp	Regulation of lipid metabolism by Peroxisome proliferator-activated receptor alpha (PPARalpha) (WP2797)	0.732955	1	-0.225762	-0.880196	386	98	ENSMUSG00000023915,ENSMUSG00000000440,ENSMUSG00000026482,ENSMUSG00000048490,ENSMUSG00000027875,ENSMUSG00000029238,ENSMUSG00000020656,ENSMUSG00000008136,ENSMUSG00000093930,ENSMUSG00000020248,ENSMUSG00000062908,ENSMUSG00000024955,ENSMUSG00000019984,ENSMUSG00000028252,ENSMUSG00000015846,ENSMUSG00000056608,ENSMUSG00000042476,ENSMUSG00000028233,ENSMUSG00000029635,ENSMUSG00000003444,ENSMUSG00000015243,…	Age18vs3_B6	memory
gsea.results.367	wp	Regulation of Microtubule Cytoskeleton (WP2038)	0.368539	1	0.305437	1.04499	163	44	ENSMUSG00000027646,ENSMUSG00000021675,ENSMUSG00000018411,ENSMUSG00000009900,ENSMUSG00000005871,ENSMUSG00000027665,ENSMUSG00000004040	Age18vs3_B6	memory
gsea.results.368	wp	Regulation of mRNA stability by proteins that bind AU-rich elements (WP2733)	0.984946	1	0.170686	0.6561	457	76	ENSMUSG00000079197,ENSMUSG00000008348,ENSMUSG00000039356,ENSMUSG00000053436,ENSMUSG00000060073,ENSMUSG00000036743,ENSMUSG00000034321,ENSMUSG00000001855,ENSMUSG00000004951,ENSMUSG00000096727,ENSMUSG00000001729,ENSMUSG00000026869,ENSMUSG00000005625,ENSMUSG00000078652,ENSMUSG00000021127,ENSMUSG00000019505,ENSMUSG00000021178,ENSMUSG00000069744,ENSMUSG00000034259,ENSMUSG00000015656,ENSMUSG00000028837,…	Age18vs3_B6	memory
gsea.results.369	wp	Regulation of toll-like receptor signaling pathway (WP1449)	0.115044	1	0.28992	1.1965	51	126	ENSMUSG00000035042,ENSMUSG00000018930,ENSMUSG00000025373,ENSMUSG00000000982,ENSMUSG00000096682,ENSMUSG00000075122,ENSMUSG00000034855,ENSMUSG00000065536,ENSMUSG00000019850,ENSMUSG00000017652,ENSMUSG00000004864,ENSMUSG00000025225,ENSMUSG00000029417,ENSMUSG00000021250,ENSMUSG00000020901,ENSMUSG00000027665,ENSMUSG00000021025,ENSMUSG00000051439,ENSMUSG00000025498,ENSMUSG00000024901,ENSMUSG00000042726,…	Age18vs3_B6	memory
gsea.results.370	wp	Resolution of Abasic Sites (AP sites) (WP3345)	0.0712695	0.945894	0.446233	1.41679	31	30	ENSMUSG00000007080,ENSMUSG00000024742,ENSMUSG00000024854,ENSMUSG00000022881,ENSMUSG00000032298,ENSMUSG00000028884,ENSMUSG00000030322,ENSMUSG00000021911	Age18vs3_B6	memory
gsea.results.371	wp	Respiratory electron transport, ATP synthesis by chemiosmotic coupling, and heat production by uncoupling proteins. (WP1902)	0.994371	1	-0.161641	-0.599666	529	78	ENSMUSG00000028261,ENSMUSG00000017778,ENSMUSG00000002379,ENSMUSG00000027384,ENSMUSG00000023912,ENSMUSG00000022820,ENSMUSG00000014294,ENSMUSG00000021520,ENSMUSG00000015790,ENSMUSG00000020022,ENSMUSG00000030869,ENSMUSG00000004610,ENSMUSG00000002846,ENSMUSG00000030647,ENSMUSG00000002416,ENSMUSG00000031105,ENSMUSG00000029632,ENSMUSG00000021577,ENSMUSG00000050323,ENSMUSG00000026500,ENSMUSG00000071014	Age18vs3_B6	memory
gsea.results.372	wp	Retinoblastoma (RB) in Cancer (WP2446)	0.953618	1	-0.195412	-0.728455	513	79	ENSMUSG00000028312,ENSMUSG00000054115,ENSMUSG00000070348,ENSMUSG00000006678,ENSMUSG00000033970,ENSMUSG00000040274,ENSMUSG00000029366,ENSMUSG00000027330,ENSMUSG00000026196,ENSMUSG00000028453,ENSMUSG00000038379,ENSMUSG00000038482,ENSMUSG00000019942,ENSMUSG00000032113,ENSMUSG00000041859,ENSMUSG00000002428,ENSMUSG00000002068,ENSMUSG00000029283,ENSMUSG00000020230,ENSMUSG00000031609,ENSMUSG00000025758,…	Age18vs3_B6	memory
gsea.results.373	wp	RHO GTPases Activate Formins (WP3379)	0.337121	1	-0.272516	-1.05944	177	97	ENSMUSG00000036053,ENSMUSG00000062510,ENSMUSG00000029414,ENSMUSG00000028549,ENSMUSG00000030867,ENSMUSG00000026683,ENSMUSG00000018293,ENSMUSG00000003233,ENSMUSG00000005233,ENSMUSG00000045328,ENSMUSG00000019923,ENSMUSG00000027805,ENSMUSG00000029580,ENSMUSG00000022021,ENSMUSG00000035351,ENSMUSG00000026605,ENSMUSG00000022678,ENSMUSG00000035236,ENSMUSG00000036223,ENSMUSG00000009630,ENSMUSG00000029910,…	Age18vs3_B6	memory
gsea.results.374	wp	RHO GTPases activate PAKs (WP3351)	0.986755	1	0.186023	0.528681	446	19	ENSMUSG00000030739,ENSMUSG00000018830,ENSMUSG00000030774	Age18vs3_B6	memory
gsea.results.375	wp	RHO GTPases activate PKNs (WP3357)	0.951835	1	0.204818	0.620143	414	26	ENSMUSG00000030739,ENSMUSG00000026785,ENSMUSG00000018830,ENSMUSG00000007815	Age18vs3_B6	memory
gsea.results.376	wp	RHO GTPases Activate ROCKs (WP3365)	0.966814	1	0.210754	0.560398	436	15	ENSMUSG00000030739,ENSMUSG00000018830,ENSMUSG00000007815	Age18vs3_B6	memory
gsea.results.377	wp	RHO GTPases Activate WASPs and WAVEs (WP3388)	0.891071	1	-0.228419	-0.717873	498	33	ENSMUSG00000031264,ENSMUSG00000029580,ENSMUSG00000026341,ENSMUSG00000029684,ENSMUSG00000027002,ENSMUSG00000029622,ENSMUSG00000008475,ENSMUSG00000033940,ENSMUSG00000079426,ENSMUSG00000032475,ENSMUSG00000030447,ENSMUSG00000058835,ENSMUSG00000031165	Age18vs3_B6	memory
gsea.results.378	wp	RIG-I/MDA5 mediated induction of IFN-alpha/beta pathways (WP1904)	0.550107	1	0.25873	0.94446	257	59	ENSMUSG00000019850,ENSMUSG00000025225,ENSMUSG00000021025,ENSMUSG00000057465,ENSMUSG00000025498,ENSMUSG00000008348,ENSMUSG00000024927,ENSMUSG00000025199,ENSMUSG00000035692,ENSMUSG00000032109,ENSMUSG00000031077,ENSMUSG00000017830,ENSMUSG00000021754,ENSMUSG00000019505,ENSMUSG00000031154	Age18vs3_B6	memory
gsea.results.379	wp	RNA Polymerase I, RNA Polymerase III, and Mitochondrial Transcription (WP1905)	0.985102	1	-0.17791	-0.658071	528	76	ENSMUSG00000026565,ENSMUSG00000038489,ENSMUSG00000004667,ENSMUSG00000019777,ENSMUSG00000020923,ENSMUSG00000000708,ENSMUSG00000047649,ENSMUSG00000063870,ENSMUSG00000031487,ENSMUSG00000021548,ENSMUSG00000024513,ENSMUSG00000003923,ENSMUSG00000011837,ENSMUSG00000031353,ENSMUSG00000021639,ENSMUSG00000001911,ENSMUSG00000069089,ENSMUSG00000025532,ENSMUSG00000054051,ENSMUSG00000028800,ENSMUSG00000028483,…	Age18vs3_B6	memory
gsea.results.380	wp	RNA Polymerase II Transcription (WP1906)	0.898947	1	0.196753	0.790673	426	93	ENSMUSG00000024218,ENSMUSG00000011960,ENSMUSG00000029250,ENSMUSG00000005198,ENSMUSG00000031783,ENSMUSG00000018379,ENSMUSG00000024382,ENSMUSG00000054309,ENSMUSG00000033020,ENSMUSG00000048012,ENSMUSG00000061613,ENSMUSG00000045996,ENSMUSG00000028609,ENSMUSG00000033323,ENSMUSG00000024369,ENSMUSG00000021134,ENSMUSG00000033543,ENSMUSG00000029111,ENSMUSG00000028899,ENSMUSG00000071172,ENSMUSG00000006599,…	Age18vs3_B6	memory
gsea.results.381	wp	RORA activates gene expression (WP3370)	0.95583	1	-0.200565	-0.598776	540	26	ENSMUSG00000048490,ENSMUSG00000029238,ENSMUSG00000015846,ENSMUSG00000056608,ENSMUSG00000028233,ENSMUSG00000020063,ENSMUSG00000022521,ENSMUSG00000005886,ENSMUSG00000027630	Age18vs3_B6	memory
gsea.results.382	wp	ROS production in response to bacteria (WP3551)	0.247166	1	0.375957	1.16847	108	28	ENSMUSG00000026177,ENSMUSG00000053375,ENSMUSG00000020826,ENSMUSG00000019302,ENSMUSG00000015575,ENSMUSG00000071715,ENSMUSG00000024121,ENSMUSG00000039347,ENSMUSG00000038023,ENSMUSG00000013160,ENSMUSG00000020566	Age18vs3_B6	memory
gsea.results.383	wp	S Phase (WP2772)	1	1	0.140233	0.575122	476	109	ENSMUSG00000007080,ENSMUSG00000024742,ENSMUSG00000023067,ENSMUSG00000024854,ENSMUSG00000022881,ENSMUSG00000079197,ENSMUSG00000008348,ENSMUSG00000024791,ENSMUSG00000024833,ENSMUSG00000028884,ENSMUSG00000060073,ENSMUSG00000036743,ENSMUSG00000022346,ENSMUSG00000096727,ENSMUSG00000026869,ENSMUSG00000005625,ENSMUSG00000078652,ENSMUSG00000006585,ENSMUSG00000019505,ENSMUSG00000021178,ENSMUSG00000027342,…	Age18vs3_B6	memory
gsea.results.384	wp	Selenium Metabolism and Selenoproteins (WP28)	0.506757	1	0.302892	0.967517	224	31	ENSMUSG00000004341,ENSMUSG00000021250,ENSMUSG00000035139,ENSMUSG00000001280,ENSMUSG00000024927	Age18vs3_B6	memory
gsea.results.385	wp	Selenium Micronutrient Network (WP15)	0.0021322	0.116679	0.477458	1.7429	0	59	ENSMUSG00000079013,ENSMUSG00000009350,ENSMUSG00000004341,ENSMUSG00000058207,ENSMUSG00000066361,ENSMUSG00000020891,ENSMUSG00000032083,ENSMUSG00000066363,ENSMUSG00000055170,ENSMUSG00000027249,ENSMUSG00000025225,ENSMUSG00000057465,ENSMUSG00000021091	Age18vs3_B6	memory
gsea.results.386	wp	Semaphorin interactions (WP1907)	0.827068	1	-0.230979	-0.80938	439	57	ENSMUSG00000009376,ENSMUSG00000074785,ENSMUSG00000056201,ENSMUSG00000030123,ENSMUSG00000030579,ENSMUSG00000038387,ENSMUSG00000030084,ENSMUSG00000025810,ENSMUSG00000020580,ENSMUSG00000041977,ENSMUSG00000025809,ENSMUSG00000028465,ENSMUSG00000031385,ENSMUSG00000034868,ENSMUSG00000034902	Age18vs3_B6	memory
gsea.results.387	wp	Senescence and Autophagy in Cancer (WP615)	0.755411	1	0.218377	0.869752	348	91	ENSMUSG00000000982,ENSMUSG00000027646,ENSMUSG00000055170,ENSMUSG00000018914,ENSMUSG00000023067,ENSMUSG00000026185,ENSMUSG00000027602,ENSMUSG00000025498,ENSMUSG00000001506,ENSMUSG00000029512,ENSMUSG00000021822,ENSMUSG00000059552,ENSMUSG00000018593,ENSMUSG00000046711,ENSMUSG00000053436,ENSMUSG00000032402,ENSMUSG00000045969,ENSMUSG00000063354	Age18vs3_B6	memory
gsea.results.388	wp	Senescence-Associated Secretory Phenotype (SASP) (WP3391)	0.671587	1	-0.267131	-0.866047	363	38	ENSMUSG00000036977,ENSMUSG00000036256,ENSMUSG00000019927,ENSMUSG00000021774,ENSMUSG00000025746,ENSMUSG00000026965,ENSMUSG00000040274	Age18vs3_B6	memory
gsea.results.389	wp	Serotonin HTR1 Group and FOS Pathway (WP722)	0.047619	0.893568	0.48253	1.49969	20	28	ENSMUSG00000050783,ENSMUSG00000031748,ENSMUSG00000026436,ENSMUSG00000021250,ENSMUSG00000027665,ENSMUSG00000053436,ENSMUSG00000007815,ENSMUSG00000032577,ENSMUSG00000021754	Age18vs3_B6	memory
gsea.results.390	wp	Serotonin Receptor 2 and ELK-SRF/GATA4 signaling (WP732)	0.0684327	0.945894	0.517937	1.42083	30	17	ENSMUSG00000041380,ENSMUSG00000034997,ENSMUSG00000026436	Age18vs3_B6	memory
gsea.results.391	wp	Serotonin Receptor 4/6/7 and NR3C Signaling (WP734)	0.979964	1	-0.19776	-0.534794	537	18	ENSMUSG00000027523,ENSMUSG00000024431	Age18vs3_B6	memory
gsea.results.392	wp	Sialic acid metabolism (WP3363)	0.334526	1	-0.362662	-1.08635	186	27	ENSMUSG00000030283,ENSMUSG00000003418,ENSMUSG00000028293,ENSMUSG00000028538,ENSMUSG00000052544,ENSMUSG00000056091,ENSMUSG00000057286,ENSMUSG00000053916,ENSMUSG00000022747	Age18vs3_B6	memory
gsea.results.393	wp	SIDS Susceptibility Pathways (WP706)	0.318083	1	0.252736	1.0553	145	132	ENSMUSG00000049281,ENSMUSG00000078650,ENSMUSG00000016529,ENSMUSG00000035200,ENSMUSG00000020383,ENSMUSG00000030103,ENSMUSG00000034997,ENSMUSG00000037727,ENSMUSG00000095139,ENSMUSG00000025225,ENSMUSG00000040907,ENSMUSG00000023994,ENSMUSG00000027273,ENSMUSG00000073418,ENSMUSG00000030247,ENSMUSG00000070691,ENSMUSG00000030110,ENSMUSG00000001280,ENSMUSG00000026959,ENSMUSG00000029167,ENSMUSG00000029026,…	Age18vs3_B6	memory
gsea.results.394	wp	Signal amplification (WP1908)	0.11032	0.985043	-0.456443	-1.3466	61	25	ENSMUSG00000056220,ENSMUSG00000036402,ENSMUSG00000027669,ENSMUSG00000027765,ENSMUSG00000028777,ENSMUSG00000024697	Age18vs3_B6	memory
gsea.results.395	wp	Signal Transduction of S1P Receptor (WP26)	0.872072	1	-0.251223	-0.723796	483	23	ENSMUSG00000024558,ENSMUSG00000040061,ENSMUSG00000019699,ENSMUSG00000031591,ENSMUSG00000026447,ENSMUSG00000032562,ENSMUSG00000045092	Age18vs3_B6	memory
gsea.results.396	wp	Signaling by BMP (WP2760)	0.445455	1	-0.394365	-1.01125	244	15	ENSMUSG00000031681,ENSMUSG00000052430,ENSMUSG00000052155,ENSMUSG00000061393,ENSMUSG00000036867,ENSMUSG00000038192,ENSMUSG00000024515	Age18vs3_B6	memory
gsea.results.397	wp	Signaling by EGFR (WP1910)	0.728281	1	-0.257631	-0.841519	393	40	ENSMUSG00000031714,ENSMUSG00000037211,ENSMUSG00000028017,ENSMUSG00000022114,ENSMUSG00000030029,ENSMUSG00000055371,ENSMUSG00000025499,ENSMUSG00000028552,ENSMUSG00000041417,ENSMUSG00000031511,ENSMUSG00000024241,ENSMUSG00000026718,ENSMUSG00000022841,ENSMUSG00000019471,ENSMUSG00000027508,ENSMUSG00000020122,ENSMUSG00000040990	Age18vs3_B6	memory
gsea.results.398	wp	Signaling by ERBB2 (WP2780)	0.233996	1	0.372367	1.17682	105	29	ENSMUSG00000025373,ENSMUSG00000027646,ENSMUSG00000014932,ENSMUSG00000027665,ENSMUSG00000019312,ENSMUSG00000008348	Age18vs3_B6	memory
gsea.results.399	wp	Signaling by ERBB4 (WP2781)	0.990991	1	0.170525	0.544703	439	31	ENSMUSG00000020932,ENSMUSG00000027665,ENSMUSG00000004043,ENSMUSG00000008348,ENSMUSG00000032375,ENSMUSG00000019505,ENSMUSG00000042626,ENSMUSG00000053110,ENSMUSG00000053040,ENSMUSG00000027852,ENSMUSG00000015750,ENSMUSG00000010609	Age18vs3_B6	memory
gsea.results.400	wp	Signaling by FGFR1 (WP3335)	0.968142	1	-0.191921	-0.656799	546	48	ENSMUSG00000040242,ENSMUSG00000031714,ENSMUSG00000000182,ENSMUSG00000029833,ENSMUSG00000022114,ENSMUSG00000009630,ENSMUSG00000009681,ENSMUSG00000025499,ENSMUSG00000004508,ENSMUSG00000041417	Age18vs3_B6	memory
gsea.results.401	wp	Signaling by FGFR2 (WP3338)	0.998192	1	-0.1576	-0.509192	551	37	ENSMUSG00000031714,ENSMUSG00000000182,ENSMUSG00000022114,ENSMUSG00000009630,ENSMUSG00000025499,ENSMUSG00000047632,ENSMUSG00000041417	Age18vs3_B6	memory
gsea.results.402	wp	Signaling by FGFR3 (WP3336)	1	1	-0.141263	-0.447165	558	34	ENSMUSG00000031714,ENSMUSG00000000182,ENSMUSG00000022114,ENSMUSG00000009630,ENSMUSG00000025499,ENSMUSG00000041417	Age18vs3_B6	memory
gsea.results.403	wp	Signaling by FGFR4 (WP3334)	1	1	0.12968	0.427997	448	37	ENSMUSG00000036585,ENSMUSG00000027665,ENSMUSG00000008348,ENSMUSG00000005320,ENSMUSG00000031603,ENSMUSG00000019505,ENSMUSG00000027852,ENSMUSG00000037225,ENSMUSG00000031073	Age18vs3_B6	memory
gsea.results.404	wp	Signaling by Hippo (WP2714)	0.905077	1	0.247581	0.692319	409	18	ENSMUSG00000030516,ENSMUSG00000032531,ENSMUSG00000013076,ENSMUSG00000031628,ENSMUSG00000024812,ENSMUSG00000053110	Age18vs3_B6	memory
gsea.results.405	wp	Signaling by Insulin receptor (WP1913)	0.942164	1	-0.20331	-0.72353	504	60	ENSMUSG00000031714,ENSMUSG00000045322,ENSMUSG00000028238,ENSMUSG00000000182,ENSMUSG00000033793,ENSMUSG00000020176,ENSMUSG00000033379,ENSMUSG00000033628,ENSMUSG00000030671,ENSMUSG00000005534,ENSMUSG00000025499,ENSMUSG00000032462,ENSMUSG00000041417,ENSMUSG00000038600,ENSMUSG00000024241,ENSMUSG00000022295,ENSMUSG00000038894,ENSMUSG00000032571,ENSMUSG00000028145,ENSMUSG00000055980,ENSMUSG00000039105	Age18vs3_B6	memory
gsea.results.406	wp	Signaling by NODAL (WP2675)	0.267035	1	-0.441961	-1.15888	144	16	ENSMUSG00000026834,ENSMUSG00000052155,ENSMUSG00000000532,ENSMUSG00000061393,ENSMUSG00000024563,ENSMUSG00000038192,ENSMUSG00000024515,ENSMUSG00000033837,ENSMUSG00000032494,ENSMUSG00000026124,ENSMUSG00000030530	Age18vs3_B6	memory
gsea.results.407	wp	Signaling by NOTCH1 (WP2720)	0.609259	1	-0.254565	-0.922166	328	63	ENSMUSG00000008305,ENSMUSG00000004698,ENSMUSG00000055022,ENSMUSG00000032744,ENSMUSG00000019777,ENSMUSG00000061143,ENSMUSG00000040289,ENSMUSG00000000708,ENSMUSG00000028252,ENSMUSG00000029635,ENSMUSG00000022475,ENSMUSG00000022521,ENSMUSG00000022528,ENSMUSG00000029603,ENSMUSG00000003458,ENSMUSG00000019789,ENSMUSG00000014773,ENSMUSG00000048001,ENSMUSG00000021109,ENSMUSG00000027630,ENSMUSG00000029686,…	Age18vs3_B6	memory
gsea.results.408	wp	Signaling by NOTCH2 (WP2718)	0.0419426	0.878888	0.4778	1.51003	18	29	ENSMUSG00000079186,ENSMUSG00000015437,ENSMUSG00000005540,ENSMUSG00000027276,ENSMUSG00000008348,ENSMUSG00000059401	Age18vs3_B6	memory
gsea.results.409	wp	Signaling by PDGF (WP1916)	0.443694	1	0.317775	1.01506	196	31	ENSMUSG00000000489,ENSMUSG00000029231,ENSMUSG00000027665,ENSMUSG00000019312,ENSMUSG00000004043,ENSMUSG00000004040,ENSMUSG00000039844,ENSMUSG00000025856,ENSMUSG00000059481,ENSMUSG00000031955,ENSMUSG00000017776	Age18vs3_B6	memory
gsea.results.410	wp	Signaling by Retinoic Acid (WP3323)	0.3125	1	-0.352212	-1.10693	174	33	ENSMUSG00000019577,ENSMUSG00000066026,ENSMUSG00000020621,ENSMUSG00000035232,ENSMUSG00000025350,ENSMUSG00000074207,ENSMUSG00000027533,ENSMUSG00000037992	Age18vs3_B6	memory
gsea.results.411	wp	Signaling by Rho GTPases (WP1917)	0.00188324	0.116679	-0.41417	-1.63499	0	106	ENSMUSG00000039831,ENSMUSG00000036863,ENSMUSG00000041444,ENSMUSG00000057315,ENSMUSG00000004633,ENSMUSG00000053199,ENSMUSG00000028894,ENSMUSG00000021708,ENSMUSG00000025656,ENSMUSG00000016128,ENSMUSG00000020121,ENSMUSG00000046768,ENSMUSG00000021215,ENSMUSG00000063506,ENSMUSG00000037999,ENSMUSG00000037709,ENSMUSG00000033721,ENSMUSG00000004568,ENSMUSG00000031216,ENSMUSG00000024013,ENSMUSG00000034226,…	Age18vs3_B6	memory
gsea.results.412	wp	Signaling by Robo receptor (WP1918)	0.125442	1	-0.442536	-1.32117	70	26	ENSMUSG00000020121,ENSMUSG00000022883,ENSMUSG00000018293,ENSMUSG00000027805,ENSMUSG00000022995,ENSMUSG00000066877,ENSMUSG00000021373,ENSMUSG00000064302,ENSMUSG00000026596,ENSMUSG00000032475,ENSMUSG00000024241	Age18vs3_B6	memory
gsea.results.413	wp	Signaling by SCF-KIT (WP2713)	0.552632	1	0.28185	0.94521	251	39	ENSMUSG00000022225,ENSMUSG00000014932,ENSMUSG00000027665,ENSMUSG00000019312,ENSMUSG00000004043,ENSMUSG00000017737,ENSMUSG00000004040,ENSMUSG00000038037	Age18vs3_B6	memory
gsea.results.414	wp	Signaling by TGF-beta Receptor Complex (WP2742)	0.772973	1	-0.249949	-0.803057	428	36	ENSMUSG00000040385,ENSMUSG00000004568,ENSMUSG00000032966,ENSMUSG00000024589,ENSMUSG00000024232,ENSMUSG00000005699,ENSMUSG00000024563,ENSMUSG00000007613,ENSMUSG00000030224,ENSMUSG00000018189,ENSMUSG00000024515	Age18vs3_B6	memory
gsea.results.415	wp	Signaling by the B Cell Receptor (BCR) (WP2746)	0.590994	1	-0.239023	-0.94579	314	107	ENSMUSG00000021457,ENSMUSG00000014769,ENSMUSG00000071042,ENSMUSG00000031264,ENSMUSG00000078153,ENSMUSG00000040592,ENSMUSG00000003379,ENSMUSG00000030102,ENSMUSG00000061132,ENSMUSG00000034330,ENSMUSG00000014453,ENSMUSG00000042228,ENSMUSG00000026750,ENSMUSG00000030287,ENSMUSG00000004266,ENSMUSG00000032966	Age18vs3_B6	memory
gsea.results.416	wp	Signaling by Type 1 Insulin-like Growth Factor 1 Receptor (IGF1R) (WP2677)	0.571429	1	-0.287025	-0.927354	315	37	ENSMUSG00000031714,ENSMUSG00000005533,ENSMUSG00000045322,ENSMUSG00000000182,ENSMUSG00000033628,ENSMUSG00000030671,ENSMUSG00000025499,ENSMUSG00000032462,ENSMUSG00000041417,ENSMUSG00000024241,ENSMUSG00000038894,ENSMUSG00000032571,ENSMUSG00000028145,ENSMUSG00000055980	Age18vs3_B6	memory
gsea.results.417	wp	Signaling by VEGF (WP1919)	0.367537	1	-0.270015	-1.04401	196	94	ENSMUSG00000062960,ENSMUSG00000031520,ENSMUSG00000031871,ENSMUSG00000015950,ENSMUSG00000030102,ENSMUSG00000033721,ENSMUSG00000027087,ENSMUSG00000019699,ENSMUSG00000026480,ENSMUSG00000030287,ENSMUSG00000023951,ENSMUSG00000025810,ENSMUSG00000020580,ENSMUSG00000059456,ENSMUSG00000001552,ENSMUSG00000066877,ENSMUSG00000021549,ENSMUSG00000027002	Age18vs3_B6	memory
gsea.results.418	wp	Signaling of Hepatocyte Growth Factor Receptor (WP313)	0.716553	1	0.261263	0.839879	315	32	ENSMUSG00000027646,ENSMUSG00000021250,ENSMUSG00000027665,ENSMUSG00000042284,ENSMUSG00000004040,ENSMUSG00000039844,ENSMUSG00000059923,ENSMUSG00000013663,ENSMUSG00000052681,ENSMUSG00000017776	Age18vs3_B6	memory
gsea.results.419	wp	Signaling Pathways in Glioblastoma (WP2261)	0.85138	1	0.211321	0.821399	400	81	ENSMUSG00000030228,ENSMUSG00000065455,ENSMUSG00000027646,ENSMUSG00000029231,ENSMUSG00000023067,ENSMUSG00000078816,ENSMUSG00000027665	Age18vs3_B6	memory
gsea.results.420	wp	Signalling by NGF (WP1976)	0.880795	1	0.215116	0.737852	398	42	ENSMUSG00000036634,ENSMUSG00000021025,ENSMUSG00000049612,ENSMUSG00000025132,ENSMUSG00000008348,ENSMUSG00000024927,ENSMUSG00000032375,ENSMUSG00000007815,ENSMUSG00000031628,ENSMUSG00000019505	Age18vs3_B6	memory
gsea.results.421	wp	Sleep regulation (WP3591)	0.219955	1	0.38541	1.19784	96	28	ENSMUSG00000027643,ENSMUSG00000022705,ENSMUSG00000028963,ENSMUSG00000034997,ENSMUSG00000021250,ENSMUSG00000021478,ENSMUSG00000062202,ENSMUSG00000050901	Age18vs3_B6	memory
gsea.results.422	wp	Small Ligand GPCRs (WP247)	0.641818	1	-0.336858	-0.863787	352	15	ENSMUSG00000044288,ENSMUSG00000019464,ENSMUSG00000044199,ENSMUSG00000034881,ENSMUSG00000037759	Age18vs3_B6	memory
gsea.results.423	wp	Sphingolipid Metabolism (WP1422)	0.535519	1	-0.354398	-0.945507	293	17	ENSMUSG00000027035,ENSMUSG00000056124,ENSMUSG00000031591	Age18vs3_B6	memory
gsea.results.424	wp	Sphingolipid metabolism (WP2788)	0.236794	1	-0.332298	-1.15182	129	53	ENSMUSG00000027035,ENSMUSG00000024885,ENSMUSG00000046697,ENSMUSG00000036412,ENSMUSG00000054455,ENSMUSG00000031591,ENSMUSG00000037049,ENSMUSG00000033579,ENSMUSG00000003345,ENSMUSG00000030760,ENSMUSG00000021003,ENSMUSG00000000594,ENSMUSG00000046561,ENSMUSG00000030101,ENSMUSG00000008206	Age18vs3_B6	memory
gsea.results.425	wp	Spinal Cord Injury (WP2431)	0.0796646	0.945894	0.317246	1.25151	37	87	ENSMUSG00000044786,ENSMUSG00000026656,ENSMUSG00000055170,ENSMUSG00000034855,ENSMUSG00000019647,ENSMUSG00000041193,ENSMUSG00000049103,ENSMUSG00000036634,ENSMUSG00000023034,ENSMUSG00000026874,ENSMUSG00000020932,ENSMUSG00000021250,ENSMUSG00000070509,ENSMUSG00000049612,ENSMUSG00000020826,ENSMUSG00000022144,ENSMUSG00000022483,ENSMUSG00000031497,ENSMUSG00000017737,ENSMUSG00000026959,ENSMUSG00000059552,…	Age18vs3_B6	memory
gsea.results.426	wp	SREBF and miR33 in cholesterol and lipid homeostasis (WP2011)	0.564663	1	-0.341054	-0.922297	309	18	ENSMUSG00000093930,ENSMUSG00000032193,ENSMUSG00000002108,ENSMUSG00000015243,ENSMUSG00000020063,ENSMUSG00000021670	Age18vs3_B6	memory
gsea.results.427	wp	SREBP signalling (WP1982)	0.994455	1	-0.149816	-0.547473	537	67	ENSMUSG00000000440,ENSMUSG00000028518,ENSMUSG00000020593,ENSMUSG00000093930,ENSMUSG00000006517,ENSMUSG00000032193,ENSMUSG00000029635,ENSMUSG00000006542,ENSMUSG00000001052,ENSMUSG00000033105,ENSMUSG00000027452,ENSMUSG00000020063,ENSMUSG00000021670,ENSMUSG00000001467,ENSMUSG00000031751,ENSMUSG00000001440,ENSMUSG00000003721,ENSMUSG00000039234,ENSMUSG00000033871,ENSMUSG00000038205,ENSMUSG00000021273,…	Age18vs3_B6	memory
gsea.results.428	wp	SRP-dependent cotranslational protein targeting to membrane (WP2737)	0.495798	1	0.254899	0.978074	235	73	ENSMUSG00000112449,ENSMUSG00000062006,ENSMUSG00000032399,ENSMUSG00000079108,ENSMUSG00000060938,ENSMUSG00000057322,ENSMUSG00000021917,ENSMUSG00000007892,ENSMUSG00000009549,ENSMUSG00000057863,ENSMUSG00000040952,ENSMUSG00000059291,ENSMUSG00000037805,ENSMUSG00000067288,ENSMUSG00000063457,ENSMUSG00000030082,ENSMUSG00000048355,ENSMUSG00000003970,ENSMUSG00000017404,ENSMUSG00000063316,ENSMUSG00000009927,…	Age18vs3_B6	memory
gsea.results.429	wp	Statin Pathway (WP430)	0.771889	1	0.269126	0.800599	334	24	ENSMUSG00000032083,ENSMUSG00000022555,ENSMUSG00000032080,ENSMUSG00000015568,ENSMUSG00000028158	Age18vs3_B6	memory
gsea.results.430	wp	Striated Muscle Contraction (WP383)	0.39576	1	-0.351632	-1.04978	223	26	ENSMUSG00000035783,ENSMUSG00000052374,ENSMUSG00000051747,ENSMUSG00000002100,ENSMUSG00000026418	Age18vs3_B6	memory
gsea.results.431	wp	Structural Pathway of Interleukin 1 (IL-1) (WP2637)	0.888889	1	0.220526	0.7612	399	45	ENSMUSG00000021250,ENSMUSG00000021025,ENSMUSG00000025498,ENSMUSG00000024927,ENSMUSG00000025199,ENSMUSG00000053436,ENSMUSG00000026072,ENSMUSG00000022346,ENSMUSG00000021754	Age18vs3_B6	memory
gsea.results.432	wp	Sulfur amino acid metabolism (WP3574)	0.3898	1	-0.383674	-1.07014	213	20	ENSMUSG00000028124,ENSMUSG00000021311,ENSMUSG00000033022,ENSMUSG00000034617,ENSMUSG00000020629,ENSMUSG00000062937,ENSMUSG00000010911	Age18vs3_B6	memory
gsea.results.433	wp	SUMOylation of DNA damage response and repair proteins (WP3327)	0.998152	1	-0.14083	-0.508878	539	62	ENSMUSG00000109864,ENSMUSG00000026739,ENSMUSG00000031583,ENSMUSG00000026999,ENSMUSG00000030451,ENSMUSG00000035351,ENSMUSG00000021615,ENSMUSG00000040669,ENSMUSG00000030091,ENSMUSG00000022475,ENSMUSG00000025862,ENSMUSG00000040034,ENSMUSG00000020608,ENSMUSG00000037286,ENSMUSG00000026496,ENSMUSG00000026484,ENSMUSG00000022314,ENSMUSG00000038759	Age18vs3_B6	memory
gsea.results.434	wp	Surfactant metabolism (WP3579)	0.943636	1	-0.240438	-0.616541	518	15	ENSMUSG00000046841,ENSMUSG00000032359,ENSMUSG00000002204,ENSMUSG00000047517,ENSMUSG00000018500,ENSMUSG00000024130,ENSMUSG00000020178	Age18vs3_B6	memory
gsea.results.435	wp	Synaptic Vesicle Pathway (WP2267)	0.346067	1	0.310686	1.06295	153	44	ENSMUSG00000007097,ENSMUSG00000030500,ENSMUSG00000027273,ENSMUSG00000070570,ENSMUSG00000039714,ENSMUSG00000040265,ENSMUSG00000041488,ENSMUSG00000023169,ENSMUSG00000047126,ENSMUSG00000035152	Age18vs3_B6	memory
gsea.results.436	wp	Syndecan interactions (WP2787)	0.441989	1	-0.379984	-0.996364	239	16	ENSMUSG00000027087,ENSMUSG00000015143,ENSMUSG00000022817,ENSMUSG00000020592,ENSMUSG00000025809,ENSMUSG00000031012,ENSMUSG00000050965,ENSMUSG00000027111,ENSMUSG00000020758	Age18vs3_B6	memory
gsea.results.437	wp	Synthesis of DNA (WP1925)	0.855346	1	0.205864	0.811337	407	86	ENSMUSG00000007080,ENSMUSG00000024742,ENSMUSG00000023067,ENSMUSG00000024854,ENSMUSG00000022881,ENSMUSG00000079197,ENSMUSG00000008348,ENSMUSG00000024833,ENSMUSG00000028884,ENSMUSG00000060073,ENSMUSG00000036743,ENSMUSG00000096727,ENSMUSG00000026869,ENSMUSG00000005625,ENSMUSG00000078652,ENSMUSG00000006585,ENSMUSG00000019505,ENSMUSG00000021178,ENSMUSG00000027342,ENSMUSG00000069744,ENSMUSG00000031697,…	Age18vs3_B6	memory
gsea.results.438	wp	T-Cell Receptor and Co-stimulatory Signaling (WP2583)	0.829932	1	0.24225	0.752907	365	28	ENSMUSG00000021025,ENSMUSG00000026117,ENSMUSG00000026011,ENSMUSG00000027544,ENSMUSG00000001729,ENSMUSG00000057177,ENSMUSG00000020395,ENSMUSG00000013663,ENSMUSG00000000409,ENSMUSG00000026012	Age18vs3_B6	memory
gsea.results.439	wp	TAK1 activates NFkB by phosphorylation and activation of IKKs complex (WP2656)	0.396396	1	0.362981	1.06532	175	22	ENSMUSG00000025225,ENSMUSG00000055994,ENSMUSG00000021025,ENSMUSG00000057465,ENSMUSG00000024927,ENSMUSG00000025199	Age18vs3_B6	memory
gsea.results.440	wp	TCA Cycle (WP78)	0.574586	1	-0.348251	-0.913158	311	16	ENSMUSG00000046934,ENSMUSG00000061838,ENSMUSG00000030541,ENSMUSG00000026526,ENSMUSG00000052738	Age18vs3_B6	memory
gsea.results.441	wp	TCA Cycle and PDHc (WP2453)	0.621129	1	-0.329885	-0.880109	340	17	ENSMUSG00000046934,ENSMUSG00000027513,ENSMUSG00000061838,ENSMUSG00000026526,ENSMUSG00000031299,ENSMUSG00000000168,ENSMUSG00000021577,ENSMUSG00000028405,ENSMUSG00000025950,ENSMUSG00000032279,ENSMUSG00000020664	Age18vs3_B6	memory
gsea.results.442	wp	TCF dependent signaling in response to WNT (WP3339)	0.906077	1	-0.196516	-0.822977	491	152	ENSMUSG00000076431,ENSMUSG00000008305,ENSMUSG00000028871,ENSMUSG00000012282,ENSMUSG00000014769,ENSMUSG00000038256,ENSMUSG00000053477,ENSMUSG00000078153,ENSMUSG00000070643,ENSMUSG00000050332,ENSMUSG00000038876,ENSMUSG00000003233,ENSMUSG00000030201,ENSMUSG00000000125,ENSMUSG00000026750,ENSMUSG00000025860,ENSMUSG00000053754,ENSMUSG00000026361,ENSMUSG00000044548,ENSMUSG00000026439,ENSMUSG00000003345,…	Age18vs3_B6	memory
gsea.results.443	wp	TCR signaling (WP1927)	1	1	0.13298	0.531936	465	95	ENSMUSG00000027665,ENSMUSG00000079197,ENSMUSG00000021025,ENSMUSG00000026288,ENSMUSG00000008348,ENSMUSG00000023274,ENSMUSG00000024927,ENSMUSG00000026117,ENSMUSG00000025199,ENSMUSG00000032093,ENSMUSG00000060073,ENSMUSG00000036743,ENSMUSG00000032312,ENSMUSG00000096727,ENSMUSG00000026869,ENSMUSG00000005625,ENSMUSG00000078652,ENSMUSG00000020395,ENSMUSG00000019505,ENSMUSG00000013663,ENSMUSG00000021178,…	Age18vs3_B6	memory
gsea.results.444	wp	TCR Signaling Pathway (WP69)	0.899371	1	0.199205	0.785843	428	87	ENSMUSG00000025929,ENSMUSG00000021250,ENSMUSG00000079227,ENSMUSG00000021025,ENSMUSG00000028965,ENSMUSG00000023274,ENSMUSG00000024927,ENSMUSG00000026117,ENSMUSG00000027544,ENSMUSG00000020476,ENSMUSG00000025199,ENSMUSG00000021538,ENSMUSG00000032093,ENSMUSG00000053436,ENSMUSG00000059923,ENSMUSG00000001729,ENSMUSG00000020395,ENSMUSG00000017776,ENSMUSG00000042626,ENSMUSG00000002699,ENSMUSG00000026012,…	Age18vs3_B6	memory
gsea.results.445	wp	Telomere Maintenance (WP1928)	0.176072	1	0.378902	1.21916	77	34	ENSMUSG00000007080,ENSMUSG00000024742,ENSMUSG00000024854,ENSMUSG00000007589,ENSMUSG00000022881,ENSMUSG00000038000,ENSMUSG00000024833,ENSMUSG00000028884	Age18vs3_B6	memory
gsea.results.446	wp	TGF-beta Receptor Signaling (WP560)	0.902482	1	-0.21548	-0.740364	508	49	ENSMUSG00000026814,ENSMUSG00000029287,ENSMUSG00000031681,ENSMUSG00000026971,ENSMUSG00000032966,ENSMUSG00000028017,ENSMUSG00000024232,ENSMUSG00000001870,ENSMUSG00000036867,ENSMUSG00000024563,ENSMUSG00000025499,ENSMUSG00000007613,ENSMUSG00000022521,ENSMUSG00000024515,ENSMUSG00000033837	Age18vs3_B6	memory
gsea.results.447	wp	TGF-beta Signaling Pathway (WP366)	1	1	0.141663	0.585814	457	124	ENSMUSG00000027646,ENSMUSG00000052837,ENSMUSG00000023067,ENSMUSG00000021250,ENSMUSG00000026628,ENSMUSG00000000078,ENSMUSG00000001280,ENSMUSG00000059552,ENSMUSG00000026872,ENSMUSG00000047407,ENSMUSG00000042557,ENSMUSG00000051159,ENSMUSG00000053436,ENSMUSG00000007815,ENSMUSG00000032402,ENSMUSG00000001855,ENSMUSG00000022346,ENSMUSG00000026021,ENSMUSG00000005981,ENSMUSG00000059923	Age18vs3_B6	memory
gsea.results.448	wp	The citric acid (TCA) cycle and respiratory electron transport (WP2766)	0.0202952	0.529378	-0.474976	-1.53989	10	38	ENSMUSG00000019577,ENSMUSG00000046934,ENSMUSG00000116207,ENSMUSG00000061838,ENSMUSG00000048371,ENSMUSG00000035232,ENSMUSG00000030246,ENSMUSG00000030541,ENSMUSG00000049225,ENSMUSG00000015846,ENSMUSG00000026526,ENSMUSG00000052738,ENSMUSG00000031299,ENSMUSG00000000168,ENSMUSG00000022110,ENSMUSG00000021577,ENSMUSG00000025911,ENSMUSG00000023175,ENSMUSG00000006494	Age18vs3_B6	memory
gsea.results.449	wp	Thrombin signalling through proteinase activated receptors (PARs) (WP1929)	0.451835	1	0.332085	1.00548	196	26	ENSMUSG00000021675,ENSMUSG00000027249,ENSMUSG00000018909,ENSMUSG00000021303,ENSMUSG00000048240	Age18vs3_B6	memory
gsea.results.450	wp	TNF alpha Signaling Pathway (WP231)	1	1	0.136752	0.539473	476	87	ENSMUSG00000026582,ENSMUSG00000019850,ENSMUSG00000025225,ENSMUSG00000021025,ENSMUSG00000026875,ENSMUSG00000020696,ENSMUSG00000021069,ENSMUSG00000025199,ENSMUSG00000005981,ENSMUSG00000059923,ENSMUSG00000031077,ENSMUSG00000031628,ENSMUSG00000001729,ENSMUSG00000021754,ENSMUSG00000024401,ENSMUSG00000023947,ENSMUSG00000057367	Age18vs3_B6	memory
gsea.results.451	wp	TNF signaling (WP3380)	0.814732	1	0.242103	0.787358	364	35	ENSMUSG00000019850,ENSMUSG00000008348,ENSMUSG00000026875,ENSMUSG00000025199,ENSMUSG00000031077,ENSMUSG00000019505,ENSMUSG00000024401,ENSMUSG00000031906,ENSMUSG00000057367,ENSMUSG00000032000,ENSMUSG00000004535,ENSMUSG00000004221,ENSMUSG00000036712,ENSMUSG00000028284	Age18vs3_B6	memory
gsea.results.452	wp	TNFR2 non-canonical NF-kB pathway (WP3398)	0.794495	1	-0.235963	-0.825804	432	55	ENSMUSG00000031132,ENSMUSG00000014769,ENSMUSG00000078153,ENSMUSG00000026321,ENSMUSG00000022015,ENSMUSG00000026750	Age18vs3_B6	memory
gsea.results.453	wp	TNFs bind their physiological receptors (WP3350)	0.421412	1	0.358679	1.04203	184	21	ENSMUSG00000034457,ENSMUSG00000024402,ENSMUSG00000000817,ENSMUSG00000019489,ENSMUSG00000031497,ENSMUSG00000026700,ENSMUSG00000005824,ENSMUSG00000030336,ENSMUSG00000029075	Age18vs3_B6	memory
gsea.results.454	wp	Toll-like Receptor Signaling Pathway (WP75)	0.0484211	0.893568	0.329689	1.32489	22	93	ENSMUSG00000035042,ENSMUSG00000018930,ENSMUSG00000000982,ENSMUSG00000096682,ENSMUSG00000075122,ENSMUSG00000034855,ENSMUSG00000017652,ENSMUSG00000004864,ENSMUSG00000025225,ENSMUSG00000029417,ENSMUSG00000021250,ENSMUSG00000020901,ENSMUSG00000027665,ENSMUSG00000021025,ENSMUSG00000051439,ENSMUSG00000025498,ENSMUSG00000024927,ENSMUSG00000047123,ENSMUSG00000025199,ENSMUSG00000079164,ENSMUSG00000053436	Age18vs3_B6	memory
gsea.results.455	wp	Toll-Like Receptors Cascades (WP2775)	0.0160142	0.515084	-0.546335	-1.6118	8	25	ENSMUSG00000021624,ENSMUSG00000021423,ENSMUSG00000016024,ENSMUSG00000045322,ENSMUSG00000044583,ENSMUSG00000027995,ENSMUSG00000034330,ENSMUSG00000036499,ENSMUSG00000039005	Age18vs3_B6	memory
gsea.results.456	wp	TOR Signaling (WP1471)	0.994633	1	-0.181713	-0.575207	555	34	ENSMUSG00000028518,ENSMUSG00000031490,ENSMUSG00000032966,ENSMUSG00000006542,ENSMUSG00000020108,ENSMUSG00000021670,ENSMUSG00000036106,ENSMUSG00000050965,ENSMUSG00000038205,ENSMUSG00000058258,ENSMUSG00000032841	Age18vs3_B6	memory
gsea.results.457	wp	TP53 Network (WP1742)	0.526549	1	0.358404	0.952999	237	15	ENSMUSG00000023067,ENSMUSG00000029026,ENSMUSG00000059552,ENSMUSG00000022346,ENSMUSG00000026021	Age18vs3_B6	memory
gsea.results.458	wp	TP53 Regulates Metabolic Genes (WP3349)	1	1	0.118686	0.441277	455	66	ENSMUSG00000028278,ENSMUSG00000044005,ENSMUSG00000059552,ENSMUSG00000067713,ENSMUSG00000041697,ENSMUSG00000002496,ENSMUSG00000001729,ENSMUSG00000028062,ENSMUSG00000020250,ENSMUSG00000025583,ENSMUSG00000013663,ENSMUSG00000035885,ENSMUSG00000014313,ENSMUSG00000028945,ENSMUSG00000023020,ENSMUSG00000026812,ENSMUSG00000022285,ENSMUSG00000028893,ENSMUSG00000047281,ENSMUSG00000029513	Age18vs3_B6	memory
gsea.results.459	wp	trans-Golgi Network Vesicle Budding (WP3578)	0.961183	1	-0.193639	-0.699698	519	62	ENSMUSG00000068747,ENSMUSG00000000296,ENSMUSG00000028528,ENSMUSG00000002365,ENSMUSG00000054702,ENSMUSG00000027506,ENSMUSG00000031367,ENSMUSG00000021686,ENSMUSG00000034707,ENSMUSG00000034484,ENSMUSG00000042473,ENSMUSG00000022892,ENSMUSG00000016256,ENSMUSG00000090247	Age18vs3_B6	memory
gsea.results.460	wp	Trans-sulfuration and one carbon metabolism (WP2525)	0.17122	1	-0.402688	-1.22294	93	29	ENSMUSG00000029376,ENSMUSG00000020661,ENSMUSG00000028124,ENSMUSG00000021311,ENSMUSG00000027478,ENSMUSG00000053398,ENSMUSG00000042032,ENSMUSG00000024640,ENSMUSG00000032350,ENSMUSG00000040675,ENSMUSG00000005667,ENSMUSG00000004099,ENSMUSG00000021707,ENSMUSG00000053907,ENSMUSG00000000730	Age18vs3_B6	memory
gsea.results.461	wp	Transcriptional activity of SMAD2/SMAD3:SMAD4 heterotrimer (WP2755)	0.925439	1	0.210556	0.70612	421	39	ENSMUSG00000052837,ENSMUSG00000011960,ENSMUSG00000008348,ENSMUSG00000001280,ENSMUSG00000047407,ENSMUSG00000032402,ENSMUSG00000022346	Age18vs3_B6	memory
gsea.results.462	wp	Transcriptional regulation of pluripotent stem cells (WP2821)	0.394009	1	0.349277	1.03903	170	24	ENSMUSG00000029250,ENSMUSG00000005198,ENSMUSG00000031783,ENSMUSG00000004040,ENSMUSG00000052534,ENSMUSG00000024406,ENSMUSG00000033020,ENSMUSG00000045996,ENSMUSG00000074637,ENSMUSG00000042414,ENSMUSG00000050966	Age18vs3_B6	memory
gsea.results.463	wp	Transcriptional regulation of white adipocyte differentiation (WP2751)	0.967619	1	-0.190796	-0.701337	507	74	ENSMUSG00000059201,ENSMUSG00000000440,ENSMUSG00000027513,ENSMUSG00000071637,ENSMUSG00000062515,ENSMUSG00000005148,ENSMUSG00000019984,ENSMUSG00000028252,ENSMUSG00000015846,ENSMUSG00000056608,ENSMUSG00000028233,ENSMUSG00000029635,ENSMUSG00000003444,ENSMUSG00000022521,ENSMUSG00000018076,ENSMUSG00000002944,ENSMUSG00000021598,ENSMUSG00000034957,ENSMUSG00000005886,ENSMUSG00000079487,ENSMUSG00000003032,…	Age18vs3_B6	memory
gsea.results.464	wp	Translation Factors (WP107)	0.97861	1	-0.186173	-0.619718	548	43	ENSMUSG00000025451,ENSMUSG00000031490,ENSMUSG00000022336,ENSMUSG00000031029,ENSMUSG00000028156,ENSMUSG00000035064,ENSMUSG00000043424,ENSMUSG00000020741,ENSMUSG00000024079,ENSMUSG00000003235,ENSMUSG00000059796	Age18vs3_B6	memory
gsea.results.465	wp	Translocation of GLUT4 to the plasma membrane (WP2777)	0.998182	1	-0.135349	-0.473278	548	54	ENSMUSG00000028518,ENSMUSG00000026585,ENSMUSG00000037110,ENSMUSG00000029763,ENSMUSG00000006542,ENSMUSG00000030279,ENSMUSG00000033083,ENSMUSG00000018395,ENSMUSG00000036435,ENSMUSG00000023845,ENSMUSG00000027882,ENSMUSG00000008859,ENSMUSG00000038205,ENSMUSG00000029174,ENSMUSG00000053799	Age18vs3_B6	memory
gsea.results.466	wp	Transport of glucose and other sugars, bile salts and organic acids, metal ions and amine compounds (WP1935)	0.385338	1	-0.275593	-1.03506	204	83	ENSMUSG00000018459,ENSMUSG00000020102,ENSMUSG00000003617,ENSMUSG00000021612,ENSMUSG00000052026,ENSMUSG00000037490,ENSMUSG00000025993,ENSMUSG00000021565,ENSMUSG00000040966,ENSMUSG00000023829	Age18vs3_B6	memory
gsea.results.467	wp	Transport of inorganic cations/anions and amino acids/oligopeptides (WP1936)	0.290807	1	-0.295153	-1.09498	154	78	ENSMUSG00000027737,ENSMUSG00000019935,ENSMUSG00000021612,ENSMUSG00000063873,ENSMUSG00000021565,ENSMUSG00000027075,ENSMUSG00000023032,ENSMUSG00000042268,ENSMUSG00000025557,ENSMUSG00000019838,ENSMUSG00000027202	Age18vs3_B6	memory
gsea.results.468	wp	Transport of vitamins, nucleosides, and related molecules (WP1937)	0.498214	1	-0.31189	-0.980207	278	33	ENSMUSG00000079071,ENSMUSG00000030737,ENSMUSG00000037089,ENSMUSG00000025726,ENSMUSG00000028293,ENSMUSG00000024600,ENSMUSG00000033114,ENSMUSG00000028521,ENSMUSG00000029368	Age18vs3_B6	memory
gsea.results.469	wp	Triacylglyceride Synthesis (WP325)	0.618102	1	0.321944	0.900266	279	18	ENSMUSG00000023019,ENSMUSG00000022555,ENSMUSG00000015568	Age18vs3_B6	memory
gsea.results.470	wp	tRNA Aminoacylation (WP1938)	0.111111	0.985043	-0.483176	-1.34766	60	20	ENSMUSG00000028292	Age18vs3_B6	memory
gsea.results.471	wp	tRNA modification in the nucleus and cytosol (WP3561)	0.912656	1	-0.228632	-0.692206	511	28	ENSMUSG00000025899,ENSMUSG00000019792,ENSMUSG00000031949,ENSMUSG00000049482,ENSMUSG00000057541,ENSMUSG00000039725,ENSMUSG00000038888	Age18vs3_B6	memory
gsea.results.472	wp	tRNA processing in the nucleus (WP3552)	0.7307	1	-0.253184	-0.845344	406	44	ENSMUSG00000014980,ENSMUSG00000027079,ENSMUSG00000026999,ENSMUSG00000035351,ENSMUSG00000010290,ENSMUSG00000034667,ENSMUSG00000030091,ENSMUSG00000031256,ENSMUSG00000040034,ENSMUSG00000021418,ENSMUSG00000013736,ENSMUSG00000027349,ENSMUSG00000038759,ENSMUSG00000024446,ENSMUSG00000042389,ENSMUSG00000020549,ENSMUSG00000020739,ENSMUSG00000006005,ENSMUSG00000037149	Age18vs3_B6	memory
gsea.results.473	wp	Tryptophan metabolism (WP465)	0.416481	1	0.307888	1.01615	186	37	ENSMUSG00000031551,ENSMUSG00000063929,ENSMUSG00000003477,ENSMUSG00000032315,ENSMUSG00000039519,ENSMUSG00000068536,ENSMUSG00000026348,ENSMUSG00000020456,ENSMUSG00000025479	Age18vs3_B6	memory
gsea.results.474	wp	TSH signaling pathway (WP2032)	0.571429	1	0.255832	0.93388	267	59	ENSMUSG00000079056,ENSMUSG00000027646,ENSMUSG00000041351,ENSMUSG00000031748,ENSMUSG00000021250,ENSMUSG00000027665,ENSMUSG00000004040,ENSMUSG00000053436,ENSMUSG00000022346,ENSMUSG00000043004,ENSMUSG00000001729,ENSMUSG00000026803,ENSMUSG00000038418,ENSMUSG00000052681,ENSMUSG00000022568	Age18vs3_B6	memory
gsea.results.475	wp	TSLP Signaling Pathway (WP2203)	0.130337	1	0.376855	1.28933	57	44	ENSMUSG00000027646,ENSMUSG00000014932,ENSMUSG00000025225,ENSMUSG00000062939,ENSMUSG00000027665,ENSMUSG00000021025,ENSMUSG00000004043,ENSMUSG00000004040,ENSMUSG00000024927,ENSMUSG00000026770,ENSMUSG00000026700,ENSMUSG00000053436,ENSMUSG00000032578,ENSMUSG00000022346	Age18vs3_B6	memory
gsea.results.476	wp	TWEAK Signaling Pathway (WP2036)	0.0668151	0.945894	0.429464	1.41741	29	37	ENSMUSG00000035042,ENSMUSG00000025225,ENSMUSG00000021025,ENSMUSG00000017737,ENSMUSG00000026875,ENSMUSG00000024927,ENSMUSG00000025199,ENSMUSG00000053436,ENSMUSG00000031077,ENSMUSG00000031628,ENSMUSG00000001729,ENSMUSG00000024401,ENSMUSG00000057367	Age18vs3_B6	memory
gsea.results.477	wp	Type II diabetes mellitus (WP1584)	0.936248	1	-0.22301	-0.622014	513	20	ENSMUSG00000031295,ENSMUSG00000015790,ENSMUSG00000021936,ENSMUSG00000005534,ENSMUSG00000025059,ENSMUSG00000027690,ENSMUSG00000048379,ENSMUSG00000055980	Age18vs3_B6	memory
gsea.results.478	wp	Type II interferon signaling (IFNG) (WP619)	0.0859729	0.945894	0.420971	1.35774	37	33	ENSMUSG00000053765,ENSMUSG00000055170,ENSMUSG00000034855,ENSMUSG00000029417,ENSMUSG00000052776,ENSMUSG00000053113,ENSMUSG00000020826,ENSMUSG00000038037,ENSMUSG00000066867,ENSMUSG00000035692,ENSMUSG00000020009,ENSMUSG00000096727	Age18vs3_B6	memory
gsea.results.479	wp	Urea cycle and metabolism of amino groups (WP497)	0.464481	1	-0.374214	-0.998375	254	17	ENSMUSG00000019987,ENSMUSG00000020150,ENSMUSG00000071708,ENSMUSG00000025991	Age18vs3_B6	memory
gsea.results.480	wp	Vasopressin regulates renal water homeostasis via Aquaporins (WP2662)	0.0928571	0.945894	-0.422929	-1.32918	51	33	ENSMUSG00000031390,ENSMUSG00000022994,ENSMUSG00000036402,ENSMUSG00000027669,ENSMUSG00000027523,ENSMUSG00000028435,ENSMUSG00000002997,ENSMUSG00000022840,ENSMUSG00000023439,ENSMUSG00000005580	Age18vs3_B6	memory
gsea.results.481	wp	Visual phototransduction (WP2776)	0.0584416	0.945894	0.363234	1.33691	26	63	ENSMUSG00000028003,ENSMUSG00000032083,ENSMUSG00000031394,ENSMUSG00000020907,ENSMUSG00000032080,ENSMUSG00000027068,ENSMUSG00000089789,ENSMUSG00000019301,ENSMUSG00000034452,ENSMUSG00000023982,ENSMUSG00000034837,ENSMUSG00000015568,ENSMUSG00000066441,ENSMUSG00000020890,ENSMUSG00000031450,ENSMUSG00000025396,ENSMUSG00000029134,ENSMUSG00000029491	Age18vs3_B6	memory
gsea.results.482	wp	Vitamin A and Carotenoid Metabolism (WP716)	0.0405405	0.878888	0.464095	1.48244	17	31	ENSMUSG00000028003,ENSMUSG00000000739,ENSMUSG00000015134,ENSMUSG00000022555,ENSMUSG00000037797,ENSMUSG00000004885,ENSMUSG00000015568	Age18vs3_B6	memory
gsea.results.483	wp	Vitamin B12 Metabolism (WP1533)	0.00220751	0.116679	0.581641	1.99504	0	42	ENSMUSG00000079013,ENSMUSG00000009350,ENSMUSG00000058207,ENSMUSG00000029575,ENSMUSG00000066361,ENSMUSG00000035042,ENSMUSG00000032083,ENSMUSG00000066363,ENSMUSG00000055170,ENSMUSG00000027249,ENSMUSG00000025225,ENSMUSG00000057465,ENSMUSG00000021091	Age18vs3_B6	memory
gsea.results.484	wp	Vitamin D Receptor Pathway (WP2877)	0.00649351	0.272137	0.346145	1.45066	2	135	ENSMUSG00000079049,ENSMUSG00000044903,ENSMUSG00000109859,ENSMUSG00000028359,ENSMUSG00000004540,ENSMUSG00000052837,ENSMUSG00000040808,ENSMUSG00000032315,ENSMUSG00000048826,ENSMUSG00000019850,ENSMUSG00000021379,ENSMUSG00000017652,ENSMUSG00000034275,ENSMUSG00000023067,ENSMUSG00000029710,ENSMUSG00000036766,ENSMUSG00000026185,ENSMUSG00000039196,ENSMUSG00000036655,ENSMUSG00000056885,ENSMUSG00000094806,…	Age18vs3_B6	memory
gsea.results.485	wp	WNT ligand biogenesis and trafficking (WP2790)	0.292793	1	0.390564	1.14627	129	22	ENSMUSG00000022996,ENSMUSG00000036856,ENSMUSG00000031169,ENSMUSG00000009900	Age18vs3_B6	memory
gsea.results.486	wp	Wnt Signaling Pathway (WP428)	0.383621	1	0.285112	1.03149	177	58	ENSMUSG00000022996,ENSMUSG00000036856,ENSMUSG00000024912,ENSMUSG00000032547,ENSMUSG00000078816,ENSMUSG00000009900,ENSMUSG00000005871,ENSMUSG00000070526,ENSMUSG00000021822,ENSMUSG00000020393,ENSMUSG00000007815,ENSMUSG00000022346,ENSMUSG00000022433,ENSMUSG00000024182,ENSMUSG00000050288	Age18vs3_B6	memory
gsea.results.487	wp	Wnt Signaling Pathway and Pluripotency (WP399)	0.799559	1	0.216142	0.855389	362	90	ENSMUSG00000029120,ENSMUSG00000022996,ENSMUSG00000036856,ENSMUSG00000024912,ENSMUSG00000023994,ENSMUSG00000078816,ENSMUSG00000009900,ENSMUSG00000005871,ENSMUSG00000070526,ENSMUSG00000021822,ENSMUSG00000059552,ENSMUSG00000024406,ENSMUSG00000007815,ENSMUSG00000074637,ENSMUSG00000022346,ENSMUSG00000022433,ENSMUSG00000024182,ENSMUSG00000050288	Age18vs3_B6	memory
gsea.results.488	wp	Wnt Signaling Pathway Netpath (WP363)	0.757522	1	-0.243872	-0.834587	427	48	ENSMUSG00000000440,ENSMUSG00000038256,ENSMUSG00000053477,ENSMUSG00000035305,ENSMUSG00000070348,ENSMUSG00000003233,ENSMUSG00000030201	Age18vs3_B6	memory
gsea.results.489	wp	XBP1(S) activates chaperone genes (WP3472)	0.797753	1	0.235399	0.818729	354	47	ENSMUSG00000038074,ENSMUSG00000010830,ENSMUSG00000028063,ENSMUSG00000020946,ENSMUSG00000024807,ENSMUSG00000033852,ENSMUSG00000024875,ENSMUSG00000019802,ENSMUSG00000057177,ENSMUSG00000013160,ENSMUSG00000042626,ENSMUSG00000035325	Age18vs3_B6	memory
gsea.results.490	wp	YAP1- and WWTR1 (TAZ)-stimulated gene expression (WP2738)	0.292627	1	0.380715	1.13256	126	24	ENSMUSG00000015579,ENSMUSG00000002249,ENSMUSG00000018160,ENSMUSG00000028949,ENSMUSG00000038369,ENSMUSG00000008730,ENSMUSG00000053110,ENSMUSG00000027580,ENSMUSG00000041616,ENSMUSG00000030353	Age18vs3_B6	memory
gsea.results.491	wp	Zinc homeostasis (WP3529)	0.843318	1	0.249796	0.743097	365	24	ENSMUSG00000031762,ENSMUSG00000029151	Age18vs3_B6	memory
gsea.results.492	scrnaseq_tcells_expressed_10x	Module1	0.24	0.507353	0.217423	1.0544	101	441	ENSMUSG00000035042,ENSMUSG00000025491,ENSMUSG00000030154,ENSMUSG00000052837,ENSMUSG00000044786,ENSMUSG00000102252,ENSMUSG00000026110,ENSMUSG00000028063,ENSMUSG00000062006,ENSMUSG00000019850,ENSMUSG00000021963,ENSMUSG00000032399,ENSMUSG00000079298,ENSMUSG00000020077,ENSMUSG00000061633,ENSMUSG00000021250,ENSMUSG00000028745,ENSMUSG00000065968,ENSMUSG00000024190,ENSMUSG00000029153,ENSMUSG00000078812,…	Age18vs3_B6	memory
gsea.results.493	scrnaseq_tcells_expressed_10x	Module2	0.604762	0.604762	0.201701	0.966249	253	400	ENSMUSG00000035042,ENSMUSG00000025491,ENSMUSG00000030154,ENSMUSG00000052837,ENSMUSG00000044786,ENSMUSG00000102252,ENSMUSG00000062006,ENSMUSG00000019850,ENSMUSG00000021963,ENSMUSG00000032399,ENSMUSG00000079298,ENSMUSG00000020077,ENSMUSG00000061633,ENSMUSG00000021250,ENSMUSG00000028745,ENSMUSG00000065968,ENSMUSG00000024190,ENSMUSG00000079197,ENSMUSG00000078812,ENSMUSG00000021025,ENSMUSG00000036372,…	Age18vs3_B6	memory
gsea.results.494	scrnaseq_tcells_expressed_10x	Module4	0.338235	0.507353	0.210645	1.03031	137	497	ENSMUSG00000035042,ENSMUSG00000025491,ENSMUSG00000018930,ENSMUSG00000030154,ENSMUSG00000038155,ENSMUSG00000052837,ENSMUSG00000044786,ENSMUSG00000028063,ENSMUSG00000062006,ENSMUSG00000019850,ENSMUSG00000024014,ENSMUSG00000021963,ENSMUSG00000032399,ENSMUSG00000079298,ENSMUSG00000020077,ENSMUSG00000061633,ENSMUSG00000021250,ENSMUSG00000028745,ENSMUSG00000065968,ENSMUSG00000024190,ENSMUSG00000025572,…	Age18vs3_B6	memory
gsea.results.495	scrnaseq_pbmc_top	acCD8_Tcells	0.0410959	0.10274	0.300669	1.29398	17	162	ENSMUSG00000070504,ENSMUSG00000079186,ENSMUSG00000059325,ENSMUSG00000035042,ENSMUSG00000015437,ENSMUSG00000018930,ENSMUSG00000030154,ENSMUSG00000040065,ENSMUSG00000042385,ENSMUSG00000095620,ENSMUSG00000055170,ENSMUSG00000030114,ENSMUSG00000054905,ENSMUSG00000062006,ENSMUSG00000079298,ENSMUSG00000045087,ENSMUSG00000063646,ENSMUSG00000021242,ENSMUSG00000038179,ENSMUSG00000046223,ENSMUSG00000079299,…	Age18vs3_B6	memory
gsea.results.496	scrnaseq_pbmc_top	Bcells	0.0193662	0.0686499	-0.345992	-1.43831	10	144	ENSMUSG00000057315,ENSMUSG00000008305,ENSMUSG00000005583,ENSMUSG00000031015,ENSMUSG00000037922,ENSMUSG00000022661,ENSMUSG00000010142,ENSMUSG00000024673,ENSMUSG00000026141,ENSMUSG00000021624,ENSMUSG00000038421,ENSMUSG00000071042,ENSMUSG00000031264,ENSMUSG00000021423,ENSMUSG00000051022,ENSMUSG00000039046,ENSMUSG00000053477,ENSMUSG00000015950,ENSMUSG00000040592,ENSMUSG00000019998,ENSMUSG00000008193,…	Age18vs3_B6	memory
gsea.results.497	scrnaseq_pbmc_top	CD14_monocytes	0.753108	0.868971	-0.211941	-0.891841	423	166	ENSMUSG00000074342,ENSMUSG00000021880,ENSMUSG00000074622,ENSMUSG00000053063,ENSMUSG00000002111,ENSMUSG00000069662,ENSMUSG00000030214,ENSMUSG00000021423,ENSMUSG00000024679,ENSMUSG00000015950,ENSMUSG00000031490,ENSMUSG00000027447,ENSMUSG00000028874,ENSMUSG00000071637,ENSMUSG00000073412,ENSMUSG00000030579,ENSMUSG00000027907,ENSMUSG00000026158,ENSMUSG00000047843,ENSMUSG00000026480,ENSMUSG00000020572,…	Age18vs3_B6	memory
gsea.results.498	scrnaseq_pbmc_top	CD16_monocytes	0.129825	0.243421	-0.276557	-1.17004	73	172	ENSMUSG00000022353,ENSMUSG00000059498,ENSMUSG00000024621,ENSMUSG00000074342,ENSMUSG00000074622,ENSMUSG00000053063,ENSMUSG00000002111,ENSMUSG00000069662,ENSMUSG00000102037,ENSMUSG00000049988,ENSMUSG00000030560,ENSMUSG00000027447,ENSMUSG00000028874,ENSMUSG00000022901,ENSMUSG00000030468,ENSMUSG00000071637,ENSMUSG00000073412,ENSMUSG00000030579,ENSMUSG00000015733,ENSMUSG00000027907,ENSMUSG00000018293,…	Age18vs3_B6	memory
gsea.results.499	scrnaseq_pbmc_top	CD16_NK	0.00229885	0.0172414	0.358599	1.53928	0	161	ENSMUSG00000070504,ENSMUSG00000031461,ENSMUSG00000079186,ENSMUSG00000059325,ENSMUSG00000035042,ENSMUSG00000025491,ENSMUSG00000015437,ENSMUSG00000018930,ENSMUSG00000030154,ENSMUSG00000073494,ENSMUSG00000000982,ENSMUSG00000052336,ENSMUSG00000032118,ENSMUSG00000055170,ENSMUSG00000059089,ENSMUSG00000028071,ENSMUSG00000046668,ENSMUSG00000020120,ENSMUSG00000079298,ENSMUSG00000020077,ENSMUSG00000045087,…	Age18vs3_B6	memory
gsea.results.500	scrnaseq_pbmc_top	CD4_Tcells	0.556322	0.758621	0.223696	0.960209	241	161	ENSMUSG00000018930,ENSMUSG00000030154,ENSMUSG00000040065,ENSMUSG00000038155,ENSMUSG00000095620,ENSMUSG00000052837,ENSMUSG00000028063,ENSMUSG00000054905,ENSMUSG00000062006,ENSMUSG00000059089,ENSMUSG00000019850,ENSMUSG00000032399,ENSMUSG00000024424,ENSMUSG00000020120,ENSMUSG00000079298,ENSMUSG00000027215,ENSMUSG00000079299,ENSMUSG00000051439,ENSMUSG00000051212,ENSMUSG00000026770,ENSMUSG00000030156,…	Age18vs3_B6	memory
gsea.results.501	scrnaseq_pbmc_top	DCs	0.00524476	0.0262238	-0.347095	-1.47199	2	174	ENSMUSG00000058728,ENSMUSG00000045763,ENSMUSG00000038305,ENSMUSG00000026576,ENSMUSG00000044811,ENSMUSG00000004698,ENSMUSG00000021457,ENSMUSG00000074342,ENSMUSG00000021880,ENSMUSG00000002111,ENSMUSG00000032740,ENSMUSG00000019876,ENSMUSG00000030214,ENSMUSG00000041750,ENSMUSG00000021423,ENSMUSG00000042129,ENSMUSG00000026131,ENSMUSG00000049988,ENSMUSG00000024679,ENSMUSG00000031490,ENSMUSG00000036256,…	Age18vs3_B6	memory
gsea.results.502	scrnaseq_pbmc_top	Erythrocites	0.997674	0.997674	0.15565	0.642084	428	123	ENSMUSG00000052837,ENSMUSG00000062006,ENSMUSG00000032399,ENSMUSG00000025025,ENSMUSG00000021250,ENSMUSG00000034459,ENSMUSG00000024190,ENSMUSG00000060938,ENSMUSG00000046834,ENSMUSG00000057322,ENSMUSG00000028332,ENSMUSG00000020719,ENSMUSG00000007892,ENSMUSG00000024661,ENSMUSG00000036478,ENSMUSG00000057863,ENSMUSG00000040952,ENSMUSG00000059291,ENSMUSG00000035530,ENSMUSG00000037805,ENSMUSG00000091537,…	Age18vs3_B6	memory
gsea.results.503	scrnaseq_pbmc_top	HSCs	0.124101	0.243421	-0.289213	-1.18405	68	132	ENSMUSG00000022309,ENSMUSG00000026576,ENSMUSG00000037169,ENSMUSG00000076431,ENSMUSG00000030621,ENSMUSG00000025993,ENSMUSG00000022235,ENSMUSG00000056476,ENSMUSG00000003418,ENSMUSG00000033174,ENSMUSG00000019982,ENSMUSG00000036256,ENSMUSG00000024420,ENSMUSG00000030674,ENSMUSG00000052407,ENSMUSG00000063506,ENSMUSG00000057706,ENSMUSG00000038936,ENSMUSG00000031586,ENSMUSG00000022257,ENSMUSG00000027533,…	Age18vs3_B6	memory
gsea.results.504	scrnaseq_pbmc_top	Megakaryocytes	0.619546	0.774433	-0.229016	-0.928401	354	121	ENSMUSG00000053965,ENSMUSG00000039109,ENSMUSG00000026357,ENSMUSG00000019944,ENSMUSG00000033174,ENSMUSG00000027562,ENSMUSG00000026175,ENSMUSG00000054641,ENSMUSG00000030342,ENSMUSG00000026679,ENSMUSG00000002997,ENSMUSG00000019194,ENSMUSG00000027546,ENSMUSG00000020656,ENSMUSG00000053310,ENSMUSG00000027999,ENSMUSG00000050052,ENSMUSG00000031255,ENSMUSG00000032261,ENSMUSG00000022010,ENSMUSG00000000058,…	Age18vs3_B6	memory
gsea.results.505	scrnaseq_pbmc_top	NK	0.00229358	0.0172414	0.383745	1.64988	0	163	ENSMUSG00000079186,ENSMUSG00000059325,ENSMUSG00000035042,ENSMUSG00000025491,ENSMUSG00000015437,ENSMUSG00000030154,ENSMUSG00000042622,ENSMUSG00000073494,ENSMUSG00000042385,ENSMUSG00000025427,ENSMUSG00000053030,ENSMUSG00000051359,ENSMUSG00000044786,ENSMUSG00000030103,ENSMUSG00000062006,ENSMUSG00000046668,ENSMUSG00000079298,ENSMUSG00000020077,ENSMUSG00000026573,ENSMUSG00000054083,ENSMUSG00000043932,…	Age18vs3_B6	memory
gsea.results.506	scrnaseq_pbmc_top	nvCD4_Tcells	0.319149	0.478723	-0.257545	-1.0602	179	137	ENSMUSG00000030775,ENSMUSG00000059498,ENSMUSG00000031132,ENSMUSG00000021457,ENSMUSG00000026581,ENSMUSG00000058022,ENSMUSG00000058173,ENSMUSG00000031264,ENSMUSG00000049988,ENSMUSG00000031490,ENSMUSG00000036256,ENSMUSG00000022901,ENSMUSG00000034833,ENSMUSG00000030246,ENSMUSG00000090523,ENSMUSG00000034614,ENSMUSG00000026158	Age18vs3_B6	memory
gsea.results.507	scrnaseq_pbmc_top	nvCD8_Tcells	0.0228833	0.0686499	0.319622	1.35491	9	146	ENSMUSG00000039278,ENSMUSG00000035042,ENSMUSG00000030154,ENSMUSG00000095620,ENSMUSG00000053030,ENSMUSG00000044786,ENSMUSG00000054905,ENSMUSG00000062006,ENSMUSG00000032399,ENSMUSG00000020120,ENSMUSG00000079298,ENSMUSG00000020077,ENSMUSG00000029788,ENSMUSG00000024190,ENSMUSG00000021025,ENSMUSG00000053560,ENSMUSG00000060938,ENSMUSG00000079299,ENSMUSG00000029465,ENSMUSG00000001020,ENSMUSG00000000078,…	Age18vs3_B6	memory
gsea.results.508	scrnaseq_pbmc_top	pDCs	0.265125	0.441874	-0.262824	-1.09221	148	150	ENSMUSG00000023915,ENSMUSG00000027737,ENSMUSG00000076431,ENSMUSG00000049625,ENSMUSG00000021880,ENSMUSG00000026527,ENSMUSG00000032740,ENSMUSG00000045534,ENSMUSG00000035105,ENSMUSG00000026409,ENSMUSG00000060063,ENSMUSG00000081665,ENSMUSG00000053477,ENSMUSG00000032537,ENSMUSG00000051506,ENSMUSG00000043832,ENSMUSG00000052160,ENSMUSG00000030427,ENSMUSG00000008193,ENSMUSG00000061132,ENSMUSG00000027596,…	Age18vs3_B6	memory
gsea.results.509	scrnaseq_pbmc_top	Plasma_cells	0.891459	0.955135	-0.196609	-0.817042	500	150	ENSMUSG00000029530,ENSMUSG00000030255,ENSMUSG00000022844,ENSMUSG00000010142,ENSMUSG00000071042,ENSMUSG00000040520,ENSMUSG00000003379,ENSMUSG00000061132,ENSMUSG00000068686,ENSMUSG00000006395,ENSMUSG00000022322,ENSMUSG00000086784,ENSMUSG00000025762,ENSMUSG00000022498,ENSMUSG00000073987,ENSMUSG00000028412,ENSMUSG00000027506,ENSMUSG00000002204,ENSMUSG00000038127,ENSMUSG00000027422,ENSMUSG00000030724,…	Age18vs3_B6	memory
gsea.results.510	scrnaseq_pbmc_simple_exclusive	Bcells	0.346014	0.96595	-0.305997	-1.07688	190	50	ENSMUSG00000057315,ENSMUSG00000031015,ENSMUSG00000024673,ENSMUSG00000021624,ENSMUSG00000038421,ENSMUSG00000103711,ENSMUSG00000026594,ENSMUSG00000037138,ENSMUSG00000021175,ENSMUSG00000000682,ENSMUSG00000049969	Age18vs3_B6	memory
gsea.results.511	scrnaseq_pbmc_simple_exclusive	DCs	0.943182	0.96595	-0.21607	-0.621418	497	22	ENSMUSG00000026544,ENSMUSG00000007872,ENSMUSG00000020440,ENSMUSG00000028445,ENSMUSG00000020803,ENSMUSG00000106918,ENSMUSG00000004558	Age18vs3_B6	memory
gsea.results.512	scrnaseq_pbmc_simple_exclusive	Erythrocytes	0.427239	0.96595	-0.343983	-1.01711	228	25	ENSMUSG00000068877,ENSMUSG00000051839,ENSMUSG00000028152,ENSMUSG00000027495,ENSMUSG00000020029,ENSMUSG00000067297,ENSMUSG00000001786,ENSMUSG00000032009,ENSMUSG00000038871,ENSMUSG00000053604,ENSMUSG00000079339,ENSMUSG00000001911	Age18vs3_B6	memory
gsea.results.513	scrnaseq_pbmc_simple_exclusive	HSCs	0.688645	0.96595	-0.228345	-0.905343	375	104	ENSMUSG00000026576,ENSMUSG00000042770,ENSMUSG00000059878,ENSMUSG00000019982,ENSMUSG00000048490,ENSMUSG00000020547,ENSMUSG00000034833,ENSMUSG00000027203,ENSMUSG00000019777,ENSMUSG00000067878,ENSMUSG00000038936,ENSMUSG00000028496,ENSMUSG00000015247,ENSMUSG00000040274,ENSMUSG00000057163,ENSMUSG00000026435,ENSMUSG00000027430,ENSMUSG00000027165,ENSMUSG00000040794,ENSMUSG00000091337,ENSMUSG00000035960,…	Age18vs3_B6	memory
gsea.results.514	scrnaseq_pbmc_simple_exclusive	Megakaryocytes	0.759099	0.96595	-0.194867	-0.916533	437	430	ENSMUSG00000042272,ENSMUSG00000053965,ENSMUSG00000039246,ENSMUSG00000039109,ENSMUSG00000040822,ENSMUSG00000026357,ENSMUSG00000019944,ENSMUSG00000029094,ENSMUSG00000034028,ENSMUSG00000023186,ENSMUSG00000021596,ENSMUSG00000055322,ENSMUSG00000034254,ENSMUSG00000066026,ENSMUSG00000036390,ENSMUSG00000038816,ENSMUSG00000043252,ENSMUSG00000026585,ENSMUSG00000001763,ENSMUSG00000033059,ENSMUSG00000049112,…	Age18vs3_B6	memory
gsea.results.515	scrnaseq_pbmc_simple_exclusive	Monocytes	0.96595	0.96595	-0.175995	-0.781718	538	237	ENSMUSG00000058728,ENSMUSG00000044811,ENSMUSG00000058099,ENSMUSG00000101389,ENSMUSG00000036273,ENSMUSG00000042129,ENSMUSG00000035711,ENSMUSG00000024885,ENSMUSG00000019927,ENSMUSG00000074677,ENSMUSG00000008845,ENSMUSG00000027995,ENSMUSG00000030468,ENSMUSG00000039270,ENSMUSG00000027763,ENSMUSG00000044447,ENSMUSG00000038387,ENSMUSG00000056290,ENSMUSG00000026866,ENSMUSG00000040943,ENSMUSG00000019943,…	Age18vs3_B6	memory
gsea.results.516	scrnaseq_pbmc_simple_exclusive	Naive_Tcells	0.617391	0.96595	0.289038	0.896208	283	27	ENSMUSG00000062006,ENSMUSG00000032399,ENSMUSG00000022040,ENSMUSG00000027581,ENSMUSG00000043505,ENSMUSG00000059713,ENSMUSG00000059291	Age18vs3_B6	memory
gsea.results.517	scrnaseq_pbmc_simple_exclusive	NK_cells	0.488739	0.96595	0.238378	0.98794	216	121	ENSMUSG00000031461,ENSMUSG00000042622,ENSMUSG00000019659,ENSMUSG00000032118,ENSMUSG00000028071,ENSMUSG00000026573,ENSMUSG00000054083,ENSMUSG00000023939,ENSMUSG00000045087,ENSMUSG00000062939,ENSMUSG00000032515,ENSMUSG00000031397,ENSMUSG00000025132,ENSMUSG00000008348,ENSMUSG00000074170,ENSMUSG00000042524,ENSMUSG00000046814,ENSMUSG00000001472,ENSMUSG00000026117	Age18vs3_B6	memory
gsea.results.518	scrnaseq_pbmc_simple_exclusive	pDCs	0.228782	0.96595	-0.266809	-1.10234	123	144	ENSMUSG00000023915,ENSMUSG00000027035,ENSMUSG00000005947,ENSMUSG00000026409,ENSMUSG00000081665,ENSMUSG00000021843,ENSMUSG00000025451,ENSMUSG00000032537,ENSMUSG00000051506,ENSMUSG00000043832,ENSMUSG00000030427,ENSMUSG00000027596,ENSMUSG00000028654,ENSMUSG00000026525,ENSMUSG00000021190,ENSMUSG00000002365,ENSMUSG00000068735,ENSMUSG00000002731,ENSMUSG00000056121,ENSMUSG00000006362,ENSMUSG00000024431,…	Age18vs3_B6	memory
gsea.results.519	scrnaseq_pbmc_simple_exclusive	Plasma_cells	0.918519	0.96595	-0.18787	-0.820475	495	213	ENSMUSG00000027746,ENSMUSG00000022844,ENSMUSG00000014769,ENSMUSG00000028223,ENSMUSG00000010142,ENSMUSG00000027009,ENSMUSG00000033751,ENSMUSG00000003402,ENSMUSG00000044199,ENSMUSG00000040407,ENSMUSG00000086784,ENSMUSG00000025762,ENSMUSG00000022498,ENSMUSG00000073987,ENSMUSG00000028692,ENSMUSG00000025817,ENSMUSG00000028412,ENSMUSG00000030451,ENSMUSG00000032051,ENSMUSG00000020964,ENSMUSG00000039637,…	Age18vs3_B6	memory
gsea.results.520	scrnaseq_pbmc_simple_specific	acCD8_Tcells	0.002331	0.011655	0.471394	1.8038	0	74	ENSMUSG00000070504,ENSMUSG00000079186,ENSMUSG00000059325,ENSMUSG00000035042,ENSMUSG00000015437,ENSMUSG00000018930,ENSMUSG00000030154,ENSMUSG00000042385,ENSMUSG00000055170,ENSMUSG00000030114,ENSMUSG00000079298,ENSMUSG00000079299,ENSMUSG00000070691,ENSMUSG00000030124,ENSMUSG00000023132,ENSMUSG00000054206,ENSMUSG00000037202,ENSMUSG00000003355,ENSMUSG00000027368,ENSMUSG00000032093,ENSMUSG00000004612,…	Age18vs3_B6	memory
gsea.results.521	scrnaseq_pbmc_simple_specific	Bcells	0.00173611	0.011655	-0.371163	-1.50201	0	129	ENSMUSG00000022353,ENSMUSG00000057315,ENSMUSG00000005583,ENSMUSG00000031015,ENSMUSG00000037922,ENSMUSG00000024673,ENSMUSG00000021624,ENSMUSG00000038421,ENSMUSG00000071042,ENSMUSG00000031264,ENSMUSG00000021423,ENSMUSG00000053477,ENSMUSG00000015950,ENSMUSG00000103711,ENSMUSG00000040592,ENSMUSG00000019998,ENSMUSG00000008193,ENSMUSG00000003379,ENSMUSG00000061132,ENSMUSG00000026594,ENSMUSG00000037138,…	Age18vs3_B6	memory
gsea.results.522	scrnaseq_pbmc_simple_specific	DCs	0.176976	0.353952	-0.247865	-1.12047	102	296	ENSMUSG00000045763,ENSMUSG00000021457,ENSMUSG00000074342,ENSMUSG00000021880,ENSMUSG00000002111,ENSMUSG00000032740,ENSMUSG00000030214,ENSMUSG00000041750,ENSMUSG00000056201,ENSMUSG00000021423,ENSMUSG00000081665,ENSMUSG00000049988,ENSMUSG00000024679,ENSMUSG00000031490,ENSMUSG00000036256,ENSMUSG00000058317,ENSMUSG00000090166,ENSMUSG00000027447,ENSMUSG00000052160,ENSMUSG00000030427,ENSMUSG00000028874,…	Age18vs3_B6	memory
gsea.results.523	scrnaseq_pbmc_simple_specific	Erythrocytes	0.875	0.875	-0.212228	-0.763227	503	57	ENSMUSG00000068877,ENSMUSG00000051839,ENSMUSG00000028152,ENSMUSG00000027495,ENSMUSG00000020029,ENSMUSG00000030189,ENSMUSG00000031402,ENSMUSG00000067297,ENSMUSG00000001786,ENSMUSG00000032009,ENSMUSG00000038871,ENSMUSG00000053604,ENSMUSG00000079339,ENSMUSG00000001911,ENSMUSG00000023175,ENSMUSG00000019428,ENSMUSG00000042684,ENSMUSG00000028328,ENSMUSG00000026473,ENSMUSG00000028716	Age18vs3_B6	memory
gsea.results.524	scrnaseq_pbmc_simple_specific	HSCs	0.466205	0.611303	-0.224202	-0.992738	268	246	ENSMUSG00000026576,ENSMUSG00000076431,ENSMUSG00000042770,ENSMUSG00000066456,ENSMUSG00000025993,ENSMUSG00000059878,ENSMUSG00000029311,ENSMUSG00000033174,ENSMUSG00000019982,ENSMUSG00000036256,ENSMUSG00000048490,ENSMUSG00000047104,ENSMUSG00000020547,ENSMUSG00000068686,ENSMUSG00000034833,ENSMUSG00000027203,ENSMUSG00000019777,ENSMUSG00000030246,ENSMUSG00000067878,ENSMUSG00000038936,ENSMUSG00000022257,…	Age18vs3_B6	memory
gsea.results.525	scrnaseq_pbmc_simple_specific	Naive_Tcells	0.527682	0.611303	-0.265164	-0.955357	304	58	ENSMUSG00000030775,ENSMUSG00000026581,ENSMUSG00000058022,ENSMUSG00000030246,ENSMUSG00000090523,ENSMUSG00000034614,ENSMUSG00000022336,ENSMUSG00000031239,ENSMUSG00000060579,ENSMUSG00000015143	Age18vs3_B6	memory
gsea.results.526	scrnaseq_pbmc_simple_specific	NK_cells	0.00968523	0.0322841	0.28806	1.38125	3	391	ENSMUSG00000070504,ENSMUSG00000031461,ENSMUSG00000079186,ENSMUSG00000059325,ENSMUSG00000035042,ENSMUSG00000025491,ENSMUSG00000015437,ENSMUSG00000018930,ENSMUSG00000030154,ENSMUSG00000042622,ENSMUSG00000038155,ENSMUSG00000073494,ENSMUSG00000019659,ENSMUSG00000042385,ENSMUSG00000000982,ENSMUSG00000052336,ENSMUSG00000032118,ENSMUSG00000020732,ENSMUSG00000053030,ENSMUSG00000044786,ENSMUSG00000055170,…	Age18vs3_B6	memory
gsea.results.527	scrnaseq_pbmc_simple_specific	pDCs	0.0757042	0.189261	-0.248893	-1.16789	42	427	ENSMUSG00000023915,ENSMUSG00000027035,ENSMUSG00000076431,ENSMUSG00000005947,ENSMUSG00000005583,ENSMUSG00000021457,ENSMUSG00000066456,ENSMUSG00000021880,ENSMUSG00000032740,ENSMUSG00000026581,ENSMUSG00000035105,ENSMUSG00000026409,ENSMUSG00000027523,ENSMUSG00000060063,ENSMUSG00000081665,ENSMUSG00000021843,ENSMUSG00000025451,ENSMUSG00000053477,ENSMUSG00000024679,ENSMUSG00000015950,ENSMUSG00000032537,…	Age18vs3_B6	memory
gsea.results.528	scrnaseq_pbmc_simple_specific	Plasma_cells	0.550173	0.611303	-0.206335	-0.976431	317	458	ENSMUSG00000045763,ENSMUSG00000005583,ENSMUSG00000079017,ENSMUSG00000021880,ENSMUSG00000027746,ENSMUSG00000022844,ENSMUSG00000014769,ENSMUSG00000028223,ENSMUSG00000010142,ENSMUSG00000027009,ENSMUSG00000071042,ENSMUSG00000031264,ENSMUSG00000033751,ENSMUSG00000027523,ENSMUSG00000081665,ENSMUSG00000003402,ENSMUSG00000038489,ENSMUSG00000028435,ENSMUSG00000015950,ENSMUSG00000078153,ENSMUSG00000047104,…	Age18vs3_B6	memory
gsea.results.529	scrnaseq_pbmc_simple_specific	Tcells	0.286364	0.477273	0.334301	1.1245	125	39	ENSMUSG00000030154,ENSMUSG00000052837,ENSMUSG00000028063,ENSMUSG00000019850,ENSMUSG00000024424,ENSMUSG00000079298,ENSMUSG00000079299,ENSMUSG00000051212,ENSMUSG00000030156	Age18vs3_B6	memory
gsea.results.530	dice_major	B_naive	0.00179211	0.00576037	-0.342837	-1.62231	0	462	ENSMUSG00000036158,ENSMUSG00000051235,ENSMUSG00000031258,ENSMUSG00000028078,ENSMUSG00000029286,ENSMUSG00000053931,ENSMUSG00000035299,ENSMUSG00000003617,ENSMUSG00000057315,ENSMUSG00000028545,ENSMUSG00000039578,ENSMUSG00000005583,ENSMUSG00000041992,ENSMUSG00000053199,ENSMUSG00000004698,ENSMUSG00000030077,ENSMUSG00000031465,ENSMUSG00000031015,ENSMUSG00000037922,ENSMUSG00000041540,ENSMUSG00000026527,…	Age18vs3_B6	memory
gsea.results.531	dice_major	CD16_monocytes	0.0297203	0.0371503	-0.285497	-1.28359	16	275	ENSMUSG00000039831,ENSMUSG00000019577,ENSMUSG00000022353,ENSMUSG00000040867,ENSMUSG00000022272,ENSMUSG00000059498,ENSMUSG00000006369,ENSMUSG00000024621,ENSMUSG00000041261,ENSMUSG00000036053,ENSMUSG00000101389,ENSMUSG00000031642,ENSMUSG00000040209,ENSMUSG00000015766,ENSMUSG00000027009,ENSMUSG00000021306,ENSMUSG00000090439,ENSMUSG00000046020,ENSMUSG00000038080,ENSMUSG00000033174,ENSMUSG00000049988,…	Age18vs3_B6	memory
gsea.results.532	dice_major	CD4_naive	0.0233393	0.0371503	-0.386702	-1.43894	12	70	ENSMUSG00000038576,ENSMUSG00000030775,ENSMUSG00000053886,ENSMUSG00000031132,ENSMUSG00000008734,ENSMUSG00000038349,ENSMUSG00000038267,ENSMUSG00000025993,ENSMUSG00000058022,ENSMUSG00000040724,ENSMUSG00000036356,ENSMUSG00000003227,ENSMUSG00000074766,ENSMUSG00000044037,ENSMUSG00000037846,ENSMUSG00000021215,ENSMUSG00000029869,ENSMUSG00000036853,ENSMUSG00000000889,ENSMUSG00000031239,ENSMUSG00000045410,…	Age18vs3_B6	memory
gsea.results.533	dice_major	CD8_naive	0.0506912	0.0506912	0.350517	1.33345	21	78	ENSMUSG00000039278,ENSMUSG00000001247,ENSMUSG00000025489,ENSMUSG00000053030,ENSMUSG00000022758,ENSMUSG00000031297,ENSMUSG00000023045,ENSMUSG00000088108,ENSMUSG00000029070,ENSMUSG00000028972,ENSMUSG00000030772,ENSMUSG00000029788,ENSMUSG00000029710,ENSMUSG00000034282,ENSMUSG00000023017,ENSMUSG00000041120,ENSMUSG00000056481,ENSMUSG00000038738,ENSMUSG00000036915,ENSMUSG00000021278,ENSMUSG00000039716,…	Age18vs3_B6	memory
gsea.results.534	dice_major	NK_cells	0.00230415	0.00576037	0.323871	1.55692	0	434	ENSMUSG00000070504,ENSMUSG00000031461,ENSMUSG00000079186,ENSMUSG00000059325,ENSMUSG00000022893,ENSMUSG00000035042,ENSMUSG00000048416,ENSMUSG00000015437,ENSMUSG00000018930,ENSMUSG00000030154,ENSMUSG00000042622,ENSMUSG00000073494,ENSMUSG00000048763,ENSMUSG00000034930,ENSMUSG00000032118,ENSMUSG00000025427,ENSMUSG00000062478,ENSMUSG00000043029,ENSMUSG00000043621,ENSMUSG00000051359,ENSMUSG00000052485,…	Age18vs3_B6	memory
gsea.results.1100	scrnaseq_tcells_specific_10x	Module1	0.336634	0.336634	0.369138	1.10524	169	19	ENSMUSG00000047446,ENSMUSG00000014905,ENSMUSG00000019850,ENSMUSG00000063334,ENSMUSG00000022018,ENSMUSG00000026826,ENSMUSG00000040128,ENSMUSG00000047514,ENSMUSG00000039770	Age18vs3_NZO	memory
gsea.results.2100	scrnaseq_tcells_specific_10x	Module3	0.0462777	0.149035	-0.323533	-1.36796	22	85	ENSMUSG00000040385,ENSMUSG00000024910,ENSMUSG00000018293,ENSMUSG00000030114,ENSMUSG00000026385,ENSMUSG00000004933,ENSMUSG00000054206,ENSMUSG00000003346,ENSMUSG00000034595,ENSMUSG00000029580,ENSMUSG00000007041,ENSMUSG00000069744,ENSMUSG00000068220,ENSMUSG00000020437,ENSMUSG00000025130,ENSMUSG00000028822,ENSMUSG00000020733,ENSMUSG00000028843,ENSMUSG00000053977,ENSMUSG00000096727,ENSMUSG00000023004,…	Age18vs3_NZO	memory
gsea.results.3100	scrnaseq_tcells_specific_10x	Module5	0.0856574	0.149035	0.307706	1.29941	42	80	ENSMUSG00000003032,ENSMUSG00000026630,ENSMUSG00000046805,ENSMUSG00000040065,ENSMUSG00000027398,ENSMUSG00000031551,ENSMUSG00000024610,ENSMUSG00000021423,ENSMUSG00000020120,ENSMUSG00000061119,ENSMUSG00000051506,ENSMUSG00000054203,ENSMUSG00000037548,ENSMUSG00000033208,ENSMUSG00000025283,ENSMUSG00000031367,ENSMUSG00000067341,ENSMUSG00000027447,ENSMUSG00000039899,ENSMUSG00000025279,ENSMUSG00000028228,…	Age18vs3_NZO	memory
gsea.results.4100	scrnaseq_tcells_specific_10x	Module6	0.111776	0.149035	0.379823	1.32521	55	34	ENSMUSG00000053030,ENSMUSG00000029919,ENSMUSG00000027398,ENSMUSG00000079049,ENSMUSG00000034041,ENSMUSG00000031402,ENSMUSG00000022206,ENSMUSG00000044734,ENSMUSG00000053279	Age18vs3_NZO	memory
gsea.results.535	vp2008	B cells	0.410256	0.732009	0.290321	1.01908	207	36	ENSMUSG00000035873,ENSMUSG00000014453,ENSMUSG00000003379,ENSMUSG00000014030,ENSMUSG00000061132,ENSMUSG00000026656,ENSMUSG00000000861,ENSMUSG00000040875,ENSMUSG00000008305,ENSMUSG00000024673,ENSMUSG00000037922,ENSMUSG00000034903,ENSMUSG00000027506	Age18vs3_NZO	memory
gsea.results.610	vp2008	Cytotoxic cells	0.450467	0.732009	0.261837	1.01165	240	54	ENSMUSG00000032118,ENSMUSG00000015437,ENSMUSG00000018930,ENSMUSG00000030149,ENSMUSG00000051359,ENSMUSG00000035042,ENSMUSG00000023961,ENSMUSG00000079186,ENSMUSG00000024381,ENSMUSG00000023132,ENSMUSG00000063450,ENSMUSG00000043932,ENSMUSG00000030616,ENSMUSG00000051354,ENSMUSG00000029638,ENSMUSG00000026573,ENSMUSG00000025912,ENSMUSG00000033149,ENSMUSG00000042385,ENSMUSG00000019843	Age18vs3_NZO	memory
gsea.results.710	vp2008	Erythrocytes	0.558491	0.806709	0.235818	0.944759	295	66	ENSMUSG00000039470,ENSMUSG00000019558,ENSMUSG00000025025,ENSMUSG00000009092,ENSMUSG00000066392,ENSMUSG00000031543,ENSMUSG00000055653,ENSMUSG00000031402,ENSMUSG00000024588,ENSMUSG00000024899,ENSMUSG00000038648,ENSMUSG00000024404,ENSMUSG00000090523	Age18vs3_NZO	memory
gsea.results.810	vp2008	Inflammation I	0.442191	0.732009	0.21122	1.0004	217	176	ENSMUSG00000068566,ENSMUSG00000027276,ENSMUSG00000027398,ENSMUSG00000020407,ENSMUSG00000030208,ENSMUSG00000001542,ENSMUSG00000026628,ENSMUSG00000047446,ENSMUSG00000025786,ENSMUSG00000028063,ENSMUSG00000099974,ENSMUSG00000039081,ENSMUSG00000020120,ENSMUSG00000089929,ENSMUSG00000102037,ENSMUSG00000024404,ENSMUSG00000022372,ENSMUSG00000053820,ENSMUSG00000026123,ENSMUSG00000010760,ENSMUSG00000024486,…	Age18vs3_NZO	memory
gsea.results.910	vp2008	Inflammation II	0.906639	0.968205	0.176706	0.815146	436	155	ENSMUSG00000002944,ENSMUSG00000028278,ENSMUSG00000026749,ENSMUSG00000079049,ENSMUSG00000028859,ENSMUSG00000031246,ENSMUSG00000016534,ENSMUSG00000026177,ENSMUSG00000030774,ENSMUSG00000028949,ENSMUSG00000021069,ENSMUSG00000057440,ENSMUSG00000039960,ENSMUSG00000005413,ENSMUSG00000031591,ENSMUSG00000042684,ENSMUSG00000038235,ENSMUSG00000024084,ENSMUSG00000019810,ENSMUSG00000044734,ENSMUSG00000022892,…	Age18vs3_NZO	memory
gsea.results.1010	vp2008	Interferon-inducible	0.0483559	0.251451	0.33897	1.36692	24	71	ENSMUSG00000034855,ENSMUSG00000020641,ENSMUSG00000060441,ENSMUSG00000025492,ENSMUSG00000066258,ENSMUSG00000023224,ENSMUSG00000026896,ENSMUSG00000032372,ENSMUSG00000055401,ENSMUSG00000024774,ENSMUSG00000032369,ENSMUSG00000027078,ENSMUSG00000057143,ENSMUSG00000057596,ENSMUSG00000030921,ENSMUSG00000037580,ENSMUSG00000065968,ENSMUSG00000064090,ENSMUSG00000000386,ENSMUSG00000025491,ENSMUSG00000040296,…	Age18vs3_NZO	memory
gsea.results.1110	vp2008	MHC/Ribosomal proteins	0.0021097	0.0274262	-0.660666	-2.32871	0	34	ENSMUSG00000056201,ENSMUSG00000028234,ENSMUSG00000067288,ENSMUSG00000017404,ENSMUSG00000029580,ENSMUSG00000063457,ENSMUSG00000037563,ENSMUSG00000037805,ENSMUSG00000061787,ENSMUSG00000071644,ENSMUSG00000008683,ENSMUSG00000057322,ENSMUSG00000000740,ENSMUSG00000038393,ENSMUSG00000032518,ENSMUSG00000048758,ENSMUSG00000050708,ENSMUSG00000003429,ENSMUSG00000032399	Age18vs3_NZO	memory
gsea.results.1210	vp2008	Myeloid lineage 1	0.0988142	0.306576	0.307393	1.25863	49	77	ENSMUSG00000062593,ENSMUSG00000112023,ENSMUSG00000022901,ENSMUSG00000026866,ENSMUSG00000041268,ENSMUSG00000021423,ENSMUSG00000026177,ENSMUSG00000089942,ENSMUSG00000034480,ENSMUSG00000042684,ENSMUSG00000058818,ENSMUSG00000036067,ENSMUSG00000068551,ENSMUSG00000027447,ENSMUSG00000061731,ENSMUSG00000032508,ENSMUSG00000000278,ENSMUSG00000030427,ENSMUSG00000031996,ENSMUSG00000031497	Age18vs3_NZO	memory
gsea.results.1310	vp2008	Myeloid lineage 2	0.422619	0.732009	0.234916	1.019	212	103	ENSMUSG00000062593,ENSMUSG00000112023,ENSMUSG00000058881,ENSMUSG00000021242,ENSMUSG00000024087,ENSMUSG00000032204,ENSMUSG00000026866,ENSMUSG00000016534,ENSMUSG00000026177,ENSMUSG00000089942,ENSMUSG00000069805,ENSMUSG00000034041,ENSMUSG00000031591,ENSMUSG00000058818,ENSMUSG00000035158,ENSMUSG00000026360,ENSMUSG00000026566	Age18vs3_NZO	memory
gsea.results.1410	vp2008	Neutrophils	0.753817	0.933297	0.24315	0.809663	394	28	ENSMUSG00000005148,ENSMUSG00000054385,ENSMUSG00000078795,ENSMUSG00000044903,ENSMUSG00000024588,ENSMUSG00000052922,ENSMUSG00000012705,ENSMUSG00000038871	Age18vs3_NZO	memory
gsea.results.1510	vp2008	Platelets	0.0603774	0.253968	0.358859	1.37963	31	52	ENSMUSG00000031647,ENSMUSG00000022912,ENSMUSG00000040009,ENSMUSG00000022438,ENSMUSG00000026580,ENSMUSG00000032261,ENSMUSG00000034664,ENSMUSG00000020160,ENSMUSG00000059900,ENSMUSG00000036591,ENSMUSG00000022257,ENSMUSG00000047250,ENSMUSG00000031355,ENSMUSG00000053310,ENSMUSG00000031351,ENSMUSG00000024065,ENSMUSG00000015342,ENSMUSG00000028717,ENSMUSG00000021823,ENSMUSG00000022150,ENSMUSG00000002997	Age18vs3_NZO	memory
gsea.results.1610	vp2008	Ribosomal proteins	0.0683761	0.253968	-0.361432	-1.37409	31	49	ENSMUSG00000028234,ENSMUSG00000020267,ENSMUSG00000020219,ENSMUSG00000071866,ENSMUSG00000037563,ENSMUSG00000037805,ENSMUSG00000029614,ENSMUSG00000040952,ENSMUSG00000006589,ENSMUSG00000000740,ENSMUSG00000003970,ENSMUSG00000001289,ENSMUSG00000054766,ENSMUSG00000032399,ENSMUSG00000039001,ENSMUSG00000061315,ENSMUSG00000025794,ENSMUSG00000057863	Age18vs3_NZO	memory
gsea.results.1710	vp2008	T Cells	0.875706	0.968205	0.192331	0.773642	464	68	ENSMUSG00000102252,ENSMUSG00000030701,ENSMUSG00000023066,ENSMUSG00000045636,ENSMUSG00000070056,ENSMUSG00000037940,ENSMUSG00000060579,ENSMUSG00000024381,ENSMUSG00000034403,ENSMUSG00000015501,ENSMUSG00000020669,ENSMUSG00000025085	Age18vs3_NZO	memory
gsea.results.1810	vp2008	U_cAMP/NF-KB activation	0.275194	0.662793	0.284129	1.10869	141	60	ENSMUSG00000026358,ENSMUSG00000041096,ENSMUSG00000020630,ENSMUSG00000035847,ENSMUSG00000019850,ENSMUSG00000058258,ENSMUSG00000037887,ENSMUSG00000031381,ENSMUSG00000063889,ENSMUSG00000034640,ENSMUSG00000008305,ENSMUSG00000029405,ENSMUSG00000026826,ENSMUSG00000030779,ENSMUSG00000042622,ENSMUSG00000022863,ENSMUSG00000030275,ENSMUSG00000030224,ENSMUSG00000036712,ENSMUSG00000028525	Age18vs3_NZO	memory
gsea.results.1910	vp2008	U_enzymes	0.51417	0.786378	-0.221221	-0.970728	253	114	ENSMUSG00000024824,ENSMUSG00000042675,ENSMUSG00000017421,ENSMUSG00000030157,ENSMUSG00000000248,ENSMUSG00000030365,ENSMUSG00000039254,ENSMUSG00000032946,ENSMUSG00000053411,ENSMUSG00000055065,ENSMUSG00000018363,ENSMUSG00000030337,ENSMUSG00000032855,ENSMUSG00000026925,ENSMUSG00000030364,ENSMUSG00000039086,ENSMUSG00000042345,ENSMUSG00000029068,ENSMUSG00000098488,ENSMUSG00000025494,ENSMUSG00000070738,…	Age18vs3_NZO	memory
gsea.results.2010	vp2008	U_Immsurface/cytokines/signaling	0.0019084	0.0274262	0.522586	1.96385	0	47	ENSMUSG00000002944,ENSMUSG00000003032,ENSMUSG00000046805,ENSMUSG00000015340,ENSMUSG00000025888,ENSMUSG00000022901,ENSMUSG00000040065,ENSMUSG00000031264,ENSMUSG00000031712,ENSMUSG00000030447,ENSMUSG00000030774,ENSMUSG00000021880,ENSMUSG00000027171,ENSMUSG00000034480,ENSMUSG00000034101,ENSMUSG00000018909,ENSMUSG00000006611,ENSMUSG00000031367,ENSMUSG00000039899,ENSMUSG00000039031,ENSMUSG00000029426,…	Age18vs3_NZO	memory
gsea.results.2110	vp2008	U_Immunity/cytoskeleton	0.0256917	0.166996	0.305455	1.39513	12	138	ENSMUSG00000030116,ENSMUSG00000019647,ENSMUSG00000033227,ENSMUSG00000022321,ENSMUSG00000040138,ENSMUSG00000051379,ENSMUSG00000030516,ENSMUSG00000061353,ENSMUSG00000008932,ENSMUSG00000000881,ENSMUSG00000023267,ENSMUSG00000071553,ENSMUSG00000020061,ENSMUSG00000051910,ENSMUSG00000031492,ENSMUSG00000034533,ENSMUSG00000048349,ENSMUSG00000035594,ENSMUSG00000022132,ENSMUSG00000020590,ENSMUSG00000100079,…	Age18vs3_NZO	memory
gsea.results.2210	vp2008	U_kinases/phosphatases	0.106122	0.306576	0.26249	1.20727	51	150	ENSMUSG00000057880,ENSMUSG00000020952,ENSMUSG00000024921,ENSMUSG00000005583,ENSMUSG00000030471,ENSMUSG00000025937,ENSMUSG00000033628,ENSMUSG00000009630,ENSMUSG00000037933,ENSMUSG00000021576,ENSMUSG00000041236,ENSMUSG00000024472,ENSMUSG00000003992,ENSMUSG00000055932,ENSMUSG00000010914,ENSMUSG00000030970,ENSMUSG00000040407,ENSMUSG00000031133,ENSMUSG00000025958,ENSMUSG00000042426,ENSMUSG00000032897,…	Age18vs3_NZO	memory
gsea.results.2310	vp2008	U_metabolism/replication	0.97456	0.97456	0.16641	0.676366	497	74	ENSMUSG00000071281,ENSMUSG00000038170,ENSMUSG00000040850,ENSMUSG00000021537,ENSMUSG00000051147,ENSMUSG00000019998,ENSMUSG00000028268,ENSMUSG00000039634,ENSMUSG00000008859,ENSMUSG00000043008,ENSMUSG00000032571,ENSMUSG00000032469,ENSMUSG00000001767,ENSMUSG00000006392,ENSMUSG00000032342,ENSMUSG00000031641,ENSMUSG00000013736,ENSMUSG00000063785,ENSMUSG00000021681,ENSMUSG00000057388	Age18vs3_NZO	memory
gsea.results.2410	vp2008	U_mitochondrial proteins	0.605882	0.829102	0.210579	0.933374	308	115	ENSMUSG00000024146,ENSMUSG00000025937,ENSMUSG00000054604,ENSMUSG00000026696,ENSMUSG00000048970,ENSMUSG00000025626,ENSMUSG00000038736,ENSMUSG00000069539,ENSMUSG00000025040,ENSMUSG00000041236,ENSMUSG00000035069,ENSMUSG00000036983,ENSMUSG00000024145,ENSMUSG00000027774,ENSMUSG00000042705,ENSMUSG00000025958,ENSMUSG00000052395,ENSMUSG00000031197,ENSMUSG00000024294,ENSMUSG00000021666,ENSMUSG00000022711,…	Age18vs3_NZO	memory
gsea.results.2510	vp2008	U_P53 signaling	0.377593	0.732009	-0.264507	-1.0534	181	62	ENSMUSG00000018209,ENSMUSG00000059796,ENSMUSG00000027763,ENSMUSG00000017421,ENSMUSG00000024942,ENSMUSG00000075415,ENSMUSG00000048251	Age18vs3_NZO	memory
gsea.results.2610	vp2008	U_proteasome/ubiquitin cx	0.0143149	0.124063	-0.338377	-1.49133	6	118	ENSMUSG00000002379,ENSMUSG00000020888,ENSMUSG00000069565,ENSMUSG00000026385,ENSMUSG00000039615,ENSMUSG00000002963,ENSMUSG00000024338,ENSMUSG00000020817,ENSMUSG00000027194,ENSMUSG00000020738,ENSMUSG00000018882,ENSMUSG00000018287,ENSMUSG00000000378,ENSMUSG00000030037,ENSMUSG00000022477,ENSMUSG00000020258,ENSMUSG00000055041,ENSMUSG00000034932,ENSMUSG00000024963,ENSMUSG00000023723,ENSMUSG00000034681,…	Age18vs3_NZO	memory
gsea.results.2710	vp2008	U_protphosphatases/PI3K	0.280412	0.662793	0.223574	1.07788	135	196	ENSMUSG00000064289,ENSMUSG00000032547,ENSMUSG00000037270,ENSMUSG00000024498,ENSMUSG00000005371,ENSMUSG00000055725,ENSMUSG00000050029,ENSMUSG00000048118,ENSMUSG00000047879,ENSMUSG00000024231,ENSMUSG00000005871,ENSMUSG00000001674,ENSMUSG00000025616,ENSMUSG00000062580,ENSMUSG00000078919,ENSMUSG00000009741,ENSMUSG00000021886,ENSMUSG00000031467,ENSMUSG00000061130,ENSMUSG00000056608,ENSMUSG00000025199,…	Age18vs3_NZO	memory
gsea.results.2810	vp2008	U_RAS/kinases	0.640082	0.832106	-0.215275	-0.908102	312	86	ENSMUSG00000018209,ENSMUSG00000018974,ENSMUSG00000055065,ENSMUSG00000040761,ENSMUSG00000026094,ENSMUSG00000026395,ENSMUSG00000026878,ENSMUSG00000017291,ENSMUSG00000027678,ENSMUSG00000037926,ENSMUSG00000004394,ENSMUSG00000063870,ENSMUSG00000030722,ENSMUSG00000022971,ENSMUSG00000001175,ENSMUSG00000021264,ENSMUSG00000024949,ENSMUSG00000020385,ENSMUSG00000033943,ENSMUSG00000028630,ENSMUSG00000038855,…	Age18vs3_NZO	memory
gsea.results.2910	vp2008	U_T cells/cytoskeleton	0.930966	0.968205	0.17656	0.769311	471	104	ENSMUSG00000048701,ENSMUSG00000024805,ENSMUSG00000032547,ENSMUSG00000037270,ENSMUSG00000026029,ENSMUSG00000069539,ENSMUSG00000027193,ENSMUSG00000000787,ENSMUSG00000027787,ENSMUSG00000025958,ENSMUSG00000063524,ENSMUSG00000067851,ENSMUSG00000024778,ENSMUSG00000017831,ENSMUSG00000015214,ENSMUSG00000028284,ENSMUSG00000026743,ENSMUSG00000027680,ENSMUSG00000037519,ENSMUSG00000055116,ENSMUSG00000022800,…	Age18vs3_NZO	memory
gsea.results.3010	vp2008	Unknown	0.919075	0.968205	0.226037	0.690772	476	21	ENSMUSG00000067942,ENSMUSG00000063810,ENSMUSG00000024404,ENSMUSG00000000340,ENSMUSG00000040407,ENSMUSG00000032512,ENSMUSG00000031592,ENSMUSG00000072501	Age18vs3_NZO	memory
gsea.results.3110	wp	ABC-family proteins mediated transport (WP1780)	0.932377	1	0.19465	0.67878	454	34	ENSMUSG00000072791,ENSMUSG00000096146,ENSMUSG00000023088,ENSMUSG00000031333,ENSMUSG00000019809,ENSMUSG00000058355,ENSMUSG00000032083,ENSMUSG00000044749,ENSMUSG00000042476,ENSMUSG00000035150,ENSMUSG00000066800	Age18vs3_NZO	memory
gsea.results.3210	wp	Activation of gene expression by SREBF (SREBP) (WP2706)	0.919192	1	-0.198956	-0.661698	454	26	ENSMUSG00000006517,ENSMUSG00000025153,ENSMUSG00000024799	Age18vs3_NZO	memory
gsea.results.3310	wp	Adipogenesis (WP236)	0.2	0.624076	-0.256214	-1.13986	100	114	ENSMUSG00000037992,ENSMUSG00000027513,ENSMUSG00000004043,ENSMUSG00000061780,ENSMUSG00000027763,ENSMUSG00000029556,ENSMUSG00000021756,ENSMUSG00000026497,ENSMUSG00000007872,ENSMUSG00000025746,ENSMUSG00000029071,ENSMUSG00000000440,ENSMUSG00000056501,ENSMUSG00000024431,ENSMUSG00000020919,ENSMUSG00000053113,ENSMUSG00000071657,ENSMUSG00000078249,ENSMUSG00000015312,ENSMUSG00000002250,ENSMUSG00000029478,…	Age18vs3_NZO	memory
gsea.results.3410	wp	AGE/RAGE pathway (WP2324)	0.812375	1	-0.202356	-0.81497	406	62	ENSMUSG00000004043,ENSMUSG00000063065,ENSMUSG00000000441,ENSMUSG00000007815,ENSMUSG00000020919,ENSMUSG00000017737,ENSMUSG00000006699,ENSMUSG00000015950,ENSMUSG00000001847,ENSMUSG00000050965,ENSMUSG00000024927,ENSMUSG00000044167,ENSMUSG00000028914,ENSMUSG00000052889,ENSMUSG00000032402,ENSMUSG00000056220,ENSMUSG00000053436	Age18vs3_NZO	memory
gsea.results.3510	wp	Allograft Rejection (WP2328)	0.00391389	0.0923848	0.450693	1.8007	1	59	ENSMUSG00000025929,ENSMUSG00000015437,ENSMUSG00000022901,ENSMUSG00000029417,ENSMUSG00000027398,ENSMUSG00000000817,ENSMUSG00000026011,ENSMUSG00000061353,ENSMUSG00000074695,ENSMUSG00000016529,ENSMUSG00000029231,ENSMUSG00000079186,ENSMUSG00000026029,ENSMUSG00000022144,ENSMUSG00000037548,ENSMUSG00000075122,ENSMUSG00000090461,ENSMUSG00000067341,ENSMUSG00000026770	Age18vs3_NZO	memory
gsea.results.3610	wp	Alpha 6 Beta 4 signaling pathway (WP244)	0.245545	0.658117	-0.338244	-1.15634	123	29	ENSMUSG00000025499,ENSMUSG00000063065,ENSMUSG00000007815,ENSMUSG00000026479,ENSMUSG00000031834,ENSMUSG00000043733,ENSMUSG00000001847,ENSMUSG00000050965	Age18vs3_NZO	memory
gsea.results.3710	wp	Alzheimers Disease (WP2059)	0.17551	0.617635	-0.277945	-1.18147	85	86	ENSMUSG00000033765,ENSMUSG00000099269,ENSMUSG00000030730,ENSMUSG00000063065,ENSMUSG00000024959,ENSMUSG00000065512,ENSMUSG00000024942,ENSMUSG00000059552,ENSMUSG00000026959,ENSMUSG00000024960,ENSMUSG00000042644,ENSMUSG00000048895,ENSMUSG00000065485,ENSMUSG00000020734,ENSMUSG00000024401,ENSMUSG00000029467,ENSMUSG00000022092,ENSMUSG00000020715,ENSMUSG00000040061,ENSMUSG00000019370,ENSMUSG00000025887,…	Age18vs3_NZO	memory
gsea.results.3810	wp	Amino acid synthesis and interconversion (transamination) (WP3564)	0.0576923	0.401885	0.506272	1.43623	29	15	ENSMUSG00000029752,ENSMUSG00000025190,ENSMUSG00000030934,ENSMUSG00000031672,ENSMUSG00000024640,ENSMUSG00000026473	Age18vs3_NZO	memory
gsea.results.3910	wp	AMPK Signaling (WP1403)	0.588235	0.934334	-0.241973	-0.948786	289	55	ENSMUSG00000003865,ENSMUSG00000039936,ENSMUSG00000059552,ENSMUSG00000025153,ENSMUSG00000031834,ENSMUSG00000024900,ENSMUSG00000069631,ENSMUSG00000059201,ENSMUSG00000024830,ENSMUSG00000025583,ENSMUSG00000029471,ENSMUSG00000004056	Age18vs3_NZO	memory
gsea.results.4010	wp	Amyotrophic lateral sclerosis (ALS) (WP2447)	0.569721	0.928062	-0.264998	-0.928936	285	33	ENSMUSG00000024959,ENSMUSG00000003873,ENSMUSG00000059552,ENSMUSG00000023484,ENSMUSG00000063856,ENSMUSG00000024401,ENSMUSG00000001847,ENSMUSG00000022092,ENSMUSG00000002307,ENSMUSG00000025887,ENSMUSG00000030341,ENSMUSG00000028914,ENSMUSG00000035027,ENSMUSG00000053436	Age18vs3_NZO	memory
gsea.results.4110	wp	Androgen receptor signaling pathway (WP138)	0.144578	0.579227	-0.284811	-1.21319	71	85	ENSMUSG00000024824,ENSMUSG00000066512,ENSMUSG00000004934,ENSMUSG00000039615,ENSMUSG00000007815,ENSMUSG00000028800,ENSMUSG00000015120,ENSMUSG00000031834,ENSMUSG00000028964,ENSMUSG00000019303,ENSMUSG00000024926,ENSMUSG00000006699,ENSMUSG00000029478,ENSMUSG00000006932,ENSMUSG00000017146,ENSMUSG00000018501,ENSMUSG00000055024,ENSMUSG00000001847,ENSMUSG00000002307,ENSMUSG00000027678,ENSMUSG00000037935,…	Age18vs3_NZO	memory
gsea.results.4210	wp	Angiogenesis (WP1539)	0.894118	1	0.219457	0.691493	455	22	ENSMUSG00000000489,ENSMUSG00000029231,ENSMUSG00000031681,ENSMUSG00000027646,ENSMUSG00000028978,ENSMUSG00000037225	Age18vs3_NZO	memory
gsea.results.4310	wp	Angiogenesis overview (WP1993)	0.79065	0.99316	-0.210655	-0.835557	388	58	ENSMUSG00000024959,ENSMUSG00000000441,ENSMUSG00000028064,ENSMUSG00000039936,ENSMUSG00000019312,ENSMUSG00000017737,ENSMUSG00000006699,ENSMUSG00000017776,ENSMUSG00000043733,ENSMUSG00000039952,ENSMUSG00000022309,ENSMUSG00000001847	Age18vs3_NZO	memory
gsea.results.4410	wp	APC/C-mediated degradation of cell cycle proteins (WP3557)	0.058	0.401885	-0.32976	-1.36408	28	73	ENSMUSG00000026965,ENSMUSG00000014769,ENSMUSG00000018286,ENSMUSG00000024338,ENSMUSG00000017221,ENSMUSG00000069744,ENSMUSG00000078153,ENSMUSG00000025358,ENSMUSG00000020897,ENSMUSG00000029466,ENSMUSG00000020235,ENSMUSG00000078652,ENSMUSG00000026229,ENSMUSG00000020720,ENSMUSG00000096727,ENSMUSG00000027496,ENSMUSG00000031897,ENSMUSG00000036309,ENSMUSG00000020687	Age18vs3_NZO	memory
gsea.results.4510	wp	Apoptosis (WP254)	0.1917	0.624076	0.274766	1.14802	96	77	ENSMUSG00000015437,ENSMUSG00000025888,ENSMUSG00000000817,ENSMUSG00000032000,ENSMUSG00000029771,ENSMUSG00000024521,ENSMUSG00000052684,ENSMUSG00000048583,ENSMUSG00000057367,ENSMUSG00000020053,ENSMUSG00000046607,ENSMUSG00000079186,ENSMUSG00000024402,ENSMUSG00000026029	Age18vs3_NZO	memory
gsea.results.4610	wp	Apoptosis Modulation and Signaling (WP1772)	0.0710059	0.429837	0.306519	1.2917	35	81	ENSMUSG00000020085,ENSMUSG00000025888,ENSMUSG00000000817,ENSMUSG00000032000,ENSMUSG00000024521,ENSMUSG00000052684,ENSMUSG00000099974,ENSMUSG00000014453,ENSMUSG00000089929,ENSMUSG00000034573,ENSMUSG00000057367,ENSMUSG00000026072,ENSMUSG00000102037,ENSMUSG00000037613,ENSMUSG00000046607,ENSMUSG00000026029,ENSMUSG00000031392,ENSMUSG00000027997,ENSMUSG00000053820,ENSMUSG00000025860,ENSMUSG00000032508,…	Age18vs3_NZO	memory
gsea.results.4710	wp	Apoptosis Modulation by HSP70 (WP384)	0.155039	0.585063	0.416858	1.26885	79	19	ENSMUSG00000000817,ENSMUSG00000026029,ENSMUSG00000027997,ENSMUSG00000024778,ENSMUSG00000028163,ENSMUSG00000021408,ENSMUSG00000025076,ENSMUSG00000019979	Age18vs3_NZO	memory
gsea.results.4810	wp	Apoptosis-related network due to altered Notch3 in ovarian cancer (WP2864)	0.459406	0.885322	-0.26216	-0.994617	231	46	ENSMUSG00000017716,ENSMUSG00000028800,ENSMUSG00000053113,ENSMUSG00000071076,ENSMUSG00000024401,ENSMUSG00000003541,ENSMUSG00000057672,ENSMUSG00000020715,ENSMUSG00000026842,ENSMUSG00000032035,ENSMUSG00000025980,ENSMUSG00000022781,ENSMUSG00000026875,ENSMUSG00000018166,ENSMUSG00000001729,ENSMUSG00000004951,ENSMUSG00000059456	Age18vs3_NZO	memory
gsea.results.4910	wp	Apoptotic execution phase (WP1784)	0.0444444	0.390528	0.398255	1.4548	21	40	ENSMUSG00000030516,ENSMUSG00000031377,ENSMUSG00000057367,ENSMUSG00000054717,ENSMUSG00000005871,ENSMUSG00000026029,ENSMUSG00000030498,ENSMUSG00000024812,ENSMUSG00000027997,ENSMUSG00000022789,ENSMUSG00000018411,ENSMUSG00000000303,ENSMUSG00000054889	Age18vs3_NZO	memory
gsea.results.5010	wp	Arachidonic acid metabolism (WP2650)	0.639918	0.95103	0.247041	0.905136	310	41	ENSMUSG00000029919,ENSMUSG00000073424,ENSMUSG00000024087,ENSMUSG00000023088,ENSMUSG00000022040,ENSMUSG00000062464,ENSMUSG00000047250,ENSMUSG00000027983,ENSMUSG00000003484	Age18vs3_NZO	memory
gsea.results.5110	wp	Arrhythmogenic Right Ventricular Cardiomyopathy (WP2118)	0.345098	0.790164	0.26767	1.06455	175	58	ENSMUSG00000017412,ENSMUSG00000045103,ENSMUSG00000024985,ENSMUSG00000028063,ENSMUSG00000069806,ENSMUSG00000001964,ENSMUSG00000019146,ENSMUSG00000042284,ENSMUSG00000053395,ENSMUSG00000034664,ENSMUSG00000015533,ENSMUSG00000041957	Age18vs3_NZO	memory
gsea.results.5210	wp	Aryl Hydrocarbon Receptor (WP2586)	0.774648	0.99316	0.224304	0.831379	384	42	ENSMUSG00000002944,ENSMUSG00000029919,ENSMUSG00000024087,ENSMUSG00000000078,ENSMUSG00000019817,ENSMUSG00000030110,ENSMUSG00000048490,ENSMUSG00000015568,ENSMUSG00000027646,ENSMUSG00000028163,ENSMUSG00000019768,ENSMUSG00000019256	Age18vs3_NZO	memory
gsea.results.536	wp	Aryl Hydrocarbon Receptor Pathway (WP2873)	0.380567	0.819819	0.296566	1.04694	187	35	ENSMUSG00000027398,ENSMUSG00000024087,ENSMUSG00000052684,ENSMUSG00000040010,ENSMUSG00000048612,ENSMUSG00000021668,ENSMUSG00000021373,ENSMUSG00000024578,ENSMUSG00000027646,ENSMUSG00000027720,ENSMUSG00000055170,ENSMUSG00000019256,ENSMUSG00000019102,ENSMUSG00000004296,ENSMUSG00000052837,ENSMUSG00000027776,ENSMUSG00000021575	Age18vs3_NZO	memory
gsea.results.541	wp	Asparagine N-linked glycosylation (WP1785)	0.575758	0.930114	-0.223499	-0.944166	284	81	ENSMUSG00000075419,ENSMUSG00000022885,ENSMUSG00000018761,ENSMUSG00000026810,ENSMUSG00000006517,ENSMUSG00000032306,ENSMUSG00000027642,ENSMUSG00000017929,ENSMUSG00000028673,ENSMUSG00000003402,ENSMUSG00000049922,ENSMUSG00000024807,ENSMUSG00000037306,ENSMUSG00000063362,ENSMUSG00000032123,ENSMUSG00000012117,ENSMUSG00000071650,ENSMUSG00000070284	Age18vs3_NZO	memory
gsea.results.551	wp	Assembly of collagen fibrils and other multimeric structures (WP2798)	0.211813	0.629972	-0.398653	-1.18425	103	17	ENSMUSG00000024330,ENSMUSG00000026479,ENSMUSG00000000693,ENSMUSG00000001506,ENSMUSG00000045672,ENSMUSG00000024421,ENSMUSG00000022483,ENSMUSG00000020758,ENSMUSG00000029661,ENSMUSG00000056174	Age18vs3_NZO	memory
gsea.results.561	wp	Assembly of the primary cilium (WP3498)	0.559921	0.927999	0.204745	0.960893	284	167	ENSMUSG00000051444,ENSMUSG00000033282,ENSMUSG00000047193,ENSMUSG00000037325,ENSMUSG00000022911,ENSMUSG00000024253,ENSMUSG00000079710,ENSMUSG00000031347,ENSMUSG00000062563,ENSMUSG00000022837,ENSMUSG00000031789,ENSMUSG00000025008,ENSMUSG00000021877,ENSMUSG00000019942,ENSMUSG00000034467,ENSMUSG00000029763,ENSMUSG00000075272,ENSMUSG00000007564,ENSMUSG00000031161,ENSMUSG00000030323,ENSMUSG00000060090,…	Age18vs3_NZO	memory
gsea.results.571	wp	ATF4 activates genes (WP2753)	0.245098	0.658117	0.3762	1.18538	124	22	ENSMUSG00000029752,ENSMUSG00000026628,ENSMUSG00000033166,ENSMUSG00000024472,ENSMUSG00000032897,ENSMUSG00000022685,ENSMUSG00000027714,ENSMUSG00000034321	Age18vs3_NZO	memory
gsea.results.581	wp	ATM Signaling Pathway (WP2516)	0.806773	1	-0.221995	-0.794368	404	36	ENSMUSG00000024824,ENSMUSG00000059552,ENSMUSG00000025358,ENSMUSG00000025507,ENSMUSG00000020380,ENSMUSG00000017146,ENSMUSG00000026842,ENSMUSG00000041997,ENSMUSG00000020184	Age18vs3_NZO	memory
gsea.results.591	wp	B Cell Receptor Signaling Pathway (WP23)	0.61245	0.938005	-0.210555	-0.920308	304	97	ENSMUSG00000025499,ENSMUSG00000000441,ENSMUSG00000034342,ENSMUSG00000060261,ENSMUSG00000022508,ENSMUSG00000040751,ENSMUSG00000003644,ENSMUSG00000031834,ENSMUSG00000039844,ENSMUSG00000004266,ENSMUSG00000034902,ENSMUSG00000026395,ENSMUSG00000006699,ENSMUSG00000017776,ENSMUSG00000043733,ENSMUSG00000037337,ENSMUSG00000009621,ENSMUSG00000001847,ENSMUSG00000024558,ENSMUSG00000024927,ENSMUSG00000044167,…	Age18vs3_NZO	memory
gsea.results.601	wp	BDNF signaling pathway (WP2380)	0.4334	0.868684	-0.224141	-1.01373	217	129	ENSMUSG00000056201,ENSMUSG00000095788,ENSMUSG00000025499,ENSMUSG00000095028,ENSMUSG00000004043,ENSMUSG00000063065,ENSMUSG00000024959,ENSMUSG00000000441,ENSMUSG00000074677,ENSMUSG00000026959,ENSMUSG00000078783,ENSMUSG00000003644,ENSMUSG00000048895,ENSMUSG00000031834,ENSMUSG00000020919,ENSMUSG00000003575,ENSMUSG00000006699,ENSMUSG00000030733,ENSMUSG00000006932,ENSMUSG00000043733,ENSMUSG00000015950,…	Age18vs3_NZO	memory
gsea.results.611	wp	Beta-catenin independent WNT signaling (WP3558)	0.002	0.0636301	-0.363013	-1.63182	0	125	ENSMUSG00000023439,ENSMUSG00000014769,ENSMUSG00000020888,ENSMUSG00000018293,ENSMUSG00000005699,ENSMUSG00000018286,ENSMUSG00000029064,ENSMUSG00000029713,ENSMUSG00000060216,ENSMUSG00000024338,ENSMUSG00000022568,ENSMUSG00000025739,ENSMUSG00000017221,ENSMUSG00000007815,ENSMUSG00000024960,ENSMUSG00000018363,ENSMUSG00000042644,ENSMUSG00000069744,ENSMUSG00000078153,ENSMUSG00000029071,ENSMUSG00000018012,…	Age18vs3_NZO	memory
gsea.results.621	wp	Bile acid and bile salt metabolism (WP1788)	0.984221	1	0.163106	0.536164	498	26	ENSMUSG00000023963,ENSMUSG00000039519,ENSMUSG00000039653,ENSMUSG00000022244,ENSMUSG00000050445,ENSMUSG00000029368	Age18vs3_NZO	memory
gsea.results.631	wp	Binding and Uptake of Ligands by Scavenger Receptors (WP2784)	0.688	0.980303	-0.250619	-0.86481	343	31	ENSMUSG00000068246,ENSMUSG00000028356,ENSMUSG00000091694,ENSMUSG00000036655,ENSMUSG00000050708,ENSMUSG00000050014,ENSMUSG00000091650	Age18vs3_NZO	memory
gsea.results.641	wp	Bladder Cancer (WP2828)	0.599222	0.934334	-0.274926	-0.908883	307	25	ENSMUSG00000025499,ENSMUSG00000059552,ENSMUSG00000006728,ENSMUSG00000031834	Age18vs3_NZO	memory
gsea.results.651	wp	BMAL1:CLOCK,NPAS2 activates circadian gene expression (WP3355)	0.512097	0.898257	0.289664	0.955857	253	27	ENSMUSG00000029167,ENSMUSG00000030103,ENSMUSG00000048490,ENSMUSG00000037727,ENSMUSG00000025958,ENSMUSG00000055866,ENSMUSG00000055116,ENSMUSG00000032238,ENSMUSG00000040187,ENSMUSG00000020572,ENSMUSG00000029238,ENSMUSG00000030256	Age18vs3_NZO	memory
gsea.results.661	wp	Branched-chain amino acid catabolism (WP3556)	0.013834	0.198756	0.556859	1.71685	6	20	ENSMUSG00000032263,ENSMUSG00000021646,ENSMUSG00000027332,ENSMUSG00000000340,ENSMUSG00000025260,ENSMUSG00000031969,ENSMUSG00000020664,ENSMUSG00000032047,ENSMUSG00000029776,ENSMUSG00000037826,ENSMUSG00000026687,ENSMUSG00000060376	Age18vs3_NZO	memory
gsea.results.671	wp	C-type lectin receptors (CLRs) (WP3354)	0.165984	0.5978	-0.26631	-1.17016	80	108	ENSMUSG00000014769,ENSMUSG00000025499,ENSMUSG00000000441,ENSMUSG00000018286,ENSMUSG00000030793,ENSMUSG00000031494,ENSMUSG00000024338,ENSMUSG00000020307,ENSMUSG00000017221,ENSMUSG00000042644,ENSMUSG00000069744,ENSMUSG00000058715,ENSMUSG00000078153,ENSMUSG00000022414,ENSMUSG00000078652,ENSMUSG00000026229,ENSMUSG00000020720,ENSMUSG00000096727,ENSMUSG00000031897,ENSMUSG00000036309,ENSMUSG00000001029,…	Age18vs3_NZO	memory
gsea.results.681	wp	Calcium Regulation in the Cardiac Cell (WP536)	0.157371	0.585063	-0.265872	-1.18602	78	116	ENSMUSG00000023439,ENSMUSG00000026527,ENSMUSG00000043448,ENSMUSG00000047281,ENSMUSG00000029064,ENSMUSG00000029713,ENSMUSG00000060216,ENSMUSG00000026778,ENSMUSG00000025739,ENSMUSG00000024960,ENSMUSG00000042644,ENSMUSG00000020849,ENSMUSG00000024186,ENSMUSG00000049908,ENSMUSG00000032601,ENSMUSG00000021313,ENSMUSG00000032562,ENSMUSG00000030844,ENSMUSG00000041329,ENSMUSG00000026576,ENSMUSG00000029467,…	Age18vs3_NZO	memory
gsea.results.691	wp	Cardiac Hypertrophic Response (WP2795)	0.466535	0.885322	-0.259709	-1.00201	236	48	ENSMUSG00000009555,ENSMUSG00000022475,ENSMUSG00000063065,ENSMUSG00000000441,ENSMUSG00000024401,ENSMUSG00000042349,ENSMUSG00000037337,ENSMUSG00000001847,ENSMUSG00000004056,ENSMUSG00000002603,ENSMUSG00000050965,ENSMUSG00000020941,ENSMUSG00000030341,ENSMUSG00000001175,ENSMUSG00000024122	Age18vs3_NZO	memory
gsea.results.701	wp	Cardiac Progenitor Differentiation (WP2406)	0.234343	0.650797	0.313878	1.14658	115	40	ENSMUSG00000074637,ENSMUSG00000037171,ENSMUSG00000015579,ENSMUSG00000063804,ENSMUSG00000005583,ENSMUSG00000048583,ENSMUSG00000029231,ENSMUSG00000025902,ENSMUSG00000022812,ENSMUSG00000020053,ENSMUSG00000021604,ENSMUSG00000027168,ENSMUSG00000041324	Age18vs3_NZO	memory
gsea.results.711	wp	Cargo concentration in the ER (WP3560)	0.917172	1	-0.200123	-0.665582	453	26	ENSMUSG00000056271	Age18vs3_NZO	memory
gsea.results.721	wp	Cell Cycle (WP179)	0.965447	1	-0.164014	-0.702091	474	90	ENSMUSG00000018983,ENSMUSG00000022475,ENSMUSG00000017499,ENSMUSG00000024947,ENSMUSG00000059552,ENSMUSG00000006728,ENSMUSG00000028800,ENSMUSG00000020849,ENSMUSG00000025358,ENSMUSG00000048076,ENSMUSG00000000184,ENSMUSG00000014859,ENSMUSG00000027641,ENSMUSG00000055024,ENSMUSG00000018965,ENSMUSG00000002603,ENSMUSG00000026842	Age18vs3_NZO	memory
gsea.results.731	wp	Cell Cycle Checkpoints (WP1775)	0.215686	0.633321	-0.250128	-1.13162	109	127	ENSMUSG00000026965,ENSMUSG00000014769,ENSMUSG00000024824,ENSMUSG00000004934,ENSMUSG00000018286,ENSMUSG00000017499,ENSMUSG00000047281,ENSMUSG00000059552,ENSMUSG00000024338,ENSMUSG00000112039,ENSMUSG00000017221,ENSMUSG00000020849,ENSMUSG00000069744,ENSMUSG00000078153,ENSMUSG00000025358,ENSMUSG00000029466,ENSMUSG00000024926,ENSMUSG00000078652,ENSMUSG00000020380,ENSMUSG00000026229,ENSMUSG00000020720,…	Age18vs3_NZO	memory
gsea.results.741	wp	Cell Differentiation - Index (WP2029)	0.190381	0.624076	0.386615	1.23972	94	24	ENSMUSG00000079033,ENSMUSG00000040610,ENSMUSG00000065424,ENSMUSG00000005583,ENSMUSG00000065397,ENSMUSG00000065597,ENSMUSG00000065578,ENSMUSG00000065399	Age18vs3_NZO	memory
gsea.results.751	wp	Cell Differentiation - meta (WP2023)	0.0221328	0.268506	0.473751	1.62272	10	32	ENSMUSG00000003032,ENSMUSG00000074637,ENSMUSG00000079033,ENSMUSG00000040610,ENSMUSG00000065424,ENSMUSG00000065592,ENSMUSG00000005583,ENSMUSG00000065397,ENSMUSG00000065597,ENSMUSG00000065578	Age18vs3_NZO	memory
gsea.results.761	wp	Cell junction organization (WP1793)	0.00998004	0.163209	0.387099	1.55899	4	62	ENSMUSG00000064115,ENSMUSG00000022321,ENSMUSG00000005338,ENSMUSG00000066058,ENSMUSG00000028217,ENSMUSG00000032076,ENSMUSG00000047230,ENSMUSG00000022438,ENSMUSG00000037625,ENSMUSG00000046798,ENSMUSG00000032473,ENSMUSG00000066720,ENSMUSG00000025812,ENSMUSG00000038235,ENSMUSG00000019920,ENSMUSG00000022132,ENSMUSG00000034101,ENSMUSG00000022512,ENSMUSG00000031133,ENSMUSG00000055976,ENSMUSG00000000303	Age18vs3_NZO	memory
gsea.results.771	wp	Cell surface interactions at the vascular wall (WP1794)	0.105906	0.503328	-0.293023	-1.26785	51	93	ENSMUSG00000095788,ENSMUSG00000026581,ENSMUSG00000025499,ENSMUSG00000095028,ENSMUSG00000074677,ENSMUSG00000019312,ENSMUSG00000004709,ENSMUSG00000051457,ENSMUSG00000078783,ENSMUSG00000058715,ENSMUSG00000027737,ENSMUSG00000071866,ENSMUSG00000031834,ENSMUSG00000015355,ENSMUSG00000004266,ENSMUSG00000000958,ENSMUSG00000010095,ENSMUSG00000030786,ENSMUSG00000041329,ENSMUSG00000043733,ENSMUSG00000027863,…	Age18vs3_NZO	memory
gsea.results.781	wp	Cellular response to heat stress (WP3395)	0.315476	0.761437	-0.261842	-1.08282	158	72	ENSMUSG00000020739,ENSMUSG00000063065,ENSMUSG00000052533,ENSMUSG00000020849,ENSMUSG00000039509,ENSMUSG00000024142,ENSMUSG00000051518,ENSMUSG00000036678,ENSMUSG00000055024,ENSMUSG00000025583,ENSMUSG00000011096,ENSMUSG00000024359,ENSMUSG00000054499,ENSMUSG00000001855,ENSMUSG00000053293,ENSMUSG00000052798,ENSMUSG00000019505,ENSMUSG00000014195,ENSMUSG00000033712,ENSMUSG00000020361,ENSMUSG00000028884,…	Age18vs3_NZO	memory
gsea.results.791	wp	Cholesterol biosynthesis (WP1795)	0.426357	0.858299	0.334034	1.01675	219	19	ENSMUSG00000026675,ENSMUSG00000058258,ENSMUSG00000031604,ENSMUSG00000093930,ENSMUSG00000021273,ENSMUSG00000022351,ENSMUSG00000031168,ENSMUSG00000001467	Age18vs3_NZO	memory
gsea.results.801	wp	Chromatin modifying enzymes (WP3362)	0.698	0.982851	-0.210687	-0.871525	348	73	ENSMUSG00000029580,ENSMUSG00000028800,ENSMUSG00000059995,ENSMUSG00000052915,ENSMUSG00000024926,ENSMUSG00000020918,ENSMUSG00000037570,ENSMUSG00000052293,ENSMUSG00000055024,ENSMUSG00000010453,ENSMUSG00000003868,ENSMUSG00000028899,ENSMUSG00000066900,ENSMUSG00000038909,ENSMUSG00000027569,ENSMUSG00000061104,ENSMUSG00000026917,ENSMUSG00000054836,ENSMUSG00000022387,ENSMUSG00000038697,ENSMUSG00000066415,…	Age18vs3_NZO	memory
gsea.results.811	wp	Circadian Clock (WP1797)	0.862823	1	-0.199226	-0.773087	433	50	ENSMUSG00000040385,ENSMUSG00000025162,ENSMUSG00000004455,ENSMUSG00000024431,ENSMUSG00000003575,ENSMUSG00000036309,ENSMUSG00000018501,ENSMUSG00000055024,ENSMUSG00000038369,ENSMUSG00000020889,ENSMUSG00000001419,ENSMUSG00000019505,ENSMUSG00000026077,ENSMUSG00000024042,ENSMUSG00000032185,ENSMUSG00000062115,ENSMUSG00000015846	Age18vs3_NZO	memory
gsea.results.821	wp	Circadian rythm related genes (WP3594)	0.8875	1	-0.177447	-0.833085	425	172	ENSMUSG00000060882,ENSMUSG00000040385,ENSMUSG00000025162,ENSMUSG00000059552,ENSMUSG00000007872,ENSMUSG00000006728,ENSMUSG00000028800,ENSMUSG00000025746,ENSMUSG00000004455,ENSMUSG00000000440,ENSMUSG00000096370,ENSMUSG00000024900,ENSMUSG00000039994,ENSMUSG00000003575,ENSMUSG00000015090,ENSMUSG00000020719,ENSMUSG00000005705,ENSMUSG00000027584,ENSMUSG00000071076,ENSMUSG00000022897,ENSMUSG00000059201,…	Age18vs3_NZO	memory
gsea.results.831	wp	Class I MHC mediated antigen processing &amp; presentation (WP3577)	0.908367	1	-0.170283	-0.836066	455	230	ENSMUSG00000026965,ENSMUSG00000052752,ENSMUSG00000014769,ENSMUSG00000042572,ENSMUSG00000024339,ENSMUSG00000018286,ENSMUSG00000039615,ENSMUSG00000024338,ENSMUSG00000020307,ENSMUSG00000059890,ENSMUSG00000017221,ENSMUSG00000041528,ENSMUSG00000018363,ENSMUSG00000066687,ENSMUSG00000029577,ENSMUSG00000069744,ENSMUSG00000078153,ENSMUSG00000020390,ENSMUSG00000003308,ENSMUSG00000053113,ENSMUSG00000029466,…	Age18vs3_NZO	memory
gsea.results.841	wp	Collagen biosynthesis and modifying enzymes (WP2725)	0.88	1	-0.212848	-0.734475	439	31	ENSMUSG00000016356,ENSMUSG00000024330,ENSMUSG00000025130,ENSMUSG00000004846,ENSMUSG00000032374	Age18vs3_NZO	memory
gsea.results.851	wp	Collagen degradation (WP2708)	0.93	1	-0.197097	-0.680122	464	31	ENSMUSG00000007891,ENSMUSG00000020125,ENSMUSG00000017737,ENSMUSG00000025355,ENSMUSG00000030530,ENSMUSG00000031555	Age18vs3_NZO	memory
gsea.results.861	wp	Complement Activation (WP545)	0.00207039	0.0636301	-0.675061	-1.95633	0	16	ENSMUSG00000098470,ENSMUSG00000079343,ENSMUSG00000038521,ENSMUSG00000061780,ENSMUSG00000026401,ENSMUSG00000015083	Age18vs3_NZO	memory
gsea.results.871	wp	Complement and Coagulation Cascades (WP558)	0.390533	0.829657	-0.283839	-1.03632	197	40	ENSMUSG00000098470,ENSMUSG00000079343,ENSMUSG00000038521,ENSMUSG00000061780,ENSMUSG00000026401,ENSMUSG00000021492,ENSMUSG00000015083	Age18vs3_NZO	memory
gsea.results.881	wp	Complement cascade (WP1798)	0.00604839	0.104535	-0.5518	-1.7459	2	21	ENSMUSG00000098470,ENSMUSG00000079343,ENSMUSG00000038521,ENSMUSG00000061780,ENSMUSG00000026401,ENSMUSG00000015083	Age18vs3_NZO	memory
gsea.results.891	wp	Constitutive Androstane Receptor Pathway (WP2875)	0.741811	0.982851	0.279725	0.810838	384	16	ENSMUSG00000029167,ENSMUSG00000041133,ENSMUSG00000000739	Age18vs3_NZO	memory
gsea.results.901	wp	Copper homeostasis (WP3286)	0.0727273	0.429837	0.372808	1.36184	35	40	ENSMUSG00000079037,ENSMUSG00000070348,ENSMUSG00000015652,ENSMUSG00000052684,ENSMUSG00000022812,ENSMUSG00000005871,ENSMUSG00000022892,ENSMUSG00000006567,ENSMUSG00000018411,ENSMUSG00000066152,ENSMUSG00000025860,ENSMUSG00000031760,ENSMUSG00000033792,ENSMUSG00000046516,ENSMUSG00000032086,ENSMUSG00000066150,ENSMUSG00000052593,ENSMUSG00000022982,ENSMUSG00000051355	Age18vs3_NZO	memory
gsea.results.911	wp	Corticotropin-releasing hormone (WP2355)	0.663306	0.961586	-0.213231	-0.892104	328	77	ENSMUSG00000023439,ENSMUSG00000063065,ENSMUSG00000000441,ENSMUSG00000029064,ENSMUSG00000029713,ENSMUSG00000060216,ENSMUSG00000026778,ENSMUSG00000007815,ENSMUSG00000032323,ENSMUSG00000032562,ENSMUSG00000071076,ENSMUSG00000006932,ENSMUSG00000020715,ENSMUSG00000002603,ENSMUSG00000057530,ENSMUSG00000050965,ENSMUSG00000024927,ENSMUSG00000034781,ENSMUSG00000001552,ENSMUSG00000074886,ENSMUSG00000025887,…	Age18vs3_NZO	memory
gsea.results.921	wp	Costimulation by the CD28 family (WP1799)	0.469388	0.885322	-0.256611	-1.00094	229	53	ENSMUSG00000002033,ENSMUSG00000024777,ENSMUSG00000032093,ENSMUSG00000031834,ENSMUSG00000032312,ENSMUSG00000042333,ENSMUSG00000004266,ENSMUSG00000032094,ENSMUSG00000024142,ENSMUSG00000019699,ENSMUSG00000006699,ENSMUSG00000042351,ENSMUSG00000043733,ENSMUSG00000001847,ENSMUSG00000004056,ENSMUSG00000020349	Age18vs3_NZO	memory
gsea.results.931	wp	Cytokines and Inflammatory Response (WP530)	0.240891	0.657104	0.375802	1.19386	118	23	ENSMUSG00000040329,ENSMUSG00000027398,ENSMUSG00000031712,ENSMUSG00000016529,ENSMUSG00000014599,ENSMUSG00000023274,ENSMUSG00000067341,ENSMUSG00000048806,ENSMUSG00000027720,ENSMUSG00000055170,ENSMUSG00000004371,ENSMUSG00000004296,ENSMUSG00000025856	Age18vs3_NZO	memory
gsea.results.941	wp	Cytoplasmic Ribosomal Proteins (WP477)	0.0020202	0.0636301	-0.584238	-2.27491	0	52	ENSMUSG00000028234,ENSMUSG00000071415,ENSMUSG00000038274,ENSMUSG00000067288,ENSMUSG00000017404,ENSMUSG00000059070,ENSMUSG00000063457,ENSMUSG00000003644,ENSMUSG00000037563,ENSMUSG00000009927,ENSMUSG00000037805,ENSMUSG00000061787,ENSMUSG00000002500,ENSMUSG00000029614,ENSMUSG00000008683,ENSMUSG00000057322,ENSMUSG00000040952,ENSMUSG00000024830,ENSMUSG00000000740,ENSMUSG00000032518,ENSMUSG00000003970,…	Age18vs3_NZO	memory
gsea.results.951	wp	Cytosolic sensors of pathogen-associated DNA (WP2794)	0.525253	0.902895	-0.249946	-0.973241	259	52	ENSMUSG00000003184,ENSMUSG00000038489,ENSMUSG00000004667,ENSMUSG00000022471,ENSMUSG00000021494,ENSMUSG00000006932,ENSMUSG00000055024,ENSMUSG00000028099,ENSMUSG00000002147,ENSMUSG00000024927,ENSMUSG00000025498,ENSMUSG00000043279	Age18vs3_NZO	memory
gsea.results.961	wp	DAG and IP3 signaling (WP2688)	0.90101	1	-0.208515	-0.693491	445	26	ENSMUSG00000042644,ENSMUSG00000032601,ENSMUSG00000025855,ENSMUSG00000050965,ENSMUSG00000019370,ENSMUSG00000001175,ENSMUSG00000005580,ENSMUSG00000059173,ENSMUSG00000022994	Age18vs3_NZO	memory
gsea.results.971	wp	DAP12 interactions (WP2694)	0.762846	0.99316	-0.239422	-0.806397	385	27	ENSMUSG00000025499,ENSMUSG00000031834,ENSMUSG00000002699,ENSMUSG00000042351,ENSMUSG00000009621,ENSMUSG00000001847,ENSMUSG00000063193	Age18vs3_NZO	memory
gsea.results.981	wp	Deadenylation-dependent mRNA decay (WP2659)	0.917485	1	-0.194868	-0.737513	466	45	ENSMUSG00000059796,ENSMUSG00000032097,ENSMUSG00000034259,ENSMUSG00000020515,ENSMUSG00000025580,ENSMUSG00000036270,ENSMUSG00000007050,ENSMUSG00000061286,ENSMUSG00000005682,ENSMUSG00000022884	Age18vs3_NZO	memory
gsea.results.991	wp	Degradation of beta-catenin by the destruction complex (WP2773)	0.320565	0.765701	-0.258039	-1.07957	158	77	ENSMUSG00000014769,ENSMUSG00000018286,ENSMUSG00000024777,ENSMUSG00000024338,ENSMUSG00000017221,ENSMUSG00000028800,ENSMUSG00000069744,ENSMUSG00000078153,ENSMUSG00000000782,ENSMUSG00000078652,ENSMUSG00000026229,ENSMUSG00000020720,ENSMUSG00000096727,ENSMUSG00000031897,ENSMUSG00000006932,ENSMUSG00000036309,ENSMUSG00000022400,ENSMUSG00000032280,ENSMUSG00000020349,ENSMUSG00000029440,ENSMUSG00000037373	Age18vs3_NZO	memory
gsea.results.1001	wp	Degradation of the extracellular matrix (WP2774)	0.760246	0.99316	0.249067	0.803377	370	25	ENSMUSG00000050578,ENSMUSG00000028763,ENSMUSG00000015647,ENSMUSG00000026478,ENSMUSG00000000303,ENSMUSG00000000901,ENSMUSG00000026639,ENSMUSG00000005800,ENSMUSG00000018620	Age18vs3_NZO	memory
gsea.results.1011	wp	Detoxification of Reactive Oxygen Species (WP2824)	0.99006	1	-0.175336	-0.571125	497	24	ENSMUSG00000005161,ENSMUSG00000025130,ENSMUSG00000063856,ENSMUSG00000018585	Age18vs3_NZO	memory
gsea.results.1021	wp	Differentiation of white and brown adipocyte (WP2895)	0.12253	0.537963	0.429908	1.32545	61	20	ENSMUSG00000029167,ENSMUSG00000032368,ENSMUSG00000006221,ENSMUSG00000031681,ENSMUSG00000010476,ENSMUSG00000056216,ENSMUSG00000024526,ENSMUSG00000033871,ENSMUSG00000036139,ENSMUSG00000022878,ENSMUSG00000034957,ENSMUSG00000021540	Age18vs3_NZO	memory
gsea.results.1031	wp	Differentiation Pathway (WP2848)	0.653226	0.956432	0.247909	0.892472	323	38	ENSMUSG00000032420,ENSMUSG00000000489,ENSMUSG00000021765,ENSMUSG00000037171,ENSMUSG00000020053,ENSMUSG00000036585,ENSMUSG00000014599,ENSMUSG00000019966,ENSMUSG00000041324	Age18vs3_NZO	memory
gsea.results.1041	wp	Diurnally Regulated Genes with Circadian Orthologs (WP410)	0.313402	0.760412	0.294044	1.0923	151	43	ENSMUSG00000033863,ENSMUSG00000056234,ENSMUSG00000047963,ENSMUSG00000058258,ENSMUSG00000031586,ENSMUSG00000009630,ENSMUSG00000024145,ENSMUSG00000040640,ENSMUSG00000036478,ENSMUSG00000026021,ENSMUSG00000055866,ENSMUSG00000030199,ENSMUSG00000055116,ENSMUSG00000027002,ENSMUSG00000015755,ENSMUSG00000037458,ENSMUSG00000029238,ENSMUSG00000067279	Age18vs3_NZO	memory
gsea.results.1051	wp	DNA Damage Bypass (WP1803)	0.281124	0.719451	-0.306625	-1.11468	139	39	ENSMUSG00000024854,ENSMUSG00000024740,ENSMUSG00000020390,ENSMUSG00000037474,ENSMUSG00000032596,ENSMUSG00000039703,ENSMUSG00000035692,ENSMUSG00000022400,ENSMUSG00000000275,ENSMUSG00000019505,ENSMUSG00000038644,ENSMUSG00000031826,ENSMUSG00000026082,ENSMUSG00000028884,ENSMUSG00000008348,ENSMUSG00000023104	Age18vs3_NZO	memory
gsea.results.1061	wp	DNA Damage Response (only ATM dependent) (WP710)	0.846154	1	-0.185938	-0.818597	417	105	ENSMUSG00000020888,ENSMUSG00000025499,ENSMUSG00000024959,ENSMUSG00000003873,ENSMUSG00000039936,ENSMUSG00000059552,ENSMUSG00000007815,ENSMUSG00000022508,ENSMUSG00000029071,ENSMUSG00000018012,ENSMUSG00000031834,ENSMUSG00000000782,ENSMUSG00000019699,ENSMUSG00000000184,ENSMUSG00000006699,ENSMUSG00000006932,ENSMUSG00000001847,ENSMUSG00000004056,ENSMUSG00000002603,ENSMUSG00000026842,ENSMUSG00000057789	Age18vs3_NZO	memory
gsea.results.1071	wp	DNA Damage Response (WP707)	0.375	0.819819	-0.261408	-1.03661	185	57	ENSMUSG00000024824,ENSMUSG00000003873,ENSMUSG00000047281,ENSMUSG00000059552,ENSMUSG00000006728,ENSMUSG00000025358,ENSMUSG00000025507,ENSMUSG00000015312,ENSMUSG00000000184,ENSMUSG00000020380,ENSMUSG00000020694,ENSMUSG00000017146	Age18vs3_NZO	memory
gsea.results.1081	wp	DNA Damage/Telomere Stress Induced Senescence (WP3565)	0.579051	0.930114	-0.275324	-0.927317	292	27	ENSMUSG00000059552,ENSMUSG00000025358,ENSMUSG00000078249,ENSMUSG00000024926,ENSMUSG00000020380,ENSMUSG00000038000	Age18vs3_NZO	memory
gsea.results.1091	wp	DNA Double Strand Break Response (WP3543)	0.340637	0.790164	-0.300334	-1.07469	170	36	ENSMUSG00000004934,ENSMUSG00000059552,ENSMUSG00000112039,ENSMUSG00000015120,ENSMUSG00000003099,ENSMUSG00000018362,ENSMUSG00000024926,ENSMUSG00000020380,ENSMUSG00000017146,ENSMUSG00000026842,ENSMUSG00000002748,ENSMUSG00000019505	Age18vs3_NZO	memory
gsea.results.1101	wp	DNA Replication (WP466)	0.848249	1	-0.219209	-0.777369	435	34	ENSMUSG00000024854,ENSMUSG00000017499,ENSMUSG00000024833,ENSMUSG00000025358	Age18vs3_NZO	memory
gsea.results.1111	wp	Dopaminergic Neurogenesis (WP2855)	0.145749	0.579227	0.405173	1.28716	71	23	ENSMUSG00000074637,ENSMUSG00000035187,ENSMUSG00000025229,ENSMUSG00000027967,ENSMUSG00000030110,ENSMUSG00000053279,ENSMUSG00000034701,ENSMUSG00000058665,ENSMUSG00000026826	Age18vs3_NZO	memory
gsea.results.1121	wp	EBV LMP1 signaling (WP262)	0.577299	0.930114	0.313179	0.921654	294	17	ENSMUSG00000031392,ENSMUSG00000025199,ENSMUSG00000048806,ENSMUSG00000027164,ENSMUSG00000028284,ENSMUSG00000028163,ENSMUSG00000031537	Age18vs3_NZO	memory
gsea.results.1131	wp	Ectoderm Differentiation (WP2858)	0.00588235	0.104535	0.356742	1.57637	2	107	ENSMUSG00000020027,ENSMUSG00000074637,ENSMUSG00000025255,ENSMUSG00000045103,ENSMUSG00000040726,ENSMUSG00000033854,ENSMUSG00000021359,ENSMUSG00000058589,ENSMUSG00000021099,ENSMUSG00000035277,ENSMUSG00000021796,ENSMUSG00000037625,ENSMUSG00000040710,ENSMUSG00000032262,ENSMUSG00000021364,ENSMUSG00000034573,ENSMUSG00000054717,ENSMUSG00000070509,ENSMUSG00000034777,ENSMUSG00000036523,ENSMUSG00000028640,…	Age18vs3_NZO	memory
gsea.results.1141	wp	Effects of PIP2 hydrolysis (WP1809)	0.0650407	0.410188	-0.456974	-1.45987	31	22	ENSMUSG00000032946,ENSMUSG00000026778,ENSMUSG00000025357,ENSMUSG00000042644,ENSMUSG00000070738,ENSMUSG00000040479,ENSMUSG00000000276	Age18vs3_NZO	memory
gsea.results.1151	wp	EGF/EGFR Signaling Pathway (WP437)	0.626747	0.950428	-0.200607	-0.934041	313	155	ENSMUSG00000056201,ENSMUSG00000025499,ENSMUSG00000004043,ENSMUSG00000000441,ENSMUSG00000024883,ENSMUSG00000034342,ENSMUSG00000003644,ENSMUSG00000031834,ENSMUSG00000023027,ENSMUSG00000032312,ENSMUSG00000020919,ENSMUSG00000028832,ENSMUSG00000040940,ENSMUSG00000036199,ENSMUSG00000006699,ENSMUSG00000042605,ENSMUSG00000017776,ENSMUSG00000071076,ENSMUSG00000030638,ENSMUSG00000027496,ENSMUSG00000043733,…	Age18vs3_NZO	memory
gsea.results.1161	wp	Eicosanoid Synthesis (WP167)	0.142857	0.579227	-0.441137	-1.27842	68	16	ENSMUSG00000006345,ENSMUSG00000015090,ENSMUSG00000026820,ENSMUSG00000000320,ENSMUSG00000060063,ENSMUSG00000017969,ENSMUSG00000020377,ENSMUSG00000019278,ENSMUSG00000029925	Age18vs3_NZO	memory
gsea.results.1171	wp	Elastic fibre formation (WP2666)	0.836653	1	0.225862	0.771114	419	31	ENSMUSG00000030116,ENSMUSG00000039239,ENSMUSG00000030046,ENSMUSG00000040488,ENSMUSG00000021186	Age18vs3_NZO	memory
gsea.results.1181	wp	Electron Transport Chain (WP111)	0.187879	0.624076	-0.292462	-1.18339	92	65	ENSMUSG00000015790,ENSMUSG00000014294,ENSMUSG00000041881,ENSMUSG00000030785,ENSMUSG00000031818,ENSMUSG00000020163,ENSMUSG00000000088,ENSMUSG00000020153,ENSMUSG00000033685,ENSMUSG00000032942,ENSMUSG00000025204,ENSMUSG00000036751,ENSMUSG00000059734,ENSMUSG00000029632,ENSMUSG00000041697,ENSMUSG00000037916,ENSMUSG00000025968	Age18vs3_NZO	memory
gsea.results.1191	wp	Endochondral Ossification (WP474)	0.00390625	0.0923848	0.443305	1.72337	1	53	ENSMUSG00000055737,ENSMUSG00000031565,ENSMUSG00000049691,ENSMUSG00000039239,ENSMUSG00000050578,ENSMUSG00000021796,ENSMUSG00000021822,ENSMUSG00000005583,ENSMUSG00000048583,ENSMUSG00000051910,ENSMUSG00000022893,ENSMUSG00000020053,ENSMUSG00000031538,ENSMUSG00000037370,ENSMUSG00000093930	Age18vs3_NZO	memory
gsea.results.1201	wp	Endoderm Differentiation (WP2853)	0.142292	0.579227	0.310906	1.2247	71	57	ENSMUSG00000035451,ENSMUSG00000074637,ENSMUSG00000001497,ENSMUSG00000021796,ENSMUSG00000037171,ENSMUSG00000038192,ENSMUSG00000025902,ENSMUSG00000001656,ENSMUSG00000005871,ENSMUSG00000036432,ENSMUSG00000022892,ENSMUSG00000005836,ENSMUSG00000020679,ENSMUSG00000026478,ENSMUSG00000061731	Age18vs3_NZO	memory
gsea.results.1211	wp	Endosomal Sorting Complex Required For Transport (ESCRT) (WP3575)	0.878728	1	-0.220959	-0.719735	441	24	ENSMUSG00000025371,ENSMUSG00000115987,ENSMUSG00000006058,ENSMUSG00000048832,ENSMUSG00000019505,ENSMUSG00000053119	Age18vs3_NZO	memory
gsea.results.1221	wp	Endothelin Pathways (WP2197)	0.651822	0.956432	0.273921	0.870199	321	23	ENSMUSG00000035283,ENSMUSG00000032192,ENSMUSG00000001349,ENSMUSG00000061816	Age18vs3_NZO	memory
gsea.results.1231	wp	Energy dependent regulation of mTOR by LKB1-AMPK (WP2748)	1	1	-0.146054	-0.423266	482	16	ENSMUSG00000069631,ENSMUSG00000025583,ENSMUSG00000026812,ENSMUSG00000003068,ENSMUSG00000036707,ENSMUSG00000028945,ENSMUSG00000028944,ENSMUSG00000038205	Age18vs3_NZO	memory
gsea.results.1241	wp	Energy Metabolism (WP1541)	0.793939	0.994582	0.219054	0.832727	392	47	ENSMUSG00000029167,ENSMUSG00000079033,ENSMUSG00000006542,ENSMUSG00000005583,ENSMUSG00000022812,ENSMUSG00000036983,ENSMUSG00000028161,ENSMUSG00000025958	Age18vs3_NZO	memory
gsea.results.1251	wp	EPH-Ephrin signaling (WP3309)	0.270707	0.701101	-0.261918	-1.0996	133	79	ENSMUSG00000056201,ENSMUSG00000003070,ENSMUSG00000025499,ENSMUSG00000026959,ENSMUSG00000029580,ENSMUSG00000007815,ENSMUSG00000022443,ENSMUSG00000017737,ENSMUSG00000028664,ENSMUSG00000006699,ENSMUSG00000005958,ENSMUSG00000029465,ENSMUSG00000009621,ENSMUSG00000001847,ENSMUSG00000026825,ENSMUSG00000002957,ENSMUSG00000006304,ENSMUSG00000030739,ENSMUSG00000029622,ENSMUSG00000008475,ENSMUSG00000028040,…	Age18vs3_NZO	memory
gsea.results.1261	wp	EPO Receptor Signaling (WP581)	0.0797665	0.459655	-0.427493	-1.41326	40	25	ENSMUSG00000004043,ENSMUSG00000063065,ENSMUSG00000000441,ENSMUSG00000020919,ENSMUSG00000026395	Age18vs3_NZO	memory
gsea.results.1271	wp	ER to Golgi Anterograde Transport (WP3542)	0.727626	0.982851	-0.237249	-0.841345	373	34	ENSMUSG00000032112,ENSMUSG00000025162,ENSMUSG00000002741,ENSMUSG00000015013,ENSMUSG00000049299,ENSMUSG00000055319,ENSMUSG00000030298,ENSMUSG00000034187	Age18vs3_NZO	memory
gsea.results.1281	wp	ErbB Signaling Pathway (WP673)	0.937876	1	0.184808	0.710202	467	50	ENSMUSG00000070348,ENSMUSG00000082361,ENSMUSG00000052684,ENSMUSG00000009406,ENSMUSG00000022812,ENSMUSG00000029378,ENSMUSG00000032311,ENSMUSG00000024486,ENSMUSG00000040525,ENSMUSG00000027646,ENSMUSG00000028991,ENSMUSG00000001127	Age18vs3_NZO	memory
gsea.results.1291	wp	Estrogen signaling pathway (WP712)	0.478261	0.885322	0.318784	0.988719	241	21	ENSMUSG00000052684,ENSMUSG00000009406,ENSMUSG00000025199,ENSMUSG00000025958,ENSMUSG00000028163,ENSMUSG00000031537,ENSMUSG00000002413,ENSMUSG00000019768,ENSMUSG00000021250,ENSMUSG00000001280,ENSMUSG00000005469	Age18vs3_NZO	memory
gsea.results.1301	wp	Eukaryotic Transcription Initiation (WP405)	1	1	-0.141804	-0.509921	504	37	ENSMUSG00000004667,ENSMUSG00000036980,ENSMUSG00000029250,ENSMUSG00000052293,ENSMUSG00000028899,ENSMUSG00000005198,ENSMUSG00000071662,ENSMUSG00000001524,ENSMUSG00000033020,ENSMUSG00000022476	Age18vs3_NZO	memory
gsea.results.1311	wp	Eukaryotic Translation Elongation (WP1811)	0.0019685	0.0636301	-0.619253	-2.38921	0	48	ENSMUSG00000028234,ENSMUSG00000071415,ENSMUSG00000038274,ENSMUSG00000067288,ENSMUSG00000017404,ENSMUSG00000059070,ENSMUSG00000063457,ENSMUSG00000037563,ENSMUSG00000009927,ENSMUSG00000037805,ENSMUSG00000061787,ENSMUSG00000071644,ENSMUSG00000002500,ENSMUSG00000029614,ENSMUSG00000008683,ENSMUSG00000057322,ENSMUSG00000040952,ENSMUSG00000000740,ENSMUSG00000032518,ENSMUSG00000003970,ENSMUSG00000048758,…	Age18vs3_NZO	memory
gsea.results.1321	wp	Eukaryotic Translation Initiation (WP1812)	0.00200401	0.0636301	-0.533274	-2.22497	0	76	ENSMUSG00000059796,ENSMUSG00000028234,ENSMUSG00000071415,ENSMUSG00000053565,ENSMUSG00000038274,ENSMUSG00000067288,ENSMUSG00000016554,ENSMUSG00000017404,ENSMUSG00000043424,ENSMUSG00000059070,ENSMUSG00000063457,ENSMUSG00000029388,ENSMUSG00000037563,ENSMUSG00000009927,ENSMUSG00000037805,ENSMUSG00000061787,ENSMUSG00000002500,ENSMUSG00000029614,ENSMUSG00000008683,ENSMUSG00000057322,ENSMUSG00000056076,…	Age18vs3_NZO	memory
gsea.results.1331	wp	Eukaryotic Translation Termination (WP1813)	0.00198807	0.0636301	-0.58361	-2.26467	0	50	ENSMUSG00000028234,ENSMUSG00000071415,ENSMUSG00000038274,ENSMUSG00000067288,ENSMUSG00000017404,ENSMUSG00000059070,ENSMUSG00000063457,ENSMUSG00000037563,ENSMUSG00000009927,ENSMUSG00000037805,ENSMUSG00000061787,ENSMUSG00000002500,ENSMUSG00000029614,ENSMUSG00000032590,ENSMUSG00000008683,ENSMUSG00000057322,ENSMUSG00000040952,ENSMUSG00000000740,ENSMUSG00000032518,ENSMUSG00000003970,ENSMUSG00000048758,…	Age18vs3_NZO	memory
gsea.results.1341	wp	Extracellular matrix organization (WP2703)	0.0259481	0.291758	0.358203	1.44262	12	62	ENSMUSG00000045103,ENSMUSG00000054385,ENSMUSG00000039239,ENSMUSG00000024109,ENSMUSG00000000489,ENSMUSG00000078795,ENSMUSG00000026725,ENSMUSG00000042284,ENSMUSG00000033327,ENSMUSG00000044903,ENSMUSG00000034664,ENSMUSG00000028763,ENSMUSG00000041559,ENSMUSG00000015533,ENSMUSG00000026147,ENSMUSG00000015647,ENSMUSG00000026478	Age18vs3_NZO	memory
gsea.results.1351	wp	Extracellular vesicle-mediated signaling in recipient cells (WP2870)	0.814229	1	-0.228504	-0.769624	411	27	ENSMUSG00000025499,ENSMUSG00000000441,ENSMUSG00000006932,ENSMUSG00000002603,ENSMUSG00000020901,ENSMUSG00000032402,ENSMUSG00000029086,ENSMUSG00000001729	Age18vs3_NZO	memory
gsea.results.1361	wp	Factors involved in megakaryocyte development and platelet production (WP1815)	0.412351	0.846567	-0.249549	-1.0196	206	67	ENSMUSG00000003184,ENSMUSG00000059552,ENSMUSG00000028800,ENSMUSG00000025358,ENSMUSG00000032601,ENSMUSG00000042594,ENSMUSG00000018899,ENSMUSG00000006699,ENSMUSG00000030733,ENSMUSG00000020143,ENSMUSG00000055024,ENSMUSG00000001847,ENSMUSG00000019982,ENSMUSG00000026842,ENSMUSG00000025855	Age18vs3_NZO	memory
gsea.results.1371	wp	Fanconi Anemia Pathway (WP3569)	0.79798	0.996257	-0.236496	-0.786553	394	26	ENSMUSG00000073436,ENSMUSG00000059772,ENSMUSG00000024906,ENSMUSG00000028453	Age18vs3_NZO	memory
gsea.results.1381	wp	FAS pathway and Stress induction of HSP regulation (WP314)	0.319192	0.765701	0.293735	1.073	157	40	ENSMUSG00000000817,ENSMUSG00000028063,ENSMUSG00000052684,ENSMUSG00000030774,ENSMUSG00000026029,ENSMUSG00000027997,ENSMUSG00000024778,ENSMUSG00000031972,ENSMUSG00000028284,ENSMUSG00000025076,ENSMUSG00000022672,ENSMUSG00000010517,ENSMUSG00000028423,ENSMUSG00000021936,ENSMUSG00000041135,ENSMUSG00000019979	Age18vs3_NZO	memory
gsea.results.1391	wp	Fatty Acid Beta Oxidation (WP143)	0.49505	0.891476	-0.287572	-0.983113	249	29	ENSMUSG00000018574,ENSMUSG00000032602,ENSMUSG00000024900,ENSMUSG00000025509,ENSMUSG00000026853,ENSMUSG00000029545,ENSMUSG00000020333,ENSMUSG00000027605,ENSMUSG00000003123,ENSMUSG00000059447,ENSMUSG00000024132	Age18vs3_NZO	memory
gsea.results.1401	wp	Fatty Acid Biosynthesis (WP357)	0.727642	0.982851	-0.260339	-0.83169	357	22	ENSMUSG00000053898,ENSMUSG00000025153,ENSMUSG00000028910,ENSMUSG00000020333,ENSMUSG00000027605,ENSMUSG00000020532,ENSMUSG00000020917,ENSMUSG00000025203	Age18vs3_NZO	memory
gsea.results.1411	wp	Fatty acid, triacylglycerol, and ketone body metabolism (WP1817)	0.97561	1	-0.1609	-0.688761	479	90	ENSMUSG00000034254,ENSMUSG00000018574,ENSMUSG00000046598,ENSMUSG00000042647,ENSMUSG00000025153,ENSMUSG00000032602,ENSMUSG00000024900,ENSMUSG00000015474,ENSMUSG00000076435,ENSMUSG00000002250,ENSMUSG00000006717,ENSMUSG00000015016,ENSMUSG00000029545,ENSMUSG00000024207	Age18vs3_NZO	memory
gsea.results.1421	wp	Fc epsilon receptor (FCERI) signaling (WP2759)	0.150495	0.585063	-0.262899	-1.17883	75	120	ENSMUSG00000014769,ENSMUSG00000025499,ENSMUSG00000063065,ENSMUSG00000018286,ENSMUSG00000032946,ENSMUSG00000024338,ENSMUSG00000026778,ENSMUSG00000020307,ENSMUSG00000017221,ENSMUSG00000042644,ENSMUSG00000040751,ENSMUSG00000069744,ENSMUSG00000058715,ENSMUSG00000078153,ENSMUSG00000022414,ENSMUSG00000031834,ENSMUSG00000002699,ENSMUSG00000078652,ENSMUSG00000026229,ENSMUSG00000042351,ENSMUSG00000020720,…	Age18vs3_NZO	memory
gsea.results.1431	wp	Fluoropyrimidine Activity (WP1601)	0.545639	0.915883	0.283203	0.939533	268	28	ENSMUSG00000026839,ENSMUSG00000020407,ENSMUSG00000067144	Age18vs3_NZO	memory
gsea.results.1441	wp	Focal Adhesion (WP306)	0.892216	1	-0.177183	-0.825423	446	156	ENSMUSG00000025499,ENSMUSG00000024959,ENSMUSG00000001281,ENSMUSG00000024330,ENSMUSG00000000441,ENSMUSG00000024942,ENSMUSG00000005947,ENSMUSG00000039936,ENSMUSG00000029580,ENSMUSG00000007815,ENSMUSG00000018012,ENSMUSG00000026479,ENSMUSG00000031834,ENSMUSG00000039844,ENSMUSG00000039084,ENSMUSG00000019699,ENSMUSG00000026840,ENSMUSG00000030403,ENSMUSG00000000184,ENSMUSG00000034902,ENSMUSG00000006699,…	Age18vs3_NZO	memory
gsea.results.1451	wp	Folate Metabolism (WP176)	0.0988142	0.500586	0.324742	1.2792	49	57	ENSMUSG00000058207,ENSMUSG00000027249,ENSMUSG00000027398,ENSMUSG00000004341,ENSMUSG00000079013,ENSMUSG00000066363,ENSMUSG00000028179,ENSMUSG00000014599,ENSMUSG00000037798,ENSMUSG00000031538,ENSMUSG00000015243,ENSMUSG00000032083,ENSMUSG00000029368,ENSMUSG00000027720,ENSMUSG00000021048,ENSMUSG00000028163,ENSMUSG00000055170,ENSMUSG00000034617,ENSMUSG00000059481,ENSMUSG00000009350,ENSMUSG00000020609,…	Age18vs3_NZO	memory
gsea.results.1461	wp	Formation of Fibrin Clot (Clotting Cascade) (WP1818)	0.398785	0.833093	0.328576	1.04383	196	23	ENSMUSG00000027249,ENSMUSG00000031138,ENSMUSG00000022912,ENSMUSG00000023224,ENSMUSG00000061119,ENSMUSG00000033860,ENSMUSG00000027082,ENSMUSG00000001930	Age18vs3_NZO	memory
gsea.results.1471	wp	FSH signaling pathway (WP2035)	0.209677	0.627671	-0.383566	-1.19914	103	20	ENSMUSG00000063065,ENSMUSG00000000441,ENSMUSG00000028298,ENSMUSG00000024830,ENSMUSG00000019970,ENSMUSG00000050965,ENSMUSG00000044167,ENSMUSG00000074886	Age18vs3_NZO	memory
gsea.results.1481	wp	G Protein Signaling Pathways (WP35)	0.186	0.624076	-0.282451	-1.17481	92	75	ENSMUSG00000023439,ENSMUSG00000038387,ENSMUSG00000025499,ENSMUSG00000029064,ENSMUSG00000029713,ENSMUSG00000026778,ENSMUSG00000025739,ENSMUSG00000007815,ENSMUSG00000024960,ENSMUSG00000032601,ENSMUSG00000040940,ENSMUSG00000021699,ENSMUSG00000032562,ENSMUSG00000022092,ENSMUSG00000020611,ENSMUSG00000034792,ENSMUSG00000025855,ENSMUSG00000050965,ENSMUSG00000034781,ENSMUSG00000063594,ENSMUSG00000001175,…	Age18vs3_NZO	memory
gsea.results.1491	wp	G1 to S cell cycle control (WP45)	0.979839	1	-0.164932	-0.657995	485	60	ENSMUSG00000018983,ENSMUSG00000035041,ENSMUSG00000059552,ENSMUSG00000024833,ENSMUSG00000006728,ENSMUSG00000025358,ENSMUSG00000000184,ENSMUSG00000014859,ENSMUSG00000027641	Age18vs3_NZO	memory
gsea.results.1501	wp	G13 Signaling Pathway (WP524)	0.104331	0.503328	-0.372482	-1.32754	52	35	ENSMUSG00000056201,ENSMUSG00000018293,ENSMUSG00000039936,ENSMUSG00000007815,ENSMUSG00000031834,ENSMUSG00000073433,ENSMUSG00000040940,ENSMUSG00000006699,ENSMUSG00000057672,ENSMUSG00000001847,ENSMUSG00000020611	Age18vs3_NZO	memory
gsea.results.1511	wp	Gamma carboxylation, hypusine formation and arylsulfatase activation (WP2762)	0.501961	0.896914	0.304945	0.960858	255	22	ENSMUSG00000027249,ENSMUSG00000031138,ENSMUSG00000022912	Age18vs3_NZO	memory
gsea.results.1521	wp	Gap junction trafficking and regulation (WP1820)	0.979675	1	-0.179883	-0.574661	481	22	ENSMUSG00000043448,ENSMUSG00000049908,ENSMUSG00000026825,ENSMUSG00000047197,ENSMUSG00000034520,ENSMUSG00000047126,ENSMUSG00000042357	Age18vs3_NZO	memory
gsea.results.1531	wp	Gastric Cancer Network 1 (WP2361)	0.387597	0.827232	0.344985	1.05008	199	19	ENSMUSG00000026605,ENSMUSG00000020185,ENSMUSG00000005871,ENSMUSG00000030079,ENSMUSG00000017861,ENSMUSG00000042379,ENSMUSG00000024795,ENSMUSG00000027469,ENSMUSG00000024542,ENSMUSG00000045078	Age18vs3_NZO	memory
gsea.results.1541	wp	Gastric Cancer Network 2 (WP2363)	0.926978	1	0.195213	0.647626	456	28	ENSMUSG00000033970,ENSMUSG00000024081,ENSMUSG00000022881,ENSMUSG00000026147,ENSMUSG00000022422,ENSMUSG00000021635,ENSMUSG00000039187,ENSMUSG00000102627,ENSMUSG00000026491,ENSMUSG00000026429,ENSMUSG00000020122,ENSMUSG00000022255	Age18vs3_NZO	memory
gsea.results.1551	wp	Gastrin-CREB signalling pathway via PKC and MAPK (WP2664)	0.145129	0.579227	0.262726	1.1723	72	121	ENSMUSG00000024659,ENSMUSG00000060509,ENSMUSG00000049929,ENSMUSG00000015812,ENSMUSG00000027249,ENSMUSG00000070368,ENSMUSG00000021675,ENSMUSG00000041380,ENSMUSG00000032192,ENSMUSG00000052229,ENSMUSG00000005892,ENSMUSG00000027765,ENSMUSG00000050921,ENSMUSG00000000394,ENSMUSG00000041347,ENSMUSG00000027301,ENSMUSG00000021303,ENSMUSG00000053004,ENSMUSG00000044317,ENSMUSG00000023809,ENSMUSG00000026360,…	Age18vs3_NZO	memory
gsea.results.1561	wp	Gene Silencing by RNA (WP3571)	0.155242	0.585063	-0.308493	-1.22333	76	57	ENSMUSG00000038489,ENSMUSG00000004667,ENSMUSG00000020739,ENSMUSG00000052533,ENSMUSG00000039509,ENSMUSG00000033644,ENSMUSG00000029250,ENSMUSG00000025571,ENSMUSG00000036678,ENSMUSG00000001855,ENSMUSG00000053293,ENSMUSG00000005198,ENSMUSG00000052798,ENSMUSG00000047888,ENSMUSG00000071662,ENSMUSG00000043648	Age18vs3_NZO	memory
gsea.results.1571	wp	Generic Transcription Pathway (WP1822)	0.741683	0.982851	-0.182809	-0.893189	378	220	ENSMUSG00000066000,ENSMUSG00000065999,ENSMUSG00000066009,ENSMUSG00000024955,ENSMUSG00000078503,ENSMUSG00000070605,ENSMUSG00000037992,ENSMUSG00000056300,ENSMUSG00000078495,ENSMUSG00000058186,ENSMUSG00000067919,ENSMUSG00000062518,ENSMUSG00000067916,ENSMUSG00000002968,ENSMUSG00000079215,ENSMUSG00000092558,ENSMUSG00000049728,ENSMUSG00000054967,ENSMUSG00000000440,ENSMUSG00000013833,ENSMUSG00000026923,…	Age18vs3_NZO	memory
gsea.results.1581	wp	Globo Sphingolipid Metabolism (WP1424)	0.0517598	0.397688	-0.521802	-1.51219	24	16	ENSMUSG00000009588,ENSMUSG00000022885,ENSMUSG00000043300,ENSMUSG00000057286,ENSMUSG00000026811,ENSMUSG00000028794,ENSMUSG00000089704	Age18vs3_NZO	memory
gsea.results.1591	wp	Glucocorticoid Receptor Pathway (WP2880)	0.198428	0.624076	0.292554	1.17799	100	61	ENSMUSG00000032000,ENSMUSG00000030103,ENSMUSG00000052684,ENSMUSG00000022676,ENSMUSG00000027171,ENSMUSG00000019850,ENSMUSG00000057367,ENSMUSG00000040653,ENSMUSG00000026360,ENSMUSG00000021701,ENSMUSG00000066406,ENSMUSG00000031431,ENSMUSG00000068587,ENSMUSG00000021403,ENSMUSG00000017607,ENSMUSG00000045827,ENSMUSG00000061524,ENSMUSG00000017418,ENSMUSG00000037664,ENSMUSG00000028525,ENSMUSG00000028434,…	Age18vs3_NZO	memory
gsea.results.1601	wp	Glutathione metabolism (WP100)	0.204969	0.624076	-0.418317	-1.21229	98	16	ENSMUSG00000006345,ENSMUSG00000063856,ENSMUSG00000075706,ENSMUSG00000068762,ENSMUSG00000027610,ENSMUSG00000033318,ENSMUSG00000022562,ENSMUSG00000018339	Age18vs3_NZO	memory
gsea.results.1611	wp	Glycerophospholipid biosynthesis (WP2740)	0.979798	1	-0.162499	-0.682212	484	79	ENSMUSG00000034254,ENSMUSG00000021518,ENSMUSG00000057193,ENSMUSG00000025137,ENSMUSG00000030682,ENSMUSG00000007034,ENSMUSG00000070719,ENSMUSG00000025509,ENSMUSG00000070644,ENSMUSG00000017715,ENSMUSG00000074643,ENSMUSG00000034796,ENSMUSG00000098488	Age18vs3_NZO	memory
gsea.results.1621	wp	Glycerophospholipid Biosynthetic Pathway (WP2533)	0.610309	0.937842	-0.300218	-0.907854	295	18	ENSMUSG00000021518,ENSMUSG00000025137,ENSMUSG00000030682,ENSMUSG00000017715	Age18vs3_NZO	memory
gsea.results.1631	wp	Glycogen Metabolism (WP500)	0.754527	0.990989	0.234592	0.803538	374	32	ENSMUSG00000029120,ENSMUSG00000034055,ENSMUSG00000022812,ENSMUSG00000021069,ENSMUSG00000009630,ENSMUSG00000007564,ENSMUSG00000021051,ENSMUSG00000031295,ENSMUSG00000030815,ENSMUSG00000022707	Age18vs3_NZO	memory
gsea.results.1641	wp	Glycolysis and Gluconeogenesis (WP534)	0.637652	0.95103	0.237669	0.905904	314	48	ENSMUSG00000028307,ENSMUSG00000025190,ENSMUSG00000069805,ENSMUSG00000027690,ENSMUSG00000021196,ENSMUSG00000062070,ENSMUSG00000010914,ENSMUSG00000020321,ENSMUSG00000021748,ENSMUSG00000063524,ENSMUSG00000061099,ENSMUSG00000023861,ENSMUSG00000031672,ENSMUSG00000020664,ENSMUSG00000021456	Age18vs3_NZO	memory
gsea.results.1651	wp	Glycosaminoglycan metabolism (WP2743)	0.544204	0.915883	0.223933	0.963919	276	92	ENSMUSG00000021614,ENSMUSG00000027977,ENSMUSG00000037347,ENSMUSG00000062184,ENSMUSG00000026156,ENSMUSG00000022112,ENSMUSG00000035847,ENSMUSG00000032252,ENSMUSG00000055653,ENSMUSG00000058152,ENSMUSG00000038702,ENSMUSG00000028763,ENSMUSG00000041559,ENSMUSG00000047759,ENSMUSG00000057337,ENSMUSG00000024899	Age18vs3_NZO	memory
gsea.results.1661	wp	GPCR downstream signaling (WP1824)	0.393214	0.83152	0.194493	1.01803	196	397	ENSMUSG00000024659,ENSMUSG00000047960,ENSMUSG00000034855,ENSMUSG00000060509,ENSMUSG00000049929,ENSMUSG00000015812,ENSMUSG00000045392,ENSMUSG00000094493,ENSMUSG00000024107,ENSMUSG00000070380,ENSMUSG00000027249,ENSMUSG00000070368,ENSMUSG00000029417,ENSMUSG00000021675,ENSMUSG00000035283,ENSMUSG00000026358,ENSMUSG00000041380,ENSMUSG00000073888,ENSMUSG00000061353,ENSMUSG00000057654,ENSMUSG00000025496,…	Age18vs3_NZO	memory
gsea.results.1671	wp	GPCR ligand binding (WP1825)	0.0291262	0.31226	0.253443	1.26719	14	276	ENSMUSG00000024659,ENSMUSG00000034855,ENSMUSG00000060509,ENSMUSG00000049929,ENSMUSG00000033227,ENSMUSG00000015812,ENSMUSG00000024107,ENSMUSG00000027249,ENSMUSG00000070368,ENSMUSG00000029417,ENSMUSG00000021675,ENSMUSG00000035283,ENSMUSG00000018930,ENSMUSG00000041380,ENSMUSG00000073888,ENSMUSG00000061353,ENSMUSG00000025496,ENSMUSG00000032192,ENSMUSG00000020963,ENSMUSG00000031779,ENSMUSG00000037010,…	Age18vs3_NZO	memory
gsea.results.1681	wp	GPCRs, Class A Rhodopsin-like (WP455)	0.00389864	0.0923848	0.321798	1.50241	1	158	ENSMUSG00000040372,ENSMUSG00000060509,ENSMUSG00000049929,ENSMUSG00000094493,ENSMUSG00000073008,ENSMUSG00000024107,ENSMUSG00000070380,ENSMUSG00000021675,ENSMUSG00000035283,ENSMUSG00000040229,ENSMUSG00000041380,ENSMUSG00000025496,ENSMUSG00000072707,ENSMUSG00000052229,ENSMUSG00000036381,ENSMUSG00000048216,ENSMUSG00000027765,ENSMUSG00000096714,ENSMUSG00000052336,ENSMUSG00000050824,ENSMUSG00000050921,…	Age18vs3_NZO	memory
gsea.results.1691	wp	GPCRs, Other (WP117)	0.0298211	0.312444	0.375238	1.44155	14	51	ENSMUSG00000025333,ENSMUSG00000070380,ENSMUSG00000025496,ENSMUSG00000042793,ENSMUSG00000052229,ENSMUSG00000050232,ENSMUSG00000056600,ENSMUSG00000038390,ENSMUSG00000043398,ENSMUSG00000024211,ENSMUSG00000034997,ENSMUSG00000034009,ENSMUSG00000073898,ENSMUSG00000045730,ENSMUSG00000031364,ENSMUSG00000073792,ENSMUSG00000079227,ENSMUSG00000000562,ENSMUSG00000044288,ENSMUSG00000046159,ENSMUSG00000040133,…	Age18vs3_NZO	memory
gsea.results.1701	wp	GPVI-mediated activation cascade (WP1826)	0.0290135	0.31226	-0.397806	-1.48871	14	43	ENSMUSG00000039936,ENSMUSG00000007815,ENSMUSG00000030742,ENSMUSG00000058715,ENSMUSG00000031834,ENSMUSG00000031805,ENSMUSG00000004266,ENSMUSG00000068227,ENSMUSG00000019699,ENSMUSG00000002699,ENSMUSG00000006699,ENSMUSG00000043733,ENSMUSG00000009621,ENSMUSG00000001847,ENSMUSG00000004056,ENSMUSG00000020901,ENSMUSG00000033220,ENSMUSG00000024122,ENSMUSG00000034116	Age18vs3_NZO	memory
gsea.results.1711	wp	Growth hormone receptor signaling (WP2657)	0.095723	0.500586	-0.461093	-1.36974	46	17	ENSMUSG00000056457,ENSMUSG00000079092,ENSMUSG00000004043,ENSMUSG00000020713,ENSMUSG00000020919,ENSMUSG00000053113,ENSMUSG00000004266	Age18vs3_NZO	memory
gsea.results.1721	wp	Hair Follicle Development: Cytodifferentiation (Part 3 of 3) (WP2840)	0.0533597	0.399916	0.345889	1.3625	26	57	ENSMUSG00000074637,ENSMUSG00000022096,ENSMUSG00000006948,ENSMUSG00000026185,ENSMUSG00000030772,ENSMUSG00000021796,ENSMUSG00000052684,ENSMUSG00000021765,ENSMUSG00000036169,ENSMUSG00000020053,ENSMUSG00000031535,ENSMUSG00000031681,ENSMUSG00000001020,ENSMUSG00000019966,ENSMUSG00000038415,ENSMUSG00000020218,ENSMUSG00000021149,ENSMUSG00000039191,ENSMUSG00000019851,ENSMUSG00000028163,ENSMUSG00000055170,…	Age18vs3_NZO	memory
gsea.results.1731	wp	Hair Follicle Development: Induction (Part 1 of 3) (WP2804)	0.110664	0.520572	0.397387	1.32468	54	29	ENSMUSG00000031565,ENSMUSG00000021614,ENSMUSG00000021796,ENSMUSG00000021765,ENSMUSG00000075304,ENSMUSG00000022812,ENSMUSG00000031535,ENSMUSG00000025199,ENSMUSG00000041324,ENSMUSG00000022996,ENSMUSG00000031603,ENSMUSG00000028163,ENSMUSG00000031537	Age18vs3_NZO	memory
gsea.results.1741	wp	Hair Follicle Development: Organogenesis (Part 2 of 3) (WP2839)	0.305882	0.757393	0.356851	1.12441	155	22	ENSMUSG00000070348,ENSMUSG00000029231,ENSMUSG00000036585,ENSMUSG00000015647,ENSMUSG00000000303,ENSMUSG00000021149	Age18vs3_NZO	memory
gsea.results.1751	wp	HDR through Homologous Recombination (HR) or Single Strand Annealing (SSA) (WP3567)	0.293279	0.742866	-0.256624	-1.08573	143	82	ENSMUSG00000073436,ENSMUSG00000024824,ENSMUSG00000004934,ENSMUSG00000024854,ENSMUSG00000112039,ENSMUSG00000020738,ENSMUSG00000025358,ENSMUSG00000015120,ENSMUSG00000059772,ENSMUSG00000039994,ENSMUSG00000024926,ENSMUSG00000034748,ENSMUSG00000024906,ENSMUSG00000020380	Age18vs3_NZO	memory
gsea.results.1761	wp	Heart Development (WP1591)	0.102459	0.503328	0.377559	1.31662	49	34	ENSMUSG00000030103,ENSMUSG00000038193,ENSMUSG00000030046,ENSMUSG00000021796,ENSMUSG00000015579,ENSMUSG00000005583,ENSMUSG00000021604,ENSMUSG00000031681,ENSMUSG00000050295,ENSMUSG00000005836,ENSMUSG00000019789	Age18vs3_NZO	memory
gsea.results.1771	wp	Hedgehog 'off' state (WP3316)	0.918864	1	-0.176003	-0.753809	452	88	ENSMUSG00000014769,ENSMUSG00000018286,ENSMUSG00000024338,ENSMUSG00000017221,ENSMUSG00000069744,ENSMUSG00000078153,ENSMUSG00000032601,ENSMUSG00000078652,ENSMUSG00000026229,ENSMUSG00000020720,ENSMUSG00000096727,ENSMUSG00000031897,ENSMUSG00000036309,ENSMUSG00000022400,ENSMUSG00000029440,ENSMUSG00000025231,ENSMUSG00000025855,ENSMUSG00000027598,ENSMUSG00000030751,ENSMUSG00000019505,ENSMUSG00000005580,…	Age18vs3_NZO	memory
gsea.results.1781	wp	Hedgehog 'on' state (WP3313)	0.0512821	0.397688	-0.329523	-1.36232	25	71	ENSMUSG00000038119,ENSMUSG00000014769,ENSMUSG00000018286,ENSMUSG00000060216,ENSMUSG00000024338,ENSMUSG00000017221,ENSMUSG00000018363,ENSMUSG00000069744,ENSMUSG00000078153,ENSMUSG00000042156,ENSMUSG00000078652,ENSMUSG00000026229,ENSMUSG00000020720,ENSMUSG00000096727,ENSMUSG00000031897,ENSMUSG00000022400,ENSMUSG00000029440,ENSMUSG00000057522,ENSMUSG00000025231,ENSMUSG00000027598,ENSMUSG00000030751,…	Age18vs3_NZO	memory
gsea.results.1791	wp	Hedgehog ligand biogenesis (WP3401)	0.238477	0.655948	-0.287445	-1.13419	118	56	ENSMUSG00000014769,ENSMUSG00000018286,ENSMUSG00000024338,ENSMUSG00000017221,ENSMUSG00000069744,ENSMUSG00000078153,ENSMUSG00000025130,ENSMUSG00000078652,ENSMUSG00000026229,ENSMUSG00000020720,ENSMUSG00000096727,ENSMUSG00000031897,ENSMUSG00000029440,ENSMUSG00000024807,ENSMUSG00000030751,ENSMUSG00000042988,ENSMUSG00000019505,ENSMUSG00000022193	Age18vs3_NZO	memory
gsea.results.1801	wp	Hematopoietic Stem Cell Differentiation (WP2849)	0.782609	0.99316	-0.227904	-0.825483	395	38	ENSMUSG00000030054,ENSMUSG00000004043,ENSMUSG00000025746,ENSMUSG00000026923,ENSMUSG00000036117,ENSMUSG00000038067,ENSMUSG00000018654,ENSMUSG00000019982,ENSMUSG00000018914,ENSMUSG00000015787,ENSMUSG00000034116,ENSMUSG00000065565,ENSMUSG00000006362,ENSMUSG00000018916,ENSMUSG00000038319	Age18vs3_NZO	memory
gsea.results.1811	wp	Hexose transport (WP1828)	0.120553	0.537296	-0.357299	-1.29416	60	38	ENSMUSG00000020739,ENSMUSG00000005232,ENSMUSG00000052533,ENSMUSG00000039509,ENSMUSG00000030827,ENSMUSG00000041798,ENSMUSG00000036678,ENSMUSG00000034793,ENSMUSG00000001855,ENSMUSG00000053293,ENSMUSG00000020226,ENSMUSG00000052798,ENSMUSG00000059434,ENSMUSG00000018566	Age18vs3_NZO	memory
gsea.results.1821	wp	Histidine, lysine, phenylalanine, tyrosine, proline and tryptophan catabolism (WP3573)	0.480962	0.885322	0.296979	1.00495	239	30	ENSMUSG00000026866,ENSMUSG00000031551,ENSMUSG00000031549,ENSMUSG00000003526,ENSMUSG00000015806,ENSMUSG00000000673,ENSMUSG00000015890,ENSMUSG00000039783,ENSMUSG00000035472,ENSMUSG00000020664,ENSMUSG00000020051,ENSMUSG00000030630,ENSMUSG00000053644,ENSMUSG00000027360	Age18vs3_NZO	memory
gsea.results.1831	wp	Histone Modifications (WP2369)	0.086	0.467358	-0.397608	-1.37203	42	31	ENSMUSG00000048154,ENSMUSG00000038384,ENSMUSG00000006307,ENSMUSG00000061589,ENSMUSG00000002028,ENSMUSG00000044791,ENSMUSG00000022948,ENSMUSG00000054766,ENSMUSG00000036893,ENSMUSG00000013787,ENSMUSG00000038056,ENSMUSG00000031671,ENSMUSG00000006920,ENSMUSG00000015697	Age18vs3_NZO	memory
gsea.results.1841	wp	HIV Life Cycle (WP2658)	0.114851	0.524223	-0.274484	-1.22797	57	118	ENSMUSG00000038489,ENSMUSG00000009555,ENSMUSG00000004667,ENSMUSG00000025371,ENSMUSG00000020739,ENSMUSG00000020485,ENSMUSG00000022774,ENSMUSG00000036980,ENSMUSG00000115987,ENSMUSG00000022471,ENSMUSG00000052533,ENSMUSG00000071866,ENSMUSG00000039509,ENSMUSG00000078249,ENSMUSG00000029250,ENSMUSG00000052293,ENSMUSG00000070002,ENSMUSG00000030530,ENSMUSG00000036678,ENSMUSG00000028899,ENSMUSG00000001855,…	Age18vs3_NZO	memory
gsea.results.1851	wp	Host Interactions of HIV factors (WP2684)	0.0142276	0.198756	-0.345278	-1.51811	6	107	ENSMUSG00000009555,ENSMUSG00000014769,ENSMUSG00000020739,ENSMUSG00000018286,ENSMUSG00000024338,ENSMUSG00000052533,ENSMUSG00000017221,ENSMUSG00000024855,ENSMUSG00000069744,ENSMUSG00000078153,ENSMUSG00000053044,ENSMUSG00000071866,ENSMUSG00000039509,ENSMUSG00000003309,ENSMUSG00000078249,ENSMUSG00000048076,ENSMUSG00000078652,ENSMUSG00000026229,ENSMUSG00000020720,ENSMUSG00000096727,ENSMUSG00000031897,…	Age18vs3_NZO	memory
gsea.results.1861	wp	Host Interactions with Influenza Factors (WP2771)	0.137374	0.575721	-0.390542	-1.29889	67	26	ENSMUSG00000020739,ENSMUSG00000052533,ENSMUSG00000039509,ENSMUSG00000035692,ENSMUSG00000036678,ENSMUSG00000002603,ENSMUSG00000001855,ENSMUSG00000053293,ENSMUSG00000052798,ENSMUSG00000001440	Age18vs3_NZO	memory
gsea.results.1871	wp	Human Complement System (WP2806)	0.39645	0.833093	-0.250225	-1.03448	200	71	ENSMUSG00000098470,ENSMUSG00000079343,ENSMUSG00000026581,ENSMUSG00000038521,ENSMUSG00000061780,ENSMUSG00000026401,ENSMUSG00000021492,ENSMUSG00000060216,ENSMUSG00000020125,ENSMUSG00000027435,ENSMUSG00000040952,ENSMUSG00000032562,ENSMUSG00000037405,ENSMUSG00000001029,ENSMUSG00000056629,ENSMUSG00000059089,ENSMUSG00000034792,ENSMUSG00000050965,ENSMUSG00000028979,ENSMUSG00000030724,ENSMUSG00000018446,…	Age18vs3_NZO	memory
gsea.results.1881	wp	Hypertrophy Model (WP516)	0.530769	0.902895	0.337286	0.956839	275	15	ENSMUSG00000026628,ENSMUSG00000026072,ENSMUSG00000024486,ENSMUSG00000055170,ENSMUSG00000031490	Age18vs3_NZO	memory
gsea.results.1891	wp	Hypothetical Network for Drug Addiction (WP666)	0.977642	1	-0.18305	-0.584778	480	22	ENSMUSG00000063065,ENSMUSG00000026959,ENSMUSG00000020734,ENSMUSG00000021910,ENSMUSG00000033981,ENSMUSG00000035027,ENSMUSG00000000600,ENSMUSG00000057897	Age18vs3_NZO	memory
gsea.results.1901	wp	ID signaling pathway (WP53)	0.655602	0.956432	-0.303457	-0.866437	315	15	ENSMUSG00000007872,ENSMUSG00000025358,ENSMUSG00000009471,ENSMUSG00000027641	Age18vs3_NZO	memory
gsea.results.1911	wp	IL-1 signaling pathway (WP195)	0.599198	0.934334	0.239639	0.920914	298	50	ENSMUSG00000027398,ENSMUSG00000052684,ENSMUSG00000022514,ENSMUSG00000026072,ENSMUSG00000031392,ENSMUSG00000035476,ENSMUSG00000025199,ENSMUSG00000032508,ENSMUSG00000027164,ENSMUSG00000020623,ENSMUSG00000060477,ENSMUSG00000028284,ENSMUSG00000028163,ENSMUSG00000031537	Age18vs3_NZO	memory
gsea.results.1921	wp	IL-2 Signaling Pathway (WP49)	0.0177515	0.240689	-0.418423	-1.52769	8	40	ENSMUSG00000025499,ENSMUSG00000004043,ENSMUSG00000063065,ENSMUSG00000000441,ENSMUSG00000034342,ENSMUSG00000020919,ENSMUSG00000031805,ENSMUSG00000053113,ENSMUSG00000068227,ENSMUSG00000000184,ENSMUSG00000024830,ENSMUSG00000043733	Age18vs3_NZO	memory
gsea.results.1931	wp	IL-3 Signaling Pathway (WP286)	0.0493097	0.397688	-0.373254	-1.42708	24	47	ENSMUSG00000025499,ENSMUSG00000004043,ENSMUSG00000063065,ENSMUSG00000024959,ENSMUSG00000000441,ENSMUSG00000039936,ENSMUSG00000034342,ENSMUSG00000031834,ENSMUSG00000039844,ENSMUSG00000020919,ENSMUSG00000004266,ENSMUSG00000043733,ENSMUSG00000035448,ENSMUSG00000002603,ENSMUSG00000018914	Age18vs3_NZO	memory
gsea.results.1941	wp	IL-4 Signaling Pathway (WP395)	0.00612245	0.104535	-0.407966	-1.59132	2	53	ENSMUSG00000004043,ENSMUSG00000063065,ENSMUSG00000024959,ENSMUSG00000017716,ENSMUSG00000039936,ENSMUSG00000034342,ENSMUSG00000053158,ENSMUSG00000031834,ENSMUSG00000056501,ENSMUSG00000020919,ENSMUSG00000031805,ENSMUSG00000053113,ENSMUSG00000004266,ENSMUSG00000043733,ENSMUSG00000055024,ENSMUSG00000002147,ENSMUSG00000030748,ENSMUSG00000024927,ENSMUSG00000032175	Age18vs3_NZO	memory
gsea.results.1951	wp	IL-5 Signaling Pathway (WP127)	0.41502	0.846567	-0.279449	-1.01218	209	38	ENSMUSG00000004043,ENSMUSG00000063065,ENSMUSG00000000441,ENSMUSG00000003644,ENSMUSG00000031834,ENSMUSG00000020919,ENSMUSG00000024830,ENSMUSG00000043733	Age18vs3_NZO	memory
gsea.results.1961	wp	IL-6 signaling pathway (WP364)	0.00200803	0.0636301	-0.467072	-1.69795	0	39	ENSMUSG00000063065,ENSMUSG00000024959,ENSMUSG00000021756,ENSMUSG00000028800,ENSMUSG00000025746,ENSMUSG00000031834,ENSMUSG00000053113,ENSMUSG00000018899,ENSMUSG00000043733,ENSMUSG00000002393,ENSMUSG00000001847,ENSMUSG00000017376,ENSMUSG00000032175,ENSMUSG00000031714,ENSMUSG00000034116,ENSMUSG00000027947,ENSMUSG00000035027	Age18vs3_NZO	memory
gsea.results.1971	wp	IL-7 Signaling Pathway (WP205)	0.348249	0.790851	-0.324555	-1.07295	178	25	ENSMUSG00000004043,ENSMUSG00000063065,ENSMUSG00000024959,ENSMUSG00000031834,ENSMUSG00000020919,ENSMUSG00000031805	Age18vs3_NZO	memory
gsea.results.1981	wp	IL-9 Signaling Pathway (WP22)	0.01222	0.181723	-0.564434	-1.67673	5	17	ENSMUSG00000009555,ENSMUSG00000004043,ENSMUSG00000063065,ENSMUSG00000031834,ENSMUSG00000020919,ENSMUSG00000031805	Age18vs3_NZO	memory
gsea.results.1991	wp	IL1 and megakaryotyces in obesity (WP2865)	0.482213	0.885322	0.322857	0.995402	243	20	ENSMUSG00000027249,ENSMUSG00000027398,ENSMUSG00000026072,ENSMUSG00000031392,ENSMUSG00000024486,ENSMUSG00000032508,ENSMUSG00000028163,ENSMUSG00000055170	Age18vs3_NZO	memory
gsea.results.2001	wp	IL17 signaling pathway (WP2112)	0.461694	0.885322	0.298366	0.984571	228	27	ENSMUSG00000025929,ENSMUSG00000019842,ENSMUSG00000050222,ENSMUSG00000022812,ENSMUSG00000024578,ENSMUSG00000041872,ENSMUSG00000027164,ENSMUSG00000028284,ENSMUSG00000028163,ENSMUSG00000031537	Age18vs3_NZO	memory
gsea.results.2011	wp	Imatinib Resistance in Chronic Myeloid Leukemia (WP2946)	0.94433	1	0.187748	0.697437	457	43	ENSMUSG00000029231,ENSMUSG00000054717,ENSMUSG00000034041,ENSMUSG00000031297,ENSMUSG00000000861,ENSMUSG00000022641,ENSMUSG00000020623,ENSMUSG00000037523,ENSMUSG00000004508,ENSMUSG00000036390	Age18vs3_NZO	memory
gsea.results.2021	wp	Immunoregulatory interactions between a Lymphoid and a non-Lymphoid cell (WP1829)	0.478958	0.885322	-0.237807	-0.986871	238	74	ENSMUSG00000026581,ENSMUSG00000002033,ENSMUSG00000001281,ENSMUSG00000030114,ENSMUSG00000027962,ENSMUSG00000030157,ENSMUSG00000000248,ENSMUSG00000030365,ENSMUSG00000053044,ENSMUSG00000032093,ENSMUSG00000032094,ENSMUSG00000067610,ENSMUSG00000037405,ENSMUSG00000053977,ENSMUSG00000030364,ENSMUSG00000059498,ENSMUSG00000001029,ENSMUSG00000059089,ENSMUSG00000064109,ENSMUSG00000030361,ENSMUSG00000073494	Age18vs3_NZO	memory
gsea.results.2031	wp	Incretin synthesis, secretion, and inactivation (WP2728)	0.601547	0.934334	0.301684	0.896995	310	18	ENSMUSG00000024985,ENSMUSG00000051209,ENSMUSG00000000394,ENSMUSG00000048355,ENSMUSG00000027168,ENSMUSG00000035227,ENSMUSG00000021944,ENSMUSG00000048040,ENSMUSG00000028777	Age18vs3_NZO	memory
gsea.results.2041	wp	Inflammatory Response Pathway (WP453)	0.472946	0.885322	0.30678	0.983722	235	24	ENSMUSG00000022901,ENSMUSG00000075122,ENSMUSG00000031304,ENSMUSG00000026770,ENSMUSG00000015647,ENSMUSG00000026478,ENSMUSG00000005364,ENSMUSG00000027720,ENSMUSG00000017652,ENSMUSG00000055170	Age18vs3_NZO	memory
gsea.results.2051	wp	Influenza Life Cycle (WP2683)	0.00198413	0.0636301	-0.508266	-2.32241	0	136	ENSMUSG00000034120,ENSMUSG00000038489,ENSMUSG00000004667,ENSMUSG00000059005,ENSMUSG00000028234,ENSMUSG00000071415,ENSMUSG00000021546,ENSMUSG00000020739,ENSMUSG00000038274,ENSMUSG00000067288,ENSMUSG00000017404,ENSMUSG00000022774,ENSMUSG00000059070,ENSMUSG00000006498,ENSMUSG00000052533,ENSMUSG00000051695,ENSMUSG00000028809,ENSMUSG00000063457,ENSMUSG00000037563,ENSMUSG00000009927,ENSMUSG00000037805,…	Age18vs3_NZO	memory
gsea.results.2061	wp	Initiation of transcription and translation elongation at the HIV-1 LTR (WP3414)	0.22664	0.637832	-0.342208	-1.17069	113	30	ENSMUSG00000009555,ENSMUSG00000022475,ENSMUSG00000020485,ENSMUSG00000028800,ENSMUSG00000048878,ENSMUSG00000055024,ENSMUSG00000022092,ENSMUSG00000024927,ENSMUSG00000013465,ENSMUSG00000003435,ENSMUSG00000016253,ENSMUSG00000024369	Age18vs3_NZO	memory
gsea.results.2071	wp	Inositol phosphate metabolism (WP2741)	0.201183	0.624076	-0.323461	-1.18098	101	40	ENSMUSG00000073295,ENSMUSG00000019139,ENSMUSG00000020937,ENSMUSG00000024960,ENSMUSG00000030230,ENSMUSG00000032737,ENSMUSG00000040061,ENSMUSG00000019370,ENSMUSG00000024213,ENSMUSG00000001175,ENSMUSG00000038855,ENSMUSG00000028894,ENSMUSG00000016933,ENSMUSG00000020029,ENSMUSG00000027296,ENSMUSG00000057963,ENSMUSG00000032594	Age18vs3_NZO	memory
gsea.results.2081	wp	Insulin processing (WP2736)	0.677866	0.973799	0.274748	0.847078	342	20	ENSMUSG00000037852,ENSMUSG00000034593,ENSMUSG00000026764,ENSMUSG00000029763,ENSMUSG00000036435,ENSMUSG00000021629,ENSMUSG00000053799,ENSMUSG00000021357,ENSMUSG00000061244,ENSMUSG00000034152,ENSMUSG00000024069	Age18vs3_NZO	memory
gsea.results.2091	wp	Insulin Signaling (WP481)	0.060241	0.401885	-0.275725	-1.27865	29	152	ENSMUSG00000059714,ENSMUSG00000025499,ENSMUSG00000063065,ENSMUSG00000000441,ENSMUSG00000003865,ENSMUSG00000039936,ENSMUSG00000024952,ENSMUSG00000026778,ENSMUSG00000020827,ENSMUSG00000034342,ENSMUSG00000004054,ENSMUSG00000003644,ENSMUSG00000031834,ENSMUSG00000039844,ENSMUSG00000053113,ENSMUSG00000048076,ENSMUSG00000017776,ENSMUSG00000024830,ENSMUSG00000043733,ENSMUSG00000026074,ENSMUSG00000061981,…	Age18vs3_NZO	memory
gsea.results.2101	wp	Integrated Breast Cancer Pathway (WP1984)	0.729249	0.982851	-0.195747	-0.903604	368	146	ENSMUSG00000038387,ENSMUSG00000020739,ENSMUSG00000025162,ENSMUSG00000038274,ENSMUSG00000024959,ENSMUSG00000003873,ENSMUSG00000059552,ENSMUSG00000032187,ENSMUSG00000006728,ENSMUSG00000028800,ENSMUSG00000053483,ENSMUSG00000025358,ENSMUSG00000022414,ENSMUSG00000031834,ENSMUSG00000023027,ENSMUSG00000020380,ENSMUSG00000006699,ENSMUSG00000027496,ENSMUSG00000001123,ENSMUSG00000006932,ENSMUSG00000039952,…	Age18vs3_NZO	memory
gsea.results.2111	wp	Integrated Cancer Pathway (WP1971)	0.736944	0.982851	-0.227629	-0.851858	380	43	ENSMUSG00000024959,ENSMUSG00000003873,ENSMUSG00000059552,ENSMUSG00000006728,ENSMUSG00000025358,ENSMUSG00000023027,ENSMUSG00000020380,ENSMUSG00000017146	Age18vs3_NZO	memory
gsea.results.2121	wp	Integrated Lung Cancer Pathway (WP2512)	0.489109	0.885322	0.242913	0.988938	246	66	ENSMUSG00000070348,ENSMUSG00000032000,ENSMUSG00000052684,ENSMUSG00000030774,ENSMUSG00000057367,ENSMUSG00000027997,ENSMUSG00000025199,ENSMUSG00000037727,ENSMUSG00000022876,ENSMUSG00000032508,ENSMUSG00000031760,ENSMUSG00000039942,ENSMUSG00000032359,ENSMUSG00000027646,ENSMUSG00000024778,ENSMUSG00000028991,ENSMUSG00000055980,ENSMUSG00000028163,ENSMUSG00000031537,ENSMUSG00000002413,ENSMUSG00000021408,…	Age18vs3_NZO	memory
gsea.results.2131	wp	Integrated Pancreatic Cancer Pathway (WP2377)	0.707602	0.982851	0.192186	0.905818	362	176	ENSMUSG00000024659,ENSMUSG00000036805,ENSMUSG00000070348,ENSMUSG00000046733,ENSMUSG00000031565,ENSMUSG00000029919,ENSMUSG00000000817,ENSMUSG00000049553,ENSMUSG00000052684,ENSMUSG00000021765,ENSMUSG00000037171,ENSMUSG00000030774,ENSMUSG00000046532,ENSMUSG00000029231,ENSMUSG00000026072,ENSMUSG00000073802,ENSMUSG00000020053,ENSMUSG00000036585,ENSMUSG00000005871,ENSMUSG00000026029,ENSMUSG00000027715,…	Age18vs3_NZO	memory
gsea.results.2141	wp	Integration of energy metabolism (WP1831)	0.044898	0.390528	-0.325357	-1.38301	21	86	ENSMUSG00000023439,ENSMUSG00000034254,ENSMUSG00000059852,ENSMUSG00000029064,ENSMUSG00000029713,ENSMUSG00000025739,ENSMUSG00000035681,ENSMUSG00000025153,ENSMUSG00000024960,ENSMUSG00000042644,ENSMUSG00000017801,ENSMUSG00000025127,ENSMUSG00000032601,ENSMUSG00000024944,ENSMUSG00000032562,ENSMUSG00000020349,ENSMUSG00000020894,ENSMUSG00000034792,ENSMUSG00000025855,ENSMUSG00000050965,ENSMUSG00000024027,…	Age18vs3_NZO	memory
gsea.results.2151	wp	Integrin alphaIIb beta3 signaling (WP1832)	0.776493	0.99316	0.269164	0.780224	402	16	ENSMUSG00000031955,ENSMUSG00000034664,ENSMUSG00000033860,ENSMUSG00000001930	Age18vs3_NZO	memory
gsea.results.2161	wp	Integrin cell surface interactions (WP1833)	0.90495	1	-0.198034	-0.751326	456	46	ENSMUSG00000001281,ENSMUSG00000027962,ENSMUSG00000005947,ENSMUSG00000037405,ENSMUSG00000030786,ENSMUSG00000039952,ENSMUSG00000001029,ENSMUSG00000070369,ENSMUSG00000039115,ENSMUSG00000025348,ENSMUSG00000041936,ENSMUSG00000023175,ENSMUSG00000000157,ENSMUSG00000026768,ENSMUSG00000030830,ENSMUSG00000029304,ENSMUSG00000030789,ENSMUSG00000001507	Age18vs3_NZO	memory
gsea.results.2171	wp	Integrin-mediated Cell Adhesion (WP185)	0.125	0.543632	-0.286997	-1.23016	60	91	ENSMUSG00000025499,ENSMUSG00000001281,ENSMUSG00000000441,ENSMUSG00000024942,ENSMUSG00000005947,ENSMUSG00000041890,ENSMUSG00000018012,ENSMUSG00000031834,ENSMUSG00000039844,ENSMUSG00000032312,ENSMUSG00000019699,ENSMUSG00000030403,ENSMUSG00000006699,ENSMUSG00000017776,ENSMUSG00000030786,ENSMUSG00000009621,ENSMUSG00000001847,ENSMUSG00000004056,ENSMUSG00000070369,ENSMUSG00000039115,ENSMUSG00000024558,…	Age18vs3_NZO	memory
gsea.results.2181	wp	Interferon alpha/beta signaling (WP1835)	0.218688	0.635878	-0.293985	-1.1408	109	50	ENSMUSG00000003184,ENSMUSG00000041827,ENSMUSG00000010358,ENSMUSG00000024338,ENSMUSG00000027639,ENSMUSG00000053113,ENSMUSG00000004266,ENSMUSG00000018899,ENSMUSG00000002325,ENSMUSG00000035692,ENSMUSG00000043733,ENSMUSG00000032690,ENSMUSG00000053765,ENSMUSG00000040264,ENSMUSG00000032175,ENSMUSG00000025498,ENSMUSG00000022967,ENSMUSG00000046718,ENSMUSG00000066867,ENSMUSG00000029605,ENSMUSG00000032661,…	Age18vs3_NZO	memory
gsea.results.2191	wp	Interferon gamma signaling (WP1836)	0.529762	0.902895	-0.229177	-0.947735	266	72	ENSMUSG00000003184,ENSMUSG00000027962,ENSMUSG00000041827,ENSMUSG00000053113,ENSMUSG00000004266,ENSMUSG00000018899,ENSMUSG00000002325,ENSMUSG00000037405,ENSMUSG00000056529,ENSMUSG00000043733,ENSMUSG00000025034,ENSMUSG00000032690,ENSMUSG00000104713,ENSMUSG00000035299,ENSMUSG00000053765,ENSMUSG00000041000,ENSMUSG00000000275,ENSMUSG00000040264,ENSMUSG00000025498	Age18vs3_NZO	memory
gsea.results.2201	wp	Interferon type I signaling pathways (WP585)	0.00198807	0.0636301	-0.445879	-1.73022	0	50	ENSMUSG00000059796,ENSMUSG00000004043,ENSMUSG00000039936,ENSMUSG00000024952,ENSMUSG00000034342,ENSMUSG00000031834,ENSMUSG00000039844,ENSMUSG00000053113,ENSMUSG00000004266,ENSMUSG00000002325,ENSMUSG00000024142,ENSMUSG00000026395,ENSMUSG00000017776,ENSMUSG00000043733,ENSMUSG00000025583,ENSMUSG00000001847,ENSMUSG00000032175,ENSMUSG00000022967,ENSMUSG00000109324,ENSMUSG00000022971	Age18vs3_NZO	memory
gsea.results.2211	wp	Interleukin-1 signaling (WP1839)	0.0811359	0.461773	0.421745	1.39915	39	28	ENSMUSG00000027398,ENSMUSG00000055994,ENSMUSG00000026072,ENSMUSG00000031392,ENSMUSG00000035476,ENSMUSG00000025199,ENSMUSG00000032508,ENSMUSG00000027164,ENSMUSG00000020623,ENSMUSG00000060477,ENSMUSG00000028284,ENSMUSG00000031537	Age18vs3_NZO	memory
gsea.results.2221	wp	Interleukin-11 Signaling Pathway (WP2332)	0.00197239	0.0636301	-0.458806	-1.67513	0	40	ENSMUSG00000025499,ENSMUSG00000063065,ENSMUSG00000000441,ENSMUSG00000017716,ENSMUSG00000021756,ENSMUSG00000003644,ENSMUSG00000053158,ENSMUSG00000031834,ENSMUSG00000023027,ENSMUSG00000053113,ENSMUSG00000037405,ENSMUSG00000043733,ENSMUSG00000002603,ENSMUSG00000024927,ENSMUSG00000074486,ENSMUSG00000032175	Age18vs3_NZO	memory
gsea.results.2231	wp	Interleukin-2 signaling (WP2732)	0.0596421	0.401885	-0.444732	-1.44864	29	24	ENSMUSG00000004043,ENSMUSG00000039936,ENSMUSG00000031834,ENSMUSG00000020919,ENSMUSG00000031805,ENSMUSG00000004266,ENSMUSG00000068227,ENSMUSG00000032737	Age18vs3_NZO	memory
gsea.results.2241	wp	Interleukin-3, 5 and GM-CSF signaling (WP1840)	0.0376238	0.361345	-0.385962	-1.43089	18	42	ENSMUSG00000004043,ENSMUSG00000039936,ENSMUSG00000034342,ENSMUSG00000031834,ENSMUSG00000039844,ENSMUSG00000020919,ENSMUSG00000031805,ENSMUSG00000004266,ENSMUSG00000068227,ENSMUSG00000036117,ENSMUSG00000017776,ENSMUSG00000043733,ENSMUSG00000032737	Age18vs3_NZO	memory
gsea.results.2251	wp	Intrinsic Pathway for Apoptosis (WP1841)	0.226908	0.637832	-0.32088	-1.1665	112	39	ENSMUSG00000024959,ENSMUSG00000003873,ENSMUSG00000047281,ENSMUSG00000059552,ENSMUSG00000020849,ENSMUSG00000019699,ENSMUSG00000020483,ENSMUSG00000004056,ENSMUSG00000022092,ENSMUSG00000018965,ENSMUSG00000057789,ENSMUSG00000051391,ENSMUSG00000028914,ENSMUSG00000064063,ENSMUSG00000038482,ENSMUSG00000029433,ENSMUSG00000057329,ENSMUSG00000001729,ENSMUSG00000020936	Age18vs3_NZO	memory
gsea.results.2261	wp	Iron uptake and transport (WP2670)	0.162109	0.5978	0.247158	1.15306	82	157	ENSMUSG00000055415,ENSMUSG00000031376,ENSMUSG00000037994,ENSMUSG00000033676,ENSMUSG00000000605,ENSMUSG00000041245,ENSMUSG00000043029,ENSMUSG00000032839,ENSMUSG00000028207,ENSMUSG00000008590,ENSMUSG00000055567,ENSMUSG00000026394,ENSMUSG00000023267,ENSMUSG00000007107,ENSMUSG00000038600,ENSMUSG00000022229,ENSMUSG00000000216,ENSMUSG00000041710,ENSMUSG00000005413,ENSMUSG00000033007,ENSMUSG00000033793,…	Age18vs3_NZO	memory
gsea.results.2271	wp	ISG15 antiviral mechanism (WP2672)	0.0469388	0.393432	-0.361747	-1.41104	22	53	ENSMUSG00000003184,ENSMUSG00000059796,ENSMUSG00000020739,ENSMUSG00000063065,ENSMUSG00000052533,ENSMUSG00000039509,ENSMUSG00000032596,ENSMUSG00000035692,ENSMUSG00000025580,ENSMUSG00000036678,ENSMUSG00000028760,ENSMUSG00000032216,ENSMUSG00000001855,ENSMUSG00000053293,ENSMUSG00000052798,ENSMUSG00000000275,ENSMUSG00000001440,ENSMUSG00000022884,ENSMUSG00000019505	Age18vs3_NZO	memory
gsea.results.2281	wp	JAK/STAT (WP2593)	0.00196464	0.0636301	-0.478914	-1.81254	0	45	ENSMUSG00000056457,ENSMUSG00000079092,ENSMUSG00000095788,ENSMUSG00000095028,ENSMUSG00000004043,ENSMUSG00000074677,ENSMUSG00000078783,ENSMUSG00000007815,ENSMUSG00000071866,ENSMUSG00000020919,ENSMUSG00000053113,ENSMUSG00000006699,ENSMUSG00000027496,ENSMUSG00000043733,ENSMUSG00000028790,ENSMUSG00000001847	Age18vs3_NZO	memory
gsea.results.2291	wp	Kinesins (WP1842)	0.278226	0.716548	-0.35619	-1.12699	137	21	ENSMUSG00000074657,ENSMUSG00000024862,ENSMUSG00000023015,ENSMUSG00000027475,ENSMUSG00000024301,ENSMUSG00000030677,ENSMUSG00000040714	Age18vs3_NZO	memory
gsea.results.2301	wp	Kit receptor signaling pathway (WP304)	0.00604839	0.104535	-0.394849	-1.56578	2	57	ENSMUSG00000005672,ENSMUSG00000025499,ENSMUSG00000004043,ENSMUSG00000063065,ENSMUSG00000024959,ENSMUSG00000000441,ENSMUSG00000004933,ENSMUSG00000019312,ENSMUSG00000034342,ENSMUSG00000003644,ENSMUSG00000031834,ENSMUSG00000020919,ENSMUSG00000004266,ENSMUSG00000017776,ENSMUSG00000043733,ENSMUSG00000055024	Age18vs3_NZO	memory
gsea.results.2311	wp	L1CAM interactions (WP1843)	0.0318725	0.319418	0.34159	1.41249	15	73	ENSMUSG00000057182,ENSMUSG00000049281,ENSMUSG00000001027,ENSMUSG00000069601,ENSMUSG00000070304,ENSMUSG00000064329,ENSMUSG00000034311,ENSMUSG00000000881,ENSMUSG00000055022,ENSMUSG00000025969,ENSMUSG00000030774,ENSMUSG00000042284,ENSMUSG00000031543,ENSMUSG00000034533,ENSMUSG00000034664,ENSMUSG00000022636,ENSMUSG00000023809,ENSMUSG00000075318,ENSMUSG00000015533	Age18vs3_NZO	memory
gsea.results.2321	wp	Leptin signaling pathway (WP2034)	0.38	0.819819	-0.250226	-1.03508	189	73	ENSMUSG00000025499,ENSMUSG00000063065,ENSMUSG00000024959,ENSMUSG00000003873,ENSMUSG00000000441,ENSMUSG00000007815,ENSMUSG00000003644,ENSMUSG00000031834,ENSMUSG00000038485,ENSMUSG00000020919,ENSMUSG00000053113,ENSMUSG00000006699,ENSMUSG00000030733,ENSMUSG00000059201,ENSMUSG00000043733,ENSMUSG00000028790,ENSMUSG00000001847,ENSMUSG00000024927,ENSMUSG00000030671,ENSMUSG00000044167	Age18vs3_NZO	memory
gsea.results.2331	wp	Lipid digestion, mobilization, and transport (WP2764)	0.641584	0.95103	-0.243764	-0.903719	323	42	ENSMUSG00000040385,ENSMUSG00000037295,ENSMUSG00000004455,ENSMUSG00000025130,ENSMUSG00000024254,ENSMUSG00000023057,ENSMUSG00000095577,ENSMUSG00000003123,ENSMUSG00000005681,ENSMUSG00000022614,ENSMUSG00000028773,ENSMUSG00000024030	Age18vs3_NZO	memory
gsea.results.2341	wp	M/G1 Transition (WP2785)	0.196393	0.624076	-0.286857	-1.17408	97	68	ENSMUSG00000014769,ENSMUSG00000018286,ENSMUSG00000017499,ENSMUSG00000024338,ENSMUSG00000017221,ENSMUSG00000024833,ENSMUSG00000069744,ENSMUSG00000078153,ENSMUSG00000025358,ENSMUSG00000078652,ENSMUSG00000026229,ENSMUSG00000020720,ENSMUSG00000096727,ENSMUSG00000031897,ENSMUSG00000006585	Age18vs3_NZO	memory
gsea.results.2351	wp	Macroautophagy (WP3348)	0.993952	1	-0.149081	-0.594758	492	60	ENSMUSG00000025371,ENSMUSG00000018567,ENSMUSG00000034354,ENSMUSG00000024142,ENSMUSG00000028062,ENSMUSG00000020483,ENSMUSG00000026280,ENSMUSG00000025583,ENSMUSG00000029578,ENSMUSG00000002820,ENSMUSG00000031812,ENSMUSG00000050552,ENSMUSG00000064063,ENSMUSG00000037204,ENSMUSG00000026812,ENSMUSG00000053119	Age18vs3_NZO	memory
gsea.results.2361	wp	MAP kinase activation in TLR cascade (WP2792)	0.232794	0.650411	0.378173	1.20139	114	23	ENSMUSG00000055994,ENSMUSG00000024235,ENSMUSG00000031392,ENSMUSG00000035476,ENSMUSG00000027164,ENSMUSG00000020623,ENSMUSG00000060477,ENSMUSG00000028284,ENSMUSG00000015755,ENSMUSG00000021936,ENSMUSG00000041135	Age18vs3_NZO	memory
gsea.results.2371	wp	MAP3K8 (TPL2)-dependent MAPK1/3 activation (WP3576)	0.832692	1	0.262348	0.744251	432	15	ENSMUSG00000024235,ENSMUSG00000025199,ENSMUSG00000028163,ENSMUSG00000031537	Age18vs3_NZO	memory
gsea.results.2381	wp	MAPK Cascade (WP422)	0.0609037	0.401885	-0.423433	-1.43207	30	28	ENSMUSG00000038387,ENSMUSG00000056917,ENSMUSG00000025499,ENSMUSG00000063065,ENSMUSG00000000441,ENSMUSG00000024960	Age18vs3_NZO	memory
gsea.results.2391	wp	MAPK Signaling Pathway (WP382)	0.780632	0.99316	0.18827	0.880959	394	164	ENSMUSG00000031565,ENSMUSG00000025888,ENSMUSG00000030589,ENSMUSG00000027398,ENSMUSG00000000817,ENSMUSG00000039239,ENSMUSG00000000489,ENSMUSG00000052684,ENSMUSG00000030774,ENSMUSG00000024235,ENSMUSG00000005583,ENSMUSG00000078365,ENSMUSG00000009406,ENSMUSG00000026072,ENSMUSG00000078816,ENSMUSG00000026029,ENSMUSG00000033618,ENSMUSG00000018909,ENSMUSG00000061130,ENSMUSG00000027997,ENSMUSG00000022329,…	Age18vs3_NZO	memory
gsea.results.2401	wp	MAPK6/MAPK4 signaling (WP3307)	0.165657	0.5978	-0.284964	-1.19635	81	79	ENSMUSG00000014769,ENSMUSG00000018286,ENSMUSG00000024338,ENSMUSG00000017221,ENSMUSG00000069744,ENSMUSG00000029454,ENSMUSG00000078153,ENSMUSG00000002227,ENSMUSG00000025571,ENSMUSG00000078652,ENSMUSG00000026229,ENSMUSG00000045664,ENSMUSG00000006699,ENSMUSG00000020720,ENSMUSG00000096727,ENSMUSG00000031897,ENSMUSG00000001847,ENSMUSG00000029440,ENSMUSG00000027678,ENSMUSG00000024558,ENSMUSG00000044167,…	Age18vs3_NZO	memory
gsea.results.2411	wp	Matrix Metalloproteinases (WP129)	0.269231	0.701101	0.366865	1.16546	132	23	ENSMUSG00000028226,ENSMUSG00000041852,ENSMUSG00000050578,ENSMUSG00000070323,ENSMUSG00000000901,ENSMUSG00000005800,ENSMUSG00000027612,ENSMUSG00000018620	Age18vs3_NZO	memory
gsea.results.2421	wp	Mecp2 and Associated Rett Syndrome (WP3584)	0.641026	0.95103	-0.24657	-0.900245	324	40	ENSMUSG00000020150,ENSMUSG00000038119,ENSMUSG00000006782,ENSMUSG00000026959,ENSMUSG00000022508,ENSMUSG00000050917,ENSMUSG00000007850,ENSMUSG00000018501	Age18vs3_NZO	memory
gsea.results.2431	wp	Meiotic recombination (WP2698)	0.180894	0.62233	-0.390609	-1.24786	88	22	ENSMUSG00000006728,ENSMUSG00000025358,ENSMUSG00000005493,ENSMUSG00000019303,ENSMUSG00000007035,ENSMUSG00000020380,ENSMUSG00000017146	Age18vs3_NZO	memory
gsea.results.2441	wp	Meiotic synapsis (WP2731)	0.0119284	0.181723	-0.474564	-1.62347	5	30	ENSMUSG00000079655,ENSMUSG00000071788,ENSMUSG00000073267,ENSMUSG00000095063,ENSMUSG00000096620,ENSMUSG00000036817,ENSMUSG00000015120,ENSMUSG00000003824,ENSMUSG00000038000,ENSMUSG00000017146	Age18vs3_NZO	memory
gsea.results.2451	wp	Melatonin metabolism and effects (WP3298)	0.15587	0.585063	0.40059	1.2726	76	23	ENSMUSG00000015222,ENSMUSG00000024087,ENSMUSG00000035283,ENSMUSG00000022812,ENSMUSG00000025037,ENSMUSG00000021367,ENSMUSG00000055866,ENSMUSG00000028163,ENSMUSG00000055116,ENSMUSG00000002985	Age18vs3_NZO	memory
gsea.results.2461	wp	Mesodermal Commitment Pathway (WP2857)	0.156556	0.585063	0.300736	1.20156	79	59	ENSMUSG00000003032,ENSMUSG00000074637,ENSMUSG00000031565,ENSMUSG00000061393,ENSMUSG00000021796,ENSMUSG00000018604,ENSMUSG00000037171,ENSMUSG00000026836,ENSMUSG00000025902,ENSMUSG00000031681,ENSMUSG00000050295,ENSMUSG00000041324,ENSMUSG00000061731,ENSMUSG00000053110,ENSMUSG00000014773	Age18vs3_NZO	memory
gsea.results.2471	wp	Metabolism of carbohydrates (WP1848)	0.523904	0.902895	-0.21636	-0.972075	262	124	ENSMUSG00000014606,ENSMUSG00000060600,ENSMUSG00000027513,ENSMUSG00000020739,ENSMUSG00000005232,ENSMUSG00000003865,ENSMUSG00000052533,ENSMUSG00000020475,ENSMUSG00000032648,ENSMUSG00000039509,ENSMUSG00000020766,ENSMUSG00000030695,ENSMUSG00000028671,ENSMUSG00000041798,ENSMUSG00000031807,ENSMUSG00000036678,ENSMUSG00000059040,ENSMUSG00000020349,ENSMUSG00000032098,ENSMUSG00000034793,ENSMUSG00000001855,…	Age18vs3_NZO	memory
gsea.results.2481	wp	Metabolism of nitric oxide (WP1850)	0.59381	0.934334	0.302831	0.900403	306	18	ENSMUSG00000020810,ENSMUSG00000037580,ENSMUSG00000028403,ENSMUSG00000007655,ENSMUSG00000028978,ENSMUSG00000033735,ENSMUSG00000029684	Age18vs3_NZO	memory
gsea.results.2491	wp	Metabolism of non-coding RNA (WP2715)	0.649225	0.956432	-0.241481	-0.894038	334	41	ENSMUSG00000020739,ENSMUSG00000022774,ENSMUSG00000052533,ENSMUSG00000039509,ENSMUSG00000037275,ENSMUSG00000036678,ENSMUSG00000001855,ENSMUSG00000053293,ENSMUSG00000052798	Age18vs3_NZO	memory
gsea.results.2501	wp	Metabolism of nucleotides (WP1851)	0.912871	1	0.183508	0.747091	460	66	ENSMUSG00000026839,ENSMUSG00000020407,ENSMUSG00000032420,ENSMUSG00000068417,ENSMUSG00000025630,ENSMUSG00000031360,ENSMUSG00000041323,ENSMUSG00000026192,ENSMUSG00000115338,ENSMUSG00000031730,ENSMUSG00000027823,ENSMUSG00000074797,ENSMUSG00000022292,ENSMUSG00000021591,ENSMUSG00000027187,ENSMUSG00000020649,ENSMUSG00000033405,ENSMUSG00000026807,ENSMUSG00000031562,ENSMUSG00000020250,ENSMUSG00000026281,…	Age18vs3_NZO	memory
gsea.results.2511	wp	Metabolism of polyamines (WP3555)	0.400802	0.833093	-0.248056	-1.0294	199	74	ENSMUSG00000020150,ENSMUSG00000014769,ENSMUSG00000018286,ENSMUSG00000035242,ENSMUSG00000024338,ENSMUSG00000017221,ENSMUSG00000069744,ENSMUSG00000078153,ENSMUSG00000040706,ENSMUSG00000078652,ENSMUSG00000026229,ENSMUSG00000020720,ENSMUSG00000096727,ENSMUSG00000031897	Age18vs3_NZO	memory
gsea.results.2521	wp	Metabolism of steroid hormones and vitamin D (WP2749)	0.885827	1	-0.218096	-0.705911	449	23	ENSMUSG00000028298,ENSMUSG00000006724,ENSMUSG00000032323,ENSMUSG00000019301	Age18vs3_NZO	memory
gsea.results.2531	wp	Metabolism of water-soluble vitamins and cofactors (WP1857)	0.562	0.927999	-0.225539	-0.932965	280	73	ENSMUSG00000030674,ENSMUSG00000028690,ENSMUSG00000045691,ENSMUSG00000022574,ENSMUSG00000025894,ENSMUSG00000001755,ENSMUSG00000025153,ENSMUSG00000020829,ENSMUSG00000029063,ENSMUSG00000002308,ENSMUSG00000006641,ENSMUSG00000062478	Age18vs3_NZO	memory
gsea.results.2541	wp	Metapathway biotransformation (WP702)	0.653924	0.956432	0.209465	0.926567	324	113	ENSMUSG00000073424,ENSMUSG00000024087,ENSMUSG00000027977,ENSMUSG00000037347,ENSMUSG00000023963,ENSMUSG00000062184,ENSMUSG00000022040,ENSMUSG00000028088,ENSMUSG00000039519,ENSMUSG00000051147,ENSMUSG00000004035,ENSMUSG00000047759,ENSMUSG00000057337,ENSMUSG00000094806,ENSMUSG00000062464,ENSMUSG00000061758,ENSMUSG00000035285,ENSMUSG00000027983,ENSMUSG00000073608,ENSMUSG00000079057,ENSMUSG00000025069,…	Age18vs3_NZO	memory
gsea.results.2551	wp	Metastatic brain tumor (WP2249)	0.731161	0.982851	-0.275248	-0.817663	358	17	ENSMUSG00000065440,ENSMUSG00000059552,ENSMUSG00000006699,ENSMUSG00000065412,ENSMUSG00000065453,ENSMUSG00000065610,ENSMUSG00000065604	Age18vs3_NZO	memory
gsea.results.2561	wp	Methionine De Novo and Salvage Pathway (WP3580)	0.710526	0.982851	0.262606	0.834252	350	23	ENSMUSG00000051236,ENSMUSG00000037798,ENSMUSG00000062937,ENSMUSG00000042032,ENSMUSG00000053644,ENSMUSG00000021311,ENSMUSG00000071708,ENSMUSG00000074768,ENSMUSG00000010911,ENSMUSG00000054733,ENSMUSG00000002769,ENSMUSG00000063953,ENSMUSG00000075232,ENSMUSG00000011179	Age18vs3_NZO	memory
gsea.results.2571	wp	MHC class II antigen presentation (WP2679)	0.913481	1	-0.181419	-0.738275	453	66	ENSMUSG00000037649,ENSMUSG00000074657,ENSMUSG00000041538,ENSMUSG00000024862,ENSMUSG00000003309,ENSMUSG00000023015,ENSMUSG00000048076,ENSMUSG00000020483,ENSMUSG00000030298,ENSMUSG00000027475,ENSMUSG00000004849,ENSMUSG00000026825,ENSMUSG00000003033,ENSMUSG00000002957,ENSMUSG00000040714,ENSMUSG00000038195	Age18vs3_NZO	memory
gsea.results.2581	wp	MicroRNAs in cardiomyocyte hypertrophy (WP1544)	0.040404	0.372525	-0.33685	-1.41418	19	79	ENSMUSG00000009555,ENSMUSG00000022475,ENSMUSG00000063065,ENSMUSG00000065547,ENSMUSG00000000441,ENSMUSG00000039936,ENSMUSG00000021756,ENSMUSG00000007815,ENSMUSG00000065611,ENSMUSG00000029071,ENSMUSG00000042340,ENSMUSG00000022414,ENSMUSG00000031834,ENSMUSG00000024913,ENSMUSG00000006932,ENSMUSG00000024401,ENSMUSG00000042349,ENSMUSG00000001847,ENSMUSG00000004056,ENSMUSG00000002603,ENSMUSG00000003235,…	Age18vs3_NZO	memory
gsea.results.2591	wp	miR-targeted genes in adipocytes - TarBase (WP2001)	0.718623	0.982851	0.260268	0.826826	354	23	ENSMUSG00000024087,ENSMUSG00000065397,ENSMUSG00000065597,ENSMUSG00000065405,ENSMUSG00000026421,ENSMUSG00000015568	Age18vs3_NZO	memory
gsea.results.2601	wp	miR-targeted genes in epithelium - TarBase (WP2002)	0.921722	1	0.170254	0.844566	470	259	ENSMUSG00000022246,ENSMUSG00000070348,ENSMUSG00000024087,ENSMUSG00000032420,ENSMUSG00000039286,ENSMUSG00000038193,ENSMUSG00000065424,ENSMUSG00000032263,ENSMUSG00000024235,ENSMUSG00000024597,ENSMUSG00000065397,ENSMUSG00000068417,ENSMUSG00000065597,ENSMUSG00000054469,ENSMUSG00000065451,ENSMUSG00000027102,ENSMUSG00000005413,ENSMUSG00000052299,ENSMUSG00000065578,ENSMUSG00000028277,ENSMUSG00000021281,…	Age18vs3_NZO	memory
gsea.results.2611	wp	miR-targeted genes in leukocytes - TarBase (WP2003)	0.14902	0.585063	-0.261192	-1.18167	75	127	ENSMUSG00000018761,ENSMUSG00000003865,ENSMUSG00000068860,ENSMUSG00000030682,ENSMUSG00000022508,ENSMUSG00000020198,ENSMUSG00000028676,ENSMUSG00000027737,ENSMUSG00000010054,ENSMUSG00000056501,ENSMUSG00000038612,ENSMUSG00000032096,ENSMUSG00000024941,ENSMUSG00000002059,ENSMUSG00000024790,ENSMUSG00000078249,ENSMUSG00000020719,ENSMUSG00000028843,ENSMUSG00000032562,ENSMUSG00000065606,ENSMUSG00000006932,…	Age18vs3_NZO	memory
gsea.results.2621	wp	miR-targeted genes in lymphocytes - TarBase (WP2004)	1	1	0.14868	0.77876	496	399	ENSMUSG00000022246,ENSMUSG00000070348,ENSMUSG00000060121,ENSMUSG00000024087,ENSMUSG00000032420,ENSMUSG00000061353,ENSMUSG00000039286,ENSMUSG00000065424,ENSMUSG00000003282,ENSMUSG00000065592,ENSMUSG00000032263,ENSMUSG00000024235,ENSMUSG00000024597,ENSMUSG00000029780,ENSMUSG00000047242,ENSMUSG00000065397,ENSMUSG00000068417,ENSMUSG00000065597,ENSMUSG00000054469,ENSMUSG00000026670,ENSMUSG00000065451,…	Age18vs3_NZO	memory
gsea.results.2631	wp	miR-targeted genes in muscle cell - TarBase (WP2005)	0.984314	1	0.154885	0.793707	501	320	ENSMUSG00000022246,ENSMUSG00000070348,ENSMUSG00000024087,ENSMUSG00000032420,ENSMUSG00000061353,ENSMUSG00000039286,ENSMUSG00000065424,ENSMUSG00000065592,ENSMUSG00000024597,ENSMUSG00000065397,ENSMUSG00000065597,ENSMUSG00000054469,ENSMUSG00000026670,ENSMUSG00000065451,ENSMUSG00000005413,ENSMUSG00000052299,ENSMUSG00000065578,ENSMUSG00000026827,ENSMUSG00000014599,ENSMUSG00000028277,ENSMUSG00000021281,…	Age18vs3_NZO	memory
gsea.results.2641	wp	miR-targeted genes in squamous cell - TarBase (WP2006)	0.825651	1	0.186957	0.839391	411	126	ENSMUSG00000022246,ENSMUSG00000039286,ENSMUSG00000024235,ENSMUSG00000024597,ENSMUSG00000065397,ENSMUSG00000068417,ENSMUSG00000065597,ENSMUSG00000005413,ENSMUSG00000031681,ENSMUSG00000028277,ENSMUSG00000029840,ENSMUSG00000065488,ENSMUSG00000027195,ENSMUSG00000021877,ENSMUSG00000048355,ENSMUSG00000063450,ENSMUSG00000026566,ENSMUSG00000061136,ENSMUSG00000065399,ENSMUSG00000026478,ENSMUSG00000025608,…	Age18vs3_NZO	memory
gsea.results.2651	wp	miRNA Regulation of DNA Damage Response (WP1530)	0.548902	0.916826	-0.237037	-0.954645	274	62	ENSMUSG00000024824,ENSMUSG00000003873,ENSMUSG00000047281,ENSMUSG00000059552,ENSMUSG00000006728,ENSMUSG00000025358,ENSMUSG00000025507,ENSMUSG00000015312,ENSMUSG00000000184,ENSMUSG00000020380,ENSMUSG00000020694,ENSMUSG00000017146	Age18vs3_NZO	memory
gsea.results.2661	wp	miRNAs involved in DNA damage response (WP1545)	0.514403	0.898257	-0.312233	-0.959787	249	19	ENSMUSG00000065444,ENSMUSG00000059552,ENSMUSG00000065611	Age18vs3_NZO	memory
gsea.results.2671	wp	miRs in Muscle Cell Differentiation (WP2012)	0.903733	1	-0.204404	-0.691303	459	28	ENSMUSG00000026778,ENSMUSG00000032601,ENSMUSG00000009471,ENSMUSG00000065430,ENSMUSG00000025855,ENSMUSG00000050965,ENSMUSG00000001419,ENSMUSG00000052889	Age18vs3_NZO	memory
gsea.results.2681	wp	Miscellaneous transport and binding events (WP3320)	0.344231	0.790164	0.380166	1.07849	178	15	ENSMUSG00000030452,ENSMUSG00000047037,ENSMUSG00000022099,ENSMUSG00000031232,ENSMUSG00000039530,ENSMUSG00000022265,ENSMUSG00000061273,ENSMUSG00000020411	Age18vs3_NZO	memory
gsea.results.2691	wp	Mitochondrial biogenesis (WP3331)	0.518219	0.899144	0.252882	0.963893	255	48	ENSMUSG00000029167,ENSMUSG00000006542,ENSMUSG00000028949,ENSMUSG00000005583,ENSMUSG00000036983,ENSMUSG00000056608,ENSMUSG00000028233,ENSMUSG00000025958,ENSMUSG00000008976,ENSMUSG00000033871,ENSMUSG00000029911	Age18vs3_NZO	memory
gsea.results.2701	wp	Mitochondrial Gene Expression (WP391)	0.36166	0.805722	0.345545	1.07172	182	21	ENSMUSG00000029167,ENSMUSG00000036983,ENSMUSG00000028161,ENSMUSG00000025958,ENSMUSG00000008976,ENSMUSG00000033871,ENSMUSG00000021519	Age18vs3_NZO	memory
gsea.results.2711	wp	Mitochondrial LC-Fatty Acid Beta-Oxidation (WP368)	0.165975	0.5978	-0.444854	-1.27016	79	15	ENSMUSG00000018574,ENSMUSG00000032602,ENSMUSG00000024900,ENSMUSG00000076435,ENSMUSG00000029545	Age18vs3_NZO	memory
gsea.results.2721	wp	Mitochondrial protein import (WP2717)	0.0831683	0.467358	-0.364404	-1.35097	41	42	ENSMUSG00000026926,ENSMUSG00000089847,ENSMUSG00000026172,ENSMUSG00000031958,ENSMUSG00000020219,ENSMUSG00000022477,ENSMUSG00000022551,ENSMUSG00000071229,ENSMUSG00000040888,ENSMUSG00000024359,ENSMUSG00000020402,ENSMUSG00000020843,ENSMUSG00000093904,ENSMUSG00000022427,ENSMUSG00000014301,ENSMUSG00000021079,ENSMUSG00000025980	Age18vs3_NZO	memory
gsea.results.2731	wp	Mitochondrial translation (WP3310)	0.00400802	0.0923848	-0.412704	-1.71267	1	74	ENSMUSG00000033751,ENSMUSG00000034880,ENSMUSG00000015672,ENSMUSG00000022706,ENSMUSG00000007338,ENSMUSG00000016510,ENSMUSG00000020514,ENSMUSG00000065990,ENSMUSG00000039640,ENSMUSG00000073838,ENSMUSG00000030037,ENSMUSG00000020775,ENSMUSG00000034932,ENSMUSG00000024181,ENSMUSG00000023723,ENSMUSG00000059183,ENSMUSG00000024414,ENSMUSG00000027374,ENSMUSG00000020477,ENSMUSG00000002767,ENSMUSG00000068921,…	Age18vs3_NZO	memory
gsea.results.2741	wp	Mitophagy (WP3549)	1	1	0.17619	0.499831	519	15	ENSMUSG00000027668,ENSMUSG00000032905,ENSMUSG00000021519,ENSMUSG00000002984,ENSMUSG00000038160,ENSMUSG00000027602	Age18vs3_NZO	memory
gsea.results.2751	wp	Mitotic G1-G1/S phases (WP1858)	0.0970297	0.500586	-0.283181	-1.25812	48	113	ENSMUSG00000014769,ENSMUSG00000018983,ENSMUSG00000018286,ENSMUSG00000017499,ENSMUSG00000093803,ENSMUSG00000024338,ENSMUSG00000017221,ENSMUSG00000024833,ENSMUSG00000006728,ENSMUSG00000028800,ENSMUSG00000069744,ENSMUSG00000078153,ENSMUSG00000025358,ENSMUSG00000036845,ENSMUSG00000000184,ENSMUSG00000078652,ENSMUSG00000026229,ENSMUSG00000014859,ENSMUSG00000020720,ENSMUSG00000022897,ENSMUSG00000096727,…	Age18vs3_NZO	memory
gsea.results.2761	wp	Mitotic G2-G2/M phases (WP1859)	0.996063	1	0.135861	0.597948	505	105	ENSMUSG00000026605,ENSMUSG00000031347,ENSMUSG00000009630,ENSMUSG00000019942,ENSMUSG00000020290,ENSMUSG00000007564,ENSMUSG00000027715,ENSMUSG00000026672,ENSMUSG00000032534,ENSMUSG00000040407,ENSMUSG00000031922,ENSMUSG00000041491,ENSMUSG00000021572,ENSMUSG00000039298,ENSMUSG00000019988,ENSMUSG00000040586,ENSMUSG00000016477,ENSMUSG00000017861,ENSMUSG00000068115,ENSMUSG00000033790,ENSMUSG00000021548,…	Age18vs3_NZO	memory
gsea.results.2771	wp	Mitotic Metaphase and Anaphase (WP2757)	0.401186	0.833093	-0.219528	-1.01338	202	146	ENSMUSG00000026965,ENSMUSG00000014769,ENSMUSG00000020739,ENSMUSG00000018286,ENSMUSG00000024777,ENSMUSG00000017716,ENSMUSG00000024338,ENSMUSG00000028873,ENSMUSG00000017221,ENSMUSG00000069744,ENSMUSG00000004455,ENSMUSG00000078153,ENSMUSG00000039509,ENSMUSG00000020897,ENSMUSG00000029466,ENSMUSG00000078652,ENSMUSG00000026229,ENSMUSG00000024791,ENSMUSG00000020720,ENSMUSG00000096727,ENSMUSG00000031897,…	Age18vs3_NZO	memory
gsea.results.2781	wp	Mitotic Prometaphase (WP2652)	0.947047	1	-0.163708	-0.711662	464	94	ENSMUSG00000020739,ENSMUSG00000024777,ENSMUSG00000017716,ENSMUSG00000028873,ENSMUSG00000004455,ENSMUSG00000039509,ENSMUSG00000020897,ENSMUSG00000024791,ENSMUSG00000020652,ENSMUSG00000030298,ENSMUSG00000020349,ENSMUSG00000017291,ENSMUSG00000049550,ENSMUSG00000034349,ENSMUSG00000024387,ENSMUSG00000052798,ENSMUSG00000020745,ENSMUSG00000040945,ENSMUSG00000028066,ENSMUSG00000029554,ENSMUSG00000029414,…	Age18vs3_NZO	memory
gsea.results.2791	wp	Mitotic Prophase (WP2654)	0.741935	0.982851	-0.214613	-0.856194	367	60	ENSMUSG00000035024,ENSMUSG00000020739,ENSMUSG00000026779,ENSMUSG00000052533,ENSMUSG00000039509,ENSMUSG00000036678,ENSMUSG00000054766,ENSMUSG00000020349,ENSMUSG00000001855,ENSMUSG00000050965,ENSMUSG00000053293,ENSMUSG00000034349,ENSMUSG00000052798,ENSMUSG00000044857,ENSMUSG00000024870	Age18vs3_NZO	memory
gsea.results.2801	wp	Monoamine GPCRs (WP58)	0.0434783	0.390528	0.486096	1.50764	21	21	ENSMUSG00000035283,ENSMUSG00000041380,ENSMUSG00000025496,ENSMUSG00000053004,ENSMUSG00000034997,ENSMUSG00000034987,ENSMUSG00000045730,ENSMUSG00000021478,ENSMUSG00000032773,ENSMUSG00000046159,ENSMUSG00000049511,ENSMUSG00000024798,ENSMUSG00000022705	Age18vs3_NZO	memory
gsea.results.2811	wp	Monoamine Transport (WP727)	0.51417	0.898257	0.296725	0.942643	253	23	ENSMUSG00000027398,ENSMUSG00000037217,ENSMUSG00000026072,ENSMUSG00000009630,ENSMUSG00000000889,ENSMUSG00000028456	Age18vs3_NZO	memory
gsea.results.2821	wp	mRNA Capping (WP1861)	0.22179	0.636301	-0.361181	-1.19403	113	25	ENSMUSG00000038489,ENSMUSG00000004667,ENSMUSG00000022774,ENSMUSG00000029250,ENSMUSG00000005198,ENSMUSG00000002658,ENSMUSG00000071662,ENSMUSG00000003435,ENSMUSG00000001524,ENSMUSG00000033020	Age18vs3_NZO	memory
gsea.results.2831	wp	mRNA Processing (WP411)	0.0221328	0.268506	-0.32329	-1.43025	10	111	ENSMUSG00000034120,ENSMUSG00000021546,ENSMUSG00000022774,ENSMUSG00000006498,ENSMUSG00000028809,ENSMUSG00000004865,ENSMUSG00000020929,ENSMUSG00000028676,ENSMUSG00000028911,ENSMUSG00000029538,ENSMUSG00000042502,ENSMUSG00000068917,ENSMUSG00000054405,ENSMUSG00000071172,ENSMUSG00000034681,ENSMUSG00000018379,ENSMUSG00000030795,ENSMUSG00000020358,ENSMUSG00000007850,ENSMUSG00000024853,ENSMUSG00000063511,…	Age18vs3_NZO	memory
gsea.results.2841	wp	mTOR signalling (WP3318)	0.968627	1	0.189969	0.598579	493	22	ENSMUSG00000028278,ENSMUSG00000041658,ENSMUSG00000028991,ENSMUSG00000035064,ENSMUSG00000031490,ENSMUSG00000091512,ENSMUSG00000028646	Age18vs3_NZO	memory
gsea.results.2851	wp	Muscle contraction (WP1864)	0.703407	0.982851	0.226352	0.869851	350	50	ENSMUSG00000024659,ENSMUSG00000045103,ENSMUSG00000064179,ENSMUSG00000020061,ENSMUSG00000042284,ENSMUSG00000061816	Age18vs3_NZO	memory
gsea.results.2861	wp	MyD88 cascade initiated on plasma membrane (WP2801)	0.369439	0.818805	0.35612	1.05885	190	18	ENSMUSG00000031392,ENSMUSG00000035476,ENSMUSG00000025199,ENSMUSG00000032508,ENSMUSG00000027164,ENSMUSG00000060477,ENSMUSG00000028284,ENSMUSG00000031537	Age18vs3_NZO	memory
gsea.results.2871	wp	MyD88 dependent cascade initiated on endosome (WP2768)	0.243137	0.658117	0.377922	1.1908	123	22	ENSMUSG00000044583,ENSMUSG00000027770,ENSMUSG00000031392,ENSMUSG00000035476,ENSMUSG00000025199,ENSMUSG00000032508,ENSMUSG00000027164,ENSMUSG00000060477,ENSMUSG00000028284,ENSMUSG00000031537,ENSMUSG00000015755,ENSMUSG00000040522,ENSMUSG00000066839	Age18vs3_NZO	memory
gsea.results.2881	wp	MyD88-independent TLR3/TLR4 cascade (WP2752)	0.154	0.585063	0.360466	1.25484	76	33	ENSMUSG00000064289,ENSMUSG00000032000,ENSMUSG00000031639,ENSMUSG00000039005,ENSMUSG00000057367,ENSMUSG00000026029,ENSMUSG00000035476,ENSMUSG00000025779,ENSMUSG00000025199,ENSMUSG00000027164,ENSMUSG00000028284,ENSMUSG00000031537,ENSMUSG00000051439,ENSMUSG00000021408	Age18vs3_NZO	memory
gsea.results.2891	wp	MyD88:Mal cascade initiated on plasma membrane (WP2761)	0.104628	0.503328	0.393981	1.34949	51	32	ENSMUSG00000002944,ENSMUSG00000031264,ENSMUSG00000039005,ENSMUSG00000031392,ENSMUSG00000035476,ENSMUSG00000025779,ENSMUSG00000025199,ENSMUSG00000032508,ENSMUSG00000027164,ENSMUSG00000060477,ENSMUSG00000028284,ENSMUSG00000031537,ENSMUSG00000051439	Age18vs3_NZO	memory
gsea.results.2901	wp	Myogenesis (WP1865)	0.356855	0.802488	-0.338743	-1.07178	176	21	ENSMUSG00000038119,ENSMUSG00000020167,ENSMUSG00000009471,ENSMUSG00000006699,ENSMUSG00000006932,ENSMUSG00000026842,ENSMUSG00000001419,ENSMUSG00000032340,ENSMUSG00000053436,ENSMUSG00000053137,ENSMUSG00000030557	Age18vs3_NZO	memory
gsea.results.2911	wp	Myometrial Relaxation and Contraction Pathways (WP289)	0.445328	0.884898	-0.223434	-1.00604	223	126	ENSMUSG00000004665,ENSMUSG00000023439,ENSMUSG00000026527,ENSMUSG00000047281,ENSMUSG00000029064,ENSMUSG00000029713,ENSMUSG00000060216,ENSMUSG00000026778,ENSMUSG00000025739,ENSMUSG00000029580,ENSMUSG00000017493,ENSMUSG00000024960,ENSMUSG00000042644,ENSMUSG00000020849,ENSMUSG00000025746,ENSMUSG00000023027,ENSMUSG00000024186,ENSMUSG00000032601,ENSMUSG00000021699,ENSMUSG00000021313,ENSMUSG00000030844,…	Age18vs3_NZO	memory
gsea.results.2921	wp	Nanomaterial induced apoptosis (WP2507)	0.725806	0.982851	-0.265141	-0.828911	359	20	ENSMUSG00000003873,ENSMUSG00000038612,ENSMUSG00000015337,ENSMUSG00000057789,ENSMUSG00000028914,ENSMUSG00000029433	Age18vs3_NZO	memory
gsea.results.2931	wp	Nanoparticle triggered autophagic cell death (WP2509)	0.774704	0.99316	0.253958	0.787658	391	21	ENSMUSG00000032905,ENSMUSG00000037526,ENSMUSG00000035354,ENSMUSG00000021619,ENSMUSG00000079418,ENSMUSG00000005534,ENSMUSG00000037062,ENSMUSG00000038160,ENSMUSG00000027602,ENSMUSG00000026289,ENSMUSG00000022663,ENSMUSG00000029512	Age18vs3_NZO	memory
gsea.results.2941	wp	Nanoparticle-mediated activation of receptor signaling (WP2643)	0.468687	0.885322	-0.300067	-0.99798	231	26	ENSMUSG00000025499,ENSMUSG00000000441,ENSMUSG00000039936,ENSMUSG00000019699	Age18vs3_NZO	memory
gsea.results.2951	wp	NCAM signaling for neurite out-growth (WP1866)	0.77668	0.99316	-0.236066	-0.795091	392	27	ENSMUSG00000025499,ENSMUSG00000002341,ENSMUSG00000063065	Age18vs3_NZO	memory
gsea.results.2961	wp	Nephrin interactions (WP1867)	0.848077	1	0.255748	0.725528	440	15	ENSMUSG00000019843,ENSMUSG00000031012,ENSMUSG00000032475,ENSMUSG00000061665,ENSMUSG00000032462,ENSMUSG00000029684,ENSMUSG00000041417	Age18vs3_NZO	memory
gsea.results.2971	wp	Netrin-1 signaling (WP1868)	0.599598	0.934334	0.267385	0.915862	297	32	ENSMUSG00000056427,ENSMUSG00000032839,ENSMUSG00000032735,ENSMUSG00000041710,ENSMUSG00000070509,ENSMUSG00000036432,ENSMUSG00000025085,ENSMUSG00000040749,ENSMUSG00000019843,ENSMUSG00000027716,ENSMUSG00000032475,ENSMUSG00000020099,ENSMUSG00000048027,ENSMUSG00000029684	Age18vs3_NZO	memory
gsea.results.2981	wp	Neural Crest Differentiation (WP2064)	0.29783	0.750272	0.257234	1.08124	150	79	ENSMUSG00000031565,ENSMUSG00000021359,ENSMUSG00000045591,ENSMUSG00000032368,ENSMUSG00000041703,ENSMUSG00000004698,ENSMUSG00000022129,ENSMUSG00000028707,ENSMUSG00000067261,ENSMUSG00000022676,ENSMUSG00000022812,ENSMUSG00000034245,ENSMUSG00000031681,ENSMUSG00000035158,ENSMUSG00000031161,ENSMUSG00000019789,ENSMUSG00000030970,ENSMUSG00000054364,ENSMUSG00000000303,ENSMUSG00000014773	Age18vs3_NZO	memory
gsea.results.2991	wp	Neurotransmitter Receptor Binding And Downstream Transmission In The Postsynaptic Cell (WP2754)	0.606	0.934334	-0.210776	-0.92585	302	101	ENSMUSG00000020886,ENSMUSG00000023439,ENSMUSG00000038387,ENSMUSG00000025499,ENSMUSG00000000441,ENSMUSG00000029064,ENSMUSG00000029713,ENSMUSG00000025739,ENSMUSG00000026959,ENSMUSG00000024960,ENSMUSG00000029205,ENSMUSG00000003644,ENSMUSG00000044216,ENSMUSG00000032562,ENSMUSG00000020734,ENSMUSG00000022935,ENSMUSG00000014609,ENSMUSG00000034187,ENSMUSG00000050965,ENSMUSG00000027624,ENSMUSG00000040061,…	Age18vs3_NZO	memory
gsea.results.3001	wp	Neurotransmitter Release Cycle (WP1871)	0.0503018	0.397688	0.438101	1.46041	24	29	ENSMUSG00000037217,ENSMUSG00000024897,ENSMUSG00000008932,ENSMUSG00000005357,ENSMUSG00000025037,ENSMUSG00000005360,ENSMUSG00000028456,ENSMUSG00000059602,ENSMUSG00000070570,ENSMUSG00000037519,ENSMUSG00000031012,ENSMUSG00000005089,ENSMUSG00000021919,ENSMUSG00000027162	Age18vs3_NZO	memory
gsea.results.3011	wp	NGF signalling via TRKA from the plasma membrane (WP1873)	0.863179	1	-0.194331	-0.790821	428	66	ENSMUSG00000025499,ENSMUSG00000063065,ENSMUSG00000007815,ENSMUSG00000003644,ENSMUSG00000031834,ENSMUSG00000023027,ENSMUSG00000039844,ENSMUSG00000017776,ENSMUSG00000026825,ENSMUSG00000020349,ENSMUSG00000002957	Age18vs3_NZO	memory
gsea.results.3021	wp	NIK--&gt;noncanonical NF-kB signaling (WP3545)	0.134694	0.570155	-0.317424	-1.23815	65	53	ENSMUSG00000014769,ENSMUSG00000018286,ENSMUSG00000024338,ENSMUSG00000017221,ENSMUSG00000069744,ENSMUSG00000078153,ENSMUSG00000078652,ENSMUSG00000026229,ENSMUSG00000020720,ENSMUSG00000096727,ENSMUSG00000031897,ENSMUSG00000036309,ENSMUSG00000029440,ENSMUSG00000030751,ENSMUSG00000020941,ENSMUSG00000019505,ENSMUSG00000002983,ENSMUSG00000022193	Age18vs3_NZO	memory
gsea.results.3031	wp	NOD pathway (WP1433)	0.736	0.982851	0.237337	0.826211	367	33	ENSMUSG00000025888,ENSMUSG00000027398,ENSMUSG00000039193,ENSMUSG00000055994,ENSMUSG00000026029,ENSMUSG00000025199,ENSMUSG00000025860,ENSMUSG00000022534,ENSMUSG00000032999	Age18vs3_NZO	memory
gsea.results.3041	wp	Nonhomologous End-Joining (NHEJ) (WP3550)	0.87674	1	-0.216288	-0.739917	440	30	ENSMUSG00000004934,ENSMUSG00000022471,ENSMUSG00000112039,ENSMUSG00000024926,ENSMUSG00000020380,ENSMUSG00000017146	Age18vs3_NZO	memory
gsea.results.3051	wp	Nonsense-Mediated Decay (NMD) (WP2710)	0.0019802	0.0636301	-0.543943	-2.24322	0	69	ENSMUSG00000028234,ENSMUSG00000071415,ENSMUSG00000038274,ENSMUSG00000067288,ENSMUSG00000017404,ENSMUSG00000022774,ENSMUSG00000059070,ENSMUSG00000058301,ENSMUSG00000063457,ENSMUSG00000037563,ENSMUSG00000009927,ENSMUSG00000002210,ENSMUSG00000037805,ENSMUSG00000061787,ENSMUSG00000002500,ENSMUSG00000029614,ENSMUSG00000008683,ENSMUSG00000057322,ENSMUSG00000034681,ENSMUSG00000040952,ENSMUSG00000000740,…	Age18vs3_NZO	memory
gsea.results.3061	wp	NoRC negatively regulates rRNA expression (WP3305)	0.518812	0.899144	-0.259993	-0.963886	261	42	ENSMUSG00000038489,ENSMUSG00000004667,ENSMUSG00000047649,ENSMUSG00000020923	Age18vs3_NZO	memory
gsea.results.3071	wp	Notch Signaling Pathway (WP268)	0.0386847	0.363952	-0.382545	-1.4316	19	43	ENSMUSG00000020888,ENSMUSG00000029570,ENSMUSG00000025158,ENSMUSG00000028800,ENSMUSG00000029071,ENSMUSG00000018169,ENSMUSG00000026923,ENSMUSG00000006127,ENSMUSG00000020918,ENSMUSG00000029478,ENSMUSG00000048001,ENSMUSG00000003436,ENSMUSG00000037373,ENSMUSG00000029603	Age18vs3_NZO	memory
gsea.results.3081	wp	Notch Signaling Pathway (WP61)	0.96371	1	-0.17427	-0.691068	477	57	ENSMUSG00000028800,ENSMUSG00000040761,ENSMUSG00000031834,ENSMUSG00000024325,ENSMUSG00000026923,ENSMUSG00000029478,ENSMUSG00000048001,ENSMUSG00000036309,ENSMUSG00000003436,ENSMUSG00000018501,ENSMUSG00000055024	Age18vs3_NZO	memory
gsea.results.3091	wp	NOTCH1 regulation of human endothelial cell calcification (WP3413)	0.0673077	0.413718	0.497306	1.4108	34	15	ENSMUSG00000027276,ENSMUSG00000042284,ENSMUSG00000051910,ENSMUSG00000057123,ENSMUSG00000031538,ENSMUSG00000025283,ENSMUSG00000014773,ENSMUSG00000029767	Age18vs3_NZO	memory
gsea.results.3101	wp	NRF2 pathway (WP2884)	0.787276	0.99316	0.196833	0.860658	395	104	ENSMUSG00000052504,ENSMUSG00000019558,ENSMUSG00000011034,ENSMUSG00000041654,ENSMUSG00000039239,ENSMUSG00000000489,ENSMUSG00000005107,ENSMUSG00000036949,ENSMUSG00000027690,ENSMUSG00000005413,ENSMUSG00000050114,ENSMUSG00000036298,ENSMUSG00000036067,ENSMUSG00000004035,ENSMUSG00000000811,ENSMUSG00000053897,ENSMUSG00000052026,ENSMUSG00000055301,ENSMUSG00000024486,ENSMUSG00000027890,ENSMUSG00000025986,…	Age18vs3_NZO	memory
gsea.results.3111	wp	Nuclear Receptors (WP170)	0.413519	0.846567	-0.297794	-1.01875	207	30	ENSMUSG00000024955,ENSMUSG00000037992,ENSMUSG00000000440,ENSMUSG00000024431,ENSMUSG00000002250,ENSMUSG00000001288,ENSMUSG00000002108,ENSMUSG00000002393,ENSMUSG00000060601,ENSMUSG00000021255,ENSMUSG00000022809	Age18vs3_NZO	memory
gsea.results.3121	wp	Nuclear Receptors in Lipid Metabolism and Toxicity (WP299)	0.00609756	0.104535	-0.53736	-1.71667	2	22	ENSMUSG00000037992,ENSMUSG00000065465,ENSMUSG00000000440,ENSMUSG00000006724,ENSMUSG00000020865,ENSMUSG00000040584,ENSMUSG00000002250,ENSMUSG00000001288,ENSMUSG00000002108	Age18vs3_NZO	memory
gsea.results.3131	wp	Nuclear Receptors Meta-Pathway (WP2882)	0.692308	0.982012	0.188083	0.926521	350	251	ENSMUSG00000029167,ENSMUSG00000052504,ENSMUSG00000070348,ENSMUSG00000027398,ENSMUSG00000019558,ENSMUSG00000024087,ENSMUSG00000011034,ENSMUSG00000032000,ENSMUSG00000030103,ENSMUSG00000041654,ENSMUSG00000039239,ENSMUSG00000000489,ENSMUSG00000005107,ENSMUSG00000052684,ENSMUSG00000040010,ENSMUSG00000031099,ENSMUSG00000036949,ENSMUSG00000022676,ENSMUSG00000027171,ENSMUSG00000019850,ENSMUSG00000057367,…	Age18vs3_NZO	memory
gsea.results.3141	wp	Nucleosome assembly (WP1874)	0.0256917	0.291758	0.506746	1.57169	12	21	ENSMUSG00000075266,ENSMUSG00000031262,ENSMUSG00000030079,ENSMUSG00000031353,ENSMUSG00000031629,ENSMUSG00000021714,ENSMUSG00000045273,ENSMUSG00000047534,ENSMUSG00000036672	Age18vs3_NZO	memory
gsea.results.3151	wp	Nucleotide Excision Repair (WP1980)	0.482897	0.885322	-0.225082	-0.983101	239	99	ENSMUSG00000038489,ENSMUSG00000004667,ENSMUSG00000024854,ENSMUSG00000024740,ENSMUSG00000019494,ENSMUSG00000029580,ENSMUSG00000020738,ENSMUSG00000015120,ENSMUSG00000030689,ENSMUSG00000029250,ENSMUSG00000006335,ENSMUSG00000037570,ENSMUSG00000070002,ENSMUSG00000022400,ENSMUSG00000030034,ENSMUSG00000055024,ENSMUSG00000003813,ENSMUSG00000020697,ENSMUSG00000005198,ENSMUSG00000019470,ENSMUSG00000032217,…	Age18vs3_NZO	memory
gsea.results.3161	wp	Nucleotide Metabolism (WP404)	0.764023	0.99316	0.266277	0.79172	394	18	ENSMUSG00000025630,ENSMUSG00000025283,ENSMUSG00000031536,ENSMUSG00000031432,ENSMUSG00000006678,ENSMUSG00000022292,ENSMUSG00000020649	Age18vs3_NZO	memory
gsea.results.3171	wp	Nucleotide-binding domain, leucine rich repeat containing receptor (NLR) signaling pathways (WP2763)	0.0658436	0.410188	0.375213	1.37475	31	41	ENSMUSG00000025888,ENSMUSG00000032000,ENSMUSG00000039193,ENSMUSG00000055994,ENSMUSG00000019850,ENSMUSG00000057367,ENSMUSG00000026029,ENSMUSG00000031392,ENSMUSG00000035476,ENSMUSG00000022892,ENSMUSG00000025199,ENSMUSG00000022534,ENSMUSG00000027164,ENSMUSG00000020623,ENSMUSG00000060477,ENSMUSG00000028284,ENSMUSG00000031537,ENSMUSG00000036712	Age18vs3_NZO	memory
gsea.results.3181	wp	O-linked glycosylation (WP3315)	0.333996	0.785572	0.262738	1.07227	167	68	ENSMUSG00000053399,ENSMUSG00000038077,ENSMUSG00000022231,ENSMUSG00000032363,ENSMUSG00000032226,ENSMUSG00000038843,ENSMUSG00000035638,ENSMUSG00000022893,ENSMUSG00000024064,ENSMUSG00000048970,ENSMUSG00000031994,ENSMUSG00000026994	Age18vs3_NZO	memory
gsea.results.3191	wp	Oncogene Induced Senescence (WP3308)	0.0845361	0.467358	-0.468596	-1.41703	40	18	ENSMUSG00000063065,ENSMUSG00000059552,ENSMUSG00000006728,ENSMUSG00000002227,ENSMUSG00000019505,ENSMUSG00000020184,ENSMUSG00000032035,ENSMUSG00000038482	Age18vs3_NZO	memory
gsea.results.3201	wp	Oncostatin M Signaling Pathway (WP2374)	0.0610998	0.401885	-0.339061	-1.34274	29	59	ENSMUSG00000025499,ENSMUSG00000063065,ENSMUSG00000000441,ENSMUSG00000021756,ENSMUSG00000059552,ENSMUSG00000025358,ENSMUSG00000056501,ENSMUSG00000020919,ENSMUSG00000031805,ENSMUSG00000053113,ENSMUSG00000071076,ENSMUSG00000043733,ENSMUSG00000050965,ENSMUSG00000024927,ENSMUSG00000058755,ENSMUSG00000032175	Age18vs3_NZO	memory
gsea.results.3211	wp	One Carbon Metabolism (WP241)	0.90982	1	0.212878	0.682614	453	24	ENSMUSG00000037798,ENSMUSG00000026192,ENSMUSG00000029772,ENSMUSG00000021048,ENSMUSG00000034617,ENSMUSG00000042032,ENSMUSG00000021311,ENSMUSG00000074768,ENSMUSG00000040675,ENSMUSG00000029009,ENSMUSG00000020432	Age18vs3_NZO	memory
gsea.results.3221	wp	One Carbon Metabolism (WP3530)	0.90982	1	0.212878	0.682614	453	24	ENSMUSG00000037798,ENSMUSG00000026192,ENSMUSG00000029772,ENSMUSG00000021048,ENSMUSG00000034617,ENSMUSG00000042032,ENSMUSG00000021311,ENSMUSG00000074768,ENSMUSG00000040675,ENSMUSG00000029009,ENSMUSG00000020432	Age18vs3_NZO	memory
gsea.results.3231	wp	Opioid Signalling (WP1978)	0.361789	0.805722	-0.260196	-1.04732	177	64	ENSMUSG00000040385,ENSMUSG00000023439,ENSMUSG00000029064,ENSMUSG00000029713,ENSMUSG00000025739,ENSMUSG00000034837,ENSMUSG00000024960,ENSMUSG00000042644,ENSMUSG00000032601,ENSMUSG00000032562,ENSMUSG00000020349,ENSMUSG00000022092,ENSMUSG00000025855,ENSMUSG00000050965,ENSMUSG00000040061,ENSMUSG00000019370,ENSMUSG00000063594,ENSMUSG00000001175,ENSMUSG00000005580	Age18vs3_NZO	memory
gsea.results.3241	wp	Ovarian Infertility Genes (WP34)	0.565657	0.927999	-0.280662	-0.933442	279	26	ENSMUSG00000052430,ENSMUSG00000006728,ENSMUSG00000018238,ENSMUSG00000056501,ENSMUSG00000007035,ENSMUSG00000000184,ENSMUSG00000018501	Age18vs3_NZO	memory
gsea.results.3251	wp	Oxidation by Cytochrome P450 (WP43)	0.669276	0.967198	-0.234031	-0.884826	341	44	ENSMUSG00000075552,ENSMUSG00000054417,ENSMUSG00000075551,ENSMUSG00000006724,ENSMUSG00000015224,ENSMUSG00000032323,ENSMUSG00000022445	Age18vs3_NZO	memory
gsea.results.3261	wp	Oxidative phosphorylation (WP623)	0.585657	0.934215	-0.260304	-0.931452	293	36	ENSMUSG00000002379,ENSMUSG00000014294,ENSMUSG00000041881,ENSMUSG00000020153	Age18vs3_NZO	memory
gsea.results.3271	wp	Oxidative Stress (WP408)	0.992218	1	-0.156669	-0.517933	509	25	ENSMUSG00000090124,ENSMUSG00000063856,ENSMUSG00000006519,ENSMUSG00000072941,ENSMUSG00000033318,ENSMUSG00000053436,ENSMUSG00000018339,ENSMUSG00000024066	Age18vs3_NZO	memory
gsea.results.3281	wp	Oxidative Stress Induced Senescence (WP3404)	0.0608519	0.401885	-0.34347	-1.34676	29	55	ENSMUSG00000018983,ENSMUSG00000063065,ENSMUSG00000059552,ENSMUSG00000020827,ENSMUSG00000006728,ENSMUSG00000029454,ENSMUSG00000024325,ENSMUSG00000002227,ENSMUSG00000039989,ENSMUSG00000025571,ENSMUSG00000025577,ENSMUSG00000026074,ENSMUSG00000025578,ENSMUSG00000047888,ENSMUSG00000019505,ENSMUSG00000020184,ENSMUSG00000038482,ENSMUSG00000017548,ENSMUSG00000053436	Age18vs3_NZO	memory
gsea.results.3291	wp	p38 MAPK Signaling Pathway (WP400)	0.918327	1	-0.201284	-0.70559	460	33	ENSMUSG00000025499,ENSMUSG00000029454,ENSMUSG00000006699,ENSMUSG00000025408,ENSMUSG00000001847,ENSMUSG00000002307,ENSMUSG00000001419,ENSMUSG00000056220,ENSMUSG00000053436,ENSMUSG00000031887,ENSMUSG00000004951	Age18vs3_NZO	memory
gsea.results.3301	wp	Parkin-Ubiquitin Proteasomal System pathway (WP2359)	0.827586	1	-0.205611	-0.803607	407	54	ENSMUSG00000062591,ENSMUSG00000001525,ENSMUSG00000039615,ENSMUSG00000017221,ENSMUSG00000026229,ENSMUSG00000023286,ENSMUSG00000020720,ENSMUSG00000023004,ENSMUSG00000024359,ENSMUSG00000029440	Age18vs3_NZO	memory
gsea.results.3311	wp	Parkinsons Disease Pathway (WP2371)	0.304348	0.757393	-0.297706	-1.07831	153	38	ENSMUSG00000065468,ENSMUSG00000065440,ENSMUSG00000028964,ENSMUSG00000032596,ENSMUSG00000023286,ENSMUSG00000042605,ENSMUSG00000065606,ENSMUSG00000065430,ENSMUSG00000000214,ENSMUSG00000019505,ENSMUSG00000028914,ENSMUSG00000020794,ENSMUSG00000053436,ENSMUSG00000002068,ENSMUSG00000068923,ENSMUSG00000053137	Age18vs3_NZO	memory
gsea.results.3321	wp	Pathogenic Escherichia coli infection (WP2272)	0.340551	0.790164	-0.277848	-1.072	172	48	ENSMUSG00000062591,ENSMUSG00000001525,ENSMUSG00000029580,ENSMUSG00000007815,ENSMUSG00000006699,ENSMUSG00000023004,ENSMUSG00000006932,ENSMUSG00000029465,ENSMUSG00000026842,ENSMUSG00000006304,ENSMUSG00000050965,ENSMUSG00000029622,ENSMUSG00000008475,ENSMUSG00000028059	Age18vs3_NZO	memory
gsea.results.3331	wp	PDGF Pathway (WP2526)	0.699605	0.982851	-0.237555	-0.860437	353	38	ENSMUSG00000025499,ENSMUSG00000063065,ENSMUSG00000000441,ENSMUSG00000007815,ENSMUSG00000006699,ENSMUSG00000043733,ENSMUSG00000009621,ENSMUSG00000001847	Age18vs3_NZO	memory
gsea.results.3341	wp	Peptide GPCRs (WP24)	0.972495	1	0.168641	0.65955	494	54	ENSMUSG00000024107,ENSMUSG00000020963,ENSMUSG00000052336,ENSMUSG00000050824,ENSMUSG00000041347,ENSMUSG00000050232	Age18vs3_NZO	memory
gsea.results.3351	wp	Peroxisomal lipid metabolism (WP1878)	0.68472	0.980297	0.28577	0.849675	353	18	ENSMUSG00000030759,ENSMUSG00000026664,ENSMUSG00000022244,ENSMUSG00000021884,ENSMUSG00000042410,ENSMUSG00000003623,ENSMUSG00000025950,ENSMUSG00000021751,ENSMUSG00000024507,ENSMUSG00000022404,ENSMUSG00000029098	Age18vs3_NZO	memory
gsea.results.3361	wp	Phase 1 - Functionalization of compounds (WP1879)	0.508946	0.898257	0.240808	0.97357	255	63	ENSMUSG00000037797,ENSMUSG00000073424,ENSMUSG00000024087,ENSMUSG00000023963,ENSMUSG00000039519,ENSMUSG00000025037,ENSMUSG00000094806,ENSMUSG00000062464,ENSMUSG00000074207,ENSMUSG00000053279,ENSMUSG00000047250,ENSMUSG00000027983,ENSMUSG00000003484,ENSMUSG00000055301,ENSMUSG00000063415,ENSMUSG00000025479,ENSMUSG00000027761,ENSMUSG00000027452,ENSMUSG00000050445	Age18vs3_NZO	memory
gsea.results.3371	wp	Phase II conjugation (WP1880)	0.966203	1	0.175366	0.687839	485	56	ENSMUSG00000029919,ENSMUSG00000091043,ENSMUSG00000024644,ENSMUSG00000051147,ENSMUSG00000004035,ENSMUSG00000037798,ENSMUSG00000024899,ENSMUSG00000025069,ENSMUSG00000000739,ENSMUSG00000027890,ENSMUSG00000002797,ENSMUSG00000028124,ENSMUSG00000029864,ENSMUSG00000034617,ENSMUSG00000042032,ENSMUSG00000028032,ENSMUSG00000021311	Age18vs3_NZO	memory
gsea.results.3381	wp	Physiological and Pathological Hypertrophy of the Heart (WP1528)	0.905512	1	-0.209818	-0.679119	459	23	ENSMUSG00000021756,ENSMUSG00000007815,ENSMUSG00000042340,ENSMUSG00000001847,ENSMUSG00000001175,ENSMUSG00000052889,ENSMUSG00000053436,ENSMUSG00000053137	Age18vs3_NZO	memory
gsea.results.3391	wp	PI Metabolism (WP2747)	0.941414	1	0.18457	0.701636	465	47	ENSMUSG00000037940,ENSMUSG00000033628,ENSMUSG00000039431,ENSMUSG00000001173,ENSMUSG00000023805,ENSMUSG00000031337,ENSMUSG00000032571,ENSMUSG00000015214,ENSMUSG00000030269,ENSMUSG00000029186,ENSMUSG00000030660,ENSMUSG00000024867,ENSMUSG00000030228,ENSMUSG00000025178,ENSMUSG00000025949,ENSMUSG00000032462,ENSMUSG00000031918,ENSMUSG00000026737,ENSMUSG00000046207	Age18vs3_NZO	memory
gsea.results.3401	wp	PIP3 activates AKT signaling (WP2653)	0.56513	0.927999	-0.225651	-0.941481	281	76	ENSMUSG00000005672,ENSMUSG00000024959,ENSMUSG00000029195,ENSMUSG00000039936,ENSMUSG00000031834,ENSMUSG00000002227,ENSMUSG00000050917,ENSMUSG00000024142,ENSMUSG00000019699,ENSMUSG00000025571,ENSMUSG00000024830,ENSMUSG00000043733,ENSMUSG00000004056,ENSMUSG00000011096,ENSMUSG00000031074,ENSMUSG00000044167,ENSMUSG00000047888,ENSMUSG00000020184,ENSMUSG00000030724,ENSMUSG00000031714,ENSMUSG00000028914,…	Age18vs3_NZO	memory
gsea.results.3411	wp	Platelet homeostasis (WP1885)	0.17551	0.617635	-0.304523	-1.18783	85	53	ENSMUSG00000023439,ENSMUSG00000030730,ENSMUSG00000024777,ENSMUSG00000029064,ENSMUSG00000029713,ENSMUSG00000020155,ENSMUSG00000025739,ENSMUSG00000042644,ENSMUSG00000004266,ENSMUSG00000043733,ENSMUSG00000028874,ENSMUSG00000020787,ENSMUSG00000029467,ENSMUSG00000020349	Age18vs3_NZO	memory
gsea.results.3421	wp	Polycystic Kidney Disease Pathway (WP2571)	0.113503	0.524223	0.459123	1.35115	57	17	ENSMUSG00000070348,ENSMUSG00000052684,ENSMUSG00000020053,ENSMUSG00000027646,ENSMUSG00000028991,ENSMUSG00000031537,ENSMUSG00000002413	Age18vs3_NZO	memory
gsea.results.3431	wp	Post-translational modification: synthesis of GPI-anchored proteins (WP1887)	0.603206	0.934334	0.277392	0.889484	300	24	ENSMUSG00000014245,ENSMUSG00000026698,ENSMUSG00000031381,ENSMUSG00000056536,ENSMUSG00000078919,ENSMUSG00000024145,ENSMUSG00000046223,ENSMUSG00000039047,ENSMUSG00000073678,ENSMUSG00000028454	Age18vs3_NZO	memory
gsea.results.3441	wp	Potassium Channels (WP2669)	0.585513	0.934215	0.246876	0.935933	290	46	ENSMUSG00000033854,ENSMUSG00000096146,ENSMUSG00000037624,ENSMUSG00000063142,ENSMUSG00000062609,ENSMUSG00000044708,ENSMUSG00000021303,ENSMUSG00000023387,ENSMUSG00000030247,ENSMUSG00000043301,ENSMUSG00000041695,ENSMUSG00000091091	Age18vs3_NZO	memory
gsea.results.3451	wp	POU5F1 (OCT4), SOX2, NANOG activate genes related to proliferation (WP3333)	0.489712	0.885322	-0.317244	-0.975191	237	19	ENSMUSG00000038489,ENSMUSG00000004667	Age18vs3_NZO	memory
gsea.results.3461	wp	PPAR Alpha Pathway (WP2878)	0.819106	1	-0.237346	-0.758236	402	22	ENSMUSG00000026385,ENSMUSG00000006728,ENSMUSG00000024900,ENSMUSG00000002108	Age18vs3_NZO	memory
gsea.results.3471	wp	Pre-NOTCH Expression and Processing (WP2786)	0.207436	0.625021	-0.308816	-1.16758	105	44	ENSMUSG00000030730,ENSMUSG00000029570,ENSMUSG00000025158,ENSMUSG00000059552,ENSMUSG00000018169,ENSMUSG00000026923,ENSMUSG00000002227,ENSMUSG00000025571,ENSMUSG00000020918,ENSMUSG00000030530,ENSMUSG00000055024,ENSMUSG00000029467,ENSMUSG00000029390	Age18vs3_NZO	memory
gsea.results.3481	wp	Pregnane X Receptor pathway (WP2876)	0.185484	0.624076	-0.399879	-1.25014	91	20	ENSMUSG00000075552,ENSMUSG00000054417,ENSMUSG00000075551,ENSMUSG00000090124,ENSMUSG00000020865,ENSMUSG00000040584,ENSMUSG00000027678,ENSMUSG00000044167,ENSMUSG00000022809,ENSMUSG00000014195	Age18vs3_NZO	memory
gsea.results.3491	wp	Preimplantation Embryo (WP3527)	0.00603622	0.104535	0.464693	1.7617	2	46	ENSMUSG00000031618,ENSMUSG00000038805,ENSMUSG00000003032,ENSMUSG00000074637,ENSMUSG00000026630,ENSMUSG00000052534,ENSMUSG00000032204,ENSMUSG00000032033,ENSMUSG00000018604,ENSMUSG00000031737,ENSMUSG00000078365	Age18vs3_NZO	memory
gsea.results.3501	wp	Primary Focal Segmental Glomerulosclerosis FSGS (WP2572)	0.196078	0.624076	0.29689	1.18076	99	58	ENSMUSG00000027276,ENSMUSG00000039005,ENSMUSG00000043079,ENSMUSG00000019920,ENSMUSG00000070047,ENSMUSG00000075122,ENSMUSG00000022512,ENSMUSG00000026602,ENSMUSG00000015647,ENSMUSG00000019820,ENSMUSG00000025608,ENSMUSG00000046223,ENSMUSG00000004231,ENSMUSG00000029426,ENSMUSG00000019843,ENSMUSG00000039354,ENSMUSG00000021823,ENSMUSG00000037664,ENSMUSG00000016458,ENSMUSG00000032220,ENSMUSG00000032475,…	Age18vs3_NZO	memory
gsea.results.3511	wp	Processing of Capped Intron-Containing Pre-mRNA (WP1889)	0.0019802	0.0636301	-0.365082	-1.65961	0	132	ENSMUSG00000034120,ENSMUSG00000038489,ENSMUSG00000004667,ENSMUSG00000059005,ENSMUSG00000021546,ENSMUSG00000020739,ENSMUSG00000022774,ENSMUSG00000006498,ENSMUSG00000052533,ENSMUSG00000051695,ENSMUSG00000028809,ENSMUSG00000020929,ENSMUSG00000028911,ENSMUSG00000029538,ENSMUSG00000042502,ENSMUSG00000039509,ENSMUSG00000029402,ENSMUSG00000029250,ENSMUSG00000054405,ENSMUSG00000071172,ENSMUSG00000034681,…	Age18vs3_NZO	memory
gsea.results.3521	wp	Processing of Capped Intronless Pre-mRNA (WP1890)	1	1	0.127962	0.396877	505	21	ENSMUSG00000031256,ENSMUSG00000022194,ENSMUSG00000041781,ENSMUSG00000041328,ENSMUSG00000054309,ENSMUSG00000027176,ENSMUSG00000027498,ENSMUSG00000050188	Age18vs3_NZO	memory
gsea.results.3531	wp	Prolactin Signaling Pathway (WP2037)	0.0102669	0.163209	-0.362382	-1.51277	4	78	ENSMUSG00000056457,ENSMUSG00000079092,ENSMUSG00000095788,ENSMUSG00000025499,ENSMUSG00000095028,ENSMUSG00000004043,ENSMUSG00000063065,ENSMUSG00000000441,ENSMUSG00000074677,ENSMUSG00000007891,ENSMUSG00000034342,ENSMUSG00000078783,ENSMUSG00000071866,ENSMUSG00000031834,ENSMUSG00000020919,ENSMUSG00000053113,ENSMUSG00000004266,ENSMUSG00000018899	Age18vs3_NZO	memory
gsea.results.3541	wp	Prostaglandin Synthesis and Regulation (WP98)	0.418182	0.849259	-0.308607	-1.02638	206	26	ENSMUSG00000056457,ENSMUSG00000079092,ENSMUSG00000019464,ENSMUSG00000015090,ENSMUSG00000032323,ENSMUSG00000022122,ENSMUSG00000017969,ENSMUSG00000018340,ENSMUSG00000024653,ENSMUSG00000056220,ENSMUSG00000029925	Age18vs3_NZO	memory
gsea.results.3551	wp	Prostate Cancer (WP2263)	0.222222	0.636301	-0.258026	-1.1288	109	100	ENSMUSG00000025499,ENSMUSG00000066512,ENSMUSG00000063065,ENSMUSG00000024959,ENSMUSG00000003873,ENSMUSG00000000441,ENSMUSG00000059552,ENSMUSG00000078619,ENSMUSG00000032187,ENSMUSG00000006728,ENSMUSG00000025358,ENSMUSG00000023027,ENSMUSG00000039844,ENSMUSG00000007880,ENSMUSG00000020380,ENSMUSG00000019301,ENSMUSG00000017776,ENSMUSG00000043733,ENSMUSG00000017146,ENSMUSG00000037337,ENSMUSG00000025583,…	Age18vs3_NZO	memory
gsea.results.3561	wp	Proteasome Degradation (WP183)	0.00590551	0.104535	-0.419387	-1.62856	2	49	ENSMUSG00000014769,ENSMUSG00000018286,ENSMUSG00000024338,ENSMUSG00000017221,ENSMUSG00000069744,ENSMUSG00000078153,ENSMUSG00000020390,ENSMUSG00000027642,ENSMUSG00000032596,ENSMUSG00000078652,ENSMUSG00000026229,ENSMUSG00000020720,ENSMUSG00000096727,ENSMUSG00000031897,ENSMUSG00000029440,ENSMUSG00000032216,ENSMUSG00000030751,ENSMUSG00000019505,ENSMUSG00000022193	Age18vs3_NZO	memory
gsea.results.3571	wp	Protein folding (WP1892)	0.0235756	0.278676	-0.467496	-1.58109	11	28	ENSMUSG00000062591,ENSMUSG00000029580,ENSMUSG00000006095,ENSMUSG00000061878,ENSMUSG00000024309,ENSMUSG00000024944,ENSMUSG00000023004,ENSMUSG00000001289,ENSMUSG00000001416	Age18vs3_NZO	memory
gsea.results.3581	wp	Rac1/Pak1/p38/MMP-2 pathway (WP3303)	0.0861723	0.467358	-0.323449	-1.30425	42	63	ENSMUSG00000025499,ENSMUSG00000004043,ENSMUSG00000063065,ENSMUSG00000024959,ENSMUSG00000003873,ENSMUSG00000017716,ENSMUSG00000019312,ENSMUSG00000059552,ENSMUSG00000020919,ENSMUSG00000028832,ENSMUSG00000017776,ENSMUSG00000006932,ENSMUSG00000043733,ENSMUSG00000022309,ENSMUSG00000001847	Age18vs3_NZO	memory
gsea.results.3591	wp	RAF/MAP kinase cascade (WP2735)	0.282474	0.719451	-0.225744	-1.06637	136	177	ENSMUSG00000020886,ENSMUSG00000014769,ENSMUSG00000005672,ENSMUSG00000025499,ENSMUSG00000063065,ENSMUSG00000000441,ENSMUSG00000018286,ENSMUSG00000029195,ENSMUSG00000024777,ENSMUSG00000060216,ENSMUSG00000024338,ENSMUSG00000026959,ENSMUSG00000017221,ENSMUSG00000004054,ENSMUSG00000026883,ENSMUSG00000052142,ENSMUSG00000005150,ENSMUSG00000069744,ENSMUSG00000078153,ENSMUSG00000032312,ENSMUSG00000003099,…	Age18vs3_NZO	memory
gsea.results.3601	wp	RANKL/RANK Signaling Pathway (WP2018)	0.927273	1	-0.182761	-0.711636	458	52	ENSMUSG00000063065,ENSMUSG00000027962,ENSMUSG00000034342,ENSMUSG00000022414,ENSMUSG00000031834,ENSMUSG00000037405,ENSMUSG00000006699,ENSMUSG00000001847,ENSMUSG00000004056,ENSMUSG00000024927,ENSMUSG00000002983,ENSMUSG00000021277,ENSMUSG00000022015	Age18vs3_NZO	memory
gsea.results.3611	wp	Regulation of Actin Cytoskeleton (WP51)	0.506931	0.898257	-0.213854	-0.972149	255	132	ENSMUSG00000056201,ENSMUSG00000038387,ENSMUSG00000026175,ENSMUSG00000018293,ENSMUSG00000063065,ENSMUSG00000000441,ENSMUSG00000039936,ENSMUSG00000046854,ENSMUSG00000029580,ENSMUSG00000007815,ENSMUSG00000018012,ENSMUSG00000031834,ENSMUSG00000032312,ENSMUSG00000022101,ENSMUSG00000050917,ENSMUSG00000030827,ENSMUSG00000040940,ENSMUSG00000034902,ENSMUSG00000025219,ENSMUSG00000028868,ENSMUSG00000006699,…	Age18vs3_NZO	memory
gsea.results.3621	wp	Regulation of Apoptosis (WP1896)	0.178782	0.619688	-0.316252	-1.19692	90	45	ENSMUSG00000014769,ENSMUSG00000018286,ENSMUSG00000024338,ENSMUSG00000017221,ENSMUSG00000069744,ENSMUSG00000078153,ENSMUSG00000078652,ENSMUSG00000026229,ENSMUSG00000020720,ENSMUSG00000096727,ENSMUSG00000031897	Age18vs3_NZO	memory
gsea.results.3631	wp	Regulation of beta-cell development (WP3513)	0.253876	0.674022	0.384105	1.16916	130	19	ENSMUSG00000035187,ENSMUSG00000027690,ENSMUSG00000029644,ENSMUSG00000029706,ENSMUSG00000020679,ENSMUSG00000034701,ENSMUSG00000027168,ENSMUSG00000039191	Age18vs3_NZO	memory
gsea.results.3641	wp	Regulation of DNA replication (WP1898)	0.121212	0.537296	-0.311249	-1.2594	59	65	ENSMUSG00000014769,ENSMUSG00000018983,ENSMUSG00000018286,ENSMUSG00000017499,ENSMUSG00000024338,ENSMUSG00000017221,ENSMUSG00000069744,ENSMUSG00000078153,ENSMUSG00000025358,ENSMUSG00000020235,ENSMUSG00000078652,ENSMUSG00000026229,ENSMUSG00000020720,ENSMUSG00000096727,ENSMUSG00000031897,ENSMUSG00000006585	Age18vs3_NZO	memory
gsea.results.3651	wp	Regulation of Hypoxia-inducible Factor (HIF) by oxygen (WP2727)	0.941532	1	-0.203873	-0.637366	466	20	ENSMUSG00000022400,ENSMUSG00000055024,ENSMUSG00000019505,ENSMUSG00000035105,ENSMUSG00000058709,ENSMUSG00000023951,ENSMUSG00000008348,ENSMUSG00000028463	Age18vs3_NZO	memory
gsea.results.3661	wp	Regulation of lipid metabolism by Peroxisome proliferator-activated receptor alpha (PPARalpha) (WP2797)	0.781124	0.99316	0.198218	0.859128	388	98	ENSMUSG00000029167,ENSMUSG00000002944,ENSMUSG00000019984,ENSMUSG00000028949,ENSMUSG00000012114,ENSMUSG00000038622,ENSMUSG00000048490,ENSMUSG00000026482,ENSMUSG00000056608,ENSMUSG00000028233,ENSMUSG00000032897,ENSMUSG00000020656,ENSMUSG00000093930,ENSMUSG00000053110,ENSMUSG00000006392,ENSMUSG00000021670,ENSMUSG00000021598,ENSMUSG00000028252,ENSMUSG00000032418,ENSMUSG00000015243,ENSMUSG00000021273,…	Age18vs3_NZO	memory
gsea.results.3671	wp	Regulation of Microtubule Cytoskeleton (WP2038)	0.733198	0.982851	0.229186	0.855292	359	44	ENSMUSG00000021675,ENSMUSG00000021573,ENSMUSG00000002489,ENSMUSG00000030774,ENSMUSG00000022812,ENSMUSG00000005871,ENSMUSG00000019942,ENSMUSG00000062929,ENSMUSG00000018411	Age18vs3_NZO	memory
gsea.results.3681	wp	Regulation of mRNA stability by proteins that bind AU-rich elements (WP2733)	0.543086	0.915883	-0.229944	-0.95939	270	76	ENSMUSG00000014769,ENSMUSG00000018286,ENSMUSG00000024338,ENSMUSG00000017221,ENSMUSG00000069744,ENSMUSG00000078153,ENSMUSG00000034259,ENSMUSG00000078652,ENSMUSG00000026229,ENSMUSG00000020720,ENSMUSG00000096727,ENSMUSG00000031897,ENSMUSG00000054766,ENSMUSG00000029440,ENSMUSG00000001855,ENSMUSG00000050965,ENSMUSG00000061286,ENSMUSG00000030751,ENSMUSG00000019505,ENSMUSG00000021127,ENSMUSG00000022193,…	Age18vs3_NZO	memory
gsea.results.3691	wp	Regulation of toll-like receptor signaling pathway (WP1449)	0.0981964	0.500586	0.271646	1.21963	48	126	ENSMUSG00000034855,ENSMUSG00000022901,ENSMUSG00000029417,ENSMUSG00000027398,ENSMUSG00000031264,ENSMUSG00000018930,ENSMUSG00000029771,ENSMUSG00000031639,ENSMUSG00000065536,ENSMUSG00000039005,ENSMUSG00000052684,ENSMUSG00000035042,ENSMUSG00000024235,ENSMUSG00000044583,ENSMUSG00000019850,ENSMUSG00000021624,ENSMUSG00000026029,ENSMUSG00000100079,ENSMUSG00000031392,ENSMUSG00000035476,ENSMUSG00000101252,…	Age18vs3_NZO	memory
gsea.results.3701	wp	Resolution of Abasic Sites (AP sites) (WP3345)	0.902584	1	-0.207194	-0.708806	453	30	ENSMUSG00000024854,ENSMUSG00000035960,ENSMUSG00000002963,ENSMUSG00000020287,ENSMUSG00000020697,ENSMUSG00000041429,ENSMUSG00000038644	Age18vs3_NZO	memory
gsea.results.3711	wp	Respiratory electron transport, ATP synthesis by chemiosmotic coupling, and heat production by uncoupling proteins. (WP1902)	0.0308008	0.315537	-0.344085	-1.43639	14	78	ENSMUSG00000015790,ENSMUSG00000002379,ENSMUSG00000014294,ENSMUSG00000041881,ENSMUSG00000031818,ENSMUSG00000001983,ENSMUSG00000020163,ENSMUSG00000000088,ENSMUSG00000020153,ENSMUSG00000022551,ENSMUSG00000033685,ENSMUSG00000032942,ENSMUSG00000036199,ENSMUSG00000025204,ENSMUSG00000036751,ENSMUSG00000059734,ENSMUSG00000026500,ENSMUSG00000029632,ENSMUSG00000041697,ENSMUSG00000037916,ENSMUSG00000004610,…	Age18vs3_NZO	memory
gsea.results.3721	wp	Retinoblastoma (RB) in Cancer (WP2446)	0.461538	0.885322	0.236636	0.994656	233	79	ENSMUSG00000070348,ENSMUSG00000033970,ENSMUSG00000048701,ENSMUSG00000046402,ENSMUSG00000024921,ENSMUSG00000034311,ENSMUSG00000002428,ENSMUSG00000038379,ENSMUSG00000054717,ENSMUSG00000019942,ENSMUSG00000027715,ENSMUSG00000022881,ENSMUSG00000031353,ENSMUSG00000041133,ENSMUSG00000031609,ENSMUSG00000016477,ENSMUSG00000028212	Age18vs3_NZO	memory
gsea.results.3731	wp	RHO GTPases Activate Formins (WP3379)	0.263052	0.692955	-0.252336	-1.10293	130	97	ENSMUSG00000020888,ENSMUSG00000020739,ENSMUSG00000018293,ENSMUSG00000055805,ENSMUSG00000024777,ENSMUSG00000017716,ENSMUSG00000028873,ENSMUSG00000029580,ENSMUSG00000007815,ENSMUSG00000004455,ENSMUSG00000029071,ENSMUSG00000039509,ENSMUSG00000020897,ENSMUSG00000002233,ENSMUSG00000006699,ENSMUSG00000020652,ENSMUSG00000030298,ENSMUSG00000001847,ENSMUSG00000020349,ENSMUSG00000017291,ENSMUSG00000049550,…	Age18vs3_NZO	memory
gsea.results.3741	wp	RHO GTPases activate PAKs (WP3351)	0.333333	0.785572	-0.34403	-1.05753	161	19	ENSMUSG00000022443,ENSMUSG00000006699,ENSMUSG00000001847,ENSMUSG00000030739,ENSMUSG00000019370,ENSMUSG00000001175,ENSMUSG00000022781,ENSMUSG00000031328,ENSMUSG00000014956,ENSMUSG00000034868,ENSMUSG00000020900	Age18vs3_NZO	memory
gsea.results.3751	wp	RHO GTPases activate PKNs (WP3357)	0.0464646	0.393432	-0.446829	-1.48609	22	26	ENSMUSG00000047281,ENSMUSG00000007815,ENSMUSG00000020849,ENSMUSG00000022443,ENSMUSG00000002233,ENSMUSG00000057672,ENSMUSG00000001847,ENSMUSG00000018965,ENSMUSG00000030739,ENSMUSG00000051391,ENSMUSG00000024122,ENSMUSG00000037166	Age18vs3_NZO	memory
gsea.results.3761	wp	RHO GTPases Activate ROCKs (WP3365)	0.5	0.896887	-0.339968	-0.970683	240	15	ENSMUSG00000007815,ENSMUSG00000022443,ENSMUSG00000002233,ENSMUSG00000030739	Age18vs3_NZO	memory
gsea.results.3771	wp	RHO GTPases Activate WASPs and WAVEs (WP3388)	0.189243	0.624076	-0.342978	-1.20229	94	33	ENSMUSG00000063065,ENSMUSG00000038013,ENSMUSG00000029580,ENSMUSG00000032598,ENSMUSG00000028868,ENSMUSG00000006699,ENSMUSG00000029465,ENSMUSG00000001847,ENSMUSG00000026842,ENSMUSG00000006304,ENSMUSG00000033940,ENSMUSG00000029622,ENSMUSG00000008475	Age18vs3_NZO	memory
gsea.results.3781	wp	RIG-I/MDA5 mediated induction of IFN-alpha/beta pathways (WP1904)	0.254403	0.674022	0.284675	1.13739	129	59	ENSMUSG00000064289,ENSMUSG00000026896,ENSMUSG00000032171,ENSMUSG00000027078,ENSMUSG00000019850,ENSMUSG00000026029,ENSMUSG00000027770,ENSMUSG00000033208,ENSMUSG00000022892,ENSMUSG00000025199,ENSMUSG00000048806,ENSMUSG00000032508,ENSMUSG00000027164,ENSMUSG00000032905,ENSMUSG00000037523,ENSMUSG00000040296,ENSMUSG00000033107,ENSMUSG00000028163,ENSMUSG00000031537,ENSMUSG00000021408,ENSMUSG00000036712,…	Age18vs3_NZO	memory
gsea.results.3791	wp	RNA Polymerase I, RNA Polymerase III, and Mitochondrial Transcription (WP1905)	0.204409	0.624076	-0.277288	-1.15692	101	76	ENSMUSG00000038489,ENSMUSG00000004667,ENSMUSG00000047649,ENSMUSG00000018474,ENSMUSG00000020923,ENSMUSG00000035666,ENSMUSG00000063065,ENSMUSG00000028800,ENSMUSG00000042390,ENSMUSG00000011158	Age18vs3_NZO	memory
gsea.results.3801	wp	RNA Polymerase II Transcription (WP1906)	0.0773931	0.451623	-0.307755	-1.33159	37	93	ENSMUSG00000034120,ENSMUSG00000038489,ENSMUSG00000009555,ENSMUSG00000004667,ENSMUSG00000020485,ENSMUSG00000022774,ENSMUSG00000036980,ENSMUSG00000028809,ENSMUSG00000028911,ENSMUSG00000029538,ENSMUSG00000029250,ENSMUSG00000071172,ENSMUSG00000034681,ENSMUSG00000018379,ENSMUSG00000052293,ENSMUSG00000070002,ENSMUSG00000028899,ENSMUSG00000005198,ENSMUSG00000061613,ENSMUSG00000044847,ENSMUSG00000002658,…	Age18vs3_NZO	memory
gsea.results.3811	wp	RORA activates gene expression (WP3370)	0.487179	0.885322	0.294492	0.968057	246	26	ENSMUSG00000029167,ENSMUSG00000028949,ENSMUSG00000048490,ENSMUSG00000056608,ENSMUSG00000028233	Age18vs3_NZO	memory
gsea.results.3821	wp	ROS production in response to bacteria (WP3551)	0.403651	0.834454	0.311583	1.03369	198	28	ENSMUSG00000015340,ENSMUSG00000026394,ENSMUSG00000026177,ENSMUSG00000038600,ENSMUSG00000033793,ENSMUSG00000053375	Age18vs3_NZO	memory
gsea.results.3831	wp	S Phase (WP2772)	0.313402	0.760412	-0.242486	-1.06609	151	109	ENSMUSG00000014769,ENSMUSG00000024854,ENSMUSG00000018286,ENSMUSG00000017499,ENSMUSG00000035960,ENSMUSG00000024338,ENSMUSG00000017221,ENSMUSG00000024833,ENSMUSG00000006728,ENSMUSG00000069744,ENSMUSG00000078153,ENSMUSG00000025358,ENSMUSG00000020235,ENSMUSG00000078652,ENSMUSG00000026229,ENSMUSG00000024791,ENSMUSG00000020720,ENSMUSG00000096727,ENSMUSG00000031897,ENSMUSG00000036309,ENSMUSG00000006585	Age18vs3_NZO	memory
gsea.results.3841	wp	Selenium Metabolism and Selenoproteins (WP28)	0.661355	0.961586	0.251497	0.858634	331	31	ENSMUSG00000026565,ENSMUSG00000004341,ENSMUSG00000052684,ENSMUSG00000028179,ENSMUSG00000063889,ENSMUSG00000007682,ENSMUSG00000000811,ENSMUSG00000029173,ENSMUSG00000058600,ENSMUSG00000028163,ENSMUSG00000026307,ENSMUSG00000021250,ENSMUSG00000026662,ENSMUSG00000020250,ENSMUSG00000001280,ENSMUSG00000035139,ENSMUSG00000033216	Age18vs3_NZO	memory
gsea.results.3851	wp	Selenium Micronutrient Network (WP15)	0.172211	0.615422	0.298661	1.19327	87	59	ENSMUSG00000058207,ENSMUSG00000027249,ENSMUSG00000027398,ENSMUSG00000026866,ENSMUSG00000004341,ENSMUSG00000079013,ENSMUSG00000066363,ENSMUSG00000028179,ENSMUSG00000025289,ENSMUSG00000007682,ENSMUSG00000031538,ENSMUSG00000039783,ENSMUSG00000047250,ENSMUSG00000000811,ENSMUSG00000024997,ENSMUSG00000015243,ENSMUSG00000032083,ENSMUSG00000029368,ENSMUSG00000028163,ENSMUSG00000055170,ENSMUSG00000059481,…	Age18vs3_NZO	memory
gsea.results.3861	wp	Semaphorin interactions (WP1907)	0.604839	0.934334	-0.235141	-0.932456	299	57	ENSMUSG00000056201,ENSMUSG00000038387,ENSMUSG00000028064,ENSMUSG00000007815,ENSMUSG00000048895,ENSMUSG00000053158,ENSMUSG00000021451,ENSMUSG00000022443,ENSMUSG00000034902,ENSMUSG00000002233,ENSMUSG00000006699,ENSMUSG00000041977	Age18vs3_NZO	memory
gsea.results.3871	wp	Senescence and Autophagy in Cancer (WP615)	0.842213	1	-0.189439	-0.811995	410	91	ENSMUSG00000025499,ENSMUSG00000018567,ENSMUSG00000000441,ENSMUSG00000021756,ENSMUSG00000059552,ENSMUSG00000025746,ENSMUSG00000050395,ENSMUSG00000056501,ENSMUSG00000019428,ENSMUSG00000078249,ENSMUSG00000018899,ENSMUSG00000024142,ENSMUSG00000072572,ENSMUSG00000063354,ENSMUSG00000002028,ENSMUSG00000011096,ENSMUSG00000002603,ENSMUSG00000018914,ENSMUSG00000025498,ENSMUSG00000046711,ENSMUSG00000046822,…	Age18vs3_NZO	memory
gsea.results.3881	wp	Senescence-Associated Secretory Phenotype (SASP) (WP3391)	0.0652174	0.410188	-0.391285	-1.41726	32	38	ENSMUSG00000026965,ENSMUSG00000063065,ENSMUSG00000006728,ENSMUSG00000025746,ENSMUSG00000025358,ENSMUSG00000056501,ENSMUSG00000029466,ENSMUSG00000020235,ENSMUSG00000020687,ENSMUSG00000036893,ENSMUSG00000024927,ENSMUSG00000013787	Age18vs3_NZO	memory
gsea.results.3891	wp	Serotonin HTR1 Group and FOS Pathway (WP722)	0.986248	1	-0.162873	-0.550844	501	28	ENSMUSG00000063065,ENSMUSG00000007815,ENSMUSG00000032562	Age18vs3_NZO	memory
gsea.results.3901	wp	Serotonin Receptor 2 and ELK-SRF/GATA4 signaling (WP732)	0.177189	0.618821	-0.413327	-1.22784	86	17	ENSMUSG00000025499,ENSMUSG00000063065,ENSMUSG00000000441	Age18vs3_NZO	memory
gsea.results.3911	wp	Serotonin Receptor 4/6/7 and NR3C Signaling (WP734)	0.486598	0.885322	-0.326181	-0.986368	235	18	ENSMUSG00000063065,ENSMUSG00000023027,ENSMUSG00000024431	Age18vs3_NZO	memory
gsea.results.3921	wp	Sialic acid metabolism (WP3363)	0.575099	0.930114	-0.277525	-0.934732	290	27	ENSMUSG00000009588,ENSMUSG00000022885,ENSMUSG00000057286	Age18vs3_NZO	memory
gsea.results.3931	wp	SIDS Susceptibility Pathways (WP706)	0.134809	0.570155	0.263308	1.18478	66	132	ENSMUSG00000029167,ENSMUSG00000095139,ENSMUSG00000015222,ENSMUSG00000074637,ENSMUSG00000049281,ENSMUSG00000027398,ENSMUSG00000052534,ENSMUSG00000021573,ENSMUSG00000055197,ENSMUSG00000030103,ENSMUSG00000040610,ENSMUSG00000004698,ENSMUSG00000052684,ENSMUSG00000016529,ENSMUSG00000046532,ENSMUSG00000005583,ENSMUSG00000063889,ENSMUSG00000025037,ENSMUSG00000030110,ENSMUSG00000036123,ENSMUSG00000005360,…	Age18vs3_NZO	memory
gsea.results.3941	wp	Signal amplification (WP1908)	0.196498	0.624076	-0.368348	-1.21773	100	25	ENSMUSG00000023439,ENSMUSG00000029064,ENSMUSG00000029713,ENSMUSG00000025739,ENSMUSG00000034881,ENSMUSG00000032562,ENSMUSG00000020611,ENSMUSG00000034792,ENSMUSG00000034781,ENSMUSG00000063594,ENSMUSG00000056220,ENSMUSG00000053436	Age18vs3_NZO	memory
gsea.results.3951	wp	Signal Transduction of S1P Receptor (WP26)	0.00393701	0.0923848	-0.555844	-1.7991	1	23	ENSMUSG00000063065,ENSMUSG00000024960,ENSMUSG00000061878,ENSMUSG00000023015,ENSMUSG00000019699,ENSMUSG00000032562,ENSMUSG00000057342,ENSMUSG00000004056,ENSMUSG00000045092,ENSMUSG00000040061,ENSMUSG00000024558	Age18vs3_NZO	memory
gsea.results.3961	wp	Signaling by BMP (WP2760)	0.353846	0.799623	0.377856	1.07193	183	15	ENSMUSG00000061393,ENSMUSG00000021796,ENSMUSG00000038192,ENSMUSG00000031681,ENSMUSG00000022816	Age18vs3_NZO	memory
gsea.results.3971	wp	Signaling by EGFR (WP1910)	0.546351	0.915883	-0.260834	-0.952324	276	40	ENSMUSG00000025499,ENSMUSG00000034342,ENSMUSG00000032312,ENSMUSG00000006699,ENSMUSG00000043733,ENSMUSG00000002957,ENSMUSG00000019505,ENSMUSG00000031714,ENSMUSG00000019471,ENSMUSG00000035152,ENSMUSG00000029528,ENSMUSG00000006276,ENSMUSG00000016933,ENSMUSG00000008348,ENSMUSG00000027665	Age18vs3_NZO	memory
gsea.results.3981	wp	Signaling by ERBB2 (WP2780)	0.0891089	0.472175	-0.394394	-1.3483	44	29	ENSMUSG00000025499,ENSMUSG00000039615,ENSMUSG00000004933,ENSMUSG00000019312,ENSMUSG00000019699,ENSMUSG00000004056,ENSMUSG00000019505,ENSMUSG00000031714,ENSMUSG00000019471,ENSMUSG00000016933,ENSMUSG00000001729,ENSMUSG00000008348,ENSMUSG00000027665,ENSMUSG00000027363	Age18vs3_NZO	memory
gsea.results.3991	wp	Signaling by ERBB4 (WP2781)	0.946	1	-0.188932	-0.651949	472	31	ENSMUSG00000025499,ENSMUSG00000004043,ENSMUSG00000018501,ENSMUSG00000032216,ENSMUSG00000027598,ENSMUSG00000020932,ENSMUSG00000019505	Age18vs3_NZO	memory
gsea.results.4001	wp	Signaling by FGFR1 (WP3335)	0.478346	0.885322	-0.257272	-0.99261	242	48	ENSMUSG00000025499,ENSMUSG00000004043,ENSMUSG00000063065,ENSMUSG00000034342,ENSMUSG00000020919,ENSMUSG00000050917,ENSMUSG00000043733,ENSMUSG00000029705,ENSMUSG00000040242,ENSMUSG00000020349,ENSMUSG00000031074,ENSMUSG00000019505,ENSMUSG00000031714,ENSMUSG00000000631	Age18vs3_NZO	memory
gsea.results.4011	wp	Signaling by FGFR2 (WP3338)	0.790099	0.99316	-0.223672	-0.804315	398	37	ENSMUSG00000025499,ENSMUSG00000063065,ENSMUSG00000034342,ENSMUSG00000050917,ENSMUSG00000043733,ENSMUSG00000020349,ENSMUSG00000031074,ENSMUSG00000019505,ENSMUSG00000031714	Age18vs3_NZO	memory
gsea.results.4021	wp	Signaling by FGFR3 (WP3336)	0.750973	0.990989	-0.234246	-0.830694	385	34	ENSMUSG00000025499,ENSMUSG00000063065,ENSMUSG00000034342,ENSMUSG00000050917,ENSMUSG00000043733,ENSMUSG00000020349,ENSMUSG00000019505,ENSMUSG00000031714,ENSMUSG00000035027,ENSMUSG00000016933,ENSMUSG00000054252,ENSMUSG00000008348,ENSMUSG00000027665	Age18vs3_NZO	memory
gsea.results.4031	wp	Signaling by FGFR4 (WP3334)	0.635644	0.95103	-0.249088	-0.895708	320	37	ENSMUSG00000025499,ENSMUSG00000063065,ENSMUSG00000029195,ENSMUSG00000034342,ENSMUSG00000050917,ENSMUSG00000043733,ENSMUSG00000020349	Age18vs3_NZO	memory
gsea.results.4041	wp	Signaling by Hippo (WP2714)	0.424742	0.858299	-0.339986	-1.02811	205	18	ENSMUSG00000018209,ENSMUSG00000020888,ENSMUSG00000020849	Age18vs3_NZO	memory
gsea.results.4051	wp	Signaling by Insulin receptor (WP1913)	0.699597	0.982851	-0.221	-0.881674	346	60	ENSMUSG00000025499,ENSMUSG00000063065,ENSMUSG00000001750,ENSMUSG00000029195,ENSMUSG00000031834,ENSMUSG00000050917,ENSMUSG00000039347,ENSMUSG00000024403,ENSMUSG00000043733,ENSMUSG00000004056,ENSMUSG00000024121,ENSMUSG00000031074,ENSMUSG00000030671,ENSMUSG00000006269,ENSMUSG00000031714,ENSMUSG00000024122	Age18vs3_NZO	memory
gsea.results.4061	wp	Signaling by NODAL (WP2675)	0.786127	0.99316	0.267446	0.775245	407	16	ENSMUSG00000061393,ENSMUSG00000037171,ENSMUSG00000038192	Age18vs3_NZO	memory
gsea.results.4071	wp	Signaling by NOTCH1 (WP2720)	0.854871	1	0.19631	0.793668	429	63	ENSMUSG00000027276,ENSMUSG00000059401,ENSMUSG00000004698,ENSMUSG00000055022,ENSMUSG00000040856,ENSMUSG00000034245,ENSMUSG00000018909,ENSMUSG00000031161,ENSMUSG00000019789,ENSMUSG00000014773,ENSMUSG00000024642,ENSMUSG00000008305,ENSMUSG00000032744,ENSMUSG00000028252,ENSMUSG00000039191	Age18vs3_NZO	memory
gsea.results.4081	wp	Signaling by NOTCH2 (WP2718)	0.118712	0.536533	0.390298	1.30106	58	29	ENSMUSG00000015437,ENSMUSG00000027276,ENSMUSG00000059401,ENSMUSG00000055022,ENSMUSG00000079186,ENSMUSG00000025958,ENSMUSG00000024294,ENSMUSG00000014773,ENSMUSG00000039191	Age18vs3_NZO	memory
gsea.results.4091	wp	Signaling by PDGF (WP1916)	0.204	0.624076	-0.34715	-1.19791	101	31	ENSMUSG00000025499,ENSMUSG00000004043,ENSMUSG00000019312,ENSMUSG00000031834,ENSMUSG00000039844,ENSMUSG00000020919,ENSMUSG00000017776,ENSMUSG00000043733,ENSMUSG00000030530	Age18vs3_NZO	memory
gsea.results.4101	wp	Signaling by Retinoic Acid (WP3323)	0.562	0.927999	0.268784	0.93568	280	33	ENSMUSG00000037797,ENSMUSG00000020621,ENSMUSG00000035232,ENSMUSG00000074207,ENSMUSG00000010914,ENSMUSG00000008435,ENSMUSG00000053279,ENSMUSG00000037542,ENSMUSG00000021748,ENSMUSG00000063415,ENSMUSG00000020664,ENSMUSG00000027533,ENSMUSG00000015843,ENSMUSG00000004885	Age18vs3_NZO	memory
gsea.results.4111	wp	Signaling by Rho GTPases (WP1917)	0.506122	0.898257	-0.221235	-0.971649	247	106	ENSMUSG00000040345,ENSMUSG00000007815,ENSMUSG00000018012,ENSMUSG00000036246,ENSMUSG00000031834,ENSMUSG00000073433,ENSMUSG00000023015,ENSMUSG00000032714,ENSMUSG00000002233,ENSMUSG00000029449,ENSMUSG00000006699,ENSMUSG00000041977,ENSMUSG00000009621,ENSMUSG00000001847,ENSMUSG00000033697,ENSMUSG00000031389,ENSMUSG00000046768,ENSMUSG00000039713,ENSMUSG00000025132,ENSMUSG00000030220,ENSMUSG00000032812,…	Age18vs3_NZO	memory
gsea.results.4121	wp	Signaling by Robo receptor (WP1918)	0.569697	0.928062	-0.279402	-0.929253	281	26	ENSMUSG00000018293,ENSMUSG00000030403,ENSMUSG00000006699,ENSMUSG00000034220,ENSMUSG00000001847,ENSMUSG00000033697,ENSMUSG00000026842	Age18vs3_NZO	memory
gsea.results.4131	wp	Signaling by SCF-KIT (WP2713)	0.00200803	0.0636301	-0.524397	-1.90634	0	39	ENSMUSG00000005672,ENSMUSG00000025499,ENSMUSG00000004043,ENSMUSG00000019312,ENSMUSG00000034342,ENSMUSG00000053158,ENSMUSG00000031834,ENSMUSG00000020919,ENSMUSG00000017737,ENSMUSG00000004266,ENSMUSG00000042594,ENSMUSG00000042351,ENSMUSG00000043733,ENSMUSG00000001847,ENSMUSG00000050965	Age18vs3_NZO	memory
gsea.results.4141	wp	Signaling by TGF-beta Receptor Complex (WP2742)	0.0537849	0.399916	-0.395511	-1.41526	26	36	ENSMUSG00000040385,ENSMUSG00000005699,ENSMUSG00000039615,ENSMUSG00000034342,ENSMUSG00000007815,ENSMUSG00000018363,ENSMUSG00000004455	Age18vs3_NZO	memory
gsea.results.4151	wp	Signaling by the B Cell Receptor (BCR) (WP2746)	0.626016	0.950428	-0.208579	-0.917076	307	107	ENSMUSG00000014769,ENSMUSG00000025499,ENSMUSG00000018286,ENSMUSG00000039936,ENSMUSG00000024338,ENSMUSG00000034342,ENSMUSG00000017221,ENSMUSG00000042644,ENSMUSG00000069744,ENSMUSG00000078153,ENSMUSG00000071866,ENSMUSG00000004266,ENSMUSG00000078652,ENSMUSG00000026229,ENSMUSG00000020720,ENSMUSG00000096727,ENSMUSG00000031897,ENSMUSG00000036309,ENSMUSG00000029440,ENSMUSG00000024927,ENSMUSG00000019370,…	Age18vs3_NZO	memory
gsea.results.4161	wp	Signaling by Type 1 Insulin-like Growth Factor 1 Receptor (IGF1R) (WP2677)	0.940594	1	-0.193282	-0.695031	474	37	ENSMUSG00000025499,ENSMUSG00000029195,ENSMUSG00000031834,ENSMUSG00000050917,ENSMUSG00000043733,ENSMUSG00000004056,ENSMUSG00000031074,ENSMUSG00000030671,ENSMUSG00000031714,ENSMUSG00000024122	Age18vs3_NZO	memory
gsea.results.4171	wp	Signaling by VEGF (WP1919)	0.619145	0.945118	-0.211201	-0.91812	303	94	ENSMUSG00000025499,ENSMUSG00000007815,ENSMUSG00000042644,ENSMUSG00000031834,ENSMUSG00000061878,ENSMUSG00000024142,ENSMUSG00000019699,ENSMUSG00000028868,ENSMUSG00000006699,ENSMUSG00000017776,ENSMUSG00000015950,ENSMUSG00000031520,ENSMUSG00000009621,ENSMUSG00000001847,ENSMUSG00000004056,ENSMUSG00000024962,ENSMUSG00000050965,ENSMUSG00000033940,ENSMUSG00000006519,ENSMUSG00000019370,ENSMUSG00000001552,…	Age18vs3_NZO	memory
gsea.results.4181	wp	Signaling of Hepatocyte Growth Factor Receptor (WP313)	0.451485	0.885322	-0.28604	-0.997271	227	32	ENSMUSG00000025499,ENSMUSG00000063065,ENSMUSG00000000441,ENSMUSG00000039844,ENSMUSG00000017776,ENSMUSG00000043733,ENSMUSG00000037337	Age18vs3_NZO	memory
gsea.results.4191	wp	Signaling Pathways in Glioblastoma (WP2261)	0.329293	0.782495	-0.252662	-1.06736	162	81	ENSMUSG00000025499,ENSMUSG00000063065,ENSMUSG00000000441,ENSMUSG00000039936,ENSMUSG00000059552,ENSMUSG00000026778,ENSMUSG00000034342,ENSMUSG00000006728,ENSMUSG00000025358,ENSMUSG00000031834,ENSMUSG00000019699,ENSMUSG00000000184,ENSMUSG00000017146,ENSMUSG00000055024,ENSMUSG00000004056,ENSMUSG00000050965,ENSMUSG00000044167,ENSMUSG00000020184,ENSMUSG00000031714,ENSMUSG00000024122,ENSMUSG00000052889,…	Age18vs3_NZO	memory
gsea.results.4201	wp	Signalling by NGF (WP1976)	0.716832	0.982851	-0.232368	-0.86147	361	42	ENSMUSG00000024959,ENSMUSG00000007815,ENSMUSG00000028800,ENSMUSG00000020849,ENSMUSG00000040940,ENSMUSG00000030530,ENSMUSG00000001847,ENSMUSG00000020458,ENSMUSG00000024927,ENSMUSG00000025132,ENSMUSG00000019505	Age18vs3_NZO	memory
gsea.results.4211	wp	Sleep regulation (WP3591)	0.884086	1	-0.209189	-0.707489	449	28	ENSMUSG00000050650,ENSMUSG00000025746,ENSMUSG00000015090,ENSMUSG00000000214,ENSMUSG00000028778,ENSMUSG00000064177,ENSMUSG00000026077,ENSMUSG00000022416,ENSMUSG00000049112,ENSMUSG00000020178,ENSMUSG00000017697	Age18vs3_NZO	memory
gsea.results.4221	wp	Small Ligand GPCRs (WP247)	0.479253	0.885322	-0.342905	-0.979071	230	15	ENSMUSG00000019464,ENSMUSG00000044199,ENSMUSG00000034881,ENSMUSG00000056529,ENSMUSG00000045092	Age18vs3_NZO	memory
gsea.results.4231	wp	Sphingolipid Metabolism (WP1422)	0.731898	0.982851	0.278618	0.819944	373	17	ENSMUSG00000030510,ENSMUSG00000031591,ENSMUSG00000019877,ENSMUSG00000035891,ENSMUSG00000008206,ENSMUSG00000021036,ENSMUSG00000009905,ENSMUSG00000024887,ENSMUSG00000050931	Age18vs3_NZO	memory
gsea.results.4241	wp	Sphingolipid metabolism (WP2788)	0.965306	1	-0.164055	-0.639914	472	53	ENSMUSG00000003345,ENSMUSG00000027035,ENSMUSG00000061878,ENSMUSG00000028048,ENSMUSG00000028381,ENSMUSG00000038633,ENSMUSG00000057342,ENSMUSG00000046697,ENSMUSG00000007038,ENSMUSG00000000594,ENSMUSG00000005899,ENSMUSG00000015714	Age18vs3_NZO	memory
gsea.results.4251	wp	Spinal Cord Injury (WP2431)	0.455969	0.885322	0.234903	1.00468	232	87	ENSMUSG00000024659,ENSMUSG00000070348,ENSMUSG00000034855,ENSMUSG00000019647,ENSMUSG00000056427,ENSMUSG00000027398,ENSMUSG00000021614,ENSMUSG00000039005,ENSMUSG00000026580,ENSMUSG00000026072,ENSMUSG00000070509,ENSMUSG00000019942,ENSMUSG00000022144,ENSMUSG00000027552,ENSMUSG00000026656	Age18vs3_NZO	memory
gsea.results.4261	wp	SREBF and miR33 in cholesterol and lipid homeostasis (WP2011)	0.313346	0.760412	0.378789	1.12625	161	18	ENSMUSG00000029167,ENSMUSG00000012114,ENSMUSG00000050195,ENSMUSG00000093930,ENSMUSG00000021670,ENSMUSG00000015243,ENSMUSG00000028991,ENSMUSG00000050697	Age18vs3_NZO	memory
gsea.results.4271	wp	SREBP signalling (WP1982)	0.808	1	0.203381	0.828114	403	67	ENSMUSG00000006542,ENSMUSG00000012114,ENSMUSG00000058258,ENSMUSG00000020593,ENSMUSG00000050195,ENSMUSG00000020321,ENSMUSG00000025958,ENSMUSG00000093930,ENSMUSG00000024978,ENSMUSG00000020088,ENSMUSG00000021670,ENSMUSG00000021273,ENSMUSG00000015568,ENSMUSG00000027452,ENSMUSG00000022351,ENSMUSG00000028991,ENSMUSG00000033871,ENSMUSG00000020986,ENSMUSG00000050697,ENSMUSG00000039234,ENSMUSG00000046873,…	Age18vs3_NZO	memory
gsea.results.4281	wp	SRP-dependent cotranslational protein targeting to membrane (WP2737)	0.002	0.0636301	-0.441868	-1.82783	0	73	ENSMUSG00000028234,ENSMUSG00000071415,ENSMUSG00000038274,ENSMUSG00000067288,ENSMUSG00000021917,ENSMUSG00000017404,ENSMUSG00000059070,ENSMUSG00000063457,ENSMUSG00000037563,ENSMUSG00000009927,ENSMUSG00000037805,ENSMUSG00000027642,ENSMUSG00000061787,ENSMUSG00000002500,ENSMUSG00000029614,ENSMUSG00000008683,ENSMUSG00000057322,ENSMUSG00000041355,ENSMUSG00000040952,ENSMUSG00000000740,ENSMUSG00000032518,…	Age18vs3_NZO	memory
gsea.results.4291	wp	Statin Pathway (WP430)	0.753507	0.990989	0.248575	0.797081	375	24	ENSMUSG00000021670,ENSMUSG00000015243,ENSMUSG00000021273,ENSMUSG00000032083,ENSMUSG00000015568,ENSMUSG00000027452,ENSMUSG00000022351,ENSMUSG00000032207,ENSMUSG00000002985,ENSMUSG00000028158,ENSMUSG00000020609	Age18vs3_NZO	memory
gsea.results.4301	wp	Striated Muscle Contraction (WP383)	0.719921	0.982851	0.248042	0.815365	364	26	ENSMUSG00000045103,ENSMUSG00000064179,ENSMUSG00000020061,ENSMUSG00000061816,ENSMUSG00000026950,ENSMUSG00000026208,ENSMUSG00000031972,ENSMUSG00000052374	Age18vs3_NZO	memory
gsea.results.4311	wp	Structural Pathway of Interleukin 1 (IL-1) (WP2637)	0.105477	0.503328	0.345959	1.30188	51	45	ENSMUSG00000064289,ENSMUSG00000024235,ENSMUSG00000022514,ENSMUSG00000009406,ENSMUSG00000026072,ENSMUSG00000031392,ENSMUSG00000035476,ENSMUSG00000025199,ENSMUSG00000032508,ENSMUSG00000027164,ENSMUSG00000020623,ENSMUSG00000021180,ENSMUSG00000060477,ENSMUSG00000028284,ENSMUSG00000028163,ENSMUSG00000031537	Age18vs3_NZO	memory
gsea.results.4321	wp	Sulfur amino acid metabolism (WP3574)	0.264822	0.693653	0.371705	1.14601	133	20	ENSMUSG00000028179,ENSMUSG00000025190,ENSMUSG00000024644,ENSMUSG00000037798,ENSMUSG00000062937,ENSMUSG00000028124,ENSMUSG00000034617,ENSMUSG00000021311,ENSMUSG00000074768,ENSMUSG00000010911	Age18vs3_NZO	memory
gsea.results.4331	wp	SUMOylation of DNA damage response and repair proteins (WP3327)	0.0718563	0.429837	-0.330311	-1.3303	35	62	ENSMUSG00000020739,ENSMUSG00000022475,ENSMUSG00000018537,ENSMUSG00000004934,ENSMUSG00000052533,ENSMUSG00000020738,ENSMUSG00000015120,ENSMUSG00000024325,ENSMUSG00000039989,ENSMUSG00000039509,ENSMUSG00000025577,ENSMUSG00000017146,ENSMUSG00000036678,ENSMUSG00000025578,ENSMUSG00000001855,ENSMUSG00000053293,ENSMUSG00000052798	Age18vs3_NZO	memory
gsea.results.4341	wp	Surfactant metabolism (WP3579)	0.205769	0.624076	0.434388	1.23231	106	15	ENSMUSG00000002204,ENSMUSG00000039470,ENSMUSG00000047517,ENSMUSG00000005836,ENSMUSG00000032860,ENSMUSG00000032359	Age18vs3_NZO	memory
gsea.results.4351	wp	Synaptic Vesicle Pathway (WP2267)	0.979633	1	0.172546	0.643917	480	44	ENSMUSG00000031144,ENSMUSG00000037217,ENSMUSG00000005360,ENSMUSG00000022789,ENSMUSG00000028456,ENSMUSG00000022841,ENSMUSG00000007097,ENSMUSG00000006024,ENSMUSG00000059602,ENSMUSG00000070570,ENSMUSG00000025867,ENSMUSG00000031633	Age18vs3_NZO	memory
gsea.results.4361	wp	Syndecan interactions (WP2787)	0.6294	0.95103	-0.302745	-0.877357	303	16	ENSMUSG00000032112,ENSMUSG00000025743,ENSMUSG00000002603,ENSMUSG00000050965	Age18vs3_NZO	memory
gsea.results.4371	wp	Synthesis of DNA (WP1925)	0.214286	0.633242	-0.269477	-1.14548	104	86	ENSMUSG00000014769,ENSMUSG00000024854,ENSMUSG00000018286,ENSMUSG00000017499,ENSMUSG00000035960,ENSMUSG00000024338,ENSMUSG00000017221,ENSMUSG00000024833,ENSMUSG00000069744,ENSMUSG00000078153,ENSMUSG00000025358,ENSMUSG00000020235,ENSMUSG00000078652,ENSMUSG00000026229,ENSMUSG00000020720,ENSMUSG00000096727,ENSMUSG00000031897,ENSMUSG00000006585	Age18vs3_NZO	memory
gsea.results.4381	wp	T-Cell Receptor and Co-stimulatory Signaling (WP2583)	0.872211	1	0.217697	0.722216	429	28	ENSMUSG00000026011,ENSMUSG00000026285,ENSMUSG00000022812,ENSMUSG00000028161,ENSMUSG00000021549,ENSMUSG00000019843,ENSMUSG00000027720,ENSMUSG00000028163	Age18vs3_NZO	memory
gsea.results.4391	wp	TAK1 activates NFkB by phosphorylation and activation of IKKs complex (WP2656)	0.0882353	0.472175	0.44991	1.41763	44	22	ENSMUSG00000055994,ENSMUSG00000031392,ENSMUSG00000035476,ENSMUSG00000033208,ENSMUSG00000022892,ENSMUSG00000025199,ENSMUSG00000032508,ENSMUSG00000027164,ENSMUSG00000060477,ENSMUSG00000028284,ENSMUSG00000028163,ENSMUSG00000031537	Age18vs3_NZO	memory
gsea.results.4401	wp	TCA Cycle (WP78)	0.934489	1	0.218647	0.633792	484	16	ENSMUSG00000046934,ENSMUSG00000026526,ENSMUSG00000020664,ENSMUSG00000061838	Age18vs3_NZO	memory
gsea.results.4411	wp	TCA Cycle and PDHc (WP2453)	0.726027	0.982851	0.279573	0.822755	370	17	ENSMUSG00000046934,ENSMUSG00000020321,ENSMUSG00000028405,ENSMUSG00000026526,ENSMUSG00000020664,ENSMUSG00000061838,ENSMUSG00000031299,ENSMUSG00000025950,ENSMUSG00000021577	Age18vs3_NZO	memory
gsea.results.4421	wp	TCF dependent signaling in response to WNT (WP3339)	0.385542	0.826674	-0.219708	-1.01888	191	152	ENSMUSG00000014769,ENSMUSG00000020888,ENSMUSG00000003345,ENSMUSG00000018286,ENSMUSG00000024777,ENSMUSG00000024947,ENSMUSG00000024338,ENSMUSG00000048154,ENSMUSG00000032187,ENSMUSG00000017221,ENSMUSG00000018363,ENSMUSG00000028800,ENSMUSG00000069744,ENSMUSG00000078153,ENSMUSG00000029071,ENSMUSG00000041961,ENSMUSG00000024913,ENSMUSG00000000782,ENSMUSG00000024926,ENSMUSG00000078652,ENSMUSG00000026229,…	Age18vs3_NZO	memory
gsea.results.4431	wp	TCR signaling (WP1927)	0.0606061	0.401885	-0.312692	-1.36411	29	95	ENSMUSG00000014769,ENSMUSG00000002033,ENSMUSG00000018286,ENSMUSG00000024338,ENSMUSG00000026778,ENSMUSG00000020307,ENSMUSG00000017221,ENSMUSG00000030742,ENSMUSG00000069744,ENSMUSG00000078153,ENSMUSG00000032093,ENSMUSG00000031834,ENSMUSG00000032312,ENSMUSG00000032094,ENSMUSG00000002699,ENSMUSG00000030403,ENSMUSG00000078652,ENSMUSG00000026229,ENSMUSG00000042351,ENSMUSG00000020720,ENSMUSG00000096727,…	Age18vs3_NZO	memory
gsea.results.4441	wp	TCR Signaling Pathway (WP69)	0.346232	0.790164	-0.249042	-1.06219	169	87	ENSMUSG00000025499,ENSMUSG00000002033,ENSMUSG00000063065,ENSMUSG00000000441,ENSMUSG00000026778,ENSMUSG00000057058,ENSMUSG00000034342,ENSMUSG00000030742,ENSMUSG00000025746,ENSMUSG00000032093,ENSMUSG00000031834,ENSMUSG00000042594,ENSMUSG00000032094,ENSMUSG00000002699,ENSMUSG00000006699,ENSMUSG00000042351,ENSMUSG00000017776,ENSMUSG00000053977,ENSMUSG00000043733,ENSMUSG00000037337,ENSMUSG00000032322,…	Age18vs3_NZO	memory
gsea.results.4451	wp	Telomere Maintenance (WP1928)	0.44358	0.884898	-0.281573	-0.998529	227	34	ENSMUSG00000041346,ENSMUSG00000024854,ENSMUSG00000001056,ENSMUSG00000035960,ENSMUSG00000024833	Age18vs3_NZO	memory
gsea.results.4461	wp	TGF-beta Receptor Signaling (WP560)	0.688976	0.980303	-0.226261	-0.878612	349	49	ENSMUSG00000033837,ENSMUSG00000025499,ENSMUSG00000063065,ENSMUSG00000026814,ENSMUSG00000038793,ENSMUSG00000006932,ENSMUSG00000024401,ENSMUSG00000055024,ENSMUSG00000002603	Age18vs3_NZO	memory
gsea.results.4471	wp	TGF-beta Signaling Pathway (WP366)	0.90239	1	-0.17755	-0.797708	452	124	ENSMUSG00000033837,ENSMUSG00000005699,ENSMUSG00000000441,ENSMUSG00000059552,ENSMUSG00000007815,ENSMUSG00000018363,ENSMUSG00000028800,ENSMUSG00000015120,ENSMUSG00000022414,ENSMUSG00000031834,ENSMUSG00000032601,ENSMUSG00000006699,ENSMUSG00000014859,ENSMUSG00000046058,ENSMUSG00000071076,ENSMUSG00000036309,ENSMUSG00000022400,ENSMUSG00000027641,ENSMUSG00000037337,ENSMUSG00000055024,ENSMUSG00000001847,…	Age18vs3_NZO	memory
gsea.results.4481	wp	The citric acid (TCA) cycle and respiratory electron transport (WP2766)	0.883065	1	0.202744	0.729878	437	38	ENSMUSG00000046934,ENSMUSG00000035232,ENSMUSG00000010914,ENSMUSG00000021748,ENSMUSG00000023861,ENSMUSG00000026526,ENSMUSG00000020664,ENSMUSG00000061838,ENSMUSG00000031299,ENSMUSG00000049225	Age18vs3_NZO	memory
gsea.results.4491	wp	Thrombin signalling through proteinase activated receptors (PARs) (WP1929)	0.193939	0.624076	-0.364936	-1.21372	95	26	ENSMUSG00000023439,ENSMUSG00000063065,ENSMUSG00000029064,ENSMUSG00000029713,ENSMUSG00000060216,ENSMUSG00000025739	Age18vs3_NZO	memory
gsea.results.4501	wp	TNF alpha Signaling Pathway (WP231)	0.911937	1	0.181717	0.777201	465	87	ENSMUSG00000064289,ENSMUSG00000032000,ENSMUSG00000052684,ENSMUSG00000024235,ENSMUSG00000031257,ENSMUSG00000019850,ENSMUSG00000057367,ENSMUSG00000021069,ENSMUSG00000026582,ENSMUSG00000026029,ENSMUSG00000005981,ENSMUSG00000035476	Age18vs3_NZO	memory
gsea.results.4511	wp	TNF signaling (WP3380)	0.380567	0.819819	0.296593	1.04704	187	35	ENSMUSG00000032000,ENSMUSG00000031906,ENSMUSG00000019850,ENSMUSG00000057367,ENSMUSG00000026029,ENSMUSG00000035476,ENSMUSG00000025199,ENSMUSG00000025860,ENSMUSG00000028284,ENSMUSG00000031537,ENSMUSG00000021408,ENSMUSG00000036712,ENSMUSG00000004535,ENSMUSG00000052593	Age18vs3_NZO	memory
gsea.results.4521	wp	TNFR2 non-canonical NF-kB pathway (WP3398)	0.454361	0.885322	-0.255771	-1.00289	223	55	ENSMUSG00000014769,ENSMUSG00000018286,ENSMUSG00000024338,ENSMUSG00000017221,ENSMUSG00000069744,ENSMUSG00000078153,ENSMUSG00000078652,ENSMUSG00000026229,ENSMUSG00000020720,ENSMUSG00000096727,ENSMUSG00000031897,ENSMUSG00000024401,ENSMUSG00000029440,ENSMUSG00000030751,ENSMUSG00000020941,ENSMUSG00000021277,ENSMUSG00000022193,ENSMUSG00000022015	Age18vs3_NZO	memory
gsea.results.4531	wp	TNFs bind their physiological receptors (WP3350)	0.895257	1	0.220615	0.684244	452	21	ENSMUSG00000000817,ENSMUSG00000066755,ENSMUSG00000024402,ENSMUSG00000019489,ENSMUSG00000031497,ENSMUSG00000026700,ENSMUSG00000095105	Age18vs3_NZO	memory
gsea.results.4541	wp	Toll-like Receptor Signaling Pathway (WP75)	0.1409	0.579227	0.278826	1.20173	71	93	ENSMUSG00000034855,ENSMUSG00000022901,ENSMUSG00000029417,ENSMUSG00000027398,ENSMUSG00000018930,ENSMUSG00000029771,ENSMUSG00000031639,ENSMUSG00000039005,ENSMUSG00000052684,ENSMUSG00000035042,ENSMUSG00000024235,ENSMUSG00000044583,ENSMUSG00000026029,ENSMUSG00000100079,ENSMUSG00000031392,ENSMUSG00000101252,ENSMUSG00000075122,ENSMUSG00000025779,ENSMUSG00000025199,ENSMUSG00000048806,ENSMUSG00000032508,…	Age18vs3_NZO	memory
gsea.results.4551	wp	Toll-Like Receptors Cascades (WP2775)	0.0491803	0.397688	0.465419	1.50123	23	25	ENSMUSG00000002944,ENSMUSG00000031639,ENSMUSG00000039005,ENSMUSG00000021423,ENSMUSG00000044583,ENSMUSG00000033628,ENSMUSG00000021624,ENSMUSG00000025779,ENSMUSG00000032571,ENSMUSG00000051439,ENSMUSG00000034330,ENSMUSG00000032041	Age18vs3_NZO	memory
gsea.results.4561	wp	TOR Signaling (WP1471)	0.77459	0.99316	0.231208	0.806261	377	34	ENSMUSG00000028278,ENSMUSG00000006542,ENSMUSG00000041658,ENSMUSG00000058258,ENSMUSG00000021670,ENSMUSG00000028991,ENSMUSG00000050697,ENSMUSG00000029513,ENSMUSG00000031490,ENSMUSG00000036106,ENSMUSG00000028646	Age18vs3_NZO	memory
gsea.results.4571	wp	TP53 Network (WP1742)	0.846473	1	-0.260011	-0.742389	407	15	ENSMUSG00000003873,ENSMUSG00000059552	Age18vs3_NZO	memory
gsea.results.4581	wp	TP53 Regulates Metabolic Genes (WP3349)	0.130785	0.563474	-0.307669	-1.25204	64	66	ENSMUSG00000015790,ENSMUSG00000031818,ENSMUSG00000047281,ENSMUSG00000001983,ENSMUSG00000059552,ENSMUSG00000000088,ENSMUSG00000020849,ENSMUSG00000005161,ENSMUSG00000024142,ENSMUSG00000019699,ENSMUSG00000028062,ENSMUSG00000036751,ENSMUSG00000025583,ENSMUSG00000004056,ENSMUSG00000018965,ENSMUSG00000026500	Age18vs3_NZO	memory
gsea.results.4591	wp	trans-Golgi Network Vesicle Budding (WP3578)	0.97006	1	-0.17052	-0.686755	485	62	ENSMUSG00000003309,ENSMUSG00000020955,ENSMUSG00000048076,ENSMUSG00000019518,ENSMUSG00000028580,ENSMUSG00000090247,ENSMUSG00000004849,ENSMUSG00000020894,ENSMUSG00000003033,ENSMUSG00000050708,ENSMUSG00000030805,ENSMUSG00000000915,ENSMUSG00000001998,ENSMUSG00000040701,ENSMUSG00000057531,ENSMUSG00000047126,ENSMUSG00000060708,ENSMUSG00000022797,ENSMUSG00000028528,ENSMUSG00000019173	Age18vs3_NZO	memory
gsea.results.4601	wp	Trans-sulfuration and one carbon metabolism (WP2525)	0.678068	0.973799	0.25917	0.863942	336	29	ENSMUSG00000028179,ENSMUSG00000037798,ENSMUSG00000029376,ENSMUSG00000029772,ENSMUSG00000028124,ENSMUSG00000024640,ENSMUSG00000021048,ENSMUSG00000042032,ENSMUSG00000021311,ENSMUSG00000074768,ENSMUSG00000040675	Age18vs3_NZO	memory
gsea.results.4611	wp	Transcriptional activity of SMAD2/SMAD3:SMAD4 heterotrimer (WP2755)	0.307229	0.757393	-0.300474	-1.09232	152	39	ENSMUSG00000009555,ENSMUSG00000024947,ENSMUSG00000018363,ENSMUSG00000028800,ENSMUSG00000029478,ENSMUSG00000014859,ENSMUSG00000027641,ENSMUSG00000018501,ENSMUSG00000032217,ENSMUSG00000019505,ENSMUSG00000038482,ENSMUSG00000032402,ENSMUSG00000021039,ENSMUSG00000033014,ENSMUSG00000026496,ENSMUSG00000008348	Age18vs3_NZO	memory
gsea.results.4621	wp	Transcriptional regulation of pluripotent stem cells (WP2821)	0.447316	0.885033	-0.308736	-1.00565	224	24	ENSMUSG00000038489,ENSMUSG00000004667,ENSMUSG00000023902	Age18vs3_NZO	memory
gsea.results.4631	wp	Transcriptional regulation of white adipocyte differentiation (WP2751)	0.779324	0.99316	0.206911	0.858457	391	74	ENSMUSG00000029167,ENSMUSG00000002944,ENSMUSG00000003032,ENSMUSG00000005148,ENSMUSG00000019984,ENSMUSG00000057098,ENSMUSG00000028949,ENSMUSG00000012114,ENSMUSG00000038622,ENSMUSG00000056608,ENSMUSG00000062515,ENSMUSG00000028233,ENSMUSG00000022996,ENSMUSG00000006392,ENSMUSG00000021598,ENSMUSG00000028252	Age18vs3_NZO	memory
gsea.results.4641	wp	Translation Factors (WP107)	0.0618956	0.401885	-0.371806	-1.39141	31	43	ENSMUSG00000059796,ENSMUSG00000016554,ENSMUSG00000043424,ENSMUSG00000029388,ENSMUSG00000020741,ENSMUSG00000078812,ENSMUSG00000071644,ENSMUSG00000056076,ENSMUSG00000028760,ENSMUSG00000035530,ENSMUSG00000003235,ENSMUSG00000090264,ENSMUSG00000030738,ENSMUSG00000022884,ENSMUSG00000027613,ENSMUSG00000070319,ENSMUSG00000027236	Age18vs3_NZO	memory
gsea.results.4651	wp	Translocation of GLUT4 to the plasma membrane (WP2777)	0.470588	0.885322	-0.255288	-0.997762	231	54	ENSMUSG00000047281,ENSMUSG00000020792,ENSMUSG00000020849,ENSMUSG00000026878,ENSMUSG00000027475,ENSMUSG00000001847,ENSMUSG00000004056,ENSMUSG00000074030,ENSMUSG00000020894,ENSMUSG00000018965,ENSMUSG00000030805,ENSMUSG00000018566,ENSMUSG00000019370,ENSMUSG00000017774,ENSMUSG00000004771,ENSMUSG00000051391,ENSMUSG00000001175,ENSMUSG00000025142	Age18vs3_NZO	memory
gsea.results.4661	wp	Transport of glucose and other sugars, bile salts and organic acids, metal ions and amine compounds (WP1935)	0.854331	1	0.190386	0.805267	433	83	ENSMUSG00000011034,ENSMUSG00000067144,ENSMUSG00000029151,ENSMUSG00000005107,ENSMUSG00000026177,ENSMUSG00000010122,ENSMUSG00000027690,ENSMUSG00000036298,ENSMUSG00000034591,ENSMUSG00000036067,ENSMUSG00000063796,ENSMUSG00000028412,ENSMUSG00000053897,ENSMUSG00000052026,ENSMUSG00000001095,ENSMUSG00000025986,ENSMUSG00000032988	Age18vs3_NZO	memory
gsea.results.4671	wp	Transport of inorganic cations/anions and amino acids/oligopeptides (WP1936)	0.92233	1	0.178392	0.751813	474	78	ENSMUSG00000008932,ENSMUSG00000005357,ENSMUSG00000040010,ENSMUSG00000029416,ENSMUSG00000024597,ENSMUSG00000041313,ENSMUSG00000024485,ENSMUSG00000049624,ENSMUSG00000031297,ENSMUSG00000036123,ENSMUSG00000001225,ENSMUSG00000005360,ENSMUSG00000020651,ENSMUSG00000037341,ENSMUSG00000020264,ENSMUSG00000027130,ENSMUSG00000060681	Age18vs3_NZO	memory
gsea.results.4681	wp	Transport of vitamins, nucleosides, and related molecules (WP1937)	0.992	1	0.155088	0.539886	495	33	ENSMUSG00000040693,ENSMUSG00000025726,ENSMUSG00000023210,ENSMUSG00000037727,ENSMUSG00000032548,ENSMUSG00000018999,ENSMUSG00000029368	Age18vs3_NZO	memory
gsea.results.4691	wp	Triacylglyceride Synthesis (WP325)	0.912959	1	0.222739	0.662266	471	18	ENSMUSG00000023827,ENSMUSG00000025059,ENSMUSG00000031467,ENSMUSG00000024978,ENSMUSG00000015568,ENSMUSG00000032207	Age18vs3_NZO	memory
gsea.results.4701	wp	tRNA Aminoacylation (WP1938)	0.980237	1	0.181288	0.558932	495	20	ENSMUSG00000001707,ENSMUSG00000018995,ENSMUSG00000028013,ENSMUSG00000004233,ENSMUSG00000028107,ENSMUSG00000021420,ENSMUSG00000026618,ENSMUSG00000022792,ENSMUSG00000056228,ENSMUSG00000020089	Age18vs3_NZO	memory
gsea.results.4711	wp	tRNA modification in the nucleus and cytosol (WP3561)	0.0333988	0.327593	-0.450211	-1.52263	16	28	ENSMUSG00000049482,ENSMUSG00000002825,ENSMUSG00000019808,ENSMUSG00000038812,ENSMUSG00000042854,ENSMUSG00000033439,ENSMUSG00000039725,ENSMUSG00000006732,ENSMUSG00000021595,ENSMUSG00000001909,ENSMUSG00000024037	Age18vs3_NZO	memory
gsea.results.4721	wp	tRNA processing in the nucleus (WP3552)	0.305284	0.757393	-0.289627	-1.09503	155	44	ENSMUSG00000020739,ENSMUSG00000010290,ENSMUSG00000052533,ENSMUSG00000029715,ENSMUSG00000057572,ENSMUSG00000039509,ENSMUSG00000036678,ENSMUSG00000024446,ENSMUSG00000060152,ENSMUSG00000001855,ENSMUSG00000053293,ENSMUSG00000052798	Age18vs3_NZO	memory
gsea.results.4731	wp	Tryptophan metabolism (WP465)	0.219316	0.635878	0.322716	1.15231	108	37	ENSMUSG00000024087,ENSMUSG00000026866,ENSMUSG00000003477,ENSMUSG00000031551,ENSMUSG00000039519,ENSMUSG00000000673,ENSMUSG00000053279,ENSMUSG00000026171,ENSMUSG00000025479,ENSMUSG00000025260,ENSMUSG00000025326,ENSMUSG00000063558,ENSMUSG00000032047,ENSMUSG00000037487	Age18vs3_NZO	memory
gsea.results.4741	wp	TSH signaling pathway (WP2032)	0.0203666	0.268257	-0.37155	-1.47141	9	59	ENSMUSG00000025499,ENSMUSG00000063065,ENSMUSG00000000441,ENSMUSG00000029064,ENSMUSG00000035960,ENSMUSG00000022568,ENSMUSG00000006728,ENSMUSG00000025358,ENSMUSG00000003644,ENSMUSG00000028298,ENSMUSG00000031834,ENSMUSG00000021699,ENSMUSG00000041351,ENSMUSG00000032562	Age18vs3_NZO	memory
gsea.results.4751	wp	TSLP Signaling Pathway (WP2203)	0.958904	1	-0.17425	-0.658806	489	44	ENSMUSG00000004043,ENSMUSG00000063065,ENSMUSG00000025746,ENSMUSG00000053158,ENSMUSG00000020919,ENSMUSG00000043733,ENSMUSG00000002147,ENSMUSG00000024927	Age18vs3_NZO	memory
gsea.results.4761	wp	TWEAK Signaling Pathway (WP2036)	0.825743	1	-0.218934	-0.787276	416	37	ENSMUSG00000063065,ENSMUSG00000000441,ENSMUSG00000028800,ENSMUSG00000025746,ENSMUSG00000017737,ENSMUSG00000006932,ENSMUSG00000024401,ENSMUSG00000001847,ENSMUSG00000004056,ENSMUSG00000024927,ENSMUSG00000020941,ENSMUSG00000002983,ENSMUSG00000021277	Age18vs3_NZO	memory
gsea.results.4771	wp	Type II diabetes mellitus (WP1584)	0.596838	0.934334	0.291722	0.899409	301	20	ENSMUSG00000096146,ENSMUSG00000027690,ENSMUSG00000029644,ENSMUSG00000025059,ENSMUSG00000031295,ENSMUSG00000028991,ENSMUSG00000055980,ENSMUSG00000031537,ENSMUSG00000022878,ENSMUSG00000021936,ENSMUSG00000048379,ENSMUSG00000005534	Age18vs3_NZO	memory
gsea.results.4781	wp	Type II interferon signaling (IFNG) (WP619)	0.19	0.624076	0.346656	1.20677	94	33	ENSMUSG00000034855,ENSMUSG00000015340,ENSMUSG00000029417,ENSMUSG00000027398,ENSMUSG00000022504	Age18vs3_NZO	memory
gsea.results.4791	wp	Urea cycle and metabolism of amino groups (WP497)	0.633401	0.95103	-0.297108	-0.882599	310	17	ENSMUSG00000020150	Age18vs3_NZO	memory
gsea.results.4801	wp	Vasopressin regulates renal water homeostasis via Aquaporins (WP2662)	0.239044	0.655948	-0.327507	-1.14806	119	33	ENSMUSG00000023439,ENSMUSG00000031390,ENSMUSG00000029064,ENSMUSG00000029713,ENSMUSG00000025739,ENSMUSG00000032601	Age18vs3_NZO	memory
gsea.results.4811	wp	Visual phototransduction (WP2776)	0.799599	0.996257	-0.204368	-0.824076	398	63	ENSMUSG00000024391,ENSMUSG00000025350,ENSMUSG00000056055,ENSMUSG00000029064,ENSMUSG00000026778,ENSMUSG00000034837	Age18vs3_NZO	memory
gsea.results.4821	wp	Vitamin A and Carotenoid Metabolism (WP716)	0.376494	0.819819	0.310472	1.05998	188	31	ENSMUSG00000002944,ENSMUSG00000037797,ENSMUSG00000046402,ENSMUSG00000028003,ENSMUSG00000032066,ENSMUSG00000053279,ENSMUSG00000000739,ENSMUSG00000063415,ENSMUSG00000025479,ENSMUSG00000015568,ENSMUSG00000015843,ENSMUSG00000004885	Age18vs3_NZO	memory
gsea.results.4831	wp	Vitamin B12 Metabolism (WP1533)	0.0221328	0.268506	0.429147	1.59063	10	42	ENSMUSG00000058207,ENSMUSG00000027249,ENSMUSG00000027398,ENSMUSG00000079013,ENSMUSG00000066363,ENSMUSG00000035042,ENSMUSG00000028179,ENSMUSG00000037798,ENSMUSG00000031538,ENSMUSG00000015243,ENSMUSG00000032083,ENSMUSG00000029368,ENSMUSG00000028163,ENSMUSG00000055170,ENSMUSG00000034617,ENSMUSG00000059481,ENSMUSG00000009350,ENSMUSG00000002985,ENSMUSG00000020609,ENSMUSG00000021311,ENSMUSG00000022982,…	Age18vs3_NZO	memory
gsea.results.4841	wp	Vitamin D Receptor Pathway (WP2877)	0.226908	0.637832	0.247341	1.11672	112	135	ENSMUSG00000003032,ENSMUSG00000070348,ENSMUSG00000026011,ENSMUSG00000079049,ENSMUSG00000054385,ENSMUSG00000026185,ENSMUSG00000029771,ENSMUSG00000039239,ENSMUSG00000047230,ENSMUSG00000034275,ENSMUSG00000078795,ENSMUSG00000111915,ENSMUSG00000031257,ENSMUSG00000036169,ENSMUSG00000029710,ENSMUSG00000019850,ENSMUSG00000041347,ENSMUSG00000073802,ENSMUSG00000044903,ENSMUSG00000021379,ENSMUSG00000048915,…	Age18vs3_NZO	memory
gsea.results.4851	wp	WNT ligand biogenesis and trafficking (WP2790)	0.37451	0.819819	0.336625	1.06068	190	22	ENSMUSG00000033227,ENSMUSG00000030170,ENSMUSG00000036961,ENSMUSG00000029671,ENSMUSG00000022996,ENSMUSG00000036856,ENSMUSG00000031169,ENSMUSG00000026167,ENSMUSG00000015957,ENSMUSG00000063406	Age18vs3_NZO	memory
gsea.results.4861	wp	Wnt Signaling Pathway (WP428)	0.101961	0.503328	0.321858	1.28006	51	58	ENSMUSG00000070348,ENSMUSG00000033227,ENSMUSG00000070526,ENSMUSG00000030170,ENSMUSG00000032547,ENSMUSG00000052684,ENSMUSG00000021822,ENSMUSG00000022812,ENSMUSG00000078816,ENSMUSG00000005871	Age18vs3_NZO	memory
gsea.results.4871	wp	Wnt Signaling Pathway and Pluripotency (WP399)	0.113725	0.524223	0.290076	1.24825	57	90	ENSMUSG00000070348,ENSMUSG00000074637,ENSMUSG00000033227,ENSMUSG00000070526,ENSMUSG00000030170,ENSMUSG00000029120,ENSMUSG00000024985,ENSMUSG00000052684,ENSMUSG00000021822,ENSMUSG00000067261,ENSMUSG00000022812,ENSMUSG00000078816,ENSMUSG00000005871,ENSMUSG00000009630,ENSMUSG00000034101,ENSMUSG00000007564,ENSMUSG00000029671,ENSMUSG00000048047,ENSMUSG00000030970	Age18vs3_NZO	memory
gsea.results.4881	wp	Wnt Signaling Pathway Netpath (WP363)	0.529528	0.902895	-0.250173	-0.96522	268	48	ENSMUSG00000020888,ENSMUSG00000025162,ENSMUSG00000060216,ENSMUSG00000007815,ENSMUSG00000029071,ENSMUSG00000000440,ENSMUSG00000024913,ENSMUSG00000020167,ENSMUSG00000006932,ENSMUSG00000001847,ENSMUSG00000037373,ENSMUSG00000050965,ENSMUSG00000059434,ENSMUSG00000017376	Age18vs3_NZO	memory
gsea.results.4891	wp	XBP1(S) activates chaperone genes (WP3472)	0.883629	1	-0.201879	-0.771857	447	47	ENSMUSG00000022844,ENSMUSG00000019802,ENSMUSG00000024777,ENSMUSG00000018574	Age18vs3_NZO	memory
gsea.results.4901	wp	YAP1- and WWTR1 (TAZ)-stimulated gene expression (WP2738)	0.342685	0.790164	0.340303	1.09122	170	24	ENSMUSG00000015579,ENSMUSG00000028949,ENSMUSG00000056608,ENSMUSG00000028233,ENSMUSG00000053110,ENSMUSG00000021944,ENSMUSG00000041616,ENSMUSG00000000708,ENSMUSG00000005886,ENSMUSG00000061436,ENSMUSG00000027580,ENSMUSG00000002249,ENSMUSG00000022383	Age18vs3_NZO	memory
gsea.results.4911	wp	Zinc homeostasis (WP3529)	0.707415	0.982851	0.259376	0.831714	352	24	ENSMUSG00000041654,ENSMUSG00000029151,ENSMUSG00000036949,ENSMUSG00000031762,ENSMUSG00000053897,ENSMUSG00000031760,ENSMUSG00000025986	Age18vs3_NZO	memory
gsea.results.4921	scrnaseq_tcells_expressed_10x	Module1	0.00192678	0.00192678	-0.366684	-1.91357	0	441	ENSMUSG00000098112,ENSMUSG00000056201,ENSMUSG00000034120,ENSMUSG00000038489,ENSMUSG00000018209,ENSMUSG00000002379,ENSMUSG00000000682,ENSMUSG00000014769,ENSMUSG00000059796,ENSMUSG00000028234,ENSMUSG00000026581,ENSMUSG00000071415,ENSMUSG00000021546,ENSMUSG00000053565,ENSMUSG00000002033,ENSMUSG00000018293,ENSMUSG00000038274,ENSMUSG00000040247,ENSMUSG00000018819,ENSMUSG00000067288,ENSMUSG00000021917,…	Age18vs3_NZO	memory
gsea.results.4931	scrnaseq_tcells_expressed_10x	Module2	0.0019084	0.00192678	-0.41998	-2.16859	0	400	ENSMUSG00000098112,ENSMUSG00000056201,ENSMUSG00000040385,ENSMUSG00000034120,ENSMUSG00000038489,ENSMUSG00000018209,ENSMUSG00000002379,ENSMUSG00000004665,ENSMUSG00000000682,ENSMUSG00000059005,ENSMUSG00000059796,ENSMUSG00000028234,ENSMUSG00000026581,ENSMUSG00000071415,ENSMUSG00000021546,ENSMUSG00000053565,ENSMUSG00000002033,ENSMUSG00000018293,ENSMUSG00000038274,ENSMUSG00000040247,ENSMUSG00000018819,…	Age18vs3_NZO	memory
gsea.results.4941	scrnaseq_tcells_expressed_10x	Module4	0.00188324	0.00192678	-0.395297	-2.09343	0	497	ENSMUSG00000098112,ENSMUSG00000056201,ENSMUSG00000040385,ENSMUSG00000034120,ENSMUSG00000003184,ENSMUSG00000038489,ENSMUSG00000018209,ENSMUSG00000002379,ENSMUSG00000000682,ENSMUSG00000059005,ENSMUSG00000014769,ENSMUSG00000059796,ENSMUSG00000028234,ENSMUSG00000026581,ENSMUSG00000071415,ENSMUSG00000021546,ENSMUSG00000053565,ENSMUSG00000002033,ENSMUSG00000018293,ENSMUSG00000038274,ENSMUSG00000055805,…	Age18vs3_NZO	memory
gsea.results.4951	scrnaseq_pbmc_top	acCD8_Tcells	0.0353818	0.0482478	-0.285729	-1.33416	18	162	ENSMUSG00000056201,ENSMUSG00000045826,ENSMUSG00000000682,ENSMUSG00000026581,ENSMUSG00000024910,ENSMUSG00000071415,ENSMUSG00000024679,ENSMUSG00000002033,ENSMUSG00000024677,ENSMUSG00000073412,ENSMUSG00000018293,ENSMUSG00000061780,ENSMUSG00000030114,ENSMUSG00000024399,ENSMUSG00000004933,ENSMUSG00000037649,ENSMUSG00000054206,ENSMUSG00000003346,ENSMUSG00000029344,ENSMUSG00000079419,ENSMUSG00000007041,…	Age18vs3_NZO	memory
gsea.results.4961	scrnaseq_pbmc_top	Bcells	0.0263736	0.0395604	0.297004	1.36549	11	144	ENSMUSG00000046006,ENSMUSG00000046668,ENSMUSG00000031264,ENSMUSG00000032000,ENSMUSG00000024610,ENSMUSG00000059994,ENSMUSG00000009092,ENSMUSG00000035873,ENSMUSG00000052684,ENSMUSG00000014453,ENSMUSG00000030313,ENSMUSG00000021423,ENSMUSG00000057098,ENSMUSG00000005583,ENSMUSG00000071042,ENSMUSG00000003379,ENSMUSG00000022838,ENSMUSG00000014030,ENSMUSG00000021624,ENSMUSG00000034041,ENSMUSG00000046607,…	Age18vs3_NZO	memory
gsea.results.4971	scrnaseq_pbmc_top	CD14_monocytes	0.254737	0.272932	0.230243	1.08809	120	166	ENSMUSG00000002944,ENSMUSG00000024659,ENSMUSG00000003032,ENSMUSG00000046805,ENSMUSG00000026893,ENSMUSG00000015340,ENSMUSG00000025888,ENSMUSG00000021242,ENSMUSG00000040065,ENSMUSG00000027398,ENSMUSG00000026872,ENSMUSG00000021614,ENSMUSG00000079049,ENSMUSG00000028859,ENSMUSG00000029810,ENSMUSG00000021423,ENSMUSG00000026177,ENSMUSG00000021880,ENSMUSG00000000078,ENSMUSG00000037465,ENSMUSG00000054203,…	Age18vs3_NZO	memory
gsea.results.4981	scrnaseq_pbmc_top	CD16_monocytes	0.241636	0.272932	-0.233015	-1.10505	129	172	ENSMUSG00000073412,ENSMUSG00000018293,ENSMUSG00000061780,ENSMUSG00000018819,ENSMUSG00000030793,ENSMUSG00000001750,ENSMUSG00000029713,ENSMUSG00000040212,ENSMUSG00000060216,ENSMUSG00000064272,ENSMUSG00000035242,ENSMUSG00000093938,ENSMUSG00000051457,ENSMUSG00000029580,ENSMUSG00000007815,ENSMUSG00000058715,ENSMUSG00000024397,ENSMUSG00000068220,ENSMUSG00000056501,ENSMUSG00000020437,ENSMUSG00000020830,…	Age18vs3_NZO	memory
gsea.results.4991	scrnaseq_pbmc_top	CD16_NK	0.00561798	0.0159236	-0.339517	-1.58208	2	161	ENSMUSG00000098112,ENSMUSG00000056201,ENSMUSG00000040385,ENSMUSG00000041831,ENSMUSG00000045826,ENSMUSG00000015093,ENSMUSG00000024910,ENSMUSG00000018293,ENSMUSG00000018819,ENSMUSG00000025163,ENSMUSG00000026385,ENSMUSG00000004933,ENSMUSG00000054206,ENSMUSG00000007891,ENSMUSG00000004709,ENSMUSG00000003346,ENSMUSG00000034595,ENSMUSG00000029580,ENSMUSG00000063457,ENSMUSG00000029344,ENSMUSG00000007041,…	Age18vs3_NZO	memory
gsea.results.5001	scrnaseq_pbmc_top	CD4_Tcells	0.365169	0.365169	-0.223006	-1.03916	194	161	ENSMUSG00000000682,ENSMUSG00000028234,ENSMUSG00000029075,ENSMUSG00000024679,ENSMUSG00000002033,ENSMUSG00000024677,ENSMUSG00000073412,ENSMUSG00000061780,ENSMUSG00000067288,ENSMUSG00000024399,ENSMUSG00000020267,ENSMUSG00000017404,ENSMUSG00000037649,ENSMUSG00000024835,ENSMUSG00000030742,ENSMUSG00000079419,ENSMUSG00000058715,ENSMUSG00000053044,ENSMUSG00000032093,ENSMUSG00000024397,ENSMUSG00000009927,…	Age18vs3_NZO	memory
gsea.results.5011	scrnaseq_pbmc_top	DCs	0.00639659	0.0159236	0.298904	1.41488	2	174	ENSMUSG00000062593,ENSMUSG00000003032,ENSMUSG00000112023,ENSMUSG00000026630,ENSMUSG00000022901,ENSMUSG00000027398,ENSMUSG00000026358,ENSMUSG00000030208,ENSMUSG00000030103,ENSMUSG00000026628,ENSMUSG00000028859,ENSMUSG00000045658,ENSMUSG00000024610,ENSMUSG00000028063,ENSMUSG00000004698,ENSMUSG00000039081,ENSMUSG00000021423,ENSMUSG00000028654,ENSMUSG00000058317,ENSMUSG00000030774,ENSMUSG00000021880,…	Age18vs3_NZO	memory
gsea.results.5021	scrnaseq_pbmc_top	Erythrocites	0.00187617	0.0159236	-0.410904	-1.83532	0	123	ENSMUSG00000056201,ENSMUSG00000068877,ENSMUSG00000000682,ENSMUSG00000028234,ENSMUSG00000071415,ENSMUSG00000018293,ENSMUSG00000038274,ENSMUSG00000067288,ENSMUSG00000031818,ENSMUSG00000017404,ENSMUSG00000022159,ENSMUSG00000028825,ENSMUSG00000059070,ENSMUSG00000029580,ENSMUSG00000063457,ENSMUSG00000037563,ENSMUSG00000009927,ENSMUSG00000037805,ENSMUSG00000091537,ENSMUSG00000029614,ENSMUSG00000041740,…	Age18vs3_NZO	memory
gsea.results.5031	scrnaseq_pbmc_top	HSCs	0.00835073	0.0159236	0.338405	1.53733	3	132	ENSMUSG00000053030,ENSMUSG00000046916,ENSMUSG00000029919,ENSMUSG00000024420,ENSMUSG00000052534,ENSMUSG00000051236,ENSMUSG00000027165,ENSMUSG00000044629,ENSMUSG00000030208,ENSMUSG00000023224,ENSMUSG00000027858,ENSMUSG00000057163,ENSMUSG00000048652,ENSMUSG00000038227,ENSMUSG00000056671,ENSMUSG00000034109,ENSMUSG00000054106,ENSMUSG00000034041,ENSMUSG00000033460,ENSMUSG00000031586,ENSMUSG00000020160,…	Age18vs3_NZO	memory
gsea.results.5041	scrnaseq_pbmc_top	Megakaryocytes	0.140725	0.175906	0.263476	1.18241	65	121	ENSMUSG00000031647,ENSMUSG00000046916,ENSMUSG00000030352,ENSMUSG00000022912,ENSMUSG00000052534,ENSMUSG00000040009,ENSMUSG00000031255,ENSMUSG00000022438,ENSMUSG00000026815,ENSMUSG00000071340,ENSMUSG00000039103,ENSMUSG00000020961,ENSMUSG00000026580,ENSMUSG00000032261,ENSMUSG00000032735,ENSMUSG00000025812,ENSMUSG00000034664,ENSMUSG00000020160,ENSMUSG00000059900,ENSMUSG00000031734,ENSMUSG00000031402,…	Age18vs3_NZO	memory
gsea.results.5051	scrnaseq_pbmc_top	NK	0.00566038	0.0159236	-0.312599	-1.45707	2	163	ENSMUSG00000098112,ENSMUSG00000056201,ENSMUSG00000038489,ENSMUSG00000041831,ENSMUSG00000028234,ENSMUSG00000015093,ENSMUSG00000026581,ENSMUSG00000024910,ENSMUSG00000002033,ENSMUSG00000018293,ENSMUSG00000024399,ENSMUSG00000025163,ENSMUSG00000004933,ENSMUSG00000054206,ENSMUSG00000093938,ENSMUSG00000004709,ENSMUSG00000025574,ENSMUSG00000017493,ENSMUSG00000063457,ENSMUSG00000066687,ENSMUSG00000029344,…	Age18vs3_NZO	memory
gsea.results.5061	scrnaseq_pbmc_top	nvCD4_Tcells	0.00375235	0.0159236	-0.365332	-1.65833	1	137	ENSMUSG00000000682,ENSMUSG00000028234,ENSMUSG00000026581,ENSMUSG00000071415,ENSMUSG00000002033,ENSMUSG00000067288,ENSMUSG00000024399,ENSMUSG00000025163,ENSMUSG00000017404,ENSMUSG00000059070,ENSMUSG00000032739,ENSMUSG00000048251,ENSMUSG00000063457,ENSMUSG00000037295,ENSMUSG00000071866,ENSMUSG00000032093,ENSMUSG00000037563,ENSMUSG00000009927,ENSMUSG00000037805,ENSMUSG00000090019,ENSMUSG00000029614,…	Age18vs3_NZO	memory
gsea.results.5071	scrnaseq_pbmc_top	nvCD8_Tcells	0.00549451	0.0159236	-0.32242	-1.47939	2	146	ENSMUSG00000000682,ENSMUSG00000028234,ENSMUSG00000073412,ENSMUSG00000018293,ENSMUSG00000067288,ENSMUSG00000025163,ENSMUSG00000017404,ENSMUSG00000040212,ENSMUSG00000037649,ENSMUSG00000059070,ENSMUSG00000035242,ENSMUSG00000029580,ENSMUSG00000063457,ENSMUSG00000037295,ENSMUSG00000007041,ENSMUSG00000058715,ENSMUSG00000053044,ENSMUSG00000032093,ENSMUSG00000068220,ENSMUSG00000037563,ENSMUSG00000009927,…	Age18vs3_NZO	memory
gsea.results.5081	scrnaseq_pbmc_top	pDCs	0.00849257	0.0159236	0.326624	1.51607	3	150	ENSMUSG00000062593,ENSMUSG00000046006,ENSMUSG00000022425,ENSMUSG00000046668,ENSMUSG00000112023,ENSMUSG00000046805,ENSMUSG00000015437,ENSMUSG00000021242,ENSMUSG00000040065,ENSMUSG00000051236,ENSMUSG00000073730,ENSMUSG00000032890,ENSMUSG00000025496,ENSMUSG00000009092,ENSMUSG00000036381,ENSMUSG00000040010,ENSMUSG00000021880,ENSMUSG00000029416,ENSMUSG00000089942,ENSMUSG00000031906,ENSMUSG00000040767,…	Age18vs3_NZO	memory
gsea.results.5091	scrnaseq_pbmc_top	Plasma_cells	0.0106157	0.0176929	0.307743	1.42844	4	150	ENSMUSG00000038725,ENSMUSG00000046668,ENSMUSG00000002204,ENSMUSG00000042514,ENSMUSG00000020085,ENSMUSG00000001542,ENSMUSG00000032076,ENSMUSG00000032116,ENSMUSG00000009092,ENSMUSG00000063142,ENSMUSG00000015217,ENSMUSG00000030313,ENSMUSG00000027828,ENSMUSG00000071042,ENSMUSG00000003379,ENSMUSG00000022838,ENSMUSG00000026670,ENSMUSG00000025289,ENSMUSG00000020053,ENSMUSG00000022322,ENSMUSG00000061132,…	Age18vs3_NZO	memory
gsea.results.5101	scrnaseq_pbmc_simple_exclusive	Bcells	0.921811	0.994071	-0.186763	-0.707492	447	50	ENSMUSG00000000682,ENSMUSG00000103711,ENSMUSG00000041538,ENSMUSG00000037138,ENSMUSG00000003970,ENSMUSG00000033416,ENSMUSG00000036931,ENSMUSG00000003429,ENSMUSG00000030748,ENSMUSG00000000903,ENSMUSG00000030798,ENSMUSG00000038421,ENSMUSG00000040723	Age18vs3_NZO	memory
gsea.results.5111	scrnaseq_pbmc_simple_exclusive	DCs	0.880952	0.994071	0.226263	0.713622	443	22	ENSMUSG00000045658,ENSMUSG00000020440,ENSMUSG00000061119,ENSMUSG00000022435,ENSMUSG00000039191	Age18vs3_NZO	memory
gsea.results.5121	scrnaseq_pbmc_simple_exclusive	Erythrocytes	0.768775	0.994071	0.247993	0.802161	388	25	ENSMUSG00000025025,ENSMUSG00000042684,ENSMUSG00000046834,ENSMUSG00000024588,ENSMUSG00000034459,ENSMUSG00000038871,ENSMUSG00000025270,ENSMUSG00000032009	Age18vs3_NZO	memory
gsea.results.5131	scrnaseq_pbmc_simple_exclusive	HSCs	0.927342	0.994071	0.173574	0.766757	484	104	ENSMUSG00000020027,ENSMUSG00000029919,ENSMUSG00000027165,ENSMUSG00000044629,ENSMUSG00000027858,ENSMUSG00000057163,ENSMUSG00000038227,ENSMUSG00000054106,ENSMUSG00000026766,ENSMUSG00000022206,ENSMUSG00000048490,ENSMUSG00000037727,ENSMUSG00000042750,ENSMUSG00000022419,ENSMUSG00000031221,ENSMUSG00000034424,ENSMUSG00000020994,ENSMUSG00000067878,ENSMUSG00000027430,ENSMUSG00000069769,ENSMUSG00000036334,…	Age18vs3_NZO	memory
gsea.results.5141	scrnaseq_pbmc_simple_exclusive	Megakaryocytes	0.994071	0.994071	-0.14387	-0.75512	502	430	ENSMUSG00000034254,ENSMUSG00000019194,ENSMUSG00000026822,ENSMUSG00000030054,ENSMUSG00000026175,ENSMUSG00000025371,ENSMUSG00000050675,ENSMUSG00000040822,ENSMUSG00000030374,ENSMUSG00000057948,ENSMUSG00000034686,ENSMUSG00000044627,ENSMUSG00000024942,ENSMUSG00000030587,ENSMUSG00000030741,ENSMUSG00000115987,ENSMUSG00000028825,ENSMUSG00000032946,ENSMUSG00000020827,ENSMUSG00000032549,ENSMUSG00000057193,…	Age18vs3_NZO	memory
gsea.results.5151	scrnaseq_pbmc_simple_exclusive	Monocytes	0.422535	0.994071	-0.20574	-1.01017	209	237	ENSMUSG00000038387,ENSMUSG00000095788,ENSMUSG00000056290,ENSMUSG00000014294,ENSMUSG00000058728,ENSMUSG00000032388,ENSMUSG00000095028,ENSMUSG00000027763,ENSMUSG00000022436,ENSMUSG00000001750,ENSMUSG00000029064,ENSMUSG00000074677,ENSMUSG00000051695,ENSMUSG00000078783,ENSMUSG00000020153,ENSMUSG00000033308,ENSMUSG00000035011,ENSMUSG00000035711,ENSMUSG00000101389,ENSMUSG00000032312,ENSMUSG00000020830,…	Age18vs3_NZO	memory
gsea.results.5161	scrnaseq_pbmc_simple_exclusive	Naive_Tcells	0.308468	0.994071	-0.328979	-1.09068	152	27	ENSMUSG00000028234,ENSMUSG00000048251,ENSMUSG00000009927,ENSMUSG00000000782,ENSMUSG00000008683,ENSMUSG00000038393,ENSMUSG00000059713,ENSMUSG00000047907,ENSMUSG00000039264,ENSMUSG00000032399	Age18vs3_NZO	memory
gsea.results.5171	scrnaseq_pbmc_simple_exclusive	NK_cells	0.00622407	0.0389105	-0.348065	-1.56416	2	121	ENSMUSG00000027901,ENSMUSG00000022415,ENSMUSG00000040247,ENSMUSG00000006517,ENSMUSG00000004709,ENSMUSG00000057058,ENSMUSG00000000791,ENSMUSG00000034595,ENSMUSG00000006095,ENSMUSG00000035890,ENSMUSG00000017493,ENSMUSG00000068860,ENSMUSG00000014470,ENSMUSG00000052142,ENSMUSG00000032643,ENSMUSG00000028860,ENSMUSG00000003644,ENSMUSG00000015120,ENSMUSG00000039158,ENSMUSG00000046722,ENSMUSG00000032097,…	Age18vs3_NZO	memory
gsea.results.5181	scrnaseq_pbmc_simple_exclusive	pDCs	0.741036	0.994071	0.192211	0.887267	371	144	ENSMUSG00000062593,ENSMUSG00000112023,ENSMUSG00000024480,ENSMUSG00000073730,ENSMUSG00000036381,ENSMUSG00000046727,ENSMUSG00000031342,ENSMUSG00000041096,ENSMUSG00000040010,ENSMUSG00000028654,ENSMUSG00000029416,ENSMUSG00000089942,ENSMUSG00000031906,ENSMUSG00000041390,ENSMUSG00000040767,ENSMUSG00000051506,ENSMUSG00000050232,ENSMUSG00000015806	Age18vs3_NZO	memory
gsea.results.5191	scrnaseq_pbmc_simple_exclusive	Plasma_cells	0.0077821	0.0389105	-0.27947	-1.36331	3	213	ENSMUSG00000033751,ENSMUSG00000022844,ENSMUSG00000059005,ENSMUSG00000014769,ENSMUSG00000018286,ENSMUSG00000017716,ENSMUSG00000043424,ENSMUSG00000053898,ENSMUSG00000018574,ENSMUSG00000020514,ENSMUSG00000010358,ENSMUSG00000065990,ENSMUSG00000025574,ENSMUSG00000039640,ENSMUSG00000073838,ENSMUSG00000023272,ENSMUSG00000024327,ENSMUSG00000044199,ENSMUSG00000020198,ENSMUSG00000005161,ENSMUSG00000078812,…	Age18vs3_NZO	memory
gsea.results.5201	scrnaseq_pbmc_simple_specific	acCD8_Tcells	0.0973085	0.194617	-0.307197	-1.2713	46	74	ENSMUSG00000045826,ENSMUSG00000024910,ENSMUSG00000002033,ENSMUSG00000018293,ENSMUSG00000030114,ENSMUSG00000004933,ENSMUSG00000054206,ENSMUSG00000003346,ENSMUSG00000029344,ENSMUSG00000053044,ENSMUSG00000049866,ENSMUSG00000032093,ENSMUSG00000032094,ENSMUSG00000031506,ENSMUSG00000015312,ENSMUSG00000028843,ENSMUSG00000053977,ENSMUSG00000024300,ENSMUSG00000027863,ENSMUSG00000036599,ENSMUSG00000064109,…	Age18vs3_NZO	memory
gsea.results.5211	scrnaseq_pbmc_simple_specific	Bcells	0.0321932	0.0804829	0.294283	1.33585	15	129	ENSMUSG00000046006,ENSMUSG00000046668,ENSMUSG00000031264,ENSMUSG00000032000,ENSMUSG00000039236,ENSMUSG00000024521,ENSMUSG00000047446,ENSMUSG00000024610,ENSMUSG00000059994,ENSMUSG00000052684,ENSMUSG00000014453,ENSMUSG00000021423,ENSMUSG00000005583,ENSMUSG00000071042,ENSMUSG00000003379,ENSMUSG00000022838,ENSMUSG00000014030,ENSMUSG00000021624,ENSMUSG00000034041,ENSMUSG00000056498,ENSMUSG00000061132,…	Age18vs3_NZO	memory
gsea.results.5221	scrnaseq_pbmc_simple_specific	DCs	0.143426	0.239044	-0.225723	-1.12864	71	296	ENSMUSG00000056201,ENSMUSG00000059796,ENSMUSG00000024679,ENSMUSG00000024677,ENSMUSG00000018567,ENSMUSG00000073412,ENSMUSG00000020485,ENSMUSG00000018819,ENSMUSG00000030793,ENSMUSG00000026385,ENSMUSG00000028064,ENSMUSG00000029713,ENSMUSG00000037649,ENSMUSG00000024952,ENSMUSG00000035242,ENSMUSG00000029580,ENSMUSG00000000088,ENSMUSG00000007872,ENSMUSG00000035621,ENSMUSG00000079419,ENSMUSG00000020849,…	Age18vs3_NZO	memory
gsea.results.5231	scrnaseq_pbmc_simple_specific	Erythrocytes	0.785571	0.785571	0.21218	0.825082	391	57	ENSMUSG00000025025,ENSMUSG00000056234,ENSMUSG00000034041,ENSMUSG00000042684,ENSMUSG00000031402,ENSMUSG00000046834,ENSMUSG00000024588,ENSMUSG00000034459,ENSMUSG00000022099,ENSMUSG00000038871,ENSMUSG00000042066,ENSMUSG00000050335,ENSMUSG00000058794,ENSMUSG00000025270,ENSMUSG00000028332,ENSMUSG00000026473,ENSMUSG00000032009	Age18vs3_NZO	memory
gsea.results.5241	scrnaseq_pbmc_simple_specific	HSCs	0.668651	0.742945	0.18672	0.925782	336	246	ENSMUSG00000046006,ENSMUSG00000024659,ENSMUSG00000046668,ENSMUSG00000027011,ENSMUSG00000020027,ENSMUSG00000053030,ENSMUSG00000029919,ENSMUSG00000052534,ENSMUSG00000027165,ENSMUSG00000079049,ENSMUSG00000044629,ENSMUSG00000030659,ENSMUSG00000027858,ENSMUSG00000028063,ENSMUSG00000057163,ENSMUSG00000031246,ENSMUSG00000038227,ENSMUSG00000047844,ENSMUSG00000054106,ENSMUSG00000026766,ENSMUSG00000047945,…	Age18vs3_NZO	memory
gsea.results.5251	scrnaseq_pbmc_simple_specific	Naive_Tcells	0.00784314	0.0261438	-0.416569	-1.66386	3	58	ENSMUSG00000028234,ENSMUSG00000026581,ENSMUSG00000002033,ENSMUSG00000024399,ENSMUSG00000025163,ENSMUSG00000048251,ENSMUSG00000037295,ENSMUSG00000053044,ENSMUSG00000032093,ENSMUSG00000009927,ENSMUSG00000037805,ENSMUSG00000000782,ENSMUSG00000008683,ENSMUSG00000034614,ENSMUSG00000030844,ENSMUSG00000053977,ENSMUSG00000038393,ENSMUSG00000030336,ENSMUSG00000059713,ENSMUSG00000047907,ENSMUSG00000039264,…	Age18vs3_NZO	memory
gsea.results.5261	scrnaseq_pbmc_simple_specific	NK_cells	0.00199203	0.00996016	-0.367399	-1.8962	0	391	ENSMUSG00000027901,ENSMUSG00000098112,ENSMUSG00000056201,ENSMUSG00000040385,ENSMUSG00000034120,ENSMUSG00000038489,ENSMUSG00000041831,ENSMUSG00000045826,ENSMUSG00000056917,ENSMUSG00000015093,ENSMUSG00000026581,ENSMUSG00000024910,ENSMUSG00000022415,ENSMUSG00000018293,ENSMUSG00000055805,ENSMUSG00000040247,ENSMUSG00000001281,ENSMUSG00000018819,ENSMUSG00000006517,ENSMUSG00000003873,ENSMUSG00000030114,…	Age18vs3_NZO	memory
[truncated: 8 more rows]

## Sheet: ATACseq_CD8 Naive
	Geneset	pathway	pval	padj	ES	NES	nMoreExtreme	size	leadingEdge	Contrast	TCT
[truncated: 1,046 more rows]

## Sheet: ATACseq_PBL
	Geneset	pathway	pval	padj	ES	NES	nMoreExtreme	size	leadingEdge	Contrast	TCT
[truncated: 1,068 more rows]

[truncated: 5 more sheets: ATACseq_Spleen, RNAseq_CD8 Memory, RNAseq_CD8 Naive, RNAseq_PBL, RNAseq_Spleen]
