# Supplementary material for: Transcriptional activation of Jun and Fos members of the AP‐1 complex is a conserved signature of immune aging that contributes to inflammaging
Source: Aging Cell. 2023 Feb 24;22(4):e13792. doi: 10.1111/acel.13792 (PMC10086525; doi:10.1111/acel.13792)
Supplement: Supplementary file 13 — Table S5 [file ACEL-22-e13792-s003.xlsx]

## Sheet: Inventory
MAG Score	This score was calculated by calculating the geometric mean of inverse of the rank of genes in the 2 strains. The summation of the score was calculated across the 4 tissues.
Normalized score	MAG Score normalized with total numbr of genes

## Sheet: MAG_tissues_all
gene	Ensembl_Gene	MAG_Score	Normalized_score
Fos	ENSMUSG00000021250	1.77712	0.000128805
Fosb	ENSMUSG00000003545	1.61107	0.00011677
Jun	ENSMUSG00000052684	1.50886	0.000109361
Gm26885	ENSMUSG00000097125	0.502257	3.64033e-05
Egr1	ENSMUSG00000038418	0.341676	2.47645e-05
Hspa1b	ENSMUSG00000090877	0.252354	1.82905e-05
Dusp1	ENSMUSG00000024190	0.184917	1.34027e-05
NA	ENSMUSG00000097070	0.175659	1.27317e-05
Apol10b	ENSMUSG00000050014	0.163261	1.18331e-05
Junb	ENSMUSG00000052837	0.143528	1.04028e-05
Dmrta1	ENSMUSG00000043753	0.133302	9.66169e-06
Ret	ENSMUSG00000030110	0.131015	9.4959e-06
Gm10382	ENSMUSG00000072612	0.124312	9.01006e-06
Ier3	ENSMUSG00000003541	0.112947	8.18634e-06
Ppp1r15a	ENSMUSG00000040435	0.106181	7.69596e-06
Eml6	ENSMUSG00000044072	0.102653	7.44026e-06
Jchain	ENSMUSG00000067149	0.099307	7.19773e-06
Bmpr1a	ENSMUSG00000021796	0.0954373	6.91725e-06
Plk2	ENSMUSG00000021701	0.0896491	6.49772e-06
Nr3c2	ENSMUSG00000031618	0.0764627	5.54198e-06
Enpp2	ENSMUSG00000022425	0.0761924	5.52239e-06
Bambi	ENSMUSG00000024232	0.0759189	5.50257e-06
Fcgr2b	ENSMUSG00000026656	0.0744746	5.39788e-06
Gm16025	ENSMUSG00000089652	0.0708861	5.13779e-06
Xkr6	ENSMUSG00000035067	0.070515	5.11089e-06
Klf4	ENSMUSG00000003032	0.0683668	4.95519e-06
Rps12-ps3	ENSMUSG00000067038	0.0667687	4.83936e-06
Slc26a10	ENSMUSG00000040441	0.0629941	4.56578e-06
Ccl4	ENSMUSG00000018930	0.0579868	4.20286e-06
Cacna1i	ENSMUSG00000022416	0.0574293	4.16244e-06
NA	ENSMUSG00000074075	0.0566668	4.10719e-06
Sema6b	ENSMUSG00000001227	0.0551081	3.99421e-06
Camk2n1	ENSMUSG00000046447	0.0541211	3.92267e-06
Gm15337	ENSMUSG00000085289	0.0524797	3.80371e-06
Fam43a	ENSMUSG00000046546	0.0515216	3.73426e-06
Dnm3	ENSMUSG00000040265	0.0511339	3.70616e-06
Cebpb	ENSMUSG00000056501	0.0482836	3.49958e-06
Ccin	ENSMUSG00000070999	0.0479417	3.47479e-06
Zswim5	ENSMUSG00000033948	0.0457577	3.31649e-06
Rhob	ENSMUSG00000054364	0.0456339	3.30752e-06
Plekhb1	ENSMUSG00000030701	0.0449688	3.25931e-06
Rgs1	ENSMUSG00000026358	0.0438211	3.17613e-06
Chrna2	ENSMUSG00000022041	0.0438146	3.17566e-06
Mapt	ENSMUSG00000018411	0.043204	3.1314e-06
Timp3	ENSMUSG00000020044	0.0423827	3.07188e-06
Tmem88	ENSMUSG00000045377	0.0412544	2.9901e-06
Osm	ENSMUSG00000058755	0.0409059	2.96484e-06
Dlg5	ENSMUSG00000021782	0.0404773	2.93378e-06
Nccrp1	ENSMUSG00000047586	0.0398814	2.89059e-06
Ctsf	ENSMUSG00000083282	0.0398315	2.88697e-06
Plvap	ENSMUSG00000034845	0.0395878	2.86931e-06
Pxdc1	ENSMUSG00000021411	0.0393445	2.85167e-06
Jag1	ENSMUSG00000027276	0.0391798	2.83974e-06
Gm2619	ENSMUSG00000091199	0.0389459	2.82278e-06
Tns2	ENSMUSG00000037003	0.0381741	2.76684e-06
NA	ENSMUSG00000083360	0.0368157	2.66838e-06
Fxyd4	ENSMUSG00000004988	0.0361268	2.61845e-06
Cd19	ENSMUSG00000030724	0.0360669	2.61411e-06
NA	ENSMUSG00000096802	0.0359335	2.60444e-06
Ttc16	ENSMUSG00000039021	0.0357684	2.59247e-06
Pros1	ENSMUSG00000022912	0.0342532	2.48266e-06
Dkkl1	ENSMUSG00000030792	0.0338888	2.45625e-06
S100a6	ENSMUSG00000001025	0.0336485	2.43883e-06
Zfp36	ENSMUSG00000044786	0.0332461	2.40966e-06
Sparc	ENSMUSG00000018593	0.0323922	2.34777e-06
Asns	ENSMUSG00000029752	0.0320249	2.32115e-06
Gnao1	ENSMUSG00000031748	0.030771	2.23027e-06
Casp1	ENSMUSG00000025888	0.0306699	2.22294e-06
Egfl7	ENSMUSG00000026921	0.0305793	2.21637e-06
Dyrk4	ENSMUSG00000030345	0.0299872	2.17346e-06
Fem1al	ENSMUSG00000078157	0.0298407	2.16284e-06
Lncpint	ENSMUSG00000044471	0.0294407	2.13385e-06
Tnfaip3	ENSMUSG00000019850	0.0288215	2.08897e-06
Yes1	ENSMUSG00000014932	0.0277887	2.01411e-06
Foxj1	ENSMUSG00000034227	0.0275038	1.99346e-06
Gm26558	ENSMUSG00000097025	0.0271953	1.9711e-06
Bhlhe40	ENSMUSG00000030103	0.0268097	1.94315e-06
Igkv10-96	ENSMUSG00000094420	0.0263234	1.90791e-06
Gm12500	ENSMUSG00000056411	0.0262698	1.90402e-06
Slc35e4	ENSMUSG00000048807	0.0259393	1.88007e-06
Kcnj8	ENSMUSG00000030247	0.0259229	1.87888e-06
Tgm1	ENSMUSG00000022218	0.0252354	1.82905e-06
Avil	ENSMUSG00000025432	0.0245923	1.78244e-06
Ctla4	ENSMUSG00000026011	0.0244142	1.76953e-06
Col10a1	ENSMUSG00000039462	0.0240901	1.74604e-06
Ramp2	ENSMUSG00000001240	0.0240047	1.73985e-06
Art3	ENSMUSG00000034842	0.0238717	1.73021e-06
Serpinb1a	ENSMUSG00000044734	0.0237593	1.72207e-06
H2-Ab1	ENSMUSG00000073421	0.0237053	1.71815e-06
Gpx7	ENSMUSG00000028597	0.0231294	1.67641e-06
Shank1	ENSMUSG00000038738	0.0230994	1.67424e-06
Ptpn13	ENSMUSG00000034573	0.023091	1.67362e-06
Ier2	ENSMUSG00000053560	0.0230747	1.67244e-06
A530032D15Rik	ENSMUSG00000089844	0.0230599	1.67137e-06
Gm4617	ENSMUSG00000096544	0.0230522	1.67081e-06
Ephx3	ENSMUSG00000037577	0.0227191	1.64667e-06
Rgs16	ENSMUSG00000026475	0.0226356	1.64062e-06
Apol9b	ENSMUSG00000068246	0.0221713	1.60697e-06
Napsa	ENSMUSG00000002204	0.0218646	1.58474e-06
Igkc	ENSMUSG00000076609	0.021826	1.58193e-06
Fcmr	ENSMUSG00000042474	0.0217637	1.57742e-06
Serpina3g	ENSMUSG00000041481	0.0217398	1.57569e-06
Podxl	ENSMUSG00000025608	0.0217388	1.57562e-06
Flrt1	ENSMUSG00000047787	0.0216141	1.56658e-06
H2ac6	ENSMUSG00000069270	0.0212329	1.53895e-06
4930558J22Rik	ENSMUSG00000075029	0.0211878	1.53568e-06
Kdm6bos	ENSMUSG00000085178	0.0210402	1.52499e-06
Cdh1	ENSMUSG00000000303	0.0209076	1.51537e-06
Fasl	ENSMUSG00000000817	0.0208638	1.5122e-06
Kcnk7	ENSMUSG00000024936	0.0207146	1.50138e-06
Ccrl2	ENSMUSG00000043953	0.0206716	1.49827e-06
Dgat2	ENSMUSG00000030747	0.0200248	1.45138e-06
Mpp2	ENSMUSG00000017314	0.0200114	1.45042e-06
B930094E09Rik	ENSMUSG00000092124	0.0198101	1.43583e-06
Gzmm	ENSMUSG00000054206	0.0197855	1.43404e-06
NA	ENSMUSG00000078493	0.0196918	1.42725e-06
Plk3	ENSMUSG00000028680	0.0195698	1.41841e-06
Fgd2	ENSMUSG00000024013	0.0193291	1.40096e-06
Nfil3	ENSMUSG00000056749	0.0190994	1.38432e-06
Fam78b	ENSMUSG00000060568	0.0190923	1.3838e-06
Erdr1	ENSMUSG00000095562	0.0190729	1.3824e-06
Mapk12	ENSMUSG00000022610	0.0190666	1.38194e-06
Gm26640	ENSMUSG00000097569	0.0190366	1.37976e-06
Gm20478	ENSMUSG00000092474	0.0189221	1.37146e-06
H2-Aa	ENSMUSG00000036594	0.018827	1.36457e-06
Ly6k	ENSMUSG00000044678	0.0187128	1.35629e-06
Socs3	ENSMUSG00000053113	0.0186573	1.35227e-06
1700018M17Rik	ENSMUSG00000046145	0.0186527	1.35194e-06
Cd74	ENSMUSG00000024610	0.0186067	1.34861e-06
H2-DMb1	ENSMUSG00000079547	0.0184113	1.33444e-06
Gm52951	ENSMUSG00000090186	0.0184012	1.33371e-06
Siglecg	ENSMUSG00000030468	0.0183632	1.33095e-06
Fcna	ENSMUSG00000026938	0.0183028	1.32658e-06
Vcam1	ENSMUSG00000027962	0.0181906	1.31844e-06
Brsk2	ENSMUSG00000053046	0.0181529	1.31572e-06
Lrrk2	ENSMUSG00000036273	0.018117	1.31312e-06
Ttn	ENSMUSG00000051747	0.0180864	1.31089e-06
Ccl5	ENSMUSG00000035042	0.0180583	1.30886e-06
Actr3b	ENSMUSG00000056367	0.0179975	1.30445e-06
BC049352	ENSMUSG00000091996	0.0179372	1.30008e-06
H2-Eb1	ENSMUSG00000060586	0.0178637	1.29476e-06
Muc1	ENSMUSG00000042784	0.0178013	1.29023e-06
Fcrla	ENSMUSG00000038421	0.0177794	1.28864e-06
Hdc	ENSMUSG00000027360	0.0176581	1.27985e-06
Nr4a2	ENSMUSG00000026826	0.0175861	1.27463e-06
Tppp	ENSMUSG00000021573	0.0172089	1.24729e-06
Srpk3	ENSMUSG00000002007	0.0170901	1.23868e-06
C130074G19Rik	ENSMUSG00000039349	0.0170485	1.23567e-06
Trib1	ENSMUSG00000032501	0.0169673	1.22978e-06
Rimkla	ENSMUSG00000048899	0.0169461	1.22825e-06
Npdc1	ENSMUSG00000015094	0.0168552	1.22166e-06
Gm6377	ENSMUSG00000048621	0.0168264	1.21957e-06
Spon1	ENSMUSG00000038156	0.0167342	1.21289e-06
Zc2hc1c	ENSMUSG00000045064	0.0166348	1.20568e-06
Gm14335	ENSMUSG00000081805	0.0166231	1.20484e-06
Adamts7	ENSMUSG00000032363	0.0164295	1.19081e-06
NA	ENSMUSG00000090697	0.0162988	1.18133e-06
Phlda3	ENSMUSG00000041801	0.0162454	1.17746e-06
C1qtnf4	ENSMUSG00000040794	0.0162044	1.17448e-06
Gpr15	ENSMUSG00000047293	0.0161747	1.17233e-06
Proscos	ENSMUSG00000091154	0.0161365	1.16956e-06
Smpdl3b	ENSMUSG00000028885	0.0160813	1.16556e-06
Chst11	ENSMUSG00000034612	0.0158048	1.14552e-06
C130026I21Rik	ENSMUSG00000052477	0.0158001	1.14519e-06
Spns2	ENSMUSG00000040447	0.0157278	1.13995e-06
S100a9	ENSMUSG00000056071	0.0157118	1.13879e-06
Scd1	ENSMUSG00000037071	0.0156192	1.13207e-06
Cyp4f18	ENSMUSG00000003484	0.0155688	1.12842e-06
Rtbdn	ENSMUSG00000048617	0.0154512	1.1199e-06
Slc16a3	ENSMUSG00000025161	0.0153475	1.11238e-06
Gm20695	ENSMUSG00000093575	0.0152898	1.10819e-06
Gm15829	ENSMUSG00000086083	0.0151136	1.09543e-06
Slpi	ENSMUSG00000017002	0.0150479	1.09066e-06
Gm16239	ENSMUSG00000089994	0.0148931	1.07944e-06
NA	ENSMUSG00000063886	0.0146511	1.06191e-06
Dusp2	ENSMUSG00000027368	0.0145683	1.05591e-06
Nr4a1	ENSMUSG00000023034	0.0145427	1.05405e-06
Pnpla3	ENSMUSG00000041653	0.0144674	1.04859e-06
Zfp612	ENSMUSG00000044676	0.0142997	1.03644e-06
Bcl11a	ENSMUSG00000000861	0.0142762	1.03473e-06
Rufy4	ENSMUSG00000061815	0.0141383	1.02474e-06
Stab1	ENSMUSG00000042286	0.0140978	1.0218e-06
Tigit	ENSMUSG00000071552	0.0140528	1.01854e-06
Gm13185	ENSMUSG00000085205	0.0140518	1.01847e-06
H1f2	ENSMUSG00000036181	0.0140433	1.01785e-06
1700022I11Rik	ENSMUSG00000028451	0.0138547	1.00418e-06
Trim46	ENSMUSG00000042766	0.0138361	1.00284e-06
B630019K06Rik	ENSMUSG00000052364	0.0137194	9.94374e-07
Aplp1	ENSMUSG00000006651	0.0135746	9.8388e-07
Gm27240	ENSMUSG00000098843	0.0132411	9.59705e-07
NA	ENSMUSG00000097810	0.0132312	9.58992e-07
Ubap1l	ENSMUSG00000086228	0.0131705	9.5459e-07
Rps11-ps1	ENSMUSG00000090516	0.0131222	9.51092e-07
Casp4	ENSMUSG00000033538	0.0130954	9.4915e-07
Wfikkn1	ENSMUSG00000071192	0.0130247	9.44022e-07
Chd5	ENSMUSG00000005045	0.0130002	9.42252e-07
Nsg1	ENSMUSG00000029126	0.0128623	9.32253e-07
Dlec1	ENSMUSG00000038060	0.0128274	9.29727e-07
Cacna1e	ENSMUSG00000004110	0.0128187	9.29092e-07
1700028N14Rik	ENSMUSG00000078635	0.0128033	9.27974e-07
Prss16	ENSMUSG00000006179	0.0127642	9.25145e-07
Tmem37	ENSMUSG00000050777	0.012702	9.20633e-07
Mapk8ip1	ENSMUSG00000027223	0.0126595	9.17556e-07
Fgl2	ENSMUSG00000039899	0.0126297	9.15392e-07
Pomgnt2	ENSMUSG00000066235	0.0125207	9.07495e-07
Syk	ENSMUSG00000021457	0.0124941	9.05564e-07
Aknaos	ENSMUSG00000086953	0.0124859	9.04973e-07
Aqp9	ENSMUSG00000032204	0.0124256	9.00603e-07
Abcc9	ENSMUSG00000030249	0.0124046	8.9908e-07
Rhag	ENSMUSG00000023926	0.0123448	8.94748e-07
Zfp651	ENSMUSG00000013419	0.0121868	8.83294e-07
NA	ENSMUSG00000097008	0.01216	8.81348e-07
Cyb561	ENSMUSG00000019590	0.0120403	8.72679e-07
Gm15472	ENSMUSG00000084760	0.0119377	8.6524e-07
Rnf225	ENSMUSG00000033967	0.0118457	8.58571e-07
Upk1a	ENSMUSG00000006313	0.0117882	8.54406e-07
Plscr1	ENSMUSG00000032369	0.0117835	8.5406e-07
Laptm4b	ENSMUSG00000022257	0.0117167	8.49224e-07
Selp	ENSMUSG00000026580	0.0115974	8.40577e-07
Usp50	ENSMUSG00000027364	0.0115703	8.38612e-07
Gm15342	ENSMUSG00000085884	0.0115589	8.37787e-07
Fcer2a	ENSMUSG00000005540	0.0115474	8.36951e-07
Lmo2	ENSMUSG00000032698	0.0115295	8.3565e-07
Maff	ENSMUSG00000042622	0.0114894	8.32743e-07
Gm17084	ENSMUSG00000091462	0.0114822	8.32223e-07
Sh3bgrl2	ENSMUSG00000032261	0.0114618	8.30745e-07
Map2	ENSMUSG00000015222	0.0114501	8.29897e-07
Arg2	ENSMUSG00000021125	0.0114328	8.28646e-07
B3galt5	ENSMUSG00000074892	0.0114168	8.27483e-07
Ly86	ENSMUSG00000021423	0.0113943	8.25855e-07
Crip2	ENSMUSG00000006356	0.0113395	8.21885e-07
Cd5l	ENSMUSG00000015854	0.0113388	8.21834e-07
Gvin-ps2	ENSMUSG00000099241	0.0113178	8.20312e-07
Hlx	ENSMUSG00000039377	0.0112812	8.17657e-07
E430024P14Rik	ENSMUSG00000090069	0.011274	8.17137e-07
Spry1	ENSMUSG00000037211	0.0112328	8.14149e-07
Jam2	ENSMUSG00000053062	0.0112119	8.12635e-07
Cyp2u1	ENSMUSG00000027983	0.011197	8.1155e-07
NA	ENSMUSG00000096945	0.0111481	8.0801e-07
Fgfr1	ENSMUSG00000031565	0.0111403	8.07443e-07
4930426D05Rik	ENSMUSG00000043168	0.0110169	7.98497e-07
Sdcbp2	ENSMUSG00000027456	0.0109684	7.94985e-07
Lbp	ENSMUSG00000016024	0.0109386	7.92825e-07
Gm15047	ENSMUSG00000081408	0.0109382	7.92792e-07
Mpv17l	ENSMUSG00000022679	0.0109247	7.91819e-07
Zbtb32	ENSMUSG00000006310	0.0108018	7.82907e-07
H4c3	ENSMUSG00000060678	0.0107983	7.82656e-07
Tlr4	ENSMUSG00000039005	0.0107687	7.80507e-07
4933412A08Rik	ENSMUSG00000043623	0.010709	7.76184e-07
Gm5124	ENSMUSG00000051537	0.0107062	7.7598e-07
Ly6d	ENSMUSG00000034634	0.0106964	7.75268e-07
Sik1	ENSMUSG00000024042	0.0106877	7.74643e-07
NA	ENSMUSG00000099065	0.0106811	7.74162e-07
Apbb1	ENSMUSG00000037032	0.0106354	7.70845e-07
Gm16062	ENSMUSG00000087249	0.0105896	7.6753e-07
Fam135a	ENSMUSG00000026153	0.010578	7.66687e-07
Dyrk3	ENSMUSG00000016526	0.0105247	7.62822e-07
NA	ENSMUSG00000098428	0.0104658	7.58556e-07
Ell3	ENSMUSG00000027246	0.0104633	7.58374e-07
Gm47283	ENSMUSG00000096768	0.0104463	7.57142e-07
Bag3	ENSMUSG00000030847	0.0103363	7.49169e-07
1700001O22Rik	ENSMUSG00000044320	0.0102746	7.447e-07
Il36g	ENSMUSG00000044103	0.0102559	7.43344e-07
Gm16026	ENSMUSG00000079455	0.0102454	7.42585e-07
Cyp2t4	ENSMUSG00000078787	0.0102276	7.41293e-07
Gpnmb	ENSMUSG00000029816	0.0102038	7.39565e-07
Gm26879	ENSMUSG00000097089	0.0101745	7.37443e-07
NA	ENSMUSG00000097799	0.0101531	7.35891e-07
Fhdc1	ENSMUSG00000041842	0.0101295	7.34183e-07
Jund	ENSMUSG00000071076	0.0100624	7.29318e-07
Synpo	ENSMUSG00000043079	0.0100507	7.28469e-07
Igkv1-135	ENSMUSG00000096336	0.0100251	7.26614e-07
Slc16a2	ENSMUSG00000033965	0.0100009	7.24862e-07
NA	ENSMUSG00000055657	0.00998116	7.2343e-07
Gm7609	ENSMUSG00000079457	0.00997341	7.22868e-07
Klf1	ENSMUSG00000054191	0.00991748	7.18814e-07
Rab20	ENSMUSG00000031504	0.00989105	7.16899e-07
Pp2d1	ENSMUSG00000044957	0.00987751	7.15917e-07
Gm15859	ENSMUSG00000086944	0.00985578	7.14342e-07
AA467197	ENSMUSG00000033213	0.00983751	7.13018e-07
Fn3k	ENSMUSG00000025175	0.00977823	7.08722e-07
Gm16302	ENSMUSG00000090023	0.00977276	7.08325e-07
Gm5415	ENSMUSG00000091318	0.00976272	7.07598e-07
Tmem107	ENSMUSG00000020895	0.00976146	7.07506e-07
Pim1	ENSMUSG00000024014	0.0097315	7.05335e-07
Id1	ENSMUSG00000042745	0.00971533	7.04162e-07
Gm7008	ENSMUSG00000035983	0.00970261	7.0324e-07
Gm26756	ENSMUSG00000097840	0.00969106	7.02403e-07
NA	ENSMUSG00000097417	0.00967925	7.01547e-07
Tnfsf9	ENSMUSG00000035678	0.0096777	7.01435e-07
Abcg4	ENSMUSG00000032131	0.00963787	6.98548e-07
Sync	ENSMUSG00000001333	0.00960402	6.96094e-07
Kif5c	ENSMUSG00000026764	0.00957307	6.93852e-07
Kctd17	ENSMUSG00000033287	0.0095676	6.93455e-07
E230013L22Rik	ENSMUSG00000096957	0.00951884	6.89921e-07
Ppl	ENSMUSG00000039457	0.00948651	6.87578e-07
Gm16044	ENSMUSG00000081339	0.00948651	6.87577e-07
Gm13622	ENSMUSG00000082345	0.00948493	6.87463e-07
Gm9887	ENSMUSG00000052673	0.00940312	6.81534e-07
Gm13369	ENSMUSG00000083796	0.00938855	6.80478e-07
Igf2	ENSMUSG00000048583	0.00937395	6.79419e-07
0610039K10Rik	ENSMUSG00000058812	0.00936274	6.78607e-07
Gm17089	ENSMUSG00000092134	0.00933272	6.76431e-07
Col18a1	ENSMUSG00000001435	0.00932401	6.758e-07
Pwwp2b	ENSMUSG00000060260	0.00926691	6.71661e-07
Gem	ENSMUSG00000028214	0.00919844	6.66698e-07
Blk	ENSMUSG00000014453	0.0091962	6.66536e-07
Dnaaf3	ENSMUSG00000055809	0.00916052	6.6395e-07
Gm26861	ENSMUSG00000097009	0.00912207	6.61163e-07
NA	ENSMUSG00000097590	0.00911051	6.60325e-07
Zfp92	ENSMUSG00000031374	0.00909698	6.59344e-07
Hhex	ENSMUSG00000024986	0.00908967	6.58815e-07
Btnl7-ps	ENSMUSG00000061728	0.00907877	6.58025e-07
Gm26865	ENSMUSG00000097641	0.00905077	6.55995e-07
NA	ENSMUSG00000097956	0.00903511	6.5486e-07
Hoxa7	ENSMUSG00000038236	0.00890375	6.4534e-07
Gm17137	ENSMUSG00000090559	0.0088933	6.44582e-07
Iglv1	ENSMUSG00000076934	0.00886695	6.42673e-07
Syt15	ENSMUSG00000041479	0.00882146	6.39376e-07
Tubb3	ENSMUSG00000062380	0.00882044	6.39301e-07
Marchf1	ENSMUSG00000036469	0.00881758	6.39094e-07
Fah	ENSMUSG00000030630	0.00876709	6.35435e-07
Tns1	ENSMUSG00000055322	0.00871103	6.31371e-07
Mybpc3	ENSMUSG00000002100	0.00870062	6.30617e-07
Galr2	ENSMUSG00000020793	0.00868626	6.29576e-07
C1qa	ENSMUSG00000036887	0.00867037	6.28424e-07
Gm9725	ENSMUSG00000037982	0.00865425	6.27256e-07
Hoxa4	ENSMUSG00000000942	0.00864949	6.26911e-07
Gm11399	ENSMUSG00000087111	0.00864885	6.26865e-07
Pkhd1l1	ENSMUSG00000038725	0.00861393	6.24334e-07
Dennd5b	ENSMUSG00000030313	0.00855578	6.20119e-07
Slc6a9	ENSMUSG00000028542	0.00850155	6.16188e-07
Csrnp1	ENSMUSG00000032515	0.00850114	6.16159e-07
Myo3b	ENSMUSG00000042064	0.00849244	6.15528e-07
NA	ENSMUSG00000071584	0.00848217	6.14784e-07
A230060F14Rik	ENSMUSG00000097692	0.00845683	6.12947e-07
B230312C02Rik	ENSMUSG00000084843	0.00845506	6.12818e-07
Gm5148	ENSMUSG00000058174	0.00843483	6.11352e-07
Zscan10	ENSMUSG00000023902	0.00838624	6.0783e-07
Ndnf	ENSMUSG00000049001	0.00836064	6.05976e-07
Jdp2	ENSMUSG00000034271	0.00835189	6.05341e-07
Gm10409	ENSMUSG00000096488	0.0083427	6.04675e-07
Slc25a2	ENSMUSG00000050304	0.00833876	6.04389e-07
Rhbdl3	ENSMUSG00000017692	0.00830178	6.01709e-07
Ttll11	ENSMUSG00000026885	0.00827985	6.0012e-07
Cd22	ENSMUSG00000030577	0.00824421	5.97536e-07
NA	ENSMUSG00000089672	0.00824182	5.97364e-07
Ppp2r2c	ENSMUSG00000029120	0.00824062	5.97276e-07
Gm14123	ENSMUSG00000086407	0.00822929	5.96455e-07
E130218I03Rik	ENSMUSG00000086322	0.00819089	5.93672e-07
Gm3020	ENSMUSG00000079402	0.00813887	5.89902e-07
Dusp5	ENSMUSG00000034765	0.00810715	5.87602e-07
9530026F06Rik	ENSMUSG00000085447	0.00808831	5.86237e-07
NA	ENSMUSG00000078960	0.00807741	5.85447e-07
Wfikkn2	ENSMUSG00000044177	0.00804725	5.83261e-07
H1f4	ENSMUSG00000051627	0.0080344	5.8233e-07
Ifitm2	ENSMUSG00000060591	0.00803366	5.82276e-07
Abhd14b	ENSMUSG00000042073	0.0080069	5.80336e-07
Aldh1l2	ENSMUSG00000020256	0.00800337	5.8008e-07
B430219N15Rik	ENSMUSG00000085211	0.00794189	5.75625e-07
Gm10642	ENSMUSG00000074213	0.00790749	5.73131e-07
Ago4	ENSMUSG00000042500	0.00790097	5.72659e-07
Bcar3	ENSMUSG00000028121	0.00787701	5.70922e-07
Gm9625	ENSMUSG00000097906	0.00786693	5.70192e-07
Rab25	ENSMUSG00000008601	0.0078085	5.65956e-07
Egln3	ENSMUSG00000035105	0.00777613	5.6361e-07
Shisa8	ENSMUSG00000096883	0.00775707	5.62229e-07
Il9r	ENSMUSG00000020279	0.00774103	5.61066e-07
NA	ENSMUSG00000093514	0.00773758	5.60816e-07
Cpeb3	ENSMUSG00000039652	0.00773251	5.60449e-07
Enkur	ENSMUSG00000026679	0.00772012	5.5955e-07
Marchf3	ENSMUSG00000032656	0.007711	5.5889e-07
Rbm11	ENSMUSG00000032940	0.00765787	5.55039e-07
Rnase6	ENSMUSG00000021880	0.00762637	5.52756e-07
Alox8	ENSMUSG00000020891	0.00760997	5.51567e-07
Ncald	ENSMUSG00000051359	0.00760181	5.50976e-07
Rnd2	ENSMUSG00000001313	0.00759629	5.50575e-07
Siah2	ENSMUSG00000036432	0.0075801	5.49402e-07
B3gnt4	ENSMUSG00000029431	0.00757588	5.49096e-07
Gas7	ENSMUSG00000033066	0.00745919	5.40638e-07
Soat2	ENSMUSG00000023045	0.00742013	5.37807e-07
Mef2c	ENSMUSG00000005583	0.00740723	5.36873e-07
Spatc1	ENSMUSG00000049653	0.00740679	5.36841e-07
Gm9812	ENSMUSG00000046747	0.00739185	5.35758e-07
C1qtnf6	ENSMUSG00000022440	0.00738489	5.35253e-07
Rmrp	ENSMUSG00000088088	0.00738039	5.34927e-07
Angptl2	ENSMUSG00000004105	0.00736259	5.33637e-07
NA	ENSMUSG00000073788	0.0073551	5.33094e-07
Tlr2	ENSMUSG00000027995	0.00734641	5.32464e-07
Lgr4	ENSMUSG00000050199	0.00733835	5.3188e-07
Atcay	ENSMUSG00000034958	0.00732199	5.30695e-07
Rtl5	ENSMUSG00000049191	0.00731577	5.30244e-07
Gm10300	ENSMUSG00000070717	0.00730098	5.29171e-07
Lag3	ENSMUSG00000030124	0.00728775	5.28213e-07
Iglc2	ENSMUSG00000076937	0.00724381	5.25028e-07
Irf5	ENSMUSG00000029771	0.0072284	5.23911e-07
Unc13b	ENSMUSG00000028456	0.00720531	5.22238e-07
Btnl10	ENSMUSG00000020490	0.00720175	5.21979e-07
Pglyrp1	ENSMUSG00000030413	0.00717485	5.2003e-07
Lrrc75a	ENSMUSG00000046417	0.0071652	5.1933e-07
Lgals3	ENSMUSG00000050335	0.00715167	5.1835e-07
Ly6i	ENSMUSG00000022586	0.00714798	5.18082e-07
Adgrg1	ENSMUSG00000031785	0.00713658	5.17256e-07
Pid1	ENSMUSG00000045658	0.00712882	5.16694e-07
Acacb	ENSMUSG00000042010	0.00712777	5.16617e-07
Gm9939	ENSMUSG00000054247	0.00712649	5.16525e-07
Slc2a6	ENSMUSG00000036067	0.00712079	5.16112e-07
Gm10552	ENSMUSG00000073628	0.00711921	5.15997e-07
Gm14681	ENSMUSG00000081603	0.00710531	5.1499e-07
Klrc1	ENSMUSG00000030167	0.00709465	5.14217e-07
Samd11	ENSMUSG00000096351	0.00706608	5.12146e-07
Crip1	ENSMUSG00000006360	0.00705411	5.11278e-07
Shb	ENSMUSG00000044813	0.00703917	5.10196e-07
Lrrc73	ENSMUSG00000071073	0.00701717	5.08601e-07
Gm16093	ENSMUSG00000087108	0.00696433	5.04771e-07
Nectin1	ENSMUSG00000032012	0.00696002	5.04459e-07
Bik	ENSMUSG00000016758	0.00692407	5.01853e-07
Pmaip1	ENSMUSG00000024521	0.00692165	5.01678e-07
Tlr3	ENSMUSG00000031639	0.00689867	5.00013e-07
Gm6578	ENSMUSG00000057223	0.00689153	4.99495e-07
Lmna	ENSMUSG00000028063	0.00688678	4.99151e-07
Niban2	ENSMUSG00000026796	0.00685168	4.96606e-07
Kcnk5	ENSMUSG00000023243	0.00684689	4.96259e-07
Mocos	ENSMUSG00000039616	0.00683874	4.95669e-07
Ankrd29	ENSMUSG00000057766	0.00683352	4.9529e-07
B4galnt4	ENSMUSG00000055629	0.00682873	4.94943e-07
NA	ENSMUSG00000096924	0.00682109	4.94389e-07
Derl3	ENSMUSG00000009092	0.00680874	4.93494e-07
Gnb5	ENSMUSG00000032192	0.0068041	4.93158e-07
NA	ENSMUSG00000097722	0.00679091	4.92202e-07
Blnk	ENSMUSG00000061132	0.00677992	4.91405e-07
Sorbs3	ENSMUSG00000022091	0.00677904	4.91341e-07
Gpr55	ENSMUSG00000049608	0.00675706	4.89749e-07
Angpt2	ENSMUSG00000031465	0.0067377	4.88345e-07
Prss53	ENSMUSG00000044139	0.0067215	4.87171e-07
Megf8	ENSMUSG00000045039	0.00672032	4.87086e-07
Adam8	ENSMUSG00000025473	0.00670169	4.85735e-07
NA	ENSMUSG00000097136	0.00669324	4.85123e-07
Rhd	ENSMUSG00000028825	0.00668944	4.84847e-07
Fosl2	ENSMUSG00000029135	0.00665305	4.8221e-07
G0s2	ENSMUSG00000009633	0.006649	4.81916e-07
1810049J17Rik	ENSMUSG00000097221	0.00664442	4.81585e-07
Mxd1	ENSMUSG00000001156	0.00663533	4.80925e-07
Daam2	ENSMUSG00000040260	0.00663155	4.80652e-07
Ctsh	ENSMUSG00000032359	0.0066227	4.8001e-07
Plek	ENSMUSG00000020120	0.0066131	4.79314e-07
Rcn3	ENSMUSG00000019539	0.00658971	4.77619e-07
Lars2	ENSMUSG00000035202	0.00658595	4.77347e-07
Gm26827	ENSMUSG00000097634	0.00657998	4.76914e-07
NA	ENSMUSG00000097971	0.00657132	4.76286e-07
Gm13357	ENSMUSG00000083650	0.00653859	4.73914e-07
Proca1	ENSMUSG00000044122	0.00652889	4.73211e-07
Spry2	ENSMUSG00000022114	0.00652398	4.72855e-07
NA	ENSMUSG00000052979	0.00651643	4.72308e-07
Ms4a1	ENSMUSG00000024673	0.00650684	4.71613e-07
Cd79a	ENSMUSG00000003379	0.00647068	4.68992e-07
Gng7	ENSMUSG00000048240	0.00646389	4.685e-07
4933427G23Rik	ENSMUSG00000086697	0.00642291	4.6553e-07
Spib	ENSMUSG00000008193	0.00641865	4.65221e-07
Nt5e	ENSMUSG00000032420	0.00641005	4.64598e-07
Chrne	ENSMUSG00000014609	0.00640551	4.64268e-07
Mzb1	ENSMUSG00000024353	0.00634312	4.59746e-07
Pltp	ENSMUSG00000017754	0.00633126	4.58887e-07
Lmntd1	ENSMUSG00000054966	0.00632765	4.58625e-07
Bhlha15	ENSMUSG00000052271	0.00632548	4.58468e-07
Gm18014	ENSMUSG00000098275	0.00630027	4.5664e-07
Fam217a	ENSMUSG00000021414	0.00627922	4.55115e-07
Rnaset2a	ENSMUSG00000095687	0.00627902	4.551e-07
Irak3	ENSMUSG00000020227	0.00627776	4.55009e-07
Gm4707	ENSMUSG00000091831	0.00626969	4.54424e-07
Gipc3	ENSMUSG00000034872	0.00623183	4.5168e-07
Gm12749	ENSMUSG00000083512	0.00618505	4.4829e-07
Hsph1	ENSMUSG00000029657	0.0061633	4.46713e-07
Fcrl1	ENSMUSG00000059994	0.00614771	4.45583e-07
Selenon	ENSMUSG00000050989	0.00612882	4.44214e-07
Zfp36l2	ENSMUSG00000045817	0.00612089	4.43639e-07
Gdf3	ENSMUSG00000030117	0.00611181	4.42981e-07
NA	ENSMUSG00000094646	0.00610404	4.42418e-07
Atp8a2	ENSMUSG00000021983	0.00610283	4.42331e-07
Gm11455	ENSMUSG00000085538	0.00608381	4.40952e-07
Prss12	ENSMUSG00000027978	0.00607068	4.4e-07
4930500M09Rik	ENSMUSG00000044306	0.00606223	4.39388e-07
Lacc1	ENSMUSG00000044350	0.00605628	4.38957e-07
Gm15824	ENSMUSG00000083435	0.00604133	4.37873e-07
Lhfpl4	ENSMUSG00000042873	0.00603756	4.37599e-07
S100a4	ENSMUSG00000001020	0.0060217	4.3645e-07
Gm17173	ENSMUSG00000090709	0.0059856	4.33834e-07
NA	ENSMUSG00000097272	0.00597919	4.33369e-07
Gm14124	ENSMUSG00000079008	0.00597278	4.32904e-07
Pbx3	ENSMUSG00000038718	0.00596082	4.32038e-07
Tnfsf15	ENSMUSG00000050395	0.00593107	4.29881e-07
B4galt6	ENSMUSG00000056124	0.00589353	4.2716e-07
Epor	ENSMUSG00000006235	0.00588433	4.26493e-07
Btk	ENSMUSG00000031264	0.00588235	4.2635e-07
NA	ENSMUSG00000097813	0.00587942	4.26138e-07
Ccdc189	ENSMUSG00000057176	0.00587434	4.2577e-07
Bank1	ENSMUSG00000037922	0.00584282	4.23485e-07
Phlda1	ENSMUSG00000020205	0.00582904	4.22486e-07
Trgc2	ENSMUSG00000076752	0.00581935	4.21784e-07
Ermap	ENSMUSG00000028644	0.005811	4.21178e-07
Pik3ap1	ENSMUSG00000025017	0.00580659	4.20859e-07
Slc5a10	ENSMUSG00000042371	0.00579418	4.19959e-07
Sox5	ENSMUSG00000041540	0.00579173	4.19782e-07
Cxcl10	ENSMUSG00000034855	0.00578636	4.19393e-07
Wdfy4	ENSMUSG00000051506	0.00577155	4.18319e-07
Ffar2	ENSMUSG00000051314	0.00576504	4.17847e-07
Gm10434	ENSMUSG00000072898	0.00575987	4.17472e-07
Asb2	ENSMUSG00000021200	0.00574601	4.16468e-07
Gm28044	ENSMUSG00000098781	0.00574091	4.16098e-07
Stac2	ENSMUSG00000017400	0.00573683	4.15803e-07
Naip5	ENSMUSG00000071203	0.00572381	4.14859e-07
Nek6	ENSMUSG00000026749	0.00571483	4.14208e-07
Amotl2	ENSMUSG00000032531	0.00571421	4.14163e-07
9330161L09Rik	ENSMUSG00000055271	0.00571174	4.13984e-07
Zbtb42	ENSMUSG00000037638	0.00570305	4.13355e-07
Rasgrp3	ENSMUSG00000071042	0.00569725	4.12934e-07
Plekha8	ENSMUSG00000005225	0.00569464	4.12745e-07
Myo1d	ENSMUSG00000035441	0.00568747	4.12225e-07
Rgmb	ENSMUSG00000048027	0.00568538	4.12073e-07
Gm15441	ENSMUSG00000074398	0.00567432	4.11272e-07
NA	ENSMUSG00000097824	0.00565681	4.10003e-07
NA	ENSMUSG00000097667	0.00564582	4.09206e-07
Six5	ENSMUSG00000040841	0.00563401	4.08351e-07
Gm20458	ENSMUSG00000090996	0.00563194	4.082e-07
Lmtk3	ENSMUSG00000062044	0.00562211	4.07488e-07
Cntnap1	ENSMUSG00000017167	0.00559194	4.05301e-07
Epha1	ENSMUSG00000029859	0.00558468	4.04775e-07
Rpl37rt	ENSMUSG00000072692	0.00557673	4.04199e-07
B430218F22Rik	ENSMUSG00000097411	0.00556039	4.03015e-07
Dock6	ENSMUSG00000032198	0.00552636	4.00548e-07
Fam160a1	ENSMUSG00000051000	0.00550969	3.99339e-07
Marcksl1	ENSMUSG00000047945	0.00550324	3.98872e-07
Smagp	ENSMUSG00000053559	0.00549123	3.98002e-07
Ccdc166	ENSMUSG00000098176	0.00548203	3.97335e-07
Nuak2	ENSMUSG00000009772	0.00547776	3.97025e-07
Ciita	ENSMUSG00000022504	0.00547604	3.96901e-07
Pnma1	ENSMUSG00000054383	0.00547374	3.96734e-07
Naip2	ENSMUSG00000078945	0.0054687	3.96369e-07
Dusp3	ENSMUSG00000003518	0.0054576	3.95564e-07
Tmem176a	ENSMUSG00000023367	0.0054479	3.94861e-07
1500009L16Rik	ENSMUSG00000087651	0.00544693	3.94791e-07
Gm10571	ENSMUSG00000073753	0.00542571	3.93253e-07
Gca	ENSMUSG00000026893	0.00542249	3.93019e-07
Tasl	ENSMUSG00000025058	0.00540326	3.91626e-07
Lamp3	ENSMUSG00000041247	0.00539215	3.90821e-07
Klf9	ENSMUSG00000033863	0.00538273	3.90138e-07
Sdc4	ENSMUSG00000017009	0.00538056	3.89981e-07
Gm12758	ENSMUSG00000085105	0.00537901	3.89868e-07
Pcbp4	ENSMUSG00000023495	0.00536706	3.89002e-07
AF366264	ENSMUSG00000057116	0.00536487	3.88843e-07
Cr2	ENSMUSG00000026616	0.00535768	3.88322e-07
Ubc	ENSMUSG00000008348	0.0053553	3.8815e-07
Prr36	ENSMUSG00000064125	0.00534904	3.87696e-07
Jam3	ENSMUSG00000031990	0.00534452	3.87368e-07
Serpind1	ENSMUSG00000022766	0.00534274	3.87239e-07
Tgm2	ENSMUSG00000037820	0.00533859	3.86938e-07
Bspry	ENSMUSG00000028392	0.00533696	3.86821e-07
Dipk1b	ENSMUSG00000036186	0.00533204	3.86464e-07
Pdcd1	ENSMUSG00000026285	0.0053204	3.8562e-07
Csf2rb	ENSMUSG00000071713	0.00531336	3.8511e-07
Bmp7	ENSMUSG00000008999	0.00530975	3.84848e-07
Mid2	ENSMUSG00000000266	0.0053076	3.84693e-07
Ar	ENSMUSG00000046532	0.00528424	3.82999e-07
Rps18-ps4	ENSMUSG00000097346	0.00527141	3.82069e-07
Chadl	ENSMUSG00000063765	0.00526574	3.81658e-07
Crmp1	ENSMUSG00000029121	0.00524939	3.80473e-07
Ier5	ENSMUSG00000056708	0.00524591	3.80221e-07
Acmsd	ENSMUSG00000026348	0.00523641	3.79532e-07
C77080	ENSMUSG00000050390	0.00523131	3.79163e-07
Slc52a3	ENSMUSG00000027463	0.00522955	3.79035e-07
Cxcr3	ENSMUSG00000050232	0.0052077	3.77451e-07
Adam15	ENSMUSG00000028041	0.00520407	3.77188e-07
Abca5	ENSMUSG00000018800	0.0051696	3.7469e-07
Gm11769	ENSMUSG00000085636	0.00516915	3.74658e-07
Cxadr	ENSMUSG00000022865	0.00516323	3.74228e-07
Gm20498	ENSMUSG00000021139	0.00516054	3.74034e-07
Bcl2a1b	ENSMUSG00000089929	0.00515636	3.73731e-07
Sapcd1	ENSMUSG00000036185	0.00514728	3.73072e-07
NA	ENSMUSG00000097811	0.00513244	3.71997e-07
A530064D06Rik	ENSMUSG00000043939	0.00512292	3.71307e-07
Gng3	ENSMUSG00000071658	0.00512236	3.71266e-07
Gm16163	ENSMUSG00000090118	0.00511856	3.70991e-07
H2-M2	ENSMUSG00000016283	0.00510708	3.70159e-07
Trnp1	ENSMUSG00000056596	0.00509322	3.69154e-07
Gm5106	ENSMUSG00000097279	0.00507676	3.67961e-07
Cubn	ENSMUSG00000026726	0.00507246	3.67649e-07
Cd200r4	ENSMUSG00000062082	0.00506583	3.67169e-07
Tmem267	ENSMUSG00000074634	0.00506582	3.67168e-07
Car1	ENSMUSG00000027556	0.00505972	3.66726e-07
Naalad2	ENSMUSG00000043943	0.00505565	3.66431e-07
4933406P04Rik	ENSMUSG00000069713	0.00503925	3.65243e-07
Spi1	ENSMUSG00000002111	0.00503742	3.6511e-07
Setbp1	ENSMUSG00000024548	0.00503162	3.64689e-07
Stard10	ENSMUSG00000030688	0.00502837	3.64454e-07
Rps16	ENSMUSG00000037563	0.0050225	3.64028e-07
Mmp17	ENSMUSG00000029436	0.00502136	3.63945e-07
Gm20632	ENSMUSG00000093577	0.00501743	3.63661e-07
Abcb1a	ENSMUSG00000040584	0.00501321	3.63355e-07
Cbx3-ps6	ENSMUSG00000057886	0.00500329	3.62636e-07
Asprv1	ENSMUSG00000033508	0.00500224	3.6256e-07
Ap3s1-ps1	ENSMUSG00000085611	0.00500161	3.62514e-07
Foxd2	ENSMUSG00000055210	0.00499878	3.6231e-07
Olfml3	ENSMUSG00000027848	0.00499505	3.62039e-07
Gm15753	ENSMUSG00000082088	0.00498662	3.61428e-07
Cldn12	ENSMUSG00000046798	0.00497101	3.60296e-07
Slc12a5	ENSMUSG00000017740	0.00496956	3.60191e-07
Rorc	ENSMUSG00000028150	0.00496254	3.59682e-07
4933416M07Rik	ENSMUSG00000097262	0.00494571	3.58463e-07
Myzap	ENSMUSG00000041361	0.00493043	3.57355e-07
Lypd1	ENSMUSG00000026344	0.00492989	3.57316e-07
Pls3	ENSMUSG00000016382	0.00492848	3.57214e-07
Trip10	ENSMUSG00000019487	0.00492546	3.56995e-07
Pip5k1b	ENSMUSG00000024867	0.00492519	3.56975e-07
Slc15a3	ENSMUSG00000024737	0.00492103	3.56674e-07
Gm16059	ENSMUSG00000085802	0.00490589	3.55577e-07
Alpk2	ENSMUSG00000032845	0.00490354	3.55406e-07
Lyl1	ENSMUSG00000034041	0.00489984	3.55138e-07
Rnd1	ENSMUSG00000054855	0.00489851	3.55041e-07
Fabp5	ENSMUSG00000027533	0.00489277	3.54626e-07
Peli3	ENSMUSG00000024901	0.00489267	3.54618e-07
Gm15987	ENSMUSG00000085786	0.0048764	3.53439e-07
NA	ENSMUSG00000091562	0.00487562	3.53382e-07
Ltf	ENSMUSG00000032496	0.00486835	3.52856e-07
Tpbgl	ENSMUSG00000096606	0.00486154	3.52362e-07
Ank1	ENSMUSG00000031543	0.00486097	3.52321e-07
Afdn	ENSMUSG00000068036	0.00484875	3.51435e-07
Gm11575	ENSMUSG00000081562	0.00484856	3.51421e-07
Zbtb7b	ENSMUSG00000028042	0.00483865	3.50703e-07
Stab2	ENSMUSG00000035459	0.00483293	3.50288e-07
Pla2g4c	ENSMUSG00000033847	0.00483245	3.50254e-07
Gm13262	ENSMUSG00000075534	0.0048324	3.5025e-07
E030037K01Rik	ENSMUSG00000097706	0.00482301	3.4957e-07
NA	ENSMUSG00000094924	0.00481162	3.48744e-07
Smyd1	ENSMUSG00000055027	0.00480798	3.4848e-07
Ngfr	ENSMUSG00000000120	0.00480008	3.47907e-07
Rab39	ENSMUSG00000055069	0.00479213	3.47331e-07
Ptgdr2	ENSMUSG00000034117	0.0047888	3.4709e-07
Cbfa2t3	ENSMUSG00000006362	0.00478536	3.46841e-07
Gm13147	ENSMUSG00000087207	0.00478323	3.46686e-07
Ceacam1	ENSMUSG00000074272	0.00478279	3.46654e-07
Tspan31	ENSMUSG00000006736	0.00478217	3.4661e-07
Ctif	ENSMUSG00000052928	0.004782	3.46597e-07
Dsg2	ENSMUSG00000044393	0.00476281	3.45206e-07
Grin3a	ENSMUSG00000039579	0.00474889	3.44197e-07
NA	ENSMUSG00000097678	0.00473449	3.43153e-07
4930431F12Rik	ENSMUSG00000062496	0.00472673	3.42591e-07
H2-Q2	ENSMUSG00000091705	0.00472153	3.42214e-07
Gcnt1	ENSMUSG00000038843	0.00469745	3.40469e-07
Cdh17	ENSMUSG00000028217	0.00469452	3.40257e-07
Rab11fip5	ENSMUSG00000051343	0.00468746	3.39745e-07
Taco1os	ENSMUSG00000085255	0.00468673	3.39692e-07
Gadd45g	ENSMUSG00000021453	0.00468378	3.39478e-07
Anks6	ENSMUSG00000066191	0.00466524	3.38135e-07
Tg	ENSMUSG00000053469	0.00466082	3.37814e-07
Slc22a15	ENSMUSG00000033147	0.00466057	3.37796e-07
Gm6506	ENSMUSG00000082233	0.00465722	3.37553e-07
Pianp	ENSMUSG00000030329	0.00465535	3.37417e-07
Gm17538	ENSMUSG00000091058	0.00464627	3.36759e-07
Ms4a6d	ENSMUSG00000024679	0.00463347	3.35832e-07
Prelid2	ENSMUSG00000056671	0.00462931	3.35531e-07
Klf6	ENSMUSG00000000078	0.00462894	3.35503e-07
Irs2	ENSMUSG00000038894	0.00461563	3.34538e-07
She	ENSMUSG00000046280	0.00461437	3.34447e-07
Insl6	ENSMUSG00000050957	0.00461436	3.34447e-07
Dcxr	ENSMUSG00000039450	0.00461405	3.34424e-07
Gm6505	ENSMUSG00000070522	0.00461139	3.34231e-07
Cish	ENSMUSG00000032578	0.00460283	3.33611e-07
Amn	ENSMUSG00000021278	0.00460149	3.33514e-07
Gm11934	ENSMUSG00000086127	0.00460005	3.33409e-07
F2rl2	ENSMUSG00000021675	0.00459443	3.33002e-07
Fth-ps2	ENSMUSG00000091313	0.00458494	3.32314e-07
S100a11	ENSMUSG00000027907	0.00456389	3.30788e-07
Gm16315	ENSMUSG00000090230	0.0045549	3.30137e-07
Car11	ENSMUSG00000003273	0.00454865	3.29684e-07
D630039A03Rik	ENSMUSG00000052117	0.00454668	3.29541e-07
Trim47	ENSMUSG00000020773	0.00454475	3.29401e-07
Ppef2	ENSMUSG00000029410	0.00454343	3.29306e-07
Trim7	ENSMUSG00000040350	0.00453215	3.28488e-07
Adgra3	ENSMUSG00000029090	0.00452992	3.28327e-07
2900041M22Rik	ENSMUSG00000054418	0.00452882	3.28247e-07
Emilin2	ENSMUSG00000024053	0.00451605	3.27321e-07
Tmem238	ENSMUSG00000030431	0.0045156	3.27289e-07
A230005M16Rik	ENSMUSG00000087612	0.00450256	3.26344e-07
E230029C05Rik	ENSMUSG00000097585	0.00450249	3.26338e-07
Mfsd13a	ENSMUSG00000025227	0.00449841	3.26043e-07
Cpne2	ENSMUSG00000034361	0.00449668	3.25918e-07
Pacsin3	ENSMUSG00000027257	0.00448737	3.25242e-07
Ly6g5b	ENSMUSG00000043807	0.00447898	3.24635e-07
Anxa2	ENSMUSG00000032231	0.0044783	3.24585e-07
Cep170b	ENSMUSG00000072825	0.00446645	3.23726e-07
Aifm2	ENSMUSG00000020085	0.00445798	3.23112e-07
Osbpl3	ENSMUSG00000029822	0.004452	3.22679e-07
Gm6225	ENSMUSG00000097746	0.00445066	3.22582e-07
Amhr2	ENSMUSG00000023047	0.00444556	3.22212e-07
Gm26566	ENSMUSG00000097078	0.00444054	3.21848e-07
Sh3yl1	ENSMUSG00000020669	0.00443895	3.21733e-07
Tfcp2l1	ENSMUSG00000026380	0.00443614	3.21529e-07
Fam167a	ENSMUSG00000035095	0.00443365	3.21349e-07
Sptbn4	ENSMUSG00000011751	0.00442978	3.21068e-07
Dnajb9	ENSMUSG00000014905	0.00442538	3.2075e-07
Plcg2	ENSMUSG00000034330	0.00442281	3.20563e-07
Ramp3	ENSMUSG00000041046	0.00442064	3.20406e-07
Prickle1	ENSMUSG00000036158	0.0044125	3.19816e-07
Tnfsf14	ENSMUSG00000005824	0.00440991	3.19628e-07
Fscn1	ENSMUSG00000029581	0.004403	3.19128e-07
Pim3	ENSMUSG00000035828	0.00439639	3.18648e-07
Ppm1n	ENSMUSG00000030402	0.0043736	3.16997e-07
Hopx	ENSMUSG00000059325	0.00437241	3.16911e-07
Fgf10	ENSMUSG00000021732	0.00436948	3.16698e-07
Txnl4b	ENSMUSG00000031723	0.00436773	3.16571e-07
Nlgn2	ENSMUSG00000051790	0.0043657	3.16424e-07
Gm9828	ENSMUSG00000048603	0.00436391	3.16294e-07
Cnrip1	ENSMUSG00000044629	0.00435405	3.1558e-07
Plbd1	ENSMUSG00000030214	0.00434917	3.15226e-07
Gm20721	ENSMUSG00000090625	0.0043468	3.15054e-07
Gm10638	ENSMUSG00000074178	0.00434034	3.14586e-07
Baiap3	ENSMUSG00000047507	0.00433864	3.14463e-07
Cldn15	ENSMUSG00000001739	0.0043302	3.13851e-07
1810055G02Rik	ENSMUSG00000035372	0.00432472	3.13454e-07
Tmem141	ENSMUSG00000026939	0.00431535	3.12775e-07
Rfx2	ENSMUSG00000024206	0.00431451	3.12714e-07
AI854703	ENSMUSG00000053297	0.00430243	3.11838e-07
Map1a	ENSMUSG00000027254	0.00429647	3.11406e-07
Creld2	ENSMUSG00000023272	0.00429499	3.11299e-07
Gm12944	ENSMUSG00000084149	0.00429234	3.11107e-07
Vwa1	ENSMUSG00000042116	0.00429201	3.11082e-07
Tmem176b	ENSMUSG00000029810	0.00428728	3.1074e-07
Ppp1r2-ps4	ENSMUSG00000059237	0.00428686	3.1071e-07
Nipa1	ENSMUSG00000047037	0.00428581	3.10633e-07
Rnase4	ENSMUSG00000021876	0.00428476	3.10557e-07
Pira2	ENSMUSG00000089942	0.00428332	3.10453e-07
Map3k8	ENSMUSG00000024235	0.00428168	3.10334e-07
Galnt2	ENSMUSG00000089704	0.00427813	3.10077e-07
NA	ENSMUSG00000087560	0.00427176	3.09615e-07
Orm3	ENSMUSG00000028359	0.00426784	3.09331e-07
Ets2	ENSMUSG00000022895	0.00426471	3.09104e-07
Pde8a	ENSMUSG00000025584	0.00426235	3.08933e-07
NA	ENSMUSG00000045999	0.00425194	3.08178e-07
Pld4	ENSMUSG00000052160	0.00425147	3.08145e-07
Hemgn	ENSMUSG00000028332	0.00425126	3.08129e-07
Gm9806	ENSMUSG00000046388	0.0042459	3.07741e-07
Dync2li1	ENSMUSG00000024253	0.00424303	3.07533e-07
Rptoros	ENSMUSG00000085081	0.00423874	3.07222e-07
Pcgf2	ENSMUSG00000018537	0.00423608	3.07029e-07
Plp2	ENSMUSG00000031146	0.00422488	3.06217e-07
Prr5	ENSMUSG00000036106	0.00422409	3.0616e-07
Gvin-ps1	ENSMUSG00000086513	0.00422138	3.05964e-07
Sesn2	ENSMUSG00000028893	0.00422081	3.05922e-07
Zcchc18	ENSMUSG00000031428	0.00421681	3.05633e-07
Coro2a	ENSMUSG00000028337	0.00421412	3.05437e-07
Hmox1	ENSMUSG00000005413	0.00420546	3.0481e-07
Thbs3	ENSMUSG00000028047	0.00419694	3.04192e-07
Rin1	ENSMUSG00000024883	0.00419309	3.03913e-07
Kcnk6	ENSMUSG00000046410	0.00418929	3.03637e-07
Gm11527	ENSMUSG00000085578	0.00418602	3.03401e-07
Ankrd37	ENSMUSG00000050914	0.00417991	3.02958e-07
Prxl2b	ENSMUSG00000029059	0.0041742	3.02544e-07
Mest	ENSMUSG00000051855	0.0041738	3.02515e-07
Frat2	ENSMUSG00000047604	0.00416907	3.02172e-07
Dmxl2	ENSMUSG00000041268	0.00416735	3.02048e-07
4930571N24Rik	ENSMUSG00000086467	0.00416185	3.01649e-07
Tcp11l1	ENSMUSG00000027175	0.00414326	3.00302e-07
C3ar1	ENSMUSG00000040552	0.00413854	2.99959e-07
H2ac24	ENSMUSG00000094777	0.00413312	2.99567e-07
Spock2	ENSMUSG00000058297	0.0041257	2.99029e-07
Insyn2b	ENSMUSG00000069911	0.0041197	2.98594e-07
Rps7	ENSMUSG00000061477	0.00411946	2.98576e-07
Apom	ENSMUSG00000024391	0.00411616	2.98337e-07
Marchf9	ENSMUSG00000040502	0.00411511	2.98261e-07
Socs1	ENSMUSG00000038037	0.00410374	2.97437e-07
Rgs2	ENSMUSG00000026360	0.00410058	2.97208e-07
Dnajb1	ENSMUSG00000005483	0.00410009	2.97173e-07
9130230L23Rik	ENSMUSG00000054598	0.00408421	2.96022e-07
Large2	ENSMUSG00000040434	0.00407537	2.95381e-07
Syn3	ENSMUSG00000059602	0.00407454	2.95321e-07
Ckap4	ENSMUSG00000046841	0.00406974	2.94973e-07
Acot7	ENSMUSG00000028937	0.00406476	2.94612e-07
NA	ENSMUSG00000089944	0.0040609	2.94332e-07
NA	ENSMUSG00000063254	0.00405858	2.94164e-07
Klhl4	ENSMUSG00000025597	0.00404439	2.93135e-07
Piwil2	ENSMUSG00000033644	0.0040419	2.92955e-07
Fer	ENSMUSG00000000127	0.00403792	2.92667e-07
NA	ENSMUSG00000058945	0.00403369	2.9236e-07
Dnaja4	ENSMUSG00000032285	0.00403198	2.92236e-07
Chst3	ENSMUSG00000057337	0.00401401	2.90934e-07
Dusp18	ENSMUSG00000047205	0.00401202	2.9079e-07
Nrbp2	ENSMUSG00000075590	0.00400716	2.90437e-07
Gcat	ENSMUSG00000006378	0.00399212	2.89347e-07
Agap1	ENSMUSG00000055013	0.00398907	2.89126e-07
Vim	ENSMUSG00000026728	0.00398108	2.88547e-07
NA	ENSMUSG00000079489	0.00397962	2.88441e-07
Id2	ENSMUSG00000020644	0.0039787	2.88375e-07
Gm20479	ENSMUSG00000092367	0.003975	2.88106e-07
Per1	ENSMUSG00000020893	0.00397138	2.87844e-07
Heatr9	ENSMUSG00000018925	0.00394945	2.86254e-07
Sbspon	ENSMUSG00000032719	0.00394934	2.86246e-07
Slc2a1	ENSMUSG00000028645	0.00394729	2.86097e-07
Klre1	ENSMUSG00000050241	0.00394576	2.85987e-07
Echdc2	ENSMUSG00000028601	0.0039394	2.85526e-07
Adgrd1	ENSMUSG00000044017	0.00393333	2.85086e-07
Cpq	ENSMUSG00000039007	0.00393089	2.84909e-07
Hdac11	ENSMUSG00000034245	0.00392811	2.84708e-07
Rec114	ENSMUSG00000074269	0.00392718	2.8464e-07
C1qc	ENSMUSG00000036896	0.00392453	2.84448e-07
Dhrs13os	ENSMUSG00000087050	0.0039241	2.84417e-07
Tnni3	ENSMUSG00000035458	0.00391578	2.83814e-07
Fau	ENSMUSG00000038274	0.00391466	2.83733e-07
Zfa-ps	ENSMUSG00000049576	0.00391437	2.83712e-07
Inka1	ENSMUSG00000042106	0.00391218	2.83553e-07
Gm14342	ENSMUSG00000086166	0.00391117	2.8348e-07
Nacc2	ENSMUSG00000026932	0.00391059	2.83437e-07
Spats2	ENSMUSG00000051934	0.00390712	2.83186e-07
Smpd3	ENSMUSG00000031906	0.00390637	2.83132e-07
Gm20696	ENSMUSG00000030068	0.00390458	2.83002e-07
Cysltr2	ENSMUSG00000033470	0.00389644	2.82412e-07
Armc3	ENSMUSG00000037683	0.00389562	2.82352e-07
Eif1	ENSMUSG00000035530	0.00389318	2.82176e-07
Clba1	ENSMUSG00000037594	0.00389317	2.82175e-07
Lrfn1	ENSMUSG00000030600	0.00389169	2.82068e-07
Scn4a	ENSMUSG00000001027	0.0038914	2.82047e-07
Gm6611	ENSMUSG00000091997	0.00389077	2.82001e-07
A530083I20Rik	ENSMUSG00000097322	0.00388964	2.81919e-07
A630072L19Rik	ENSMUSG00000097160	0.003889	2.81873e-07
Fam184a	ENSMUSG00000019856	0.00388695	2.81724e-07
Plscr2	ENSMUSG00000032372	0.00388364	2.81484e-07
Pax5	ENSMUSG00000014030	0.00388312	2.81447e-07
4930516B21Rik	ENSMUSG00000097504	0.00387813	2.81085e-07
Pih1d2	ENSMUSG00000000167	0.00387209	2.80647e-07
Hipk4	ENSMUSG00000040424	0.00386891	2.80417e-07
Tmem158	ENSMUSG00000054871	0.00385373	2.79317e-07
NA	ENSMUSG00000055396	0.00385115	2.7913e-07
Sfxn5	ENSMUSG00000033720	0.00384708	2.78835e-07
Ngp	ENSMUSG00000032484	0.00384309	2.78545e-07
Rsf1os2	ENSMUSG00000086993	0.00383495	2.77955e-07
Hspa8	ENSMUSG00000015656	0.00383136	2.77695e-07
Gm17108	ENSMUSG00000091133	0.00382993	2.77592e-07
Adgrg3	ENSMUSG00000060470	0.00380096	2.75492e-07
Myh10	ENSMUSG00000020900	0.00380003	2.75425e-07
Ddah2	ENSMUSG00000007039	0.0037987	2.75328e-07
Hspa12a	ENSMUSG00000025092	0.00378834	2.74577e-07
1700067K01Rik	ENSMUSG00000046408	0.00378062	2.74018e-07
Rpph1	ENSMUSG00000092837	0.00377884	2.73889e-07
Gm20517	ENSMUSG00000023984	0.00377273	2.73446e-07
Ppp1r18os	ENSMUSG00000087443	0.00376829	2.73124e-07
Macrod2	ENSMUSG00000068205	0.00376204	2.72671e-07
Prnp	ENSMUSG00000079037	0.0037486	2.71697e-07
Cybb	ENSMUSG00000015340	0.00374293	2.71286e-07
Susd3	ENSMUSG00000021384	0.00373358	2.70608e-07
Slc39a4	ENSMUSG00000063354	0.00373084	2.7041e-07
Cst7	ENSMUSG00000068129	0.0037283	2.70225e-07
Dnajb2	ENSMUSG00000026203	0.00372785	2.70193e-07
Gcnt2	ENSMUSG00000021360	0.00372692	2.70125e-07
Batf	ENSMUSG00000034266	0.00372122	2.69712e-07
Nr2f6	ENSMUSG00000002393	0.00371949	2.69587e-07
Ppp1r13l	ENSMUSG00000040734	0.00371784	2.69468e-07
Basp1	ENSMUSG00000045763	0.00371347	2.69151e-07
Gm20657	ENSMUSG00000093484	0.00371264	2.69091e-07
Zfp532	ENSMUSG00000042439	0.00370735	2.68707e-07
Apc2	ENSMUSG00000020135	0.00370716	2.68693e-07
Itga2b	ENSMUSG00000034664	0.00370141	2.68277e-07
Txn1	ENSMUSG00000028367	0.00369929	2.68123e-07
Bcl3	ENSMUSG00000053175	0.00369777	2.68013e-07
Omg	ENSMUSG00000049612	0.00369594	2.6788e-07
Cd80	ENSMUSG00000075122	0.00369086	2.67512e-07
Gm17494	ENSMUSG00000057359	0.00368738	2.6726e-07
Bnipl	ENSMUSG00000028115	0.00368354	2.66981e-07
Hk3	ENSMUSG00000025877	0.00367982	2.66711e-07
Myo1e	ENSMUSG00000032220	0.00367841	2.6661e-07
Gm11924	ENSMUSG00000087180	0.00366839	2.65883e-07
Fgfrl1	ENSMUSG00000008090	0.00365429	2.64861e-07
Grina	ENSMUSG00000022564	0.00365302	2.64769e-07
Tppp3	ENSMUSG00000014846	0.0036529	2.6476e-07
E130208F15Rik	ENSMUSG00000074210	0.00365028	2.6457e-07
Cracdl	ENSMUSG00000026090	0.00364953	2.64516e-07
Pygl	ENSMUSG00000021069	0.00364839	2.64434e-07
4930556M19Rik	ENSMUSG00000096971	0.00364621	2.64276e-07
Atf4	ENSMUSG00000042406	0.00364345	2.64076e-07
H2ac18	ENSMUSG00000064220	0.00363733	2.63632e-07
NA	ENSMUSG00000090551	0.00363676	2.6359e-07
Chrm3	ENSMUSG00000046159	0.00363479	2.63448e-07
Pkd1l2	ENSMUSG00000034416	0.00363458	2.63433e-07
Iqcg	ENSMUSG00000035578	0.00363094	2.63169e-07
Gla	ENSMUSG00000031266	0.00362681	2.6287e-07
Gadd45b	ENSMUSG00000015312	0.00362494	2.62734e-07
Crb3	ENSMUSG00000044279	0.0036213	2.6247e-07
Cd180	ENSMUSG00000021624	0.00361259	2.61839e-07
Aldh1a3	ENSMUSG00000015134	0.00361151	2.6176e-07
Chsy1	ENSMUSG00000032640	0.00360919	2.61592e-07
Il17rd	ENSMUSG00000040717	0.00360893	2.61574e-07
Mgmt	ENSMUSG00000054612	0.00360861	2.6155e-07
Ifitm3	ENSMUSG00000025492	0.00360822	2.61522e-07
Bcl2l15	ENSMUSG00000044165	0.0036071	2.61441e-07
Vcl	ENSMUSG00000021823	0.00360091	2.60992e-07
Mroh2a	ENSMUSG00000079429	0.00359778	2.60766e-07
Prr18	ENSMUSG00000055945	0.00359681	2.60695e-07
Fxyd7	ENSMUSG00000036578	0.00359124	2.60292e-07
Tmem256	ENSMUSG00000070394	0.00359068	2.60251e-07
2510046G10Rik	ENSMUSG00000066175	0.00358806	2.60061e-07
Ankrd53	ENSMUSG00000014747	0.00358617	2.59924e-07
Prr15l	ENSMUSG00000047040	0.00358519	2.59853e-07
Lockd	ENSMUSG00000098318	0.00358196	2.59619e-07
Cpd	ENSMUSG00000020841	0.00358134	2.59574e-07
Ethe1	ENSMUSG00000064254	0.0035777	2.5931e-07
NA	ENSMUSG00000094130	0.00357116	2.58836e-07
Atxn7l1os2	ENSMUSG00000085664	0.00356926	2.58698e-07
St14	ENSMUSG00000031995	0.00356481	2.58375e-07
Fbxl21	ENSMUSG00000035509	0.00356386	2.58307e-07
A3galt2	ENSMUSG00000028794	0.0035593	2.57976e-07
Sptb	ENSMUSG00000021061	0.00355508	2.5767e-07
Alkbh2	ENSMUSG00000044339	0.00355103	2.57377e-07
Ankrd9	ENSMUSG00000037904	0.00355021	2.57318e-07
Lyn	ENSMUSG00000042228	0.00354817	2.5717e-07
NA	ENSMUSG00000096941	0.00354439	2.56896e-07
Arrdc4	ENSMUSG00000042659	0.00354432	2.56891e-07
Rpl27	ENSMUSG00000063316	0.00354413	2.56877e-07
Fndc3b	ENSMUSG00000039286	0.003542	2.56723e-07
Gm17349	ENSMUSG00000091604	0.00353065	2.559e-07
Fmc1	ENSMUSG00000019689	0.00352964	2.55827e-07
Oas1a	ENSMUSG00000052776	0.00352867	2.55756e-07
NA	ENSMUSG00000097188	0.00352407	2.55423e-07
Slc7a11	ENSMUSG00000027737	0.00352122	2.55216e-07
Plcd4	ENSMUSG00000026173	0.00352043	2.55159e-07
Wdr95	ENSMUSG00000029658	0.0035173	2.54932e-07
Gm10774	ENSMUSG00000074846	0.00351172	2.54528e-07
Abhd14a	ENSMUSG00000042210	0.00350434	2.53993e-07
Necab1	ENSMUSG00000040536	0.00349946	2.53639e-07
Caskin1	ENSMUSG00000033597	0.00349781	2.5352e-07
S1pr5	ENSMUSG00000045087	0.00349775	2.53515e-07
Serf1	ENSMUSG00000021643	0.00349466	2.53292e-07
Chrm4	ENSMUSG00000040495	0.00349452	2.53281e-07
Alox12	ENSMUSG00000000320	0.00349295	2.53167e-07
NA	ENSMUSG00000097142	0.0034917	2.53077e-07
Rubcnl	ENSMUSG00000034959	0.00348788	2.528e-07
4833427F10Rik	ENSMUSG00000092171	0.00348078	2.52286e-07
Susd2	ENSMUSG00000006342	0.00348043	2.5226e-07
Klhl14	ENSMUSG00000042514	0.00346332	2.5102e-07
Paqr3	ENSMUSG00000055725	0.00346009	2.50785e-07
Mxra8	ENSMUSG00000029070	0.00345993	2.50774e-07
Ccdc8	ENSMUSG00000041117	0.00345987	2.5077e-07
Lair1	ENSMUSG00000055541	0.00344611	2.49772e-07
F2r	ENSMUSG00000048376	0.0034453	2.49714e-07
NA	ENSMUSG00000048107	0.00344519	2.49706e-07
S1pr2	ENSMUSG00000043895	0.00344477	2.49675e-07
Myadm	ENSMUSG00000068566	0.00344014	2.4934e-07
Gm17092	ENSMUSG00000091623	0.00343877	2.4924e-07
S100a13	ENSMUSG00000042312	0.00343255	2.48789e-07
Sap30bpos	ENSMUSG00000087064	0.00342794	2.48455e-07
Rilpl2	ENSMUSG00000029401	0.00342496	2.48239e-07
Dhrs7	ENSMUSG00000021094	0.00341816	2.47747e-07
Hspa5	ENSMUSG00000026864	0.00341595	2.47587e-07
Carhsp1	ENSMUSG00000008393	0.00341017	2.47168e-07
Tspan4	ENSMUSG00000025511	0.00340716	2.4695e-07
Nmb	ENSMUSG00000025723	0.00340363	2.46693e-07
Ccdc92	ENSMUSG00000037979	0.00340068	2.4648e-07
Stip1	ENSMUSG00000024966	0.00340063	2.46476e-07
6530402F18Rik	ENSMUSG00000079499	0.00339984	2.46419e-07
Cxcr2	ENSMUSG00000026180	0.00339868	2.46335e-07
Gm12870	ENSMUSG00000082279	0.00339519	2.46082e-07
Siglece	ENSMUSG00000030474	0.00339489	2.4606e-07
Ly6a	ENSMUSG00000075602	0.00339351	2.4596e-07
Gm14540	ENSMUSG00000085847	0.00339241	2.4588e-07
B930095G15Rik	ENSMUSG00000085133	0.00339189	2.45842e-07
Iho1	ENSMUSG00000047220	0.00339038	2.45733e-07
Zfp683	ENSMUSG00000049410	0.00338665	2.45463e-07
Dbn1	ENSMUSG00000034675	0.00338396	2.45268e-07
Rab27b	ENSMUSG00000024511	0.00338027	2.45001e-07
Erfe	ENSMUSG00000047443	0.00336769	2.44088e-07
Kynu	ENSMUSG00000026866	0.00336355	2.43788e-07
Gm15747	ENSMUSG00000086700	0.00336195	2.43673e-07
Sytl3	ENSMUSG00000041831	0.00336167	2.43652e-07
Mgll	ENSMUSG00000033174	0.00336142	2.43634e-07
Agpat2	ENSMUSG00000026922	0.00335883	2.43446e-07
NA	ENSMUSG00000097672	0.0033567	2.43292e-07
Ly6h	ENSMUSG00000022577	0.00335648	2.43276e-07
Hspa2	ENSMUSG00000059970	0.00335269	2.43001e-07
Vwa3b	ENSMUSG00000050122	0.0033454	2.42473e-07
Gm17082	ENSMUSG00000090674	0.00334112	2.42163e-07
Ncf2	ENSMUSG00000026480	0.00334025	2.421e-07
Rbm3os	ENSMUSG00000055188	0.00334016	2.42093e-07
Peg12	ENSMUSG00000070526	0.00333841	2.41966e-07
Lgals1	ENSMUSG00000068220	0.00333724	2.41882e-07
Errfi1	ENSMUSG00000028967	0.00333631	2.41814e-07
Vkorc1	ENSMUSG00000096145	0.00333143	2.41461e-07
Gm15939	ENSMUSG00000090087	0.00332868	2.41261e-07
Med21	ENSMUSG00000030291	0.00332585	2.41056e-07
Atp1b2	ENSMUSG00000041329	0.00332201	2.40778e-07
Prodh	ENSMUSG00000003526	0.00332197	2.40775e-07
Fam122a	ENSMUSG00000074922	0.00332081	2.40691e-07
Hic1	ENSMUSG00000043099	0.00331852	2.40525e-07
Gm10036	ENSMUSG00000058064	0.00331774	2.40468e-07
Gm15287	ENSMUSG00000086480	0.003314	2.40197e-07
Gm17096	ENSMUSG00000090397	0.00331343	2.40156e-07
Ndrg4	ENSMUSG00000036564	0.00331261	2.40096e-07
Dnaja1	ENSMUSG00000028410	0.00330994	2.39903e-07
Rasgrf2	ENSMUSG00000021708	0.00329536	2.38846e-07
Alad	ENSMUSG00000028393	0.00329523	2.38837e-07
C430014B12Rik	ENSMUSG00000097564	0.00329362	2.3872e-07
Phf21b	ENSMUSG00000016624	0.00329196	2.386e-07
Thsd4	ENSMUSG00000032289	0.00329075	2.38512e-07
Nfkbiz	ENSMUSG00000035356	0.00328639	2.38196e-07
Ahsa2	ENSMUSG00000020288	0.00328382	2.3801e-07
Flot1	ENSMUSG00000059714	0.0032833	2.37972e-07
NA	ENSMUSG00000082946	0.00327558	2.37413e-07
Map1lc3a	ENSMUSG00000027602	0.00327233	2.37177e-07
Gm9027	ENSMUSG00000092029	0.00327064	2.37054e-07
Relt	ENSMUSG00000008318	0.00326871	2.36914e-07
Dtx4	ENSMUSG00000039982	0.0032674	2.36819e-07
Zdhhc2	ENSMUSG00000039470	0.00326386	2.36563e-07
Zfp296	ENSMUSG00000011267	0.00326222	2.36444e-07
Snrpf	ENSMUSG00000020018	0.00325761	2.3611e-07
Pam16	ENSMUSG00000014301	0.00325746	2.36099e-07
Gk	ENSMUSG00000025059	0.00325537	2.35948e-07
Gpt2	ENSMUSG00000031700	0.00325501	2.35922e-07
Zc2hc1a	ENSMUSG00000043542	0.00324988	2.3555e-07
Gm128	ENSMUSG00000068860	0.00324988	2.3555e-07
Dmtn	ENSMUSG00000022099	0.00324439	2.35152e-07
Adssl1	ENSMUSG00000011148	0.00324398	2.35122e-07
Gm15570	ENSMUSG00000083622	0.00324353	2.35089e-07
Lhpp	ENSMUSG00000030946	0.0032434	2.3508e-07
Tbc1d30	ENSMUSG00000052302	0.00324043	2.34865e-07
Sec61g	ENSMUSG00000078974	0.00323558	2.34513e-07
Epb42	ENSMUSG00000023216	0.0032348	2.34457e-07
Map3k19	ENSMUSG00000051590	0.0032147	2.33e-07
Lrrc71	ENSMUSG00000023084	0.00321403	2.32951e-07
Gm15283	ENSMUSG00000087700	0.00321183	2.32792e-07
Ctla2a	ENSMUSG00000044258	0.00321054	2.32698e-07
Snx8	ENSMUSG00000029560	0.00320873	2.32567e-07
Plppr2	ENSMUSG00000040563	0.00320811	2.32522e-07
Spta1	ENSMUSG00000026532	0.00319752	2.31754e-07
Csf1	ENSMUSG00000014599	0.00319688	2.31708e-07
Map1b	ENSMUSG00000052727	0.00319616	2.31656e-07
Nrgn	ENSMUSG00000053310	0.00318396	2.30772e-07
Lrrk1	ENSMUSG00000015133	0.00318262	2.30675e-07
Lmnb1	ENSMUSG00000024590	0.00318161	2.30602e-07
Dpp6	ENSMUSG00000061576	0.00318109	2.30564e-07
Vwa7	ENSMUSG00000007030	0.00317863	2.30386e-07
NA	ENSMUSG00000097128	0.00317487	2.30113e-07
Socs2	ENSMUSG00000020027	0.00317386	2.3004e-07
Nfkbia	ENSMUSG00000021025	0.00317354	2.30016e-07
Hsf4	ENSMUSG00000033249	0.00317172	2.29885e-07
Tsc22d3	ENSMUSG00000031431	0.00317171	2.29884e-07
Cks2	ENSMUSG00000062248	0.00317127	2.29852e-07
Prkce	ENSMUSG00000045038	0.00316754	2.29582e-07
Atp2b4	ENSMUSG00000026463	0.00316728	2.29563e-07
Kifc3	ENSMUSG00000031788	0.00316416	2.29337e-07
Fscn2	ENSMUSG00000025380	0.00316184	2.29169e-07
Galnt9	ENSMUSG00000033316	0.00316132	2.29131e-07
Phxr4	ENSMUSG00000031802	0.00315988	2.29027e-07
Msrb1	ENSMUSG00000075705	0.00315544	2.28705e-07
Mcts2	ENSMUSG00000042814	0.00315413	2.2861e-07
Cep290	ENSMUSG00000019971	0.00314917	2.2825e-07
Gm8752	ENSMUSG00000092278	0.00314762	2.28138e-07
Aff2	ENSMUSG00000031189	0.0031439	2.27869e-07
Pmel	ENSMUSG00000025359	0.00314146	2.27692e-07
Gm12161	ENSMUSG00000080981	0.0031404	2.27615e-07
Ttk	ENSMUSG00000038379	0.00313732	2.27392e-07
Alas2	ENSMUSG00000025270	0.00313591	2.27289e-07
Gm10110	ENSMUSG00000062093	0.00313388	2.27142e-07
Fuom	ENSMUSG00000025466	0.00313272	2.27058e-07
NA	ENSMUSG00000097479	0.00312909	2.26795e-07
Rnf19b	ENSMUSG00000028793	0.00312657	2.26613e-07
Rbm8a2	ENSMUSG00000078184	0.00312103	2.26211e-07
Nol4l	ENSMUSG00000061411	0.0031202	2.26151e-07
NA	ENSMUSG00000094114	0.00311666	2.25894e-07
Atp6v0a1	ENSMUSG00000019302	0.00311045	2.25444e-07
Amy1	ENSMUSG00000074264	0.00310552	2.25086e-07
Hagh	ENSMUSG00000024158	0.00310289	2.24896e-07
Slc25a24	ENSMUSG00000040322	0.00309733	2.24493e-07
Gm9531	ENSMUSG00000079225	0.00309165	2.24081e-07
Cd320	ENSMUSG00000002308	0.00309142	2.24065e-07
Hmga2	ENSMUSG00000056758	0.00308956	2.2393e-07
Celf5	ENSMUSG00000034818	0.0030889	2.23882e-07
Klf2	ENSMUSG00000055148	0.00308842	2.23847e-07
Gm15432	ENSMUSG00000086691	0.00308693	2.23739e-07
NA	ENSMUSG00000029333	0.00308187	2.23373e-07
Ubald2	ENSMUSG00000050628	0.00308124	2.23327e-07
1700029H14Rik	ENSMUSG00000031452	0.00307924	2.23182e-07
Rpl27a	ENSMUSG00000046364	0.00307338	2.22757e-07
Rora	ENSMUSG00000032238	0.00307096	2.22582e-07
Trav11d	ENSMUSG00000095088	0.00307017	2.22525e-07
Sec14l2	ENSMUSG00000003585	0.00306923	2.22456e-07
Litaf	ENSMUSG00000022500	0.00306535	2.22175e-07
App	ENSMUSG00000022892	0.00306448	2.22112e-07
Akr1c13	ENSMUSG00000021213	0.0030584	2.21672e-07
Aox1	ENSMUSG00000063558	0.00305152	2.21173e-07
4833422C13Rik	ENSMUSG00000074782	0.00305029	2.21084e-07
1110065P20Rik	ENSMUSG00000078570	0.00304885	2.20979e-07
Il18bp	ENSMUSG00000070427	0.00304628	2.20793e-07
Rbpms	ENSMUSG00000031586	0.00304552	2.20738e-07
Arhgef5	ENSMUSG00000033542	0.00304467	2.20676e-07
Evpl	ENSMUSG00000034282	0.00304277	2.20538e-07
Prdx2	ENSMUSG00000005161	0.00304243	2.20514e-07
NA	ENSMUSG00000096232	0.00304	2.20337e-07
Phkg1	ENSMUSG00000025537	0.00303878	2.20249e-07
Plaat3	ENSMUSG00000060675	0.00303531	2.19998e-07
Gzmb	ENSMUSG00000015437	0.00303487	2.19966e-07
Rpl12	ENSMUSG00000038900	0.00302993	2.19608e-07
Nfkbid	ENSMUSG00000036931	0.0030268	2.19381e-07
Psd	ENSMUSG00000037126	0.00302561	2.19295e-07
Slc27a4	ENSMUSG00000059316	0.00302461	2.19222e-07
Niban1	ENSMUSG00000026483	0.00302241	2.19063e-07
Capg	ENSMUSG00000056737	0.00302218	2.19046e-07
Ifi30	ENSMUSG00000031838	0.00302214	2.19043e-07
Pla2g7	ENSMUSG00000023913	0.00301976	2.18871e-07
Scube1	ENSMUSG00000016763	0.00301973	2.18869e-07
Eif4ebp1	ENSMUSG00000031490	0.00301824	2.1876e-07
Efhd2	ENSMUSG00000040659	0.0030177	2.18722e-07
Hck	ENSMUSG00000003283	0.00301204	2.18311e-07
Fam174b	ENSMUSG00000078670	0.00301117	2.18248e-07
Trim69	ENSMUSG00000033368	0.00301108	2.18242e-07
Maged2	ENSMUSG00000025268	0.0030104	2.18192e-07
Farp1	ENSMUSG00000025555	0.00300974	2.18144e-07
Epn2	ENSMUSG00000001036	0.0030073	2.17968e-07
Dennd5a	ENSMUSG00000035901	0.00300375	2.1771e-07
Greb1l	ENSMUSG00000042942	0.00300334	2.1768e-07
Sqor	ENSMUSG00000005803	0.00299193	2.16853e-07
Gm16283	ENSMUSG00000087020	0.00298857	2.1661e-07
Mrps6	ENSMUSG00000039680	0.00298855	2.16609e-07
Tmem38b	ENSMUSG00000028420	0.0029881	2.16576e-07
Med26	ENSMUSG00000045248	0.00298363	2.16252e-07
Epas1	ENSMUSG00000024140	0.00298305	2.1621e-07
Slc25a33	ENSMUSG00000028982	0.002983	2.16207e-07
E530011L22Rik	ENSMUSG00000097820	0.00298194	2.1613e-07
Pld2	ENSMUSG00000020828	0.0029799	2.15982e-07
Cpxm1	ENSMUSG00000027408	0.00297699	2.15771e-07
Endod1	ENSMUSG00000037419	0.00297433	2.15578e-07
Plin3	ENSMUSG00000024197	0.00297269	2.15459e-07
Arc	ENSMUSG00000022602	0.00296814	2.1513e-07
Phf13	ENSMUSG00000047777	0.00296596	2.14971e-07
Otub2	ENSMUSG00000021203	0.0029639	2.14822e-07
Hip1	ENSMUSG00000039959	0.00296232	2.14708e-07
Acyp2	ENSMUSG00000060923	0.0029621	2.14691e-07
Klrc2	ENSMUSG00000052736	0.00296148	2.14647e-07
Tubb6	ENSMUSG00000001473	0.00295834	2.14419e-07
Rab11fip1	ENSMUSG00000031488	0.00295692	2.14316e-07
Naprt	ENSMUSG00000022574	0.00295508	2.14183e-07
Romo1	ENSMUSG00000067847	0.00295062	2.13859e-07
Prr13	ENSMUSG00000023048	0.00294994	2.1381e-07
Lysmd2	ENSMUSG00000032184	0.00294644	2.13556e-07
Chchd6	ENSMUSG00000030086	0.00294559	2.13495e-07
Rps28	ENSMUSG00000067288	0.00294528	2.13472e-07
Thsd7b	ENSMUSG00000042581	0.00294473	2.13433e-07
Mthfs	ENSMUSG00000066442	0.0029439	2.13373e-07
Neb	ENSMUSG00000026950	0.00294382	2.13367e-07
Ptprn	ENSMUSG00000026204	0.00293944	2.1305e-07
Gm10702	ENSMUSG00000074467	0.00293652	2.12838e-07
Cerox1	ENSMUSG00000091475	0.00293228	2.1253e-07
Ddx43	ENSMUSG00000070291	0.00292683	2.12135e-07
Trim72	ENSMUSG00000042828	0.00292617	2.12087e-07
Lnx1	ENSMUSG00000029228	0.00292401	2.11931e-07
Tbkbp1	ENSMUSG00000038517	0.00291419	2.11219e-07
Gucy1a1	ENSMUSG00000033910	0.00291087	2.10978e-07
Galm	ENSMUSG00000035473	0.00290983	2.10903e-07
Smim4	ENSMUSG00000058351	0.002907	2.10698e-07
Gpc1	ENSMUSG00000034220	0.00290496	2.1055e-07
NA	ENSMUSG00000070823	0.00289711	2.09981e-07
Runx2	ENSMUSG00000039153	0.00289234	2.09636e-07
Camkk1	ENSMUSG00000020785	0.00289218	2.09624e-07
Atg9b	ENSMUSG00000038295	0.00289078	2.09523e-07
Cdkn2d	ENSMUSG00000096472	0.0028849	2.09096e-07
Carmil1	ENSMUSG00000021338	0.00288378	2.09015e-07
Il1rap	ENSMUSG00000022514	0.00287658	2.08493e-07
Tnn	ENSMUSG00000026725	0.00287385	2.08295e-07
Card19	ENSMUSG00000037960	0.00287125	2.08107e-07
NA	ENSMUSG00000049742	0.00286786	2.07861e-07
Tnfrsf13c	ENSMUSG00000068105	0.00286562	2.07699e-07
Ahnak	ENSMUSG00000069833	0.00286279	2.07494e-07
Ehd2	ENSMUSG00000074364	0.00286226	2.07455e-07
1700020L24Rik	ENSMUSG00000035085	0.00285926	2.07238e-07
NA	ENSMUSG00000083266	0.00285292	2.06778e-07
Rpl5-ps1	ENSMUSG00000082193	0.00285199	2.06711e-07
Catsperd	ENSMUSG00000040828	0.00285164	2.06685e-07
Lrp2bp	ENSMUSG00000031637	0.00285103	2.06641e-07
Hcst	ENSMUSG00000064109	0.00284778	2.06406e-07
Vegfa	ENSMUSG00000023951	0.00284615	2.06288e-07
Atox1	ENSMUSG00000018585	0.00284515	2.06215e-07
Mrpl23	ENSMUSG00000037772	0.00284383	2.06119e-07
Nt5dc2	ENSMUSG00000071547	0.00284203	2.05989e-07
Nynrin	ENSMUSG00000075592	0.00283855	2.05737e-07
Anxa11os	ENSMUSG00000098609	0.00283829	2.05718e-07
Gm13736	ENSMUSG00000082908	0.00283501	2.0548e-07
Slc6a8	ENSMUSG00000019558	0.00283039	2.05146e-07
H2-T-ps	ENSMUSG00000073405	0.00282988	2.05108e-07
Gm15912	ENSMUSG00000085881	0.0028297	2.05096e-07
Ralgds	ENSMUSG00000026821	0.00282854	2.05011e-07
Rnf227	ENSMUSG00000043419	0.00281488	2.04021e-07
NA	ENSMUSG00000075043	0.00281301	2.03886e-07
Thap4	ENSMUSG00000026279	0.00281282	2.03872e-07
Glrx	ENSMUSG00000021591	0.00281252	2.0385e-07
Ctnnbip1	ENSMUSG00000028988	0.00281068	2.03717e-07
Gm9800	ENSMUSG00000045799	0.00280848	2.03557e-07
Hey1	ENSMUSG00000040289	0.00280842	2.03553e-07
Hcfc1r1	ENSMUSG00000023904	0.00280705	2.03454e-07
Hebp1	ENSMUSG00000042770	0.00280669	2.03427e-07
Ogfod3	ENSMUSG00000025169	0.00280521	2.0332e-07
Gm16174	ENSMUSG00000087593	0.00280315	2.03171e-07
Krtcap2	ENSMUSG00000042747	0.00279763	2.02771e-07
Dynlt4	ENSMUSG00000047671	0.00279675	2.02707e-07
Ubtd1	ENSMUSG00000025171	0.00279402	2.02509e-07
Pdzd2	ENSMUSG00000022197	0.00279368	2.02485e-07
Il13ra1	ENSMUSG00000017057	0.00279189	2.02355e-07
Ntng2	ENSMUSG00000035513	0.00279181	2.02349e-07
Gadd45a	ENSMUSG00000036390	0.00279141	2.0232e-07
Pabpc1l	ENSMUSG00000054582	0.00278791	2.02067e-07
NA	ENSMUSG00000065037	0.00278738	2.02028e-07
Angptl7	ENSMUSG00000028989	0.00278696	2.01997e-07
Padi4	ENSMUSG00000025330	0.00278302	2.01712e-07
Lgalsl	ENSMUSG00000042363	0.00278075	2.01547e-07
Plaur	ENSMUSG00000046223	0.00277343	2.01017e-07
Tpst2	ENSMUSG00000029344	0.00277225	2.00931e-07
Tal1	ENSMUSG00000028717	0.00276983	2.00756e-07
Cfap54	ENSMUSG00000020014	0.00276894	2.00692e-07
Hba-a1	ENSMUSG00000069919	0.0027682	2.00638e-07
Dnajc12	ENSMUSG00000036764	0.00276448	2.00368e-07
Ptp4a1	ENSMUSG00000026064	0.00276428	2.00353e-07
Ifit1bl2	ENSMUSG00000067297	0.00276328	2.00281e-07
Gm9208	ENSMUSG00000080939	0.00276133	2.0014e-07
Cdc42ep3	ENSMUSG00000036533	0.00276122	2.00132e-07
Gm14176	ENSMUSG00000062846	0.00276067	2.00092e-07
Mgst3	ENSMUSG00000026688	0.00275894	1.99967e-07
1700109H08Rik	ENSMUSG00000008307	0.00275887	1.99961e-07
Mcc	ENSMUSG00000071856	0.0027552	1.99695e-07
3010003L21Rik	ENSMUSG00000085355	0.0027521	1.99471e-07
Tmem88b	ENSMUSG00000073680	0.00275197	1.99462e-07
Dnajb13	ENSMUSG00000030708	0.00275196	1.99461e-07
Nsun7	ENSMUSG00000029206	0.00274936	1.99272e-07
Mrpl52	ENSMUSG00000010406	0.00274693	1.99096e-07
Smad7	ENSMUSG00000025880	0.00274512	1.98965e-07
Gm12367	ENSMUSG00000084828	0.00274316	1.98823e-07
Ctla2b	ENSMUSG00000074874	0.00274185	1.98728e-07
Gm16731	ENSMUSG00000085990	0.00274175	1.98721e-07
Syt11	ENSMUSG00000068923	0.0027401	1.98601e-07
Phldb3	ENSMUSG00000074277	0.0027376	1.9842e-07
Adap1	ENSMUSG00000056413	0.00273617	1.98317e-07
Gda	ENSMUSG00000058624	0.00273176	1.97997e-07
Fcgrt	ENSMUSG00000003420	0.00273151	1.97979e-07
Gm15478	ENSMUSG00000085363	0.00272812	1.97733e-07
Gm27232	ENSMUSG00000098573	0.00272698	1.9765e-07
A530040E14Rik	ENSMUSG00000072109	0.0027241	1.97442e-07
Nxn	ENSMUSG00000020844	0.00272345	1.97395e-07
Nrp2	ENSMUSG00000025969	0.00272247	1.97323e-07
Bbc3	ENSMUSG00000002083	0.0027224	1.97318e-07
Gdpd1	ENSMUSG00000061666	0.00272098	1.97215e-07
Lat2	ENSMUSG00000040751	0.00271831	1.97022e-07
Cxcr4	ENSMUSG00000045382	0.00271426	1.96728e-07
Gm15542	ENSMUSG00000083396	0.00271313	1.96646e-07
Tle1	ENSMUSG00000008305	0.00271155	1.96532e-07
Yjefn3	ENSMUSG00000048967	0.00271149	1.96528e-07
Gm15880	ENSMUSG00000084821	0.00271144	1.96524e-07
Slc35f5	ENSMUSG00000026342	0.00271044	1.96451e-07
Pilra	ENSMUSG00000046245	0.00270887	1.96338e-07
Immp2l	ENSMUSG00000056899	0.00270743	1.96233e-07
Gm8186	ENSMUSG00000049124	0.00270718	1.96215e-07
Tbc1d9	ENSMUSG00000031709	0.0027043	1.96006e-07
St3gal4	ENSMUSG00000032038	0.00270149	1.95803e-07
Plk-ps1	ENSMUSG00000083907	0.00270023	1.95712e-07
Plxnb1	ENSMUSG00000053646	0.00269993	1.9569e-07
Cacnb3	ENSMUSG00000003352	0.00269987	1.95685e-07
Nkg7	ENSMUSG00000004612	0.00269002	1.94971e-07
Fbxl15	ENSMUSG00000025226	0.00268983	1.94958e-07
Glipr2	ENSMUSG00000028480	0.00268882	1.94885e-07
Gprasp2	ENSMUSG00000072966	0.00268774	1.94806e-07
AW112010	ENSMUSG00000075010	0.00268608	1.94686e-07
Clca3a1	ENSMUSG00000056025	0.00268605	1.94684e-07
Tnfrsf12a	ENSMUSG00000023905	0.00268312	1.94471e-07
Trim10	ENSMUSG00000073400	0.00268211	1.94398e-07
Gm7281	ENSMUSG00000089937	0.00267555	1.93922e-07
Wipi1	ENSMUSG00000041895	0.00267531	1.93905e-07
Entpd1	ENSMUSG00000048120	0.00267009	1.93527e-07
Klrb1c	ENSMUSG00000030325	0.00266834	1.934e-07
Fbxl22	ENSMUSG00000050503	0.00266724	1.9332e-07
Ctsk	ENSMUSG00000028111	0.00266314	1.93023e-07
Fam222a	ENSMUSG00000041930	0.00266219	1.92954e-07
Plekhg6	ENSMUSG00000038167	0.00266201	1.92941e-07
Il11	ENSMUSG00000004371	0.00265931	1.92746e-07
Naip6	ENSMUSG00000078942	0.0026592	1.92737e-07
Gm15596	ENSMUSG00000082289	0.00264858	1.91968e-07
Adgre1	ENSMUSG00000004730	0.00264597	1.91778e-07
Tigd3	ENSMUSG00000044390	0.00264559	1.91751e-07
Rpl10a	ENSMUSG00000037805	0.00264429	1.91657e-07
Cntf	ENSMUSG00000079415	0.0026441	1.91643e-07
4930562C15Rik	ENSMUSG00000022518	0.00264158	1.9146e-07
Mpc1	ENSMUSG00000023861	0.00263615	1.91067e-07
Serpinf2	ENSMUSG00000038224	0.00263435	1.90936e-07
Cttn	ENSMUSG00000031078	0.00263307	1.90843e-07
NA	ENSMUSG00000073672	0.00263195	1.90762e-07
Sh3d19	ENSMUSG00000028082	0.00262962	1.90593e-07
Avpi1	ENSMUSG00000018821	0.0026281	1.90483e-07
NA	ENSMUSG00000090639	0.00262795	1.90472e-07
Msra	ENSMUSG00000054733	0.0026273	1.90426e-07
Cdkl2	ENSMUSG00000029403	0.00262535	1.90284e-07
4930544I03Rik	ENSMUSG00000097071	0.00261473	1.89515e-07
Amigo1	ENSMUSG00000050947	0.00261404	1.89464e-07
BC051142	ENSMUSG00000057246	0.00261026	1.8919e-07
Apoe	ENSMUSG00000002985	0.00260996	1.89169e-07
B3gnt3	ENSMUSG00000031803	0.00260909	1.89106e-07
Hmgb1-ps5	ENSMUSG00000083822	0.00260826	1.89046e-07
Plin4	ENSMUSG00000002831	0.00260725	1.88972e-07
Clec11a	ENSMUSG00000004473	0.00260581	1.88868e-07
Inppl1	ENSMUSG00000032737	0.00260571	1.8886e-07
N4bp1	ENSMUSG00000031652	0.00260566	1.88857e-07
Loxl4	ENSMUSG00000025185	0.00260418	1.8875e-07
Tmem151b	ENSMUSG00000096847	0.0026005	1.88483e-07
Plac8	ENSMUSG00000029322	0.00260027	1.88466e-07
Hsd3b7	ENSMUSG00000042289	0.0025983	1.88324e-07
Ube2c	ENSMUSG00000001403	0.00259772	1.88282e-07
Epop	ENSMUSG00000043439	0.00259546	1.88118e-07
Plch2	ENSMUSG00000029055	0.00259511	1.88092e-07
Cst3	ENSMUSG00000027447	0.00259474	1.88066e-07
Trib3	ENSMUSG00000032715	0.00259346	1.87973e-07
Dynll1	ENSMUSG00000009013	0.00258744	1.87537e-07
Cd69	ENSMUSG00000030156	0.00258452	1.87325e-07
Ccdc57	ENSMUSG00000048445	0.00258356	1.87256e-07
Cnnm4	ENSMUSG00000037408	0.00258348	1.87249e-07
Stac3	ENSMUSG00000040287	0.00258192	1.87136e-07
Slc43a1	ENSMUSG00000027075	0.00258161	1.87114e-07
Acsbg1	ENSMUSG00000032281	0.0025816	1.87113e-07
Atp5l-ps2	ENSMUSG00000080823	0.0025814	1.87099e-07
NA	ENSMUSG00000097390	0.00258077	1.87053e-07
Ptpn18	ENSMUSG00000026126	0.00257959	1.86968e-07
Gm26737	ENSMUSG00000097467	0.00257886	1.86914e-07
Gm21984	ENSMUSG00000095334	0.00257555	1.86675e-07
Pafah1b3	ENSMUSG00000005447	0.00257539	1.86663e-07
Mthfsl	ENSMUSG00000079427	0.00257535	1.8666e-07
Zfp768	ENSMUSG00000047371	0.00257342	1.8652e-07
Sec14l1	ENSMUSG00000020823	0.00257201	1.86418e-07
Ctxn1	ENSMUSG00000048644	0.0025701	1.8628e-07
1700095J07Rik	ENSMUSG00000084861	0.00256558	1.85952e-07
Gm11723	ENSMUSG00000087486	0.00256535	1.85935e-07
Esyt3	ENSMUSG00000037681	0.00256519	1.85924e-07
H2-DMb2	ENSMUSG00000037548	0.00256442	1.85868e-07
Fstl3	ENSMUSG00000020325	0.00256306	1.8577e-07
Tymp	ENSMUSG00000022615	0.00256237	1.85719e-07
Ptk2	ENSMUSG00000022607	0.00256116	1.85631e-07
Gm9790	ENSMUSG00000044330	0.0025603	1.85569e-07
Lsr	ENSMUSG00000001247	0.00255451	1.8515e-07
Gm10605	ENSMUSG00000097974	0.00255389	1.85105e-07
Icam1	ENSMUSG00000037405	0.00255278	1.85024e-07
Cldnd2	ENSMUSG00000038973	0.00255049	1.84858e-07
F10	ENSMUSG00000031444	0.00254949	1.84786e-07
Gm16201	ENSMUSG00000086742	0.00254924	1.84768e-07
Fkbp10	ENSMUSG00000001555	0.00254764	1.84652e-07
NA	ENSMUSG00000097344	0.00254705	1.84609e-07
Il1rl1	ENSMUSG00000026069	0.00254359	1.84358e-07
Tprn	ENSMUSG00000048707	0.0025412	1.84185e-07
Rnf216	ENSMUSG00000045078	0.00254073	1.84151e-07
Rpl26	ENSMUSG00000060938	0.0025402	1.84113e-07
Ccr2	ENSMUSG00000049103	0.00253992	1.84092e-07
Tst	ENSMUSG00000044986	0.00253197	1.83516e-07
Aig1	ENSMUSG00000019806	0.00253058	1.83415e-07
AA986860	ENSMUSG00000042510	0.0025286	1.83272e-07
Pgp	ENSMUSG00000043445	0.00252845	1.83261e-07
Rabac1	ENSMUSG00000003380	0.00252832	1.83251e-07
Gm10518	ENSMUSG00000073486	0.00252775	1.8321e-07
Nrarp	ENSMUSG00000078202	0.00252646	1.83117e-07
Serpinf1	ENSMUSG00000000753	0.00252479	1.82995e-07
Gm10163	ENSMUSG00000066443	0.00252176	1.82776e-07
Prkar2a	ENSMUSG00000032601	0.00252166	1.82769e-07
Ckb	ENSMUSG00000001270	0.00252013	1.82658e-07
NA	ENSMUSG00000081448	0.00251922	1.82592e-07
Tnfaip2	ENSMUSG00000021281	0.00251517	1.82299e-07
Trp53inp2	ENSMUSG00000038375	0.00251488	1.82278e-07
1700102P08Rik	ENSMUSG00000032611	0.00251482	1.82273e-07
Mrpl14	ENSMUSG00000023939	0.00251087	1.81986e-07
Tmem86b	ENSMUSG00000045282	0.00251023	1.8194e-07
Naa38	ENSMUSG00000059278	0.00250971	1.81903e-07
Med29	ENSMUSG00000003444	0.002508	1.81779e-07
1700056E22Rik	ENSMUSG00000044854	0.0025059	1.81627e-07
Ndufb4	ENSMUSG00000022820	0.00250533	1.81585e-07
Cox8a	ENSMUSG00000035885	0.00250442	1.81519e-07
S100a1	ENSMUSG00000044080	0.00250079	1.81256e-07
Chrna1	ENSMUSG00000027107	0.00250037	1.81226e-07
Nrg2	ENSMUSG00000060275	0.00249257	1.8066e-07
Blvrb	ENSMUSG00000040466	0.00249186	1.80609e-07
Sntb2	ENSMUSG00000041308	0.00249143	1.80578e-07
Ighm	ENSMUSG00000076617	0.00249052	1.80511e-07
Car2	ENSMUSG00000027562	0.00248942	1.80432e-07
Sema4f	ENSMUSG00000000627	0.00248839	1.80357e-07
Mdk	ENSMUSG00000027239	0.00248219	1.79908e-07
Tmem204	ENSMUSG00000024168	0.00248158	1.79863e-07
6430562O15Rik	ENSMUSG00000097828	0.00247999	1.79748e-07
Amacr	ENSMUSG00000022244	0.00247899	1.79676e-07
Mettl7a1	ENSMUSG00000054619	0.0024789	1.79669e-07
Angptl1	ENSMUSG00000033544	0.00247872	1.79656e-07
NA	ENSMUSG00000086869	0.00247853	1.79643e-07
Tuba1a	ENSMUSG00000072235	0.00247798	1.79603e-07
Ciart	ENSMUSG00000038550	0.00247626	1.79478e-07
Mrps24	ENSMUSG00000020477	0.00247567	1.79435e-07
NA	ENSMUSG00000097423	0.00247526	1.79405e-07
NA	ENSMUSG00000097860	0.0024744	1.79343e-07
Tcn2	ENSMUSG00000020432	0.00247098	1.79096e-07
Gm15846	ENSMUSG00000079906	0.0024624	1.78474e-07
Gm4750	ENSMUSG00000087235	0.00246193	1.7844e-07
Reln	ENSMUSG00000042453	0.00245847	1.78189e-07
Hexim1	ENSMUSG00000048878	0.00245588	1.78001e-07
Bex3	ENSMUSG00000046432	0.00245368	1.77841e-07
P3h3	ENSMUSG00000023191	0.00245129	1.77669e-07
Prxl2a	ENSMUSG00000021792	0.00245089	1.77639e-07
Tsen54	ENSMUSG00000020781	0.00244854	1.77469e-07
Tuba1c	ENSMUSG00000043091	0.0024437	1.77118e-07
Isg15	ENSMUSG00000035692	0.00244172	1.76975e-07
Rps29	ENSMUSG00000034892	0.00244139	1.76951e-07
Serp2	ENSMUSG00000052584	0.00243958	1.76819e-07
Tmem120a	ENSMUSG00000039886	0.00243909	1.76784e-07
Rab31	ENSMUSG00000056515	0.00243852	1.76743e-07
Tusc1	ENSMUSG00000054000	0.00243555	1.76527e-07
NA	ENSMUSG00000098178	0.00243492	1.76482e-07
Atp5k	ENSMUSG00000050856	0.00243433	1.76439e-07
Gfod1	ENSMUSG00000051335	0.00243074	1.76179e-07
Rgs12	ENSMUSG00000029101	0.00242992	1.76119e-07
Lgmn	ENSMUSG00000021190	0.00242965	1.761e-07
Vsig10	ENSMUSG00000066894	0.00242946	1.76086e-07
Ccl27a	ENSMUSG00000073888	0.00242587	1.75826e-07
Syne1	ENSMUSG00000096054	0.00242471	1.75742e-07
Chst2	ENSMUSG00000033350	0.00242164	1.75519e-07
Sgsm3	ENSMUSG00000042303	0.0024216	1.75516e-07
Ndufa2	ENSMUSG00000014294	0.00241909	1.75334e-07
Qpct	ENSMUSG00000024084	0.00241901	1.75329e-07
Uqcc2	ENSMUSG00000024208	0.0024137	1.74944e-07
Map3k9	ENSMUSG00000042724	0.0024136	1.74937e-07
Arl6	ENSMUSG00000022722	0.00241129	1.74769e-07
Crlf2	ENSMUSG00000033467	0.00241047	1.7471e-07
Lonrf1	ENSMUSG00000039633	0.00241006	1.7468e-07
Prr5l	ENSMUSG00000032841	0.00240995	1.74672e-07
Ass1	ENSMUSG00000076441	0.00240961	1.74648e-07
Dst	ENSMUSG00000026131	0.00240848	1.74565e-07
Espn	ENSMUSG00000028943	0.00240713	1.74468e-07
Ddx25	ENSMUSG00000032101	0.00240654	1.74425e-07
Epb41l4aos	ENSMUSG00000087590	0.00240423	1.74257e-07
Gm26543	ENSMUSG00000097884	0.00240287	1.74159e-07
Cfb	ENSMUSG00000090231	0.00240028	1.73971e-07
NA	ENSMUSG00000085341	0.002398	1.73806e-07
Cd101	ENSMUSG00000086564	0.00239696	1.7373e-07
H2-DMa	ENSMUSG00000037649	0.00239517	1.73601e-07
Tomm7	ENSMUSG00000028998	0.00239449	1.73551e-07
Cyp2s1	ENSMUSG00000040703	0.00239314	1.73453e-07
Sertad1	ENSMUSG00000008384	0.00239311	1.73451e-07
Dgat1	ENSMUSG00000022555	0.00238995	1.73223e-07
Mtss2	ENSMUSG00000033763	0.00238972	1.73206e-07
Ulbp1	ENSMUSG00000079685	0.00238888	1.73145e-07
Ube2s	ENSMUSG00000060860	0.00238859	1.73124e-07
Uqcr11	ENSMUSG00000020163	0.00238577	1.7292e-07
Nudt22	ENSMUSG00000037349	0.00238531	1.72886e-07
Gm26982	ENSMUSG00000097994	0.00238197	1.72644e-07
Gsto1	ENSMUSG00000025068	0.00238038	1.72529e-07
Dynlt2b	ENSMUSG00000014075	0.00237664	1.72258e-07
Gm3550	ENSMUSG00000078240	0.00237583	1.72199e-07
Rdh10	ENSMUSG00000025921	0.0023754	1.72168e-07
NA	ENSMUSG00000097206	0.00237244	1.71953e-07
Asic3	ENSMUSG00000038276	0.00237209	1.71928e-07
Sephs2	ENSMUSG00000049091	0.00237163	1.71894e-07
Ell2	ENSMUSG00000001542	0.00237075	1.71831e-07
Gucy1b1	ENSMUSG00000028005	0.00236962	1.71749e-07
Csf2rb2	ENSMUSG00000071714	0.00236901	1.71705e-07
Cfap74	ENSMUSG00000078490	0.00236742	1.7159e-07
Rsph9	ENSMUSG00000023966	0.0023658	1.71472e-07
Kcnd1	ENSMUSG00000009731	0.00236537	1.71441e-07
Fbxl2	ENSMUSG00000032507	0.00236478	1.71398e-07
2810403D21Rik	ENSMUSG00000086629	0.00236341	1.71298e-07
Fam174c	ENSMUSG00000035595	0.00235859	1.70949e-07
Gm7102	ENSMUSG00000094649	0.00235747	1.70868e-07
NA	ENSMUSG00000021041	0.00235589	1.70754e-07
H2-Eb2	ENSMUSG00000067341	0.00235478	1.70674e-07
Uqcr10	ENSMUSG00000059534	0.00235289	1.70536e-07
Corin	ENSMUSG00000005220	0.00235264	1.70519e-07
Xcl1	ENSMUSG00000026573	0.00235218	1.70485e-07
Cdr2	ENSMUSG00000030878	0.0023505	1.70363e-07
Vat1	ENSMUSG00000034993	0.00234856	1.70222e-07
1700029I15Rik	ENSMUSG00000044916	0.00234652	1.70075e-07
Cdr2l	ENSMUSG00000050910	0.0023457	1.70015e-07
BC016548	ENSMUSG00000070794	0.00234385	1.69881e-07
Gemin7	ENSMUSG00000044709	0.00234373	1.69872e-07
Dynll2	ENSMUSG00000020483	0.00234045	1.69634e-07
Cstb	ENSMUSG00000005054	0.00233729	1.69405e-07
Smim26	ENSMUSG00000074754	0.00233724	1.69402e-07
Matn2	ENSMUSG00000022324	0.00233689	1.69377e-07
NA	ENSMUSG00000097122	0.00233571	1.69291e-07
Mboat4	ENSMUSG00000071113	0.00233555	1.69279e-07
Serpinc1	ENSMUSG00000026715	0.00233431	1.6919e-07
Gvin1	ENSMUSG00000045868	0.0023338	1.69153e-07
Gm26531	ENSMUSG00000097902	0.00233142	1.6898e-07
Pctp	ENSMUSG00000020553	0.00232728	1.6868e-07
Ppp1r3e	ENSMUSG00000072494	0.00232651	1.68625e-07
Yrdc	ENSMUSG00000028889	0.00232548	1.6855e-07
Fam110a	ENSMUSG00000027459	0.00232339	1.68398e-07
Hbb-bt	ENSMUSG00000073940	0.00232282	1.68357e-07
Zfp608	ENSMUSG00000052713	0.00232279	1.68355e-07
Cdc6	ENSMUSG00000017499	0.00232276	1.68352e-07
Hbb-bs	ENSMUSG00000052305	0.00232268	1.68346e-07
Ifngr1	ENSMUSG00000020009	0.00232081	1.68211e-07
Gm9888	ENSMUSG00000052724	0.00232066	1.682e-07
Cd7	ENSMUSG00000025163	0.00231977	1.68136e-07
NA	ENSMUSG00000048910	0.00231678	1.67919e-07
Nudt4	ENSMUSG00000020029	0.00231549	1.67826e-07
Mtfp1	ENSMUSG00000004748	0.002314	1.67717e-07
Fut7	ENSMUSG00000036587	0.00231384	1.67706e-07
Cd302	ENSMUSG00000060703	0.00231365	1.67692e-07
Selenok	ENSMUSG00000042682	0.00231285	1.67635e-07
Ndufa6	ENSMUSG00000022450	0.00231254	1.67612e-07
Ptges3	ENSMUSG00000071072	0.00231231	1.67595e-07
Slc7a7	ENSMUSG00000000958	0.00231223	1.67589e-07
Tyrobp	ENSMUSG00000030579	0.00231197	1.67571e-07
4933427J07Rik	ENSMUSG00000087267	0.00231127	1.6752e-07
Ryr1	ENSMUSG00000030592	0.00230903	1.67357e-07
Unc119	ENSMUSG00000002058	0.00230737	1.67237e-07
Slc23a3	ENSMUSG00000026205	0.00230612	1.67147e-07
Gna15	ENSMUSG00000034792	0.0023059	1.67131e-07
Repin1	ENSMUSG00000052751	0.00230585	1.67127e-07
Csrp2	ENSMUSG00000020186	0.00230182	1.66835e-07
Cyp39a1	ENSMUSG00000023963	0.00230022	1.66719e-07
Clstn1	ENSMUSG00000039953	0.00229968	1.6668e-07
Ap1m2	ENSMUSG00000003309	0.00229964	1.66677e-07
Ccdc78	ENSMUSG00000071202	0.00229946	1.66664e-07
Itm2c	ENSMUSG00000026223	0.00229878	1.66615e-07
C030005K06Rik	ENSMUSG00000086600	0.00229687	1.66476e-07
Myc	ENSMUSG00000022346	0.0022958	1.66399e-07
Tbx21	ENSMUSG00000001444	0.00229437	1.66295e-07
NA	ENSMUSG00000090028	0.002294	1.66268e-07
Adora2a	ENSMUSG00000020178	0.00229029	1.65999e-07
Thap1	ENSMUSG00000037214	0.00228928	1.65926e-07
Gm17024	ENSMUSG00000090582	0.00228896	1.65903e-07
Dhrs13	ENSMUSG00000020834	0.00228856	1.65873e-07
Ticam1	ENSMUSG00000047123	0.00228595	1.65685e-07
Uqcrq	ENSMUSG00000044894	0.00228472	1.65596e-07
Amd2	ENSMUSG00000063953	0.00228367	1.65519e-07
Scn2a	ENSMUSG00000075318	0.00228173	1.65379e-07
Btg1	ENSMUSG00000036478	0.00228148	1.6536e-07
Klf16	ENSMUSG00000035397	0.0022803	1.65275e-07
Gm12992	ENSMUSG00000085667	0.00227958	1.65223e-07
Apol7e	ENSMUSG00000071716	0.00227924	1.65198e-07
Timm13	ENSMUSG00000020219	0.00227667	1.65012e-07
Gm10073	ENSMUSG00000060019	0.00227595	1.6496e-07
Lrrc27	ENSMUSG00000015980	0.0022759	1.64956e-07
Sem1	ENSMUSG00000042541	0.00227505	1.64895e-07
Gpr137b-ps	ENSMUSG00000097715	0.00227221	1.64689e-07
Syngr1	ENSMUSG00000022415	0.00227079	1.64586e-07
Rwdd2a	ENSMUSG00000032417	0.00226944	1.64488e-07
Siva1	ENSMUSG00000064326	0.00226774	1.64365e-07
Cited2	ENSMUSG00000039910	0.00226735	1.64336e-07
Pla2g2d	ENSMUSG00000041202	0.00226552	1.64204e-07
Tmem132a	ENSMUSG00000024736	0.00226547	1.64201e-07
Iftap	ENSMUSG00000027165	0.00226435	1.64119e-07
Tspo	ENSMUSG00000041736	0.00226431	1.64116e-07
Nlrc4	ENSMUSG00000039193	0.0022628	1.64007e-07
Zfand2a	ENSMUSG00000053581	0.00225888	1.63723e-07
Disc1	ENSMUSG00000043051	0.00225859	1.63702e-07
Rpl39	ENSMUSG00000079641	0.00225723	1.63603e-07
Spag4	ENSMUSG00000038180	0.00225671	1.63565e-07
Pdgfb	ENSMUSG00000000489	0.00225566	1.63489e-07
Spire1	ENSMUSG00000024533	0.00225371	1.63348e-07
Castor1	ENSMUSG00000020424	0.00225345	1.63329e-07
Psmg4	ENSMUSG00000071451	0.0022525	1.6326e-07
Rras	ENSMUSG00000038387	0.00225195	1.63221e-07
Rps21	ENSMUSG00000039001	0.00225066	1.63127e-07
Pgam1	ENSMUSG00000011752	0.00224963	1.63052e-07
Ncs1	ENSMUSG00000062661	0.00224615	1.628e-07
Gpr137b	ENSMUSG00000021306	0.002246	1.62789e-07
Gm26748	ENSMUSG00000097548	0.00224596	1.62786e-07
Nradd	ENSMUSG00000032491	0.00224589	1.62781e-07
Kash5	ENSMUSG00000038292	0.00224504	1.6272e-07
Cxcr6	ENSMUSG00000048521	0.00224477	1.627e-07
4930486L24Rik	ENSMUSG00000050345	0.00224311	1.62579e-07
Acvr2b	ENSMUSG00000061393	0.00224281	1.62558e-07
Ppp1r14b	ENSMUSG00000056612	0.00224089	1.62419e-07
Slc4a1	ENSMUSG00000006574	0.00223738	1.62165e-07
Igf1r	ENSMUSG00000005533	0.0022354	1.62021e-07
Nfe2	ENSMUSG00000058794	0.00223539	1.6202e-07
Itga3	ENSMUSG00000001507	0.00223496	1.61989e-07
Prkcz	ENSMUSG00000029053	0.00223495	1.61988e-07
Dok4	ENSMUSG00000040631	0.00223448	1.61954e-07
Klhl5	ENSMUSG00000054920	0.00223316	1.61858e-07
Amh	ENSMUSG00000035262	0.00223303	1.61849e-07
Zmynd15	ENSMUSG00000040829	0.00223271	1.61826e-07
Sema7a	ENSMUSG00000038264	0.00223231	1.61796e-07
Glis3	ENSMUSG00000052942	0.00222974	1.61611e-07
Rpl11	ENSMUSG00000059291	0.00222848	1.61519e-07
Cenpv	ENSMUSG00000018509	0.00222705	1.61416e-07
C230066G23Rik	ENSMUSG00000085771	0.0022268	1.61397e-07
Eif4ebp3	ENSMUSG00000090264	0.0022239	1.61188e-07
Sarm1	ENSMUSG00000050132	0.00222188	1.61041e-07
Orm2	ENSMUSG00000061540	0.00222176	1.61032e-07
Bub1	ENSMUSG00000027379	0.00221976	1.60887e-07
Vpreb3	ENSMUSG00000000903	0.00221784	1.60748e-07
Tns3	ENSMUSG00000020422	0.00221745	1.6072e-07
Pex11a	ENSMUSG00000030545	0.00221698	1.60686e-07
Ripor3	ENSMUSG00000074577	0.00221645	1.60647e-07
Pkig	ENSMUSG00000035268	0.00221506	1.60547e-07
Gm26648	ENSMUSG00000097275	0.00221188	1.60316e-07
Tspan33	ENSMUSG00000001763	0.00221066	1.60228e-07
Pgam2	ENSMUSG00000020475	0.00220853	1.60073e-07
Mxd3	ENSMUSG00000021485	0.00220548	1.59852e-07
Themis2	ENSMUSG00000037731	0.00220416	1.59756e-07
Nme2	ENSMUSG00000020857	0.00220343	1.59704e-07
Zfp988	ENSMUSG00000078498	0.00220301	1.59673e-07
Gm26542	ENSMUSG00000097887	0.00220142	1.59558e-07
Magee1	ENSMUSG00000031227	0.00220103	1.5953e-07
Apobec2	ENSMUSG00000040694	0.00219954	1.59422e-07
Gab2	ENSMUSG00000004508	0.00219954	1.59422e-07
Tnfrsf4	ENSMUSG00000029075	0.00219884	1.59371e-07
Cd40lg	ENSMUSG00000031132	0.0021988	1.59368e-07
NA	ENSMUSG00000074608	0.00219677	1.59221e-07
Gm15473	ENSMUSG00000084772	0.00219594	1.59161e-07
Prdm1	ENSMUSG00000038151	0.00219563	1.59138e-07
Gapdh	ENSMUSG00000057666	0.00219432	1.59043e-07
C3	ENSMUSG00000024164	0.00219347	1.58982e-07
Plat	ENSMUSG00000031538	0.00219334	1.58972e-07
D830025C05Rik	ENSMUSG00000043794	0.00219184	1.58864e-07
Gpaa1	ENSMUSG00000022561	0.00219148	1.58837e-07
Nr1h3	ENSMUSG00000002108	0.00219063	1.58776e-07
Akap1	ENSMUSG00000018428	0.00218969	1.58708e-07
Gm21988	ENSMUSG00000040904	0.00218815	1.58596e-07
Dpm3	ENSMUSG00000042737	0.00218493	1.58362e-07
Far2os1	ENSMUSG00000089948	0.00218392	1.5829e-07
Arhgap10	ENSMUSG00000037148	0.00218278	1.58207e-07
Cox7a2	ENSMUSG00000032330	0.00217961	1.57977e-07
Cyp27b1	ENSMUSG00000006724	0.00217959	1.57976e-07
Ndufaf5	ENSMUSG00000027384	0.00217539	1.57671e-07
Gbp11	ENSMUSG00000092021	0.0021741	1.57578e-07
L1cam	ENSMUSG00000031391	0.0021741	1.57578e-07
Angptl6	ENSMUSG00000038742	0.00217403	1.57573e-07
Cks1b	ENSMUSG00000028044	0.0021739	1.57564e-07
Rpl34	ENSMUSG00000062006	0.00217382	1.57558e-07
Fam184b	ENSMUSG00000015879	0.00217241	1.57455e-07
Zfp628	ENSMUSG00000074406	0.00217192	1.5742e-07
Tmem104	ENSMUSG00000045980	0.00217178	1.5741e-07
Vps37b	ENSMUSG00000066278	0.00217169	1.57403e-07
Sgf29	ENSMUSG00000030714	0.00217075	1.57335e-07
Crem	ENSMUSG00000063889	0.00216781	1.57122e-07
Slc13a4	ENSMUSG00000029843	0.00216745	1.57095e-07
Fam114a1	ENSMUSG00000029185	0.00216653	1.57029e-07
Gm11210	ENSMUSG00000085223	0.00216652	1.57028e-07
P4ha1	ENSMUSG00000019916	0.00216543	1.5695e-07
Cdc42bpa	ENSMUSG00000026490	0.00216359	1.56816e-07
Nav2	ENSMUSG00000052512	0.00216244	1.56733e-07
Rpl36	ENSMUSG00000057863	0.00216215	1.56712e-07
Smim27	ENSMUSG00000028407	0.00216109	1.56635e-07
Abhd4	ENSMUSG00000040997	0.00215574	1.56247e-07
NA	ENSMUSG00000096581	0.00215538	1.56221e-07
Prmt2	ENSMUSG00000020230	0.00215476	1.56176e-07
Hspa12b	ENSMUSG00000074793	0.00215383	1.56108e-07
Sdf2l1	ENSMUSG00000022769	0.00215361	1.56093e-07
Mfsd10	ENSMUSG00000001082	0.00215304	1.56051e-07
Nqo1	ENSMUSG00000003849	0.00215182	1.55963e-07
C1qb	ENSMUSG00000036905	0.00215061	1.55875e-07
Treml4	ENSMUSG00000051682	0.0021489	1.55751e-07
Il2rb	ENSMUSG00000068227	0.00214889	1.5575e-07
Tbxas1	ENSMUSG00000029925	0.00214869	1.55736e-07
Rpl5	ENSMUSG00000058558	0.00214711	1.55621e-07
Frs3	ENSMUSG00000023266	0.0021461	1.55548e-07
Gm20470	ENSMUSG00000092190	0.00214555	1.55509e-07
Eid2	ENSMUSG00000046058	0.00214427	1.55415e-07
Gm13453	ENSMUSG00000083240	0.002143	1.55323e-07
Dctn3	ENSMUSG00000028447	0.0021427	1.55302e-07
Hdac10	ENSMUSG00000062906	0.00214138	1.55206e-07
Rplp2	ENSMUSG00000025508	0.00214036	1.55132e-07
Zfas1	ENSMUSG00000074578	0.00214034	1.55131e-07
Fbxo17	ENSMUSG00000030598	0.00213743	1.5492e-07
Hdac9	ENSMUSG00000004698	0.00213628	1.54837e-07
Gm9830	ENSMUSG00000094437	0.00213621	1.54832e-07
Galnt6os	ENSMUSG00000090062	0.00213447	1.54706e-07
Ing2	ENSMUSG00000063049	0.00213443	1.54702e-07
Gm11472	ENSMUSG00000081946	0.00213376	1.54654e-07
Dhrs11	ENSMUSG00000034449	0.00213343	1.5463e-07
Cox14	ENSMUSG00000023020	0.00213325	1.54617e-07
Cep19	ENSMUSG00000035790	0.00213291	1.54593e-07
Arhgap23	ENSMUSG00000049807	0.00213161	1.54498e-07
Mmp23	ENSMUSG00000029061	0.00213131	1.54477e-07
Gm12454	ENSMUSG00000087142	0.00213034	1.54406e-07
Dusp16	ENSMUSG00000030203	0.00212923	1.54325e-07
Eno1	ENSMUSG00000063524	0.0021288	1.54294e-07
Bbln	ENSMUSG00000039195	0.00212854	1.54275e-07
Tle6	ENSMUSG00000034758	0.00212428	1.53967e-07
Plin2	ENSMUSG00000028494	0.00212245	1.53834e-07
Gm5766	ENSMUSG00000089645	0.00212235	1.53827e-07
AI662270	ENSMUSG00000087107	0.00211899	1.53583e-07
Gm26679	ENSMUSG00000097903	0.00211898	1.53583e-07
Glipr1	ENSMUSG00000056888	0.00211829	1.53532e-07
Cd44	ENSMUSG00000005087	0.00211708	1.53445e-07
Ndufs5	ENSMUSG00000028648	0.00211707	1.53444e-07
Lins1	ENSMUSG00000053091	0.00211646	1.534e-07
Tmed3	ENSMUSG00000032353	0.00211613	1.53376e-07
Nphs1	ENSMUSG00000006649	0.00211536	1.5332e-07
Rsph3a	ENSMUSG00000073471	0.0021148	1.53279e-07
Gm15932	ENSMUSG00000086341	0.0021123	1.53099e-07
Agpat4	ENSMUSG00000023827	0.00211066	1.5298e-07
Dedd2	ENSMUSG00000054499	0.00211043	1.52963e-07
Mki67	ENSMUSG00000031004	0.00210886	1.52849e-07
Ggh	ENSMUSG00000073987	0.00210883	1.52847e-07
Rpl29	ENSMUSG00000048758	0.00210834	1.52812e-07
Egr2	ENSMUSG00000037868	0.00210291	1.52418e-07
Unc93b1	ENSMUSG00000036908	0.00210285	1.52414e-07
Tnfrsf1a	ENSMUSG00000030341	0.0021018	1.52337e-07
Prdx5	ENSMUSG00000024953	0.00210168	1.52329e-07
Kcnab1	ENSMUSG00000027827	0.00210098	1.52278e-07
Clic5	ENSMUSG00000023959	0.0021008	1.52265e-07
Mrpl55	ENSMUSG00000036860	0.00209648	1.51952e-07
Mlkl	ENSMUSG00000012519	0.00209388	1.51764e-07
Pon3	ENSMUSG00000029759	0.0020917	1.51605e-07
Spr	ENSMUSG00000033735	0.00208886	1.514e-07
Lsm10	ENSMUSG00000050188	0.0020885	1.51373e-07
9530077C05Rik	ENSMUSG00000036411	0.00208844	1.51369e-07
Rpl36a	ENSMUSG00000079435	0.00208835	1.51363e-07
Ccnb2	ENSMUSG00000032218	0.00208777	1.5132e-07
Pagr1b	ENSMUSG00000092534	0.00208771	1.51317e-07
Rpl31	ENSMUSG00000073702	0.00208761	1.51309e-07
Uhrf1bp1	ENSMUSG00000039512	0.00208345	1.51007e-07
Trav4-4-dv10	ENSMUSG00000096096	0.00208231	1.50925e-07
Ndufa11	ENSMUSG00000002379	0.00208152	1.50868e-07
Gm45837	ENSMUSG00000030653	0.00208129	1.50851e-07
Snca	ENSMUSG00000025889	0.00208106	1.50834e-07
1700084C06Rik	ENSMUSG00000086016	0.00207854	1.50652e-07
Trav9d-1	ENSMUSG00000096478	0.00207809	1.50619e-07
4930526A20Rik	ENSMUSG00000085521	0.00207741	1.5057e-07
Efemp2	ENSMUSG00000024909	0.00207318	1.50263e-07
Hmbs	ENSMUSG00000032126	0.00207084	1.50094e-07
Myom1	ENSMUSG00000024049	0.0020708	1.5009e-07
Aprt	ENSMUSG00000006589	0.00207004	1.50036e-07
Gpd1	ENSMUSG00000023019	0.00206952	1.49998e-07
Lst1	ENSMUSG00000073412	0.00206887	1.49951e-07
Tomm6	ENSMUSG00000033475	0.00206876	1.49943e-07
Aldh3b1	ENSMUSG00000024885	0.0020635	1.49562e-07
Ttc8	ENSMUSG00000021013	0.00206256	1.49493e-07
Gm11707	ENSMUSG00000086481	0.00206234	1.49478e-07
Mapk11	ENSMUSG00000053137	0.00206202	1.49454e-07
F8a	ENSMUSG00000078317	0.00206185	1.49442e-07
Hsp90aa1	ENSMUSG00000021270	0.0020602	1.49322e-07
Gm17201	ENSMUSG00000090761	0.0020601	1.49315e-07
Cd33	ENSMUSG00000004609	0.0020591	1.49243e-07
Tc2n	ENSMUSG00000021187	0.002059	1.49236e-07
Zfp976	ENSMUSG00000074158	0.00205667	1.49066e-07
NA	ENSMUSG00000097432	0.00205659	1.4906e-07
Rell1	ENSMUSG00000047881	0.00205633	1.49042e-07
Rsc1a1	ENSMUSG00000040715	0.0020555	1.48982e-07
Rab3d	ENSMUSG00000019066	0.00205544	1.48977e-07
Vsig10l	ENSMUSG00000070604	0.00205498	1.48944e-07
Ndel1	ENSMUSG00000018736	0.00205286	1.4879e-07
Gm15169	ENSMUSG00000086188	0.00205091	1.48649e-07
Zfhx3	ENSMUSG00000038872	0.0020507	1.48634e-07
Gm2237	ENSMUSG00000093979	0.00205017	1.48595e-07
2300009A05Rik	ENSMUSG00000032403	0.00205014	1.48593e-07
2310010J17Rik	ENSMUSG00000097162	0.00204985	1.48572e-07
NA	ENSMUSG00000099250	0.00204978	1.48567e-07
Klf11	ENSMUSG00000020653	0.00204932	1.48534e-07
Mex3d	ENSMUSG00000048696	0.00204917	1.48523e-07
Tmcc2	ENSMUSG00000042066	0.00204897	1.48508e-07
Rpl38	ENSMUSG00000057322	0.00204875	1.48493e-07
Zfp385c	ENSMUSG00000014198	0.00204765	1.48413e-07
NA	ENSMUSG00000099021	0.00204724	1.48383e-07
Panct2	ENSMUSG00000097814	0.002047	1.48365e-07
Plekha6	ENSMUSG00000041757	0.00204654	1.48332e-07
Gvin2	ENSMUSG00000078606	0.00204631	1.48315e-07
Gale	ENSMUSG00000028671	0.00204576	1.48276e-07
Ppp2r5b	ENSMUSG00000024777	0.00204575	1.48275e-07
4933404K08Rik	ENSMUSG00000085122	0.00204561	1.48265e-07
Timm8a1	ENSMUSG00000048007	0.00204471	1.482e-07
Tpd52	ENSMUSG00000027506	0.00204452	1.48186e-07
Mrpl12	ENSMUSG00000039640	0.00204295	1.48072e-07
Cpeb2	ENSMUSG00000039782	0.00204234	1.48028e-07
Rps19	ENSMUSG00000040952	0.00204026	1.47877e-07
Fap	ENSMUSG00000000392	0.00203851	1.47751e-07
Cpne9	ENSMUSG00000030270	0.00203663	1.47614e-07
Maneal	ENSMUSG00000042763	0.00203611	1.47576e-07
Cd300lf	ENSMUSG00000047798	0.0020358	1.47554e-07
Sult2b1	ENSMUSG00000003271	0.00203517	1.47508e-07
Prx	ENSMUSG00000053198	0.00203439	1.47451e-07
Rnh1	ENSMUSG00000038650	0.00203269	1.47329e-07
Ica1l	ENSMUSG00000026018	0.00203141	1.47236e-07
Lepr	ENSMUSG00000057722	0.00203098	1.47205e-07
Ptger2	ENSMUSG00000037759	0.0020309	1.47199e-07
Plod2	ENSMUSG00000032374	0.00202972	1.47113e-07
Ccdc85c	ENSMUSG00000084883	0.00202788	1.4698e-07
Trim2	ENSMUSG00000027993	0.00202783	1.46976e-07
Esco2	ENSMUSG00000022034	0.0020265	1.4688e-07
Jaml	ENSMUSG00000048534	0.00202636	1.4687e-07
Scpep1	ENSMUSG00000000278	0.00202599	1.46843e-07
Gm12338	ENSMUSG00000081485	0.0020257	1.46822e-07
Znrd2	ENSMUSG00000079478	0.00202565	1.46818e-07
Atf5	ENSMUSG00000038539	0.0020256	1.46814e-07
Drc1	ENSMUSG00000073102	0.00202391	1.46692e-07
NA	ENSMUSG00000097839	0.00202386	1.46688e-07
Gm13785	ENSMUSG00000081730	0.00202384	1.46687e-07
Gm11948	ENSMUSG00000087055	0.00202164	1.46528e-07
Tax1bp3	ENSMUSG00000040158	0.00201976	1.46391e-07
Ss18l2	ENSMUSG00000032526	0.00201673	1.46172e-07
NA	ENSMUSG00000095280	0.00201619	1.46133e-07
Elob	ENSMUSG00000055839	0.0020146	1.46017e-07
Fam110b	ENSMUSG00000049119	0.00201407	1.45978e-07
Slc18a2	ENSMUSG00000025094	0.00201221	1.45844e-07
Gsr	ENSMUSG00000031584	0.00201067	1.45732e-07
Col22a1	ENSMUSG00000079022	0.00200967	1.4566e-07
Ndufa5	ENSMUSG00000023089	0.00200943	1.45643e-07
Tob1	ENSMUSG00000037573	0.00200864	1.45585e-07
Mfsd6	ENSMUSG00000041439	0.00200798	1.45537e-07
Zfp622	ENSMUSG00000052253	0.00200611	1.45402e-07
Il12rb1	ENSMUSG00000000791	0.00200594	1.4539e-07
Bola3	ENSMUSG00000045160	0.00200498	1.4532e-07
Dnajc25	ENSMUSG00000070972	0.00200279	1.45161e-07
Il17c	ENSMUSG00000046108	0.00200171	1.45083e-07
Card10	ENSMUSG00000033170	0.00200093	1.45027e-07
Ahsa1	ENSMUSG00000021037	0.00199822	1.4483e-07
NA	ENSMUSG00000096976	0.00199805	1.44818e-07
Gm10287	ENSMUSG00000070342	0.0019975	1.44778e-07
Aph1c	ENSMUSG00000053040	0.00199742	1.44772e-07
Ehbp1	ENSMUSG00000042302	0.00199661	1.44714e-07
Ptges3-ps	ENSMUSG00000040078	0.00199579	1.44654e-07
Cradd	ENSMUSG00000045867	0.00199565	1.44644e-07
Pirb	ENSMUSG00000058818	0.00199353	1.4449e-07
Abt1	ENSMUSG00000036376	0.00199249	1.44414e-07
Tgfbi	ENSMUSG00000035493	0.00199146	1.4434e-07
Zc3h12a	ENSMUSG00000042677	0.00199041	1.44264e-07
Myo1a	ENSMUSG00000025401	0.00198996	1.44231e-07
Pkn3	ENSMUSG00000026785	0.00198993	1.44229e-07
Trex1	ENSMUSG00000049734	0.00198929	1.44183e-07
Pex16	ENSMUSG00000027222	0.00198874	1.44143e-07
Fes	ENSMUSG00000053158	0.00198793	1.44085e-07
Gata1	ENSMUSG00000031162	0.00198462	1.43844e-07
Atp23	ENSMUSG00000025436	0.00198376	1.43782e-07
Isg20	ENSMUSG00000039236	0.00198358	1.43769e-07
Cmtm7	ENSMUSG00000032436	0.001983	1.43727e-07
Snx3	ENSMUSG00000019804	0.00198068	1.43558e-07
Polr1d	ENSMUSG00000029642	0.00197875	1.43419e-07
Tnfrsf1b	ENSMUSG00000028599	0.00197856	1.43405e-07
Rasl11b	ENSMUSG00000049907	0.00197853	1.43403e-07
Ninj1	ENSMUSG00000037966	0.00197809	1.43371e-07
Hoxb4	ENSMUSG00000038692	0.00197701	1.43293e-07
Sec61b	ENSMUSG00000053317	0.00197657	1.43261e-07
Ly6c2	ENSMUSG00000022584	0.00197641	1.43249e-07
Fbxo40	ENSMUSG00000047746	0.00197602	1.43221e-07
Spsb2	ENSMUSG00000038451	0.00197515	1.43158e-07
Adam19	ENSMUSG00000011256	0.00197421	1.4309e-07
Tnf	ENSMUSG00000024401	0.00197414	1.43085e-07
Gm16575	ENSMUSG00000089796	0.00197362	1.43047e-07
Gm16565	ENSMUSG00000089829	0.00197113	1.42867e-07
Pcbd2	ENSMUSG00000021496	0.00197047	1.42819e-07
Gm11520	ENSMUSG00000085143	0.0019684	1.42669e-07
Syngr2	ENSMUSG00000048277	0.00196695	1.42563e-07
Ttc7b	ENSMUSG00000033530	0.0019668	1.42553e-07
NA	ENSMUSG00000048191	0.00196601	1.42496e-07
Zfp979	ENSMUSG00000066000	0.00196582	1.42481e-07
Fnip2	ENSMUSG00000061175	0.0019646	1.42393e-07
Map3k5	ENSMUSG00000071369	0.00196425	1.42368e-07
Atp5d	ENSMUSG00000003072	0.0019641	1.42357e-07
Mvp	ENSMUSG00000030681	0.00196319	1.42291e-07
Fkbp4	ENSMUSG00000030357	0.00196184	1.42193e-07
Dock5	ENSMUSG00000044447	0.00196083	1.4212e-07
Bag2	ENSMUSG00000042215	0.00196048	1.42095e-07
Paqr4	ENSMUSG00000023909	0.00195962	1.42032e-07
Hint1	ENSMUSG00000020267	0.00195828	1.41935e-07
Csf3r	ENSMUSG00000028859	0.00195751	1.4188e-07
Parvb	ENSMUSG00000022438	0.00195677	1.41825e-07
C330013E15Rik	ENSMUSG00000097093	0.00195576	1.41752e-07
Pi16	ENSMUSG00000024011	0.00195541	1.41727e-07
Cox5a	ENSMUSG00000000088	0.00195537	1.41724e-07
Tspan7	ENSMUSG00000058254	0.00195502	1.41699e-07
NA	ENSMUSG00000042233	0.00195474	1.41678e-07
Snhg12	ENSMUSG00000086290	0.00195465	1.41672e-07
Slc66a2	ENSMUSG00000034006	0.00195451	1.41662e-07
Coq8b	ENSMUSG00000003762	0.0019533	1.41575e-07
Stat3	ENSMUSG00000004040	0.00195226	1.41499e-07
Pja1	ENSMUSG00000034403	0.00195189	1.41472e-07
Cdk2ap2	ENSMUSG00000024856	0.00195131	1.4143e-07
Sec24d	ENSMUSG00000039234	0.00195068	1.41384e-07
Hspe1	ENSMUSG00000073676	0.00195057	1.41376e-07
Gm17083	ENSMUSG00000090628	0.00194961	1.41307e-07
Ctrl	ENSMUSG00000031896	0.00194864	1.41237e-07
Rpl14-ps1	ENSMUSG00000046721	0.00194814	1.412e-07
Rps12l1	ENSMUSG00000078087	0.00194757	1.41159e-07
Stxbp1	ENSMUSG00000026797	0.001945	1.40973e-07
NA	ENSMUSG00000097369	0.00194369	1.40878e-07
Antxr2	ENSMUSG00000029338	0.00194153	1.40721e-07
Mrps28	ENSMUSG00000040269	0.00194059	1.40653e-07
Map2k3os	ENSMUSG00000042549	0.00193969	1.40588e-07
Cox5b	ENSMUSG00000061518	0.00193691	1.40386e-07
Gm15964	ENSMUSG00000085337	0.00193687	1.40383e-07
2810408I11Rik	ENSMUSG00000087213	0.00193686	1.40383e-07
Atp6v0c	ENSMUSG00000024121	0.00193648	1.40355e-07
Dnah1	ENSMUSG00000019027	0.0019355	1.40284e-07
Rtl8c	ENSMUSG00000051851	0.00193523	1.40265e-07
N4bp3	ENSMUSG00000001053	0.00193488	1.4024e-07
Vopp1	ENSMUSG00000037788	0.00193484	1.40236e-07
Gm11652	ENSMUSG00000083465	0.00193426	1.40195e-07
Tmem109	ENSMUSG00000034659	0.00193401	1.40176e-07
NA	ENSMUSG00000078936	0.00193278	1.40087e-07
Oasl2	ENSMUSG00000029561	0.00193203	1.40033e-07
Orai1	ENSMUSG00000049686	0.00192992	1.3988e-07
B9d2	ENSMUSG00000063439	0.00192933	1.39837e-07
H2-D1	ENSMUSG00000073411	0.00192917	1.39826e-07
NA	ENSMUSG00000087557	0.00192694	1.39664e-07
Aldh5a1	ENSMUSG00000035936	0.00192665	1.39642e-07
Rbpj-ps3	ENSMUSG00000079575	0.00192652	1.39633e-07
D030068K23Rik	ENSMUSG00000097393	0.0019258	1.39581e-07
Alox5ap	ENSMUSG00000060063	0.00192517	1.39535e-07
Gm15872	ENSMUSG00000090080	0.0019245	1.39487e-07
Apba3	ENSMUSG00000004931	0.00192425	1.39469e-07
Ndufa3	ENSMUSG00000035674	0.00192379	1.39436e-07
Pecr	ENSMUSG00000026189	0.00192301	1.39379e-07
Gstp1	ENSMUSG00000060803	0.00192234	1.3933e-07
Snhg15	ENSMUSG00000085156	0.00192189	1.39298e-07
Gm15492	ENSMUSG00000085012	0.00192188	1.39297e-07
D930032P07Rik	ENSMUSG00000097735	0.00192068	1.3921e-07
Racgap1	ENSMUSG00000023015	0.00192011	1.39169e-07
Efnb1	ENSMUSG00000031217	0.00191986	1.3915e-07
Irf8	ENSMUSG00000041515	0.00191931	1.39111e-07
Trim8	ENSMUSG00000025034	0.00191796	1.39013e-07
Gm5380	ENSMUSG00000081255	0.00191783	1.39004e-07
Galnt14	ENSMUSG00000024064	0.00191644	1.38903e-07
Fam177a2	ENSMUSG00000094103	0.00191626	1.3889e-07
H4c4	ENSMUSG00000061482	0.00191623	1.38888e-07
Fcgr3	ENSMUSG00000059498	0.00191534	1.38823e-07
Mypop	ENSMUSG00000048481	0.00191502	1.388e-07
Med10	ENSMUSG00000021598	0.00191492	1.38793e-07
Smtn	ENSMUSG00000020439	0.00191405	1.3873e-07
Slc22a21	ENSMUSG00000063652	0.00191375	1.38708e-07
Nfkbib	ENSMUSG00000030595	0.00191361	1.38698e-07
Txndc17	ENSMUSG00000020803	0.00191354	1.38692e-07
Gm16578	ENSMUSG00000090016	0.0019119	1.38574e-07
Ubl3	ENSMUSG00000001687	0.0019109	1.38501e-07
Fbxl8	ENSMUSG00000033313	0.00191076	1.38491e-07
Smg8	ENSMUSG00000020495	0.00191076	1.38491e-07
Spata6l	ENSMUSG00000064202	0.00190816	1.38303e-07
Ppfibp1	ENSMUSG00000016487	0.00190755	1.38258e-07
Rps20	ENSMUSG00000028234	0.00190689	1.38211e-07
Arhgef39	ENSMUSG00000051517	0.00190686	1.38208e-07
Gm16175	ENSMUSG00000087206	0.00190677	1.38202e-07
Sod1	ENSMUSG00000022982	0.00190561	1.38117e-07
Gnrh1	ENSMUSG00000015812	0.00190327	1.37948e-07
Actb-ps1	ENSMUSG00000087569	0.00190278	1.37913e-07
Slc15a4	ENSMUSG00000029416	0.00190197	1.37854e-07
Rps19bp1	ENSMUSG00000051518	0.00190158	1.37825e-07
Dok3	ENSMUSG00000035711	0.00190086	1.37773e-07
Ppp2cb	ENSMUSG00000009630	0.00190049	1.37747e-07
Chchd2	ENSMUSG00000070493	0.00189948	1.37673e-07
Pfdn5	ENSMUSG00000001289	0.00189908	1.37644e-07
Scp2-ps2	ENSMUSG00000058492	0.00189812	1.37575e-07
Zfp108	ENSMUSG00000030486	0.00189798	1.37565e-07
Abcg2	ENSMUSG00000029802	0.00189773	1.37547e-07
Ltk	ENSMUSG00000027297	0.00189627	1.37441e-07
Zfp775	ENSMUSG00000007216	0.00189492	1.37343e-07
Gm7331	ENSMUSG00000059461	0.00189482	1.37336e-07
Ndufb6	ENSMUSG00000071014	0.00189452	1.37314e-07
Gm4459	ENSMUSG00000083626	0.00189429	1.37297e-07
Anxa9	ENSMUSG00000015702	0.00189409	1.37283e-07
Bola2	ENSMUSG00000047721	0.00189288	1.37195e-07
Pcdhgc4	ENSMUSG00000023036	0.00189243	1.37163e-07
Trav3-4	ENSMUSG00000076858	0.00189196	1.37128e-07
Ust	ENSMUSG00000047712	0.00189121	1.37074e-07
Aldh1l1	ENSMUSG00000030088	0.00189121	1.37074e-07
Dram1	ENSMUSG00000020057	0.00189104	1.37062e-07
Farp2	ENSMUSG00000034066	0.00189075	1.37041e-07
Ift27	ENSMUSG00000016637	0.00188839	1.3687e-07
Cfp	ENSMUSG00000001128	0.00188646	1.3673e-07
4632411P08Rik	ENSMUSG00000097561	0.00188563	1.36669e-07
Gm23547	ENSMUSG00000088835	0.00188521	1.36639e-07
Sned1	ENSMUSG00000047793	0.00188212	1.36415e-07
Rnf43	ENSMUSG00000034177	0.00187973	1.36242e-07
Csf2ra	ENSMUSG00000059326	0.00187853	1.36155e-07
Gclm	ENSMUSG00000028124	0.00187645	1.36005e-07
Slc40a1	ENSMUSG00000025993	0.0018728	1.3574e-07
Lyz2	ENSMUSG00000069516	0.00187212	1.35691e-07
Ctsz	ENSMUSG00000016256	0.00187191	1.35675e-07
Comp	ENSMUSG00000031849	0.00187142	1.3564e-07
Ndufa7	ENSMUSG00000041881	0.0018698	1.35522e-07
Zfp703	ENSMUSG00000085795	0.00186965	1.35512e-07
Tpi1	ENSMUSG00000023456	0.00186919	1.35478e-07
Gm14276	ENSMUSG00000082163	0.00186837	1.35418e-07
Hras	ENSMUSG00000025499	0.0018683	1.35414e-07
Pak6	ENSMUSG00000074923	0.00186794	1.35388e-07
Cldnd1	ENSMUSG00000022744	0.00186752	1.35357e-07
Tdrd7	ENSMUSG00000035517	0.00186643	1.35278e-07
NA	ENSMUSG00000083529	0.00186636	1.35273e-07
Morn3	ENSMUSG00000029477	0.00186526	1.35194e-07
Rpl35a	ENSMUSG00000060636	0.00186505	1.35178e-07
4930570N18Rik	ENSMUSG00000089683	0.00186312	1.35038e-07
Rab26	ENSMUSG00000079657	0.00186272	1.35009e-07
Akr7a5	ENSMUSG00000028743	0.00186238	1.34984e-07
Mfsd5	ENSMUSG00000045665	0.0018612	1.34899e-07
Gm12807	ENSMUSG00000082348	0.00186087	1.34875e-07
H4c8	ENSMUSG00000060981	0.00186084	1.34873e-07
Herpud1	ENSMUSG00000031770	0.00186002	1.34814e-07
Nr1d1	ENSMUSG00000020889	0.00185959	1.34782e-07
NA	ENSMUSG00000097614	0.0018588	1.34725e-07
Rps13	ENSMUSG00000090862	0.0018568	1.3458e-07
Tbc1d10a	ENSMUSG00000034412	0.00185679	1.3458e-07
Tagap1	ENSMUSG00000052031	0.00185616	1.34534e-07
Med12l	ENSMUSG00000056476	0.00185529	1.3447e-07
Gpx3	ENSMUSG00000018339	0.00185471	1.34428e-07
Rtl8a	ENSMUSG00000067925	0.001854	1.34377e-07
Pnpo	ENSMUSG00000018659	0.00185334	1.34329e-07
D130020L05Rik	ENSMUSG00000097121	0.00185283	1.34292e-07
Mettl21c	ENSMUSG00000047343	0.00185281	1.34291e-07
Gpx4	ENSMUSG00000075706	0.00185193	1.34227e-07
Sac3d1	ENSMUSG00000024790	0.0018513	1.34182e-07
Cd82	ENSMUSG00000027215	0.00185122	1.34176e-07
Ufsp1	ENSMUSG00000051502	0.00185025	1.34105e-07
5730409E04Rik	ENSMUSG00000073755	0.00184902	1.34016e-07
Ptpn22	ENSMUSG00000027843	0.0018478	1.33928e-07
Tob2	ENSMUSG00000048546	0.00184731	1.33892e-07
Gm6158	ENSMUSG00000090381	0.00184604	1.338e-07
Glrx5	ENSMUSG00000021102	0.00184546	1.33758e-07
[truncated: 11,798 more rows]
