# Supplementary material for: Transcriptional activation of Jun and Fos members of the AP‐1 complex is a conserved signature of immune aging that contributes to inflammaging
Source: Aging Cell. 2023 Feb 24;22(4):e13792. doi: 10.1111/acel.13792 (PMC10086525; doi:10.1111/acel.13792)
Supplement: Supplementary file 15 — Table S7 [file ACEL-22-e13792-s005.xlsx]

## Sheet: Positive.memory.B6.only
module.name	p.val	overlapping.genes	module.overlapping.ratio	adj.p
Pilocytic astrocytoma (WP2253)	0.0240132	PTPN11,GRB2	0.5	1
trans-Golgi Network Vesicle Budding (WP3578)	0.0901496	HIP1R,AP3S1,TPD52,PUM1,TXNDC5,TBC1D8B,VAMP8,TGOLN2	0.114286	1
RHO GTPase Effectors (WP3406)	0.0939445	RHOC,RHOQ	0.25	1
Immunoregulatory interactions between a Lymphoid and a non-Lymphoid cell (WP1829)	0.154308	CLEC2D,ITGB2,SH2D1A,FCGR2B,KLRG1,KLRK1,ITGAL,CD160,B2M	0.0978261	1
Interleukin-11 Signaling Pathway (WP2332)	0.163752	ITGA2,RPS6KB1,PIAS3,PTPN11,GRB2	0.113636	1
RHO GTPases regulate CFTR trafficking (WP3322)	0.185801	RHOQ	0.333333	1
Nanoparticle triggered autophagic cell death (WP2509)	0.192438	ATG10,ATG16L1,ATG12	0.130435	1
TOR Signaling (WP1471)	0.21305	RPS6KB1,RHEB,EIF4EBP1,PRKAG1	0.111111	1
FSH signaling pathway (WP2035)	0.263916	RPS6KB1,RHEB,EIF4EBP1	0.111111	1
mTOR signalling (WP3318)	0.263916	RPS6KB1,RHEB,EIF4EBP1	0.111111	1
Macroautophagy (WP3348)	0.2709	ATG4D,ATG10,ATG16L1,RHEB,ATG12,PRKAG1	0.0909091	1
RHO GTPases activate PKNs (WP3357)	0.282318	RHOC,YWHAH,YWHAQ	0.107143	1
TCA Cycle and PDHc (WP2453)	0.286721	DLAT,IDH3A	0.125	1
FasL/ CD95L signaling (WP3568)	0.290093	FAS	0.2	1
Energy dependent regulation of mTOR by LKB1-AMPK (WP2748)	0.311847	RHEB,PRKAG1	0.117647	1
Mitophagy (WP3549)	0.336778	PINK1,ATG12	0.111111	1
Uptake and function of diphtheria toxin (WP3360)	0.337125	HSP90AA1	0.166667	1
TP53 Regulates Metabolic Genes (WP3349)	0.365691	YWHAH,COX20,TXN,RHEB,PRKAG1,YWHAQ	0.0810811	1
Alpha 6 Beta 4 signaling pathway (WP244)	0.374983	EIF4EBP1,PTPN11,GRB2	0.0909091	1
Prolactin Signaling Pathway (WP2037)	0.389825	RPS6KB1,PTPN1,PIAS3,EIF4EBP1,PTPN11,GRB2	0.0789474	1
Translocation of GLUT4 to the plasma membrane (WP2777)	0.392405	YWHAH,RHOQ,RALGAPA2,PRKAG1,YWHAQ	0.0806452	1
Glycerophospholipid Biosynthetic Pathway (WP2533)	0.409618	LPIN1,LPIN2	0.0952381	1
Signaling by BMP (WP2760)	0.409618	SMURF2,SMURF1	0.0952381	1
NAD Biosynthesis II (from tryptophan) (WP2485)	0.422059	AFMID	0.125	1
Phase I biotransformations, non P450 (WP136)	0.422059	PON3	0.125	1
Unfolded Protein Response (UPR) (WP1939)	0.422059	ATF6	0.125	1
Aflatoxin activation and detoxification (WP3306)	0.455955	ACY1,GGT7	0.0869565	1
EV release from cardiac cells and their functional effects (WP3297)	0.46036	RGS16	0.111111	1
Heme Biosynthesis (WP561)	0.46036	CPOX	0.111111	1
RHO GTPases Activate Rhotekin and Rhophilins (WP3384)	0.46036	RHOC	0.111111	1
Signaling by Leptin (WP3374)	0.46036	PTPN11	0.111111	1
Intrinsic Pathway for Apoptosis (WP1841)	0.465076	GZMB,YWHAH,YWHAQ	0.0789474	1
Signaling by TGF-beta Receptor Complex (WP2742)	0.465076	SMURF2,SMURF1,STUB1	0.0789474	1
Sleep regulation (WP3591)	0.465076	DLAT,ADORA2A,CHRNB2	0.0789474	1
DNA Damage Response (WP707)	0.471958	GADD45B,GADD45G,FAS,RAD9A,CDK6	0.0735294	1
Post-translational modification: synthesis of GPI-anchored proteins (WP1887)	0.478326	PIGF,PIGC	0.0833333	1
Interferon type I signaling pathways (WP585)	0.484114	RPS6KB1,PIAS3,EIF4EBP1,PTPN11	0.0740741	1
Insulin Signaling (WP481)	0.493978	RPS6KB1,RHOQ,SORBS1,PTPN1,RHEB,EIF4EBP1,INPPL1,SOS2,ENPP1,PTPN11,GRB2	0.06875	1
ATF6-alpha activates chaperone genes (WP2655)	0.496126	ATF6	0.1	1
Interleukin-6 signaling (WP2704)	0.496126	PTPN11	0.1	1
POU5F1 (OCT4), SOX2, NANOG repress genes related to differentiation (WP3382)	0.496126	EOMES	0.1	1
Signal regulatory protein (SIRP) family interactions (WP1909)	0.496126	PTPN11	0.1	1
IL-5 Signaling Pathway (WP127)	0.499533	RPS6KB1,PTPN11,GRB2	0.075	1
ATF4 activates genes (WP2753)	0.500125	ATF6,ASNS	0.08	1
Glutathione metabolism (WP100)	0.500125	OPLAH,GSS	0.08	1
Cellular response to heat stress (WP3395)	0.508586	HSP90AA1,ST13,HSPA4L,DNAJB6,HSPH1,PTGES3	0.0697674	1
miRNA Regulation of DNA Damage Response (WP1530)	0.508586	GADD45B,CCNG1,GADD45G,FAS,RAD9A,CDK6	0.0697674	1
Glucocorticoid Receptor Pathway (WP2880)	0.510529	GADD45B,HSP90AA1,SERPINB9,SERTAD2,PTGES3	0.0704225	1
The citric acid (TCA) cycle and respiratory electron transport (WP2766)	0.516334	DLAT,LDHB,IDH3A	0.0731707	1
Cell Cycle (WP179)	0.52811	DBF4,YWHAH,PTTG2,E2F5,CDC14A,CDK6,YWHAQ	0.0679612	1
Golgi to ER Retrograde Transport (WP3554)	0.529525	ARFGAP3	0.0909091	1
Nucleotide GPCRs (WP80)	0.529525	ADORA2A	0.0909091	1
miR-targeted genes in leukocytes - TarBase (WP2003)	0.529804	CHORDC1,CORO1C,RTN4,SHOC2,PDLIM5,TMEM43,SEC24A,CDK6,WDFY1,YWHAQ	0.0671141	1
IL-2 Signaling Pathway (WP49)	0.532828	RPS6KB1,PTPN11,GRB2	0.0714286	1
WNT ligand biogenesis and trafficking (WP2790)	0.541923	SNX3,VPS29	0.0740741	1
IL-6 signaling pathway (WP364)	0.549	RPS6KB1,PTPN11,GRB2	0.0697674	1
BMP Signalling and Regulation (WP1425)	0.560713	SMURF1	0.0833333	1
RAF-independent MAPK1/3 activation (WP3332)	0.560713	PTPN11	0.0833333	1
RalA downstream regulated genes (WP2290)	0.560713	YBX3	0.0833333	1
Rap1 signalling (WP1895)	0.560713	RAP1GAP2	0.0833333	1
Reversible hydration of carbon dioxide (WP2770)	0.560713	CA5B	0.0833333	1
Toll-Like Receptors Cascades (WP2775)	0.561892	ITGB2,EEA1	0.0714286	1
Leptin signaling pathway (WP2034)	0.572049	RPS6KB1,PTPN1,EIF4EBP1,PTPN11,GRB2	0.0657895	1
Signaling by EGFR (WP1910)	0.580331	HSP90AA1,SPRY2,PTPN11	0.0666667	1
Platelet Adhesion to exposed collagen (WP1883)	0.589837	ITGA2	0.0769231	1
Costimulation by the CD28 family (WP1799)	0.594719	PPP2R5B,PDCD1,PTPN11,CD80	0.0645161	1
Surfactant metabolism (WP3579)	0.599933	ADORA2A,CKAP4	0.0666667	1
Regulation of cholesterol biosynthesis by SREBP (SREBF) (WP2686)	0.617033	SEC24A	0.0714286	1
Cell surface interactions at the vascular wall (WP1794)	0.617796	ITGB2,CD44,PPIL2,ITGAL,L1CAM,PTPN11	0.0625	1
Integrin cell surface interactions (WP1833)	0.632387	ITGB2,CD44,ITGA2,ITGAL	0.0615385	1
Monoamine Transport (WP727)	0.635432	ADORA2A,RBL2	0.0625	1
Signaling by ERBB2 (WP2780)	0.635432	HSP90AA1,STUB1	0.0625	1
IL-3 Signaling Pathway (WP286)	0.638714	PTPN11,GRB2,YWHAQ	0.0612245	1
Prolactin receptor signaling (WP2678)	0.642429	PTPN11	0.0666667	1
Transcriptional activation by NRF2 (WP3)	0.642429	MAF	0.0666667	1
Semaphorin interactions (WP1907)	0.64443	RHOC,HSP90AA1,NRP1,ARHGEF12	0.0606061	1
EGF/EGFR Signaling Pathway (WP437)	0.645289	RPS6KB1,SPRY2,PIAS3,PTPN12,EIF4EBP1,PLSCR1,INPPL1,SOS2,PTPN11,GRB2	0.0613497	1
DAP12 interactions (WP2694)	0.652236	KLRK1,B2M	0.0606061	1
TGF-beta Signaling Pathway (WP366)	0.65373	ITGA2,SMURF2,E2F5,RBL2,KLF10,SMURF1,WWP1,GRB2	0.0606061	1
Hedgehog Signaling Pathway (WP47)	0.666142	SAP18	0.0625	1
ID signaling pathway (WP53)	0.666142	RBL2	0.0625	1
Ligand-dependent caspase activation (WP3358)	0.666142	FAS	0.0625	1
Osteoclast Signaling (WP12)	0.666142	SLC9A1	0.0625	1
RHO GTPases activate CIT (WP3376)	0.666142	RHOC	0.0625	1
Integrin-mediated Cell Adhesion (WP185)	0.666937	ITGB2,CAPNS1,ITGA2,SORBS1,ITGAL,GRB2	0.0594059	1
RIG-I/MDA5 mediated induction of IFN-alpha/beta pathways (WP1904)	0.667727	UBE2K,ATG12,RNF216,NLRC5	0.0588235	1
Degradation of the extracellular matrix (WP2774)	0.668416	CAPNS1,CD44	0.0588235	1
p38 MAPK Signaling Pathway (WP400)	0.668416	MAPKAPK5,GRB2	0.0588235	1
Signaling of Hepatocyte Growth Factor Receptor (WP313)	0.668416	PTPN11,GRB2	0.0588235	1
Gamma carboxylation, hypusine formation and arylsulfatase activation (WP2762)	0.683983	ARSB,EIF5A2	0.0571429	1
Signaling by FGFR3 (WP3336)	0.683983	SPRY2,PTPN11	0.0571429	1
IL-9 Signaling Pathway (WP22)	0.688286	GRB2	0.0588235	1
Metabolism of porphyrins (WP1852)	0.688286	CPOX	0.0588235	1
Polycystic Kidney Disease Pathway (WP2571)	0.688286	RHEB	0.0588235	1
RHO GTPases Activate ROCKs (WP3365)	0.688286	RHOC	0.0588235	1
TCA Cycle (WP78)	0.688286	IDH3A	0.0588235	1
Apoptosis-related network due to altered Notch3 in ovarian cancer (WP2864)	0.691164	RPS6KB1,YBX3,BCL3	0.0566038	1
Glycogen Metabolism (WP500)	0.698945	PYGL,PPP2R5B	0.0555556	1
SREBP signalling (WP1982)	0.700669	LPIN1,ATF6,SEC24A,PRKAG1	0.056338	1
IL-4 Signaling Pathway (WP395)	0.703343	RPS6KB1,PTPN11,GRB2	0.0555556	1
Androgen receptor signaling pathway (WP138)	0.710594	FHL2,DSTN,RAD9A,PIAS3,STUB1	0.0561798	1
Neurotransmitter Release Cycle (WP1871)	0.713316	SLC38A2,ARL6IP5	0.0540541	1
Transport of vitamins, nucleosides, and related molecules (WP1937)	0.713316	SLC35B4,SLC27A4	0.0540541	1
Type II interferon signaling (IFNG) (WP619)	0.713316	CXCL10,PTPN11	0.0540541	1
ErbB Signaling Pathway (WP673)	0.715153	RPS6KB1,EIF4EBP1,GRB2	0.0545455	1
Signaling by FGFR4 (WP3334)	0.727107	SPRY2,PTPN11	0.0526316	1
Apoptosis Modulation by HSP70 (WP384)	0.72827	FAS	0.0526316	1
Growth hormone receptor signaling (WP2657)	0.72827	PTPN1	0.0526316	1
Integrin alphaIIb beta3 signaling (WP1832)	0.72827	PTPN1	0.0526316	1
Signaling by Hippo (WP2714)	0.72827	TJP2	0.0526316	1
RHO GTPases Activate Formins (WP3379)	0.736799	RHOC,NDEL1,ZWINT,SKA2,RANGAP1,PPP2R5B	0.0550459	1
Binding and Uptake of Ligands by Scavenger Receptors (WP2784)	0.740332	HSP90AA1,HSPH1	0.0512821	1
G13 Signaling Pathway (WP524)	0.740332	RPS6KB1,CYFIP1	0.0512821	1
Histidine, lysine, phenylalanine, tyrosine, proline and tryptophan catabolism (WP3573)	0.740332	AFMID,FAH	0.0512821	1
PDGF Pathway (WP2526)	0.740332	PTPN11,GRB2	0.0512821	1
EBV LMP1 signaling (WP262)	0.746298	HSP90AA1	0.05	1
Hypertrophy Model (WP516)	0.746298	EIF4EBP1	0.05	1
Nanomaterial induced apoptosis (WP2507)	0.746298	FAS	0.05	1
Syndecan interactions (WP2787)	0.746298	ITGA2	0.05	1
Urea cycle and metabolism of amino groups (WP497)	0.746298	ACY1	0.05	1
Kit receptor signaling pathway (WP304)	0.758766	RPS6KB1,PTPN11,GRB2	0.0508475	1
Amino acid synthesis and interconversion (transamination) (WP3564)	0.763133	ASNS	0.047619	1
Metabolism of nitric oxide (WP1850)	0.763133	HSP90AA1	0.047619	1
Oncogene Induced Senescence (WP3308)	0.763133	CDK6	0.047619	1
Nicotine Activity on Dopaminergic Neurons (WP1602)	0.778851	CHRNB2	0.0454545	1
Interleukin-3, 5 and GM-CSF signaling (WP1840)	0.787869	INPPL1,PTPN11	0.0465116	1
JAK/STAT (WP2593)	0.787869	PIAS3,PTPN11	0.0465116	1
Signaling by FGFR2 (WP3338)	0.787869	SPRY2,PTPN11	0.0465116	1
Transcriptional activity of SMAD2/SMAD3:SMAD4 heterotrimer (WP2755)	0.787869	SMURF2,E2F5	0.0465116	1
Metastatic brain tumor (WP2249)	0.793528	CDK6	0.0434783	1
miR-targeted genes in muscle cell - TarBase (WP2005)	0.795934	LUZP1,CHORDC1,CORO1C,PGRMC1,CARHSP1,ITGA2,CCNG1,RTN4,SLC38A2,CPOX,SHOC2,NRP1,PDLIM5,RHEB,TMEM43,SEC24A,FNDC3B,CDK6,DOCK5,METTL7A,WDFY1,YWHAQ	0.0571429	1
Signaling by Retinoic Acid (WP3323)	0.79849	DLAT,RDH11	0.0454545	1
Spinal Cord Injury (WP2431)	0.802159	RHOC,CCNG1,RTN4,E2F5,CXCL10,CCR2	0.0508475	1
Angiogenesis overview (WP1993)	0.805514	NRP1,PTPN11,GRB2	0.046875	1
Oncostatin M Signaling Pathway (WP2374)	0.813891	PIAS3,PTPN11,GRB2	0.0461538	1
Aryl Hydrocarbon Receptor Pathway (WP2873)	0.818326	HSP90AA1,PTGES3	0.0434783	1
Inositol phosphate metabolism (WP2741)	0.818326	NUDT4,INPPL1	0.0434783	1
Interleukin-2 signaling (WP2732)	0.820029	INPPL1	0.04	1
Signal Transduction of S1P Receptor (WP26)	0.820029	S1PR5	0.04	1
TSLP Signaling Pathway (WP2203)	0.827574	EIF4EBP1,PTPN11	0.0425532	1
Platelet homeostasis (WP1885)	0.82973	PPP2R5B,STIM1,PTPN11	0.0447761	1
Rac1/Pak1/p38/MMP-2 pathway (WP3303)	0.82973	EIF4EBP1,PTPN11,GRB2	0.0447761	1
Interferon gamma signaling (WP1836)	0.830079	CD44,PTPN1,PTPN11,B2M	0.0465116	1
Detoxification of Reactive Oxygen Species (WP2824)	0.831977	TXN	0.0384615	1
EPO Receptor Signaling (WP581)	0.831977	GRB2	0.0384615	1
PPAR Alpha Pathway (WP2878)	0.831977	PLTP	0.0384615	1
Mitotic Prometaphase (WP2652)	0.833453	NDEL1,ZWINT,SKA2,RANGAP1,PPP2R5B	0.047619	1
Senescence and Autophagy in Cancer (WP615)	0.833453	CD44,ATG10,ATG16L1,ATG12,ING1	0.047619	1
Diurnally Regulated Genes with Circadian Orthologs (WP410)	0.836396	PIGF,DNAJA1	0.0416667	1
Effects of PIP2 hydrolysis (WP1809)	0.843133	DAGLB	0.037037	1
AMPK Signaling (WP1403)	0.8444	RPS6KB1,EIF4EBP1,PRKAG1	0.0434783	1
Glycolysis and Gluconeogenesis (WP534)	0.844808	DLAT,LDHB	0.0408163	1
Imatinib Resistance in Chronic Myeloid Leukemia (WP2946)	0.852825	PTP4A2,CDK6	0.04	1
PI Metabolism (WP2747)	0.852825	INPPL1,MTMR7	0.04	1
Nanoparticle-mediated activation of receptor signaling (WP2643)	0.853549	GRB2	0.0357143	1
Selenium Micronutrient Network (WP15)	0.855484	PRDX4,TXN,SEPHS2,SERPINA3	0.0444444	1
Interferon alpha/beta signaling (WP1835)	0.860463	PTPN1,PTPN11	0.0392157	1
Prostate Cancer (WP2263)	0.861779	SPRY2,RHEB,EIF4EBP1,PTPN11,GRB2	0.0454545	1
YAP1- and WWTR1 (TAZ)-stimulated gene expression (WP2738)	0.863275	HIPK2	0.0344828	1
TCR Signaling Pathway (WP69)	0.866929	FAS,PTPN11,GRB2,CCR5	0.0434783	1
Signaling by FGFR1 (WP3335)	0.867737	SPRY2,PTPN11	0.0384615	1
tRNA processing in the nucleus (WP3552)	0.867737	CPSF4,XPOT	0.0384615	1
Primary Focal Segmental Glomerulosclerosis FSGS (WP2572)	0.870477	CR1,CD80,YWHAQ	0.0410959	1
TNF alpha Signaling Pathway (WP231)	0.872354	PYGL,HSP90AA1,TXN,GRB2	0.0430108	1
Gastric Cancer Network 1 (WP2361)	0.872356	RNF216	0.0333333	1
Inflammatory Response Pathway (WP453)	0.872356	CD80	0.0333333	1
Signaling by NOTCH2 (WP2718)	0.872356	GZMB	0.0333333	1
Signaling by Robo receptor (WP1918)	0.872356	SOS2	0.0333333	1
Integrated Lung Cancer Pathway (WP2512)	0.876362	SH2D1A,FAS,MKKS	0.0405405	1
Peptide GPCRs (WP24)	0.876362	CCR2,CX3CR1,CCR5	0.0405405	1
Gastric Cancer Network 2 (WP2363)	0.880834	CACYBP	0.0322581	1
Host Interactions with Influenza Factors (WP2771)	0.880834	CPSF4	0.0322581	1
Statin Pathway (WP430)	0.880834	PLTP	0.0322581	1
T-Cell Receptor and Co-stimulatory Signaling (WP2583)	0.880834	PDCD1	0.0322581	1
tRNA modification in the nucleus and cytosol (WP3561)	0.880834	URM1	0.0322581	1
Glycerophospholipid biosynthesis (WP2740)	0.882635	LPIN1,LPIN2,LPCAT4,ABHD4	0.0421053	1
Human Complement System (WP2806)	0.882635	ITGB2,ITGA2,CR1,TXN	0.0421053	1
Transport of inorganic cations/anions and amino acids/oligopeptides (WP1936)	0.882635	SLC38A2,SLC20A1,SLC9A1,SLC9A7	0.0421053	1
miR-targeted genes in squamous cell - TarBase (WP2006)	0.888154	RTN4,SLC38A2,NRP1,RHEB,TMEM43,FNDC3B,YWHAQ	0.0457516	1
Constitutive Androstane Receptor Pathway (WP2875)	0.88875	HSP90AA1	0.03125	1
Signaling by PDGF (WP1916)	0.88875	PTPN11	0.03125	1
Trans-sulfuration and one carbon metabolism (WP2525)	0.88875	GSS	0.03125	1
Cargo concentration in the ER (WP3560)	0.896141	SEC24A	0.030303	1
Phase II conjugation (WP1880)	0.896704	AS3MT,OPLAH,GGT7,GSS	0.0408163	1
Myometrial Relaxation and Contraction Pathways (WP289)	0.899219	GRK5,YWHAH,CRCP,RGS16,ATF5,RGS3,YWHAQ	0.0448718	1
miR-targeted genes in adipocytes - TarBase (WP2001)	0.903042	TMEM43	0.0294118	1
Monoamine GPCRs (WP58)	0.903042	ADRB2	0.0294118	1
Pregnane X Receptor pathway (WP2876)	0.903042	HSP90AA1	0.0294118	1
Signaling by ERBB4 (WP2781)	0.903042	WWP1	0.0294118	1
Allograft Rejection (WP2328)	0.906933	GZMB,FAS,CD80	0.0375	1
Complement cascade (WP1798)	0.909485	CR1	0.0285714	1
Protein folding (WP1892)	0.909485	PFDN2	0.0285714	1
RHO GTPases Activate WASPs and WAVEs (WP3388)	0.909485	CYFIP1	0.0285714	1
Preimplantation Embryo (WP3527)	0.909643	MXD1,E2F5	0.0338983	1
Fatty acid, triacylglycerol, and ketone body metabolism (WP1817)	0.913147	LPIN1,ELOVL7,LPIN2,LPCAT4	0.0392157	1
Oxidative phosphorylation (WP623)	0.9145	GZMB,NDUFS5	0.0333333	1
Signaling Pathways in Glioblastoma (WP2261)	0.919498	SPRY2,CDK6,GRB2	0.0361446	1
MyD88-independent TLR3/TLR4 cascade (WP2752)	0.921117	PTPN11	0.027027	1
Zinc homeostasis (WP3529)	0.921117	SLC39A8	0.027027	1
Notch Signaling Pathway (WP61)	0.923488	SAP30,SPEN	0.0322581	1
Collagen degradation (WP2708)	0.92636	ADAM9	0.0263158	1
ATM Signaling Pathway (WP2516)	0.931256	RAD9A	0.025641	1
Fanconi Anemia Pathway (WP3569)	0.931256	FANCF	0.025641	1
Endochondral Ossification (WP474)	0.931581	SLC38A2,ENPP1	0.03125	1
Calcium Regulation in the Cardiac Cell (WP536)	0.935685	GRK5,YWHAH,RGS16,ADRB2,RGS3,YWHAQ	0.0402685	1
Signaling by SCF-KIT (WP2713)	0.935826	PTPN11	0.025	1
Signaling by Type 1 Insulin-like Growth Factor 1 Receptor (IGF1R) (WP2677)	0.935826	PTPN11	0.025	1
Asparagine N-linked glycosylation (WP1785)	0.937044	MAN2A1,MAN1C1,ALG10	0.0340909	1
TSH signaling pathway (WP2032)	0.938859	RPS6KB1,RBL2	0.030303	1
ER to Golgi Anterograde Transport (WP3542)	0.940093	SEC24A	0.0243902	1
Netrin-1 signaling (WP1868)	0.940093	PTPN11	0.0243902	1
NOD pathway (WP1433)	0.940093	HSP90AA1	0.0243902	1
Adipogenesis (WP236)	0.940484	GADD45B,LPIN1,LPIN2,FAS,RBL2	0.0381679	1
L1CAM interactions (WP1843)	0.943017	ITGA2,NRP1,L1CAM	0.0333333	1
DNA Replication (WP466)	0.944077	DBF4	0.0238095	1
FAS pathway and Stress induction of HSP regulation (WP314)	0.944077	FAS	0.0238095	1
G1 to S cell cycle control (WP45)	0.945399	E2F5,CDK6	0.0294118	1
miRNAs involved in DNA damage response (WP1545)	0.947796	CDK6	0.0232558	1
Chromatin modifying enzymes (WP3362)	0.949364	KANSL2,SAP30,SAP18,TAF9	0.0350877	1
Eukaryotic Transcription Initiation (WP405)	0.951268	TAF9	0.0227273	1
Nucleotide-binding domain, leucine rich repeat containing receptor (NLR) signaling pathways (WP2763)	0.951268	TXN	0.0227273	1
Respiratory electron transport, ATP synthesis by chemiosmotic coupling, and heat production by uncoupling proteins. (WP1902)	0.951649	NDUFB3,COX20,NDUFS5,NDUFAF2	0.0347826	1
Parkinsons Disease Pathway (WP2371)	0.953974	PINK1,SYT11	0.028169	1
GPVI-mediated activation cascade (WP1826)	0.95451	PTPN11	0.0222222	1
Sphingolipid metabolism (WP2788)	0.956535	ARSB,VAPB	0.0277778	1
Aryl Hydrocarbon Receptor (WP2586)	0.957536	HSP90AA1	0.0217391	1
DNA Damage Bypass (WP1803)	0.957536	REV1	0.0217391	1
Heart Development (WP1591)	0.957536	PTPN11	0.0217391	1
Tryptophan metabolism (WP465)	0.957536	AFMID	0.0217391	1
Ectoderm Differentiation (WP2858)	0.957768	FHL2,AHI1,SPRY2,KIFC3,SMURF1	0.0359712	1
Signaling by Rho GTPases (WP1917)	0.957948	RHOC,RHOQ,SOS2,ARHGEF12	0.0338983	1
Energy Metabolism (WP1541)	0.960362	PRKAG1	0.0212766	1
Hematopoietic Stem Cell Differentiation (WP2849)	0.960362	MXI1	0.0212766	1
Selenium Metabolism and Selenoproteins (WP28)	0.960362	SEPHS2	0.0212766	1
B Cell Receptor Signaling Pathway (WP23)	0.962025	PIK3AP1,PTPN11,GRB2	0.0306122	1
Mitotic Metaphase and Anaphase (WP2757)	0.963499	NDEL1,ZWINT,SKA2,RANGAP1,PPP2R5B,ANAPC10	0.0368098	1
Signalling by NGF (WP1976)	0.965462	RTN4	0.0204082	1
Metabolism of nucleotides (WP1851)	0.965479	ADPRM,TXN	0.0263158	1
BDNF signaling pathway (WP2380)	0.966102	RPS6KB1,CYFIP1,EIF4EBP1,PTPN11,GRB2	0.0347222	1
GPCRs, Other (WP117)	0.967475	ADORA2A,ADRB2,CCR5	0.029703	1
Transport of glucose and other sugars, bile salts and organic acids, metal ions and amine compounds (WP1935)	0.967475	SLC41A1,SLC22A15,SLC39A8	0.029703	1
Apoptotic execution phase (WP1784)	0.96776	TJP2	0.02	1
Deadenylation-dependent mRNA decay (WP2659)	0.96776	LSM1	0.02	1
Mitochondrial biogenesis (WP3331)	0.96776	PRKAG1	0.02	1
Class I MHC mediated antigen processing &amp; presentation (WP3577)	0.96841	SMURF2,UBE2O,ASB1,UBE2K,SEC24A,ANAPC10,SMURF1,STUB1,WWP1,B2M,ARIH2	0.0415094	1
Signaling by VEGF (WP1919)	0.969121	HSP90AA1,NRP1,CYFIP1	0.0294118	1
PIP3 activates AKT signaling (WP2653)	0.969259	PTPN11,CD80	0.025641	1
Synaptic Vesicle Pathway (WP2267)	0.969906	STX3	0.0196078	1
Translation Factors (WP107)	0.969906	EIF4EBP1	0.0196078	1
Wnt Signaling Pathway Netpath (WP363)	0.969906	CDK6	0.0196078	1
miR-targeted genes in epithelium - TarBase (WP2002)	0.969977	CORO1C,PGRMC1,CCNG1,RTN4,SLC38A2,NRP1,PDLIM5,RHEB,TMEM43,FNDC3B,CDK6,DOCK5,WDFY1,YWHAQ	0.0433437	1
Defensins (WP2671)	0.97191	CCR2	0.0192308	1
XBP1(S) activates chaperone genes (WP3472)	0.97191	PPP2R5B	0.0192308	1
miR-targeted genes in lymphocytes - TarBase (WP2004)	0.972791	LUZP1,CHORDC1,CORO1C,PGRMC1,CARHSP1,ITGA2,RTN4,SLC38A2,CPOX,SHOC2,NRP1,PDLIM5,RHEB,NT5C3A,TMEM43,SEC24A,FNDC3B,CDK6,DOCK5,METTL7A,WDFY1,YWHAQ	0.0466102	1
Vitamin B12 Metabolism (WP1533)	0.97378	SERPINA3	0.0188679	1
Mitotic G1-G1/S phases (WP1858)	0.973871	DBF4,E2F5,RBL2,CDK6	0.03125	1
Copper homeostasis (WP3286)	0.975526	ADAM9	0.0185185	1
RANKL/RANK Signaling Pathway (WP2018)	0.977155	FHL2	0.0181818	1
Apoptosis (WP254)	0.978357	GZMB,FAS	0.0238095	1
IL-1 signaling pathway (WP195)	0.978677	PTPN11	0.0178571	1
Pathogenic Escherichia coli infection (WP2272)	0.978677	YWHAQ	0.0178571	1
Assembly of the primary cilium (WP3498)	0.979005	HSP90AA1,TCTN3,MKKS,TRAF3IP1,CEP76,TTBK2	0.0340909	1
Arachidonic acid metabolism (WP2650)	0.980097	PTGES3	0.0175439	1
Hedgehog 'on' state (WP3313)	0.980763	SMURF2,SMURF1	0.0232558	1
DNA Damage Response (only ATM dependent) (WP710)	0.981775	RBL2,SOS2,GRB2	0.0267857	1
Potassium Channels (WP2669)	0.98266	KCNK6	0.0169492	1
Mitotic Prophase (WP2654)	0.982724	LPIN1,LPIN2,PPP2R2D	0.0265487	1
Metabolism of water-soluble vitamins and cofactors (WP1857)	0.98291	TPK1,ENPP1	0.0227273	1
Mitochondrial translation (WP3310)	0.98291	MRPS6,MRPS36	0.0227273	1
Retinoblastoma (RB) in Cancer (WP2446)	0.98291	SAP30,CDK6	0.0227273	1
Complement and Coagulation Cascades (WP558)	0.983815	CR1	0.0166667	1
Apoptosis Modulation and Signaling (WP1772)	0.984823	CAPNS1,FAS	0.0222222	1
MAPK6/MAPK4 signaling (WP3307)	0.984823	MAPKAPK5,CDC14A	0.0222222	1
Oxidative Stress Induced Senescence (WP3404)	0.987499	TXN,MAPKAPK5,CDK6	0.0252101	1
Cytosolic sensors of pathogen-associated DNA (WP2794)	0.987717	CRCP	0.015625	1
G Protein Signaling Pathways (WP35)	0.988045	AKAP11,SLC9A1	0.0212766	1
Glycosaminoglycan metabolism (WP2743)	0.98816	CD44,SLC9A1,ARSB	0.025	1
Muscle contraction (WP1864)	0.988536	SORBS1	0.0153846	1
MAPK Signaling Pathway (WP382)	0.988783	SH2D1A,FAS,MAPKAPK5,SOS2,GRB2	0.0297619	1
Focal Adhesion (WP306)	0.989219	ITGB2,ITGA2,ITGAL,STYK1,PELO,GRB2	0.0314136	1
Signaling by Insulin receptor (WP1913)	0.9893	PTPN11	0.0151515	1
Folate Metabolism (WP176)	0.99068	SERPINA3	0.0147059	1
Endoderm Differentiation (WP2853)	0.992423	EOMES	0.0140845	1
Senescence-Associated Secretory Phenotype (SASP) (WP3391)	0.992614	ANAPC10,CDK6	0.0196078	1
Toll-like Receptor Signaling Pathway (WP75)	0.992614	CXCL10,CD80	0.0196078	1
Wnt Signaling Pathway and Pluripotency (WP399)	0.992614	PPM1J,CD44	0.0196078	1
Parkin-Ubiquitin Proteasomal System pathway (WP2359)	0.992928	STUB1	0.0138889	1
Electron Transport Chain (WP111)	0.993048	NDUFB3,NDUFS5	0.0194175	1
Circadian rythm related genes (WP3594)	0.993191	HOMER1,ADORA2A,FAS,CHRNB2,KLF10,ATF5	0.0298507	1
NGF signalling via TRKA from the plasma membrane (WP1873)	0.99384	ADORA2A	0.0135135	1
NoRC negatively regulates rRNA expression (WP3305)	0.993843	SAP30,SAP18	0.0190476	1
Cell Cycle Checkpoints (WP1775)	0.994023	DBF4,YWHAH,RAD9A,ANAPC10,YWHAQ	0.0276243	1
Arrhythmogenic Right Ventricular Cardiomyopathy (WP2118)	0.994252	ITGA2	0.0133333	1
Mesodermal Commitment Pathway (WP2857)	0.994635	EOMES	0.0131579	1
Extracellular matrix organization (WP2703)	0.995327	ITGA2	0.0128205	1
MHC class II antigen presentation (WP2679)	0.995327	SEC24A	0.0128205	1
HIV Life Cycle (WP2658)	0.995375	RANGAP1,TAF9,CCR5	0.0218978	1
Nucleotide Excision Repair (WP1980)	0.995461	PIAS3,INO80E	0.0181818	1
M/G1 Transition (WP2785)	0.995639	DBF4	0.0126582	1
Mitotic G2-G2/M phases (WP1859)	0.995984	HSP90AA1,CEP76	0.0178571	1
Signaling by the B Cell Receptor (BCR) (WP2746)	0.996223	PIK3AP1,STIM1	0.0176991	1
Regulation of toll-like receptor signaling pathway (WP1449)	0.996308	CXCL10,RNF216,CD80	0.0212766	1
APC/C-mediated degradation of cell cycle proteins (WP3557)	0.996456	ANAPC10	0.0121951	1
Degradation of beta-catenin by the destruction complex (WP2773)	0.996456	PPP2R5B	0.0121951	1
Cell junction organization (WP1793)	0.996913	CLDN12	0.0119048	1
Visual phototransduction (WP2776)	0.996913	RDH11	0.0119048	1
NRF2 pathway (WP2884)	0.99722	HSP90AA1,TXN,SLC39A8	0.0205479	1
RNA Polymerase I, RNA Polymerase III, and Mitochondrial Transcription (WP1905)	0.997374	RRN3,CRCP,SNAPC5	0.0204082	1
Host Interactions of HIV factors (WP2684)	0.997693	RANGAP1,B2M	0.0165289	1
Cytoplasmic Ribosomal Proteins (WP477)	0.997816	RPS6KB1	0.011236	1
Alzheimers Disease (WP2059)	0.998085	FAS,ATF6	0.016129	1
Corticotropin-releasing hormone (WP2355)	0.998225	HSP90AA1	0.0108696	1
Integrated Breast Cancer Pathway (WP1984)	0.99834	RHEB,RASGEF1A,HIPK2	0.0193548	1
EPH-Ephrin signaling (WP3309)	0.998344	HSP90AA1	0.0107527	1
mRNA Processing (WP411)	0.998507	CPSF4,TXNL4A	0.015625	1
Factors involved in megakaryocyte development and platelet production (WP1815)	0.998558	DOCK5	0.0105263	1
SIDS Susceptibility Pathways (WP706)	0.998757	YWHAH,CHRNB2,YWHAQ	0.01875	1
RNA Polymerase II Transcription (WP1906)	0.999372	TAF9	0.00934579	1
Beta-catenin independent WNT signaling (WP3558)	0.999453	SMURF2,SMURF1	0.0138889	1
Eukaryotic Translation Initiation (WP1812)	0.999586	EIF4EBP1	0.00884956	1
Regulation of lipid metabolism by Peroxisome proliferator-activated receptor alpha (PPARalpha) (WP2797)	0.999586	FHL2	0.00884956	1
Regulation of Actin Cytoskeleton (WP51)	0.99967	SLC9A1,SOS2	0.0131579	1
Iron uptake and transport (WP2670)	0.999728	ATP9A,WWP1,ATP10D,FLVCR1	0.0186916	1
Nuclear Receptors Meta-Pathway (WP2882)	0.999804	GADD45B,PLTP,HSP90AA1,TXN,SERPINB9,SERTAD2,SLC39A8,PTGES3	0.0249221	1
Integrated Pancreatic Cancer Pathway (WP2377)	0.999812	FAS,RHEB,GRB2	0.015625	1
Gene Silencing by RNA (WP3571)	0.999854	HSP90AA1	0.0078125	1
HDR through Homologous Recombination (HR) or Single Strand Annealing (SSA) (WP3567)	0.999881	RAD9A	0.00763359	1
Gastrin-CREB signalling pathway via PKC and MAPK (WP2664)	0.999919	GRK5,XCL2	0.0114943	1
GPCRs, Class A Rhodopsin-like (WP455)	0.999921	ADORA2A,ADRB2,CCR2,CX3CR1,CCR5	0.0190114	1
Neurotransmitter Receptor Binding And Downstream Transmission In The Postsynaptic Cell (WP2754)	0.999927	CHRNB2	0.00724638	1
Metabolism of carbohydrates (WP1848)	0.999952	PYGL	0.00694444	1
Vitamin D Receptor Pathway (WP2877)	0.999965	MXD1,ADRB2	0.0106952	1
Processing of Capped Intron-Containing Pre-mRNA (WP1889)	0.999968	TXNL4A	0.00666667	1
TCF dependent signaling in response to WNT (WP3339)	0.99998	SMURF2,PPP2R5B,RNF43	0.0131004	1
RAF/MAP kinase cascade (WP2735)	0.999986	PPP2R5B,RASGEF1A	0.00995025	1
Metapathway biotransformation (WP702)	0.999996	GSS	0.00558659	1
Influenza Life Cycle (WP2683)	0.999997	HSP90AA1	0.00549451	1
GPCR ligand binding (WP1825)	0.999998	XK,ADORA2A,XCL2,CXCL10,S1PR5,ADRB2,CCR2,CX3CR1,CCR5	0.0208333	1
Generic Transcription Pathway (WP1822)	1	ZNF394,ZNF248,ZNF34,ZNF213	0.0101266	1
GPCR downstream signaling (WP1824)	1	RHOC,GRK5,ADORA2A,XCL2,SOS2,CXCL10,S1PR5,ADRB2,CCR2,ARHGEF12,CCR5	0.0127315	1
Abacavir transport and metabolism (WP2712)	1		0	1
ABC-family proteins mediated transport (WP1780)	1		0	1
ACE Inhibitor Pathway (WP554)	1		0	1
Acetylcholine Synthesis (WP528)	1		0	1
Activated PKN1 stimulates transcription of AR (androgen receptor) regulated genes KLK2 and KLK3 (WP3397)	1		0	1
Activation of gene expression by SREBF (SREBP) (WP2706)	1		0	1
Activation of Matrix Metalloproteinases (WP2769)	1		0	1
Advanced glycosylation endproduct receptor signaling (WP1781)	1		0	1
Aflatoxin B1 metabolism (WP699)	1		0	1
AGE/RAGE pathway (WP2324)	1		0	1
Alanine and aspartate metabolism (WP106)	1		0	1
alpha-linolenic (omega3) and linoleic (omega6) acid metabolism (WP2724)	1		0	1
Amine-derived hormones (WP3548)	1		0	1
Amino acid conjugation of benzoic acid (WP521)	1		0	1
Amyloid formation (WP3547)	1		0	1
Amyotrophic lateral sclerosis (ALS) (WP2447)	1		0	1
Angiogenesis (WP1539)	1		0	1
Arachidonate Epoxygenase / Epoxide Hydrolase (WP678)	1		0	1
Aripiprazole Metabolic Pathway (WP2640)	1		0	1
Arylamine metabolism (WP694)	1		0	1
Assembly of collagen fibrils and other multimeric structures (WP2798)	1		0	1
Base-Excision Repair, AP Site Formation (WP3399)	1		0	1
BDNF Pathway (WP2152)	1		0	1
Benzo(a)pyrene metabolism (WP696)	1		0	1
Bile acid and bile salt metabolism (WP1788)	1		0	1
Biogenic Amine Synthesis (WP550)	1		0	1
Bladder Cancer (WP2828)	1		0	1
Blood Clotting Cascade (WP272)	1		0	1
BMAL1:CLOCK,NPAS2 activates circadian gene expression (WP3355)	1		0	1
BMI1 (WP2612)	1		0	1
Branched-chain amino acid catabolism (WP3556)	1		0	1
Butyrate-induced histone acetylation (WP2366)	1		0	1
C-type lectin receptors (CLRs) (WP3354)	1		0	1
Cardiac Hypertrophic Response (WP2795)	1		0	1
Cardiac Progenitor Differentiation (WP2406)	1		0	1
Catalytic cycle of mammalian FMOs (WP688)	1		0	1
Cell Differentiation - Index (WP2029)	1		0	1
Cell Differentiation - meta (WP2023)	1		0	1
Chemical Compounds to monitor Proteins (WP3295)	1		0	1
Cholesterol biosynthesis (WP1795)	1		0	1
Cholesterol Biosynthesis (WP197)	1		0	1
Circadian Clock (WP1797)	1		0	1
Codeine and Morphine Metabolism (WP1604)	1		0	1
Colchicine Metabolic Pathway (WP2536)	1		0	1
Collagen biosynthesis and modifying enzymes (WP2725)	1		0	1
Complement Activation (WP545)	1		0	1
Composition of Lipid Particles (WP3601)	1		0	1
Cori Cycle (WP1946)	1		0	1
Cytokines and Inflammatory Response (WP530)	1		0	1
Cytosine methylation (WP3585)	1		0	1
Cytosolic iron-sulfur cluster assembly (WP2690)	1		0	1
DAG and IP3 signaling (WP2688)	1		0	1
DDX1 as a regulatory component of the Drosha microprocessor (WP2942)	1		0	1
Demo (WP3590)	1		0	1
Demo_complete (WP3418)	1		0	1
Demo_step3 (WP3539)	1		0	1
Depolarization of the Presynaptic Terminal Triggers the Opening of Calcium Channels (WP1800)	1		0	1
Deregulation of Rab and Rab Effector Genes in Bladder Cancer (WP2291)	1		0	1
Diclofenac Metabolic Pathway (WP2491)	1		0	1
Differentiation of white and brown adipocyte (WP2895)	1		0	1
Differentiation Pathway (WP2848)	1		0	1
Dissolution of Fibrin Clot (WP1802)	1		0	1
DNA Damage Reversal (WP1804)	1		0	1
DNA Damage/Telomere Stress Induced Senescence (WP3565)	1		0	1
DNA Double Strand Break Response (WP3543)	1		0	1
DNA methylation (WP3359)	1		0	1
Dopamine metabolism (WP2436)	1		0	1
Dopaminergic Neurogenesis (WP2855)	1		0	1
Drug Induction of Bile Acid Pathway (WP2289)	1		0	1
DSCAM interactions (WP1808)	1		0	1
Dual hijack model of Vif in HIV infection (WP3300)	1		0	1
Effects of Nitric Oxide (WP1995)	1		0	1
Eicosanoid Synthesis (WP167)	1		0	1
eIF5A regulation in response to inhibition of the nuclear export system (WP3302)	1		0	1
Elastic fibre formation (WP2666)	1		0	1
Endosomal Sorting Complex Required For Transport (ESCRT) (WP3575)	1		0	1
Endothelin Pathways (WP2197)	1		0	1
Erythrocytes take up carbon dioxide and release oxygen (WP2744)	1		0	1
Erythrocytes take up oxygen and release carbon dioxide (WP2681)	1		0	1
Estrogen metabolism (WP697)	1		0	1
Estrogen Receptor Pathway (WP2881)	1		0	1
Estrogen signaling pathway (WP712)	1		0	1
Eukaryotic Translation Elongation (WP1811)	1		0	1
Eukaryotic Translation Termination (WP1813)	1		0	1
Evolocumab Mechanism (WP3408)	1		0	1
Extracellular vesicle-mediated signaling in recipient cells (WP2870)	1		0	1
Farnesoid X Receptor Pathway (WP2879)	1		0	1
Fatty Acid Beta Oxidation (WP143)	1		0	1
Fatty Acid Biosynthesis (WP357)	1		0	1
Fatty Acid Omega Oxidation (WP206)	1		0	1
Fc epsilon receptor (FCERI) signaling (WP2759)	1		0	1
Fcgamma receptor (FCGR) dependent phagocytosis (WP2719)	1		0	1
Felbamate Metabolism (WP2816)	1		0	1
Fertilization (WP2697)	1		0	1
Fluoropyrimidine Activity (WP1601)	1		0	1
Folate-Alcohol and Cancer Pathway (WP1589)	1		0	1
Formation of Fibrin Clot (Clotting Cascade) (WP1818)	1		0	1
FTO Obesity Variant Mechanism (WP3407)	1		0	1
GABA synthesis, release, reuptake and degradation (WP2685)	1		0	1
Ganglio Sphingolipid Metabolism (WP1423)	1		0	1
Gap junction trafficking and regulation (WP1820)	1		0	1
Gastric acid production (WP2596)	1		0	1
Gastric Histamine Release (WP2598)	1		0	1
Gastric pepsin release (WP2601)	1		0	1
Gene regulatory network modelling somitogenesis (WP2854)	1		0	1
Genes and (Common) Pathways Underlying Drug Addiction (WP2636)	1		0	1
Glial Cell Differentiation (WP2276)	1		0	1
Globo Sphingolipid Metabolism (WP1424)	1		0	1
Glucocorticoid &amp; Mineralcorticoid Metabolism (WP237)	1		0	1
Glucuronidation (WP698)	1		0	1
Glycine Metabolism (WP1495)	1		0	1
Glyoxylate metabolism and glycine degradation (WP3562)	1		0	1
GP1b-IX-V activation signalling (WP1823)	1		0	1
GPCRs, Class B Secretin-like (WP334)	1		0	1
GPCRs, Class C Metabotropic glutamate, pheromone (WP501)	1		0	1
Hair Follicle Development: Cytodifferentiation (Part 3 of 3) (WP2840)	1		0	1
Hair Follicle Development: Induction (Part 1 of 3) (WP2804)	1		0	1
Hair Follicle Development: Organogenesis (Part 2 of 3) (WP2839)	1		0	1
HDR through MMEJ (alt-NHEJ) (WP3570)	1		0	1
Hedgehog 'off' state (WP3316)	1		0	1
Hedgehog ligand biogenesis (WP3401)	1		0	1
Heroin metabolism (WP2645)	1		0	1
Hexose transport (WP1828)	1		0	1
Histone Modifications (WP2369)	1		0	1
Homologous recombination (WP186)	1		0	1
Hypothetical Network for Drug Addiction (WP666)	1		0	1
Hypoxia-mediated EMT and Stemness (WP2943)	1		0	1
IL-7 Signaling Pathway (WP205)	1		0	1
IL1 and megakaryotyces in obesity (WP2865)	1		0	1
IL17 signaling pathway (WP2112)	1		0	1
Incretin synthesis, secretion, and inactivation (WP2728)	1		0	1
Influenza A virus infection (WP1438)	1		0	1
Initiation of transcription and translation elongation at the HIV-1 LTR (WP3414)	1		0	1
Insulin processing (WP2736)	1		0	1
Insulin-like Growth Factor-2 mRNA Binding Proteins (IGF2BPs/IMPs/VICKZs) bind RNA (WP1789)	1		0	1
Integrated Cancer Pathway (WP1971)	1		0	1
Integration of energy metabolism (WP1831)	1		0	1
Interactome of polycomb repressive complex 2 (PRC2) (WP2916)	1		0	1
Interleukin-1 processing (WP1838)	1		0	1
Interleukin-1 signaling (WP1839)	1		0	1
Interleukin-7 signaling (WP2673)	1		0	1
Irinotecan Pathway (WP229)	1		0	1
Iron metabolism in placenta (WP2007)	1		0	1
ISG15 antiviral mechanism (WP2672)	1		0	1
Kinesins (WP1842)	1		0	1
Latent infection of Homo sapiens with Mycobacterium tuberculosis (WP2700)	1		0	1
let-7 inhibition of ES cell reprogramming (WP3299)	1		0	1
LGI-ADAM interactions (WP3392)	1		0	1
Lidocaine metabolism (WP2646)	1		0	1
Ligand-independent caspase activation via DCC (WP3317)	1		0	1
Lipid digestion, mobilization, and transport (WP2764)	1		0	1
Lipid storage and perilipins in skeletal muscle (WP2887)	1		0	1
Liver X Receptor Pathway (WP2874)	1		0	1
Mammary gland development pathway - Involution (Stage 4 of 4) (WP2815)	1		0	1
MAP kinase activation in TLR cascade (WP2792)	1		0	1
MAP3K8 (TPL2)-dependent MAPK1/3 activation (WP3576)	1		0	1
MAPK Cascade (WP422)	1		0	1
MAPK targets/ Nuclear events mediated by MAP kinases (WP1845)	1		0	1
Matrix Metalloproteinases (WP129)	1		0	1
Mecp2 and Associated Rett Syndrome (WP3584)	1		0	1
Meiotic recombination (WP2698)	1		0	1
Meiotic synapsis (WP2731)	1		0	1
Melanin biosynthesis (WP3377)	1		0	1
Melatonin metabolism and effects (WP3298)	1		0	1
Metabolism of Angiotensinogen to Angiotensins (WP2729)	1		0	1
Metabolism of non-coding RNA (WP2715)	1		0	1
Metabolism of polyamines (WP3555)	1		0	1
Metabolism of steroid hormones and vitamin D (WP2749)	1		0	1
Methionine De Novo and Salvage Pathway (WP3580)	1		0	1
Methionine IG (WP3532)	1		0	1
Methylation Pathways (WP704)	1		0	1
MFAP5-mediated ovarian cancer cell motility and invasiveness (WP3301)	1		0	1
MicroRNAs in cardiomyocyte hypertrophy (WP1544)	1		0	1
mir-124 predicted interactions with cell cycle and differentiation (WP3595)	1		0	1
miR-148a/miR-31/FIH1/HIF1&alpha;-Notch signaling in glioblastoma (WP3593)	1		0	1
miR-517 relationship with ARCN1 and USP1 (WP3596)	1		0	1
mir34a and TGIF2 in osteoclastogenesis (WP2866)	1		0	1
miRNA Biogenesis (WP2338)	1		0	1
miRNA targets in ECM and membrane receptors (WP2911)	1		0	1
miRs in Muscle Cell Differentiation (WP2012)	1		0	1
Miscellaneous transport and binding events (WP3320)	1		0	1
Mismatch Repair (WP3381)	1		0	1
Mismatch repair (WP531)	1		0	1
Mitochondrial Gene Expression (WP391)	1		0	1
Mitochondrial iron-sulfur cluster biogenesis (WP2702)	1		0	1
Mitochondrial LC-Fatty Acid Beta-Oxidation (WP368)	1		0	1
Mitochondrial protein import (WP2717)	1		0	1
Mitotic Telophase/Cytokinesis (WP2765)	1		0	1
mRNA Capping (WP1861)	1		0	1
mRNA Editing (WP1862)	1		0	1
Multi Drug Resistance Protein 1 (Glycoprotein 1) Regulation (WP2489)	1		0	1
MyD88 cascade initiated on plasma membrane (WP2801)	1		0	1
MyD88 dependent cascade initiated on endosome (WP2768)	1		0	1
MyD88:Mal cascade initiated on plasma membrane (WP2761)	1		0	1
Myogenesis (WP1865)	1		0	1
Nanoparticle triggered regulated necrosis (WP2513)	1		0	1
NCAM signaling for neurite out-growth (WP1866)	1		0	1
Nephrin interactions (WP1867)	1		0	1
Neural Crest Differentiation (WP2064)	1		0	1
Neurotoxicity of clostridium toxins (WP2665)	1		0	1
Neurotransmitter Clearance In The Synaptic Cleft (WP1870)	1		0	1
Neurotransmitter uptake and Metabolism In Glial Cells (WP1872)	1		0	1
Nicotine Activity on Chromaffin Cells (WP1603)	1		0	1
Nicotine Metabolism (WP1600)	1		0	1
Nifedipine Activity (WP259)	1		0	1
NIK--&gt;noncanonical NF-kB signaling (WP3545)	1		0	1
NLR Proteins (WP288)	1		0	1
Non-homologous end joining (WP438)	1		0	1
Nonhomologous End-Joining (NHEJ) (WP3550)	1		0	1
Nonsense-Mediated Decay (NMD) (WP2710)	1		0	1
Notch Signaling Pathway (WP268)	1		0	1
NOTCH1 regulation of human endothelial cell calcification (WP3413)	1		0	1
NR1D1 (REV-ERBA) represses gene expression (WP3394)	1		0	1
Nuclear Receptors (WP170)	1		0	1
Nuclear Receptors in Lipid Metabolism and Toxicity (WP299)	1		0	1
Nucleosome assembly (WP1874)	1		0	1
Nucleotide Metabolism (WP404)	1		0	1
O-linked glycosylation (WP3315)	1		0	1
One carbon donor (WP2190)	1		0	1
One Carbon Metabolism (WP241)	1		0	1
One Carbon Metabolism (WP3530)	1		0	1
Opioid Signalling (WP1978)	1		0	1
Osteoblast Signaling (WP322)	1		0	1
Osteopontin Signaling (WP1434)	1		0	1
Ovarian Infertility Genes (WP34)	1		0	1
Overview of nanoparticle effects (WP3287)	1		0	1
Oxidation by Cytochrome P450 (WP43)	1		0	1
Oxidative Stress (WP408)	1		0	1
Oxytocin signaling (WP2889)	1		0	1
Passive transport by Aquaporins (WP1877)	1		0	1
PCSK9-mediated LDLR degradation (WP2846)	1		0	1
Pentose Phosphate Pathway (WP134)	1		0	1
Peptide hormone biosynthesis (WP2691)	1		0	1
Peroxisomal beta-oxidation of tetracosanoyl-CoA (WP1941)	1		0	1
Peroxisomal lipid metabolism (WP1878)	1		0	1
Phase 1 - Functionalization of compounds (WP1879)	1		0	1
Physiological and Pathological Hypertrophy of the Heart (WP1528)	1		0	1
Platelet Aggregation (Plug Formation) (WP1884)	1		0	1
Polyol Pathway (WP690)	1		0	1
POU5F1 (OCT4), SOX2, NANOG activate genes related to proliferation (WP3333)	1		0	1
PRC2 methylates histones and DNA (WP3312)	1		0	1
Pre-NOTCH Expression and Processing (WP2786)	1		0	1
Processing of Capped Intronless Pre-mRNA (WP1890)	1		0	1
Prostaglandin Synthesis and Regulation (WP98)	1		0	1
Proteasome Degradation (WP183)	1		0	1
Quercetin and Nf-kB/ AP-1 Induced Cell Apoptosis (WP2435)	1		0	1
Regulated Necrosis (WP3383)	1		0	1
Regulation of Apoptosis (WP1896)	1		0	1
Regulation of beta-cell development (WP3513)	1		0	1
Regulation of DNA replication (WP1898)	1		0	1
Regulation of Hypoxia-inducible Factor (HIF) by oxygen (WP2727)	1		0	1
Regulation of Insulin-like Growth Factor (IGF) transport and uptake by Insulin-like Growth Factor Binding Proteins (IGFBPs) (WP2799)	1		0	1
Regulation of Microtubule Cytoskeleton (WP2038)	1		0	1
Regulation of mRNA stability by proteins that bind AU-rich elements (WP2733)	1		0	1
Resolution of Abasic Sites (AP sites) (WP3345)	1		0	1
Response to elevated platelet cytosolic Ca2+ (WP1903)	1		0	1
RHO GTPases activate IQGAPs (WP3330)	1		0	1
RHO GTPases activate KTN1 (WP3337)	1		0	1
RHO GTPases Activate NADPH Oxidases (WP3396)	1		0	1
RHO GTPases activate PAKs (WP3351)	1		0	1
RNA interference (WP2805)	1		0	1
RORA activates gene expression (WP3370)	1		0	1
ROS production in response to bacteria (WP3551)	1		0	1
S Phase (WP2772)	1		0	1
Sandbox Pathway (WP4)	1		0	1
Secretion of Hydrochloric Acid in Parietal Cells (WP2597)	1		0	1
Serotonin HTR1 Group and FOS Pathway (WP722)	1		0	1
Serotonin Receptor 2 and ELK-SRF/GATA4 signaling (WP732)	1		0	1
Serotonin Receptor 2 and STAT3 Signaling (WP733)	1		0	1
Serotonin Receptor 4/6/7 and NR3C Signaling (WP734)	1		0	1
Serotonin Transporter Activity (WP1455)	1		0	1
Sialic acid metabolism (WP3363)	1		0	1
Signal amplification (WP1908)	1		0	1
Signaling by Activin (WP2791)	1		0	1
Signaling by NODAL (WP2675)	1		0	1
Signaling by NOTCH1 (WP2720)	1		0	1
Signaling by NOTCH3 (WP2722)	1		0	1
Signaling by NOTCH4 (WP2721)	1		0	1
SIRT1 negatively regulates rRNA Expression (WP3364)	1		0	1
Small Ligand GPCRs (WP247)	1		0	1
Sphingolipid Metabolism (WP1422)	1		0	1
SREBF and miR33 in cholesterol and lipid homeostasis (WP2011)	1		0	1
SRF and miRs in Smooth Muscle Differentiation and Proliferation (WP1991)	1		0	1
SRP-dependent cotranslational protein targeting to membrane (WP2737)	1		0	1
Steroid Biosynthesis (WP496)	1		0	1
Striated Muscle Contraction (WP383)	1		0	1
Structural Pathway of Interleukin 1 (IL-1) (WP2637)	1		0	1
Sulfation Biotransformation Reaction (WP692)	1		0	1
Sulfur amino acid metabolism (WP3574)	1		0	1
Sulindac Metabolic Pathway (WP2542)	1		0	1
SUMOylation (WP2778)	1		0	1
SUMOylation of DNA damage response and repair proteins (WP3327)	1		0	1
Synthesis and Degradation of Ketone Bodies (WP311)	1		0	1
Synthesis of DNA (WP1925)	1		0	1
Synthesis of wybutosine at G37 of tRNA(Phe) (WP3553)	1		0	1
Synthesis, secretion, and deacylation of Ghrelin (WP3436)	1		0	1
TAK1 activates NFkB by phosphorylation and activation of IKKs complex (WP2656)	1		0	1
Tamoxifen metabolism (WP691)	1		0	1
TarBasePathway (WP1992)	1		0	1
TCA and Urea cycles (WP1945)	1		0	1
TCA Cycle Nutrient Utilization and Invasiveness of Ovarian Cancer (WP2868)	1		0	1
TCR signaling (WP1927)	1		0	1
Telomere Maintenance (WP1928)	1		0	1
TET1,2,3 and TDG demethylate DNA (WP3372)	1		0	1
TFs Regulate miRNAs related to cardiac hypertrophy (WP1559)	1		0	1
TGF-beta Receptor Signaling (WP560)	1		0	1
Thrombin signalling through proteinase activated receptors (PARs) (WP1929)	1		0	1
Thyroxine (Thyroid Hormone) Production (WP1981)	1		0	1
TNF signaling (WP3380)	1		0	1
TNFR2 non-canonical NF-kB pathway (WP3398)	1		0	1
TNFs bind their physiological receptors (WP3350)	1		0	1
Toll Like Receptor 3 (TLR3) Cascade (WP3352)	1		0	1
TP53 Network (WP1742)	1		0	1
Trafficking and processing of endosomal TLR (WP2709)	1		0	1
TRAIL signaling (WP3400)	1		0	1
Trans-sulfuration pathway (WP2333)	1		0	1
Transcriptional regulation of pluripotent stem cells (WP2821)	1		0	1
Transcriptional regulation of white adipocyte differentiation (WP2751)	1		0	1
Transmission across Electrical Synapses (WP1934)	1		0	1
Transport of glycerol from adipocytes to the liver by Aquaporins (WP1926)	1		0	1
Triacylglyceride Synthesis (WP325)	1		0	1
tRNA Aminoacylation (WP1938)	1		0	1
TWEAK Signaling Pathway (WP2036)	1		0	1
Type II diabetes mellitus (WP1584)	1		0	1
Type III interferon signaling (WP2113)	1		0	1
Ubiquinol biosynthesis (WP2734)	1		0	1
Uptake and function of anthrax toxins (WP3390)	1		0	1
Vasopressin regulates renal water homeostasis via Aquaporins (WP2662)	1		0	1
Vitamin A and Carotenoid Metabolism (WP716)	1		0	1
Vitamin D Metabolism (WP1531)	1		0	1
Wnt Signaling Pathway (WP428)	1		0	1

## Sheet: Negative.memory.B6.only
module.name	p.val	overlapping.genes	module.overlapping.ratio	adj.p
Eukaryotic Translation Elongation (WP1811)	0.00298547	RPL13,RPS27A,EEF1B2,RPS3A,RPS6,RPL6,RPL28,RPS4X,RPL4,EEF2,RPS2,RPS8,RPL18,RPS17,RPS15,RPL35,RPLP1	0.193182	1
Cytoplasmic Ribosomal Proteins (WP477)	0.00802712	RPL13,RPS27A,RPS6KA2,RPS3A,RPS6,RPL6,RPL28,RPS4X,RPL4,RPS2,RPS8,RPL18,RPS17,RPS15,RPL35,RPLP1	0.179775	1
alpha-linolenic (omega3) and linoleic (omega6) acid metabolism (WP2724)	0.0101823	FADS1,ACOT8,HSD17B4,ABCD1	0.4	1
Eukaryotic Translation Termination (WP1813)	0.0132245	RPL13,RPS27A,RPS3A,RPS6,RPL6,RPL28,RPS4X,RPL4,RPS2,RPS8,RPL18,RPS17,RPS15,RPL35,RPLP1	0.174419	1
Cholesterol biosynthesis (WP1795)	0.0134666	CYP51A1,SQLE,MSMO1,ARV1,DHCR24,IDI1	0.272727	1
SREBP signalling (WP1982)	0.0137786	CYP51A1,SEC23A,SQLE,SREBF2,GPAM,ACSS1,PRKAB1,LDLR,SEC31A,SCARB1,SEC24C,INSIG1,IDI1	0.183099	1
Eukaryotic Translation Initiation (WP1812)	0.0175257	RPL13,RPS27A,PABPC1,EIF3H,RPS3A,RPS6,RPL6,RPL28,RPS4X,RPL4,RPS2,RPS8,EIF4B,RPL18,RPS17,RPS15,RPL35,RPLP1	0.159292	1
Nonsense-Mediated Decay (NMD) (WP2710)	0.0210713	RPL13,SMG9,RPS27A,PABPC1,RPS3A,RPS6,RPL6,RPL28,RPS4X,RPL4,RPS2,RPS8,RPL18,RPS17,RPS15,RPL35,RPLP1	0.158879	1
Glycine Metabolism (WP1495)	0.0247259	SHMT1,SHMT2	0.666667	1
Resolution of Abasic Sites (AP sites) (WP3345)	0.0355427	RPA1,MPG,POLD4,RFC1,NEIL1,TDG,PARP2	0.205882	1
Regulation of cholesterol biosynthesis by SREBP (SREBF) (WP2686)	0.0358731	SEC23A,SREBF2,SEC24C,INSIG1	0.285714	1
Base-Excision Repair, AP Site Formation (WP3399)	0.0449401	MPG,NEIL1,TDG	0.333333	1
Cholesterol Biosynthesis (WP197)	0.0453913	CYP51A1,SQLE,MSMO1,IDI1	0.266667	1
SUMOylation of DNA damage response and repair proteins (WP3327)	0.0552374	RPA1,HDAC7,CBX2,CBX8,RAE1,NUP210,NSMCE1,PIAS1,TDG,PML,NUP107	0.15942	1
Branched-chain amino acid catabolism (WP3556)	0.0582164	SHMT1,IVD,MCCC1,HIBADH,ACAT1	0.217391	1
Type III interferon signaling (WP2113)	0.0598363	IRF9,STAT1,STAT2	0.3	1
Synthesis and Degradation of Ketone Bodies (WP311)	0.0725727	OXCT1,ACAT1	0.4	1
Initiation of transcription and translation elongation at the HIV-1 LTR (WP3414)	0.073736	NELFCD,HDAC7,HDAC3,HDAC4,NFKB1,HDAC1	0.1875	1
SRP-dependent cotranslational protein targeting to membrane (WP2737)	0.07889	RPL13,RPS27A,RPS3A,RPS6,RPL6,RPL28,RPS4X,RPL4,RPS2,RPS8,RPL18,RPS17,RPS15,RPL35,RPLP1	0.138889	1
Multi Drug Resistance Protein 1 (Glycoprotein 1) Regulation (WP2489)	0.0938053	ABCB1	1	1
Peroxisomal lipid metabolism (WP1878)	0.0958571	ACOT8,HSD17B4,ACOX3,ABCD1	0.210526	1
Homologous recombination (WP186)	0.115748	RPA1,POLD4,RAD51	0.230769	1
Allograft Rejection (WP2328)	0.1265	TGFB1,CD40,TUBA1B,HLA-DOA,STAT1,ABCB1,LRRK2,HLA-DMB,HLA-DMA,HLA-DQB1,HLA-DMB	0.1375	1
Oncogene Induced Senescence (WP3308)	0.127897	RPS27A,ETS2,ETS1,TP53	0.190476	1
Interferon type I signaling pathways (WP585)	0.129274	IRF9,MAP3K1,IFNAR1,STAT1,RPS6,PIAS1,STAT2,EIF4B	0.148148	1
Influenza Life Cycle (WP2683)	0.129354	RPL13,CALR,RPS27A,RAE1,RPS3A,RPS6,RPL6,NUP210,RPL28,IPO5,RPS4X,RPL4,HNRNPUL1,RPS2,RPS8,NUP107,PCBP2,RPL18,RPS17,RPS15,RPL35,RPLP1	0.120879	1
Pentose Phosphate Pathway (WP134)	0.134496	TALDO1,PGD	0.285714	1
DNA Damage Bypass (WP1803)	0.135309	TRIM25,RPA1,RPS27A,POLD4,VCP,RFC1,POLI	0.152174	1
Integrated Breast Cancer Pathway (WP1984)	0.13673	CTNNB1,ZNF655,DCAKD,XRCC3,TAB1,STAT1,ABL1,RAD51,NFKB1,HDAC1,PIAS1,TGFBR2,PML,USP38,ZMYND8,FOXO1,TP53,CDK7,RASGRP3	0.122581	1
Signaling by NOTCH1 (WP2720)	0.173049	ARRB1,RPS27A,HDAC7,HDAC3,TLE4,HDAC4,HDAC1,NCOR2,MAML2	0.134328	1
Evolocumab Mechanism (WP3408)	0.17882	LDLR	0.5	1
Methionine IG (WP3532)	0.17882	MTR	0.5	1
mir34a and TGIF2 in osteoclastogenesis (WP2866)	0.17882	TGIF2	0.5	1
PCSK9-mediated LDLR degradation (WP2846)	0.17882	LDLR	0.5	1
Interferon gamma signaling (WP1836)	0.180063	TRIM25,IRF9,IFNGR2,IRF5,TRIM5,TRIM21,PIAS1,PML,OASL,CAMK2B,TRIM5	0.127907	1
Folate Metabolism (WP176)	0.184034	INSR,SHMT1,MTR,GART,SHMT2,NFKB1,LDLR,SCARB1,TP53	0.132353	1
Interferon alpha/beta signaling (WP1835)	0.197838	IRF9,IFNAR1,IRF5,IP6K2,STAT2,OASL,BST2	0.137255	1
Mismatch repair (WP531)	0.203943	RPA1,RFC1	0.222222	1
Transcriptional activity of SMAD2/SMAD3:SMAD4 heterotrimer (WP2755)	0.211946	RPS27A,NEDD4L,MEN1,HDAC1,NCOR2,TGIF2	0.139535	1
RHO GTPases Activate WASPs and WAVEs (WP3388)	0.227336	ACTR3,ABL1,ARPC3,ACTB,ABI1	0.142857	1
TOR Signaling (WP1471)	0.245303	DDIT4,PRKAB1,PRR5,IDI1,RRAGA	0.138889	1
Insulin-like Growth Factor-2 mRNA Binding Proteins (IGF2BPs/IMPs/VICKZs) bind RNA (WP1789)	0.255867	IGF2BP2	0.333333	1
Sandbox Pathway (WP4)	0.255867	TP53	0.333333	1
Apoptosis Modulation by HSP70 (WP384)	0.261376	MAP3K1,CASP6,NFKB1	0.157895	1
Activation of gene expression by SREBF (SREBP) (WP2706)	0.265311	CYP51A1,SQLE,GPAM,IDI1	0.142857	1
One Carbon Metabolism (WP241)	0.265311	SHMT1,MTR,GART,SHMT2	0.142857	1
Pathogenic Escherichia coli infection (WP2272)	0.269402	TUBB,CTNNB1,TUBA1B,ABL1,ARPC3,ACTB,EZR	0.125	1
Trans-sulfuration pathway (WP2333)	0.276249	MTR,CSAD	0.181818	1
AGE/RAGE pathway (WP2324)	0.276367	INSR,MAPK9,STAT5B,STAT1,NFKB1,MSN,FOXO1,EZR	0.121212	1
One Carbon Metabolism (WP3530)	0.286952	SHMT1,MTR,GART,SHMT2	0.137931	1
Transcriptional regulation of white adipocyte differentiation (WP2751)	0.29455	TGFB1,MED16,MED24,MED23,SREBF2,HDAC3,HELZ2,NFKB1,NCOR2	0.116883	1
ATM Signaling Pathway (WP2516)	0.301098	MAPK9,ABL1,RAD51,FANCD2,TP53	0.128205	1
Fanconi Anemia Pathway (WP3569)	0.301098	RPA1,FANCE,RPS27A,FAN1,FANCD2	0.128205	1
Demo_step3 (WP3539)	0.325693	SQLE	0.25	1
Interleukin-1 processing (WP1838)	0.325693	NFKB1	0.25	1
Peroxisomal beta-oxidation of tetracosanoyl-CoA (WP1941)	0.325693	HSD17B4	0.25	1
Polyol Pathway (WP690)	0.325693	KHK	0.25	1
TET1,2,3 and TDG demethylate DNA (WP3372)	0.325693	TDG	0.25	1
Host Interactions with Influenza Factors (WP2771)	0.330861	TGFB1,RAE1,NUP210,NUP107	0.129032	1
Statin Pathway (WP430)	0.330861	SQLE,ACSS1,LDLR,SCARB1	0.129032	1
Globo Sphingolipid Metabolism (WP1424)	0.341212	ST6GAL1,ST8SIA1,GCNT1	0.136364	1
Translation Factors (WP107)	0.344008	EIF4EBP2,PABPC1,EIF3H,EEF1B2,EEF2,EIF4B	0.117647	1
Ganglio Sphingolipid Metabolism (WP1423)	0.348175	B4GALNT1,ST8SIA1	0.153846	1
RHO GTPases activate IQGAPs (WP3330)	0.348175	CTNNB1,MEN1	0.153846	1
TFs Regulate miRNAs related to cardiac hypertrophy (WP1559)	0.348175	TGFB1,NFKB1	0.153846	1
DNA Replication (WP466)	0.358585	RPA1,MCM5,POLD4,RFC1,MCM3	0.119048	1
Nanoparticle triggered autophagic cell death (WP2509)	0.367834	CHAF1A,INSR,UVRAG	0.130435	1
Cell Cycle (WP179)	0.372216	TGFB1,MCM5,HDAC7,HDAC3,MEN1,HDAC4,ABL1,MCM8,HDAC1,MCM3,TP53	0.106796	1
Fluoropyrimidine Activity (WP1601)	0.375075	XRCC3,ABCC5,TDG,TP53	0.121212	1
Vitamin B12 Metabolism (WP1533)	0.378614	INSR,MTR,SHMT2,NFKB1,LDLR,SCARB1	0.113208	1
Catalytic cycle of mammalian FMOs (WP688)	0.388973	FMO1	0.2	1
Triacylglyceride Synthesis (WP325)	0.394259	LIPE,AGPAT4,GPAM	0.125	1
Cardiac Hypertrophic Response (WP2795)	0.395953	TGFB1,MAP3K1,HDAC7,HDAC4,NFKB1,CDK7	0.111111	1
Bile acid and bile salt metabolism (WP1788)	0.397114	ACOT8,HSD17B4,HSD3B7,SLCO1A2	0.117647	1
miR-targeted genes in adipocytes - TarBase (WP2001)	0.397114	FADS1,CSRP1,HIPK3,TGFBR2	0.117647	1
Oncostatin M Signaling Pathway (WP2374)	0.409992	MAPK9,STAT5B,STAT1,NFKB1,RPS6,LDLR,TP53	0.107692	1
TGF-beta Receptor Signaling (WP560)	0.430535	TGFB1,CTNNB1,MAPK9,STAT1,NFKB1,TGFBR2	0.107143	1
Rac1/Pak1/p38/MMP-2 pathway (WP3303)	0.44165	CTNNB1,MAPK9,STAT5B,RAD51,NFKB1,FOXO1,TP53	0.104478	1
Melatonin metabolism and effects (WP3298)	0.446119	NFKB1,FOXO1,ECE1	0.115385	1
Demo_complete (WP3418)	0.44632	SQLE	0.166667	1
Lipid storage and perilipins in skeletal muscle (WP2887)	0.44632	LIPE	0.166667	1
Uptake and function of diphtheria toxin (WP3360)	0.44632	EEF2	0.166667	1
MHC class II antigen presentation (WP2679)	0.450774	SEC23A,HLA-DOA,CD74,SEC31A,HLA-DMB,HLA-DMA,SEC24C,HLA-DMB	0.102564	1
MAP3K8 (TPL2)-dependent MAPK1/3 activation (WP3576)	0.450816	RPS27A,NFKB1	0.125	1
Energy Metabolism (WP1541)	0.454476	TFAM,HDAC1,PRKAB1,UCP2,FOXO1	0.106383	1
TSLP Signaling Pathway (WP2203)	0.454476	MAPK9,STAT5B,STAT1,NFKB1,RPS6	0.106383	1
Nucleotide Excision Repair (WP1980)	0.458825	RPA1,RPS27A,POLD4,RFC1,ACTB,COPS7A,PIAS1,COPS4,PARP2,HMGN1,CDK7	0.1	1
Type II interferon signaling (IFNG) (WP619)	0.462204	IRF9,IFNGR2,STAT1,STAT2	0.108108	1
mTOR signalling (WP3318)	0.471385	RPS6,EIF4B,RRAGA	0.111111	1
IL-9 Signaling Pathway (WP22)	0.482976	STAT5B,STAT1	0.117647	1
Polycystic Kidney Disease Pathway (WP2571)	0.482976	MAP3K1,KCNN4	0.117647	1
TCA Cycle (WP78)	0.482976	DLST,MDH2	0.117647	1
Signaling by TGF-beta Receptor Complex (WP2742)	0.483376	TGFB1,RPS27A,NEDD4L,TGFBR2	0.105263	1
Myogenesis (WP1865)	0.496114	CTNNB1,ABL1,TCF12	0.107143	1
Abacavir transport and metabolism (WP2712)	0.498291	ABCB1	0.142857	1
Glial Cell Differentiation (WP2276)	0.498291	MSN	0.142857	1
ISG15 antiviral mechanism (WP2672)	0.498467	TRIM25,RPS27A,STAT1,RAE1,NUP210,NUP107	0.1	1
Deadenylation-dependent mRNA decay (WP2659)	0.510195	CNOT2,DCP1A,PABPC1,PARN,EIF4B	0.1	1
SREBF and miR33 in cholesterol and lipid homeostasis (WP2011)	0.513943	SREBF2,LDLR	0.111111	1
Regulation of mRNA stability by proteins that bind AU-rich elements (WP2733)	0.522773	PSMB4,TNPO1,RPS27A,ZFP36L1,DCP1A,PABPC1,PARN,PSME2	0.0963855	1
Signaling by SCF-KIT (WP2713)	0.524659	STAT5B,STAT1,GRAP2,SH2B3	0.1	1
Primary Focal Segmental Glomerulosclerosis FSGS (WP2572)	0.534209	TGFB1,CTNNB1,MYH9,INF2,PLAUR,CAMK2B,CD2AP	0.0958904	1
Small Ligand GPCRs (WP247)	0.543657	TBXA2R,CNR2	0.105263	1
TP53 Network (WP1742)	0.543657	ABL1,TP53	0.105263	1
Extracellular vesicle-mediated signaling in recipient cells (WP2870)	0.543739	TGFB1,CTNNB1,TGFBR2	0.1	1
Signaling by NOTCH2 (WP2718)	0.543739	FCER2,RPS27A,MAML2	0.1	1
Signaling by Robo receptor (WP1918)	0.543739	EVL,ABL1,CLASP2	0.1	1
The citric acid (TCA) cycle and respiratory electron transport (WP2766)	0.544696	DLST,MDH2,PDK2,PDP2	0.097561	1
Codeine and Morphine Metabolism (WP1604)	0.545388	ABCB1	0.125	1
NAD Biosynthesis II (from tryptophan) (WP2485)	0.545388	KMO	0.125	1
NR1D1 (REV-ERBA) represses gene expression (WP3394)	0.545388	HDAC3	0.125	1
tRNA processing in the nucleus (WP3552)	0.546022	POP1,RAE1,NUP210,CSTF2,NUP107	0.0961538	1
Cytosolic sensors of pathogen-associated DNA (WP2794)	0.563382	CTNNB1,POLR3F,NFKB1,TRIM21,TRIM56,IFI16	0.09375	1
FAS pathway and Stress induction of HSP regulation (WP314)	0.564286	MAP3K1,CASP6,ACTB,ARHGDIB	0.0952381	1
TWEAK Signaling Pathway (WP2036)	0.564286	CTNNB1,MAPK9,NFKB1,HDAC1	0.0952381	1
tRNA modification in the nucleus and cytosol (WP3561)	0.566547	THG1L,TRMT11,NSUN2	0.0967742	1
Syndecan interactions (WP2787)	0.57208	TGFB1,SDC4	0.1	1
Synthesis of DNA (WP1925)	0.577866	RPA1,MCM5,PSMB4,RPS27A,POLD4,MCM8,RFC1,MCM3,PSME2	0.0918367	1
Prolactin Signaling Pathway (WP2037)	0.578172	MAPK9,STAT5B,RPS6KA2,STAT1,NFKB1,RPS6,PPIA	0.0921053	1
HDR through Homologous Recombination (HR) or Single Strand Annealing (SSA) (WP3567)	0.579058	RPA1,RPS27A,XRCC3,POLD4,KAT5,ABL1,RAD51,RFC1,TIPIN,TOPBP1,RMI2,RHNO1	0.0916031	1
IL-4 Signaling Pathway (WP395)	0.580553	STAT5B,STAT1,NFKB1,IL4R,SOCS5	0.0925926	1
JAK/STAT (WP2593)	0.583405	MAPK9,STAT5B,STAT1,PPIA	0.0930233	1
Composition of Lipid Particles (WP3601)	0.588068	LDLR	0.111111	1
Cytosine methylation (WP3585)	0.588068	TDG	0.111111	1
NLR Proteins (WP288)	0.588068	CD40	0.111111	1
Signaling by Leptin (WP3374)	0.588068	STAT5B	0.111111	1
Trans-sulfuration and one carbon metabolism (WP2525)	0.588641	SHMT1,MTR,SHMT2	0.09375	1
TGF-beta Signaling Pathway (WP366)	0.589962	TGFB1,MAPK9,DCP1A,TAB1,NEDD4L,PIAS2,HDAC1,ETS1,PIAS1,TGFBR2,PML,TP53	0.0909091	1
Asparagine N-linked glycosylation (WP1785)	0.591162	CALR,MAN1A2,MGAT1,ST6GAL1,SRD5A3,MAN2A2,MLEC,ALG11	0.0909091	1
ABC-family proteins mediated transport (WP1780)	0.60203	ABCC5,ABCB1,ABCB8,ABCD1	0.0909091	1
Interleukin-11 Signaling Pathway (WP2332)	0.60203	TGFB1,STAT1,RPS6,PIAS1	0.0909091	1
Androgen receptor signaling pathway (WP138)	0.604263	CALR,CTNNB1,KAT5,PIAS2,HDAC1,NCOR2,PIAS1,FOXO1	0.0898876	1
DNA Damage Response (only ATM dependent) (WP710)	0.61342	TCF7,TGFB1,INSR,CTNNB1,MAPK9,MAP3K1,ABL1,NFKB1,LDLR,TP53	0.0892857	1
M/G1 Transition (WP2785)	0.620044	RPA1,MCM5,PSMB4,RPS27A,MCM8,MCM3,PSME2	0.0886076	1
Signaling by EGFR (WP1910)	0.620142	RPS27A,PAG1,EPN1,SH3KBP1	0.0888889	1
DNA Damage Response (WP707)	0.624011	ABL1,RAD51,RFC1,FANCD2,PML,TP53	0.0882353	1
Signaling by the B Cell Receptor (BCR) (WP2746)	0.624858	CD79A,PSMB4,RPS27A,CBLB,NFKB1,CD19,SH3KBP1,RASGRP3,PPIA,PSME2	0.0884956	1
Fatty Acid Biosynthesis (WP357)	0.624991	ACSL3,ACAA2	0.0909091	1
MyD88 cascade initiated on plasma membrane (WP2801)	0.624991	MAP3K1,TAB1	0.0909091	1
ATF6-alpha activates chaperone genes (WP2655)	0.626746	CALR	0.1	1
HDR through MMEJ (alt-NHEJ) (WP3570)	0.626746	PARP2	0.1	1
Interleukin-6 signaling (WP2704)	0.626746	IL6R	0.1	1
Mammary gland development pathway - Involution (Stage 4 of 4) (WP2815)	0.626746	TP53	0.1	1
Nanoparticle triggered regulated necrosis (WP2513)	0.626746	FTL	0.1	1
Neurotoxicity of clostridium toxins (WP2665)	0.626746	VAMP2	0.1	1
Steroid Biosynthesis (WP496)	0.626746	HSD17B4	0.1	1
Fatty Acid Beta Oxidation (WP143)	0.6306	LIPE,ACAT1,ACSL3	0.0882353	1
p38 MAPK Signaling Pathway (WP400)	0.6306	MAP3K1,STAT1,HMGN1	0.0882353	1
Estrogen signaling pathway (WP712)	0.649482	MAPK9,NFKB1	0.0869565	1
Metabolism of non-coding RNA (WP2715)	0.654773	WDR77,RAE1,NUP210,NUP107	0.0851064	1
Degradation of beta-catenin by the destruction complex (WP2773)	0.659533	TCF7,PSMB4,CTNNB1,RPS27A,TLE4,HDAC1,PSME2	0.0853659	1
Interleukin-7 signaling (WP2673)	0.661796	STAT5B	0.0909091	1
MyD88:Mal cascade initiated on plasma membrane (WP2761)	0.669499	RPS27A,MAP3K1,TAB1	0.0833333	1
Angiogenesis (WP1539)	0.672684	ARNT,TIMP2	0.0833333	1
IL1 and megakaryotyces in obesity (WP2865)	0.672684	TIMP2,NFKB1	0.0833333	1
MAP kinase activation in TLR cascade (WP2792)	0.672684	MAPK9,TAB1	0.0833333	1
Post-translational modification: synthesis of GPI-anchored proteins (WP1887)	0.672684	PIGT,PLAUR	0.0833333	1
Signalling by NGF (WP1976)	0.687221	RPS27A,HDAC3,NFKB1,HDAC1	0.0816327	1
Structural Pathway of Interleukin 1 (IL-1) (WP2637)	0.687221	MAPK9,MAP3K1,TAB1,NFKB1	0.0816327	1
Alanine and aspartate metabolism (WP106)	0.693558	ASS1	0.0833333	1
Iron metabolism in placenta (WP2007)	0.693558	MCOLN1	0.0833333	1
RAF-independent MAPK1/3 activation (WP3332)	0.693558	IL6R	0.0833333	1
Rap1 signalling (WP1895)	0.693558	RAPGEF4	0.0833333	1
IL-7 Signaling Pathway (WP205)	0.694623	STAT5B,STAT1	0.08	1
MyD88 dependent cascade initiated on endosome (WP2768)	0.694623	MAP3K1,TAB1	0.08	1
Regulation of Hypoxia-inducible Factor (HIF) by oxygen (WP2727)	0.694623	ARNT,RPS27A	0.08	1
Sulfur amino acid metabolism (WP3574)	0.694623	MTR,CSAD	0.08	1
Imatinib Resistance in Chronic Myeloid Leukemia (WP2946)	0.702615	BCL11A,ABL1,ABCB1,SPRED2	0.08	1
Mitochondrial biogenesis (WP3331)	0.702615	TFAM,HDAC3,HELZ2,PRKAB1	0.08	1
Amyotrophic lateral sclerosis (ALS) (WP2447)	0.705311	CST3,CCS,TP53	0.0789474	1
Cellular response to heat stress (WP3395)	0.708142	RPA1,RAE1,VCP,NUP210,CCAR2,NUP107,CAMK2B	0.0813953	1
Host Interactions of HIV factors (WP2684)	0.709579	PSMB4,SLC25A5,RPS27A,BANF1,RAE1,NUP210,ELMO1,NUP107,PPIA,PSME2	0.0826446	1
EPO Receptor Signaling (WP581)	0.715332	STAT5B,STAT1	0.0769231	1
TAK1 activates NFkB by phosphorylation and activation of IKKs complex (WP2656)	0.715332	TAB1,NFKB1	0.0769231	1
Regulation of DNA replication (WP1898)	0.717481	MCM5,PSMB4,RPS27A,MCM8,MCM3,PSME2	0.08	1
Histidine, lysine, phenylalanine, tyrosine, proline and tryptophan catabolism (WP3573)	0.722069	DLST,QDPR,KMO	0.0769231	1
Advanced glycosylation endproduct receptor signaling (WP1781)	0.722339	CAPZA1	0.0769231	1
Dissolution of Fibrin Clot (WP1802)	0.722339	PLAUR	0.0769231	1
Estrogen Receptor Pathway (WP2881)	0.722339	GPAM	0.0769231	1
Osteopontin Signaling (WP1434)	0.722339	NFKB1	0.0769231	1
Signaling by Activin (WP2791)	0.722339	ACVR1B	0.0769231	1
S Phase (WP2772)	0.728731	RPA1,MCM5,PSMB4,RPS27A,POLD4,MCM8,RFC1,MCM3,CDK7,PSME2	0.0813008	1
Retinoblastoma (RB) in Cancer (WP2446)	0.730637	RPA1,ZNF655,ABL1,HDAC1,SUV39H1,MCM3,TP53	0.0795455	1
Signaling by FGFR1 (WP3335)	0.73174	RPS27A,STAT5B,STAT1,CUX1	0.0769231	1
FSH signaling pathway (WP2035)	0.734848	RPS6,FOXO1	0.0740741	1
RORA activates gene expression (WP3370)	0.734848	HDAC3,HELZ2	0.0740741	1
IL-5 Signaling Pathway (WP127)	0.738076	STAT5B,STAT1,RPS6	0.075	1
TNF signaling (WP3380)	0.738076	RPS27A,TAB1,RBCK1	0.075	1
Apoptosis-related network due to altered Notch3 in ovarian cancer (WP2864)	0.745477	ABL1,NFKB1,HDAC1,ETS1	0.0754717	1
Fatty acid, triacylglycerol, and ketone body metabolism (WP1817)	0.752612	ACSF3,ACOT8,OXCT1,AGPAT4,GPAM,ACAT1,ACSL3,LCLAT1	0.0784314	1
ER to Golgi Anterograde Transport (WP3542)	0.753342	SEC23A,SEC31A,SEC24C	0.0731707	1
Netrin-1 signaling (WP1868)	0.753342	PITPNA,ABLIM1,EZR	0.0731707	1
Semaphorin interactions (WP1907)	0.754138	MYH9,PLXNA3,ARHGEF11,CFL1,PLXNC1	0.0757576	1
Copper homeostasis (WP3286)	0.758671	BACE1,CCS,FOXO1,TP53	0.0740741	1
IL-2 Signaling Pathway (WP49)	0.767885	STAT5B,STAT1,RPS6	0.0714286	1
tRNA Aminoacylation (WP1938)	0.767885	FARSB,IARS2,VARS2	0.0714286	1
RANKL/RANK Signaling Pathway (WP2018)	0.771329	MAPK9,TAB1,STAT1,NFKB1	0.0727273	1
TCR Signaling Pathway (WP69)	0.77195	TGFB1,MAPK9,CBLB,NFKB1,GRAP2,SH2B3,CD8A	0.076087	1
Activation of Matrix Metalloproteinases (WP2769)	0.772055	TIMP2	0.0666667	1
Fertilization (WP2697)	0.772055	HVCN1	0.0666667	1
Prolactin receptor signaling (WP2678)	0.772055	STAT5B	0.0666667	1
G1 to S cell cycle control (WP45)	0.777072	RPA1,MCM5,MCM3,TP53,CDK7	0.0735294	1
RIG-I/MDA5 mediated induction of IFN-alpha/beta pathways (WP1904)	0.777072	TRIM25,RPS27A,MAP3K1,NFKB1,PCBP2	0.0735294	1
Hexose transport (WP1828)	0.781721	RAE1,NUP210,NUP107	0.0697674	1
IL-6 signaling pathway (WP364)	0.781721	STAT1,IL6R,HDAC1	0.0697674	1
IL-1 signaling pathway (WP195)	0.783459	MAPK9,MAP3K1,TAB1,NFKB1	0.0714286	1
Inflammatory Response Pathway (WP453)	0.786664	CD40,IL4R	0.0666667	1
AMPK Signaling (WP1403)	0.787907	LIPE,INSR,PRKAB1,EEF2,TP53	0.0724638	1
Cori Cycle (WP1946)	0.793471	TALDO1	0.0625	1
Nephrin interactions (WP1867)	0.793471	CD2AP	0.0625	1
Osteoclast Signaling (WP12)	0.793471	IFNAR1	0.0625	1
Quercetin and Nf-kB/ AP-1 Induced Cell Apoptosis (WP2435)	0.793471	NFKB1	0.0625	1
RHO GTPases activate CIT (WP3376)	0.793471	MYH9	0.0625	1
TCA Cycle and PDHc (WP2453)	0.793471	DLST	0.0625	1
Signaling by Retinoic Acid (WP3323)	0.794869	RARG,PDK2,RDH16	0.0681818	1
Factors involved in megakaryocyte development and platelet production (WP1815)	0.799745	ABL1,HDAC1,JMJD1C,DOCK10,SH2B3,TP53,CAPZA1	0.0736842	1
Glycerophospholipid biosynthesis (WP2740)	0.799745	LPCAT3,AGPAT4,GPAM,PCYT2,MBOAT7,MBOAT1,LCLAT1	0.0736842	1
Gastric Cancer Network 2 (WP2363)	0.801844	CTNNB1,TP53	0.0645161	1
Hair Follicle Development: Organogenesis (Part 2 of 3) (WP2839)	0.801844	CTNNB1,NFKB1	0.0645161	1
T-Cell Receptor and Co-stimulatory Signaling (WP2583)	0.801844	NFKB1,CD8A	0.0645161	1
Thrombin signalling through proteinase activated receptors (PARs) (WP1929)	0.801844	GNA12,ARRB1	0.0645161	1
Metabolism of carbohydrates (WP1848)	0.804408	ENO2,MDH2,RPS27A,TALDO1,RAE1,PGD,KHK,NUP210,PHKG2,GALT,NUP107	0.0763889	1
Glycosaminoglycan metabolism (WP2743)	0.804859	NAGLU,SDC4,ABCC5,HEXA,GLB1L,GLCE,IDUA,HPSE,NDST1	0.075	1
MAPK Signaling Pathway (WP382)	0.805724	GNA12,ACVR1B,TGFB1,ARRB1,MAPK9,MAP3K1,TAB1,CASP6,NFKB1,PTPN7,TGFBR2,LRRK2,TP53	0.077381	1
Endoderm Differentiation (WP2853)	0.808341	TCF7,TGFB1,CTNNB1,PABPC1,STAT1	0.0704225	1
Apoptosis (WP254)	0.812145	MAP3K1,LTA,CASP6,NFKB1,IRF5,TP53	0.0714286	1
ACE Inhibitor Pathway (WP554)	0.812876	TGFB1	0.0588235	1
Drug Induction of Bile Acid Pathway (WP2289)	0.812876	ABCB1	0.0588235	1
Energy dependent regulation of mTOR by LKB1-AMPK (WP2748)	0.812876	PRKAB1	0.0588235	1
Mitochondrial LC-Fatty Acid Beta-Oxidation (WP368)	0.812876	ACSL3	0.0588235	1
RHO GTPases Activate ROCKs (WP3365)	0.812876	MYH9	0.0588235	1
Constitutive Androstane Receptor Pathway (WP2875)	0.816058	ABCB1,FOXO1	0.0625	1
Hypothetical Network for Drug Addiction (WP666)	0.816058	NISCH,CAMK2B	0.0625	1
Signaling by ERBB2 (WP2780)	0.816058	MATK,RPS27A	0.0625	1
Signaling by PDGF (WP1916)	0.816058	STAT5B,STAT1	0.0625	1
Kit receptor signaling pathway (WP304)	0.816792	MATK,STAT5B,STAT1,RPS6	0.0677966	1
Aryl Hydrocarbon Receptor (WP2586)	0.819184	ARNT,NFKB1,NCOR2	0.0652174	1
B Cell Receptor Signaling Pathway (WP23)	0.824886	CD79A,MAPK9,NFKB1,CD19,ETS1,FOXO1,RASGRP3	0.0714286	1
MicroRNAs in cardiomyocyte hypertrophy (WP1544)	0.824886	TGFB1,CTNNB1,TAB1,HDAC7,HDAC4,NFKB1,CDK7	0.0714286	1
Cargo concentration in the ER (WP3560)	0.829352	SEC23A,SEC24C	0.0606061	1
ROS production in response to bacteria (WP3551)	0.829352	ATP6V1D,ATP6V1G2	0.0606061	1
Sialic acid metabolism (WP3363)	0.829352	ST6GAL1,ST8SIA1	0.0606061	1
miRNA Regulation of DNA Damage Response (WP1530)	0.829392	ABL1,RAD51,RFC1,FANCD2,PML,TP53	0.0697674	1
GABA synthesis, release, reuptake and degradation (WP2685)	0.830461	VAMP2	0.0555556	1
Miscellaneous transport and binding events (WP3320)	0.830461	NIPAL1	0.0555556	1
Mitophagy (WP3549)	0.830461	VDAC1	0.0555556	1
Signaling by NODAL (WP2675)	0.830461	ACVR1B	0.0555556	1
Pregnane X Receptor pathway (WP2876)	0.841774	ABCB1,FOXO1	0.0588235	1
Regulation of lipid metabolism by Peroxisome proliferator-activated receptor alpha (PPARalpha) (WP2797)	0.843618	FADS1,MED16,MED24,MED23,SREBF2,HDAC3,HELZ2,NCOR2	0.0707965	1
Metabolism of water-soluble vitamins and cofactors (WP1857)	0.845351	PANK3,SHMT1,MTR,SHMT2,MCCC1,PANK4	0.0681818	1
Phase 1 - Functionalization of compounds (WP1879)	0.845351	CYP51A1,CYP4F8,PAOX,ACSS1,ALDH1B1,FMO1	0.0681818	1
Notch Signaling Pathway (WP61)	0.845789	NFKB1,HDAC1,NCOR2,MAML2	0.0645161	1
Growth hormone receptor signaling (WP2657)	0.846394	STAT5B	0.0526316	1
Integrin alphaIIb beta3 signaling (WP1832)	0.846394	APBB1IP	0.0526316	1
Nucleotide Metabolism (WP404)	0.846394	OAZ1	0.0526316	1
Signaling by Hippo (WP2714)	0.846394	LATS2	0.0526316	1
TarBasePathway (WP1992)	0.846394	HDAC4	0.0526316	1
Neural Crest Differentiation (WP2064)	0.847484	CTNNB1,HDAC7,HDAC3,HDAC4,NFKB1,HDAC1,ETS1	0.0693069	1
EGF/EGFR Signaling Pathway (WP437)	0.848747	MAPK9,STAT5B,MAP3K1,CBLB,RPS6KA2,STAT1,ABL1,EPN1,SH3KBP1,FOXO1,CFL1,ABI1	0.0736196	1
Chromatin modifying enzymes (WP3362)	0.850382	ELP2,KAT5,ING5,HDAC1,ACTB,USP22,ELP6,ATXN7L3	0.0701754	1
Leptin signaling pathway (WP2034)	0.852588	STAT5B,STAT1,NFKB1,RPS6,FOXO1	0.0657895	1
Metabolism of nucleotides (WP1851)	0.852588	GART,NME4,CTPS1,NUDT15,IMPDH2	0.0657895	1
Gamma carboxylation, hypusine formation and arylsulfatase activation (WP2762)	0.85337	DPH5,EEF2	0.0571429	1
Protein folding (WP1892)	0.85337	TUBA1B,ACTB	0.0571429	1
Toll-like Receptor Signaling Pathway (WP75)	0.854475	CD40,MAPK9,TAB1,IFNAR1,STAT1,NFKB1,IRF5	0.0686275	1
Wnt Signaling Pathway and Pluripotency (WP399)	0.854475	TCF7,CTNNB1,MAPK9,PPP2R2C,LDLR,LRRK2,TP53	0.0686275	1
Mitotic G1-G1/S phases (WP1858)	0.859858	RPA1,MCM5,PSMB4,RPS27A,MCM8,HDAC1,MCM3,CDK7,PSME2	0.0703125	1
Selenium Micronutrient Network (WP15)	0.860075	INSR,MTR,NFKB1,LDLR,SCARB1,KMO	0.0666667	1
DNA Double Strand Break Response (WP3543)	0.860337	KPNA2,RPS27A,KAT5,ABL1,TP53	0.0649351	1
PI Metabolism (WP2747)	0.860504	PIKFYVE,MTMR14,INPP4B	0.06	1
Regulation of Apoptosis (WP1896)	0.860504	PSMB4,RPS27A,PSME2	0.06	1
EBV LMP1 signaling (WP262)	0.860832	NFKB1	0.05	1
Hypertrophy Model (WP516)	0.860832	WDR1	0.05	1
Mitochondrial Gene Expression (WP391)	0.860832	TFAM	0.05	1
Nanomaterial induced apoptosis (WP2507)	0.860832	CASP6	0.05	1
Urea cycle and metabolism of amino groups (WP497)	0.860832	ASS1	0.05	1
Endochondral Ossification (WP474)	0.862892	TGFB1,STAT5B,STAT1,HDAC4	0.0625	1
Hedgehog ligand biogenesis (WP3401)	0.862892	PSMB4,RPS27A,VCP,PSME2	0.0625	1
Glycogen Metabolism (WP500)	0.864186	PPP2R2C,PHKG2	0.0555556	1
Nuclear Receptors in Lipid Metabolism and Toxicity (WP299)	0.864186	RARG,ABCB1	0.0555556	1
Fc epsilon receptor (FCERI) signaling (WP2759)	0.871475	PSMB4,MAPK9,RPS27A,MAP3K1,TAB1,NFKB1,GRAP2,TXK,PSME2	0.0692308	1
Corticotropin-releasing hormone (WP2355)	0.873623	TGFB1,CTNNB1,ARRB1,MAPK9,NFKB1,ECE1	0.0652174	1
Senescence and Autophagy in Cancer (WP615)	0.873899	TGFB1,FKBP8,IL6R,IRF5,UVRAG,TP53,IFI16	0.0666667	1
Glycerophospholipid Biosynthetic Pathway (WP2533)	0.873914	PCYT2	0.047619	1
Regulation of Insulin-like Growth Factor (IGF) transport and uptake by Insulin-like Growth Factor Binding Proteins (IGFBPs) (WP2799)	0.873914	IGFBP4	0.047619	1
Tamoxifen metabolism (WP691)	0.873914	FMO1	0.047619	1
MyD88-independent TLR3/TLR4 cascade (WP2752)	0.874266	RPS27A,TAB1	0.0540541	1
Transport of vitamins, nucleosides, and related molecules (WP1937)	0.874266	SLC29A3,SLCO1A2	0.0540541	1
Adipogenesis (WP236)	0.876984	TGFB1,LIPE,CTNNB1,STAT5B,KLF7,STAT1,NCOR2,STAT2,FOXO1	0.0687023	1
Circadian Clock (WP1797)	0.877876	RPS27A,HDAC3,HELZ2	0.0576923	1
XBP1(S) activates chaperone genes (WP3472)	0.877876	SEC31A,CUL7,KLHDC3	0.0576923	1
Macroautophagy (WP3348)	0.878345	PRKAB1,MTMR14,UVRAG,RRAGA	0.0606061	1
BDNF signaling pathway (WP2380)	0.879261	CTNNB1,MAPK9,STAT5B,MAP3K1,STAT1,NFKB1,RPS6,EEF2,KCNA3,CFL1	0.0694444	1
EPH-Ephrin signaling (WP3309)	0.879975	MYH9,ACTR3,SDCBP,ARPC3,ACTB,CFL1	0.0645161	1
Wnt Signaling Pathway (WP428)	0.88549	CTNNB1,MAPK9,KREMEN1,LDLR	0.0597015	1
Complement Activation (WP545)	0.885767	CD55	0.0454545	1
Type II diabetes mellitus (WP1584)	0.885767	INSR	0.0454545	1
Human Complement System (WP2806)	0.891875	CALR,FCER2,CD40,CD55,CD19,PLAUR	0.0631579	1
Binding and Uptake of Ligands by Scavenger Receptors (WP2784)	0.892387	CALR,FTL	0.0512821	1
G13 Signaling Pathway (WP524)	0.892387	ARHGDIB,CFL1	0.0512821	1
PDGF Pathway (WP2526)	0.892387	MAP3K1,STAT1	0.0512821	1
APC/C-mediated degradation of cell cycle proteins (WP3557)	0.894128	PSMB4,RPS27A,ANAPC5,CDC16,PSME2	0.0609756	1
Metastatic brain tumor (WP2249)	0.896508	TP53	0.0434783	1
Processing of Capped Intronless Pre-mRNA (WP1890)	0.896508	CSTF2	0.0434783	1
RHO GTPases activate PAKs (WP3351)	0.896508	MYH9	0.0434783	1
Metabolism of polyamines (WP3555)	0.899968	PSMB4,PAOX,OAZ1,ASS1,PSME2	0.060241	1
ErbB Signaling Pathway (WP673)	0.900336	ABL1,FOXO1,TP53	0.0545455	1
trans-Golgi Network Vesicle Budding (WP3578)	0.90477	ARRB1,VAMP2,SNX5,FTL	0.0571429	1
HIV Life Cycle (WP2658)	0.906111	NELFCD,RPS27A,NEDD4L,BANF1,RAE1,NUP210,NUP107,CDK7,PPIA	0.0656934	1
Methionine De Novo and Salvage Pathway (WP3580)	0.906239	MTR	0.0416667	1
TCR signaling (WP1927)	0.906333	PSMB4,RPS27A,EVL,PAG1,NFKB1,GRAP2,PSME2	0.0630631	1
ATF4 activates genes (WP2753)	0.915056	PARN	0.04	1
Interleukin-2 signaling (WP2732)	0.915056	STAT5B	0.04	1
TNFs bind their physiological receptors (WP3350)	0.915056	LTA	0.04	1
Hair Follicle Development: Induction (Part 1 of 3) (WP2804)	0.915064	CTNNB1,NFKB1	0.047619	1
Hedgehog 'on' state (WP3313)	0.915839	PSMB4,ARRB1,RPS27A,DZIP1,PSME2	0.0581395	1
Sphingolipid metabolism (WP2788)	0.915973	GM2A,GLTP,HEXA,GLB1L	0.0555556	1
NIK--&gt;noncanonical NF-kB signaling (WP3545)	0.919003	PSMB4,RPS27A,PSME2	0.0517241	1
Integrated Pancreatic Cancer Pathway (WP2377)	0.921342	TGFB1,CTNNB1,MAPK9,STAT1,ABL1,RAD51,CST3,NFKB1,ABCB1,PIAS1,PML,FTL,TP53	0.0677083	1
miRNAs involved in DNA damage response (WP1545)	0.921568	ABL1,TP53	0.0465116	1
Vitamin A and Carotenoid Metabolism (WP716)	0.921568	RARG,SCARB1	0.0465116	1
Detoxification of Reactive Oxygen Species (WP2824)	0.923045	CCS	0.0384615	1
Insulin processing (WP2736)	0.923045	VAMP2	0.0384615	1
Regulation of beta-cell development (WP3513)	0.923045	FOXO1	0.0384615	1
TP53 Regulates Metabolic Genes (WP3349)	0.925983	DDIT4,PRKAB1,TP53,RRAGA	0.0540541	1
Eukaryotic Transcription Initiation (WP405)	0.927602	POLR1E,CDK7	0.0454545	1
Oxidative phosphorylation (WP623)	0.929613	NDUFS3,NDUFS2,NDUFS1	0.05	1
TNFR2 non-canonical NF-kB pathway (WP3398)	0.929613	PSMB4,TNFRSF13C,PSME2	0.05	1
Electron Transport Chain (WP111)	0.929923	NDUFS3,NDUFS2,SLC25A5,SLC25A27,NDUFS1,UCP2	0.0582524	1
Effects of PIP2 hydrolysis (WP1809)	0.930284	DGKD	0.037037	1
Arrhythmogenic Right Ventricular Cardiomyopathy (WP2118)	0.930575	TCF7,CTNNB1,ACTB,CACNA2D4	0.0533333	1
Signaling by Rho GTPases (WP1917)	0.934901	GDI2,ARHGEF3,ARHGAP1,RHOH,ARHGDIB,SYDE1,ARHGEF11	0.059322	1
Endosomal Sorting Complex Required For Transport (ESCRT) (WP3575)	0.936842	RPS27A	0.0357143	1
Nanoparticle-mediated activation of receptor signaling (WP2643)	0.936842	MAPK9	0.0357143	1
RHO GTPases activate PKNs (WP3357)	0.936842	MYH9	0.0357143	1
Aryl Hydrocarbon Receptor Pathway (WP2873)	0.938377	TGFB1,ARNT	0.0434783	1
Inositol phosphate metabolism (WP2741)	0.938377	IP6K2,INPP4B	0.0434783	1
Notch Signaling Pathway (WP268)	0.938377	HDAC1,NCOR2	0.0434783	1
Pre-NOTCH Expression and Processing (WP2786)	0.938377	MAML2,TP53	0.0434783	1
Tryptophan metabolism (WP465)	0.938377	ACAT1,DHCR24	0.0434783	1
RNA Polymerase I, RNA Polymerase III, and Mitochondrial Transcription (WP1905)	0.941718	TFAM,CHD3,TWISTNB,POLR3F,POLR1E,HDAC1,GTF3C3,CHD4,CDK7	0.0612245	1
Cytokines and Inflammatory Response (WP530)	0.942784	TGFB1	0.0344828	1
MAPK Cascade (WP422)	0.942784	MAP3K1	0.0344828	1
YAP1- and WWTR1 (TAZ)-stimulated gene expression (WP2738)	0.942784	HELZ2	0.0344828	1
Hematopoietic Stem Cell Differentiation (WP2849)	0.943176	ACVR1B,LMO2	0.0425532	1
miR-targeted genes in leukocytes - TarBase (WP2003)	0.947217	ACP2,CTNNB1,FADS1,NELFCD,CSRP1,FRG1,ACAA2,DCAF7,KCNN4	0.0604027	1
Class I MHC mediated antigen processing &amp; presentation (WP3577)	0.947453	CALR,PSMB4,TRIM11,RPS27A,BLMH,SEC23A,ASB2,CBLB,NEDD4L,RBCK1,ANAPC5,UBE3B,TRIM21,SEC31A,CDC16,CUL7,SEC24C,PSME2	0.0679245	1
Differentiation Pathway (WP2848)	0.947619	TGFB1,IL6R	0.0416667	1
Diurnally Regulated Genes with Circadian Orthologs (WP410)	0.947619	HLA-DMA,IDI1	0.0416667	1
Integrated Cancer Pathway (WP1971)	0.947619	STAT1,TP53	0.0416667	1
Mecp2 and Associated Rett Syndrome (WP3584)	0.947619	CTCF,CSRP1	0.0416667	1
Dopaminergic Neurogenesis (WP2855)	0.948167	TGFB1	0.0333333	1
Gastric Cancer Network 1 (WP2361)	0.948167	NUP107	0.0333333	1
Matrix Metalloproteinases (WP129)	0.948167	TIMP2	0.0333333	1
mRNA Capping (WP1861)	0.948167	CDK7	0.0333333	1
Surfactant metabolism (WP3579)	0.948167	NAPSA	0.0333333	1
Glycolysis and Gluconeogenesis (WP534)	0.951729	ENO2,MDH2	0.0408163	1
IL-3 Signaling Pathway (WP286)	0.951729	TGFB1,STAT5B	0.0408163	1
Bladder Cancer (WP2828)	0.953045	TP53	0.0322581	1
BMAL1:CLOCK,NPAS2 activates circadian gene expression (WP3355)	0.953045	HDAC3	0.0322581	1
IL17 signaling pathway (WP2112)	0.953045	NFKB1	0.0322581	1
Interleukin-1 signaling (WP1839)	0.953045	TAB1	0.0322581	1
Signal amplification (WP1908)	0.953045	TBXA2R	0.0322581	1
Signaling by Insulin receptor (WP1913)	0.954238	INSR,ATP6V1D,ATP6V1G2	0.0454545	1
TSH signaling pathway (WP2032)	0.954238	GNA12,STAT1,RPS6	0.0454545	1
Monoamine Transport (WP727)	0.957464	FBXO32	0.03125	1
Oxidative Stress (WP408)	0.957464	NFKB1	0.03125	1
Mitotic G2-G2/M phases (WP1859)	0.958164	FOXM1,TUBB,RPS27A,CEP72,CEP70,CDK7	0.0535714	1
Wnt Signaling Pathway Netpath (WP363)	0.959043	CTNNB1,MAPK9	0.0392157	1
Cell Cycle Checkpoints (WP1775)	0.959348	RPA1,MCM5,PSMB4,RPS27A,KAT5,MCM8,ANAPC5,CDC16,MCM3,TP53,PSME2	0.0607735	1
Regulation of toll-like receptor signaling pathway (WP1449)	0.960435	CD40,MAPK9,TAB1,IFNAR1,STAT1,RBCK1,NFKB1,IRF5	0.0567376	1
Mitotic Prophase (WP2654)	0.96056	BANF1,RAE1,NUP210,NEK9,ENSA,NUP107	0.0530973	1
DAP12 interactions (WP2694)	0.961467	GRAP2	0.030303	1
Endothelin Pathways (WP2197)	0.961467	ECE1	0.030303	1
Visual phototransduction (WP2776)	0.961645	LRP12,LRP8,LDLR,RDH16	0.047619	1
Lipid digestion, mobilization, and transport (WP2764)	0.96229	LIPE,LDLR	0.0384615	1
Myometrial Relaxation and Contraction Pathways (WP289)	0.963027	IGFBP4,ARRB1,PKIB,ETS2,NFKB1,PDE4B,ACTB,CAMK2B,MYL4	0.0576923	1
Degradation of the extracellular matrix (WP2774)	0.965094	ADAM8	0.0294118	1
Serotonin HTR1 Group and FOS Pathway (WP722)	0.965094	MAP3K1	0.0294118	1
Signaling by ERBB4 (WP2781)	0.965094	RPS27A	0.0294118	1
Glucocorticoid Receptor Pathway (WP2880)	0.968341	ARL5B,PDE4B,AMIGO2	0.0422535	1
Complement cascade (WP1798)	0.96838	CD55	0.0285714	1
Signaling by FGFR3 (WP3336)	0.96838	RPS27A	0.0285714	1
Hair Follicle Development: Cytodifferentiation (Part 3 of 3) (WP2840)	0.968724	TGFB1,CTNNB1,NFKB1,CUX1	0.045977	1
Metabolism of steroid hormones and vitamin D (WP2749)	0.971357	SRD5A3	0.0277778	1
Neurotransmitter Release Cycle (WP1871)	0.974054	VAMP2	0.027027	1
L1CAM interactions (WP1843)	0.974568	RPS6KA2,SDCBP,MSN,EZR	0.0444444	1
MAPK6/MAPK4 signaling (WP3307)	0.974568	PSMB4,RPS27A,FOXO1,PSME2	0.0444444	1
Integrated Lung Cancer Pathway (WP2512)	0.974715	CASP6,NFKB1,SMAGP	0.0405405	1
Peptide GPCRs (WP24)	0.974715	ATP8A1,CCR7,CCR6	0.0405405	1
Processing of Capped Intron-Containing Pre-mRNA (WP1889)	0.975863	PRPF8,RAE1,NUP210,CSTF2,SF3B3,HNRNPUL1,NUP107,PCBP2	0.0533333	1
Collagen degradation (WP2708)	0.976497	COL23A1	0.0263158	1
Formation of Fibrin Clot (Clotting Cascade) (WP1818)	0.976497	PRCP	0.0263158	1
Intrinsic Pathway for Apoptosis (WP1841)	0.976497	TP53	0.0263158	1
Nuclear Receptors (WP170)	0.976497	RARG	0.0263158	1
Signaling by FGFR4 (WP3334)	0.976497	RPS27A	0.0263158	1
Sleep regulation (WP3591)	0.976497	CST3	0.0263158	1
Striated Muscle Contraction (WP383)	0.976497	MYL4	0.0263158	1
Elastic fibre formation (WP2666)	0.978711	TGFB1	0.025641	1
TNF alpha Signaling Pathway (WP231)	0.979376	MAPK9,MAP3K1,TAB1,NFKB1	0.0430108	1
Complement and Coagulation Cascades (WP558)	0.980702	CD55,PLAUR	0.0333333	1
Transport of inorganic cations/anions and amino acids/oligopeptides (WP1936)	0.982091	SLC12A7,SLC4A8,SLC8B1,SLC43A2	0.0421053	1
NOD pathway (WP1433)	0.982532	ACAP1	0.0243902	1
Telomere Maintenance (WP1928)	0.982714	RPA1,POLD4,RFC1	0.0379747	1
Costimulation by the CD28 family (WP1799)	0.983716	ICOSLG,GRAP2	0.0322581	1
Translocation of GLUT4 to the plasma membrane (WP2777)	0.983716	VAMP2,PRKAB1	0.0322581	1
Oxidation by Cytochrome P450 (WP43)	0.985046	CYP51A1,CYP4F8	0.031746	1
Circadian rythm related genes (WP3594)	0.985123	NAGLU,ARNT,MAPK9,RPS27A,HDAC3,CST3,HDAC1,CCAR2,PML,SUV39H1,TP53	0.0547264	1
Interleukin-3, 5 and GM-CSF signaling (WP1840)	0.985669	STAT5B	0.0232558	1
Signaling by FGFR2 (WP3338)	0.985669	RPS27A	0.0232558	1
Vasopressin regulates renal water homeostasis via Aquaporins (WP2662)	0.985669	RAB11FIP2	0.0232558	1
miR-targeted genes in epithelium - TarBase (WP2002)	0.986035	CYP51A1,ACP2,CHAF1A,FADS1,NELFCD,CEP72,HDAC4,CSRP1,SDCBP,TMEM59,ABCF2,BACE1,RCN2,TGFBR2,TDG,ACAA2,BRI3BP,AMIGO2,DCAF7,LCLAT1	0.0619195	1
Proteasome Degradation (WP183)	0.98627	PSMB4,PSME2	0.03125	1
Insulin Signaling (WP481)	0.986408	LIPE,INSR,MAPK9,VAMP2,MAP3K1,CBLB,RPS6KA2,FOXO1	0.05	1
SIDS Susceptibility Pathways (WP706)	0.986408	FOXM1,CTCF,CTNNB1,VAMP2,IL6R,NFKB1,HDAC1,ECE1	0.05	1
Respiratory electron transport, ATP synthesis by chemiosmotic coupling, and heat production by uncoupling proteins. (WP1902)	0.986555	NDUFS3,NDUFS2,SLC25A27,NDUFS1,UCP2	0.0434783	1
Nucleotide-binding domain, leucine rich repeat containing receptor (NLR) signaling pathways (WP2763)	0.987019	TAB1	0.0227273	1
Integrin cell surface interactions (WP1833)	0.987396	ITGAE,COL23A1	0.0307692	1
Hedgehog 'off' state (WP3316)	0.987474	PSMB4,RPS27A,MKS1,PSME2	0.04	1
Histone Modifications (WP2369)	0.988432	SUV39H1,DOT1L	0.030303	1
Meiotic recombination (WP2698)	0.989141	RPA1,MLH3,RAD51	0.0352941	1
Senescence-Associated Secretory Phenotype (SASP) (WP3391)	0.989162	RPS27A,NFKB1,ANAPC5,CDC16	0.0392157	1
Heart Development (WP1591)	0.989351	CTNNB1	0.0217391	1
Regulation of Microtubule Cytoskeleton (WP2038)	0.989351	ABL1	0.0217391	1
Amyloid formation (WP3547)	0.989385	GGA2,BACE1	0.0298507	1
Oxidative Stress Induced Senescence (WP3404)	0.989759	MAPK9,RPS27A,CBX2,CBX8,TP53	0.0420168	1
miR-targeted genes in lymphocytes - TarBase (WP2004)	0.989923	UHRF1,CYP51A1,ACP2,CHAF1A,CTNNB1,FADS1,NELFCD,MRM1,SEC23A,CEP72,GPAM,HDAC4,CSRP1,HIPK3,SDCBP,TMEM59,ABCF2,FRG1,BACE1,RCN2,TGFBR2,TDG,DHX57,SIGMAR1,ACAA2,RCOR1,BRI3BP,AMIGO2,DCAF7,KCNN4,LCLAT1	0.065678	1
Selenium Metabolism and Selenoproteins (WP28)	0.990354	NFKB1	0.0212766	1
NoRC negatively regulates rRNA expression (WP3305)	0.991294	TWISTNB,POLR1E,HDAC1,CDK7	0.0380952	1
Mitochondrial translation (WP3310)	0.99142	MTIF2,MRPL37,MRPL54	0.0340909	1
miR-targeted genes in squamous cell - TarBase (WP2006)	0.991573	SEC23A,SDCBP,TMEM59,TGFBR2,DHX57,SIGMAR1,ACAA2	0.0457516	1
C-type lectin receptors (CLRs) (WP3354)	0.991672	PSMB4,RPS27A,TAB1,NFKB1,PSME2	0.0409836	1
Integration of energy metabolism (WP1831)	0.99191	SLC25A5,VAMP2,TALDO1,RAPGEF4	0.0377358	1
Parkinsons Disease Pathway (WP2371)	0.992487	CASP6,LRRK2	0.028169	1
Apoptosis Modulation and Signaling (WP1772)	0.992675	CASP6,NFKB1,TP53	0.0333333	1
Apoptotic execution phase (WP1784)	0.992833	CASP6	0.02	1
Parkin-Ubiquitin Proteasomal System pathway (WP2359)	0.993112	TUBB,TUBA1B	0.0277778	1
Synaptic Vesicle Pathway (WP2267)	0.993509	VAMP2	0.0196078	1
RHO GTPases Activate Formins (WP3379)	0.993519	EVL,ACTB,CLASP2,NUP107	0.0366972	1
Immunoregulatory interactions between a Lymphoid and a non-Lymphoid cell (WP1829)	0.993752	CD19,CD226,CD8A	0.0326087	1
Prostate Cancer (WP2263)	0.993984	HSD17B4,SMARCC2,STAT1,TP53	0.0363636	1
Defensins (WP2671)	0.994121	CCR6	0.0192308	1
Mitochondrial protein import (WP2717)	0.994121	VDAC1	0.0192308	1
mRNA Processing (WP411)	0.994526	PRPF8,XRN2,CSTF2,SF3B3,PCBP2	0.0390625	1
G Protein Signaling Pathways (WP35)	0.994675	GNA12,PDE4B,AKAP12	0.0319149	1
Cardiac Progenitor Differentiation (WP2406)	0.994676	TGFB1	0.0188679	1
Collagen biosynthesis and modifying enzymes (WP2725)	0.995178	COL23A1	0.0185185	1
Mitotic Metaphase and Anaphase (WP2757)	0.995559	PSMB4,BANF1,ANAPC5,CLASP2,CDC16,NUP107,PSME2	0.0429448	1
O-linked glycosylation (WP3315)	0.995816	ST6GAL1,GCNT1,GALNT12	0.0309278	1
PIP3 activates AKT signaling (WP2653)	0.995923	CD19,FOXO1	0.025641	1
DNA Damage/Telomere Stress Induced Senescence (WP3565)	0.996266	KAT5,TP53	0.0253165	1
Arachidonic acid metabolism (WP2650)	0.996418	CYP4F8	0.0175439	1
Spinal Cord Injury (WP2431)	0.996706	TGFB1,BTG2,LTB,TP53	0.0338983	1
Regulation of Actin Cytoskeleton (WP51)	0.996799	GNA12,ACTB,MSN,EZR,RRAS2,CFL1	0.0394737	1
Iron uptake and transport (WP2670)	0.996816	MCOLN1,RPS27A,ATP6V1D,ATP6V1G2,NEDD4L,ATP1B3,TTYH3,ATP8A1,TRPC4AP,FTL	0.046729	1
TCF dependent signaling in response to WNT (WP3339)	0.996853	TCF7,PSMB4,CTNNB1,KREMEN1,RPS27A,TLE4,KAT5,MEN1,KLHL12,HDAC1,PSME2	0.0480349	1
Integrin-mediated Cell Adhesion (WP185)	0.996974	ITGAE,GIT2,TNS1	0.029703	1
Potassium Channels (WP2669)	0.997062	KCNN4	0.0169492	1
RAF/MAP kinase cascade (WP2735)	0.997191	PSMB4,ARRB1,RPS27A,APBB1IP,DUSP16,SPRED2,CAMK2B,RASGRP3,PSME2	0.0447761	1
Signaling Pathways in Glioblastoma (WP2261)	0.997376	FOXO1,TP53	0.0240964	1
Vitamin D Receptor Pathway (WP2877)	0.997426	TGFB1,TIMP2,CD40,ABCB1,IRF5,ABCD1,FOXO1,SERPINB1	0.0427807	1
DNA methylation (WP3359)	0.998024	UHRF1	0.015873	1
Assembly of the primary cilium (WP3498)	0.998126	TUBB,TNPO1,CLUAP1,CEP72,MKS1,CEP70,HSPB11	0.0397727	1
RNA Polymerase II Transcription (WP1906)	0.998148	NELFCD,CSTF2,CDK7	0.0280374	1
Angiogenesis overview (WP1993)	0.998211	TIMP2	0.015625	1
Beta-catenin independent WNT signaling (WP3558)	0.998276	TCF7,PSMB4,CTNNB1,RPS27A,PSME2	0.0347222	1
Muscle contraction (WP1864)	0.99838	MYL4	0.0153846	1
NRF2 pathway (WP2884)	0.998513	TGFB1,ABCC5,PGD,TGFBR2,FTL	0.0342466	1
SIRT1 negatively regulates rRNA Expression (WP3364)	0.998533	SUV39H1	0.0151515	1
Platelet homeostasis (WP1885)	0.998671	LRP8	0.0149254	1
Calcium Regulation in the Cardiac Cell (WP536)	0.99881	CALR,ARRB1,PKIB,ATP1B3,CAMK2B	0.033557	1
Nonhomologous End-Joining (NHEJ) (WP3550)	0.999013	KAT5	0.0142857	1
Nucleosome assembly (WP1874)	0.999107	HJURP	0.0140845	1
Cell surface interactions at the vascular wall (WP1794)	0.999178	ATP1B3,PPIA	0.0208333	1
miR-targeted genes in muscle cell - TarBase (WP2005)	0.999283	ACVR1B,UHRF1,CYP51A1,ACP2,CTNNB1,NELFCD,SEC23A,GPAM,HDAC4,CSRP1,HIPK3,SDCBP,FRG1,BACE1,RCN2,TGFBR2,TDG,ACAA2,AMIGO2,LCLAT1	0.0519481	1
NGF signalling via TRKA from the plasma membrane (WP1873)	0.999337	RPS6KA2	0.0135135	1
Signaling by VEGF (WP1919)	0.999522	ELMO1,ABI1	0.0196078	1
Extracellular matrix organization (WP2703)	0.999554	TGFB1	0.0128205	1
Opioid Signalling (WP1978)	0.999596	PDE4B	0.0126582	1
Mitotic Prometaphase (WP2652)	0.999635	CLASP2,NUP107	0.0190476	1
Gene Silencing by RNA (WP3571)	0.999681	RAE1,NUP210,NUP107	0.0234375	1
Neurotransmitter Receptor Binding And Downstream Transmission In The Postsynaptic Cell (WP2754)	0.999865	RPS6KA2,CAMK2B,PICK1	0.0217391	1
Ectoderm Differentiation (WP2858)	0.999876	CTNNB1,SDCBP,MKS1	0.0215827	1
Metapathway biotransformation (WP702)	0.999881	CYP51A1,CYP4F8,NAA40,FMO1,NDST1	0.027933	1
Alzheimers Disease (WP2059)	0.999936	BACE1,TP53	0.016129	1
Phase II conjugation (WP1880)	0.999939	MTR	0.0102041	1
Focal Adhesion (WP306)	0.999954	ITGAE,CTNNB1,MAPK9,ACTB,TXK	0.026178	1
Transport of glucose and other sugars, bile salts and organic acids, metal ions and amine compounds (WP1935)	0.999955	SLC14A1	0.00990099	1
Nuclear Receptors Meta-Pathway (WP2882)	0.999975	TGFB1,ARNT,ARL5B,ABCC5,GPAM,PDE4B,PGD,ABCB1,TGFBR2,FOXO1,AMIGO2,FTL	0.0373832	1
Gastrin-CREB signalling pathway via PKC and MAPK (WP2664)	0.999999	RPS6KA2,TBXA2R	0.0114943	1
GPCRs, Class A Rhodopsin-like (WP455)	1	TBXA2R,CCR7,GPR34,CCR6,CNR2	0.0190114	1
Generic Transcription Pathway (WP1822)	1	RARG,ZNF655,MED16,MED24,MED23,ZNF263,MAML2,ZNF2,ZNF354C,ZNF668,ZNF429	0.0278481	1
GPCR ligand binding (WP1825)	1	CD55,TBXA2R,CCR7,CCR6,CNR2	0.0115741	1
Acetylcholine Synthesis (WP528)	1		0	1
Activated PKN1 stimulates transcription of AR (androgen receptor) regulated genes KLK2 and KLK3 (WP3397)	1		0	1
Aflatoxin activation and detoxification (WP3306)	1		0	1
Aflatoxin B1 metabolism (WP699)	1		0	1
Alpha 6 Beta 4 signaling pathway (WP244)	1		0	1
Amine-derived hormones (WP3548)	1		0	1
Amino acid conjugation of benzoic acid (WP521)	1		0	1
Amino acid synthesis and interconversion (transamination) (WP3564)	1		0	1
Arachidonate Epoxygenase / Epoxide Hydrolase (WP678)	1		0	1
Aripiprazole Metabolic Pathway (WP2640)	1		0	1
Arylamine metabolism (WP694)	1		0	1
Assembly of collagen fibrils and other multimeric structures (WP2798)	1		0	1
BDNF Pathway (WP2152)	1		0	1
Benzo(a)pyrene metabolism (WP696)	1		0	1
Biogenic Amine Synthesis (WP550)	1		0	1
Blood Clotting Cascade (WP272)	1		0	1
BMI1 (WP2612)	1		0	1
BMP Signalling and Regulation (WP1425)	1		0	1
Butyrate-induced histone acetylation (WP2366)	1		0	1
Cell Differentiation - Index (WP2029)	1		0	1
Cell Differentiation - meta (WP2023)	1		0	1
Cell junction organization (WP1793)	1		0	1
Chemical Compounds to monitor Proteins (WP3295)	1		0	1
Colchicine Metabolic Pathway (WP2536)	1		0	1
Cytosolic iron-sulfur cluster assembly (WP2690)	1		0	1
DAG and IP3 signaling (WP2688)	1		0	1
DDX1 as a regulatory component of the Drosha microprocessor (WP2942)	1		0	1
Demo (WP3590)	1		0	1
Depolarization of the Presynaptic Terminal Triggers the Opening of Calcium Channels (WP1800)	1		0	1
Deregulation of Rab and Rab Effector Genes in Bladder Cancer (WP2291)	1		0	1
Diclofenac Metabolic Pathway (WP2491)	1		0	1
Differentiation of white and brown adipocyte (WP2895)	1		0	1
DNA Damage Reversal (WP1804)	1		0	1
Dopamine metabolism (WP2436)	1		0	1
DSCAM interactions (WP1808)	1		0	1
Dual hijack model of Vif in HIV infection (WP3300)	1		0	1
Effects of Nitric Oxide (WP1995)	1		0	1
Eicosanoid Synthesis (WP167)	1		0	1
eIF5A regulation in response to inhibition of the nuclear export system (WP3302)	1		0	1
Erythrocytes take up carbon dioxide and release oxygen (WP2744)	1		0	1
Erythrocytes take up oxygen and release carbon dioxide (WP2681)	1		0	1
Estrogen metabolism (WP697)	1		0	1
EV release from cardiac cells and their functional effects (WP3297)	1		0	1
Farnesoid X Receptor Pathway (WP2879)	1		0	1
FasL/ CD95L signaling (WP3568)	1		0	1
Fatty Acid Omega Oxidation (WP206)	1		0	1
Fcgamma receptor (FCGR) dependent phagocytosis (WP2719)	1		0	1
Felbamate Metabolism (WP2816)	1		0	1
Folate-Alcohol and Cancer Pathway (WP1589)	1		0	1
FTO Obesity Variant Mechanism (WP3407)	1		0	1
Gap junction trafficking and regulation (WP1820)	1		0	1
Gastric acid production (WP2596)	1		0	1
Gastric Histamine Release (WP2598)	1		0	1
Gastric pepsin release (WP2601)	1		0	1
Gene regulatory network modelling somitogenesis (WP2854)	1		0	1
Genes and (Common) Pathways Underlying Drug Addiction (WP2636)	1		0	1
Glucocorticoid &amp; Mineralcorticoid Metabolism (WP237)	1		0	1
Glucuronidation (WP698)	1		0	1
Glutathione metabolism (WP100)	1		0	1
Glyoxylate metabolism and glycine degradation (WP3562)	1		0	1
Golgi to ER Retrograde Transport (WP3554)	1		0	1
GP1b-IX-V activation signalling (WP1823)	1		0	1
GPCR downstream signaling (WP1824)	1	GNA12,ARHGEF3,TBXA2R,CCR7,CCR6,ARHGEF11,CNR2	0.00810185	1
GPCRs, Class B Secretin-like (WP334)	1		0	1
GPCRs, Class C Metabotropic glutamate, pheromone (WP501)	1		0	1
GPCRs, Other (WP117)	1		0	1
GPVI-mediated activation cascade (WP1826)	1		0	1
Hedgehog Signaling Pathway (WP47)	1		0	1
Heme Biosynthesis (WP561)	1		0	1
Heroin metabolism (WP2645)	1		0	1
Hypoxia-mediated EMT and Stemness (WP2943)	1		0	1
ID signaling pathway (WP53)	1		0	1
Incretin synthesis, secretion, and inactivation (WP2728)	1		0	1
Influenza A virus infection (WP1438)	1		0	1
Interactome of polycomb repressive complex 2 (PRC2) (WP2916)	1		0	1
Irinotecan Pathway (WP229)	1		0	1
Kinesins (WP1842)	1		0	1
Latent infection of Homo sapiens with Mycobacterium tuberculosis (WP2700)	1		0	1
let-7 inhibition of ES cell reprogramming (WP3299)	1		0	1
LGI-ADAM interactions (WP3392)	1		0	1
Lidocaine metabolism (WP2646)	1		0	1
Ligand-dependent caspase activation (WP3358)	1		0	1
Ligand-independent caspase activation via DCC (WP3317)	1		0	1
Liver X Receptor Pathway (WP2874)	1		0	1
MAPK targets/ Nuclear events mediated by MAP kinases (WP1845)	1		0	1
Meiotic synapsis (WP2731)	1		0	1
Melanin biosynthesis (WP3377)	1		0	1
Mesodermal Commitment Pathway (WP2857)	1		0	1
Metabolism of Angiotensinogen to Angiotensins (WP2729)	1		0	1
Metabolism of nitric oxide (WP1850)	1		0	1
Metabolism of porphyrins (WP1852)	1		0	1
Methylation Pathways (WP704)	1		0	1
MFAP5-mediated ovarian cancer cell motility and invasiveness (WP3301)	1		0	1
mir-124 predicted interactions with cell cycle and differentiation (WP3595)	1		0	1
miR-148a/miR-31/FIH1/HIF1&alpha;-Notch signaling in glioblastoma (WP3593)	1		0	1
miR-517 relationship with ARCN1 and USP1 (WP3596)	1		0	1
miRNA Biogenesis (WP2338)	1		0	1
miRNA targets in ECM and membrane receptors (WP2911)	1		0	1
miRs in Muscle Cell Differentiation (WP2012)	1		0	1
Mismatch Repair (WP3381)	1		0	1
Mitochondrial iron-sulfur cluster biogenesis (WP2702)	1		0	1
Mitotic Telophase/Cytokinesis (WP2765)	1		0	1
Monoamine GPCRs (WP58)	1		0	1
mRNA Editing (WP1862)	1		0	1
NCAM signaling for neurite out-growth (WP1866)	1		0	1
Neurotransmitter Clearance In The Synaptic Cleft (WP1870)	1		0	1
Neurotransmitter uptake and Metabolism In Glial Cells (WP1872)	1		0	1
Nicotine Activity on Chromaffin Cells (WP1603)	1		0	1
Nicotine Activity on Dopaminergic Neurons (WP1602)	1		0	1
Nicotine Metabolism (WP1600)	1		0	1
Nifedipine Activity (WP259)	1		0	1
Non-homologous end joining (WP438)	1		0	1
NOTCH1 regulation of human endothelial cell calcification (WP3413)	1		0	1
Nucleotide GPCRs (WP80)	1		0	1
One carbon donor (WP2190)	1		0	1
Osteoblast Signaling (WP322)	1		0	1
Ovarian Infertility Genes (WP34)	1		0	1
Overview of nanoparticle effects (WP3287)	1		0	1
Oxytocin signaling (WP2889)	1		0	1
Passive transport by Aquaporins (WP1877)	1		0	1
Peptide hormone biosynthesis (WP2691)	1		0	1
Phase I biotransformations, non P450 (WP136)	1		0	1
Physiological and Pathological Hypertrophy of the Heart (WP1528)	1		0	1
Pilocytic astrocytoma (WP2253)	1		0	1
Platelet Adhesion to exposed collagen (WP1883)	1		0	1
Platelet Aggregation (Plug Formation) (WP1884)	1		0	1
POU5F1 (OCT4), SOX2, NANOG activate genes related to proliferation (WP3333)	1		0	1
POU5F1 (OCT4), SOX2, NANOG repress genes related to differentiation (WP3382)	1		0	1
PPAR Alpha Pathway (WP2878)	1		0	1
PRC2 methylates histones and DNA (WP3312)	1		0	1
Preimplantation Embryo (WP3527)	1		0	1
Prostaglandin Synthesis and Regulation (WP98)	1		0	1
RalA downstream regulated genes (WP2290)	1		0	1
Regulated Necrosis (WP3383)	1		0	1
Response to elevated platelet cytosolic Ca2+ (WP1903)	1		0	1
Reversible hydration of carbon dioxide (WP2770)	1		0	1
RHO GTPase Effectors (WP3406)	1		0	1
RHO GTPases activate KTN1 (WP3337)	1		0	1
RHO GTPases Activate NADPH Oxidases (WP3396)	1		0	1
RHO GTPases Activate Rhotekin and Rhophilins (WP3384)	1		0	1
RHO GTPases regulate CFTR trafficking (WP3322)	1		0	1
RNA interference (WP2805)	1		0	1
Secretion of Hydrochloric Acid in Parietal Cells (WP2597)	1		0	1
Serotonin Receptor 2 and ELK-SRF/GATA4 signaling (WP732)	1		0	1
Serotonin Receptor 2 and STAT3 Signaling (WP733)	1		0	1
Serotonin Receptor 4/6/7 and NR3C Signaling (WP734)	1		0	1
Serotonin Transporter Activity (WP1455)	1		0	1
Signal regulatory protein (SIRP) family interactions (WP1909)	1		0	1
Signal Transduction of S1P Receptor (WP26)	1		0	1
Signaling by BMP (WP2760)	1		0	1
Signaling by NOTCH3 (WP2722)	1		0	1
Signaling by NOTCH4 (WP2721)	1		0	1
Signaling by Type 1 Insulin-like Growth Factor 1 Receptor (IGF1R) (WP2677)	1		0	1
Signaling of Hepatocyte Growth Factor Receptor (WP313)	1		0	1
Sphingolipid Metabolism (WP1422)	1		0	1
SRF and miRs in Smooth Muscle Differentiation and Proliferation (WP1991)	1		0	1
Sulfation Biotransformation Reaction (WP692)	1		0	1
Sulindac Metabolic Pathway (WP2542)	1		0	1
SUMOylation (WP2778)	1		0	1
Synthesis of wybutosine at G37 of tRNA(Phe) (WP3553)	1		0	1
Synthesis, secretion, and deacylation of Ghrelin (WP3436)	1		0	1
TCA and Urea cycles (WP1945)	1		0	1
TCA Cycle Nutrient Utilization and Invasiveness of Ovarian Cancer (WP2868)	1		0	1
Thyroxine (Thyroid Hormone) Production (WP1981)	1		0	1
Toll Like Receptor 3 (TLR3) Cascade (WP3352)	1		0	1
Toll-Like Receptors Cascades (WP2775)	1		0	1
Trafficking and processing of endosomal TLR (WP2709)	1		0	1
TRAIL signaling (WP3400)	1		0	1
Transcriptional activation by NRF2 (WP3)	1		0	1
Transcriptional regulation of pluripotent stem cells (WP2821)	1		0	1
Transmission across Electrical Synapses (WP1934)	1		0	1
Transport of glycerol from adipocytes to the liver by Aquaporins (WP1926)	1		0	1
Ubiquinol biosynthesis (WP2734)	1		0	1
Unfolded Protein Response (UPR) (WP1939)	1		0	1
Uptake and function of anthrax toxins (WP3390)	1		0	1
Vitamin D Metabolism (WP1531)	1		0	1
WNT ligand biogenesis and trafficking (WP2790)	1		0	1
Zinc homeostasis (WP3529)	1		0	1

## Sheet: Positive.naive.B6.only
module.name	p.val	overlapping.genes	module.overlapping.ratio	adj.p
Cellular response to heat stress (WP3395)	0.00327615	YWHAE,HSP90AA1,ST13,HSP90AB1,DNAJB6,HSPH1,FKBP4,ATM,PTGES3	0.104651	1
Uptake and function of diphtheria toxin (WP3360)	0.0170512	HSP90AA1,HSP90AB1	0.333333	1
p38 MAPK Signaling Pathway (WP400)	0.0309953	RIPK1,MAX,GRB2,MAP3K5	0.117647	1
Cell Cycle (WP179)	0.0724446	DBF4,YWHAE,PRKDC,CCNE2,CHEK2,CDC14A,ATM	0.0679612	1
DNA Damage Response (WP707)	0.0923945	PRKDC,FAS,CCNE2,CHEK2,ATM	0.0735294	1
Ligand-dependent caspase activation (WP3358)	0.108237	RIPK1,FAS	0.125	1
IL-9 Signaling Pathway (WP22)	0.119912	STAT3,GRB2	0.117647	1
Protein folding (WP1892)	0.125633	PFDN2,CCT8,TUBB3	0.0857143	1
Pilocytic astrocytoma (WP2253)	0.13427	GRB2	0.25	1
Serotonin Receptor 2 and STAT3 Signaling (WP733)	0.13427	STAT3	0.25	1
Apoptosis Modulation by HSP70 (WP384)	0.144103	RIPK1,FAS	0.105263	1
ATM Signaling Pathway (WP2516)	0.158762	RIPK1,CHEK2,ATM	0.0769231	1
FasL/ CD95L signaling (WP3568)	0.164928	FAS	0.2	1
TCA Cycle Nutrient Utilization and Invasiveness of Ovarian Cancer (WP2868)	0.164928	STAT3	0.2	1
Glycerophospholipid Biosynthetic Pathway (WP2533)	0.169194	LPIN2,CRLS1	0.0952381	1
Adipogenesis (WP236)	0.182295	STAT3,NAMPT,NCOA1,LPIN2,FAS,LMNA,PLIN2	0.0534351	1
FAS pathway and Stress induction of HSP regulation (WP314)	0.185157	PRKDC,FAS,LMNA	0.0714286	1
miRNA Regulation of DNA Damage Response (WP1530)	0.188477	PRKDC,FAS,CCNE2,CHEK2,ATM	0.0581395	1
IL-6 signaling pathway (WP364)	0.1942	STAT3,NCOA1,GRB2	0.0697674	1
Kinesins (WP1842)	0.207995	KIF3C,RACGAP1	0.0833333	1
Apoptosis Modulation and Signaling (WP1772)	0.213503	PEA15,RIPK1,BIRC6,FAS,MAP3K5	0.0555556	1
Signal Transduction of S1P Receptor (WP26)	0.221136	SMPD2,RACGAP1	0.08	1
Aryl Hydrocarbon Receptor Pathway (WP2873)	0.221934	NCOA1,HSP90AA1,PTGES3	0.0652174	1
DDX1 as a regulatory component of the Drosha microprocessor (WP2942)	0.223035	ATM	0.142857	1
Non-homologous end joining (WP438)	0.223035	PRKDC	0.142857	1
TNF alpha Signaling Pathway (WP231)	0.232926	SMPD2,HSP90AA1,RIPK1,GRB2,MAP3K5	0.0537634	1
EPO Receptor Signaling (WP581)	0.234341	STAT3,GRB2	0.0769231	1
Integrated Cancer Pathway (WP1971)	0.240839	CHEK2,ATM,MAP3K5	0.0625	1
Neurotransmitter Clearance In The Synaptic Cleft (WP1870)	0.250558	COMT	0.125	1
Interferon alpha/beta signaling (WP1835)	0.269653	IRF4,GBP2,GBP2	0.0588235	1
YAP1- and WWTR1 (TAZ)-stimulated gene expression (WP2738)	0.27414	NCOA1,HIPK2	0.0689655	1
Heme Biosynthesis (WP561)	0.277109	CPOX	0.111111	1
Methylation Pathways (WP704)	0.277109	COMT	0.111111	1
Regulated Necrosis (WP3383)	0.277109	RIPK1	0.111111	1
Signaling by Leptin (WP3374)	0.277109	STAT3	0.111111	1
MHC class II antigen presentation (WP2679)	0.298169	DYNC1H1,KIF3C,RACGAP1,SEC24A	0.0512821	1
HDR through MMEJ (alt-NHEJ) (WP3570)	0.302722	RBBP8	0.1	1
Interleukin-6 signaling (WP2704)	0.302722	STAT3	0.1	1
Mammary gland development pathway - Involution (Stage 4 of 4) (WP2815)	0.302722	STAT3	0.1	1
Nanoparticle triggered regulated necrosis (WP2513)	0.302722	RIPK1	0.1	1
Integrated Breast Cancer Pathway (WP1984)	0.309679	USP16,CHEK2,MYCBP2,ATM,MAX,HIPK2,ALKBH1	0.0451613	1
Constitutive Androstane Receptor Pathway (WP2875)	0.313846	NCOA1,HSP90AA1	0.0625	1
Trans-sulfuration pathway (WP2333)	0.32743	GOT1	0.0909091	1
Pregnane X Receptor pathway (WP2876)	0.340065	NCOA1,HSP90AA1	0.0588235	1
Signaling of Hepatocyte Growth Factor Receptor (WP313)	0.340065	STAT3,GRB2	0.0588235	1
Prostate Cancer (WP2263)	0.349863	STAT3,PRKDC,CHEK2,ATM,GRB2	0.0454545	1
Alanine and aspartate metabolism (WP106)	0.351265	GOT1	0.0833333	1
Iron metabolism in placenta (WP2007)	0.351265	TFRC	0.0833333	1
RAF-independent MAPK1/3 activation (WP3332)	0.351265	PEA15	0.0833333	1
RalA downstream regulated genes (WP2290)	0.351265	YBX3	0.0833333	1
Reversible hydration of carbon dioxide (WP2770)	0.351265	CA12	0.0833333	1
Interferon gamma signaling (WP1836)	0.362844	IRF4,GBP2,MID1,GBP2	0.0465116	1
Dopamine metabolism (WP2436)	0.374258	COMT	0.0769231	1
Estrogen Receptor Pathway (WP2881)	0.374258	STAT3	0.0769231	1
Homologous recombination (WP186)	0.374258	ATM	0.0769231	1
Platelet Adhesion to exposed collagen (WP1883)	0.374258	ITGA10	0.0769231	1
TFs Regulate miRNAs related to cardiac hypertrophy (WP1559)	0.374258	STAT3	0.0769231	1
Amyotrophic lateral sclerosis (ALS) (WP2447)	0.391468	NEFH,MAP3K5	0.0526316	1
L1CAM interactions (WP1843)	0.395217	L1CAM,RANBP9,CSNK2A2,ITGA10	0.0444444	1
Regulation of cholesterol biosynthesis by SREBP (SREBF) (WP2686)	0.396438	SEC24A	0.0714286	1
Binding and Uptake of Ligands by Scavenger Receptors (WP2784)	0.404047	HSP90AA1,HSPH1	0.0512821	1
PDGF Pathway (WP2526)	0.404047	STAT3,GRB2	0.0512821	1
TCR Signaling Pathway (WP69)	0.411316	IRF4,FAS,NFATC2,GRB2	0.0434783	1
Histone Modifications (WP2369)	0.415426	KMT2A,KMT2C,SETD2	0.0454545	1
IL-5 Signaling Pathway (WP127)	0.4165	STAT3,GRB2	0.05	1
TNF signaling (WP3380)	0.4165	SMPD2,RIPK1	0.05	1
Biogenic Amine Synthesis (WP550)	0.417835	COMT	0.0666667	1
Assembly of the primary cilium (WP3498)	0.431544	DYNC1H1,KIF3C,YWHAE,HSP90AA1,CCT8,AKAP9,TTBK2	0.0397727	1
DNA Replication (WP466)	0.441005	DBF4,GMNN	0.047619	1
IL-2 Signaling Pathway (WP49)	0.441005	STAT3,GRB2	0.047619	1
tRNA Aminoacylation (WP1938)	0.441005	PPA1,LARS2	0.047619	1
JAK/STAT (WP2593)	0.453044	STAT3,NCOA1	0.0465116	1
trans-Golgi Network Vesicle Budding (WP3578)	0.453137	DNASE2,TFRC,PUM1	0.0428571	1
Metabolism of porphyrins (WP1852)	0.458385	CPOX	0.0588235	1
B Cell Receptor Signaling Pathway (WP23)	0.458986	IRF4,NFATC2,MAX,GRB2	0.0408163	1
Glucocorticoid Receptor Pathway (WP2880)	0.462412	SEC14L1,HSP90AA1,PTGES3	0.0422535	1
Interleukin-11 Signaling Pathway (WP2332)	0.464934	STAT3,GRB2	0.0454545	1
Estrogen metabolism (WP697)	0.477591	COMT	0.0555556	1
Growth hormone receptor signaling (WP2657)	0.496118	STAT3	0.0526316	1
Signaling by Hippo (WP2714)	0.496118	YWHAE	0.0526316	1
TP53 Network (WP1742)	0.496118	ATM	0.0526316	1
Energy Metabolism (WP1541)	0.499668	NCOA1,PPARGC1B	0.0425532	1
Leptin signaling pathway (WP2034)	0.507695	STAT3,NCOA1,GRB2	0.0394737	1
Diurnally Regulated Genes with Circadian Orthologs (WP410)	0.510921	DNAJA1,TUBB3	0.0416667	1
EBV LMP1 signaling (WP262)	0.51399	HSP90AA1	0.05	1
Mitochondrial Gene Expression (WP391)	0.51399	PPARGC1B	0.05	1
Nanomaterial induced apoptosis (WP2507)	0.51399	FAS	0.05	1
IL-3 Signaling Pathway (WP286)	0.522008	STAT3,GRB2	0.0408163	1
Signalling by NGF (WP1976)	0.522008	SMPD2,YWHAE	0.0408163	1
Amino acid synthesis and interconversion (transamination) (WP3564)	0.53123	GOT1	0.047619	1
Metabolism of nitric oxide (WP1850)	0.53123	HSP90AA1	0.047619	1
POU5F1 (OCT4), SOX2, NANOG activate genes related to proliferation (WP3333)	0.53123	STAT3	0.047619	1
Signaling by BMP (WP2760)	0.53123	SMURF2	0.047619	1
Deadenylation-dependent mRNA decay (WP2659)	0.532925	PAN3,PATL1	0.04	1
Mitochondrial biogenesis (WP3331)	0.532925	NCOA1,PPARGC1B	0.04	1
Fatty Acid Biosynthesis (WP357)	0.54786	ECHDC1	0.0454545	1
Nanoparticle triggered autophagic cell death (WP2509)	0.563901	ATG16L1	0.0434783	1
Mitotic G2-G2/M phases (WP1859)	0.564109	DYNC1H1,YWHAE,HSP90AA1,AKAP9	0.0357143	1
Apoptosis-related network due to altered Notch3 in ovarian cancer (WP2864)	0.564642	HSPD1,YBX3	0.0377358	1
Collagen biosynthesis and modifying enzymes (WP2725)	0.574866	PLOD3,PLOD1	0.037037	1
IL-4 Signaling Pathway (WP395)	0.574866	STAT3,GRB2	0.037037	1
Apoptosis (WP254)	0.575753	IRF4,RIPK1,FAS	0.0357143	1
Physiological and Pathological Hypertrophy of the Heart (WP1528)	0.579375	STAT3	0.0416667	1
Differentiation of white and brown adipocyte (WP2895)	0.594302	PPARGC1B	0.04	1
IL-7 Signaling Pathway (WP205)	0.594302	STAT3	0.04	1
Sulfur amino acid metabolism (WP3574)	0.594302	GOT1	0.04	1
PPAR Alpha Pathway (WP2878)	0.608701	PLTP	0.0384615	1
Androgen receptor signaling pathway (WP138)	0.61519	STAT3,NCOA1,FKBP4	0.0337079	1
RORA activates gene expression (WP3370)	0.62259	NCOA1	0.037037	1
Transcriptional regulation of pluripotent stem cells (WP2821)	0.62259	STAT3	0.037037	1
WNT ligand biogenesis and trafficking (WP2790)	0.62259	VPS29	0.037037	1
Kit receptor signaling pathway (WP304)	0.623344	STAT3,GRB2	0.0338983	1
Activation of gene expression by SREBF (SREBP) (WP2706)	0.635987	ELOVL6	0.0357143	1
Nanoparticle-mediated activation of receptor signaling (WP2643)	0.635987	GRB2	0.0357143	1
RHO GTPases activate PKNs (WP3357)	0.635987	YWHAE	0.0357143	1
Notch Signaling Pathway (WP61)	0.650325	STAT3,SPEN	0.0322581	1
Translocation of GLUT4 to the plasma membrane (WP2777)	0.650325	YWHAE,TBC1D1	0.0322581	1
G Protein Signaling Pathways (WP35)	0.652089	AKAP11,PDE8A,AKAP9	0.0319149	1
Glycerophospholipid biosynthesis (WP2740)	0.659158	PLD2,LPIN2,CRLS1	0.0315789	1
Dopaminergic Neurogenesis (WP2855)	0.661376	STAT3	0.0333333	1
Gastric Cancer Network 1 (WP2361)	0.661376	RUVBL1	0.0333333	1
Inflammatory Response Pathway (WP453)	0.661376	THBS3	0.0333333	1
Signaling by NOTCH2 (WP2718)	0.661376	MDK	0.0333333	1
Cytosolic sensors of pathogen-associated DNA (WP2794)	0.667446	RIPK1,PRKDC	0.03125	1
BMAL1:CLOCK,NPAS2 activates circadian gene expression (WP3355)	0.6734	NAMPT	0.0322581	1
Gastric Cancer Network 2 (WP2363)	0.6734	CACYBP	0.0322581	1
IL17 signaling pathway (WP2112)	0.6734	STAT3	0.0322581	1
Statin Pathway (WP430)	0.6734	PLTP	0.0322581	1
T-Cell Receptor and Co-stimulatory Signaling (WP2583)	0.6734	NFATC2	0.0322581	1
tRNA modification in the nucleus and cytosol (WP3561)	0.6734	PUS7	0.0322581	1
Oncostatin M Signaling Pathway (WP2374)	0.67575	STAT3,GRB2	0.0307692	1
Integrated Pancreatic Cancer Pathway (WP2377)	0.679362	HSP90AB1,FAS,CHEK2,ATM,GRB2,MAP3K5	0.03125	1
Semaphorin interactions (WP1907)	0.683885	HSP90AA1,HSP90AB1	0.030303	1
Hypothetical Network for Drug Addiction (WP666)	0.684998	PPA1	0.03125	1
Initiation of transcription and translation elongation at the HIV-1 LTR (WP3414)	0.684998	NFATC2	0.03125	1
Ovarian Infertility Genes (WP34)	0.684998	ATM	0.03125	1
Signaling by ERBB2 (WP2780)	0.684998	HSP90AA1	0.03125	1
Signaling by PDGF (WP1916)	0.684998	STAT3	0.03125	1
Rac1/Pak1/p38/MMP-2 pathway (WP3303)	0.691853	STAT3,GRB2	0.0298507	1
Alpha 6 Beta 4 signaling pathway (WP244)	0.696186	GRB2	0.030303	1
Cargo concentration in the ER (WP3560)	0.696186	SEC24A	0.030303	1
Fluoropyrimidine Activity (WP1601)	0.696186	UMPS	0.030303	1
G1 to S cell cycle control (WP45)	0.699655	CCNE2,ATM	0.0294118	1
RIG-I/MDA5 mediated induction of IFN-alpha/beta pathways (WP1904)	0.699655	RIPK1,UBE2K	0.0294118	1
Fatty acid, triacylglycerol, and ketone body metabolism (WP1817)	0.70574	LPIN2,ACOT7,ELOVL6	0.0294118	1
Bile acid and bile salt metabolism (WP1788)	0.706978	NCOA1	0.0294118	1
Signaling by ERBB4 (WP2781)	0.706978	WWOX	0.0294118	1
Nonhomologous End-Joining (NHEJ) (WP3550)	0.714767	PRKDC,ATM	0.0285714	1
RHO GTPases Activate WASPs and WAVEs (WP3388)	0.717387	CYFIP2	0.0285714	1
Parkinsons Disease Pathway (WP2371)	0.722082	CCNE2,SYT11	0.028169	1
SREBP signalling (WP1982)	0.722082	PPARGC1B,SEC24A	0.028169	1
Metabolism of steroid hormones and vitamin D (WP2749)	0.727428	HSD17B11	0.0277778	1
MyD88-independent TLR3/TLR4 cascade (WP2752)	0.737112	RIPK1	0.027027	1
Type II interferon signaling (IFNG) (WP619)	0.737112	IRF4	0.027027	1
Zinc homeostasis (WP3529)	0.737112	SLC30A4	0.027027	1
Integrated Lung Cancer Pathway (WP2512)	0.743083	RIPK1,FAS	0.027027	1
Intrinsic Pathway for Apoptosis (WP1841)	0.746454	YWHAE	0.0263158	1
Signaling by TGF-beta Receptor Complex (WP2742)	0.746454	SMURF2	0.0263158	1
Arrhythmogenic Right Ventricular Cardiomyopathy (WP2118)	0.749776	LMNA,ITGA10	0.0266667	1
Mesodermal Commitment Pathway (WP2857)	0.756319	MACF1,SETD2	0.0263158	1
Prolactin Signaling Pathway (WP2037)	0.756319	STAT3,GRB2	0.0263158	1
DNA Double Strand Break Response (WP3543)	0.762713	CHEK2,ATM	0.025974	1
Signaling by SCF-KIT (WP2713)	0.764156	STAT3	0.025	1
Regulation of lipid metabolism by Peroxisome proliferator-activated receptor alpha (PPARalpha) (WP2797)	0.768878	NCOA1,PLIN2,PPARGC1B	0.0265487	1
ER to Golgi Anterograde Transport (WP3542)	0.77254	SEC24A	0.0243902	1
NOD pathway (WP1433)	0.77254	HSP90AA1	0.0243902	1
Cell Cycle Checkpoints (WP1775)	0.773399	DBF4,YWHAE,CCNE2,CHEK2,ATM	0.0276243	1
DNA Damage/Telomere Stress Induced Senescence (WP3565)	0.775068	CCNE2,ATM	0.0253165	1
M/G1 Transition (WP2785)	0.775068	DBF4,GMNN	0.0253165	1
miR-targeted genes in leukocytes - TarBase (WP2003)	0.77872	CHORDC1,SLC7A6,CA12,SEC24A	0.0268456	1
TWEAK Signaling Pathway (WP2036)	0.780626	RIPK1	0.0238095	1
Allograft Rejection (WP2328)	0.781033	FAS,CSNK2A2	0.025	1
Hexose transport (WP1828)	0.788425	SLC5A3	0.0232558	1
miRNAs involved in DNA damage response (WP1545)	0.788425	ATM	0.0232558	1
Transcriptional activity of SMAD2/SMAD3:SMAD4 heterotrimer (WP2755)	0.788425	SMURF2	0.0232558	1
Signaling by Rho GTPases (WP1917)	0.793711	TRIP10,RACGAP1,ARHGAP26	0.0254237	1
Nucleotide-binding domain, leucine rich repeat containing receptor (NLR) signaling pathways (WP2763)	0.795948	HSP90AB1	0.0227273	1
Signaling Pathways in Glioblastoma (WP2261)	0.798103	ATM,GRB2	0.0240964	1
Signaling by EGFR (WP1910)	0.803205	HSP90AA1	0.0222222	1
Meiotic recombination (WP2698)	0.808819	ATM,RBBP8	0.0235294	1
Aryl Hydrocarbon Receptor (WP2586)	0.810204	HSP90AA1	0.0217391	1
DNA Damage Bypass (WP1803)	0.810204	REV3L	0.0217391	1
Heart Development (WP1591)	0.810204	NFATC2	0.0217391	1
Notch Signaling Pathway (WP268)	0.810204	DTX2	0.0217391	1
Regulation of Microtubule Cytoskeleton (WP2038)	0.810204	STAT3	0.0217391	1
Hematopoietic Stem Cell Differentiation (WP2849)	0.816955	NFATC2	0.0212766	1
TSLP Signaling Pathway (WP2203)	0.816955	STAT3	0.0212766	1
Differentiation Pathway (WP2848)	0.823466	CNTF	0.0208333	1
Retinoblastoma (RB) in Cancer (WP2446)	0.823947	PRKDC,CCNE2	0.0227273	1
Cell Differentiation - Index (WP2029)	0.829746	STAT3	0.0204082	1
Glycolysis and Gluconeogenesis (WP534)	0.829746	GOT1	0.0204082	1
Class I MHC mediated antigen processing &amp; presentation (WP3577)	0.834291	SMURF2,RNF138,UBE2K,PJA1,SEC24A,ARIH2,UBR4	0.0264151	1
EGF/EGFR Signaling Pathway (WP437)	0.834348	STAT3,PLD2,PTPN12,GRB2	0.0245399	1
Imatinib Resistance in Chronic Myeloid Leukemia (WP2946)	0.835804	ZC3HAV1	0.02	1
Mitotic G1-G1/S phases (WP1858)	0.836736	DBF4,CCNE2,MAX	0.0234375	1
Synaptic Vesicle Pathway (WP2267)	0.841647	UNC13A	0.0196078	1
Wnt Signaling Pathway Netpath (WP363)	0.841647	NFATC2	0.0196078	1
Corticotropin-releasing hormone (WP2355)	0.842445	HSP90AA1,MAP3K5	0.0217391	1
Circadian Clock (WP1797)	0.847282	NCOA1	0.0192308	1
Mitochondrial protein import (WP2717)	0.847282	HSPD1	0.0192308	1
Signaling by FGFR1 (WP3335)	0.847282	STAT3	0.0192308	1
tRNA processing in the nucleus (WP3552)	0.847282	XPOT	0.0192308	1
XBP1(S) activates chaperone genes (WP3472)	0.847282	LMNA	0.0192308	1
MAPK Signaling Pathway (WP382)	0.851174	FAS,MAX,GRB2,MAP3K5	0.0238095	1
TGF-beta Signaling Pathway (WP366)	0.851657	SMURF2,PJA1,GRB2	0.0227273	1
Cardiac Hypertrophic Response (WP2795)	0.85796	NFATC2	0.0185185	1
Interferon type I signaling pathways (WP585)	0.85796	STAT3	0.0185185	1
Cell surface interactions at the vascular wall (WP1794)	0.859166	L1CAM,SLC7A6	0.0208333	1
ErbB Signaling Pathway (WP673)	0.863016	GRB2	0.0181818	1
Pathogenic Escherichia coli infection (WP2272)	0.867893	TUBB3	0.0178571	1
TGF-beta Receptor Signaling (WP560)	0.867893	STAT3	0.0178571	1
Arachidonic acid metabolism (WP2650)	0.872597	PTGES3	0.0175439	1
Integrin-mediated Cell Adhesion (WP185)	0.877786	GRB2,ITGA10	0.019802	1
Signaling by VEGF (WP1919)	0.881227	CYFIP2,HSP90AA1	0.0196078	1
Preimplantation Embryo (WP3527)	0.881509	IRF4	0.0169492	1
Cell Differentiation - meta (WP2023)	0.88573	STAT3	0.0166667	1
Nuclear Receptors Meta-Pathway (WP2882)	0.88722	STAT3,PLTP,NCOA1,SEC14L1,HSP90AA1,HSP90AB1,PTGES3,SLC5A3	0.0249221	1
BDNF signaling pathway (WP2380)	0.889515	STAT3,RANBP9,GRB2	0.0208333	1
Senescence and Autophagy in Cancer (WP615)	0.891021	KMT2A,ATG16L1	0.0190476	1
Costimulation by the CD28 family (WP1799)	0.893726	CD274	0.016129	1
NRF2 pathway (WP2884)	0.894912	HSP90AA1,HSP90AB1,SLC5A3	0.0205479	1
Nonsense-Mediated Decay (NMD) (WP2710)	0.897128	SMG1,RPL23	0.0186916	1
Angiogenesis overview (WP1993)	0.901164	GRB2	0.015625	1
Integrin cell surface interactions (WP1833)	0.904686	ITGA10	0.0153846	1
AGE/RAGE pathway (WP2324)	0.908083	STAT3	0.0151515	1
Macroautophagy (WP3348)	0.908083	ATG16L1	0.0151515	1
TSH signaling pathway (WP2032)	0.908083	STAT3	0.0151515	1
DNA Damage Response (only ATM dependent) (WP710)	0.911033	ATM,GRB2	0.0178571	1
Signaling by NOTCH1 (WP2720)	0.911359	DTX2	0.0149254	1
Mitotic Prophase (WP2654)	0.913594	LPIN2,PPP2R2D	0.0176991	1
Chromatin modifying enzymes (WP3362)	0.916086	RUVBL1,MORF4L2	0.0175439	1
AMPK Signaling (WP1403)	0.917566	PPARGC1B	0.0144928	1
SUMOylation of DNA damage response and repair proteins (WP3327)	0.917566	PCGF2	0.0144928	1
Endoderm Differentiation (WP2853)	0.92334	BPTF	0.0140845	1
Nucleosome assembly (WP1874)	0.92334	RUVBL1	0.0140845	1
Parkin-Ubiquitin Proteasomal System pathway (WP2359)	0.926074	TUBB3	0.0138889	1
Sphingolipid metabolism (WP2788)	0.926074	SMPD2	0.0138889	1
Insulin Signaling (WP481)	0.926512	CYTH3,GRB2,MAP3K5	0.01875	1
SIDS Susceptibility Pathways (WP706)	0.926512	YWHAE,HSPD1,PPARGC1B	0.01875	1
Circadian rythm related genes (WP3594)	0.929658	KMT2A,NAMPT,PRKDC,FAS	0.0199005	1
NGF signalling via TRKA from the plasma membrane (WP1873)	0.931253	STAT3	0.0135135	1
TP53 Regulates Metabolic Genes (WP3349)	0.931253	YWHAE	0.0135135	1
Regulation of DNA replication (WP1898)	0.933706	GMNN	0.0133333	1
Metabolism of nucleotides (WP1851)	0.936071	UMPS	0.0131579	1
Transcriptional regulation of white adipocyte differentiation (WP2751)	0.938352	NCOA1	0.012987	1
Telomere Maintenance (WP1928)	0.942673	RUVBL1	0.0126582	1
HDR through Homologous Recombination (HR) or Single Strand Annealing (SSA) (WP3567)	0.949371	ATM,RBBP8	0.0152672	1
Metabolism of polyamines (WP3555)	0.950431	GOT1	0.0120482	1
Eukaryotic Translation Termination (WP1813)	0.955554	RPL23	0.0116279	1
Hedgehog 'on' state (WP3313)	0.955554	SMURF2	0.0116279	1
Hair Follicle Development: Cytodifferentiation (Part 3 of 3) (WP2840)	0.957142	S100A4	0.0114943	1
Eukaryotic Translation Elongation (WP1811)	0.958673	RPL23	0.0113636	1
Metabolism of water-soluble vitamins and cofactors (WP1857)	0.958673	NAMPT	0.0113636	1
Mitochondrial translation (WP3310)	0.958673	MRPS6	0.0113636	1
Phase 1 - Functionalization of compounds (WP1879)	0.958673	NCOA1	0.0113636	1
Cytoplasmic Ribosomal Proteins (WP477)	0.960149	RPL23	0.011236	1
Ectoderm Differentiation (WP2858)	0.960266	AHI1,BAZ1A	0.0143885	1
MAPK6/MAPK4 signaling (WP3307)	0.961573	CDC14A	0.0111111	1
Vitamin D Receptor Pathway (WP2877)	0.964249	S100A4,IRF4,NFATC2	0.0160428	1
TCF dependent signaling in response to WNT (WP3339)	0.964538	SMURF2,RUVBL1,CSNK2A2,USP34	0.0174672	1
EPH-Ephrin signaling (WP3309)	0.965547	HSP90AA1	0.0107527	1
Metabolism of carbohydrates (WP1848)	0.965895	GOT1,SLC5A3	0.0138889	1
Focal Adhesion (WP306)	0.967965	THBS3,GRB2,ITGA10	0.0157068	1
Transport of inorganic cations/anions and amino acids/oligopeptides (WP1936)	0.967966	SLC7A6	0.0105263	1
MicroRNAs in cardiomyocyte hypertrophy (WP1544)	0.971281	STAT3	0.0102041	1
Phase II conjugation (WP1880)	0.971281	COMT	0.0102041	1
Regulation of Actin Cytoskeleton (WP51)	0.973343	CYFIP2,SSH2	0.0131579	1
Transport of glucose and other sugars, bile salts and organic acids, metal ions and amine compounds (WP1935)	0.974254	SLC5A3	0.00990099	1
Senescence-Associated Secretory Phenotype (SASP) (WP3391)	0.975175	STAT3	0.00980392	1
Toll-like Receptor Signaling Pathway (WP75)	0.975175	RIPK1	0.00980392	1
Wnt Signaling Pathway and Pluripotency (WP399)	0.975175	RACGAP1	0.00980392	1
RAF/MAP kinase cascade (WP2735)	0.975727	PEA15,BRAP,AKAP9	0.0149254	1
Mitotic Prometaphase (WP2652)	0.977745	CSNK2A2	0.00952381	1
SRP-dependent cotranslational protein targeting to membrane (WP2737)	0.980051	RPL23	0.00925926	1
Nucleotide Excision Repair (WP1980)	0.981454	RUVBL1	0.00909091	1
Iron uptake and transport (WP2670)	0.983179	SLC22A17,TFRC,WNK1	0.0140187	1
Eukaryotic Translation Initiation (WP1812)	0.983376	RPL23	0.00884956	1
Signaling by the B Cell Receptor (BCR) (WP2746)	0.983376	NFATC2	0.00884956	1
Oxidative Stress Induced Senescence (WP3404)	0.986644	MAP3K5	0.00840336	1
C-type lectin receptors (CLRs) (WP3354)	0.98803	NFATC2	0.00819672	1
S Phase (WP2772)	0.988459	MAX	0.00813008	1
Alzheimers Disease (WP2059)	0.988873	FAS	0.00806452	1
Influenza Life Cycle (WP2683)	0.989615	HSP90AA1,RPL23	0.010989	1
Gene Silencing by RNA (WP3571)	0.990385	HSP90AA1	0.0078125	1
mRNA Processing (WP411)	0.990385	TXNL4A	0.0078125	1
Fc epsilon receptor (FCERI) signaling (WP2759)	0.991063	NFATC2	0.00769231	1
Neurotransmitter Receptor Binding And Downstream Transmission In The Postsynaptic Cell (WP2754)	0.993329	AKAP9	0.00724638	1
Regulation of toll-like receptor signaling pathway (WP1449)	0.994022	RIPK1	0.0070922	1
miR-targeted genes in muscle cell - TarBase (WP2005)	0.994345	CHORDC1,CPOX,SLC7A6,CA12,SEC24A,METTL7A	0.0155844	1
Beta-catenin independent WNT signaling (WP3558)	0.994644	SMURF2	0.00694444	1
RNA Polymerase I, RNA Polymerase III, and Mitochondrial Transcription (WP1905)	0.995201	SNAPC5	0.00680272	1
Calcium Regulation in the Cardiac Cell (WP536)	0.99554	YWHAE	0.00671141	1
Processing of Capped Intron-Containing Pre-mRNA (WP1889)	0.9957	TXNL4A	0.00666667	1
Myometrial Relaxation and Contraction Pathways (WP289)	0.996548	YWHAE	0.00641026	1
Metapathway biotransformation (WP702)	0.998516	COMT	0.00558659	1
miR-targeted genes in lymphocytes - TarBase (WP2004)	0.999851	CHORDC1,CPOX,SLC7A6,SEC24A,METTL7A	0.0105932	1
Generic Transcription Pathway (WP1822)	0.999937	NR2C1,ZNF34,ZNF775	0.00759494	1
miR-targeted genes in epithelium - TarBase (WP2002)	0.999993	CA12	0.00309598	1
GPCR downstream signaling (WP1824)	1	RGS12	0.00115741	1
Abacavir transport and metabolism (WP2712)	1		0	1
ABC-family proteins mediated transport (WP1780)	1		0	1
ACE Inhibitor Pathway (WP554)	1		0	1
Acetylcholine Synthesis (WP528)	1		0	1
Activated PKN1 stimulates transcription of AR (androgen receptor) regulated genes KLK2 and KLK3 (WP3397)	1		0	1
Activation of Matrix Metalloproteinases (WP2769)	1		0	1
Advanced glycosylation endproduct receptor signaling (WP1781)	1		0	1
Aflatoxin activation and detoxification (WP3306)	1		0	1
Aflatoxin B1 metabolism (WP699)	1		0	1
alpha-linolenic (omega3) and linoleic (omega6) acid metabolism (WP2724)	1		0	1
Amine-derived hormones (WP3548)	1		0	1
Amino acid conjugation of benzoic acid (WP521)	1		0	1
Amyloid formation (WP3547)	1		0	1
Angiogenesis (WP1539)	1		0	1
APC/C-mediated degradation of cell cycle proteins (WP3557)	1		0	1
Apoptotic execution phase (WP1784)	1		0	1
Arachidonate Epoxygenase / Epoxide Hydrolase (WP678)	1		0	1
Aripiprazole Metabolic Pathway (WP2640)	1		0	1
Arylamine metabolism (WP694)	1		0	1
Asparagine N-linked glycosylation (WP1785)	1		0	1
Assembly of collagen fibrils and other multimeric structures (WP2798)	1		0	1
ATF4 activates genes (WP2753)	1		0	1
ATF6-alpha activates chaperone genes (WP2655)	1		0	1
Base-Excision Repair, AP Site Formation (WP3399)	1		0	1
BDNF Pathway (WP2152)	1		0	1
Benzo(a)pyrene metabolism (WP696)	1		0	1
Bladder Cancer (WP2828)	1		0	1
Blood Clotting Cascade (WP272)	1		0	1
BMI1 (WP2612)	1		0	1
BMP Signalling and Regulation (WP1425)	1		0	1
Branched-chain amino acid catabolism (WP3556)	1		0	1
Butyrate-induced histone acetylation (WP2366)	1		0	1
Cardiac Progenitor Differentiation (WP2406)	1		0	1
Catalytic cycle of mammalian FMOs (WP688)	1		0	1
Cell junction organization (WP1793)	1		0	1
Chemical Compounds to monitor Proteins (WP3295)	1		0	1
Cholesterol biosynthesis (WP1795)	1		0	1
Cholesterol Biosynthesis (WP197)	1		0	1
Codeine and Morphine Metabolism (WP1604)	1		0	1
Colchicine Metabolic Pathway (WP2536)	1		0	1
Collagen degradation (WP2708)	1		0	1
Complement Activation (WP545)	1		0	1
Complement and Coagulation Cascades (WP558)	1		0	1
Complement cascade (WP1798)	1		0	1
Composition of Lipid Particles (WP3601)	1		0	1
Copper homeostasis (WP3286)	1		0	1
Cori Cycle (WP1946)	1		0	1
Cytokines and Inflammatory Response (WP530)	1		0	1
Cytosine methylation (WP3585)	1		0	1
Cytosolic iron-sulfur cluster assembly (WP2690)	1		0	1
DAG and IP3 signaling (WP2688)	1		0	1
DAP12 interactions (WP2694)	1		0	1
Defensins (WP2671)	1		0	1
Degradation of beta-catenin by the destruction complex (WP2773)	1		0	1
Degradation of the extracellular matrix (WP2774)	1		0	1
Demo (WP3590)	1		0	1
Demo_complete (WP3418)	1		0	1
Demo_step3 (WP3539)	1		0	1
Depolarization of the Presynaptic Terminal Triggers the Opening of Calcium Channels (WP1800)	1		0	1
Deregulation of Rab and Rab Effector Genes in Bladder Cancer (WP2291)	1		0	1
Detoxification of Reactive Oxygen Species (WP2824)	1		0	1
Diclofenac Metabolic Pathway (WP2491)	1		0	1
Dissolution of Fibrin Clot (WP1802)	1		0	1
DNA Damage Reversal (WP1804)	1		0	1
DNA methylation (WP3359)	1		0	1
Drug Induction of Bile Acid Pathway (WP2289)	1		0	1
DSCAM interactions (WP1808)	1		0	1
Dual hijack model of Vif in HIV infection (WP3300)	1		0	1
Effects of Nitric Oxide (WP1995)	1		0	1
Effects of PIP2 hydrolysis (WP1809)	1		0	1
Eicosanoid Synthesis (WP167)	1		0	1
eIF5A regulation in response to inhibition of the nuclear export system (WP3302)	1		0	1
Elastic fibre formation (WP2666)	1		0	1
Electron Transport Chain (WP111)	1		0	1
Endochondral Ossification (WP474)	1		0	1
Endosomal Sorting Complex Required For Transport (ESCRT) (WP3575)	1		0	1
Endothelin Pathways (WP2197)	1		0	1
Energy dependent regulation of mTOR by LKB1-AMPK (WP2748)	1		0	1
Erythrocytes take up carbon dioxide and release oxygen (WP2744)	1		0	1
Erythrocytes take up oxygen and release carbon dioxide (WP2681)	1		0	1
Estrogen signaling pathway (WP712)	1		0	1
Eukaryotic Transcription Initiation (WP405)	1		0	1
EV release from cardiac cells and their functional effects (WP3297)	1		0	1
Evolocumab Mechanism (WP3408)	1		0	1
Extracellular matrix organization (WP2703)	1		0	1
Extracellular vesicle-mediated signaling in recipient cells (WP2870)	1		0	1
Factors involved in megakaryocyte development and platelet production (WP1815)	1		0	1
Fanconi Anemia Pathway (WP3569)	1		0	1
Farnesoid X Receptor Pathway (WP2879)	1		0	1
Fatty Acid Beta Oxidation (WP143)	1		0	1
Fatty Acid Omega Oxidation (WP206)	1		0	1
Fcgamma receptor (FCGR) dependent phagocytosis (WP2719)	1		0	1
Felbamate Metabolism (WP2816)	1		0	1
Fertilization (WP2697)	1		0	1
Folate Metabolism (WP176)	1		0	1
Folate-Alcohol and Cancer Pathway (WP1589)	1		0	1
Formation of Fibrin Clot (Clotting Cascade) (WP1818)	1		0	1
FSH signaling pathway (WP2035)	1		0	1
FTO Obesity Variant Mechanism (WP3407)	1		0	1
G13 Signaling Pathway (WP524)	1		0	1
GABA synthesis, release, reuptake and degradation (WP2685)	1		0	1
Gamma carboxylation, hypusine formation and arylsulfatase activation (WP2762)	1		0	1
Ganglio Sphingolipid Metabolism (WP1423)	1		0	1
Gap junction trafficking and regulation (WP1820)	1		0	1
Gastric acid production (WP2596)	1		0	1
Gastric Histamine Release (WP2598)	1		0	1
Gastric pepsin release (WP2601)	1		0	1
Gastrin-CREB signalling pathway via PKC and MAPK (WP2664)	1		0	1
Gene regulatory network modelling somitogenesis (WP2854)	1		0	1
Genes and (Common) Pathways Underlying Drug Addiction (WP2636)	1		0	1
Glial Cell Differentiation (WP2276)	1		0	1
Globo Sphingolipid Metabolism (WP1424)	1		0	1
Glucocorticoid &amp; Mineralcorticoid Metabolism (WP237)	1		0	1
Glucuronidation (WP698)	1		0	1
Glutathione metabolism (WP100)	1		0	1
Glycine Metabolism (WP1495)	1		0	1
Glycogen Metabolism (WP500)	1		0	1
Glycosaminoglycan metabolism (WP2743)	1		0	1
Glyoxylate metabolism and glycine degradation (WP3562)	1		0	1
Golgi to ER Retrograde Transport (WP3554)	1		0	1
GP1b-IX-V activation signalling (WP1823)	1		0	1
GPCR ligand binding (WP1825)	1		0	1
GPCRs, Class A Rhodopsin-like (WP455)	1		0	1
GPCRs, Class B Secretin-like (WP334)	1		0	1
GPCRs, Class C Metabotropic glutamate, pheromone (WP501)	1		0	1
GPCRs, Other (WP117)	1		0	1
GPVI-mediated activation cascade (WP1826)	1		0	1
Hair Follicle Development: Induction (Part 1 of 3) (WP2804)	1		0	1
Hair Follicle Development: Organogenesis (Part 2 of 3) (WP2839)	1		0	1
Hedgehog 'off' state (WP3316)	1		0	1
Hedgehog ligand biogenesis (WP3401)	1		0	1
Hedgehog Signaling Pathway (WP47)	1		0	1
Heroin metabolism (WP2645)	1		0	1
Histidine, lysine, phenylalanine, tyrosine, proline and tryptophan catabolism (WP3573)	1		0	1
HIV Life Cycle (WP2658)	1		0	1
Host Interactions of HIV factors (WP2684)	1		0	1
Host Interactions with Influenza Factors (WP2771)	1		0	1
Human Complement System (WP2806)	1		0	1
Hypertrophy Model (WP516)	1		0	1
Hypoxia-mediated EMT and Stemness (WP2943)	1		0	1
ID signaling pathway (WP53)	1		0	1
IL-1 signaling pathway (WP195)	1		0	1
IL1 and megakaryotyces in obesity (WP2865)	1		0	1
Immunoregulatory interactions between a Lymphoid and a non-Lymphoid cell (WP1829)	1		0	1
Incretin synthesis, secretion, and inactivation (WP2728)	1		0	1
Influenza A virus infection (WP1438)	1		0	1
Inositol phosphate metabolism (WP2741)	1		0	1
Insulin processing (WP2736)	1		0	1
Insulin-like Growth Factor-2 mRNA Binding Proteins (IGF2BPs/IMPs/VICKZs) bind RNA (WP1789)	1		0	1
Integration of energy metabolism (WP1831)	1		0	1
Integrin alphaIIb beta3 signaling (WP1832)	1		0	1
Interactome of polycomb repressive complex 2 (PRC2) (WP2916)	1		0	1
Interleukin-1 processing (WP1838)	1		0	1
Interleukin-1 signaling (WP1839)	1		0	1
Interleukin-2 signaling (WP2732)	1		0	1
Interleukin-3, 5 and GM-CSF signaling (WP1840)	1		0	1
Interleukin-7 signaling (WP2673)	1		0	1
Irinotecan Pathway (WP229)	1		0	1
ISG15 antiviral mechanism (WP2672)	1		0	1
Latent infection of Homo sapiens with Mycobacterium tuberculosis (WP2700)	1		0	1
let-7 inhibition of ES cell reprogramming (WP3299)	1		0	1
LGI-ADAM interactions (WP3392)	1		0	1
Lidocaine metabolism (WP2646)	1		0	1
Ligand-independent caspase activation via DCC (WP3317)	1		0	1
Lipid digestion, mobilization, and transport (WP2764)	1		0	1
Lipid storage and perilipins in skeletal muscle (WP2887)	1		0	1
Liver X Receptor Pathway (WP2874)	1		0	1
MAP kinase activation in TLR cascade (WP2792)	1		0	1
MAP3K8 (TPL2)-dependent MAPK1/3 activation (WP3576)	1		0	1
MAPK Cascade (WP422)	1		0	1
MAPK targets/ Nuclear events mediated by MAP kinases (WP1845)	1		0	1
Matrix Metalloproteinases (WP129)	1		0	1
Mecp2 and Associated Rett Syndrome (WP3584)	1		0	1
Meiotic synapsis (WP2731)	1		0	1
Melanin biosynthesis (WP3377)	1		0	1
Melatonin metabolism and effects (WP3298)	1		0	1
Metabolism of Angiotensinogen to Angiotensins (WP2729)	1		0	1
Metabolism of non-coding RNA (WP2715)	1		0	1
Metastatic brain tumor (WP2249)	1		0	1
Methionine De Novo and Salvage Pathway (WP3580)	1		0	1
Methionine IG (WP3532)	1		0	1
MFAP5-mediated ovarian cancer cell motility and invasiveness (WP3301)	1		0	1
mir-124 predicted interactions with cell cycle and differentiation (WP3595)	1		0	1
miR-148a/miR-31/FIH1/HIF1&alpha;-Notch signaling in glioblastoma (WP3593)	1		0	1
miR-517 relationship with ARCN1 and USP1 (WP3596)	1		0	1
miR-targeted genes in adipocytes - TarBase (WP2001)	1		0	1
miR-targeted genes in squamous cell - TarBase (WP2006)	1		0	1
mir34a and TGIF2 in osteoclastogenesis (WP2866)	1		0	1
miRNA Biogenesis (WP2338)	1		0	1
miRNA targets in ECM and membrane receptors (WP2911)	1		0	1
miRs in Muscle Cell Differentiation (WP2012)	1		0	1
Miscellaneous transport and binding events (WP3320)	1		0	1
Mismatch Repair (WP3381)	1		0	1
Mismatch repair (WP531)	1		0	1
Mitochondrial iron-sulfur cluster biogenesis (WP2702)	1		0	1
Mitochondrial LC-Fatty Acid Beta-Oxidation (WP368)	1		0	1
Mitophagy (WP3549)	1		0	1
Mitotic Metaphase and Anaphase (WP2757)	1		0	1
Mitotic Telophase/Cytokinesis (WP2765)	1		0	1
Monoamine GPCRs (WP58)	1		0	1
Monoamine Transport (WP727)	1		0	1
mRNA Capping (WP1861)	1		0	1
mRNA Editing (WP1862)	1		0	1
mTOR signalling (WP3318)	1		0	1
Multi Drug Resistance Protein 1 (Glycoprotein 1) Regulation (WP2489)	1		0	1
Muscle contraction (WP1864)	1		0	1
MyD88 cascade initiated on plasma membrane (WP2801)	1		0	1
MyD88 dependent cascade initiated on endosome (WP2768)	1		0	1
MyD88:Mal cascade initiated on plasma membrane (WP2761)	1		0	1
Myogenesis (WP1865)	1		0	1
NAD Biosynthesis II (from tryptophan) (WP2485)	1		0	1
NCAM signaling for neurite out-growth (WP1866)	1		0	1
Nephrin interactions (WP1867)	1		0	1
Netrin-1 signaling (WP1868)	1		0	1
Neural Crest Differentiation (WP2064)	1		0	1
Neurotoxicity of clostridium toxins (WP2665)	1		0	1
Neurotransmitter Release Cycle (WP1871)	1		0	1
Neurotransmitter uptake and Metabolism In Glial Cells (WP1872)	1		0	1
Nicotine Activity on Chromaffin Cells (WP1603)	1		0	1
Nicotine Activity on Dopaminergic Neurons (WP1602)	1		0	1
Nicotine Metabolism (WP1600)	1		0	1
Nifedipine Activity (WP259)	1		0	1
NIK--&gt;noncanonical NF-kB signaling (WP3545)	1		0	1
NLR Proteins (WP288)	1		0	1
NoRC negatively regulates rRNA expression (WP3305)	1		0	1
NOTCH1 regulation of human endothelial cell calcification (WP3413)	1		0	1
NR1D1 (REV-ERBA) represses gene expression (WP3394)	1		0	1
Nuclear Receptors (WP170)	1		0	1
Nuclear Receptors in Lipid Metabolism and Toxicity (WP299)	1		0	1
Nucleotide GPCRs (WP80)	1		0	1
Nucleotide Metabolism (WP404)	1		0	1
O-linked glycosylation (WP3315)	1		0	1
Oncogene Induced Senescence (WP3308)	1		0	1
One carbon donor (WP2190)	1		0	1
One Carbon Metabolism (WP241)	1		0	1
One Carbon Metabolism (WP3530)	1		0	1
Opioid Signalling (WP1978)	1		0	1
Osteoblast Signaling (WP322)	1		0	1
Osteoclast Signaling (WP12)	1		0	1
Osteopontin Signaling (WP1434)	1		0	1
Overview of nanoparticle effects (WP3287)	1		0	1
Oxidation by Cytochrome P450 (WP43)	1		0	1
Oxidative phosphorylation (WP623)	1		0	1
Oxidative Stress (WP408)	1		0	1
Oxytocin signaling (WP2889)	1		0	1
Passive transport by Aquaporins (WP1877)	1		0	1
PCSK9-mediated LDLR degradation (WP2846)	1		0	1
Pentose Phosphate Pathway (WP134)	1		0	1
Peptide GPCRs (WP24)	1		0	1
Peptide hormone biosynthesis (WP2691)	1		0	1
Peroxisomal beta-oxidation of tetracosanoyl-CoA (WP1941)	1		0	1
Peroxisomal lipid metabolism (WP1878)	1		0	1
Phase I biotransformations, non P450 (WP136)	1		0	1
PI Metabolism (WP2747)	1		0	1
PIP3 activates AKT signaling (WP2653)	1		0	1
Platelet Aggregation (Plug Formation) (WP1884)	1		0	1
Platelet homeostasis (WP1885)	1		0	1
Polycystic Kidney Disease Pathway (WP2571)	1		0	1
Polyol Pathway (WP690)	1		0	1
Post-translational modification: synthesis of GPI-anchored proteins (WP1887)	1		0	1
Potassium Channels (WP2669)	1		0	1
POU5F1 (OCT4), SOX2, NANOG repress genes related to differentiation (WP3382)	1		0	1
PRC2 methylates histones and DNA (WP3312)	1		0	1
Pre-NOTCH Expression and Processing (WP2786)	1		0	1
Primary Focal Segmental Glomerulosclerosis FSGS (WP2572)	1		0	1
Processing of Capped Intronless Pre-mRNA (WP1890)	1		0	1
Prolactin receptor signaling (WP2678)	1		0	1
Prostaglandin Synthesis and Regulation (WP98)	1		0	1
Proteasome Degradation (WP183)	1		0	1
Quercetin and Nf-kB/ AP-1 Induced Cell Apoptosis (WP2435)	1		0	1
RANKL/RANK Signaling Pathway (WP2018)	1		0	1
Rap1 signalling (WP1895)	1		0	1
Regulation of Apoptosis (WP1896)	1		0	1
Regulation of beta-cell development (WP3513)	1		0	1
Regulation of Hypoxia-inducible Factor (HIF) by oxygen (WP2727)	1		0	1
Regulation of Insulin-like Growth Factor (IGF) transport and uptake by Insulin-like Growth Factor Binding Proteins (IGFBPs) (WP2799)	1		0	1
Regulation of mRNA stability by proteins that bind AU-rich elements (WP2733)	1		0	1
Resolution of Abasic Sites (AP sites) (WP3345)	1		0	1
Respiratory electron transport, ATP synthesis by chemiosmotic coupling, and heat production by uncoupling proteins. (WP1902)	1		0	1
Response to elevated platelet cytosolic Ca2+ (WP1903)	1		0	1
RHO GTPase Effectors (WP3406)	1		0	1
RHO GTPases activate CIT (WP3376)	1		0	1
RHO GTPases Activate Formins (WP3379)	1		0	1
RHO GTPases activate IQGAPs (WP3330)	1		0	1
RHO GTPases activate KTN1 (WP3337)	1		0	1
RHO GTPases Activate NADPH Oxidases (WP3396)	1		0	1
RHO GTPases activate PAKs (WP3351)	1		0	1
RHO GTPases Activate Rhotekin and Rhophilins (WP3384)	1		0	1
RHO GTPases Activate ROCKs (WP3365)	1		0	1
RHO GTPases regulate CFTR trafficking (WP3322)	1		0	1
RNA interference (WP2805)	1		0	1
RNA Polymerase II Transcription (WP1906)	1		0	1
ROS production in response to bacteria (WP3551)	1		0	1
Sandbox Pathway (WP4)	1		0	1
Secretion of Hydrochloric Acid in Parietal Cells (WP2597)	1		0	1
Selenium Metabolism and Selenoproteins (WP28)	1		0	1
Selenium Micronutrient Network (WP15)	1		0	1
Serotonin HTR1 Group and FOS Pathway (WP722)	1		0	1
Serotonin Receptor 2 and ELK-SRF/GATA4 signaling (WP732)	1		0	1
Serotonin Receptor 4/6/7 and NR3C Signaling (WP734)	1		0	1
Serotonin Transporter Activity (WP1455)	1		0	1
Sialic acid metabolism (WP3363)	1		0	1
Signal amplification (WP1908)	1		0	1
Signal regulatory protein (SIRP) family interactions (WP1909)	1		0	1
Signaling by Activin (WP2791)	1		0	1
Signaling by FGFR2 (WP3338)	1		0	1
Signaling by FGFR3 (WP3336)	1		0	1
Signaling by FGFR4 (WP3334)	1		0	1
Signaling by Insulin receptor (WP1913)	1		0	1
Signaling by NODAL (WP2675)	1		0	1
Signaling by NOTCH3 (WP2722)	1		0	1
Signaling by NOTCH4 (WP2721)	1		0	1
Signaling by Retinoic Acid (WP3323)	1		0	1
Signaling by Robo receptor (WP1918)	1		0	1
Signaling by Type 1 Insulin-like Growth Factor 1 Receptor (IGF1R) (WP2677)	1		0	1
SIRT1 negatively regulates rRNA Expression (WP3364)	1		0	1
Sleep regulation (WP3591)	1		0	1
Small Ligand GPCRs (WP247)	1		0	1
Sphingolipid Metabolism (WP1422)	1		0	1
Spinal Cord Injury (WP2431)	1		0	1
SREBF and miR33 in cholesterol and lipid homeostasis (WP2011)	1		0	1
SRF and miRs in Smooth Muscle Differentiation and Proliferation (WP1991)	1		0	1
Steroid Biosynthesis (WP496)	1		0	1
Striated Muscle Contraction (WP383)	1		0	1
Structural Pathway of Interleukin 1 (IL-1) (WP2637)	1		0	1
Sulfation Biotransformation Reaction (WP692)	1		0	1
Sulindac Metabolic Pathway (WP2542)	1		0	1
SUMOylation (WP2778)	1		0	1
Surfactant metabolism (WP3579)	1		0	1
Syndecan interactions (WP2787)	1		0	1
Synthesis and Degradation of Ketone Bodies (WP311)	1		0	1
Synthesis of DNA (WP1925)	1		0	1
Synthesis of wybutosine at G37 of tRNA(Phe) (WP3553)	1		0	1
Synthesis, secretion, and deacylation of Ghrelin (WP3436)	1		0	1
TAK1 activates NFkB by phosphorylation and activation of IKKs complex (WP2656)	1		0	1
Tamoxifen metabolism (WP691)	1		0	1
TarBasePathway (WP1992)	1		0	1
TCA and Urea cycles (WP1945)	1		0	1
TCA Cycle (WP78)	1		0	1
TCA Cycle and PDHc (WP2453)	1		0	1
TCR signaling (WP1927)	1		0	1
TET1,2,3 and TDG demethylate DNA (WP3372)	1		0	1
The citric acid (TCA) cycle and respiratory electron transport (WP2766)	1		0	1
Thrombin signalling through proteinase activated receptors (PARs) (WP1929)	1		0	1
Thyroxine (Thyroid Hormone) Production (WP1981)	1		0	1
TNFR2 non-canonical NF-kB pathway (WP3398)	1		0	1
TNFs bind their physiological receptors (WP3350)	1		0	1
Toll Like Receptor 3 (TLR3) Cascade (WP3352)	1		0	1
Toll-Like Receptors Cascades (WP2775)	1		0	1
TOR Signaling (WP1471)	1		0	1
Trafficking and processing of endosomal TLR (WP2709)	1		0	1
TRAIL signaling (WP3400)	1		0	1
Trans-sulfuration and one carbon metabolism (WP2525)	1		0	1
Transcriptional activation by NRF2 (WP3)	1		0	1
Translation Factors (WP107)	1		0	1
Transmission across Electrical Synapses (WP1934)	1		0	1
Transport of glycerol from adipocytes to the liver by Aquaporins (WP1926)	1		0	1
Transport of vitamins, nucleosides, and related molecules (WP1937)	1		0	1
Triacylglyceride Synthesis (WP325)	1		0	1
Tryptophan metabolism (WP465)	1		0	1
Type II diabetes mellitus (WP1584)	1		0	1
Type III interferon signaling (WP2113)	1		0	1
Ubiquinol biosynthesis (WP2734)	1		0	1
Unfolded Protein Response (UPR) (WP1939)	1		0	1
Uptake and function of anthrax toxins (WP3390)	1		0	1
Urea cycle and metabolism of amino groups (WP497)	1		0	1
Vasopressin regulates renal water homeostasis via Aquaporins (WP2662)	1		0	1
Visual phototransduction (WP2776)	1		0	1
Vitamin A and Carotenoid Metabolism (WP716)	1		0	1
Vitamin B12 Metabolism (WP1533)	1		0	1
Vitamin D Metabolism (WP1531)	1		0	1
Wnt Signaling Pathway (WP428)	1		0	1

## Sheet: Negative.naive.B6.only
module.name	p.val	overlapping.genes	module.overlapping.ratio	adj.p
Base-Excision Repair, AP Site Formation (WP3399)	0.00286823	MPG,OGG1,SMUG1	0.333333	1
Post-translational modification: synthesis of GPI-anchored proteins (WP1887)	0.0473529	PIGP,PIGO,PIGV	0.125	1
Ganglio Sphingolipid Metabolism (WP1423)	0.0711388	B4GALNT1,B3GALT4	0.153846	1
Resolution of Abasic Sites (AP sites) (WP3345)	0.109469	MPG,OGG1,SMUG1	0.0882353	1
Pathogenic Escherichia coli infection (WP2272)	0.124557	TUBB,CTNNB1,ACTB,NCK1	0.0714286	1
mRNA Editing (WP1862)	0.130151	APOBEC1	0.25	1
MyD88-independent TLR3/TLR4 cascade (WP2752)	0.13216	IRF3,TAB1,FADD	0.0810811	1
TNF signaling (WP3380)	0.156323	TAB1,RBCK1,FADD	0.075	1
Amino acid conjugation of benzoic acid (WP521)	0.159958	ACSS2	0.2	1
FasL/ CD95L signaling (WP3568)	0.159958	FADD	0.2	1
Lipid storage and perilipins in skeletal muscle (WP2887)	0.188747	LIPE	0.166667	1
Synthesis of wybutosine at G37 of tRNA(Phe) (WP3553)	0.188747	TRMT12	0.166667	1
Triacylglyceride Synthesis (WP325)	0.19789	AGPAT3,LIPE	0.0833333	1
TRAIL signaling (WP3400)	0.216552	FADD	0.142857	1
Ubiquinol biosynthesis (WP2734)	0.216552	COQ3	0.142857	1
Energy Metabolism (WP1541)	0.217118	TFAM,UCP2,FOXO1	0.0638298	1
Metabolism of non-coding RNA (WP2715)	0.217118	WDR77,NUP37,NUP107	0.0638298	1
Sphingolipid metabolism (WP2788)	0.232749	CERS2,DEGS2,HEXB,GLB1	0.0555556	1
miR-148a/miR-31/FIH1/HIF1&alpha;-Notch signaling in glioblastoma (WP3593)	0.243407	HIF1AN	0.125	1
NAD Biosynthesis II (from tryptophan) (WP2485)	0.243407	AFMID	0.125	1
Phase I biotransformations, non P450 (WP136)	0.243407	LIPA	0.125	1
Unfolded Protein Response (UPR) (WP1939)	0.243407	MBTPS1	0.125	1
Heme Biosynthesis (WP561)	0.269345	PPOX	0.111111	1
Host Interactions with Influenza Factors (WP2771)	0.287358	NUP37,NUP107	0.0645161	1
tRNA modification in the nucleus and cytosol (WP3561)	0.287358	TRDMT1,TP53RK	0.0645161	1
Nanoparticle triggered regulated necrosis (WP2513)	0.294395	FADD	0.1	1
Sialic acid metabolism (WP3363)	0.312931	ST6GAL1,GLB1	0.0606061	1
Gene regulatory network modelling somitogenesis (WP2854)	0.31859	LFNG	0.0909091	1
Fatty Acid Beta Oxidation (WP143)	0.325648	LIPE,ACSS2	0.0588235	1
RHO GTPases Activate WASPs and WAVEs (WP3388)	0.338302	ACTB,NCK1	0.0571429	1
ISG15 antiviral mechanism (WP2672)	0.338508	IRF3,NUP37,NUP107	0.05	1
RalA downstream regulated genes (WP2290)	0.341957	EXOC8	0.0833333	1
Mitotic Prophase (WP2654)	0.34524	NUP37,CNEP1R1,ENSA,RAB2A,NUP107	0.0442478	1
Chromatin modifying enzymes (WP3362)	0.352077	ELP2,KAT5,ACTB,MCRS1,USP22	0.0438596	1
RHO GTPases activate IQGAPs (WP3330)	0.364525	CTNNB1	0.0769231	1
MAPK targets/ Nuclear events mediated by MAP kinases (WP1845)	0.386321	MAPK7	0.0714286	1
Regulation of cholesterol biosynthesis by SREBP (SREBF) (WP2686)	0.386321	MBTPS1	0.0714286	1
Glycosaminoglycan metabolism (WP2743)	0.393165	SGSH,HEXB,GLCE,GLB1,HS3ST3B1	0.0416667	1
Rac1/Pak1/p38/MMP-2 pathway (WP3303)	0.40422	CTNNB1,NCK1,FOXO1	0.0447761	1
Fertilization (WP2697)	0.407372	HVCN1	0.0666667	1
GPCRs, Class C Metabotropic glutamate, pheromone (WP501)	0.407372	GRM6	0.0666667	1
Netrin-1 signaling (WP1868)	0.412376	NCK1,SIAH1	0.0487805	1
FAS pathway and Stress induction of HSP regulation (WP314)	0.424338	ACTB,FADD	0.047619	1
TWEAK Signaling Pathway (WP2036)	0.424338	CTNNB1,FADD	0.047619	1
ID signaling pathway (WP53)	0.427703	ID3	0.0625	1
Ligand-dependent caspase activation (WP3358)	0.427703	FADD	0.0625	1
Nephrin interactions (WP1867)	0.427703	NCK1	0.0625	1
trans-Golgi Network Vesicle Budding (WP3578)	0.43185	SNAPIN,AP4B1,BLOC1S4	0.0428571	1
Hexose transport (WP1828)	0.436173	NUP37,NUP107	0.0465116	1
Integrated Breast Cancer Pathway (WP1984)	0.439451	CTNNB1,ZNF655,GDI1,TAB1,FADD,FOXO1	0.0387097	1
Metabolism of porphyrins (WP1852)	0.447339	PPOX	0.0588235	1
Polycystic Kidney Disease Pathway (WP2571)	0.447339	KCNN4	0.0588235	1
Eukaryotic Transcription Initiation (WP405)	0.447876	POLR2I,GTF2A2	0.0454545	1
Primary Focal Segmental Glomerulosclerosis FSGS (WP2572)	0.459004	CTNNB1,NCK1,CAMK2B	0.0410959	1
Fatty acid, triacylglycerol, and ketone body metabolism (WP1817)	0.464424	AGPAT3,ELOVL1,THEM4,TECR	0.0392157	1
TP53 Regulates Metabolic Genes (WP3349)	0.467934	SURF1,DDIT4,RRM2B	0.0405405	1
Apoptosis Modulation by HSP70 (WP384)	0.484618	FADD	0.0526316	1
Nucleotide Metabolism (WP404)	0.484618	RRM2B	0.0526316	1
Small Ligand GPCRs (WP247)	0.484618	PTGER4	0.0526316	1
Metabolism of nucleotides (WP1851)	0.485594	RRM2B,NUDT16,TK2	0.0394737	1
Mitochondrial Gene Expression (WP391)	0.502306	TFAM	0.05	1
Nanomaterial induced apoptosis (WP2507)	0.502306	FADD	0.05	1
Sphingolipid Metabolism (WP1422)	0.502306	CERS2	0.05	1
RHO GTPases Activate Formins (WP3379)	0.516328	MAD1L1,ACTB,NUP37,NUP107	0.0366972	1
Metabolism of nitric oxide (WP1850)	0.519389	PTS	0.047619	1
Oncogene Induced Senescence (WP3308)	0.519389	ETS1	0.047619	1
POU5F1 (OCT4), SOX2, NANOG activate genes related to proliferation (WP3333)	0.519389	POLR2I	0.047619	1
Nucleotide Excision Repair (WP1980)	0.523556	POLR2I,ACTB,COPS7A,MCRS1	0.0363636	1
Interferon alpha/beta signaling (WP1835)	0.525733	IRF3,IP6K2	0.0392157	1
Regulation of toll-like receptor signaling pathway (WP1449)	0.532836	IRF3,FBXW5,TAB1,RBCK1,FADD	0.035461	1
Fatty Acid Biosynthesis (WP357)	0.535888	ACSS2	0.0454545	1
Globo Sphingolipid Metabolism (WP1424)	0.535888	ST6GAL1	0.0454545	1
MyD88 cascade initiated on plasma membrane (WP2801)	0.535888	TAB1	0.0454545	1
Type II diabetes mellitus (WP1584)	0.535888	SURF1	0.0454545	1
tRNA processing in the nucleus (WP3552)	0.536238	NUP37,NUP107	0.0384615	1
Aflatoxin activation and detoxification (WP3306)	0.551821	MGST2	0.0434783	1
Processing of Capped Intronless Pre-mRNA (WP1890)	0.551821	LSM11	0.0434783	1
ErbB Signaling Pathway (WP673)	0.566786	NCK1,FOXO1	0.0363636	1
MAP kinase activation in TLR cascade (WP2792)	0.56721	TAB1	0.0416667	1
Cellular response to heat stress (WP3395)	0.569262	NUP37,NUP107,CAMK2B	0.0348837	1
Signaling by Rho GTPases (WP1917)	0.579404	GDI1,ARHGEF3,SYDE1,ARHGAP9	0.0338983	1
ATF4 activates genes (WP2753)	0.582071	HERPUD1	0.04	1
MyD88 dependent cascade initiated on endosome (WP2768)	0.582071	TAB1	0.04	1
Regulation of Hypoxia-inducible Factor (HIF) by oxygen (WP2727)	0.582071	HIF1AN	0.04	1
Signal Transduction of S1P Receptor (WP26)	0.582071	MAPK7	0.04	1
Asparagine N-linked glycosylation (WP1785)	0.584966	ST6GAL1,SRD5A3,DOLK	0.0340909	1
Phase 1 - Functionalization of compounds (WP1879)	0.584966	CYP4F8,ACSS2,ALDH1B1	0.0340909	1
Androgen receptor signaling pathway (WP138)	0.592681	CTNNB1,KAT5,FOXO1	0.0337079	1
Cytoplasmic Ribosomal Proteins (WP477)	0.592681	RPS6KA2,RPL7,RPS17	0.0337079	1
Insulin processing (WP2736)	0.596424	EXOC8	0.0384615	1
Melatonin metabolism and effects (WP3298)	0.596424	FOXO1	0.0384615	1
Regulation of beta-cell development (WP3513)	0.596424	FOXO1	0.0384615	1
TAK1 activates NFkB by phosphorylation and activation of IKKs complex (WP2656)	0.596424	TAB1	0.0384615	1
FSH signaling pathway (WP2035)	0.610285	FOXO1	0.037037	1
Transcriptional regulation of pluripotent stem cells (WP2821)	0.610285	POLR2I	0.037037	1
WNT ligand biogenesis and trafficking (WP2790)	0.610285	WLS	0.037037	1
Myogenesis (WP1865)	0.623672	CTNNB1	0.0357143	1
Costimulation by the CD28 family (WP1799)	0.63232	THEM4,BTLA	0.0322581	1
Transport of inorganic cations/anions and amino acids/oligopeptides (WP1936)	0.636989	SLC12A7,SLC9A8,SLC9A6	0.0315789	1
Extracellular vesicle-mediated signaling in recipient cells (WP2870)	0.649085	CTNNB1	0.0333333	1
Gastric Cancer Network 1 (WP2361)	0.649085	NUP107	0.0333333	1
mRNA Capping (WP1861)	0.649085	POLR2I	0.0333333	1
Prostaglandin Synthesis and Regulation (WP98)	0.649085	PTGER4	0.0333333	1
Signaling by Robo receptor (WP1918)	0.649085	NCK1	0.0333333	1
Cytosolic sensors of pathogen-associated DNA (WP2794)	0.649567	IRF3,CTNNB1	0.03125	1
B Cell Receptor Signaling Pathway (WP23)	0.657846	ETS1,NCK1,FOXO1	0.0306122	1
MicroRNAs in cardiomyocyte hypertrophy (WP1544)	0.657846	MAPK7,CTNNB1,TAB1	0.0306122	1
BMAL1:CLOCK,NPAS2 activates circadian gene expression (WP3355)	0.661142	DBP	0.0322581	1
Gastric Cancer Network 2 (WP2363)	0.661142	CTNNB1	0.0322581	1
Hair Follicle Development: Organogenesis (Part 2 of 3) (WP2839)	0.661142	CTNNB1	0.0322581	1
Interleukin-1 signaling (WP1839)	0.661142	TAB1	0.0322581	1
Thrombin signalling through proteinase activated receptors (PARs) (WP1929)	0.661142	F2RL3	0.0322581	1
Adipogenesis (WP236)	0.661641	LIPE,CTNNB1,ID3,FOXO1	0.0305344	1
HDR through Homologous Recombination (HR) or Single Strand Annealing (SSA) (WP3567)	0.661641	POLH,MUS81,KAT5,SPIDR	0.0305344	1
Signaling by Insulin receptor (WP1913)	0.666167	ATP6V1C1,THEM4	0.030303	1
Constitutive Androstane Receptor Pathway (WP2875)	0.672787	FOXO1	0.03125	1
Hypothetical Network for Drug Addiction (WP666)	0.672787	CAMK2B	0.03125	1
Signaling by PDGF (WP1916)	0.672787	NCK1	0.03125	1
RIG-I/MDA5 mediated induction of IFN-alpha/beta pathways (WP1904)	0.682128	IRF3,FADD	0.0294118	1
Endothelin Pathways (WP2197)	0.684032	RAMP1	0.030303	1
Fluoropyrimidine Activity (WP1601)	0.684032	SMUG1	0.030303	1
ROS production in response to bacteria (WP3551)	0.684032	ATP6V1C1	0.030303	1
Toll-like Receptor Signaling Pathway (WP75)	0.684296	IRF3,TAB1,FADD	0.0294118	1
AMPK Signaling (WP1403)	0.689873	LIPE,CAMKK2	0.0289855	1
SUMOylation of DNA damage response and repair proteins (WP3327)	0.689873	NUP37,NUP107	0.0289855	1
Pregnane X Receptor pathway (WP2876)	0.694893	FOXO1	0.0294118	1
HIV Life Cycle (WP2658)	0.69572	POLR2I,GTF2A2,NUP37,NUP107	0.0291971	1
Mitotic Prometaphase (WP2652)	0.703116	MAD1L1,NUP37,NUP107	0.0285714	1
SREBP signalling (WP1982)	0.704897	SAR1A,MBTPS1	0.028169	1
Protein folding (WP1892)	0.705381	ACTB	0.0285714	1
Parkin-Ubiquitin Proteasomal System pathway (WP2359)	0.712179	TUBB,SIAH1	0.0277778	1
RNA Polymerase II Transcription (WP1906)	0.715181	POLR2I,GTF2A2,LSM11	0.0280374	1
Metabolism of steroid hormones and vitamin D (WP2749)	0.715509	SRD5A3	0.0277778	1
MyD88:Mal cascade initiated on plasma membrane (WP2761)	0.715509	TAB1	0.0277778	1
TOR Signaling (WP1471)	0.715509	DDIT4	0.0277778	1
Transport of vitamins, nucleosides, and related molecules (WP1937)	0.72529	SLC28A2	0.027027	1
NGF signalling via TRKA from the plasma membrane (WP1873)	0.726293	MAPK7,RPS6KA2	0.027027	1
Arrhythmogenic Right Ventricular Cardiomyopathy (WP2118)	0.733129	CTNNB1,ACTB	0.0266667	1
Leptin signaling pathway (WP2034)	0.739819	KHDRBS1,FOXO1	0.0263158	1
Fanconi Anemia Pathway (WP3569)	0.743859	MUS81	0.025641	1
Histidine, lysine, phenylalanine, tyrosine, proline and tryptophan catabolism (WP3573)	0.743859	AFMID	0.025641	1
Influenza Life Cycle (WP2683)	0.752473	POLR2I,NUP37,RPL7,NUP107,RPS17	0.0274725	1
Signaling by Type 1 Insulin-like Growth Factor 1 Receptor (IGF1R) (WP2677)	0.752668	THEM4	0.025	1
PIP3 activates AKT signaling (WP2653)	0.752771	THEM4,FOXO1	0.025641	1
The citric acid (TCA) cycle and respiratory electron transport (WP2766)	0.761175	PDP1	0.0243902	1
Hair Follicle Development: Induction (Part 1 of 3) (WP2804)	0.769391	CTNNB1	0.0238095	1
JAK/STAT (WP2593)	0.777324	KHDRBS1	0.0232558	1
Signaling by FGFR2 (WP3338)	0.777324	FGFBP3	0.0232558	1
Nucleotide-binding domain, leucine rich repeat containing receptor (NLR) signaling pathways (WP2763)	0.784986	TAB1	0.0227273	1
Signaling by Retinoic Acid (WP3323)	0.784986	RDH16	0.0227273	1
Myometrial Relaxation and Contraction Pathways (WP289)	0.787182	ACTB,RAMP1,CAMK2B,RGS3	0.025641	1
Apoptosis (WP254)	0.788343	IRF3,FADD	0.0238095	1
Visual phototransduction (WP2776)	0.788343	FNTA,RDH16	0.0238095	1
Integrated Pancreatic Cancer Pathway (WP2377)	0.792426	MAPK7,CTNNB1,FADD,NCK1,GTF2A2	0.0260417	1
Eukaryotic Translation Termination (WP1813)	0.799161	RPL7,RPS17	0.0232558	1
Interferon gamma signaling (WP1836)	0.799161	IRF3,CAMK2B	0.0232558	1
DNA Damage Bypass (WP1803)	0.79953	POLH	0.0217391	1
Heart Development (WP1591)	0.79953	CTNNB1	0.0217391	1
Inositol phosphate metabolism (WP2741)	0.79953	IP6K2	0.0217391	1
Notch Signaling Pathway (WP268)	0.79953	LFNG	0.0217391	1
Pre-NOTCH Expression and Processing (WP2786)	0.79953	LFNG	0.0217391	1
Tryptophan metabolism (WP465)	0.79953	AFMID	0.0217391	1
Insulin Signaling (WP481)	0.80336	MAPK7,LIPE,RPS6KA2,FOXO1	0.025	1
Hair Follicle Development: Cytodifferentiation (Part 3 of 3) (WP2840)	0.804385	CTNNB1,BCL11B	0.0229885	1
Eukaryotic Translation Elongation (WP1811)	0.809488	RPL7,RPS17	0.0227273	1
Metabolism of water-soluble vitamins and cofactors (WP1857)	0.809488	MMAB,LMBRD1	0.0227273	1
Diurnally Regulated Genes with Circadian Orthologs (WP410)	0.813092	HERPUD1	0.0208333	1
Mecp2 and Associated Rett Syndrome (WP3584)	0.813092	GABRR2	0.0208333	1
EGF/EGFR Signaling Pathway (WP437)	0.814831	MAPK7,RPS6KA2,NCK1,FOXO1	0.0245399	1
Mitotic Metaphase and Anaphase (WP2757)	0.814831	ANAPC5,MAD1L1,NUP37,NUP107	0.0245399	1
Structural Pathway of Interleukin 1 (IL-1) (WP2637)	0.819527	TAB1	0.0204082	1
Gene Silencing by RNA (WP3571)	0.819841	POLR2I,NUP37,NUP107	0.0234375	1
Apoptotic execution phase (WP1784)	0.82574	FNTA	0.02	1
Mitochondrial biogenesis (WP3331)	0.82574	TFAM	0.02	1
Wnt Signaling Pathway Netpath (WP363)	0.83174	CTNNB1	0.0196078	1
TNF alpha Signaling Pathway (WP231)	0.833263	TAB1,FADD	0.0215054	1
Circadian Clock (WP1797)	0.837535	RAI1	0.0192308	1
Lipid digestion, mobilization, and transport (WP2764)	0.837535	LIPE	0.0192308	1
Signaling by FGFR1 (WP3335)	0.837535	MYO18A	0.0192308	1
Apoptosis-related network due to altered Notch3 in ovarian cancer (WP2864)	0.84313	ETS1	0.0188679	1
Vitamin B12 Metabolism (WP1533)	0.84313	MMAB	0.0188679	1
Cardiac Hypertrophic Response (WP2795)	0.848533	MAPK7	0.0185185	1
Copper homeostasis (WP3286)	0.848533	FOXO1	0.0185185	1
IL-4 Signaling Pathway (WP395)	0.848533	SOCS5	0.0185185	1
O-linked glycosylation (WP3315)	0.850323	ST6GAL1,B3GNTL1	0.0206186	1
RANKL/RANK Signaling Pathway (WP2018)	0.85375	TAB1	0.0181818	1
Neurotransmitter Receptor Binding And Downstream Transmission In The Postsynaptic Cell (WP2754)	0.856968	GABRR2,RPS6KA2,CAMK2B	0.0217391	1
IL-1 signaling pathway (WP195)	0.858789	TAB1	0.0178571	1
TGF-beta Receptor Signaling (WP560)	0.858789	CTNNB1	0.0178571	1
Arachidonic acid metabolism (WP2650)	0.863654	CYP4F8	0.0175439	1
Neural Crest Differentiation (WP2064)	0.865783	CTNNB1,ETS1	0.019802	1
Transport of glucose and other sugars, bile salts and organic acids, metal ions and amine compounds (WP1935)	0.865783	SLC2A9,SLC14A1	0.019802	1
Signaling by VEGF (WP1919)	0.869413	THEM4,NCK1	0.0196078	1
Potassium Channels (WP2669)	0.872889	KCNN4	0.0169492	1
Electron Transport Chain (WP111)	0.872952	SURF1,UCP2	0.0194175	1
BDNF signaling pathway (WP2380)	0.875888	MAPK7,CTNNB1,NCK1	0.0208333	1
Translocation of GLUT4 to the plasma membrane (WP2777)	0.885585	EXOC8	0.016129	1
Nonsense-Mediated Decay (NMD) (WP2710)	0.886246	RPL7,RPS17	0.0186916	1
SRP-dependent cotranslational protein targeting to membrane (WP2737)	0.889363	RPL7,RPS17	0.0185185	1
Oxidation by Cytochrome P450 (WP43)	0.889529	CYP4F8	0.015873	1
Processing of Capped Intron-Containing Pre-mRNA (WP1889)	0.892561	POLR2I,NUP37,NUP107	0.02	1
Angiogenesis overview (WP1993)	0.893338	NCK1	0.015625	1
AGE/RAGE pathway (WP2324)	0.900568	FOXO1	0.0151515	1
Eukaryotic Translation Initiation (WP1812)	0.903792	RPL7,RPS17	0.0176991	1
Wnt Signaling Pathway (WP428)	0.903997	CTNNB1	0.0149254	1
DNA Damage Response (WP707)	0.907309	RRM2B	0.0147059	1
Respiratory electron transport, ATP synthesis by chemiosmotic coupling, and heat production by uncoupling proteins. (WP1902)	0.909057	SURF1,UCP2	0.0173913	1
Nonhomologous End-Joining (NHEJ) (WP3550)	0.913594	KAT5	0.0142857	1
Endoderm Differentiation (WP2853)	0.916575	CTNNB1	0.0140845	1
Glucocorticoid Receptor Pathway (WP2880)	0.916575	ENC1	0.0140845	1
Nucleosome assembly (WP1874)	0.916575	MIS18A	0.0140845	1
Circadian rythm related genes (WP3594)	0.917974	ID3,CIPC,DBP,RAI1	0.0199005	1
Host Interactions of HIV factors (WP2684)	0.923281	NUP37,NUP107	0.0165289	1
Integrated Lung Cancer Pathway (WP2512)	0.924918	PTGER4	0.0135135	1
Peptide GPCRs (WP24)	0.924918	CXCR6	0.0135135	1
Prolactin Signaling Pathway (WP2037)	0.930012	RPS6KA2	0.0131579	1
MAPK Signaling Pathway (WP382)	0.931203	MAPK7,TAB1,TAOK2	0.0178571	1
DNA Double Strand Break Response (WP3543)	0.932429	KAT5	0.012987	1
Transcriptional regulation of white adipocyte differentiation (WP2751)	0.932429	MED18	0.012987	1
DNA Damage/Telomere Stress Induced Senescence (WP3565)	0.937015	KAT5	0.0126582	1
Gastrin-CREB signalling pathway via PKC and MAPK (WP2664)	0.940935	MAPK7,RPS6KA2,F2RL3	0.0172414	1
APC/C-mediated degradation of cell cycle proteins (WP3557)	0.943319	ANAPC5	0.0121951	1
Degradation of beta-catenin by the destruction complex (WP2773)	0.943319	CTNNB1	0.0121951	1
TGF-beta Signaling Pathway (WP366)	0.944082	TAB1,ETS1	0.0151515	1
Signaling Pathways in Glioblastoma (WP2261)	0.945277	FOXO1	0.0120482	1
Metapathway biotransformation (WP702)	0.948056	CYP4F8,HS3ST3B1,MGST2	0.0167598	1
Cell Cycle Checkpoints (WP1775)	0.950675	KAT5,ANAPC5,MAD1L1	0.0165746	1
miRNA Regulation of DNA Damage Response (WP1530)	0.950756	RRM2B	0.0116279	1
Mitochondrial translation (WP3310)	0.954101	MRPS18B	0.0113636	1
Retinoblastoma (RB) in Cancer (WP2446)	0.954101	ZNF655	0.0113636	1
Ectoderm Differentiation (WP2858)	0.954401	CTNNB1,GLB1	0.0143885	1
Apoptosis Modulation and Signaling (WP1772)	0.95722	FADD	0.0111111	1
L1CAM interactions (WP1843)	0.95722	RPS6KA2	0.0111111	1
MAPK6/MAPK4 signaling (WP3307)	0.95722	FOXO1	0.0111111	1
Vitamin D Receptor Pathway (WP2877)	0.957813	PTGER4,FOXO1,BTLA	0.0160428	1
Corticotropin-releasing hormone (WP2355)	0.960128	CTNNB1	0.0108696	1
TCR Signaling Pathway (WP69)	0.960128	NCK1	0.0108696	1
Metabolism of carbohydrates (WP1848)	0.960632	NUP37,NUP107	0.0138889	1
EPH-Ephrin signaling (WP3309)	0.961506	ACTB	0.0107527	1
Focal Adhesion (WP306)	0.962022	MAPK7,CTNNB1,ACTB	0.0157068	1
NRF2 pathway (WP2884)	0.962888	SLC2A9,MGST2	0.0136986	1
RNA Polymerase I, RNA Polymerase III, and Mitochondrial Transcription (WP1905)	0.96397	TFAM,BRF2	0.0136054	1
Factors involved in megakaryocyte development and platelet production (WP1815)	0.964123	IRF3	0.0105263	1
Glycerophospholipid biosynthesis (WP2740)	0.964123	AGPAT3	0.0105263	1
Calcium Regulation in the Cardiac Cell (WP536)	0.966042	CAMK2B,RGS3	0.0134228	1
miR-targeted genes in leukocytes - TarBase (WP2003)	0.966042	CTNNB1,KCNN4	0.0134228	1
Phase II conjugation (WP1880)	0.96772	MGST2	0.0102041	1
miR-targeted genes in squamous cell - TarBase (WP2006)	0.96985	ATP6V1C1,SIGMAR1	0.0130719	1
GPCRs, Other (WP117)	0.970957	GPR183	0.00990099	1
Integrin-mediated Cell Adhesion (WP185)	0.970957	MAPK7	0.00990099	1
Senescence-Associated Secretory Phenotype (SASP) (WP3391)	0.971962	ANAPC5	0.00980392	1
Wnt Signaling Pathway and Pluripotency (WP399)	0.971962	CTNNB1	0.00980392	1
Cell Cycle (WP179)	0.972933	MAD1L1	0.00970874	1
SIDS Susceptibility Pathways (WP706)	0.975546	CTNNB1,DEAF1	0.0125	1
Iron uptake and transport (WP2670)	0.979514	ATP6V1C1,GABRR2,OSTM1	0.0140187	1
TCR signaling (WP1927)	0.979584	NCK1	0.00900901	1
DNA Damage Response (only ATM dependent) (WP710)	0.980292	CTNNB1	0.00892857	1
Mitotic G2-G2/M phases (WP1859)	0.980292	TUBB	0.00892857	1
Regulation of lipid metabolism by Peroxisome proliferator-activated receptor alpha (PPARalpha) (WP2797)	0.980975	MED18	0.00884956	1
Signaling by the B Cell Receptor (BCR) (WP2746)	0.980975	NCK1	0.00884956	1
miR-targeted genes in lymphocytes - TarBase (WP2004)	0.983525	MAPK7,CTNNB1,MRM1,ATP6V1C1,ARL10,THEM4,RCN2,SIGMAR1,KCNN4	0.0190678	1
Spinal Cord Injury (WP2431)	0.984052	BTG2	0.00847458	1
Assembly of the primary cilium (WP3498)	0.984935	TUBB,EXOC8	0.0113636	1
C-type lectin receptors (CLRs) (WP3354)	0.986152	TAB1	0.00819672	1
TCF dependent signaling in response to WNT (WP3339)	0.986449	CTNNB1,KAT5,RNF43	0.0131004	1
Alzheimers Disease (WP2059)	0.987096	FADD	0.00806452	1
mRNA Processing (WP411)	0.988796	CSTF2T	0.0078125	1
Fc epsilon receptor (FCERI) signaling (WP2759)	0.989561	TAB1	0.00769231	1
Beta-catenin independent WNT signaling (WP3558)	0.993637	CTNNB1	0.00694444	1
Regulation of Actin Cytoskeleton (WP51)	0.995207	ACTB	0.00657895	1
Nuclear Receptors Meta-Pathway (WP2882)	0.99601	SLC2A9,ENC1,FOXO1,MGST2	0.0124611	1
Generic Transcription Pathway (WP1822)	0.998063	ZNF324B,ZNF655,ZNF282,ZNF446,ZNF747	0.0126582	1
GPCRs, Class A Rhodopsin-like (WP455)	0.999027	PTGER4,F2RL3	0.00760456	1
Class I MHC mediated antigen processing &amp; presentation (WP3577)	0.999088	RBCK1,ANAPC5	0.00754717	1
RAF/MAP kinase cascade (WP2735)	0.999159	CAMK2B	0.00497512	1
miR-targeted genes in muscle cell - TarBase (WP2005)	0.999338	MAPK7,CTNNB1,ATP6V1C1,RCN2	0.0103896	1
GPCR ligand binding (WP1825)	0.999833	RAMP1,PTGER4,CXCR6,F2RL3	0.00925926	1
miR-targeted genes in epithelium - TarBase (WP2002)	0.999989	RCN2	0.00309598	1
GPCR downstream signaling (WP1824)	1	GRM6,ARHGEF3,RAMP1,PTGER4,CXCR6,F2RL3	0.00694444	1
Abacavir transport and metabolism (WP2712)	1		0	1
ABC-family proteins mediated transport (WP1780)	1		0	1
ACE Inhibitor Pathway (WP554)	1		0	1
Acetylcholine Synthesis (WP528)	1		0	1
Activated PKN1 stimulates transcription of AR (androgen receptor) regulated genes KLK2 and KLK3 (WP3397)	1		0	1
Activation of gene expression by SREBF (SREBP) (WP2706)	1		0	1
Activation of Matrix Metalloproteinases (WP2769)	1		0	1
Advanced glycosylation endproduct receptor signaling (WP1781)	1		0	1
Aflatoxin B1 metabolism (WP699)	1		0	1
Alanine and aspartate metabolism (WP106)	1		0	1
Allograft Rejection (WP2328)	1		0	1
Alpha 6 Beta 4 signaling pathway (WP244)	1		0	1
alpha-linolenic (omega3) and linoleic (omega6) acid metabolism (WP2724)	1		0	1
Amine-derived hormones (WP3548)	1		0	1
Amino acid synthesis and interconversion (transamination) (WP3564)	1		0	1
Amyloid formation (WP3547)	1		0	1
Amyotrophic lateral sclerosis (ALS) (WP2447)	1		0	1
Angiogenesis (WP1539)	1		0	1
Arachidonate Epoxygenase / Epoxide Hydrolase (WP678)	1		0	1
Aripiprazole Metabolic Pathway (WP2640)	1		0	1
Aryl Hydrocarbon Receptor (WP2586)	1		0	1
Aryl Hydrocarbon Receptor Pathway (WP2873)	1		0	1
Arylamine metabolism (WP694)	1		0	1
Assembly of collagen fibrils and other multimeric structures (WP2798)	1		0	1
ATF6-alpha activates chaperone genes (WP2655)	1		0	1
ATM Signaling Pathway (WP2516)	1		0	1
BDNF Pathway (WP2152)	1		0	1
Benzo(a)pyrene metabolism (WP696)	1		0	1
Bile acid and bile salt metabolism (WP1788)	1		0	1
Binding and Uptake of Ligands by Scavenger Receptors (WP2784)	1		0	1
Biogenic Amine Synthesis (WP550)	1		0	1
Bladder Cancer (WP2828)	1		0	1
Blood Clotting Cascade (WP272)	1		0	1
BMI1 (WP2612)	1		0	1
BMP Signalling and Regulation (WP1425)	1		0	1
Branched-chain amino acid catabolism (WP3556)	1		0	1
Butyrate-induced histone acetylation (WP2366)	1		0	1
Cardiac Progenitor Differentiation (WP2406)	1		0	1
Cargo concentration in the ER (WP3560)	1		0	1
Catalytic cycle of mammalian FMOs (WP688)	1		0	1
Cell Differentiation - Index (WP2029)	1		0	1
Cell Differentiation - meta (WP2023)	1		0	1
Cell junction organization (WP1793)	1		0	1
Cell surface interactions at the vascular wall (WP1794)	1		0	1
Chemical Compounds to monitor Proteins (WP3295)	1		0	1
Cholesterol biosynthesis (WP1795)	1		0	1
Cholesterol Biosynthesis (WP197)	1		0	1
Codeine and Morphine Metabolism (WP1604)	1		0	1
Colchicine Metabolic Pathway (WP2536)	1		0	1
Collagen biosynthesis and modifying enzymes (WP2725)	1		0	1
Collagen degradation (WP2708)	1		0	1
Complement Activation (WP545)	1		0	1
Complement and Coagulation Cascades (WP558)	1		0	1
Complement cascade (WP1798)	1		0	1
Composition of Lipid Particles (WP3601)	1		0	1
Cori Cycle (WP1946)	1		0	1
Cytokines and Inflammatory Response (WP530)	1		0	1
Cytosine methylation (WP3585)	1		0	1
Cytosolic iron-sulfur cluster assembly (WP2690)	1		0	1
DAG and IP3 signaling (WP2688)	1		0	1
DAP12 interactions (WP2694)	1		0	1
DDX1 as a regulatory component of the Drosha microprocessor (WP2942)	1		0	1
Deadenylation-dependent mRNA decay (WP2659)	1		0	1
Defensins (WP2671)	1		0	1
Degradation of the extracellular matrix (WP2774)	1		0	1
Demo (WP3590)	1		0	1
Demo_complete (WP3418)	1		0	1
Demo_step3 (WP3539)	1		0	1
Depolarization of the Presynaptic Terminal Triggers the Opening of Calcium Channels (WP1800)	1		0	1
Deregulation of Rab and Rab Effector Genes in Bladder Cancer (WP2291)	1		0	1
Detoxification of Reactive Oxygen Species (WP2824)	1		0	1
Diclofenac Metabolic Pathway (WP2491)	1		0	1
Differentiation of white and brown adipocyte (WP2895)	1		0	1
Differentiation Pathway (WP2848)	1		0	1
Dissolution of Fibrin Clot (WP1802)	1		0	1
DNA Damage Reversal (WP1804)	1		0	1
DNA methylation (WP3359)	1		0	1
DNA Replication (WP466)	1		0	1
Dopamine metabolism (WP2436)	1		0	1
Dopaminergic Neurogenesis (WP2855)	1		0	1
Drug Induction of Bile Acid Pathway (WP2289)	1		0	1
DSCAM interactions (WP1808)	1		0	1
Dual hijack model of Vif in HIV infection (WP3300)	1		0	1
EBV LMP1 signaling (WP262)	1		0	1
Effects of Nitric Oxide (WP1995)	1		0	1
Effects of PIP2 hydrolysis (WP1809)	1		0	1
Eicosanoid Synthesis (WP167)	1		0	1
eIF5A regulation in response to inhibition of the nuclear export system (WP3302)	1		0	1
Elastic fibre formation (WP2666)	1		0	1
Endochondral Ossification (WP474)	1		0	1
Endosomal Sorting Complex Required For Transport (ESCRT) (WP3575)	1		0	1
Energy dependent regulation of mTOR by LKB1-AMPK (WP2748)	1		0	1
EPO Receptor Signaling (WP581)	1		0	1
ER to Golgi Anterograde Transport (WP3542)	1		0	1
Erythrocytes take up carbon dioxide and release oxygen (WP2744)	1		0	1
Erythrocytes take up oxygen and release carbon dioxide (WP2681)	1		0	1
Estrogen metabolism (WP697)	1		0	1
Estrogen Receptor Pathway (WP2881)	1		0	1
Estrogen signaling pathway (WP712)	1		0	1
EV release from cardiac cells and their functional effects (WP3297)	1		0	1
Evolocumab Mechanism (WP3408)	1		0	1
Extracellular matrix organization (WP2703)	1		0	1
Farnesoid X Receptor Pathway (WP2879)	1		0	1
Fatty Acid Omega Oxidation (WP206)	1		0	1
Fcgamma receptor (FCGR) dependent phagocytosis (WP2719)	1		0	1
Felbamate Metabolism (WP2816)	1		0	1
Folate Metabolism (WP176)	1		0	1
Folate-Alcohol and Cancer Pathway (WP1589)	1		0	1
Formation of Fibrin Clot (Clotting Cascade) (WP1818)	1		0	1
FTO Obesity Variant Mechanism (WP3407)	1		0	1
G Protein Signaling Pathways (WP35)	1		0	1
G1 to S cell cycle control (WP45)	1		0	1
G13 Signaling Pathway (WP524)	1		0	1
GABA synthesis, release, reuptake and degradation (WP2685)	1		0	1
Gamma carboxylation, hypusine formation and arylsulfatase activation (WP2762)	1		0	1
Gap junction trafficking and regulation (WP1820)	1		0	1
Gastric acid production (WP2596)	1		0	1
Gastric Histamine Release (WP2598)	1		0	1
Gastric pepsin release (WP2601)	1		0	1
Genes and (Common) Pathways Underlying Drug Addiction (WP2636)	1		0	1
Glial Cell Differentiation (WP2276)	1		0	1
Glucocorticoid &amp; Mineralcorticoid Metabolism (WP237)	1		0	1
Glucuronidation (WP698)	1		0	1
Glutathione metabolism (WP100)	1		0	1
Glycerophospholipid Biosynthetic Pathway (WP2533)	1		0	1
Glycine Metabolism (WP1495)	1		0	1
Glycogen Metabolism (WP500)	1		0	1
Glycolysis and Gluconeogenesis (WP534)	1		0	1
Glyoxylate metabolism and glycine degradation (WP3562)	1		0	1
Golgi to ER Retrograde Transport (WP3554)	1		0	1
GP1b-IX-V activation signalling (WP1823)	1		0	1
GPCRs, Class B Secretin-like (WP334)	1		0	1
GPVI-mediated activation cascade (WP1826)	1		0	1
Growth hormone receptor signaling (WP2657)	1		0	1
HDR through MMEJ (alt-NHEJ) (WP3570)	1		0	1
Hedgehog 'off' state (WP3316)	1		0	1
Hedgehog 'on' state (WP3313)	1		0	1
Hedgehog ligand biogenesis (WP3401)	1		0	1
Hedgehog Signaling Pathway (WP47)	1		0	1
Hematopoietic Stem Cell Differentiation (WP2849)	1		0	1
Heroin metabolism (WP2645)	1		0	1
Histone Modifications (WP2369)	1		0	1
Homologous recombination (WP186)	1		0	1
Human Complement System (WP2806)	1		0	1
Hypertrophy Model (WP516)	1		0	1
Hypoxia-mediated EMT and Stemness (WP2943)	1		0	1
IL-2 Signaling Pathway (WP49)	1		0	1
IL-3 Signaling Pathway (WP286)	1		0	1
IL-5 Signaling Pathway (WP127)	1		0	1
IL-6 signaling pathway (WP364)	1		0	1
IL-7 Signaling Pathway (WP205)	1		0	1
IL-9 Signaling Pathway (WP22)	1		0	1
IL1 and megakaryotyces in obesity (WP2865)	1		0	1
IL17 signaling pathway (WP2112)	1		0	1
Imatinib Resistance in Chronic Myeloid Leukemia (WP2946)	1		0	1
Immunoregulatory interactions between a Lymphoid and a non-Lymphoid cell (WP1829)	1		0	1
Incretin synthesis, secretion, and inactivation (WP2728)	1		0	1
Inflammatory Response Pathway (WP453)	1		0	1
Influenza A virus infection (WP1438)	1		0	1
Initiation of transcription and translation elongation at the HIV-1 LTR (WP3414)	1		0	1
Insulin-like Growth Factor-2 mRNA Binding Proteins (IGF2BPs/IMPs/VICKZs) bind RNA (WP1789)	1		0	1
Integrated Cancer Pathway (WP1971)	1		0	1
Integration of energy metabolism (WP1831)	1		0	1
Integrin alphaIIb beta3 signaling (WP1832)	1		0	1
Integrin cell surface interactions (WP1833)	1		0	1
Interactome of polycomb repressive complex 2 (PRC2) (WP2916)	1		0	1
Interferon type I signaling pathways (WP585)	1		0	1
Interleukin-1 processing (WP1838)	1		0	1
Interleukin-11 Signaling Pathway (WP2332)	1		0	1
Interleukin-2 signaling (WP2732)	1		0	1
Interleukin-3, 5 and GM-CSF signaling (WP1840)	1		0	1
Interleukin-6 signaling (WP2704)	1		0	1
Interleukin-7 signaling (WP2673)	1		0	1
Intrinsic Pathway for Apoptosis (WP1841)	1		0	1
Irinotecan Pathway (WP229)	1		0	1
Iron metabolism in placenta (WP2007)	1		0	1
Kinesins (WP1842)	1		0	1
Kit receptor signaling pathway (WP304)	1		0	1
Latent infection of Homo sapiens with Mycobacterium tuberculosis (WP2700)	1		0	1
let-7 inhibition of ES cell reprogramming (WP3299)	1		0	1
LGI-ADAM interactions (WP3392)	1		0	1
Lidocaine metabolism (WP2646)	1		0	1
Ligand-independent caspase activation via DCC (WP3317)	1		0	1
Liver X Receptor Pathway (WP2874)	1		0	1
M/G1 Transition (WP2785)	1		0	1
Macroautophagy (WP3348)	1		0	1
Mammary gland development pathway - Involution (Stage 4 of 4) (WP2815)	1		0	1
MAP3K8 (TPL2)-dependent MAPK1/3 activation (WP3576)	1		0	1
MAPK Cascade (WP422)	1		0	1
Matrix Metalloproteinases (WP129)	1		0	1
Meiotic recombination (WP2698)	1		0	1
Meiotic synapsis (WP2731)	1		0	1
Melanin biosynthesis (WP3377)	1		0	1
Mesodermal Commitment Pathway (WP2857)	1		0	1
Metabolism of Angiotensinogen to Angiotensins (WP2729)	1		0	1
Metabolism of polyamines (WP3555)	1		0	1
Metastatic brain tumor (WP2249)	1		0	1
Methionine De Novo and Salvage Pathway (WP3580)	1		0	1
Methionine IG (WP3532)	1		0	1
Methylation Pathways (WP704)	1		0	1
MFAP5-mediated ovarian cancer cell motility and invasiveness (WP3301)	1		0	1
MHC class II antigen presentation (WP2679)	1		0	1
mir-124 predicted interactions with cell cycle and differentiation (WP3595)	1		0	1
miR-517 relationship with ARCN1 and USP1 (WP3596)	1		0	1
miR-targeted genes in adipocytes - TarBase (WP2001)	1		0	1
mir34a and TGIF2 in osteoclastogenesis (WP2866)	1		0	1
miRNA Biogenesis (WP2338)	1		0	1
miRNA targets in ECM and membrane receptors (WP2911)	1		0	1
miRNAs involved in DNA damage response (WP1545)	1		0	1
miRs in Muscle Cell Differentiation (WP2012)	1		0	1
Miscellaneous transport and binding events (WP3320)	1		0	1
Mismatch Repair (WP3381)	1		0	1
Mismatch repair (WP531)	1		0	1
Mitochondrial iron-sulfur cluster biogenesis (WP2702)	1		0	1
Mitochondrial LC-Fatty Acid Beta-Oxidation (WP368)	1		0	1
Mitochondrial protein import (WP2717)	1		0	1
Mitophagy (WP3549)	1		0	1
Mitotic G1-G1/S phases (WP1858)	1		0	1
Mitotic Telophase/Cytokinesis (WP2765)	1		0	1
Monoamine GPCRs (WP58)	1		0	1
Monoamine Transport (WP727)	1		0	1
mTOR signalling (WP3318)	1		0	1
Multi Drug Resistance Protein 1 (Glycoprotein 1) Regulation (WP2489)	1		0	1
Muscle contraction (WP1864)	1		0	1
Nanoparticle triggered autophagic cell death (WP2509)	1		0	1
Nanoparticle-mediated activation of receptor signaling (WP2643)	1		0	1
NCAM signaling for neurite out-growth (WP1866)	1		0	1
Neurotoxicity of clostridium toxins (WP2665)	1		0	1
Neurotransmitter Clearance In The Synaptic Cleft (WP1870)	1		0	1
Neurotransmitter Release Cycle (WP1871)	1		0	1
Neurotransmitter uptake and Metabolism In Glial Cells (WP1872)	1		0	1
Nicotine Activity on Chromaffin Cells (WP1603)	1		0	1
Nicotine Activity on Dopaminergic Neurons (WP1602)	1		0	1
Nicotine Metabolism (WP1600)	1		0	1
Nifedipine Activity (WP259)	1		0	1
NIK--&gt;noncanonical NF-kB signaling (WP3545)	1		0	1
NLR Proteins (WP288)	1		0	1
NOD pathway (WP1433)	1		0	1
Non-homologous end joining (WP438)	1		0	1
NoRC negatively regulates rRNA expression (WP3305)	1		0	1
Notch Signaling Pathway (WP61)	1		0	1
NOTCH1 regulation of human endothelial cell calcification (WP3413)	1		0	1
NR1D1 (REV-ERBA) represses gene expression (WP3394)	1		0	1
Nuclear Receptors (WP170)	1		0	1
Nuclear Receptors in Lipid Metabolism and Toxicity (WP299)	1		0	1
Nucleotide GPCRs (WP80)	1		0	1
Oncostatin M Signaling Pathway (WP2374)	1		0	1
One carbon donor (WP2190)	1		0	1
One Carbon Metabolism (WP241)	1		0	1
One Carbon Metabolism (WP3530)	1		0	1
Opioid Signalling (WP1978)	1		0	1
Osteoblast Signaling (WP322)	1		0	1
Osteoclast Signaling (WP12)	1		0	1
Osteopontin Signaling (WP1434)	1		0	1
Ovarian Infertility Genes (WP34)	1		0	1
Overview of nanoparticle effects (WP3287)	1		0	1
Oxidative phosphorylation (WP623)	1		0	1
Oxidative Stress (WP408)	1		0	1
Oxidative Stress Induced Senescence (WP3404)	1		0	1
Oxytocin signaling (WP2889)	1		0	1
p38 MAPK Signaling Pathway (WP400)	1		0	1
Parkinsons Disease Pathway (WP2371)	1		0	1
Passive transport by Aquaporins (WP1877)	1		0	1
PCSK9-mediated LDLR degradation (WP2846)	1		0	1
PDGF Pathway (WP2526)	1		0	1
Pentose Phosphate Pathway (WP134)	1		0	1
Peptide hormone biosynthesis (WP2691)	1		0	1
Peroxisomal beta-oxidation of tetracosanoyl-CoA (WP1941)	1		0	1
Peroxisomal lipid metabolism (WP1878)	1		0	1
Physiological and Pathological Hypertrophy of the Heart (WP1528)	1		0	1
PI Metabolism (WP2747)	1		0	1
Pilocytic astrocytoma (WP2253)	1		0	1
Platelet Adhesion to exposed collagen (WP1883)	1		0	1
Platelet Aggregation (Plug Formation) (WP1884)	1		0	1
Platelet homeostasis (WP1885)	1		0	1
Polyol Pathway (WP690)	1		0	1
POU5F1 (OCT4), SOX2, NANOG repress genes related to differentiation (WP3382)	1		0	1
PPAR Alpha Pathway (WP2878)	1		0	1
PRC2 methylates histones and DNA (WP3312)	1		0	1
Preimplantation Embryo (WP3527)	1		0	1
Prolactin receptor signaling (WP2678)	1		0	1
Prostate Cancer (WP2263)	1		0	1
Proteasome Degradation (WP183)	1		0	1
Quercetin and Nf-kB/ AP-1 Induced Cell Apoptosis (WP2435)	1		0	1
RAF-independent MAPK1/3 activation (WP3332)	1		0	1
Rap1 signalling (WP1895)	1		0	1
Regulated Necrosis (WP3383)	1		0	1
Regulation of Apoptosis (WP1896)	1		0	1
Regulation of DNA replication (WP1898)	1		0	1
Regulation of Insulin-like Growth Factor (IGF) transport and uptake by Insulin-like Growth Factor Binding Proteins (IGFBPs) (WP2799)	1		0	1
Regulation of Microtubule Cytoskeleton (WP2038)	1		0	1
Regulation of mRNA stability by proteins that bind AU-rich elements (WP2733)	1		0	1
Response to elevated platelet cytosolic Ca2+ (WP1903)	1		0	1
Reversible hydration of carbon dioxide (WP2770)	1		0	1
RHO GTPase Effectors (WP3406)	1		0	1
RHO GTPases activate CIT (WP3376)	1		0	1
RHO GTPases activate KTN1 (WP3337)	1		0	1
RHO GTPases Activate NADPH Oxidases (WP3396)	1		0	1
RHO GTPases activate PAKs (WP3351)	1		0	1
RHO GTPases activate PKNs (WP3357)	1		0	1
RHO GTPases Activate Rhotekin and Rhophilins (WP3384)	1		0	1
RHO GTPases Activate ROCKs (WP3365)	1		0	1
RHO GTPases regulate CFTR trafficking (WP3322)	1		0	1
RNA interference (WP2805)	1		0	1
RORA activates gene expression (WP3370)	1		0	1
S Phase (WP2772)	1		0	1
Sandbox Pathway (WP4)	1		0	1
Secretion of Hydrochloric Acid in Parietal Cells (WP2597)	1		0	1
Selenium Metabolism and Selenoproteins (WP28)	1		0	1
Selenium Micronutrient Network (WP15)	1		0	1
Semaphorin interactions (WP1907)	1		0	1
Senescence and Autophagy in Cancer (WP615)	1		0	1
Serotonin HTR1 Group and FOS Pathway (WP722)	1		0	1
Serotonin Receptor 2 and ELK-SRF/GATA4 signaling (WP732)	1		0	1
Serotonin Receptor 2 and STAT3 Signaling (WP733)	1		0	1
Serotonin Receptor 4/6/7 and NR3C Signaling (WP734)	1		0	1
Serotonin Transporter Activity (WP1455)	1		0	1
Signal amplification (WP1908)	1		0	1
Signal regulatory protein (SIRP) family interactions (WP1909)	1		0	1
Signaling by Activin (WP2791)	1		0	1
Signaling by BMP (WP2760)	1		0	1
Signaling by EGFR (WP1910)	1		0	1
Signaling by ERBB2 (WP2780)	1		0	1
Signaling by ERBB4 (WP2781)	1		0	1
Signaling by FGFR3 (WP3336)	1		0	1
Signaling by FGFR4 (WP3334)	1		0	1
Signaling by Hippo (WP2714)	1		0	1
Signaling by Leptin (WP3374)	1		0	1
Signaling by NODAL (WP2675)	1		0	1
Signaling by NOTCH1 (WP2720)	1		0	1
Signaling by NOTCH2 (WP2718)	1		0	1
Signaling by NOTCH3 (WP2722)	1		0	1
Signaling by NOTCH4 (WP2721)	1		0	1
Signaling by SCF-KIT (WP2713)	1		0	1
Signaling by TGF-beta Receptor Complex (WP2742)	1		0	1
Signaling of Hepatocyte Growth Factor Receptor (WP313)	1		0	1
Signalling by NGF (WP1976)	1		0	1
SIRT1 negatively regulates rRNA Expression (WP3364)	1		0	1
Sleep regulation (WP3591)	1		0	1
SREBF and miR33 in cholesterol and lipid homeostasis (WP2011)	1		0	1
SRF and miRs in Smooth Muscle Differentiation and Proliferation (WP1991)	1		0	1
Statin Pathway (WP430)	1		0	1
Steroid Biosynthesis (WP496)	1		0	1
Striated Muscle Contraction (WP383)	1		0	1
Sulfation Biotransformation Reaction (WP692)	1		0	1
Sulfur amino acid metabolism (WP3574)	1		0	1
Sulindac Metabolic Pathway (WP2542)	1		0	1
SUMOylation (WP2778)	1		0	1
Surfactant metabolism (WP3579)	1		0	1
Synaptic Vesicle Pathway (WP2267)	1		0	1
Syndecan interactions (WP2787)	1		0	1
Synthesis and Degradation of Ketone Bodies (WP311)	1		0	1
Synthesis of DNA (WP1925)	1		0	1
Synthesis, secretion, and deacylation of Ghrelin (WP3436)	1		0	1
T-Cell Receptor and Co-stimulatory Signaling (WP2583)	1		0	1
Tamoxifen metabolism (WP691)	1		0	1
TarBasePathway (WP1992)	1		0	1
TCA and Urea cycles (WP1945)	1		0	1
TCA Cycle (WP78)	1		0	1
TCA Cycle and PDHc (WP2453)	1		0	1
TCA Cycle Nutrient Utilization and Invasiveness of Ovarian Cancer (WP2868)	1		0	1
Telomere Maintenance (WP1928)	1		0	1
TET1,2,3 and TDG demethylate DNA (WP3372)	1		0	1
TFs Regulate miRNAs related to cardiac hypertrophy (WP1559)	1		0	1
Thyroxine (Thyroid Hormone) Production (WP1981)	1		0	1
TNFR2 non-canonical NF-kB pathway (WP3398)	1		0	1
TNFs bind their physiological receptors (WP3350)	1		0	1
Toll Like Receptor 3 (TLR3) Cascade (WP3352)	1		0	1
Toll-Like Receptors Cascades (WP2775)	1		0	1
TP53 Network (WP1742)	1		0	1
Trafficking and processing of endosomal TLR (WP2709)	1		0	1
Trans-sulfuration and one carbon metabolism (WP2525)	1		0	1
Trans-sulfuration pathway (WP2333)	1		0	1
Transcriptional activation by NRF2 (WP3)	1		0	1
Transcriptional activity of SMAD2/SMAD3:SMAD4 heterotrimer (WP2755)	1		0	1
Translation Factors (WP107)	1		0	1
Transmission across Electrical Synapses (WP1934)	1		0	1
Transport of glycerol from adipocytes to the liver by Aquaporins (WP1926)	1		0	1
tRNA Aminoacylation (WP1938)	1		0	1
TSH signaling pathway (WP2032)	1		0	1
TSLP Signaling Pathway (WP2203)	1		0	1
Type II interferon signaling (IFNG) (WP619)	1		0	1
Type III interferon signaling (WP2113)	1		0	1
Uptake and function of anthrax toxins (WP3390)	1		0	1
Uptake and function of diphtheria toxin (WP3360)	1		0	1
Urea cycle and metabolism of amino groups (WP497)	1		0	1
Vasopressin regulates renal water homeostasis via Aquaporins (WP2662)	1		0	1
Vitamin A and Carotenoid Metabolism (WP716)	1		0	1
Vitamin D Metabolism (WP1531)	1		0	1
XBP1(S) activates chaperone genes (WP3472)	1		0	1
YAP1- and WWTR1 (TAZ)-stimulated gene expression (WP2738)	1		0	1
Zinc homeostasis (WP3529)	1		0	1

## Sheet: Positive.pbl.B6.only
module.name	p.val	overlapping.genes	module.overlapping.ratio	adj.p
Apoptosis Modulation by HSP70 (WP384)	0.0146535	APAF1,RIPK1,FAS	0.157895	1
Kinesins (WP1842)	0.027662	RACGAP1,KIF23,KIF9	0.125	1
Multi Drug Resistance Protein 1 (Glycoprotein 1) Regulation (WP2489)	0.0276939	ABCB1	1	1
Mitotic Telophase/Cytokinesis (WP2765)	0.0419972	NUDC,KIF23	0.166667	1
Diurnally Regulated Genes with Circadian Orthologs (WP410)	0.0432163	PPP2CB,PER1,PIGF,DNAJA1	0.0833333	1
Dopamine metabolism (WP2436)	0.0487443	COMT,PPP2CB	0.153846	1
BMAL1:CLOCK,NPAS2 activates circadian gene expression (WP3355)	0.0533873	NAMPT,PER1,RORA	0.0967742	1
TP53 Regulates Metabolic Genes (WP3349)	0.0539149	TXNRD1,RRAGC,RRAGB,YWHAG,COX5B	0.0675676	1
Ligand-dependent caspase activation (WP3358)	0.0710531	RIPK1,FAS	0.125	1
Apoptosis (WP254)	0.0831596	APAF1,RIPK1,PMAIP1,FAS,TNFRSF1B	0.0595238	1
Formation of Fibrin Clot (Clotting Cascade) (WP1818)	0.0872071	F2R,PRTN3,THBD	0.0789474	1
Intrinsic Pathway for Apoptosis (WP1841)	0.0872071	APAF1,PMAIP1,YWHAG	0.0789474	1
Apoptosis Modulation and Signaling (WP1772)	0.104025	APAF1,RIPK1,PMAIP1,FAS,TNFRSF1B	0.0555556	1
Nanomaterial induced apoptosis (WP2507)	0.104758	APAF1,FAS	0.1	1
DNA Damage Response (WP707)	0.119067	APAF1,PMAIP1,FAS,NBN	0.0588235	1
trans-Golgi Network Vesicle Budding (WP3578)	0.128637	APP,TPD52,PICALM,CLTB	0.0571429	1
FasL/ CD95L signaling (WP3568)	0.131035	FAS	0.2	1
IL1 and megakaryotyces in obesity (WP2865)	0.141804	TIMP2,F2R	0.0833333	1
Triacylglyceride Synthesis (WP325)	0.141804	DGAT1,AGPAT5	0.0833333	1
Uptake and function of diphtheria toxin (WP3360)	0.155113	TXNRD1	0.166667	1
mTOR signalling (WP3318)	0.171121	RRAGC,RRAGB	0.0740741	1
Abacavir transport and metabolism (WP2712)	0.178526	ABCB1	0.142857	1
DDX1 as a regulatory component of the Drosha microprocessor (WP2942)	0.178526	NBN	0.142857	1
Glial Cell Differentiation (WP2276)	0.178526	TPPP	0.142857	1
Allograft Rejection (WP2328)	0.18082	FAS,ABCB1,CSNK2A2,CD80	0.05	1
Apoptosis-related network due to altered Notch3 in ovarian cancer (WP2864)	0.180831	APP,HSPD1,F2R	0.0566038	1
RHO GTPases activate PKNs (WP3357)	0.181106	PPP1R12A,YWHAG	0.0714286	1
Codeine and Morphine Metabolism (WP1604)	0.201292	ABCB1	0.125	1
Glucocorticoid &amp; Mineralcorticoid Metabolism (WP237)	0.201292	CYP11A1	0.125	1
Neurotransmitter Clearance In The Synaptic Cleft (WP1870)	0.201292	COMT	0.125	1
Inflammatory Response Pathway (WP453)	0.201318	TNFRSF1B,CD80	0.0666667	1
Gastric Cancer Network 2 (WP2363)	0.21152	CACYBP,CEBPZ	0.0645161	1
miRNA Regulation of DNA Damage Response (WP1530)	0.215008	APAF1,PMAIP1,FAS,NBN	0.0465116	1
Oxidative Stress (WP408)	0.221771	MGST1,TXNRD1	0.0625	1
Heme Biosynthesis (WP561)	0.22343	CPOX	0.111111	1
Methylation Pathways (WP704)	0.22343	COMT	0.111111	1
Regulated Necrosis (WP3383)	0.22343	RIPK1	0.111111	1
miR-targeted genes in adipocytes - TarBase (WP2001)	0.242381	ELOVL5,PICALM	0.0588235	1
alpha-linolenic (omega3) and linoleic (omega6) acid metabolism (WP2724)	0.244956	ELOVL5	0.1	1
HDR through MMEJ (alt-NHEJ) (WP3570)	0.244956	NBN	0.1	1
Nanoparticle triggered regulated necrosis (WP2513)	0.244956	RIPK1	0.1	1
TOR Signaling (WP1471)	0.263068	RRAGC,RRAGB	0.0555556	1
Serotonin Transporter Activity (WP1455)	0.265888	PPP2CB	0.0909091	1
Signaling by NOTCH3 (WP2722)	0.265888	PSEN2	0.0909091	1
Signaling by NOTCH4 (WP2721)	0.265888	PSEN2	0.0909091	1
RIG-I/MDA5 mediated induction of IFN-alpha/beta pathways (WP1904)	0.291136	RIPK1,APP,PIN1	0.0441176	1
ATM Signaling Pathway (WP2516)	0.294096	RIPK1,NBN	0.0512821	1
Advanced glycosylation endproduct receptor signaling (WP1781)	0.306033	APP	0.0769231	1
Homologous recombination (WP186)	0.306033	NBN	0.0769231	1
Fatty acid, triacylglycerol, and ketone body metabolism (WP1817)	0.312765	DGAT1,ACOT9,AGPAT5,ELOVL5	0.0392157	1
Toll-like Receptor Signaling Pathway (WP75)	0.312765	RIPK1,CCL5,IRAK4,CD80	0.0392157	1
Sphingolipid metabolism (WP2788)	0.321612	GM2A,ARSG,SGMS2	0.0416667	1
FAS pathway and Stress induction of HSP regulation (WP314)	0.32494	APAF1,FAS	0.047619	1
TWEAK Signaling Pathway (WP2036)	0.32494	RIPK1,CCL5	0.047619	1
MAPK targets/ Nuclear events mediated by MAP kinases (WP1845)	0.325278	PPP2CB	0.0714286	1
Mitotic Prometaphase (WP2652)	0.331676	PPP2CB,NDEL1,NUDC,CSNK2A2	0.0380952	1
Integrated Lung Cancer Pathway (WP2512)	0.336871	APAF1,RIPK1,FAS	0.0405405	1
Activation of Matrix Metalloproteinases (WP2769)	0.343991	TIMP2	0.0666667	1
Biogenic Amine Synthesis (WP550)	0.343991	COMT	0.0666667	1
Transcriptional activation by NRF2 (WP3)	0.343991	SLC7A11	0.0666667	1
Nucleotide-binding domain, leucine rich repeat containing receptor (NLR) signaling pathways (WP2763)	0.345313	SUGT1,APP	0.0454545	1
Metabolism of nucleotides (WP1851)	0.352113	GMPR2,TXNRD1,UMPS	0.0394737	1
Aryl Hydrocarbon Receptor Pathway (WP2873)	0.365484	MGST1,PTGES3	0.0434783	1
Inositol phosphate metabolism (WP2741)	0.365484	NUDT4,INPP4A	0.0434783	1
Notch Signaling Pathway (WP268)	0.365484	DTX2,PSEN2	0.0434783	1
Mitotic G2-G2/M phases (WP1859)	0.375948	PPP2CB,PPP1R12A,AURKA,YWHAG	0.0357143	1
Drug Induction of Bile Acid Pathway (WP2289)	0.37988	ABCB1	0.0588235	1
Metabolism of porphyrins (WP1852)	0.37988	CPOX	0.0588235	1
RHO GTPases Activate ROCKs (WP3365)	0.37988	PPP1R12A	0.0588235	1
Regulation of lipid metabolism by Peroxisome proliferator-activated receptor alpha (PPARalpha) (WP2797)	0.382265	MED6,TXNRD1,MED21,RORA	0.0353982	1
Glycolysis and Gluconeogenesis (WP534)	0.395277	PFKL,ENO1	0.0408163	1
Estrogen metabolism (WP697)	0.397084	COMT	0.0555556	1
Peroxisomal lipid metabolism (WP1878)	0.413812	PHYH	0.0526316	1
TP53 Network (WP1742)	0.413812	PMAIP1	0.0526316	1
Vitamin D Receptor Pathway (WP2877)	0.416064	TIMP2,ATP2B1,CDC34,ALOX5,ABCB1,THBD	0.0320856	1
miR-targeted genes in squamous cell - TarBase (WP2006)	0.41836	TXNRD1,UBE2J1,GFPT1,ELOVL5,PICALM	0.0326797	1
Circadian Clock (WP1797)	0.424417	PER1,RORA	0.0384615	1
Mitochondrial protein import (WP2717)	0.424417	HSPD1,TIMM8B	0.0384615	1
XBP1(S) activates chaperone genes (WP3472)	0.424417	DNAJB9,GFPT1	0.0384615	1
Cellular response to heat stress (WP3395)	0.427318	ST13,HSPH1,PTGES3	0.0348837	1
Sphingolipid Metabolism (WP1422)	0.430078	SGMS2	0.05	1
Glycerophospholipid Biosynthetic Pathway (WP2533)	0.445895	PTDSS1	0.047619	1
Oncogene Induced Senescence (WP3308)	0.445895	ERF	0.047619	1
Alzheimers Disease (WP2059)	0.450976	PSEN2,APAF1,APP,FAS	0.0322581	1
SIDS Susceptibility Pathways (WP706)	0.456566	TPPP,HSPD1,RORA,TSPYL1,YWHAG	0.03125	1
MyD88 cascade initiated on plasma membrane (WP2801)	0.461274	IRAK4	0.0454545	1
Arachidonic acid metabolism (WP2650)	0.4713	ALOX5,PTGES3	0.0350877	1
Aflatoxin activation and detoxification (WP3306)	0.476227	MGST1	0.0434783	1
RHO GTPases activate PAKs (WP3351)	0.476227	PPP1R12A	0.0434783	1
EPH-Ephrin signaling (WP3309)	0.478133	PSEN2,EFNB1,CLTB	0.0322581	1
TNF alpha Signaling Pathway (WP231)	0.478133	APAF1,RIPK1,TNFRSF1B	0.0322581	1
Angiogenesis (WP1539)	0.490768	TIMP2	0.0416667	1
Eicosanoid Synthesis (WP167)	0.490768	ALOX5	0.0416667	1
Post-translational modification: synthesis of GPI-anchored proteins (WP1887)	0.490768	PIGF	0.0416667	1
Glycerophospholipid biosynthesis (WP2740)	0.492271	PTDSS1,DGAT1,AGPAT5	0.0315789	1
Complement and Coagulation Cascades (WP558)	0.498313	F2R,THBD	0.0333333	1
MyD88 dependent cascade initiated on endosome (WP2768)	0.504905	IRAK4	0.04	1
Signal Transduction of S1P Receptor (WP26)	0.504905	RACGAP1	0.04	1
TNFs bind their physiological receptors (WP3350)	0.504905	TNFRSF1B	0.04	1
Phase II conjugation (WP1880)	0.513119	COMT,MGST1,BPNT1	0.0306122	1
Costimulation by the CD28 family (WP1799)	0.515827	PPP2CB,CD80	0.0322581	1
Detoxification of Reactive Oxygen Species (WP2824)	0.518652	TXNRD1	0.0384615	1
Melatonin metabolism and effects (WP3298)	0.518652	PER1	0.0384615	1
TAK1 activates NFkB by phosphorylation and activation of IKKs complex (WP2656)	0.518652	APP	0.0384615	1
Effects of PIP2 hydrolysis (WP1809)	0.532019	DGKH	0.037037	1
RORA activates gene expression (WP3370)	0.532019	RORA	0.037037	1
WNT ligand biogenesis and trafficking (WP2790)	0.532019	VPS29	0.037037	1
Cytosolic sensors of pathogen-associated DNA (WP2794)	0.532933	RIPK1,APP	0.03125	1
Endosomal Sorting Complex Required For Transport (ESCRT) (WP3575)	0.545016	STAM2	0.0357143	1
Macroautophagy (WP3348)	0.549622	RRAGC,RRAGB	0.030303	1
Regulation of toll-like receptor signaling pathway (WP1449)	0.55158	RIPK1,CCL5,IRAK4,CD80	0.0283688	1
Cytokines and Inflammatory Response (WP530)	0.557653	IL15	0.0344828	1
Gap junction trafficking and regulation (WP1820)	0.557653	CLTB	0.0344828	1
Platelet homeostasis (WP1885)	0.557809	PPP2CB,ATP2B1	0.0298507	1
Signaling by NOTCH1 (WP2720)	0.557809	DTX2,PSEN2	0.0298507	1
Gastric Cancer Network 1 (WP2361)	0.56994	AURKA	0.0333333	1
Matrix Metalloproteinases (WP129)	0.56994	TIMP2	0.0333333	1
Prostaglandin Synthesis and Regulation (WP98)	0.56994	CYP11A1	0.0333333	1
Signaling by NOTCH2 (WP2718)	0.56994	PSEN2	0.0333333	1
Signaling by Robo receptor (WP1918)	0.56994	PAK4	0.0333333	1
Nonhomologous End-Joining (NHEJ) (WP3550)	0.581733	UIMC1,NBN	0.0285714	1
Interleukin-1 signaling (WP1839)	0.581888	IRAK4	0.0322581	1
Statin Pathway (WP430)	0.581888	DGAT1	0.0322581	1
Thrombin signalling through proteinase activated receptors (PARs) (WP1929)	0.581888	F2R	0.0322581	1
RHO GTPases Activate Formins (WP3379)	0.585437	PPP2CB,NDEL1,NUDC	0.0275229	1
Glucocorticoid Receptor Pathway (WP2880)	0.589494	PTGES3,THBD	0.028169	1
Parkinsons Disease Pathway (WP2371)	0.589494	APAF1,UBE2J1	0.028169	1
Constitutive Androstane Receptor Pathway (WP2875)	0.593504	ABCB1	0.03125	1
Monoamine Transport (WP727)	0.593504	PPP2CB	0.03125	1
miR-targeted genes in leukocytes - TarBase (WP2003)	0.595465	CHORDC1,TXNRD1,SLC7A11,TMEM109	0.0268456	1
Cargo concentration in the ER (WP3560)	0.604799	LMAN2L	0.030303	1
Fluoropyrimidine Activity (WP1601)	0.604799	UMPS	0.030303	1
ROS production in response to bacteria (WP3551)	0.604799	SLC11A1	0.030303	1
Sialic acid metabolism (WP3363)	0.604799	NANS	0.030303	1
NGF signalling via TRKA from the plasma membrane (WP1873)	0.612134	PPP2CB,RALGDS	0.027027	1
p38 MAPK Signaling Pathway (WP400)	0.615782	RIPK1	0.0294118	1
Pregnane X Receptor pathway (WP2876)	0.615782	ABCB1	0.0294118	1
Signaling by ERBB4 (WP2781)	0.615782	PSEN2	0.0294118	1
Gamma carboxylation, hypusine formation and arylsulfatase activation (WP2762)	0.62646	ARSG	0.0285714	1
Protein folding (WP1892)	0.62646	CCT7	0.0285714	1
Signaling by FGFR3 (WP3336)	0.62646	PPP2CB	0.0285714	1
DNA Double Strand Break Response (WP3543)	0.633811	UIMC1,NBN	0.025974	1
Transcriptional regulation of white adipocyte differentiation (WP2751)	0.633811	MED6,MED21	0.025974	1
Glycogen Metabolism (WP500)	0.636843	PPP2CB	0.0277778	1
Metabolism of steroid hormones and vitamin D (WP2749)	0.636843	CYP11A1	0.0277778	1
MyD88:Mal cascade initiated on plasma membrane (WP2761)	0.636843	IRAK4	0.0277778	1
Nuclear Receptors in Lipid Metabolism and Toxicity (WP299)	0.636843	ABCB1	0.0277778	1
MHC class II antigen presentation (WP2679)	0.640824	RACGAP1,KIF23	0.025641	1
MyD88-independent TLR3/TLR4 cascade (WP2752)	0.646938	RIPK1	0.027027	1
Amyotrophic lateral sclerosis (ALS) (WP2447)	0.656753	APAF1	0.0263158	1
Nuclear Receptors (WP170)	0.656753	RORA	0.0263158	1
Signaling by FGFR4 (WP3334)	0.656753	PPP2CB	0.0263158	1
Signaling by TGF-beta Receptor Complex (WP2742)	0.656753	UCHL5	0.0263158	1
Circadian rythm related genes (WP3594)	0.658635	NAMPT,PER1,FAS,GFPT1,RORA	0.0248756	1
EGF/EGFR Signaling Pathway (WP437)	0.665813	RALGDS,AURKA,ERRFI1,STAM2	0.0245399	1
Binding and Uptake of Ligands by Scavenger Receptors (WP2784)	0.666297	HSPH1	0.025641	1
TNF signaling (WP3380)	0.675576	RIPK1	0.025	1
NOD pathway (WP1433)	0.684598	SUGT1	0.0243902	1
JAK/STAT (WP2593)	0.701899	AURKA	0.0232558	1
Signaling by FGFR2 (WP3338)	0.701899	PPP2CB	0.0232558	1
Vitamin A and Carotenoid Metabolism (WP716)	0.701899	DGAT1	0.0232558	1
Adipogenesis (WP236)	0.708097	NAMPT,FAS,RORA	0.0229008	1
ABC-family proteins mediated transport (WP1780)	0.710192	ABCB1	0.0227273	1
TGF-beta Signaling Pathway (WP366)	0.71295	UCHL5,KLF11,APP	0.0227273	1
L1CAM interactions (WP1843)	0.716896	NRP2,CSNK2A2	0.0222222	1
Selenium Micronutrient Network (WP15)	0.716896	TXNRD1,ALOX5	0.0222222	1
Signaling by EGFR (WP1910)	0.718255	STAM2	0.0222222	1
DNA Damage Bypass (WP1803)	0.726094	UBE2B	0.0217391	1
Regulation of Microtubule Cytoskeleton (WP2038)	0.726094	TPPP	0.0217391	1
Immunoregulatory interactions between a Lymphoid and a non-Lymphoid cell (WP1829)	0.728174	LAIR1,LILRA4	0.0217391	1
Selenium Metabolism and Selenoproteins (WP28)	0.733716	TXNRD1	0.0212766	1
Signalling by NGF (WP1976)	0.748332	PSEN2	0.0204082	1
Structural Pathway of Interleukin 1 (IL-1) (WP2637)	0.748332	IRAK4	0.0204082	1
Cell surface interactions at the vascular wall (WP1794)	0.749593	SLC7A11,THBD	0.0208333	1
Imatinib Resistance in Chronic Myeloid Leukemia (WP2946)	0.755338	ABCB1	0.02	1
PI Metabolism (WP2747)	0.755338	INPP4A	0.02	1
Translation Factors (WP107)	0.762149	EIF1AY	0.0196078	1
Metabolism of carbohydrates (WP1848)	0.766422	PPP2CB,PFKL,ENO1	0.0208333	1
Signaling by FGFR1 (WP3335)	0.768771	PPP2CB	0.0192308	1
tRNA processing in the nucleus (WP3552)	0.768771	XPOT	0.0192308	1
Vitamin B12 Metabolism (WP1533)	0.775209	CCL5	0.0188679	1
Wnt Signaling Pathway and Pluripotency (WP399)	0.779001	PPP2CB,RACGAP1	0.0196078	1
Copper homeostasis (WP3286)	0.781469	APP	0.0185185	1
Integrated Pancreatic Cancer Pathway (WP2377)	0.783561	APAF1,APP,FAS,ABCB1	0.0208333	1
Electron Transport Chain (WP111)	0.783598	SLC25A14,COX5B	0.0194175	1
ErbB Signaling Pathway (WP673)	0.787555	PAK4	0.0181818	1
IL-1 signaling pathway (WP195)	0.793473	IRAK4	0.0178571	1
Regulation of Actin Cytoskeleton (WP51)	0.797379	PPP1R12A,PAK4,F2R	0.0197368	1
ISG15 antiviral mechanism (WP2672)	0.815545	PIN1	0.0166667	1
TNFR2 non-canonical NF-kB pathway (WP3398)	0.815545	TNFRSF1B	0.0166667	1
Notch Signaling Pathway (WP61)	0.825683	PSEN2	0.016129	1
Translocation of GLUT4 to the plasma membrane (WP2777)	0.825683	YWHAG	0.016129	1
Oxidation by Cytochrome P450 (WP43)	0.830542	CYP11A1	0.015873	1
Respiratory electron transport, ATP synthesis by chemiosmotic coupling, and heat production by uncoupling proteins. (WP1902)	0.832538	SLC25A14,COX5B	0.0173913	1
Mitotic Metaphase and Anaphase (WP2757)	0.834295	PPP2CB,NDEL1,NUDC	0.0184049	1
Angiogenesis overview (WP1993)	0.835266	TIMP2	0.015625	1
Proteasome Degradation (WP183)	0.835266	UBE2B	0.015625	1
miR-targeted genes in muscle cell - TarBase (WP2005)	0.842738	CHORDC1,TXNRD1,CPOX,SLC7A11,UBE2J1,GFPT1,TMEM109,PICALM	0.0207792	1
Signaling by Rho GTPases (WP1917)	0.843109	RACGAP1,ARHGAP11B	0.0169492	1
AGE/RAGE pathway (WP2324)	0.844323	IRAK4	0.0151515	1
TSH signaling pathway (WP2032)	0.844323	RALGDS	0.0151515	1
Amyloid formation (WP3547)	0.848665	APP	0.0149254	1
miR-targeted genes in lymphocytes - TarBase (WP2004)	0.849085	CHORDC1,RAB23,TXNRD1,CPOX,UBE2J1,GFPT1,ELOVL5,TMEM109,PICALM,LY6K	0.0211864	1
AMPK Signaling (WP1403)	0.856988	CAMKK1	0.0144928	1
SUMOylation of DNA damage response and repair proteins (WP3327)	0.856988	PCGF2	0.0144928	1
Class I MHC mediated antigen processing &amp; presentation (WP3577)	0.863017	UBE2A,CDC34,UBE2B,UBE2J1,UBR4	0.0188679	1
Endoderm Differentiation (WP2853)	0.864856	APP	0.0140845	1
SREBP signalling (WP1982)	0.864856	SEC23B	0.0140845	1
Parkin-Ubiquitin Proteasomal System pathway (WP2359)	0.868626	UBE2J1	0.0138889	1
Primary Focal Segmental Glomerulosclerosis FSGS (WP2572)	0.872292	CD80	0.0136986	1
Metapathway biotransformation (WP702)	0.877622	COMT,MGST1,CYP11A1	0.0167598	1
HDR through Homologous Recombination (HR) or Single Strand Annealing (SSA) (WP3567)	0.882264	UIMC1,NBN	0.0152672	1
Cell Cycle Checkpoints (WP1775)	0.882267	UIMC1,NBN,YWHAG	0.0165746	1
Prolactin Signaling Pathway (WP2037)	0.882689	YWHAG	0.0131579	1
Nuclear Receptors Meta-Pathway (WP2882)	0.885041	MGST1,TXNRD1,SLC7A11,ABCB1,PTGES3,THBD	0.0186916	1
miR-targeted genes in epithelium - TarBase (WP2002)	0.888474	UBE2J1,GFPT1,ELOVL5,TMEM109,PICALM,LY6K	0.0185759	1
PIP3 activates AKT signaling (WP2653)	0.889147	CD80	0.0128205	1
DNA Damage/Telomere Stress Induced Senescence (WP3565)	0.892242	NBN	0.0126582	1
Opioid Signalling (WP1978)	0.892242	PPP2CB	0.0126582	1
APC/C-mediated degradation of cell cycle proteins (WP3557)	0.901021	AURKA	0.0121951	1
Degradation of beta-catenin by the destruction complex (WP2773)	0.901021	PPP2CB	0.0121951	1
Metabolism of polyamines (WP3555)	0.903785	SLC25A15	0.0120482	1
Signaling Pathways in Glioblastoma (WP2261)	0.903785	ERRFI1	0.0120482	1
Meiotic recombination (WP2698)	0.909086	NBN	0.0117647	1
NRF2 pathway (WP2884)	0.916156	TXNRD1,SLC7A11	0.0136986	1
Asparagine N-linked glycosylation (WP1785)	0.916497	GFPT1	0.0113636	1
Metabolism of water-soluble vitamins and cofactors (WP1857)	0.916497	NAMPT	0.0113636	1
Mitochondrial translation (WP3310)	0.916497	MRPS6	0.0113636	1
Phase 1 - Functionalization of compounds (WP1879)	0.916497	CYP11A1	0.0113636	1
Calcium Regulation in the Cardiac Cell (WP536)	0.921733	ATP2B1,YWHAG	0.0134228	1
Corticotropin-releasing hormone (WP2355)	0.925449	CYP11A1	0.0108696	1
TCR Signaling Pathway (WP69)	0.925449	FAS	0.0108696	1
Transport of inorganic cations/anions and amino acids/oligopeptides (WP1936)	0.931531	SLC7A11	0.0105263	1
B Cell Receptor Signaling Pathway (WP23)	0.937117	KLF11	0.0102041	1
Insulin Signaling (WP481)	0.939341	PFKL,INPP4A	0.0125	1
GPCRs, Other (WP117)	0.94225	F2R	0.00990099	1
Integrin-mediated Cell Adhesion (WP185)	0.94225	PAK4	0.00990099	1
Transport of glucose and other sugars, bile salts and organic acids, metal ions and amine compounds (WP1935)	0.94225	SLC11A1	0.00990099	1
Signaling by VEGF (WP1919)	0.943866	NRP2	0.00980392	1
Cell Cycle (WP179)	0.945437	YWHAG	0.00970874	1
Integration of energy metabolism (WP1831)	0.949893	PPP2CB	0.00943396	1
Gastrin-CREB signalling pathway via PKC and MAPK (WP2664)	0.956366	APP,F2R	0.0114943	1
TCR signaling (WP1927)	0.956528	CDC34	0.00900901	1
DNA Damage Response (only ATM dependent) (WP710)	0.957746	PMAIP1	0.00892857	1
Assembly of the primary cilium (WP3498)	0.95839	TCTEX1D2,YWHAG	0.0113636	1
Mitotic Prophase (WP2654)	0.95893	PPP2CB	0.00884956	1
Chromatin modifying enzymes (WP3362)	0.960081	MORF4L2	0.00877193	1
C-type lectin receptors (CLRs) (WP3354)	0.968204	CDC34	0.00819672	1
Focal Adhesion (WP306)	0.97095	PPP1R12A,PAK4	0.0104712	1
Mitotic G1-G1/S phases (WP1858)	0.973195	PPP2CB	0.0078125	1
mRNA Processing (WP411)	0.973195	PHF5A	0.0078125	1
Fc epsilon receptor (FCERI) signaling (WP2759)	0.974678	CDC34	0.00769231	1
Neurotransmitter Receptor Binding And Downstream Transmission In The Postsynaptic Cell (WP2754)	0.979839	CAMKK1	0.00724638	1
Beta-catenin independent WNT signaling (WP3558)	0.983008	CLTB	0.00694444	1
Iron uptake and transport (WP2670)	0.983418	ATP2B1,FLVCR1	0.00934579	1
Processing of Capped Intron-Containing Pre-mRNA (WP1889)	0.985681	PHF5A	0.00666667	1
Integrated Breast Cancer Pathway (WP1984)	0.987586	AURKA	0.00645161	1
Myometrial Relaxation and Contraction Pathways (WP289)	0.987935	YWHAG	0.00641026	1
TCF dependent signaling in response to WNT (WP3339)	0.988561	PPP2CB,CSNK2A2	0.00873362	1
MAPK Signaling Pathway (WP382)	0.991437	FAS	0.00595238	1
RAF/MAP kinase cascade (WP2735)	0.996672	PPP2CB	0.00497512	1
GPCRs, Class A Rhodopsin-like (WP455)	0.999442	F2R	0.00380228	1
GPCR ligand binding (WP1825)	0.999609	APP,CCL5,F2R	0.00694444	1
Generic Transcription Pathway (WP1822)	0.999847	MED6,RORA	0.00506329	1
GPCR downstream signaling (WP1824)	1	APP,CCL5,F2R	0.00347222	1
ACE Inhibitor Pathway (WP554)	1		0	1
Acetylcholine Synthesis (WP528)	1		0	1
Activated PKN1 stimulates transcription of AR (androgen receptor) regulated genes KLK2 and KLK3 (WP3397)	1		0	1
Activation of gene expression by SREBF (SREBP) (WP2706)	1		0	1
Aflatoxin B1 metabolism (WP699)	1		0	1
Alanine and aspartate metabolism (WP106)	1		0	1
Alpha 6 Beta 4 signaling pathway (WP244)	1		0	1
Amine-derived hormones (WP3548)	1		0	1
Amino acid conjugation of benzoic acid (WP521)	1		0	1
Amino acid synthesis and interconversion (transamination) (WP3564)	1		0	1
Androgen receptor signaling pathway (WP138)	1		0	1
Apoptotic execution phase (WP1784)	1		0	1
Arachidonate Epoxygenase / Epoxide Hydrolase (WP678)	1		0	1
Aripiprazole Metabolic Pathway (WP2640)	1		0	1
Arrhythmogenic Right Ventricular Cardiomyopathy (WP2118)	1		0	1
Aryl Hydrocarbon Receptor (WP2586)	1		0	1
Arylamine metabolism (WP694)	1		0	1
Assembly of collagen fibrils and other multimeric structures (WP2798)	1		0	1
ATF4 activates genes (WP2753)	1		0	1
ATF6-alpha activates chaperone genes (WP2655)	1		0	1
Base-Excision Repair, AP Site Formation (WP3399)	1		0	1
BDNF Pathway (WP2152)	1		0	1
BDNF signaling pathway (WP2380)	1		0	1
Benzo(a)pyrene metabolism (WP696)	1		0	1
Bile acid and bile salt metabolism (WP1788)	1		0	1
Bladder Cancer (WP2828)	1		0	1
Blood Clotting Cascade (WP272)	1		0	1
BMI1 (WP2612)	1		0	1
BMP Signalling and Regulation (WP1425)	1		0	1
Branched-chain amino acid catabolism (WP3556)	1		0	1
Butyrate-induced histone acetylation (WP2366)	1		0	1
Cardiac Hypertrophic Response (WP2795)	1		0	1
Cardiac Progenitor Differentiation (WP2406)	1		0	1
Catalytic cycle of mammalian FMOs (WP688)	1		0	1
Cell Differentiation - Index (WP2029)	1		0	1
Cell Differentiation - meta (WP2023)	1		0	1
Cell junction organization (WP1793)	1		0	1
Chemical Compounds to monitor Proteins (WP3295)	1		0	1
Cholesterol biosynthesis (WP1795)	1		0	1
Cholesterol Biosynthesis (WP197)	1		0	1
Colchicine Metabolic Pathway (WP2536)	1		0	1
Collagen biosynthesis and modifying enzymes (WP2725)	1		0	1
Collagen degradation (WP2708)	1		0	1
Complement Activation (WP545)	1		0	1
Complement cascade (WP1798)	1		0	1
Composition of Lipid Particles (WP3601)	1		0	1
Cori Cycle (WP1946)	1		0	1
Cytoplasmic Ribosomal Proteins (WP477)	1		0	1
Cytosine methylation (WP3585)	1		0	1
Cytosolic iron-sulfur cluster assembly (WP2690)	1		0	1
DAG and IP3 signaling (WP2688)	1		0	1
DAP12 interactions (WP2694)	1		0	1
Deadenylation-dependent mRNA decay (WP2659)	1		0	1
Defensins (WP2671)	1		0	1
Degradation of the extracellular matrix (WP2774)	1		0	1
Demo (WP3590)	1		0	1
Demo_complete (WP3418)	1		0	1
Demo_step3 (WP3539)	1		0	1
Depolarization of the Presynaptic Terminal Triggers the Opening of Calcium Channels (WP1800)	1		0	1
Deregulation of Rab and Rab Effector Genes in Bladder Cancer (WP2291)	1		0	1
Diclofenac Metabolic Pathway (WP2491)	1		0	1
Differentiation of white and brown adipocyte (WP2895)	1		0	1
Differentiation Pathway (WP2848)	1		0	1
Dissolution of Fibrin Clot (WP1802)	1		0	1
DNA Damage Reversal (WP1804)	1		0	1
DNA methylation (WP3359)	1		0	1
DNA Replication (WP466)	1		0	1
Dopaminergic Neurogenesis (WP2855)	1		0	1
DSCAM interactions (WP1808)	1		0	1
Dual hijack model of Vif in HIV infection (WP3300)	1		0	1
EBV LMP1 signaling (WP262)	1		0	1
Ectoderm Differentiation (WP2858)	1		0	1
Effects of Nitric Oxide (WP1995)	1		0	1
eIF5A regulation in response to inhibition of the nuclear export system (WP3302)	1		0	1
Elastic fibre formation (WP2666)	1		0	1
Endochondral Ossification (WP474)	1		0	1
Endothelin Pathways (WP2197)	1		0	1
Energy dependent regulation of mTOR by LKB1-AMPK (WP2748)	1		0	1
Energy Metabolism (WP1541)	1		0	1
EPO Receptor Signaling (WP581)	1		0	1
ER to Golgi Anterograde Transport (WP3542)	1		0	1
Erythrocytes take up carbon dioxide and release oxygen (WP2744)	1		0	1
Erythrocytes take up oxygen and release carbon dioxide (WP2681)	1		0	1
Estrogen Receptor Pathway (WP2881)	1		0	1
Estrogen signaling pathway (WP712)	1		0	1
Eukaryotic Transcription Initiation (WP405)	1		0	1
Eukaryotic Translation Elongation (WP1811)	1		0	1
Eukaryotic Translation Initiation (WP1812)	1		0	1
Eukaryotic Translation Termination (WP1813)	1		0	1
EV release from cardiac cells and their functional effects (WP3297)	1		0	1
Evolocumab Mechanism (WP3408)	1		0	1
Extracellular matrix organization (WP2703)	1		0	1
Extracellular vesicle-mediated signaling in recipient cells (WP2870)	1		0	1
Factors involved in megakaryocyte development and platelet production (WP1815)	1		0	1
Fanconi Anemia Pathway (WP3569)	1		0	1
Farnesoid X Receptor Pathway (WP2879)	1		0	1
Fatty Acid Beta Oxidation (WP143)	1		0	1
Fatty Acid Biosynthesis (WP357)	1		0	1
Fatty Acid Omega Oxidation (WP206)	1		0	1
Fcgamma receptor (FCGR) dependent phagocytosis (WP2719)	1		0	1
Felbamate Metabolism (WP2816)	1		0	1
Fertilization (WP2697)	1		0	1
Folate Metabolism (WP176)	1		0	1
Folate-Alcohol and Cancer Pathway (WP1589)	1		0	1
FSH signaling pathway (WP2035)	1		0	1
FTO Obesity Variant Mechanism (WP3407)	1		0	1
G Protein Signaling Pathways (WP35)	1		0	1
G1 to S cell cycle control (WP45)	1		0	1
G13 Signaling Pathway (WP524)	1		0	1
GABA synthesis, release, reuptake and degradation (WP2685)	1		0	1
Ganglio Sphingolipid Metabolism (WP1423)	1		0	1
Gastric acid production (WP2596)	1		0	1
Gastric Histamine Release (WP2598)	1		0	1
Gastric pepsin release (WP2601)	1		0	1
Gene regulatory network modelling somitogenesis (WP2854)	1		0	1
Gene Silencing by RNA (WP3571)	1		0	1
Genes and (Common) Pathways Underlying Drug Addiction (WP2636)	1		0	1
Globo Sphingolipid Metabolism (WP1424)	1		0	1
Glucuronidation (WP698)	1		0	1
Glutathione metabolism (WP100)	1		0	1
Glycine Metabolism (WP1495)	1		0	1
Glycosaminoglycan metabolism (WP2743)	1		0	1
Glyoxylate metabolism and glycine degradation (WP3562)	1		0	1
Golgi to ER Retrograde Transport (WP3554)	1		0	1
GP1b-IX-V activation signalling (WP1823)	1		0	1
GPCRs, Class B Secretin-like (WP334)	1		0	1
GPCRs, Class C Metabotropic glutamate, pheromone (WP501)	1		0	1
GPVI-mediated activation cascade (WP1826)	1		0	1
Growth hormone receptor signaling (WP2657)	1		0	1
Hair Follicle Development: Cytodifferentiation (Part 3 of 3) (WP2840)	1		0	1
Hair Follicle Development: Induction (Part 1 of 3) (WP2804)	1		0	1
Hair Follicle Development: Organogenesis (Part 2 of 3) (WP2839)	1		0	1
Heart Development (WP1591)	1		0	1
Hedgehog 'off' state (WP3316)	1		0	1
Hedgehog 'on' state (WP3313)	1		0	1
Hedgehog ligand biogenesis (WP3401)	1		0	1
Hedgehog Signaling Pathway (WP47)	1		0	1
Hematopoietic Stem Cell Differentiation (WP2849)	1		0	1
Heroin metabolism (WP2645)	1		0	1
Hexose transport (WP1828)	1		0	1
Histidine, lysine, phenylalanine, tyrosine, proline and tryptophan catabolism (WP3573)	1		0	1
Histone Modifications (WP2369)	1		0	1
HIV Life Cycle (WP2658)	1		0	1
Host Interactions of HIV factors (WP2684)	1		0	1
Host Interactions with Influenza Factors (WP2771)	1		0	1
Human Complement System (WP2806)	1		0	1
Hypertrophy Model (WP516)	1		0	1
Hypothetical Network for Drug Addiction (WP666)	1		0	1
Hypoxia-mediated EMT and Stemness (WP2943)	1		0	1
ID signaling pathway (WP53)	1		0	1
IL-2 Signaling Pathway (WP49)	1		0	1
IL-3 Signaling Pathway (WP286)	1		0	1
IL-4 Signaling Pathway (WP395)	1		0	1
IL-5 Signaling Pathway (WP127)	1		0	1
IL-6 signaling pathway (WP364)	1		0	1
IL-7 Signaling Pathway (WP205)	1		0	1
IL-9 Signaling Pathway (WP22)	1		0	1
IL17 signaling pathway (WP2112)	1		0	1
Incretin synthesis, secretion, and inactivation (WP2728)	1		0	1
Influenza A virus infection (WP1438)	1		0	1
Influenza Life Cycle (WP2683)	1		0	1
Initiation of transcription and translation elongation at the HIV-1 LTR (WP3414)	1		0	1
Insulin processing (WP2736)	1		0	1
Insulin-like Growth Factor-2 mRNA Binding Proteins (IGF2BPs/IMPs/VICKZs) bind RNA (WP1789)	1		0	1
Integrated Cancer Pathway (WP1971)	1		0	1
Integrin alphaIIb beta3 signaling (WP1832)	1		0	1
Integrin cell surface interactions (WP1833)	1		0	1
Interactome of polycomb repressive complex 2 (PRC2) (WP2916)	1		0	1
Interferon alpha/beta signaling (WP1835)	1		0	1
Interferon gamma signaling (WP1836)	1		0	1
Interferon type I signaling pathways (WP585)	1		0	1
Interleukin-1 processing (WP1838)	1		0	1
Interleukin-11 Signaling Pathway (WP2332)	1		0	1
Interleukin-2 signaling (WP2732)	1		0	1
Interleukin-3, 5 and GM-CSF signaling (WP1840)	1		0	1
Interleukin-6 signaling (WP2704)	1		0	1
Interleukin-7 signaling (WP2673)	1		0	1
Irinotecan Pathway (WP229)	1		0	1
Iron metabolism in placenta (WP2007)	1		0	1
Kit receptor signaling pathway (WP304)	1		0	1
Latent infection of Homo sapiens with Mycobacterium tuberculosis (WP2700)	1		0	1
Leptin signaling pathway (WP2034)	1		0	1
let-7 inhibition of ES cell reprogramming (WP3299)	1		0	1
LGI-ADAM interactions (WP3392)	1		0	1
Lidocaine metabolism (WP2646)	1		0	1
Ligand-independent caspase activation via DCC (WP3317)	1		0	1
Lipid digestion, mobilization, and transport (WP2764)	1		0	1
Lipid storage and perilipins in skeletal muscle (WP2887)	1		0	1
Liver X Receptor Pathway (WP2874)	1		0	1
M/G1 Transition (WP2785)	1		0	1
Mammary gland development pathway - Involution (Stage 4 of 4) (WP2815)	1		0	1
MAP kinase activation in TLR cascade (WP2792)	1		0	1
MAP3K8 (TPL2)-dependent MAPK1/3 activation (WP3576)	1		0	1
MAPK Cascade (WP422)	1		0	1
MAPK6/MAPK4 signaling (WP3307)	1		0	1
Mecp2 and Associated Rett Syndrome (WP3584)	1		0	1
Meiotic synapsis (WP2731)	1		0	1
Melanin biosynthesis (WP3377)	1		0	1
Mesodermal Commitment Pathway (WP2857)	1		0	1
Metabolism of Angiotensinogen to Angiotensins (WP2729)	1		0	1
Metabolism of nitric oxide (WP1850)	1		0	1
Metabolism of non-coding RNA (WP2715)	1		0	1
Metastatic brain tumor (WP2249)	1		0	1
Methionine De Novo and Salvage Pathway (WP3580)	1		0	1
Methionine IG (WP3532)	1		0	1
MFAP5-mediated ovarian cancer cell motility and invasiveness (WP3301)	1		0	1
MicroRNAs in cardiomyocyte hypertrophy (WP1544)	1		0	1
mir-124 predicted interactions with cell cycle and differentiation (WP3595)	1		0	1
miR-148a/miR-31/FIH1/HIF1&alpha;-Notch signaling in glioblastoma (WP3593)	1		0	1
miR-517 relationship with ARCN1 and USP1 (WP3596)	1		0	1
mir34a and TGIF2 in osteoclastogenesis (WP2866)	1		0	1
miRNA Biogenesis (WP2338)	1		0	1
miRNA targets in ECM and membrane receptors (WP2911)	1		0	1
miRNAs involved in DNA damage response (WP1545)	1		0	1
miRs in Muscle Cell Differentiation (WP2012)	1		0	1
Miscellaneous transport and binding events (WP3320)	1		0	1
Mismatch Repair (WP3381)	1		0	1
Mismatch repair (WP531)	1		0	1
Mitochondrial biogenesis (WP3331)	1		0	1
Mitochondrial Gene Expression (WP391)	1		0	1
Mitochondrial iron-sulfur cluster biogenesis (WP2702)	1		0	1
Mitochondrial LC-Fatty Acid Beta-Oxidation (WP368)	1		0	1
Mitophagy (WP3549)	1		0	1
Monoamine GPCRs (WP58)	1		0	1
mRNA Capping (WP1861)	1		0	1
mRNA Editing (WP1862)	1		0	1
Muscle contraction (WP1864)	1		0	1
Myogenesis (WP1865)	1		0	1
NAD Biosynthesis II (from tryptophan) (WP2485)	1		0	1
Nanoparticle triggered autophagic cell death (WP2509)	1		0	1
Nanoparticle-mediated activation of receptor signaling (WP2643)	1		0	1
NCAM signaling for neurite out-growth (WP1866)	1		0	1
Nephrin interactions (WP1867)	1		0	1
Netrin-1 signaling (WP1868)	1		0	1
Neural Crest Differentiation (WP2064)	1		0	1
Neurotoxicity of clostridium toxins (WP2665)	1		0	1
Neurotransmitter Release Cycle (WP1871)	1		0	1
Neurotransmitter uptake and Metabolism In Glial Cells (WP1872)	1		0	1
Nicotine Activity on Chromaffin Cells (WP1603)	1		0	1
Nicotine Activity on Dopaminergic Neurons (WP1602)	1		0	1
Nicotine Metabolism (WP1600)	1		0	1
Nifedipine Activity (WP259)	1		0	1
NIK--&gt;noncanonical NF-kB signaling (WP3545)	1		0	1
NLR Proteins (WP288)	1		0	1
Non-homologous end joining (WP438)	1		0	1
Nonsense-Mediated Decay (NMD) (WP2710)	1		0	1
NoRC negatively regulates rRNA expression (WP3305)	1		0	1
NOTCH1 regulation of human endothelial cell calcification (WP3413)	1		0	1
NR1D1 (REV-ERBA) represses gene expression (WP3394)	1		0	1
Nucleosome assembly (WP1874)	1		0	1
Nucleotide Excision Repair (WP1980)	1		0	1
Nucleotide GPCRs (WP80)	1		0	1
Nucleotide Metabolism (WP404)	1		0	1
O-linked glycosylation (WP3315)	1		0	1
Oncostatin M Signaling Pathway (WP2374)	1		0	1
One carbon donor (WP2190)	1		0	1
One Carbon Metabolism (WP241)	1		0	1
One Carbon Metabolism (WP3530)	1		0	1
Osteoblast Signaling (WP322)	1		0	1
Osteoclast Signaling (WP12)	1		0	1
Osteopontin Signaling (WP1434)	1		0	1
Ovarian Infertility Genes (WP34)	1		0	1
Overview of nanoparticle effects (WP3287)	1		0	1
Oxidative phosphorylation (WP623)	1		0	1
Oxidative Stress Induced Senescence (WP3404)	1		0	1
Oxytocin signaling (WP2889)	1		0	1
Passive transport by Aquaporins (WP1877)	1		0	1
Pathogenic Escherichia coli infection (WP2272)	1		0	1
PCSK9-mediated LDLR degradation (WP2846)	1		0	1
PDGF Pathway (WP2526)	1		0	1
Pentose Phosphate Pathway (WP134)	1		0	1
Peptide GPCRs (WP24)	1		0	1
Peptide hormone biosynthesis (WP2691)	1		0	1
Peroxisomal beta-oxidation of tetracosanoyl-CoA (WP1941)	1		0	1
Phase I biotransformations, non P450 (WP136)	1		0	1
Physiological and Pathological Hypertrophy of the Heart (WP1528)	1		0	1
Pilocytic astrocytoma (WP2253)	1		0	1
Platelet Adhesion to exposed collagen (WP1883)	1		0	1
Platelet Aggregation (Plug Formation) (WP1884)	1		0	1
Polycystic Kidney Disease Pathway (WP2571)	1		0	1
Polyol Pathway (WP690)	1		0	1
Potassium Channels (WP2669)	1		0	1
POU5F1 (OCT4), SOX2, NANOG activate genes related to proliferation (WP3333)	1		0	1
POU5F1 (OCT4), SOX2, NANOG repress genes related to differentiation (WP3382)	1		0	1
PPAR Alpha Pathway (WP2878)	1		0	1
PRC2 methylates histones and DNA (WP3312)	1		0	1
Pre-NOTCH Expression and Processing (WP2786)	1		0	1
Preimplantation Embryo (WP3527)	1		0	1
Processing of Capped Intronless Pre-mRNA (WP1890)	1		0	1
Prolactin receptor signaling (WP2678)	1		0	1
Prostate Cancer (WP2263)	1		0	1
Quercetin and Nf-kB/ AP-1 Induced Cell Apoptosis (WP2435)	1		0	1
Rac1/Pak1/p38/MMP-2 pathway (WP3303)	1		0	1
RAF-independent MAPK1/3 activation (WP3332)	1		0	1
RalA downstream regulated genes (WP2290)	1		0	1
RANKL/RANK Signaling Pathway (WP2018)	1		0	1
Rap1 signalling (WP1895)	1		0	1
Regulation of Apoptosis (WP1896)	1		0	1
Regulation of beta-cell development (WP3513)	1		0	1
Regulation of cholesterol biosynthesis by SREBP (SREBF) (WP2686)	1		0	1
Regulation of DNA replication (WP1898)	1		0	1
Regulation of Hypoxia-inducible Factor (HIF) by oxygen (WP2727)	1		0	1
Regulation of Insulin-like Growth Factor (IGF) transport and uptake by Insulin-like Growth Factor Binding Proteins (IGFBPs) (WP2799)	1		0	1
Regulation of mRNA stability by proteins that bind AU-rich elements (WP2733)	1		0	1
Resolution of Abasic Sites (AP sites) (WP3345)	1		0	1
Response to elevated platelet cytosolic Ca2+ (WP1903)	1		0	1
Retinoblastoma (RB) in Cancer (WP2446)	1		0	1
Reversible hydration of carbon dioxide (WP2770)	1		0	1
RHO GTPase Effectors (WP3406)	1		0	1
RHO GTPases activate CIT (WP3376)	1		0	1
RHO GTPases activate IQGAPs (WP3330)	1		0	1
RHO GTPases activate KTN1 (WP3337)	1		0	1
RHO GTPases Activate NADPH Oxidases (WP3396)	1		0	1
RHO GTPases Activate Rhotekin and Rhophilins (WP3384)	1		0	1
RHO GTPases Activate WASPs and WAVEs (WP3388)	1		0	1
RHO GTPases regulate CFTR trafficking (WP3322)	1		0	1
RNA interference (WP2805)	1		0	1
RNA Polymerase I, RNA Polymerase III, and Mitochondrial Transcription (WP1905)	1		0	1
RNA Polymerase II Transcription (WP1906)	1		0	1
S Phase (WP2772)	1		0	1
Sandbox Pathway (WP4)	1		0	1
Secretion of Hydrochloric Acid in Parietal Cells (WP2597)	1		0	1
Semaphorin interactions (WP1907)	1		0	1
Senescence and Autophagy in Cancer (WP615)	1		0	1
Senescence-Associated Secretory Phenotype (SASP) (WP3391)	1		0	1
Serotonin HTR1 Group and FOS Pathway (WP722)	1		0	1
Serotonin Receptor 2 and ELK-SRF/GATA4 signaling (WP732)	1		0	1
Serotonin Receptor 2 and STAT3 Signaling (WP733)	1		0	1
Serotonin Receptor 4/6/7 and NR3C Signaling (WP734)	1		0	1
Signal amplification (WP1908)	1		0	1
Signal regulatory protein (SIRP) family interactions (WP1909)	1		0	1
Signaling by Activin (WP2791)	1		0	1
Signaling by BMP (WP2760)	1		0	1
Signaling by ERBB2 (WP2780)	1		0	1
Signaling by Hippo (WP2714)	1		0	1
Signaling by Insulin receptor (WP1913)	1		0	1
Signaling by Leptin (WP3374)	1		0	1
Signaling by NODAL (WP2675)	1		0	1
Signaling by PDGF (WP1916)	1		0	1
Signaling by Retinoic Acid (WP3323)	1		0	1
Signaling by SCF-KIT (WP2713)	1		0	1
Signaling by the B Cell Receptor (BCR) (WP2746)	1		0	1
Signaling by Type 1 Insulin-like Growth Factor 1 Receptor (IGF1R) (WP2677)	1		0	1
Signaling of Hepatocyte Growth Factor Receptor (WP313)	1		0	1
SIRT1 negatively regulates rRNA Expression (WP3364)	1		0	1
Sleep regulation (WP3591)	1		0	1
Small Ligand GPCRs (WP247)	1		0	1
Spinal Cord Injury (WP2431)	1		0	1
SREBF and miR33 in cholesterol and lipid homeostasis (WP2011)	1		0	1
SRF and miRs in Smooth Muscle Differentiation and Proliferation (WP1991)	1		0	1
SRP-dependent cotranslational protein targeting to membrane (WP2737)	1		0	1
Steroid Biosynthesis (WP496)	1		0	1
Striated Muscle Contraction (WP383)	1		0	1
Sulfation Biotransformation Reaction (WP692)	1		0	1
Sulfur amino acid metabolism (WP3574)	1		0	1
Sulindac Metabolic Pathway (WP2542)	1		0	1
SUMOylation (WP2778)	1		0	1
Surfactant metabolism (WP3579)	1		0	1
Synaptic Vesicle Pathway (WP2267)	1		0	1
Syndecan interactions (WP2787)	1		0	1
Synthesis and Degradation of Ketone Bodies (WP311)	1		0	1
Synthesis of DNA (WP1925)	1		0	1
Synthesis of wybutosine at G37 of tRNA(Phe) (WP3553)	1		0	1
Synthesis, secretion, and deacylation of Ghrelin (WP3436)	1		0	1
T-Cell Receptor and Co-stimulatory Signaling (WP2583)	1		0	1
Tamoxifen metabolism (WP691)	1		0	1
TarBasePathway (WP1992)	1		0	1
TCA and Urea cycles (WP1945)	1		0	1
TCA Cycle (WP78)	1		0	1
TCA Cycle and PDHc (WP2453)	1		0	1
TCA Cycle Nutrient Utilization and Invasiveness of Ovarian Cancer (WP2868)	1		0	1
Telomere Maintenance (WP1928)	1		0	1
TET1,2,3 and TDG demethylate DNA (WP3372)	1		0	1
TFs Regulate miRNAs related to cardiac hypertrophy (WP1559)	1		0	1
TGF-beta Receptor Signaling (WP560)	1		0	1
The citric acid (TCA) cycle and respiratory electron transport (WP2766)	1		0	1
Thyroxine (Thyroid Hormone) Production (WP1981)	1		0	1
Toll Like Receptor 3 (TLR3) Cascade (WP3352)	1		0	1
Toll-Like Receptors Cascades (WP2775)	1		0	1
Trafficking and processing of endosomal TLR (WP2709)	1		0	1
TRAIL signaling (WP3400)	1		0	1
Trans-sulfuration and one carbon metabolism (WP2525)	1		0	1
Trans-sulfuration pathway (WP2333)	1		0	1
Transcriptional activity of SMAD2/SMAD3:SMAD4 heterotrimer (WP2755)	1		0	1
Transcriptional regulation of pluripotent stem cells (WP2821)	1		0	1
Transmission across Electrical Synapses (WP1934)	1		0	1
Transport of glycerol from adipocytes to the liver by Aquaporins (WP1926)	1		0	1
Transport of vitamins, nucleosides, and related molecules (WP1937)	1		0	1
tRNA Aminoacylation (WP1938)	1		0	1
tRNA modification in the nucleus and cytosol (WP3561)	1		0	1
Tryptophan metabolism (WP465)	1		0	1
TSLP Signaling Pathway (WP2203)	1		0	1
Type II diabetes mellitus (WP1584)	1		0	1
Type II interferon signaling (IFNG) (WP619)	1		0	1
Type III interferon signaling (WP2113)	1		0	1
Ubiquinol biosynthesis (WP2734)	1		0	1
Unfolded Protein Response (UPR) (WP1939)	1		0	1
Uptake and function of anthrax toxins (WP3390)	1		0	1
Urea cycle and metabolism of amino groups (WP497)	1		0	1
Vasopressin regulates renal water homeostasis via Aquaporins (WP2662)	1		0	1
Visual phototransduction (WP2776)	1		0	1
Vitamin D Metabolism (WP1531)	1		0	1
Wnt Signaling Pathway (WP428)	1		0	1
Wnt Signaling Pathway Netpath (WP363)	1		0	1
YAP1- and WWTR1 (TAZ)-stimulated gene expression (WP2738)	1		0	1
Zinc homeostasis (WP3529)	1		0	1

## Sheet: Negative.pbl.B6.only
module.name	p.val	overlapping.genes	module.overlapping.ratio	adj.p
Pre-NOTCH Expression and Processing (WP2786)	0.00726914	MFNG,ATP2A3,TNRC6C,MAML2,POFUT1	0.108696	1
NAD Biosynthesis II (from tryptophan) (WP2485)	0.0178191	HAAO,KMO	0.25	1
PIP3 activates AKT signaling (WP2653)	0.0567705	AKT3,TNRC6C,PIK3R2,PIK3CD,FOXO1	0.0641026	1
ID signaling pathway (WP53)	0.0664359	CCNE1,SREBF1	0.125	1
Signaling Pathways in Glioblastoma (WP2261)	0.0703284	CCNE1,AKT3,PIK3R2,PIK3CD,FOXO1	0.060241	1
MyD88-independent TLR3/TLR4 cascade (WP2752)	0.0749018	TRAF3,TAB1,BIRC2	0.0810811	1
Type II interferon signaling (IFNG) (WP619)	0.0749018	CIITA,STAT2,IFIT2	0.0810811	1
Regulation of toll-like receptor signaling pathway (WP1449)	0.0827328	FBXW5,AKT3,TRAF3,TAB1,RBCK1,PIK3R2,PIK3CD	0.0496454	1
Costimulation by the CD28 family (WP1799)	0.0829355	ICOSLG,AKT3,PIK3R2,GRAP2	0.0645161	1
Histidine, lysine, phenylalanine, tyrosine, proline and tryptophan catabolism (WP3573)	0.0848128	HAAO,PHYKPL,KMO	0.0769231	1
Overview of nanoparticle effects (WP3287)	0.0899123	AKT3,PIK3CD	0.105263	1
Peroxisomal lipid metabolism (WP1878)	0.0899123	SLC27A2,MLYCD	0.105263	1
TNF signaling (WP3380)	0.0899673	TAB1,RBCK1,BIRC2	0.075	1
AMPK Signaling (WP1403)	0.11175	PRKACB,SREBF1,PIK3R2,PIK3CD	0.057971	1
GPVI-mediated activation cascade (WP1826)	0.11758	AKT3,PIK3R2,PIK3CD	0.0666667	1
Integrated Breast Cancer Pathway (WP1984)	0.120263	GDI1,ERAL1,TAB1,ABL1,BLM,PIK3R2,FOXO1	0.0451613	1
SREBP signalling (WP1982)	0.120704	SREBF1,GPAM,MBTPS1,SEC31A	0.056338	1
Hedgehog 'off' state (WP3316)	0.128266	PRKACB,FUZ,MKS1,IFT172,PSME2	0.05	1
Toll-like Receptor Signaling Pathway (WP75)	0.136198	AKT3,TRAF3,TAB1,PIK3R2,PIK3CD	0.0490196	1
Interleukin-2 signaling (WP2732)	0.14244	PIK3R2,PIK3CD	0.08	1
PI Metabolism (WP2747)	0.147898	PIK3R2,INPP4B,PIK3CD	0.06	1
RORA activates gene expression (WP3370)	0.161136	SREBF1,HELZ2	0.0740741	1
Nanoparticle-mediated activation of receptor signaling (WP2643)	0.170644	AKT3,PIK3CD	0.0714286	1
Glial Cell Differentiation (WP2276)	0.172347	PLP1	0.142857	1
Interferon type I signaling pathways (WP585)	0.173763	PIK3R2,PIK3CD,STAT2	0.0555556	1
ErbB Signaling Pathway (WP673)	0.18042	AKT3,ABL1,FOXO1	0.0545455	1
RANKL/RANK Signaling Pathway (WP2018)	0.18042	TRAF3,TAB1,PIK3R2	0.0545455	1
Signaling by NOTCH2 (WP2718)	0.189922	FCER2,MAML2	0.0666667	1
Unfolded Protein Response (UPR) (WP1939)	0.194422	MBTPS1	0.125	1
Androgen receptor signaling pathway (WP138)	0.213039	CCNE1,DAXX,PIK3R2,FOXO1	0.0449438	1
ISG15 antiviral mechanism (WP2672)	0.214648	UBA7,EIF4G1,NUP107	0.05	1
TNFR2 non-canonical NF-kB pathway (WP3398)	0.214648	TRAF3,BIRC2,PSME2	0.05	1
Base-Excision Repair, AP Site Formation (WP3399)	0.215911	MPG	0.111111	1
Cytosine methylation (WP3585)	0.215911	IDH2	0.111111	1
Regulated Necrosis (WP3383)	0.215911	BIRC2	0.111111	1
MAPK6/MAPK4 signaling (WP3307)	0.218667	PRKACB,TNRC6C,FOXO1,PSME2	0.0444444	1
DAP12 interactions (WP2694)	0.219324	PIK3R2,GRAP2	0.0606061	1
Liver X Receptor Pathway (WP2874)	0.236828	SREBF1	0.1	1
Type III interferon signaling (WP2113)	0.236828	STAT2	0.1	1
Transport of inorganic cations/anions and amino acids/oligopeptides (WP1936)	0.247368	SLC1A5,SLC12A6,SLC43A2,SLC9A8	0.0421053	1
Interleukin-7 signaling (WP2673)	0.25719	PIK3R2	0.0909091	1
Transport of vitamins, nucleosides, and related molecules (WP1937)	0.259026	SLC28A2,SLC28A2	0.0540541	1
HDR through Homologous Recombination (HR) or Single Strand Annealing (SSA) (WP3567)	0.270931	RAD1,ABL1,BLM,RAD9B,RHNO1	0.0381679	1
DNA Damage Response (WP707)	0.271789	CCNE1,RAD1,ABL1	0.0441176	1
RIG-I/MDA5 mediated induction of IFN-alpha/beta pathways (WP1904)	0.271789	TRAF3,SIKE1,UBA7	0.0441176	1
Rap1 signalling (WP1895)	0.277011	RAPGEF4	0.0833333	1
G13 Signaling Pathway (WP524)	0.278938	PIK3R2,PIK3CD	0.0512821	1
Signaling by SCF-KIT (WP2713)	0.288884	PIK3R2,GRAP2	0.05	1
Parkinsons Disease Pathway (WP2371)	0.293664	CCNE1,UBE2J2,UBA7	0.0422535	1
Dopamine metabolism (WP2436)	0.296305	PRKACB	0.0769231	1
Estrogen Receptor Pathway (WP2881)	0.296305	GPAM	0.0769231	1
Ganglio Sphingolipid Metabolism (WP1423)	0.296305	ST8SIA1	0.0769231	1
TWEAK Signaling Pathway (WP2036)	0.308722	TRAF3,BIRC2	0.047619	1
Regulation of cholesterol biosynthesis by SREBP (SREBF) (WP2686)	0.315086	MBTPS1	0.0714286	1
Interleukin-3, 5 and GM-CSF signaling (WP1840)	0.318602	PIK3R2,PIK3CD	0.0465116	1
miRNAs involved in DNA damage response (WP1545)	0.318602	CCNE1,ABL1	0.0465116	1
ABC-family proteins mediated transport (WP1780)	0.328449	ABCB8,ABCC10	0.0454545	1
Nucleotide-binding domain, leucine rich repeat containing receptor (NLR) signaling pathways (WP2763)	0.328449	TAB1,BIRC2	0.0454545	1
Metabolism of nucleotides (WP1851)	0.330331	TK1,DTYMK,TK2	0.0394737	1
Fertilization (WP2697)	0.333367	HVCN1	0.0666667	1
DNA Damage Response (only ATM dependent) (WP710)	0.349316	AKT3,ABL1,PIK3R2,PIK3CD	0.0357143	1
Nephrin interactions (WP1867)	0.351163	PIK3R2	0.0625	1
Energy dependent regulation of mTOR by LKB1-AMPK (WP2748)	0.368485	CAB39L	0.0588235	1
IL-9 Signaling Pathway (WP22)	0.368485	PIK3R2	0.0588235	1
TCA Cycle (WP78)	0.368485	IDH2	0.0588235	1
IL-3 Signaling Pathway (WP286)	0.377007	PIK3R2,PIK3CD	0.0408163	1
SREBF and miR33 in cholesterol and lipid homeostasis (WP2011)	0.385346	SREBF1	0.0555556	1
Signaling by Rho GTPases (WP1917)	0.385814	GDI1,ARHGEF3,PIK3R2,ARHGAP9	0.0338983	1
Apoptotic execution phase (WP1784)	0.386553	DBNL,BIRC2	0.04	1
Deadenylation-dependent mRNA decay (WP2659)	0.386553	EDC4,EIF4G1	0.04	1
Interferon alpha/beta signaling (WP1835)	0.396035	STAT2,IFIT2	0.0392157	1
TP53 Network (WP1742)	0.401759	ABL1	0.0526316	1
miRNA Regulation of DNA Damage Response (WP1530)	0.403236	CCNE1,RAD1,ABL1	0.0348837	1
XBP1(S) activates chaperone genes (WP3472)	0.40545	SEC31A,DDX11	0.0384615	1
Metabolism of water-soluble vitamins and cofactors (WP1857)	0.41759	PPCS,MMAB,PPCDC	0.0340909	1
Copper homeostasis (WP3286)	0.424064	BACE1,FOXO1	0.037037	1
IL-4 Signaling Pathway (WP395)	0.424064	PIK3R2,PIK3CD	0.037037	1
Apoptosis Modulation and Signaling (WP1772)	0.431831	DAXX,TRAF3,BIRC2	0.0333333	1
Glycerophospholipid Biosynthetic Pathway (WP2533)	0.433287	PCYT2	0.047619	1
IL-1 signaling pathway (WP195)	0.442374	TAB1,PIK3R2	0.0357143	1
Immunoregulatory interactions between a Lymphoid and a non-Lymphoid cell (WP1829)	0.445946	KLRB1,SLAMF7,NCR1	0.0326087	1
TCR Signaling Pathway (WP69)	0.445946	DBNL,PIK3R2,GRAP2	0.0326087	1
Globo Sphingolipid Metabolism (WP1424)	0.448425	ST8SIA1	0.0454545	1
MyD88 cascade initiated on plasma membrane (WP2801)	0.448425	TAB1	0.0454545	1
Fc epsilon receptor (FCERI) signaling (WP2759)	0.457781	TAB1,PIK3R2,GRAP2,PSME2	0.0307692	1
MAPK Signaling Pathway (WP382)	0.465644	DAXX,AKT3,TAB1,MAPK8IP3,PTPN7	0.0297619	1
Factors involved in megakaryocyte development and platelet production (WP1815)	0.466851	PRKACB,ABL1,DOCK10	0.0315789	1
MAP kinase activation in TLR cascade (WP2792)	0.477502	TAB1	0.0416667	1
Post-translational modification: synthesis of GPI-anchored proteins (WP1887)	0.477502	PIGO	0.0416667	1
Triacylglyceride Synthesis (WP325)	0.477502	GPAM	0.0416667	1
O-linked glycosylation (WP3315)	0.480594	GALNT10,B3GNTL1,ADAMTS14	0.0309278	1
B Cell Receptor Signaling Pathway (WP23)	0.487403	CR2,PIK3R2,FOXO1	0.0306122	1
MicroRNAs in cardiomyocyte hypertrophy (WP1544)	0.487403	TAB1,PIK3R2,PIK3CD	0.0306122	1
IL-7 Signaling Pathway (WP205)	0.491463	PIK3R2	0.04	1
MyD88 dependent cascade initiated on endosome (WP2768)	0.491463	TAB1	0.04	1
Signal Transduction of S1P Receptor (WP26)	0.491463	AKT3	0.04	1
Notch Signaling Pathway (WP61)	0.495292	PIK3R2,MAML2	0.0322581	1
Melatonin metabolism and effects (WP3298)	0.505052	FOXO1	0.0384615	1
Regulation of beta-cell development (WP3513)	0.505052	FOXO1	0.0384615	1
TAK1 activates NFkB by phosphorylation and activation of IKKs complex (WP2656)	0.505052	TAB1	0.0384615	1
Integrin-mediated Cell Adhesion (WP185)	0.507567	ITGAE,AKT3,PIK3R2	0.029703	1
Angiogenesis overview (WP1993)	0.512215	NOX4,PIK3CD	0.03125	1
Proteasome Degradation (WP183)	0.512215	UBA7,PSME2	0.03125	1
Signaling by VEGF (WP1919)	0.514197	PRKACB,AKT3,PIK3R2	0.0294118	1
FSH signaling pathway (WP2035)	0.51828	FOXO1	0.037037	1
mTOR signalling (WP3318)	0.51828	EIF4G1	0.037037	1
Signaling by Insulin receptor (WP1913)	0.528762	TCIRG1,PIK3R2	0.030303	1
TSH signaling pathway (WP2032)	0.528762	CCNE1,PIK3R2	0.030303	1
Activation of gene expression by SREBF (SREBP) (WP2706)	0.531155	GPAM	0.0357143	1
Myogenesis (WP1865)	0.531155	ABL1	0.0357143	1
Integration of energy metabolism (WP1831)	0.540234	PRKACB,GNA11,RAPGEF4	0.0283019	1
YAP1- and WWTR1 (TAZ)-stimulated gene expression (WP2738)	0.543688	HELZ2	0.0344828	1
SUMOylation of DNA damage response and repair proteins (WP3327)	0.552861	BLM,NUP107	0.0289855	1
Gastric Cancer Network 1 (WP2361)	0.555886	NUP107	0.0333333	1
Signaling by Robo receptor (WP1918)	0.555886	ABL1	0.0333333	1
Bladder Cancer (WP2828)	0.56776	PIK3R2	0.0322581	1
Host Interactions with Influenza Factors (WP2771)	0.56776	NUP107	0.0322581	1
IL17 signaling pathway (WP2112)	0.56776	TRAF3	0.0322581	1
Interleukin-1 signaling (WP1839)	0.56776	TAB1	0.0322581	1
Signal amplification (WP1908)	0.56776	GNA11	0.0322581	1
Thrombin signalling through proteinase activated receptors (PARs) (WP1929)	0.56776	GNA11	0.0322581	1
tRNA modification in the nucleus and cytosol (WP3561)	0.56776	TP53RK	0.0322581	1
TCR signaling (WP1927)	0.571629	PIK3R2,GRAP2,PSME2	0.027027	1
Parkin-Ubiquitin Proteasomal System pathway (WP2359)	0.576081	CCNE1,UBE2J2	0.0277778	1
Constitutive Androstane Receptor Pathway (WP2875)	0.579318	FOXO1	0.03125	1
DAG and IP3 signaling (WP2688)	0.579318	PRKACB	0.03125	1
Oxidative Stress (WP408)	0.579318	NOX4	0.03125	1
Signaling by ERBB2 (WP2780)	0.579318	AKT3	0.03125	1
Signaling by PDGF (WP1916)	0.579318	PIK3R2	0.03125	1
Focal Adhesion (WP306)	0.579679	ITGAE,AKT3,PIK3R2,PIK3CD,BIRC2	0.026178	1
Alpha 6 Beta 4 signaling pathway (WP244)	0.590568	PIK3R2	0.030303	1
Fluoropyrimidine Activity (WP1601)	0.590568	TK1	0.030303	1
ROS production in response to bacteria (WP3551)	0.590568	TCIRG1	0.030303	1
Sialic acid metabolism (WP3363)	0.590568	ST8SIA1	0.030303	1
Peptide GPCRs (WP24)	0.591068	CCR9,CCR6	0.027027	1
Bile acid and bile salt metabolism (WP1788)	0.601518	SLC27A2	0.0294118	1
p38 MAPK Signaling Pathway (WP400)	0.601518	DAXX	0.0294118	1
Pregnane X Receptor pathway (WP2876)	0.601518	FOXO1	0.0294118	1
Resolution of Abasic Sites (AP sites) (WP3345)	0.601518	MPG	0.0294118	1
Leptin signaling pathway (WP2034)	0.605658	PIK3R2,FOXO1	0.0263158	1
Gamma carboxylation, hypusine formation and arylsulfatase activation (WP2762)	0.612176	DHPS	0.0285714	1
RHO GTPases Activate WASPs and WAVEs (WP3388)	0.612176	ABL1	0.0285714	1
Transcriptional regulation of white adipocyte differentiation (WP2751)	0.612804	MED23,HELZ2	0.025974	1
MyD88:Mal cascade initiated on plasma membrane (WP2761)	0.622551	TAB1	0.0277778	1
C-type lectin receptors (CLRs) (WP3354)	0.635853	TAB1,CD209,PSME2	0.0245902	1
Amyotrophic lateral sclerosis (ALS) (WP2447)	0.642478	DAXX	0.0263158	1
Collagen degradation (WP2708)	0.642478	PHYKPL	0.0263158	1
Intrinsic Pathway for Apoptosis (WP1841)	0.642478	AKT3	0.0263158	1
miRs in Muscle Cell Differentiation (WP2012)	0.642478	PRKACB	0.0263158	1
ATM Signaling Pathway (WP2516)	0.652044	ABL1	0.025641	1
Regulation of mRNA stability by proteins that bind AU-rich elements (WP2733)	0.653612	EIF4G1,PSME2	0.0240964	1
Apoptosis (WP254)	0.660071	TRAF3,BIRC2	0.0238095	1
IL-5 Signaling Pathway (WP127)	0.661356	PIK3R2	0.025	1
Signaling by Type 1 Insulin-like Growth Factor 1 Receptor (IGF1R) (WP2677)	0.661356	PIK3R2	0.025	1
Meiotic recombination (WP2698)	0.666434	MLH3,BLM	0.0235294	1
ER to Golgi Anterograde Transport (WP3542)	0.67042	SEC31A	0.0243902	1
The citric acid (TCA) cycle and respiratory electron transport (WP2766)	0.67042	IDH2	0.0243902	1
Hedgehog 'on' state (WP3313)	0.6727	SPOPL,PSME2	0.0232558	1
FAS pathway and Stress induction of HSP regulation (WP314)	0.679242	DAXX	0.0238095	1
tRNA Aminoacylation (WP1938)	0.679242	VARS2	0.0238095	1
Adipogenesis (WP236)	0.683206	SREBF1,STAT2,FOXO1	0.0229008	1
Mitochondrial translation (WP3310)	0.684948	MRPL19,MRPS26	0.0227273	1
Retinoblastoma (RB) in Cancer (WP2446)	0.684948	CCNE1,ABL1	0.0227273	1
Hexose transport (WP1828)	0.687828	NUP107	0.0232558	1
IL-6 signaling pathway (WP364)	0.687828	PIK3R2	0.0232558	1
Vasopressin regulates renal water homeostasis via Aquaporins (WP2662)	0.687828	PRKACB	0.0232558	1
TGF-beta Signaling Pathway (WP366)	0.688175	TAB1,STAMBPL1,PIK3R2	0.0227273	1
Cytoplasmic Ribosomal Proteins (WP477)	0.69093	MRPL19,RPL7	0.0224719	1
Interleukin-11 Signaling Pathway (WP2332)	0.696186	PIK3R2	0.0227273	1
DNA Damage Bypass (WP1803)	0.712238	UBA7	0.0217391	1
Inositol phosphate metabolism (WP2741)	0.712238	INPP4B	0.0217391	1
Notch Signaling Pathway (WP268)	0.712238	MFNG	0.0217391	1
Regulation of Microtubule Cytoskeleton (WP2038)	0.712238	ABL1	0.0217391	1
Tryptophan metabolism (WP465)	0.712238	HAAO	0.0217391	1
TNF alpha Signaling Pathway (WP231)	0.713931	TAB1,BIRC2	0.0215054	1
Cell Cycle Checkpoints (WP1775)	0.715713	CCNE1,RAD1,RAD9B,PSME2	0.0220994	1
G Protein Signaling Pathways (WP35)	0.719453	PRKACB,GNA11	0.0212766	1
Energy Metabolism (WP1541)	0.719945	FOXO1	0.0212766	1
Hematopoietic Stem Cell Differentiation (WP2849)	0.719945	FLI1	0.0212766	1
Metabolism of non-coding RNA (WP2715)	0.719945	NUP107	0.0212766	1
Glycerophospholipid biosynthesis (WP2740)	0.724885	GPAM,PCYT2	0.0210526	1
Human Complement System (WP2806)	0.724885	FCER2,CR2	0.0210526	1
Integrated Cancer Pathway (WP1971)	0.727446	BLM	0.0208333	1
Structural Pathway of Interleukin 1 (IL-1) (WP2637)	0.734747	TAB1	0.0204082	1
Imatinib Resistance in Chronic Myeloid Leukemia (WP2946)	0.741853	ABL1	0.02	1
Mitochondrial biogenesis (WP3331)	0.741853	HELZ2	0.02	1
Regulation of Apoptosis (WP1896)	0.741853	PSME2	0.02	1
Translation Factors (WP107)	0.748769	EIF4G1	0.0196078	1
Wnt Signaling Pathway Netpath (WP363)	0.748769	BCL9	0.0196078	1
Circadian Clock (WP1797)	0.755501	HELZ2	0.0192308	1
Defensins (WP2671)	0.755501	CCR6	0.0192308	1
Lipid digestion, mobilization, and transport (WP2764)	0.755501	PRKACB	0.0192308	1
Signaling by FGFR1 (WP3335)	0.755501	TRIM24	0.0192308	1
tRNA processing in the nucleus (WP3552)	0.755501	NUP107	0.0192308	1
Integrated Pancreatic Cancer Pathway (WP2377)	0.757724	CCNE1,DAXX,ABL1,BLM	0.0208333	1
Apoptosis-related network due to altered Notch3 in ovarian cancer (WP2864)	0.762053	ABL1	0.0188679	1
Vitamin B12 Metabolism (WP1533)	0.762053	MMAB	0.0188679	1
Calcium Regulation in the Cardiac Cell (WP536)	0.763878	PRKACB,ATP2A3,GNA11	0.0201342	1
Cell Cycle (WP179)	0.765219	CCNE1,ABL1	0.0194175	1
Pathogenic Escherichia coli infection (WP2272)	0.780678	ABL1	0.0178571	1
Nonsense-Mediated Decay (NMD) (WP2710)	0.783398	RPL7,EIF4G1	0.0186916	1
Arachidonic acid metabolism (WP2650)	0.786558	CYP4F8	0.0175439	1
NIK--&gt;noncanonical NF-kB signaling (WP3545)	0.792281	PSME2	0.0172414	1
Kit receptor signaling pathway (WP304)	0.797851	PIK3R2	0.0169492	1
Complement and Coagulation Cascades (WP558)	0.803272	CR2	0.0166667	1
Oxidative phosphorylation (WP623)	0.803272	NDUFS3	0.0166667	1
Insulin Signaling (WP481)	0.804447	PIK3R2,PIK3CD,FOXO1	0.01875	1
SIDS Susceptibility Pathways (WP706)	0.804447	PRKACB,PLP1,DEAF1	0.01875	1
Eukaryotic Translation Initiation (WP1812)	0.808355	RPL7,EIF4G1	0.0176991	1
Mitotic Prophase (WP2654)	0.808355	NEK9,NUP107	0.0176991	1
Regulation of lipid metabolism by Peroxisome proliferator-activated receptor alpha (PPARalpha) (WP2797)	0.808355	MED23,HELZ2	0.0176991	1
Signaling by the B Cell Receptor (BCR) (WP2746)	0.808355	PIK3CD,PSME2	0.0176991	1
EGF/EGFR Signaling Pathway (WP437)	0.814445	ABL1,PIK3R2,FOXO1	0.0184049	1
Oxidation by Cytochrome P450 (WP43)	0.818682	CYP4F8	0.015873	1
Hedgehog ligand biogenesis (WP3401)	0.823546	PSME2	0.015625	1
Integrin cell surface interactions (WP1833)	0.828281	ITGAE	0.0153846	1
Generic Transcription Pathway (WP1822)	0.832824	MED23,ZKSCAN1,MAML2,ZNF692,ZNF740,ZNF668,ZNF398,ZKSCAN7	0.0202532	1
AGE/RAGE pathway (WP2324)	0.832889	FOXO1	0.0151515	1
Glycosaminoglycan metabolism (WP2743)	0.834219	SGSH,CHST3	0.0166667	1
Amyloid formation (WP3547)	0.837373	BACE1	0.0149254	1
Platelet homeostasis (WP1885)	0.837373	ATP2A3	0.0149254	1
Rac1/Pak1/p38/MMP-2 pathway (WP3303)	0.837373	FOXO1	0.0149254	1
Signaling by NOTCH1 (WP2720)	0.837373	MAML2	0.0149254	1
Host Interactions of HIV factors (WP2684)	0.837646	NUP107,PSME2	0.0165289	1
Class I MHC mediated antigen processing &amp; presentation (WP3577)	0.840095	UBE2J2,RBCK1,UBA7,SEC31A,PSME2	0.0188679	1
G1 to S cell cycle control (WP45)	0.841738	CCNE1	0.0147059	1
Alzheimers Disease (WP2059)	0.847548	ATP2A3,BACE1	0.016129	1
Assembly of the primary cilium (WP3498)	0.85291	CEP89,MKS1,IFT172	0.0170455	1
Endoderm Differentiation (WP2853)	0.854145	TNRC6C	0.0140845	1
Glucocorticoid Receptor Pathway (WP2880)	0.854145	BIRC2	0.0140845	1
Sphingolipid metabolism (WP2788)	0.858061	CSNK1G2	0.0138889	1
Gene Silencing by RNA (WP3571)	0.859898	TNRC6C,NUP107	0.015625	1
Mitotic G1-G1/S phases (WP1858)	0.859898	CCNE1,PSME2	0.015625	1
Integrated Lung Cancer Pathway (WP2512)	0.865583	BIRC2	0.0135135	1
NGF signalling via TRKA from the plasma membrane (WP1873)	0.865583	PIK3R2	0.0135135	1
TP53 Regulates Metabolic Genes (WP3349)	0.865583	AKT3	0.0135135	1
Regulation of DNA replication (WP1898)	0.869193	PSME2	0.0133333	1
Prolactin Signaling Pathway (WP2037)	0.872707	PIK3R2	0.0131579	1
DNA Double Strand Break Response (WP3543)	0.876127	ABL1	0.012987	1
MHC class II antigen presentation (WP2679)	0.879455	SEC31A	0.0128205	1
DNA Damage/Telomere Stress Induced Senescence (WP3565)	0.882694	CCNE1	0.0126582	1
M/G1 Transition (WP2785)	0.882694	PSME2	0.0126582	1
Opioid Signalling (WP1978)	0.882694	PRKACB	0.0126582	1
APC/C-mediated degradation of cell cycle proteins (WP3557)	0.891901	PSME2	0.0121951	1
Degradation of beta-catenin by the destruction complex (WP2773)	0.891901	PSME2	0.0121951	1
Metabolism of polyamines (WP3555)	0.894807	PSME2	0.0120482	1
Beta-catenin independent WNT signaling (WP3558)	0.900681	TNRC6C,PSME2	0.0138889	1
Metabolism of carbohydrates (WP1848)	0.900681	PRKACB,NUP107	0.0138889	1
Cellular response to heat stress (WP3395)	0.903066	NUP107	0.0116279	1
Eukaryotic Translation Termination (WP1813)	0.903066	RPL7	0.0116279	1
Interferon gamma signaling (WP1836)	0.903066	CIITA	0.0116279	1
Circadian rythm related genes (WP3594)	0.907774	SREBF1,EGR3,GNA11	0.0149254	1
Eukaryotic Translation Elongation (WP1811)	0.90821	RPL7	0.0113636	1
Phase 1 - Functionalization of compounds (WP1879)	0.90821	CYP4F8	0.0113636	1
Selenium Micronutrient Network (WP15)	0.913082	KMO	0.0111111	1
Regulation of Actin Cytoskeleton (WP51)	0.916654	PIK3R2,PIK3CD	0.0131579	1
Corticotropin-releasing hormone (WP2355)	0.917696	GNA11	0.0108696	1
Myometrial Relaxation and Contraction Pathways (WP289)	0.923707	PRKACB,ATP2A3	0.0128205	1
Cell surface interactions at the vascular wall (WP1794)	0.926206	PIK3R2	0.0104167	1
Synthesis of DNA (WP1925)	0.930126	PSME2	0.0102041	1
Mitotic Metaphase and Anaphase (WP2757)	0.934719	NUP107,PSME2	0.0122699	1
Transport of glucose and other sugars, bile salts and organic acids, metal ions and amine compounds (WP1935)	0.93562	SLC14A1	0.00990099	1
Fatty acid, triacylglycerol, and ketone body metabolism (WP1817)	0.937354	GPAM	0.00980392	1
Electron Transport Chain (WP111)	0.939042	NDUFS3	0.00970874	1
Mitotic Prometaphase (WP2652)	0.942282	NUP107	0.00952381	1
TCF dependent signaling in response to WNT (WP3339)	0.946761	CSNK1G2,BCL9,PSME2	0.0131004	1
SRP-dependent cotranslational protein targeting to membrane (WP2737)	0.946824	RPL7	0.00925926	1
RHO GTPases Activate Formins (WP3379)	0.948258	NUP107	0.00917431	1
Gastrin-CREB signalling pathway via PKC and MAPK (WP2664)	0.949042	PIK3R2,GNA11	0.0114943	1
Prostate Cancer (WP2263)	0.949653	BLM	0.00909091	1
Metapathway biotransformation (WP702)	0.954515	CYP4F8,CHST3	0.0111732	1
Chromatin modifying enzymes (WP3362)	0.954868	ELP2	0.00877193	1
Respiratory electron transport, ATP synthesis by chemiosmotic coupling, and heat production by uncoupling proteins. (WP1902)	0.956085	NDUFS3	0.00869565	1
Influenza Life Cycle (WP2683)	0.957525	RPL7,NUP107	0.010989	1
Spinal Cord Injury (WP2431)	0.959544	NOX4	0.00847458	1
Oxidative Stress Induced Senescence (WP3404)	0.960636	TNRC6C	0.00840336	1
Vitamin D Receptor Pathway (WP2877)	0.962124	CCNE1,FOXO1	0.0106952	1
S Phase (WP2772)	0.964717	PSME2	0.00813008	1
mRNA Processing (WP411)	0.96923	PSKH1	0.0078125	1
Nuclear Receptors Meta-Pathway (WP2882)	0.974298	SREBF1,GPAM,FOXO1,BIRC2	0.0124611	1
HIV Life Cycle (WP2658)	0.975954	NUP107	0.00729927	1
Neurotransmitter Receptor Binding And Downstream Transmission In The Postsynaptic Cell (WP2754)	0.976604	PRKACB	0.00724638	1
Ectoderm Differentiation (WP2858)	0.977237	MKS1	0.00719424	1
Iron uptake and transport (WP2670)	0.979791	TCIRG1,ATP2A3	0.00934579	1
BDNF signaling pathway (WP2380)	0.980153	PIK3R2	0.00694444	1
Processing of Capped Intron-Containing Pre-mRNA (WP1889)	0.983166	NUP107	0.00666667	1
GPCRs, Class A Rhodopsin-like (WP455)	0.993752	CCR9,CCR6	0.00760456	1
RAF/MAP kinase cascade (WP2735)	0.995864	PSME2	0.00497512	1
miR-targeted genes in muscle cell - TarBase (WP2005)	0.999706	GPAM,BACE1	0.00519481	1
miR-targeted genes in epithelium - TarBase (WP2002)	0.99986	BACE1	0.00309598	1
GPCR ligand binding (WP1825)	0.999913	CCR9,CCR6	0.00462963	1
miR-targeted genes in lymphocytes - TarBase (WP2004)	0.999969	GPAM,BACE1	0.00423729	1
GPCR downstream signaling (WP1824)	0.999988	AKT3,ARHGEF3,CCR9,PIK3R2,GNA11,PIK3CD,CCR6	0.00810185	1
Abacavir transport and metabolism (WP2712)	1		0	1
ACE Inhibitor Pathway (WP554)	1		0	1
Acetylcholine Synthesis (WP528)	1		0	1
Activated PKN1 stimulates transcription of AR (androgen receptor) regulated genes KLK2 and KLK3 (WP3397)	1		0	1
Activation of Matrix Metalloproteinases (WP2769)	1		0	1
Advanced glycosylation endproduct receptor signaling (WP1781)	1		0	1
Aflatoxin activation and detoxification (WP3306)	1		0	1
Aflatoxin B1 metabolism (WP699)	1		0	1
Alanine and aspartate metabolism (WP106)	1		0	1
Allograft Rejection (WP2328)	1		0	1
alpha-linolenic (omega3) and linoleic (omega6) acid metabolism (WP2724)	1		0	1
Amine-derived hormones (WP3548)	1		0	1
Amino acid conjugation of benzoic acid (WP521)	1		0	1
Amino acid synthesis and interconversion (transamination) (WP3564)	1		0	1
Angiogenesis (WP1539)	1		0	1
Apoptosis Modulation by HSP70 (WP384)	1		0	1
Arachidonate Epoxygenase / Epoxide Hydrolase (WP678)	1		0	1
Aripiprazole Metabolic Pathway (WP2640)	1		0	1
Arrhythmogenic Right Ventricular Cardiomyopathy (WP2118)	1		0	1
Aryl Hydrocarbon Receptor (WP2586)	1		0	1
Aryl Hydrocarbon Receptor Pathway (WP2873)	1		0	1
Arylamine metabolism (WP694)	1		0	1
Asparagine N-linked glycosylation (WP1785)	1		0	1
Assembly of collagen fibrils and other multimeric structures (WP2798)	1		0	1
ATF4 activates genes (WP2753)	1		0	1
ATF6-alpha activates chaperone genes (WP2655)	1		0	1
BDNF Pathway (WP2152)	1		0	1
Benzo(a)pyrene metabolism (WP696)	1		0	1
Binding and Uptake of Ligands by Scavenger Receptors (WP2784)	1		0	1
Biogenic Amine Synthesis (WP550)	1		0	1
Blood Clotting Cascade (WP272)	1		0	1
BMAL1:CLOCK,NPAS2 activates circadian gene expression (WP3355)	1		0	1
BMI1 (WP2612)	1		0	1
BMP Signalling and Regulation (WP1425)	1		0	1
Branched-chain amino acid catabolism (WP3556)	1		0	1
Butyrate-induced histone acetylation (WP2366)	1		0	1
Cardiac Hypertrophic Response (WP2795)	1		0	1
Cardiac Progenitor Differentiation (WP2406)	1		0	1
Cargo concentration in the ER (WP3560)	1		0	1
Catalytic cycle of mammalian FMOs (WP688)	1		0	1
Cell Differentiation - Index (WP2029)	1		0	1
Cell Differentiation - meta (WP2023)	1		0	1
Cell junction organization (WP1793)	1		0	1
Chemical Compounds to monitor Proteins (WP3295)	1		0	1
Cholesterol biosynthesis (WP1795)	1		0	1
Cholesterol Biosynthesis (WP197)	1		0	1
Codeine and Morphine Metabolism (WP1604)	1		0	1
Colchicine Metabolic Pathway (WP2536)	1		0	1
Collagen biosynthesis and modifying enzymes (WP2725)	1		0	1
Complement Activation (WP545)	1		0	1
Complement cascade (WP1798)	1		0	1
Composition of Lipid Particles (WP3601)	1		0	1
Cori Cycle (WP1946)	1		0	1
Cytokines and Inflammatory Response (WP530)	1		0	1
Cytosolic iron-sulfur cluster assembly (WP2690)	1		0	1
Cytosolic sensors of pathogen-associated DNA (WP2794)	1		0	1
DDX1 as a regulatory component of the Drosha microprocessor (WP2942)	1		0	1
Degradation of the extracellular matrix (WP2774)	1		0	1
Demo (WP3590)	1		0	1
Demo_complete (WP3418)	1		0	1
Demo_step3 (WP3539)	1		0	1
Depolarization of the Presynaptic Terminal Triggers the Opening of Calcium Channels (WP1800)	1		0	1
Deregulation of Rab and Rab Effector Genes in Bladder Cancer (WP2291)	1		0	1
Detoxification of Reactive Oxygen Species (WP2824)	1		0	1
Diclofenac Metabolic Pathway (WP2491)	1		0	1
Differentiation of white and brown adipocyte (WP2895)	1		0	1
Differentiation Pathway (WP2848)	1		0	1
Dissolution of Fibrin Clot (WP1802)	1		0	1
Diurnally Regulated Genes with Circadian Orthologs (WP410)	1		0	1
DNA Damage Reversal (WP1804)	1		0	1
DNA methylation (WP3359)	1		0	1
DNA Replication (WP466)	1		0	1
Dopaminergic Neurogenesis (WP2855)	1		0	1
Drug Induction of Bile Acid Pathway (WP2289)	1		0	1
DSCAM interactions (WP1808)	1		0	1
Dual hijack model of Vif in HIV infection (WP3300)	1		0	1
EBV LMP1 signaling (WP262)	1		0	1
Effects of Nitric Oxide (WP1995)	1		0	1
Effects of PIP2 hydrolysis (WP1809)	1		0	1
Eicosanoid Synthesis (WP167)	1		0	1
eIF5A regulation in response to inhibition of the nuclear export system (WP3302)	1		0	1
Elastic fibre formation (WP2666)	1		0	1
Endochondral Ossification (WP474)	1		0	1
Endosomal Sorting Complex Required For Transport (ESCRT) (WP3575)	1		0	1
Endothelin Pathways (WP2197)	1		0	1
EPH-Ephrin signaling (WP3309)	1		0	1
EPO Receptor Signaling (WP581)	1		0	1
Erythrocytes take up carbon dioxide and release oxygen (WP2744)	1		0	1
Erythrocytes take up oxygen and release carbon dioxide (WP2681)	1		0	1
Estrogen metabolism (WP697)	1		0	1
Estrogen signaling pathway (WP712)	1		0	1
Eukaryotic Transcription Initiation (WP405)	1		0	1
EV release from cardiac cells and their functional effects (WP3297)	1		0	1
Evolocumab Mechanism (WP3408)	1		0	1
Extracellular matrix organization (WP2703)	1		0	1
Extracellular vesicle-mediated signaling in recipient cells (WP2870)	1		0	1
Fanconi Anemia Pathway (WP3569)	1		0	1
Farnesoid X Receptor Pathway (WP2879)	1		0	1
FasL/ CD95L signaling (WP3568)	1		0	1
Fatty Acid Beta Oxidation (WP143)	1		0	1
Fatty Acid Biosynthesis (WP357)	1		0	1
Fatty Acid Omega Oxidation (WP206)	1		0	1
Fcgamma receptor (FCGR) dependent phagocytosis (WP2719)	1		0	1
Felbamate Metabolism (WP2816)	1		0	1
Folate Metabolism (WP176)	1		0	1
Folate-Alcohol and Cancer Pathway (WP1589)	1		0	1
Formation of Fibrin Clot (Clotting Cascade) (WP1818)	1		0	1
FTO Obesity Variant Mechanism (WP3407)	1		0	1
GABA synthesis, release, reuptake and degradation (WP2685)	1		0	1
Gap junction trafficking and regulation (WP1820)	1		0	1
Gastric acid production (WP2596)	1		0	1
Gastric Cancer Network 2 (WP2363)	1		0	1
Gastric Histamine Release (WP2598)	1		0	1
Gastric pepsin release (WP2601)	1		0	1
Gene regulatory network modelling somitogenesis (WP2854)	1		0	1
Genes and (Common) Pathways Underlying Drug Addiction (WP2636)	1		0	1
Glucocorticoid &amp; Mineralcorticoid Metabolism (WP237)	1		0	1
Glucuronidation (WP698)	1		0	1
Glutathione metabolism (WP100)	1		0	1
Glycine Metabolism (WP1495)	1		0	1
Glycogen Metabolism (WP500)	1		0	1
Glycolysis and Gluconeogenesis (WP534)	1		0	1
Glyoxylate metabolism and glycine degradation (WP3562)	1		0	1
Golgi to ER Retrograde Transport (WP3554)	1		0	1
GP1b-IX-V activation signalling (WP1823)	1		0	1
GPCRs, Class B Secretin-like (WP334)	1		0	1
GPCRs, Class C Metabotropic glutamate, pheromone (WP501)	1		0	1
GPCRs, Other (WP117)	1		0	1
Growth hormone receptor signaling (WP2657)	1		0	1
Hair Follicle Development: Cytodifferentiation (Part 3 of 3) (WP2840)	1		0	1
Hair Follicle Development: Induction (Part 1 of 3) (WP2804)	1		0	1
Hair Follicle Development: Organogenesis (Part 2 of 3) (WP2839)	1		0	1
HDR through MMEJ (alt-NHEJ) (WP3570)	1		0	1
Heart Development (WP1591)	1		0	1
Hedgehog Signaling Pathway (WP47)	1		0	1
Heme Biosynthesis (WP561)	1		0	1
Heroin metabolism (WP2645)	1		0	1
Histone Modifications (WP2369)	1		0	1
Homologous recombination (WP186)	1		0	1
Hypertrophy Model (WP516)	1		0	1
Hypothetical Network for Drug Addiction (WP666)	1		0	1
Hypoxia-mediated EMT and Stemness (WP2943)	1		0	1
IL-2 Signaling Pathway (WP49)	1		0	1
IL1 and megakaryotyces in obesity (WP2865)	1		0	1
Incretin synthesis, secretion, and inactivation (WP2728)	1		0	1
Inflammatory Response Pathway (WP453)	1		0	1
Influenza A virus infection (WP1438)	1		0	1
Initiation of transcription and translation elongation at the HIV-1 LTR (WP3414)	1		0	1
Insulin processing (WP2736)	1		0	1
Insulin-like Growth Factor-2 mRNA Binding Proteins (IGF2BPs/IMPs/VICKZs) bind RNA (WP1789)	1		0	1
Integrin alphaIIb beta3 signaling (WP1832)	1		0	1
Interactome of polycomb repressive complex 2 (PRC2) (WP2916)	1		0	1
Interleukin-1 processing (WP1838)	1		0	1
Interleukin-6 signaling (WP2704)	1		0	1
Irinotecan Pathway (WP229)	1		0	1
Iron metabolism in placenta (WP2007)	1		0	1
JAK/STAT (WP2593)	1		0	1
Kinesins (WP1842)	1		0	1
L1CAM interactions (WP1843)	1		0	1
Latent infection of Homo sapiens with Mycobacterium tuberculosis (WP2700)	1		0	1
let-7 inhibition of ES cell reprogramming (WP3299)	1		0	1
LGI-ADAM interactions (WP3392)	1		0	1
Lidocaine metabolism (WP2646)	1		0	1
Ligand-dependent caspase activation (WP3358)	1		0	1
Ligand-independent caspase activation via DCC (WP3317)	1		0	1
Lipid storage and perilipins in skeletal muscle (WP2887)	1		0	1
Macroautophagy (WP3348)	1		0	1
Mammary gland development pathway - Involution (Stage 4 of 4) (WP2815)	1		0	1
MAP3K8 (TPL2)-dependent MAPK1/3 activation (WP3576)	1		0	1
MAPK Cascade (WP422)	1		0	1
MAPK targets/ Nuclear events mediated by MAP kinases (WP1845)	1		0	1
Matrix Metalloproteinases (WP129)	1		0	1
Mecp2 and Associated Rett Syndrome (WP3584)	1		0	1
Meiotic synapsis (WP2731)	1		0	1
Melanin biosynthesis (WP3377)	1		0	1
Mesodermal Commitment Pathway (WP2857)	1		0	1
Metabolism of Angiotensinogen to Angiotensins (WP2729)	1		0	1
Metabolism of nitric oxide (WP1850)	1		0	1
Metabolism of porphyrins (WP1852)	1		0	1
Metabolism of steroid hormones and vitamin D (WP2749)	1		0	1
Metastatic brain tumor (WP2249)	1		0	1
Methionine De Novo and Salvage Pathway (WP3580)	1		0	1
Methionine IG (WP3532)	1		0	1
Methylation Pathways (WP704)	1		0	1
MFAP5-mediated ovarian cancer cell motility and invasiveness (WP3301)	1		0	1
mir-124 predicted interactions with cell cycle and differentiation (WP3595)	1		0	1
miR-148a/miR-31/FIH1/HIF1&alpha;-Notch signaling in glioblastoma (WP3593)	1		0	1
miR-517 relationship with ARCN1 and USP1 (WP3596)	1		0	1
miR-targeted genes in adipocytes - TarBase (WP2001)	1		0	1
miR-targeted genes in leukocytes - TarBase (WP2003)	1		0	1
miR-targeted genes in squamous cell - TarBase (WP2006)	1		0	1
mir34a and TGIF2 in osteoclastogenesis (WP2866)	1		0	1
miRNA Biogenesis (WP2338)	1		0	1
miRNA targets in ECM and membrane receptors (WP2911)	1		0	1
Miscellaneous transport and binding events (WP3320)	1		0	1
Mismatch Repair (WP3381)	1		0	1
Mismatch repair (WP531)	1		0	1
Mitochondrial Gene Expression (WP391)	1		0	1
Mitochondrial iron-sulfur cluster biogenesis (WP2702)	1		0	1
Mitochondrial LC-Fatty Acid Beta-Oxidation (WP368)	1		0	1
Mitochondrial protein import (WP2717)	1		0	1
Mitophagy (WP3549)	1		0	1
Mitotic G2-G2/M phases (WP1859)	1		0	1
Mitotic Telophase/Cytokinesis (WP2765)	1		0	1
Monoamine GPCRs (WP58)	1		0	1
Monoamine Transport (WP727)	1		0	1
mRNA Capping (WP1861)	1		0	1
mRNA Editing (WP1862)	1		0	1
Multi Drug Resistance Protein 1 (Glycoprotein 1) Regulation (WP2489)	1		0	1
Muscle contraction (WP1864)	1		0	1
Nanomaterial induced apoptosis (WP2507)	1		0	1
Nanoparticle triggered autophagic cell death (WP2509)	1		0	1
Nanoparticle triggered regulated necrosis (WP2513)	1		0	1
NCAM signaling for neurite out-growth (WP1866)	1		0	1
Netrin-1 signaling (WP1868)	1		0	1
Neural Crest Differentiation (WP2064)	1		0	1
Neurotoxicity of clostridium toxins (WP2665)	1		0	1
Neurotransmitter Clearance In The Synaptic Cleft (WP1870)	1		0	1
Neurotransmitter Release Cycle (WP1871)	1		0	1
Neurotransmitter uptake and Metabolism In Glial Cells (WP1872)	1		0	1
Nicotine Activity on Chromaffin Cells (WP1603)	1		0	1
Nicotine Activity on Dopaminergic Neurons (WP1602)	1		0	1
Nicotine Metabolism (WP1600)	1		0	1
Nifedipine Activity (WP259)	1		0	1
NLR Proteins (WP288)	1		0	1
NOD pathway (WP1433)	1		0	1
Non-homologous end joining (WP438)	1		0	1
Nonhomologous End-Joining (NHEJ) (WP3550)	1		0	1
NoRC negatively regulates rRNA expression (WP3305)	1		0	1
NOTCH1 regulation of human endothelial cell calcification (WP3413)	1		0	1
NR1D1 (REV-ERBA) represses gene expression (WP3394)	1		0	1
NRF2 pathway (WP2884)	1		0	1
Nuclear Receptors (WP170)	1		0	1
Nuclear Receptors in Lipid Metabolism and Toxicity (WP299)	1		0	1
Nucleosome assembly (WP1874)	1		0	1
Nucleotide Excision Repair (WP1980)	1		0	1
Nucleotide GPCRs (WP80)	1		0	1
Nucleotide Metabolism (WP404)	1		0	1
Oncogene Induced Senescence (WP3308)	1		0	1
Oncostatin M Signaling Pathway (WP2374)	1		0	1
One carbon donor (WP2190)	1		0	1
One Carbon Metabolism (WP241)	1		0	1
One Carbon Metabolism (WP3530)	1		0	1
Osteoblast Signaling (WP322)	1		0	1
Osteoclast Signaling (WP12)	1		0	1
Osteopontin Signaling (WP1434)	1		0	1
Ovarian Infertility Genes (WP34)	1		0	1
Oxytocin signaling (WP2889)	1		0	1
Passive transport by Aquaporins (WP1877)	1		0	1
PCSK9-mediated LDLR degradation (WP2846)	1		0	1
PDGF Pathway (WP2526)	1		0	1
Pentose Phosphate Pathway (WP134)	1		0	1
Peptide hormone biosynthesis (WP2691)	1		0	1
Peroxisomal beta-oxidation of tetracosanoyl-CoA (WP1941)	1		0	1
Phase I biotransformations, non P450 (WP136)	1		0	1
Phase II conjugation (WP1880)	1		0	1
Physiological and Pathological Hypertrophy of the Heart (WP1528)	1		0	1
Pilocytic astrocytoma (WP2253)	1		0	1
Platelet Adhesion to exposed collagen (WP1883)	1		0	1
Platelet Aggregation (Plug Formation) (WP1884)	1		0	1
Polycystic Kidney Disease Pathway (WP2571)	1		0	1
Polyol Pathway (WP690)	1		0	1
Potassium Channels (WP2669)	1		0	1
POU5F1 (OCT4), SOX2, NANOG activate genes related to proliferation (WP3333)	1		0	1
POU5F1 (OCT4), SOX2, NANOG repress genes related to differentiation (WP3382)	1		0	1
PPAR Alpha Pathway (WP2878)	1		0	1
PRC2 methylates histones and DNA (WP3312)	1		0	1
Preimplantation Embryo (WP3527)	1		0	1
Primary Focal Segmental Glomerulosclerosis FSGS (WP2572)	1		0	1
Processing of Capped Intronless Pre-mRNA (WP1890)	1		0	1
Prolactin receptor signaling (WP2678)	1		0	1
Prostaglandin Synthesis and Regulation (WP98)	1		0	1
Protein folding (WP1892)	1		0	1
Quercetin and Nf-kB/ AP-1 Induced Cell Apoptosis (WP2435)	1		0	1
RAF-independent MAPK1/3 activation (WP3332)	1		0	1
RalA downstream regulated genes (WP2290)	1		0	1
Regulation of Hypoxia-inducible Factor (HIF) by oxygen (WP2727)	1		0	1
Regulation of Insulin-like Growth Factor (IGF) transport and uptake by Insulin-like Growth Factor Binding Proteins (IGFBPs) (WP2799)	1		0	1
Response to elevated platelet cytosolic Ca2+ (WP1903)	1		0	1
Reversible hydration of carbon dioxide (WP2770)	1		0	1
RHO GTPase Effectors (WP3406)	1		0	1
RHO GTPases activate CIT (WP3376)	1		0	1
RHO GTPases activate IQGAPs (WP3330)	1		0	1
RHO GTPases activate KTN1 (WP3337)	1		0	1
RHO GTPases Activate NADPH Oxidases (WP3396)	1		0	1
RHO GTPases activate PAKs (WP3351)	1		0	1
RHO GTPases activate PKNs (WP3357)	1		0	1
RHO GTPases Activate Rhotekin and Rhophilins (WP3384)	1		0	1
RHO GTPases Activate ROCKs (WP3365)	1		0	1
RHO GTPases regulate CFTR trafficking (WP3322)	1		0	1
RNA interference (WP2805)	1		0	1
RNA Polymerase I, RNA Polymerase III, and Mitochondrial Transcription (WP1905)	1		0	1
RNA Polymerase II Transcription (WP1906)	1		0	1
Sandbox Pathway (WP4)	1		0	1
Secretion of Hydrochloric Acid in Parietal Cells (WP2597)	1		0	1
Selenium Metabolism and Selenoproteins (WP28)	1		0	1
Semaphorin interactions (WP1907)	1		0	1
Senescence and Autophagy in Cancer (WP615)	1		0	1
Senescence-Associated Secretory Phenotype (SASP) (WP3391)	1		0	1
Serotonin HTR1 Group and FOS Pathway (WP722)	1		0	1
Serotonin Receptor 2 and ELK-SRF/GATA4 signaling (WP732)	1		0	1
Serotonin Receptor 2 and STAT3 Signaling (WP733)	1		0	1
Serotonin Receptor 4/6/7 and NR3C Signaling (WP734)	1		0	1
Serotonin Transporter Activity (WP1455)	1		0	1
Signal regulatory protein (SIRP) family interactions (WP1909)	1		0	1
Signaling by Activin (WP2791)	1		0	1
Signaling by BMP (WP2760)	1		0	1
Signaling by EGFR (WP1910)	1		0	1
Signaling by ERBB4 (WP2781)	1		0	1
Signaling by FGFR2 (WP3338)	1		0	1
Signaling by FGFR3 (WP3336)	1		0	1
Signaling by FGFR4 (WP3334)	1		0	1
Signaling by Hippo (WP2714)	1		0	1
Signaling by Leptin (WP3374)	1		0	1
Signaling by NODAL (WP2675)	1		0	1
Signaling by NOTCH3 (WP2722)	1		0	1
Signaling by NOTCH4 (WP2721)	1		0	1
Signaling by Retinoic Acid (WP3323)	1		0	1
Signaling by TGF-beta Receptor Complex (WP2742)	1		0	1
Signaling of Hepatocyte Growth Factor Receptor (WP313)	1		0	1
Signalling by NGF (WP1976)	1		0	1
SIRT1 negatively regulates rRNA Expression (WP3364)	1		0	1
Sleep regulation (WP3591)	1		0	1
Small Ligand GPCRs (WP247)	1		0	1
Sphingolipid Metabolism (WP1422)	1		0	1
SRF and miRs in Smooth Muscle Differentiation and Proliferation (WP1991)	1		0	1
Statin Pathway (WP430)	1		0	1
Steroid Biosynthesis (WP496)	1		0	1
Striated Muscle Contraction (WP383)	1		0	1
Sulfation Biotransformation Reaction (WP692)	1		0	1
Sulfur amino acid metabolism (WP3574)	1		0	1
Sulindac Metabolic Pathway (WP2542)	1		0	1
SUMOylation (WP2778)	1		0	1
Surfactant metabolism (WP3579)	1		0	1
Synaptic Vesicle Pathway (WP2267)	1		0	1
Syndecan interactions (WP2787)	1		0	1
Synthesis and Degradation of Ketone Bodies (WP311)	1		0	1
Synthesis of wybutosine at G37 of tRNA(Phe) (WP3553)	1		0	1
Synthesis, secretion, and deacylation of Ghrelin (WP3436)	1		0	1
T-Cell Receptor and Co-stimulatory Signaling (WP2583)	1		0	1
Tamoxifen metabolism (WP691)	1		0	1
TarBasePathway (WP1992)	1		0	1
TCA and Urea cycles (WP1945)	1		0	1
TCA Cycle and PDHc (WP2453)	1		0	1
TCA Cycle Nutrient Utilization and Invasiveness of Ovarian Cancer (WP2868)	1		0	1
Telomere Maintenance (WP1928)	1		0	1
TET1,2,3 and TDG demethylate DNA (WP3372)	1		0	1
TFs Regulate miRNAs related to cardiac hypertrophy (WP1559)	1		0	1
TGF-beta Receptor Signaling (WP560)	1		0	1
Thyroxine (Thyroid Hormone) Production (WP1981)	1		0	1
TNFs bind their physiological receptors (WP3350)	1		0	1
Toll Like Receptor 3 (TLR3) Cascade (WP3352)	1		0	1
Toll-Like Receptors Cascades (WP2775)	1		0	1
TOR Signaling (WP1471)	1		0	1
Trafficking and processing of endosomal TLR (WP2709)	1		0	1
TRAIL signaling (WP3400)	1		0	1
trans-Golgi Network Vesicle Budding (WP3578)	1		0	1
Trans-sulfuration and one carbon metabolism (WP2525)	1		0	1
Trans-sulfuration pathway (WP2333)	1		0	1
Transcriptional activation by NRF2 (WP3)	1		0	1
Transcriptional activity of SMAD2/SMAD3:SMAD4 heterotrimer (WP2755)	1		0	1
Transcriptional regulation of pluripotent stem cells (WP2821)	1		0	1
Translocation of GLUT4 to the plasma membrane (WP2777)	1		0	1
Transmission across Electrical Synapses (WP1934)	1		0	1
Transport of glycerol from adipocytes to the liver by Aquaporins (WP1926)	1		0	1
TSLP Signaling Pathway (WP2203)	1		0	1
Type II diabetes mellitus (WP1584)	1		0	1
Ubiquinol biosynthesis (WP2734)	1		0	1
Uptake and function of anthrax toxins (WP3390)	1		0	1
Uptake and function of diphtheria toxin (WP3360)	1		0	1
Urea cycle and metabolism of amino groups (WP497)	1		0	1
Visual phototransduction (WP2776)	1		0	1
Vitamin A and Carotenoid Metabolism (WP716)	1		0	1
Vitamin D Metabolism (WP1531)	1		0	1
WNT ligand biogenesis and trafficking (WP2790)	1		0	1
Wnt Signaling Pathway (WP428)	1		0	1
Wnt Signaling Pathway and Pluripotency (WP399)	1		0	1
Zinc homeostasis (WP3529)	1		0	1

## Sheet: Positive.spleen.B6.only
module.name	p.val	overlapping.genes	module.overlapping.ratio	adj.p
Mitochondrial translation (WP3310)	4.27159e-05	MRPL49,MRPS25,MRPL32,MRPL22,MRPL40,MRPL14,MRPL27,GFM1,MRPL20,MRPL53,MRPL51,MRPL17,GADD45GIP1,MRPL41,MRPL55,MRPS34,MRPS12,MRPS7,MRPS36,MRPL42,CHCHD1	0.238636	0.0286624
Metabolism of porphyrins (WP1852)	0.000505349	BLVRA,CPOX,FECH,ALAS2,ALAD,UROD,BLVRB	0.411765	0.142985
Heme Biosynthesis (WP561)	0.000639279	CPOX,FECH,ALAS2,ALAD,UROD	0.555556	0.142985
Synthesis of DNA (WP1925)	0.00380843	CDC45,CDT1,RPA3,PSMD11,FZR1,RFC4,PRIM1,MCM6,PSMB7,PCNA,GINS1,RPA2,PSMD9,PSMD10,GINS4,GINS2,PSMD7,PSMA5	0.183673	0.589706
DNA Replication (WP466)	0.00439423	CDC45,DBF4,CDT1,GMNN,RPA3,RFC4,PRIM1,MCM6,PCNA,RPA2	0.238095	0.589706
Erythrocytes take up carbon dioxide and release oxygen (WP2744)	0.00646279	SLC4A1,CA2,HBA2,HBA2	0.444444	0.619505
Erythrocytes take up oxygen and release carbon dioxide (WP2681)	0.00646279	SLC4A1,CA2,HBA2,HBA2	0.444444	0.619505
Activation of Matrix Metalloproteinases (WP2769)	0.00947463	MMP14,MMP8,TIMP2,MMP9,FURIN	0.333333	0.794685
Protein folding (WP1892)	0.0134129	PFDN1,TUBA4A,CCT6A,TUBB4B,TBCD,TUBA1C,PFDN4,TUBB2A	0.228571	0.917839
M/G1 Transition (WP2785)	0.0136787	CDC45,DBF4,CDT1,GMNN,RPA3,PSMD11,PRIM1,MCM6,PSMB7,RPA2,PSMD9,PSMD10,PSMD7,PSMA5	0.177215	0.917839
S Phase (WP2772)	0.0360802	CDC45,CDT1,RPA3,PSMD11,FZR1,RFC4,PRIM1,MCM6,PSMB7,PCNA,GINS1,RPA2,PSMD9,PSMD10,GINS4,GINS2,PSMD7,PSMA5	0.146341	1
G1 to S cell cycle control (WP45)	0.0488574	CDC45,RPA3,E2F4,CDK1,PRIM1,MCM6,PCNA,CCNE2,RPA2,GADD45A,CDKN2D	0.161765	1
Mitotic G1-G1/S phases (WP1858)	0.0504734	CDC45,DBF4,CDT1,RPA3,E2F4,PSMD11,CDK1,PRIM1,MCM6,PSMB7,PCNA,CCNE2,RPA2,PSMD9,PSMD10,PSMD7,PSMA5,CDKN2D	0.140625	1
Electron Transport Chain (WP111)	0.0543607	COX6C,NDUFA1,UQCR11,NDUFS6,NDUFB9,NDUFA5,NDUFV2,NDUFB3,NDUFS5,NDUFA4,COX7B,COX7A2,NDUFB7,COX17,COX5B	0.145631	1
Ligand-independent caspase activation via DCC (WP3317)	0.059012	MAGED1,CASP3,DAPK2	0.3	1
Retinoblastoma (RB) in Cancer (WP2446)	0.0637226	CDC45,MSH6,CDT1,RPA3,CDK1,RFC4,PRIM1,MCM6,PCNA,CCNE2,RPA2,SAP30,HMGB2	0.147727	1
Respiratory electron transport, ATP synthesis by chemiosmotic coupling, and heat production by uncoupling proteins. (WP1902)	0.0676499	ETFB,COX6C,NDUFA1,UQCR11,NDUFS6,NDUFB9,NDUFV2,NDUFB3,NDUFS5,NDUFA4,COX7B,ETFA,NDUFB7,NDUFA13,COX5B,NDUFAF2	0.13913	1
Parkin-Ubiquitin Proteasomal System pathway (WP2359)	0.0689085	PSMD11,SNCA,TUBA4A,UBE2L6,UBE2J1,PSMD9,PSMD10,TUBB4B,PSMD7,TUBA1C,TUBB2A	0.152778	1
APC/C-mediated degradation of cell cycle proteins (WP3557)	0.077162	UBE2C,PSMD11,CDK1,FZR1,PSMB7,AURKA,PSMD9,MAD2L1,PSMD10,PSMD7,BUB3,PSMA5	0.146341	1
Glutathione metabolism (WP100)	0.0773547	GCLM,G6PD,GSR,GCLC,GPX4	0.2	1
Sulfur amino acid metabolism (WP3574)	0.0773547	AHCY,GCLM,GCLC,TST,SUOX	0.2	1
Degradation of the extracellular matrix (WP2774)	0.0916335	MMP14,MMP8,MMP9,ELANE,BSG,CASP3	0.176471	1
Latent infection of Homo sapiens with Mycobacterium tuberculosis (WP2700)	0.0932847	LTF	1	1
RalA downstream regulated genes (WP2290)	0.0941691	RALBP1,HRAS,YBX3	0.25	1
Apoptosis Modulation by HSP70 (WP384)	0.0943432	RIPK1,FAS,TNFRSF1A,CASP3	0.210526	1
Cellular response to heat stress (WP3395)	0.101891	DNAJB1,RPA3,HSP90AA1,ST13,HSPA4L,NUP35,RPA2,HSPH1,FKBP4,HSPA13,DEDD2,PTGES3	0.139535	1
Nanomaterial induced apoptosis (WP2507)	0.109647	BCL2L1,FAS,CASP3,HTRA2	0.2	1
Urea cycle and metabolism of amino groups (WP497)	0.109647	CKB,ODC1,PYCR1,GATM	0.2	1
DNA Damage Bypass (WP1803)	0.132472	RPA3,UBE2B,RFC4,UBE2L6,PCNA,RPA2,NPLOC4	0.152174	1
Matrix Metalloproteinases (WP129)	0.142309	MMP14,MMP8,TIMP2,MMP9,BSG	0.166667	1
Gastric Cancer Network 2 (WP2363)	0.157483	UBE2C,CACYBP,CHTF18,RFC4,UBE2T	0.16129	1
Regulation of DNA replication (WP1898)	0.158133	CDT1,GMNN,PSMD11,FZR1,MCM6,PSMB7,PSMD9,PSMD10,PSMD7,PSMA5	0.133333	1
Macroautophagy (WP3348)	0.158607	ATG4D,DYNLL2,ATG4B,ULK1,GABARAPL1,ATG7,GABARAPL2,CHMP2A,WIPI1	0.136364	1
Transcriptional activation by NRF2 (WP3)	0.158653	GCLM,GCLC,MAF	0.2	1
miR-148a/miR-31/FIH1/HIF1&alpha;-Notch signaling in glioblastoma (WP3593)	0.167096	VEGFA,VEGFB	0.25	1
Oxidative Stress (WP408)	0.173284	NFIX,SOD1,GSR,GCLC,TXNRD2	0.15625	1
Transport of glycerol from adipocytes to the liver by Aquaporins (WP1926)	0.177876	AQP9	0.5	1
Regulation of Apoptosis (WP1896)	0.180931	PSMD11,PSMB7,PSMD9,PSMD10,ARHGAP10,PSMD7,PSMA5	0.14	1
Mitotic Metaphase and Anaphase (WP2757)	0.183232	UBE2C,PSMD11,NDEL1,ZWINT,VRK1,KIF2A,RANGAP1,LMNB1,PPP2R5B,PSMB7,PMF1,NUDC,PSMD9,MAD2L1,PSMD10,PSMD7,BUB3,PSMA5,SPDL1	0.116564	1
Sialic acid metabolism (WP3363)	0.189661	ST3GAL6,NANS,ST3GAL2,ST3GAL4,NPL	0.151515	1
RNA Polymerase II Transcription (WP1906)	0.195979	GTF2F1,SLBP,MAGOH,TAF12,SRSF4,NELFA,GTF2E2,POLR2C,RBM8A,POLR2K,LSM10,U2AF1,TAF9	0.121495	1
Fcgamma receptor (FCGR) dependent phagocytosis (WP2719)	0.20218	FCGR3A,FCGR2C	0.222222	1
GP1b-IX-V activation signalling (WP1823)	0.20218	VWF,GP9	0.222222	1
Mismatch repair (WP531)	0.20218	MSH6,PCNA	0.222222	1
Nifedipine Activity (WP259)	0.20218	SOD1,PCNA	0.222222	1
XBP1(S) activates chaperone genes (WP3472)	0.207591	DNAJB11,HDGF,ATP6V0D1,PPP2R5B,LMNA,WIPI1,SEC61G	0.134615	1
Copper homeostasis (WP3286)	0.235615	SOD1,SLC11A2,CASP3,MT2A,MT1G,COX17,PRNP	0.12963	1
ATF6-alpha activates chaperone genes (WP2655)	0.237972	NFYB,XBP1	0.2	1
Nanoparticle triggered regulated necrosis (WP2513)	0.237972	RIPK1,TNFRSF1A	0.2	1
Cell Cycle Checkpoints (WP1775)	0.244065	CDC45,UBE2C,DBF4,RPA3,PSMD11,YWHAH,CDK1,RFC4,MCM6,PSMB7,CCNE2,NBN,RPA2,PSMD9,CHEK2,MAD2L1,PSMD10,PSMD7,BUB3,PSMA5	0.110497	1
Proteasome Degradation (WP183)	0.244214	PSMD11,UBE2B,PSMB7,PSMD9,RPN1,PSMD10,PSMD7,PSMA5	0.125	1
Cell Cycle (WP179)	0.251122	CDC45,DBF4,E2F4,YWHAH,CDK1,MCM6,PCNA,CCNE2,CHEK2,MAD2L1,GADD45A,BUB3	0.116505	1
Aryl Hydrocarbon Receptor (WP2586)	0.255477	LPL,HSP90AA1,VEGFA,HRAS,GCLC,PSRC1	0.130435	1
Pre-NOTCH Expression and Processing (WP2786)	0.255477	SEL1L,ST3GAL6,ATP2A2,FURIN,ST3GAL4,AGO2	0.130435	1
Signaling by Hippo (WP2714)	0.258623	SAV1,STK3,CASP3	0.157895	1
Glycerophospholipid biosynthesis (WP2740)	0.270295	PLD3,PCYT1A,LPIN1,AGPAT4,PTDSS2,PLA2G12A,SLC44A1,MGLL,CPNE7,ABHD4,PHOSPHO1	0.115789	1
Trans-sulfuration pathway (WP2333)	0.274035	AHCY,GCLM	0.181818	1
Amyotrophic lateral sclerosis (ALS) (WP2447)	0.278319	BCL2L1,NEFH,SOD1,TNFRSF1A,CASP3	0.131579	1
Collagen degradation (WP2708)	0.278319	MMP14,MMP8,MMP9,ELANE,FURIN	0.131579	1
Formation of Fibrin Clot (Clotting Cascade) (WP1818)	0.278319	VWF,GP9,F10,CD177,PRTN3	0.131579	1
Intrinsic Pathway for Apoptosis (WP1841)	0.278319	BCL2L1,YWHAH,DYNLL2,NMT1,CASP3	0.131579	1
NIK--&gt;noncanonical NF-kB signaling (WP3545)	0.294888	UBE2M,PSMD11,PSMB7,PSMD9,PSMD10,PSMD7,PSMA5	0.12069	1
ATM Signaling Pathway (WP2516)	0.297021	CDK1,RIPK1,NBN,CHEK2,GADD45A	0.128205	1
DNA Damage Response (WP707)	0.299214	CDK1,FAS,CCNE2,NBN,RPA2,CHEK2,CASP3,GADD45A	0.117647	1
RAF-independent MAPK1/3 activation (WP3332)	0.310008	CDK1,PTPN11	0.166667	1
Amino acid synthesis and interconversion (transamination) (WP3564)	0.311402	PSAT1,PYCR1,ASNS	0.142857	1
BMI1 (WP2612)	0.324142	CDK1	0.25	1
Pilocytic astrocytoma (WP2253)	0.324142	PTPN11	0.25	1
Polyol Pathway (WP690)	0.324142	SORD	0.25	1
Oxidative phosphorylation (WP623)	0.325685	NDUFS6,NDUFB9,NDUFA5,NDUFV2,NDUFS5,NDUFA4,NDUFB7	0.116667	1
MAPK6/MAPK4 signaling (WP3307)	0.329051	DNAJB1,PSMD11,CDK1,PSMB7,PSMD9,PSMD10,CDC42EP3,AGO2,PSMD7,PSMA5	0.111111	1
Platelet Adhesion to exposed collagen (WP1883)	0.345594	VWF,GP9	0.153846	1
Signaling by PDGF (WP1916)	0.349043	HRAS,FURIN,PIK3CB,PTPN11	0.125	1
Trans-sulfuration and one carbon metabolism (WP2525)	0.349043	PSAT1,AHCY,GCLM,GCLC	0.125	1
Mitochondrial protein import (WP2717)	0.356304	HSPD1,DNAJC19,CHCHD4,TIMM8B,COX17,TIMM17A	0.115385	1
Metabolism of polyamines (WP3555)	0.369445	CKB,ODC1,PSMD11,PSMB7,GATM,PSMD9,PSMD10,PSMD7,PSMA5	0.108434	1
Cargo concentration in the ER (WP3560)	0.371026	CD59,SEC24D,LMAN1,CD59	0.121212	1
ROS production in response to bacteria (WP3551)	0.371026	ATP6V0D1,ATP6V1E1,LTF,ATP6V1G1	0.121212	1
TP53 Regulates Metabolic Genes (WP3349)	0.385886	PRDX2,COX6C,YWHAH,TXN,SESN2,COX7B,G6PD,COX5B	0.108108	1
FasL/ CD95L signaling (WP3568)	0.387215	FAS	0.2	1
Hedgehog ligand biogenesis (WP3401)	0.388476	PSMD11,SEL1L,PSMB7,PSMD9,PSMD10,PSMD7,PSMA5	0.109375	1
Mitotic Prometaphase (WP2652)	0.389715	NDEL1,ZWINT,CDK1,KIF2A,RANGAP1,PPP2R5B,PMF1,NUDC,MAD2L1,BUB3,SPDL1	0.104762	1
Angiogenesis (WP1539)	0.390738	TIMP2,MMP9,VEGFA	0.125	1
IL1 and megakaryotyces in obesity (WP2865)	0.390738	TIMP2,MMP9,SELENBP1	0.125	1
Eukaryotic Transcription Initiation (WP405)	0.392452	TAF12,GTF2E2,POLR2C,POLR2K,TAF9	0.113636	1
Resolution of Abasic Sites (AP sites) (WP3345)	0.392955	RPA3,RFC4,PCNA,RPA2	0.117647	1
Metabolism of nucleotides (WP1851)	0.41519	GLRX,PNP,UMPS,UCK2,TXN,ADK,GDA,ITPA	0.105263	1
ATF4 activates genes (WP2753)	0.416757	NFYB,ASNS,EXOSC2	0.12	1
TNFs bind their physiological receptors (WP3350)	0.416757	TNFRSF17,TNFRSF1A,TNFSF13	0.12	1
Asparagine N-linked glycosylation (WP1785)	0.438037	SEL1L,FUT8,UAP1,RPN1,ST3GAL4,MGAT4B,MAN1B1,MAN1C1,LMAN1	0.102273	1
Detoxification of Reactive Oxygen Species (WP2824)	0.442403	PRDX2,SOD1,TXN	0.115385	1
Lipid storage and perilipins in skeletal muscle (WP2887)	0.444408	MGLL	0.166667	1
mir-124 predicted interactions with cell cycle and differentiation (WP3595)	0.444408	STK11	0.166667	1
Uptake and function of diphtheria toxin (WP3360)	0.444408	HSP90AA1	0.166667	1
Cori Cycle (WP1946)	0.447859	G6PD,HK1	0.125	1
Ligand-dependent caspase activation (WP3358)	0.447859	RIPK1,FAS	0.125	1
Selenium Micronutrient Network (WP15)	0.465346	PRDX2,MPO,SOD1,PRDX4,TXN,GSR,SERPINA3,TXNRD2,GPX4	0.1	1
Mitotic G2-G2/M phases (WP1859)	0.475772	PRKAR2B,CDK1,HSP90AA1,DCTN2,TUBA4A,AURKA,TUBG1,TUBB4B,CDK5RAP2,CEP152,CEP76	0.0982143	1
Assembly of the primary cilium (WP3498)	0.477751	IFT20,PRKAR2B,RAB11A,CDK1,DYNLL2,HSP90AA1,ASAP1,ATAT1,TMEM216,ARL3,DCTN2,TUBA4A,TUBG1,TUBB4B,CDK5RAP2,CEP152,CEP76	0.0965909	1
Energy dependent regulation of mTOR by LKB1-AMPK (WP2748)	0.479939	STK11,PPM1A	0.117647	1
Polycystic Kidney Disease Pathway (WP2571)	0.479939	STK11,KCNN4	0.117647	1
Synthesis, secretion, and deacylation of Ghrelin (WP3436)	0.479939	SPCS1,SPCS2	0.117647	1
trans-Golgi Network Vesicle Budding (WP3578)	0.482504	CPD,AP3S1,SNAP23,CHMP2A,TXNDC5,CLTB,VAMP8	0.1	1
TNFR2 non-canonical NF-kB pathway (WP3398)	0.49288	PSMD11,PSMB7,PSMD9,PSMD10,PSMD7,PSMA5	0.1	1
Acetylcholine Synthesis (WP528)	0.496269	PCYT1A	0.142857	1
DDX1 as a regulatory component of the Drosha microprocessor (WP2942)	0.496269	NBN	0.142857	1
Pentose Phosphate Pathway (WP134)	0.496269	G6PD	0.142857	1
Parkinsons Disease Pathway (WP2371)	0.497855	SNCA,UBE2L6,CCNE2,UBE2J1,PINK1,CASP3,HTRA2	0.0985915	1
Binding and Uptake of Ligands by Scavenger Receptors (WP2784)	0.499693	HSP90AA1,HSPH1,HBA2,HBA2	0.102564	1
PI Metabolism (WP2747)	0.5051	SYNJ1,PIP5K1B,PI4K2B,PIK3CB,PIK3R6	0.1	1
TNF alpha Signaling Pathway (WP231)	0.505789	BCL2L1,MAP2K3,PYGL,HSP90AA1,RIPK1,HRAS,TXN,TNFRSF1A,CASP3	0.0967742	1
Sulfation Biotransformation Reaction (WP692)	0.510846	G6PD,GSR	0.111111	1
Regulation of mRNA stability by proteins that bind AU-rich elements (WP2733)	0.516236	PSMD11,PSMB7,PSMD9,PSMD10,PSMD7,EXOSC2,PSMA5,TNFSF13	0.0963855	1
HIV Life Cycle (WP2658)	0.517375	GTF2F1,RANBP1,NMT1,RANGAP1,NUP35,TAF12,NELFA,FURIN,GTF2E2,POLR2C,CHMP2A,POLR2K,TAF9	0.0948905	1
Signaling by Type 1 Insulin-like Growth Factor 1 Receptor (IGF1R) (WP2677)	0.520112	IGF1R,HRAS,PIK3CB,PTPN11	0.1	1
Human Complement System (WP2806)	0.532244	ELANE,FCN1,TXN,F10,CD59,FKBP2,FCGR3A,CD59,PRNP	0.0947368	1
Gastric Cancer Network 1 (WP2361)	0.539821	UBE2C,AURKA,RUVBL1	0.1	1
mRNA Capping (WP1861)	0.539821	GTF2F1,POLR2C,POLR2K	0.1	1
Prostaglandin Synthesis and Regulation (WP98)	0.539821	ANXA1,ANXA3,PTGER2	0.1	1
NR1D1 (REV-ERBA) represses gene expression (WP3394)	0.543294	USP46	0.125	1
Phase I biotransformations, non P450 (WP136)	0.543294	PON3	0.125	1
Angiogenesis overview (WP1993)	0.557733	MMP14,TIMP2,MMP9,VEGFA,PTPN11,SHB	0.09375	1
miRNA Regulation of DNA Damage Response (WP1530)	0.5578	CDK1,FAS,CCNE2,NBN,RPA2,CHEK2,CASP3,GADD45A	0.0930233	1
FAS pathway and Stress induction of HSP regulation (WP314)	0.559711	LMNB1,FAS,LMNA,CASP3	0.0952381	1
Bladder Cancer (WP2828)	0.562615	VEGFA,HRAS,DAPK2	0.0967742	1
Statin Pathway (WP430)	0.562615	APOC2,LPL,APOC1	0.0967742	1
Hypertrophy Model (WP516)	0.568919	VEGFA,EIF4EBP1	0.1	1
RHO GTPases Activate Formins (WP3379)	0.570785	NDEL1,ZWINT,KIF2A,RANGAP1,PPP2R5B,PMF1,NUDC,MAD2L1,BUB3,SPDL1	0.0917431	1
Prolactin Signaling Pathway (WP2037)	0.572067	HRAS,NEK3,EIF4EBP1,CASP3,PIK3CB,CISH,PTPN11	0.0921053	1
JAK/STAT (WP2593)	0.578832	AURKA,NEK3,CISH,PTPN11	0.0930233	1
Composition of Lipid Particles (WP3601)	0.585933	LPL	0.111111	1
Folate-Alcohol and Cancer Pathway (WP1589)	0.585933	ALDH1A1	0.111111	1
Platelet Aggregation (Plug Formation) (WP1884)	0.585933	GP9	0.111111	1
Regulated Necrosis (WP3383)	0.585933	RIPK1	0.111111	1
RHO GTPases Activate Rhotekin and Rhophilins (WP3384)	0.585933	TAX1BP3	0.111111	1
Signaling by Leptin (WP3374)	0.585933	PTPN11	0.111111	1
SUMOylation (WP2778)	0.585933	SAE1	0.111111	1
Uptake and function of anthrax toxins (WP3390)	0.585933	FURIN	0.111111	1
Signaling by Insulin receptor (WP1913)	0.58867	ATP6V0D1,ATP6V1E1,HRAS,PIK3CB,ATP6V1G1,PTPN11	0.0909091	1
Metabolism of nitric oxide (WP1850)	0.596027	HSP90AA1,NOSTRIN	0.0952381	1
POU5F1 (OCT4), SOX2, NANOG activate genes related to proliferation (WP3333)	0.596027	POLR2C,POLR2K	0.0952381	1
Alpha 6 Beta 4 signaling pathway (WP244)	0.606077	HRAS,EIF4EBP1,PTPN11	0.0909091	1
DAP12 interactions (WP2694)	0.606077	HRAS,CLEC5A,PIK3CB	0.0909091	1
Telomere Maintenance (WP1928)	0.614016	RUVBL2,RPA3,RFC4,PRIM1,PCNA,RPA2,RUVBL1	0.0886076	1
GPVI-mediated activation cascade (WP1826)	0.615606	CLEC1B,PIK3CB,PTPN11,PIK3R6	0.0888889	1
Signaling by EGFR (WP1910)	0.615606	HSP90AA1,HRAS,LRIG1,PTPN11	0.0888889	1
Blood Clotting Cascade (WP272)	0.621834	VWF,F10	0.0909091	1
Incretin synthesis, secretion, and inactivation (WP2728)	0.621834	SPCS1,SPCS2	0.0909091	1
HDR through MMEJ (alt-NHEJ) (WP3570)	0.624595	NBN	0.1	1
Interleukin-6 signaling (WP2704)	0.624595	PTPN11	0.1	1
Mammary gland development pathway - Involution (Stage 4 of 4) (WP2815)	0.624595	MMP9	0.1	1
Signal regulatory protein (SIRP) family interactions (WP1909)	0.624595	PTPN11	0.1	1
Inositol phosphate metabolism (WP2741)	0.633224	NUDT4,SYNJ1,MINPP1,IPMK	0.0869565	1
Nanoparticle triggered autophagic cell death (WP2509)	0.646348	ULK1,ATG7	0.0869565	1
Processing of Capped Intronless Pre-mRNA (WP1890)	0.646348	SLBP,LSM10	0.0869565	1
Complement cascade (WP1798)	0.646571	FCN1,CD59,CD59	0.0857143	1
Selenium Metabolism and Selenoproteins (WP28)	0.650313	SCLY,SELENBP1,TXNRD2,GPX4	0.0851064	1
Processing of Capped Intron-Containing Pre-mRNA (WP1889)	0.652065	SNRPD1,GTF2F1,SLBP,NUP35,MAGOH,SRSF4,POLR2C,RBM8A,POLR2K,TXNL4A,PHF5A,U2AF1,SNRNP40	0.0866667	1
Degradation of beta-catenin by the destruction complex (WP2773)	0.653647	PSMD11,PPP2R5B,PSMB7,PSMD9,PSMD10,PSMD7,PSMA5	0.0853659	1
Senescence and Autophagy in Cancer (WP615)	0.655132	MMP14,IGF1R,MAP2K3,HRAS,PCNA,ULK1,GABARAPL1,ATG7,GABARAPL2	0.0857143	1
Golgi to ER Retrograde Transport (WP3554)	0.659651	ARFGAP3	0.0909091	1
Glycogen Metabolism (WP500)	0.665678	GYG1,PYGL,PPP2R5B	0.0833333	1
Integrated Cancer Pathway (WP1971)	0.666863	MSH6,CDK1,CHEK2,CASP3	0.0833333	1
Kinesins (WP1842)	0.669585	KIF2A,RACGAP1	0.0833333	1
Methionine De Novo and Salvage Pathway (WP3580)	0.669585	ODC1,AHCY	0.0833333	1
Triacylglyceride Synthesis (WP325)	0.669585	LPL,AGPAT4	0.0833333	1
Iron metabolism in placenta (WP2007)	0.691437	SLC11A2	0.0833333	1
Mitotic Telophase/Cytokinesis (WP2765)	0.691437	NUDC	0.0833333	1
Passive transport by Aquaporins (WP1877)	0.691437	AQP9	0.0833333	1
Reversible hydration of carbon dioxide (WP2770)	0.691437	CA2	0.0833333	1
Signaling by TGF-beta Receptor Complex (WP2742)	0.701603	UBE2M,UCHL5,FURIN	0.0789474	1
Fanconi Anemia Pathway (WP3569)	0.718428	RPA3,UBE2T,RPA2	0.0769231	1
Dopamine metabolism (WP2436)	0.720257	SOD1	0.0769231	1
Ganglio Sphingolipid Metabolism (WP1423)	0.720257	ST3GAL2	0.0769231	1
Homologous recombination (WP186)	0.720257	NBN	0.0769231	1
Osteopontin Signaling (WP1434)	0.720257	MMP9	0.0769231	1
RHO GTPases activate IQGAPs (WP3330)	0.720257	CTNNA1	0.0769231	1
Lipid digestion, mobilization, and transport (WP2764)	0.727599	LPL,SDC1,FABP5,MGLL	0.0769231	1
Transcriptional regulation of pluripotent stem cells (WP2821)	0.731914	POLR2C,POLR2K	0.0740741	1
Signaling by SCF-KIT (WP2713)	0.734508	MMP9,HRAS,PTPN11	0.075	1
Insulin Signaling (WP481)	0.740332	IGF1R,CYTH3,MAP2K3,GYG1,PFKL,XBP1,HRAS,STXBP1,SNAP23,EIF4EBP1,PIK3CB,PTPN11,FLOT1	0.08125	1
Apoptosis-related network due to altered Notch3 in ovarian cancer (WP2864)	0.741418	HSPD1,YBX3,GCLC,CTNNA1	0.0754717	1
miR-targeted genes in leukocytes - TarBase (WP2003)	0.745604	DNAJB1,LPL,TNFAIP2,PNP,CSRP1,SNAP23,MRPL20,ATP2A2,G6PD,POLR2C,KCNN4,BRPF3	0.0805369	1
Regulation of cholesterol biosynthesis by SREBP (SREBF) (WP2686)	0.746388	SEC24D	0.0714286	1
Apoptosis Modulation and Signaling (WP1772)	0.746641	BCL2L1,AIFM2,RIPK1,FAS,TNFRSF1A,CASP3,HTRA2	0.0777778	1
Signaling by VEGF (WP1919)	0.747002	HSP90AA1,VEGFA,VEGFB,HRAS,NCKAP1,PIK3CB,CTNNA1,SHB	0.0784314	1
Chromatin modifying enzymes (WP3362)	0.748077	RUVBL2,TAF12,RUVBL1,MORF4L2,SAP30,SAP18,BRPF3,SUDS3,TAF9	0.0789474	1
NOD pathway (WP1433)	0.749854	HSP90AA1,NDUFA13,PRDM1	0.0731707	1
The citric acid (TCA) cycle and respiratory electron transport (WP2766)	0.749854	OGDH,BSG,GLO1	0.0731707	1
Interferon type I signaling pathways (WP585)	0.754698	MAP2K3,IFNAR2,EIF4EBP1,PTPN11	0.0740741	1
IL-2 Signaling Pathway (WP49)	0.76448	HRAS,CISH,PTPN11	0.0714286	1
TWEAK Signaling Pathway (WP2036)	0.76448	MMP9,RIPK1,CASP3	0.0714286	1
MAPK Cascade (WP422)	0.767681	MAP2K3,HRAS	0.0689655	1
Prolactin receptor signaling (WP2678)	0.770081	PTPN11	0.0666667	1
Folate Metabolism (WP176)	0.772801	MPO,SOD1,AHCY,SERPINA3,GPX4	0.0735294	1
IL-6 signaling pathway (WP364)	0.778404	BCL2L1,PRDM1,PTPN11	0.0697674	1
Vitamin A and Carotenoid Metabolism (WP716)	0.778404	LPL,ALDH1A1,RETSAT	0.0697674	1
Pathogenic Escherichia coli infection (WP2272)	0.77967	TUBA4A,TUBB4B,TUBA1C,TUBB2A	0.0714286	1
Fatty Acid Omega Oxidation (WP206)	0.791562	ALDH1A1	0.0625	1
Hedgehog Signaling Pathway (WP47)	0.791562	SAP18	0.0625	1
Metabolism of Angiotensinogen to Angiotensins (WP2729)	0.791562	CPA3	0.0625	1
Nephrin interactions (WP1867)	0.791562	PIK3CB	0.0625	1
Osteoclast Signaling (WP12)	0.791562	ATP6V1G1	0.0625	1
Quercetin and Nf-kB/ AP-1 Induced Cell Apoptosis (WP2435)	0.791562	VEGFA	0.0625	1
TCA Cycle and PDHc (WP2453)	0.791562	OGDH	0.0625	1
Signaling by Retinoic Acid (WP3323)	0.791643	DHRS4,FABP5,ALDH1A1	0.0681818	1
Cell surface interactions at the vascular wall (WP1794)	0.803763	SLC3A2,BSG,HRAS,PIK3CB,SLC7A5,PTPN11,CD177	0.0729167	1
Glucocorticoid Receptor Pathway (WP2880)	0.80437	SEC14L1,HSP90AA1,STOM,CDC42EP3,PTGES3	0.0704225	1
Host Interactions of HIV factors (WP2684)	0.807333	RANBP1,PSMD11,RANGAP1,PSMB7,NUP35,PSMD9,PSMD10,PSMD7,PSMA5	0.0743802	1
Apoptosis (WP254)	0.807863	IGF1R,BCL2L1,RIPK1,FAS,TNFRSF1A,CASP3	0.0714286	1
NOTCH1 regulation of human endothelial cell calcification (WP3413)	0.811039	VEGFA	0.0588235	1
TCA Cycle (WP78)	0.811039	OGDH	0.0588235	1
Signaling by ERBB2 (WP2780)	0.813522	HSP90AA1,HRAS	0.0625	1
C-type lectin receptors (CLRs) (WP3354)	0.814872	UBE2M,PSMD11,CDC34,HRAS,PSMB7,PSMD9,PSMD10,PSMD7,PSMA5	0.0737705	1
Class I MHC mediated antigen processing &amp; presentation (WP3577)	0.815821	UBE2C,UBE2M,PSMD11,FZR1,CDC34,UBE2B,UBE2O,PSMB7,UBE2L6,UBE2J1,UBE2K,PSMD9,MKRN1,ATG7,PSMD10,PSMD7,SEC24D,UBE2S,ARIH2,PSMA5,SEC61G	0.0792453	1
Aryl Hydrocarbon Receptor Pathway (WP2873)	0.816146	HSP90AA1,SLC7A5,PTGES3	0.0652174	1
Heart Development (WP1591)	0.816146	VEGFA,VEGFB,PTPN11	0.0652174	1
Prostate Cancer (WP2263)	0.817105	MSH6,CDK1,FKBP5,HRAS,CHEK2,EIF4EBP1,CASP3,PTPN11	0.0727273	1
TCR signaling (WP1927)	0.824713	PSMD11,CDC34,PSMB7,PSMD9,PSMD10,PIK3CB,PSMD7,PSMA5	0.0720721	1
Hedgehog 'on' state (WP3313)	0.825325	PSMD11,PSMB7,PSMD9,PSMD10,PSMD7,PSMA5	0.0697674	1
Fluoropyrimidine Activity (WP1601)	0.826905	UMPS,UCK2	0.0606061	1
Hematopoietic Stem Cell Differentiation (WP2849)	0.827453	MXI1,GP9,NFE2	0.0638298	1
TSLP Signaling Pathway (WP2203)	0.827453	EIF4EBP1,CISH,PTPN11	0.0638298	1
Miscellaneous transport and binding events (WP3320)	0.828697	ANKH	0.0555556	1
Mitophagy (WP3549)	0.828697	PINK1	0.0555556	1
Signaling by NODAL (WP2675)	0.828697	FURIN	0.0555556	1
Hedgehog 'off' state (WP3316)	0.836013	PRKAR2B,PSMD11,PSMB7,PSMD9,PSMD10,PSMD7,PSMA5	0.07	1
miR-targeted genes in adipocytes - TarBase (WP2001)	0.839418	LPL,CSRP1	0.0588235	1
p38 MAPK Signaling Pathway (WP400)	0.839418	RIPK1,HRAS	0.0588235	1
Signaling of Hepatocyte Growth Factor Receptor (WP313)	0.839418	HRAS,PTPN11	0.0588235	1
Farnesoid X Receptor Pathway (WP2879)	0.844707	FKBP5	0.0526316	1
Growth hormone receptor signaling (WP2657)	0.844707	CISH	0.0526316	1
Integrin alphaIIb beta3 signaling (WP1832)	0.844707	VWF	0.0526316	1
Nucleotide Metabolism (WP404)	0.844707	PRPS1	0.0526316	1
Small Ligand GPCRs (WP247)	0.844707	PTGER2	0.0526316	1
TP53 Network (WP1742)	0.844707	GADD45A	0.0526316	1
IL-3 Signaling Pathway (WP286)	0.848287	BCL2L1,HRAS,PTPN11	0.0612245	1
Signalling by NGF (WP1976)	0.848287	MAGED1,FURIN,CASP3	0.0612245	1
Leptin signaling pathway (WP2034)	0.849145	BCL2L1,HRAS,EIF4EBP1,CISH,PTPN11	0.0657895	1
Gamma carboxylation, hypusine formation and arylsulfatase activation (WP2762)	0.851106	FURIN,F10	0.0571429	1
Signaling by FGFR3 (WP3336)	0.851106	HRAS,PTPN11	0.0571429	1
Apoptotic execution phase (WP1784)	0.857859	LMNB1,CASP3,HMGB2	0.06	1
Imatinib Resistance in Chronic Myeloid Leukemia (WP2946)	0.857859	GADD45A,MAVS,HMGB2	0.06	1
EBV LMP1 signaling (WP262)	0.859222	HSP90AA1	0.05	1
Mitochondrial Gene Expression (WP391)	0.859222	NRF1	0.05	1
Serotonin Receptor 2 and ELK-SRF/GATA4 signaling (WP732)	0.859222	HRAS	0.05	1
Syndecan interactions (WP2787)	0.859222	SDC1	0.05	1
TOR Signaling (WP1471)	0.862013	ULK1,EIF4EBP1	0.0555556	1
Interferon alpha/beta signaling (WP1835)	0.866898	ISG20,PTPN11,IFITM1	0.0588235	1
Synaptic Vesicle Pathway (WP2267)	0.866898	CLN8,STXBP1,STX3	0.0588235	1
Translation Factors (WP107)	0.866898	EIF2B3,EIF4EBP1,EIF2S2	0.0588235	1
Fc epsilon receptor (FCERI) signaling (WP2759)	0.867316	PSMD11,CDC34,HRAS,PSMB7,PSMD9,PSMD10,PIK3CB,PSMD7,PSMA5	0.0692308	1
Oncostatin M Signaling Pathway (WP2374)	0.867937	VEGFA,HRAS,CASP3,PTPN11	0.0615385	1
MyD88-independent TLR3/TLR4 cascade (WP2752)	0.872184	RIPK1,PTPN11	0.0540541	1
NCAM signaling for neurite out-growth (WP1866)	0.872184	HRAS,PRNP	0.0540541	1
Zinc homeostasis (WP3529)	0.872184	MT2A,MT1G	0.0540541	1
Glycerophospholipid Biosynthetic Pathway (WP2533)	0.872382	LPIN1	0.047619	1
Oncogene Induced Senescence (WP3308)	0.872382	CDKN2D	0.047619	1
AGE/RAGE pathway (WP2324)	0.875567	MMP14,MMP9,SOD1,CASP3	0.0606061	1
Signaling by FGFR4 (WP3334)	0.881661	HRAS,PTPN11	0.0526316	1
Sleep regulation (WP3591)	0.881661	AHCY,MRGPRX2	0.0526316	1
Platelet homeostasis (WP1885)	0.882812	PPP2R5B,ATP2B4,ATP2A2,PTPN11	0.0597015	1
Vitamin B12 Metabolism (WP1533)	0.883467	MPO,SOD1,SERPINA3	0.0566038	1
Globo Sphingolipid Metabolism (WP1424)	0.884313	ST3GAL2	0.0454545	1
RIG-I/MDA5 mediated induction of IFN-alpha/beta pathways (WP1904)	0.889688	RIPK1,UBE2L6,UBE2K,MAVS	0.0588235	1
PDGF Pathway (WP2526)	0.890484	HRAS,PTPN11	0.0512821	1
AMPK Signaling (WP1403)	0.896208	STK11,ADIPOR1,EIF4EBP1,PIK3CB	0.057971	1
Signaling Pathways in Glioblastoma (WP2261)	0.897253	MSH6,IGF1R,MAP2K3,HRAS,PIK3CB	0.060241	1
ErbB Signaling Pathway (WP673)	0.898172	HRAS,PAK4,EIF4EBP1	0.0545455	1
Nucleotide Excision Repair (WP1980)	0.898354	RPA3,RFC4,PCNA,RPA2,RUVBL1,POLR2C,POLR2K	0.0636364	1
TNF signaling (WP3380)	0.898694	RIPK1,TNFRSF1A	0.05	1
EGF/EGFR Signaling Pathway (WP437)	0.904385	ASAP1,SYNJ1,RALBP1,HRAS,STXBP1,PCNA,AURKA,PTPN12,EIF4EBP1,NDUFA13,PTPN11	0.0674847	1
Eicosanoid Synthesis (WP167)	0.904936	PTGES2	0.0416667	1
MAP kinase activation in TLR cascade (WP2792)	0.904936	MAP2K3	0.0416667	1
Physiological and Pathological Hypertrophy of the Heart (WP1528)	0.904936	MAP2K3	0.0416667	1
Post-translational modification: synthesis of GPI-anchored proteins (WP1887)	0.904936	GPAA1	0.0416667	1
ER to Golgi Anterograde Transport (WP3542)	0.906327	TRAPPC10,SEC24D	0.0487805	1
SREBP signalling (WP1982)	0.908239	LPL,LPIN1,CAMP,SEC24D	0.056338	1
Meiotic recombination (WP2698)	0.908296	RAD51C,RPA3,PSMC3IP,NBN,RPA2	0.0588235	1
Signaling by the B Cell Receptor (BCR) (WP2746)	0.912608	PSMD11,HRAS,PSMB7,PSMD9,PSMD10,PSMD7,PSMA5	0.0619469	1
IL-7 Signaling Pathway (WP205)	0.913826	BCL2L1	0.04	1
Interleukin-2 signaling (WP2732)	0.913826	PIK3CB	0.04	1
Regulation of Hypoxia-inducible Factor (HIF) by oxygen (WP2727)	0.913826	VEGFA	0.04	1
Signal Transduction of S1P Receptor (WP26)	0.913826	RACGAP1	0.04	1
Hexose transport (WP1828)	0.920005	NUP35,HK1	0.0465116	1
Interleukin-3, 5 and GM-CSF signaling (WP1840)	0.920005	PIK3CB,PTPN11	0.0465116	1
Signaling by FGFR2 (WP3338)	0.920005	HRAS,PTPN11	0.0465116	1
Transcriptional activity of SMAD2/SMAD3:SMAD4 heterotrimer (WP2755)	0.920005	E2F4,PPM1A	0.0465116	1
Vasopressin regulates renal water homeostasis via Aquaporins (WP2662)	0.920005	PRKAR2B,RAB11A	0.0465116	1
EPO Receptor Signaling (WP581)	0.921886	CISH	0.0384615	1
Glucuronidation (WP698)	0.921886	HK1	0.0384615	1
PPAR Alpha Pathway (WP2878)	0.921886	CDK1	0.0384615	1
Integrated Breast Cancer Pathway (WP1984)	0.922646	STK11,MSH6,ODC1,VEGFA,ANXA1,AURKA,CHEK2,CASP3,GADD45A,HIPK2	0.0645161	1
Preimplantation Embryo (WP3527)	0.92267	MXD1,BATF3,AQP9	0.0508475	1
Integrated Lung Cancer Pathway (WP2512)	0.923967	RIPK1,FAS,CASP3,CAMP	0.0540541	1
Interleukin-11 Signaling Pathway (WP2332)	0.926117	HRAS,PTPN11	0.0454545	1
Nucleotide-binding domain, leucine rich repeat containing receptor (NLR) signaling pathways (WP2763)	0.926117	BCL2L1,TXN	0.0454545	1
Complement and Coagulation Cascades (WP558)	0.927888	VWF,F10,LMAN1	0.05	1
Effects of PIP2 hydrolysis (WP1809)	0.929193	MGLL	0.037037	1
FSH signaling pathway (WP2035)	0.929193	EIF4EBP1	0.037037	1
mTOR signalling (WP3318)	0.929193	EIF4EBP1	0.037037	1
WNT ligand biogenesis and trafficking (WP2790)	0.929193	SNX3	0.037037	1
Metabolism of carbohydrates (WP1848)	0.929835	GYG1,PFKL,PYGL,NUP35,SORD,G6PD,PRPS1,HK1,PCK2	0.0625	1
Adipogenesis (WP236)	0.930832	E2F4,LPL,LPIN1,FAS,LMNA,PLIN2,GADD45A,PCK2	0.0610687	1
Spinal Cord Injury (WP2431)	0.932551	MMP9,CDK1,ANXA1,CASP3,GADD45A,FCGR2C,TNFSF13	0.059322	1
Activation of gene expression by SREBF (SREBP) (WP2706)	0.935816	NFYB	0.0357143	1
Endosomal Sorting Complex Required For Transport (ESCRT) (WP3575)	0.935816	CHMP2A	0.0357143	1
Myogenesis (WP1865)	0.935816	CTNNA1	0.0357143	1
Nanoparticle-mediated activation of receptor signaling (WP2643)	0.935816	HRAS	0.0357143	1
One Carbon Metabolism (WP241)	0.935816	AHCY	0.0357143	1
RHO GTPases activate PKNs (WP3357)	0.935816	YWHAH	0.0357143	1
Toll-Like Receptors Cascades (WP2775)	0.935816	EEA1	0.0357143	1
NRF2 pathway (WP2884)	0.936271	DNAJB1,HSP90AA1,GCLM,TXN,SLC6A9,G6PD,GSR,GCLC,BLVRB	0.0616438	1
Tryptophan metabolism (WP465)	0.937044	OGDH,ALDH1A1	0.0434783	1
Translocation of GLUT4 to the plasma membrane (WP2777)	0.937367	RAB11A,YWHAH,SNAP23	0.0483871	1
MHC class II antigen presentation (WP2679)	0.94116	DYNLL2,RACGAP1,DCTN2,SEC24D	0.0512821	1
Cytokines and Inflammatory Response (WP530)	0.941821	IL15	0.0344828	1
Gap junction trafficking and regulation (WP1820)	0.941821	CLTB	0.0344828	1
One Carbon Metabolism (WP3530)	0.941821	AHCY	0.0344828	1
YAP1- and WWTR1 (TAZ)-stimulated gene expression (WP2738)	0.941821	HIPK2	0.0344828	1
Metabolism of non-coding RNA (WP2715)	0.941914	SNRPD1,NUP35	0.0425532	1
EPH-Ephrin signaling (WP3309)	0.942725	MMP9,HSP90AA1,HRAS,SHB,CLTB	0.0537634	1
SRP-dependent cotranslational protein targeting to membrane (WP2737)	0.945313	SRP19,SPCS1,RPN1,SPCS2,SSR2,SEC61G	0.0555556	1
Cytosolic sensors of pathogen-associated DNA (WP2794)	0.945682	RIPK1,CRCP,POLR2K	0.046875	1
Endochondral Ossification (WP474)	0.945682	IGF1R,MMP9,VEGFA	0.046875	1
Mecp2 and Associated Rett Syndrome (WP3584)	0.946425	FUT8,CSRP1	0.0416667	1
Dopaminergic Neurogenesis (WP2855)	0.947265	ALDH1A1	0.0333333	1
Extracellular vesicle-mediated signaling in recipient cells (WP2870)	0.947265	HRAS	0.0333333	1
Inflammatory Response Pathway (WP453)	0.947265	TNFRSF1A	0.0333333	1
Signaling by Robo receptor (WP1918)	0.947265	PAK4	0.0333333	1
Glycolysis and Gluconeogenesis (WP534)	0.950602	PFKL,HK1	0.0408163	1
Host Interactions with Influenza Factors (WP2771)	0.9522	NUP35	0.0322581	1
Semaphorin interactions (WP1907)	0.952962	HSP90AA1,FARP2,ARHGEF12	0.0454545	1
TSH signaling pathway (WP2032)	0.952962	IGF1R,MAP2K3,HRAS	0.0454545	1
Deadenylation-dependent mRNA decay (WP2659)	0.954466	LSM3,EXOSC2	0.04	1
Mitochondrial biogenesis (WP3331)	0.954466	USP46,NRF1	0.04	1
miR-targeted genes in squamous cell - TarBase (WP2006)	0.954918	DNAJB1,PNP,UBE2J1,MRPL20,ATP2A2,POLR2C,CHMP2A,FNDC3B,CPNE8	0.0588235	1
Rac1/Pak1/p38/MMP-2 pathway (WP3303)	0.95625	HRAS,EIF4EBP1,PTPN11	0.0447761	1
Constitutive Androstane Receptor Pathway (WP2875)	0.956673	HSP90AA1	0.03125	1
DAG and IP3 signaling (WP2688)	0.956673	PRKAR2B	0.03125	1
Hypothetical Network for Drug Addiction (WP666)	0.956673	PPA1	0.03125	1
Initiation of transcription and translation elongation at the HIV-1 LTR (WP3414)	0.956673	NELFA	0.03125	1
Ovarian Infertility Genes (WP34)	0.956673	PTGER2	0.03125	1
MicroRNAs in cardiomyocyte hypertrophy (WP1544)	0.957827	IGF1R,MAP2K3,MYLK3,PIK3CB,CISH	0.0510204	1
Wnt Signaling Pathway Netpath (WP363)	0.95804	PIP5K1B,RYK	0.0392157	1
Mitotic Prophase (WP2654)	0.959037	CDK1,LPIN1,VRK1,LMNB1,NUP35,PPP2R2D	0.0530973	1
Cell junction organization (WP1793)	0.960384	FBLIM1,PARVB,DST,CTNNA1	0.047619	1
Endothelin Pathways (WP2197)	0.960728	ATP2A2	0.030303	1
Signaling by FGFR1 (WP3335)	0.961345	HRAS,PTPN11	0.0384615	1
tRNA processing in the nucleus (WP3552)	0.961345	NUP35,XPOT	0.0384615	1
Fatty Acid Beta Oxidation (WP143)	0.964404	LPL	0.0294118	1
Monoamine GPCRs (WP58)	0.964404	ADRB2	0.0294118	1
Pregnane X Receptor pathway (WP2876)	0.964404	HSP90AA1	0.0294118	1
Serotonin HTR1 Group and FOS Pathway (WP722)	0.964404	MAP2K3	0.0294118	1
Signaling by ERBB4 (WP2781)	0.964404	HRAS	0.0294118	1
Beta-catenin independent WNT signaling (WP3558)	0.964833	PSMD11,PSMB7,PSMD9,PSMD10,AGO2,PSMD7,CLTB,PSMA5	0.0555556	1
Cardiac Hypertrophic Response (WP2795)	0.96722	MAP2K3,TNFRSF1A	0.037037	1
RHO GTPases Activate WASPs and WAVEs (WP3388)	0.967737	NCKAP1	0.0285714	1
Signaling by Rho GTPases (WP1917)	0.969558	RACGAP1,RALBP1,ARHGAP10,ARHGAP23,ARHGEF12,ARHGAP22	0.0508475	1
Metabolism of water-soluble vitamins and cofactors (WP1857)	0.969773	NAPRT,CYB5A,TPK1,PANK2	0.0454545	1
Androgen receptor signaling pathway (WP138)	0.971771	DSTN,PSMC3IP,BAG1,FKBP4	0.0449438	1
IL-1 signaling pathway (WP195)	0.972231	MAP2K3,PTPN11	0.0357143	1
TGF-beta Receptor Signaling (WP560)	0.972231	HRAS,ENG	0.0357143	1
Glycosaminoglycan metabolism (WP2743)	0.973023	SDC1,ST3GAL6,CHST1,ST3GAL2,ST3GAL4,HS6ST1	0.05	1
Transport of vitamins, nucleosides, and related molecules (WP1937)	0.973496	SLC27A4	0.027027	1
Type II interferon signaling (IFNG) (WP619)	0.973496	PTPN11	0.027027	1
Focal Adhesion (WP306)	0.973728	VWF,IGF1R,MAP2K3,PARVB,VEGFA,VEGFB,HRAS,PAK4,PIK3CB,FARP2,RELN	0.0575916	1
Arachidonic acid metabolism (WP2650)	0.974451	PTGES3,GPX4	0.0350877	1
Integrated Pancreatic Cancer Pathway (WP2377)	0.975006	STK11,E2F4,VEGFA,ANXA1,FAS,PCNA,CHEK2,TNFRSF1A,CASP3,GADD45A,CAMP	0.0572917	1
Arrhythmogenic Right Ventricular Cardiomyopathy (WP2118)	0.975779	LMNA,ATP2A2,CTNNA1	0.04	1
miRs in Muscle Cell Differentiation (WP2012)	0.975978	PRKAR2B	0.0263158	1
Elastic fibre formation (WP2666)	0.978227	FURIN	0.025641	1
G13 Signaling Pathway (WP524)	0.978227	PIK3CB	0.025641	1
Histidine, lysine, phenylalanine, tyrosine, proline and tryptophan catabolism (WP3573)	0.978227	OGDH	0.025641	1
Kit receptor signaling pathway (WP304)	0.978387	HRAS,PTPN11	0.0338983	1
Potassium Channels (WP2669)	0.978387	KCNK6,KCNN4	0.0338983	1
Alzheimers Disease (WP2059)	0.978888	LPL,FAS,SNCA,ATP2A2,TNFRSF1A,CASP3	0.0483871	1
ISG15 antiviral mechanism (WP2672)	0.980129	NUP35,UBE2L6	0.0333333	1
IL-5 Signaling Pathway (WP127)	0.980267	PTPN11	0.025	1
PIP3 activates AKT signaling (WP2653)	0.980689	PIK3CB,AGO2,PTPN11	0.0384615	1
Factors involved in megakaryocyte development and platelet production (WP1815)	0.981389	PRKAR2B,RAD51C,DOCK5,NFE2	0.0421053	1
DNA Damage/Telomere Stress Induced Senescence (WP3565)	0.982103	LMNB1,CCNE2,NBN	0.0379747	1
Netrin-1 signaling (WP1868)	0.982115	PTPN11	0.0243902	1
Costimulation by the CD28 family (WP1799)	0.983213	PPP2R5B,PTPN11	0.0322581	1
Notch Signaling Pathway (WP61)	0.983213	SAP30,SPEN	0.0322581	1
Allograft Rejection (WP2328)	0.983418	VEGFA,FAS,CASP3	0.0375	1
mRNA Processing (WP411)	0.983549	SNRPD1,SRSF4,TXNL4A,PHF5A,U2AF1,SNRNP40	0.046875	1
tRNA Aminoacylation (WP1938)	0.983791	PPA1	0.0238095	1
Vitamin D Receptor Pathway (WP2877)	0.984236	MXD1,TIMP2,CDC34,G6PD,GADD45A,PRDM1,CAMP,ADRB2,S100A8,CDKN2D	0.0534759	1
B Cell Receptor Signaling Pathway (WP23)	0.984945	KLF11,PIP5K1B,HRAS,PTPN11	0.0408163	1
HDR through Homologous Recombination (HR) or Single Strand Annealing (SSA) (WP3567)	0.986393	RAD51C,RPA3,RFC4,PCNA,NBN,RPA2	0.0458015	1
ABC-family proteins mediated transport (WP1780)	0.986686	EIF2S2	0.0227273	1
TGF-beta Signaling Pathway (WP366)	0.987234	E2F4,UCHL5,MAP2K3,CDK1,KLF11,PPM1A	0.0454545	1
Visual phototransduction (WP2776)	0.98781	LPL,SDC1,NMT1	0.0357143	1
Transport of glucose and other sugars, bile salts and organic acids, metal ions and amine compounds (WP1935)	0.98785	CP,SLC11A2,SLC44A1,SLC6A9	0.039604	1
Toll-like Receptor Signaling Pathway (WP75)	0.988693	MAP2K3,RIPK1,IFNAR2,PIK3CB	0.0392157	1
Regulation of Microtubule Cytoskeleton (WP2038)	0.989065	CDK1	0.0217391	1
miR-targeted genes in muscle cell - TarBase (WP2005)	0.990008	DNAJB1,CARHSP1,LPL,TNFAIP2,CPOX,PSAT1,CSRP1,UAP1,SNAP23,GFM1,UBE2J1,NFIA,MRPL20,ATP2A2,NUCB1,G6PD,POLR2C,CHMP2A,FNDC3B,SLC25A24,DOCK5,CPNE8,METTL7A,BRPF3	0.0623377	1
Energy Metabolism (WP1541)	0.99009	NRF1	0.0212766	1
SUMOylation of DNA damage response and repair proteins (WP3327)	0.990754	NUP35,NSMCE2	0.0289855	1
NoRC negatively regulates rRNA expression (WP3305)	0.990902	SAP30,POLR2K,SAP18,SUDS3	0.0380952	1
Differentiation Pathway (WP2848)	0.991019	VEGFA	0.0208333	1
Diurnally Regulated Genes with Circadian Orthologs (WP410)	0.991019	NCKAP1	0.0208333	1
Structural Pathway of Interleukin 1 (IL-1) (WP2637)	0.991861	MAP2K3	0.0204082	1
Corticotropin-releasing hormone (WP2355)	0.993483	HSP90AA1,CACNA1H,CASP3	0.0326087	1
TCR Signaling Pathway (WP69)	0.993483	FAS,HRAS,PTPN11	0.0326087	1
Circadian Clock (WP1797)	0.993942	USP46	0.0192308	1
Meiotic synapsis (WP2731)	0.993994	SYCE2,LMNB1	0.027027	1
NGF signalling via TRKA from the plasma membrane (WP1873)	0.993994	HRAS,PIK3CB	0.027027	1
Gene Silencing by RNA (WP3571)	0.994237	HSP90AA1,NUP35,POLR2C,AGO2,POLR2K	0.0390625	1
Cardiac Progenitor Differentiation (WP2406)	0.994511	MYLK3	0.0188679	1
Transport of inorganic cations/anions and amino acids/oligopeptides (WP1936)	0.994865	SLC4A1,SLC3A2,SLC7A5	0.0315789	1
IL-4 Signaling Pathway (WP395)	0.995026	PTPN11	0.0185185	1
DNA Double Strand Break Response (WP3543)	0.995372	NBN,CHEK2	0.025974	1
miR-targeted genes in epithelium - TarBase (WP2002)	0.99554	DNAJB1,TNFAIP2,PNP,PSAT1,CSRP1,GFM1,UBE2J1,ATP2A2,NUCB1,G6PD,POLR2C,CHMP2A,FNDC3B,SLC25A24,DOCK5,CPNE8,UBE2S,BRPF3	0.0557276	1
Phase II conjugation (WP1880)	0.995961	AHCY,GCLM,GCLC	0.0306122	1
miR-targeted genes in lymphocytes - TarBase (WP2004)	0.995967	DNAJB1,CARHSP1,LPL,TNFAIP2,PNP,CPOX,ATAT1,PSAT1,PRIM1,CSRP1,UAP1,SNAP23,GFM1,UBE2J1,NFIA,MRPL20,ATP2A2,NUCB1,G6PD,POLR2C,CHMP2A,FNDC3B,SLC25A24,DOCK5,CPNE8,KCNN4,METTL7A,UBE2S,BRPF3	0.0614407	1
Iron uptake and transport (WP2670)	0.996577	CP,ATP6V0D1,ATP6V1E1,SLC11A2,ATP2B4,LCN2,ATP9A,ATP2A2,ATP6V1G1,WNK1	0.046729	1
Integrin-mediated Cell Adhesion (WP185)	0.996827	MAP2K3,HRAS,PAK4	0.029703	1
RAF/MAP kinase cascade (WP2735)	0.996986	VWF,PSMD11,PPP2R5B,HRAS,PSMB7,PSMD9,PSMD10,PSMD7,PSMA5	0.0447761	1
Fatty acid, triacylglycerol, and ketone body metabolism (WP1817)	0.997074	ACOT13,LPIN1,AGPAT4	0.0294118	1
Senescence-Associated Secretory Phenotype (SASP) (WP3391)	0.997074	UBE2C,FZR1,CDKN2D	0.0294118	1
Myometrial Relaxation and Contraction Pathways (WP289)	0.997419	PRKAR2B,YWHAH,CRCP,ATP2A2,RGS10,ATF5	0.0384615	1
Regulation of toll-like receptor signaling pathway (WP1449)	0.997721	MAP2K3,RIPK1,IFNAR2,PIK3CB,CISH	0.035461	1
Integration of energy metabolism (WP1831)	0.997886	PRKAR2B,STK11,STXBP1	0.0283019	1
Interferon gamma signaling (WP1836)	0.997898	MT2A,PTPN11	0.0232558	1
Oxidation by Cytochrome P450 (WP43)	0.997951	CYB5A	0.015873	1
Hair Follicle Development: Cytodifferentiation (Part 3 of 3) (WP2840)	0.998076	ELANE,LRIG1	0.0229885	1
BDNF signaling pathway (WP2380)	0.998168	HRAS,EIF4EBP1,CASP3,PTPN11,EIF2S2	0.0347222	1
Integrin cell surface interactions (WP1833)	0.998318	BSG	0.0153846	1
Muscle contraction (WP1864)	0.998318	ANXA1	0.0153846	1
Amyloid formation (WP3547)	0.998619	FURIN	0.0149254	1
Wnt Signaling Pathway (WP428)	0.998619	RYK	0.0149254	1
Influenza Life Cycle (WP2683)	0.998663	SNRPD1,GTF2F1,HSP90AA1,NUP35,POLR2C,POLR2K,U2AF1	0.0384615	1
DNA Damage Response (only ATM dependent) (WP710)	0.998708	HRAS,PIK3CB,PCK2	0.0267857	1
Calcium Regulation in the Cardiac Cell (WP536)	0.998732	PRKAR2B,YWHAH,ATP2A2,RGS10,ADRB2	0.033557	1
Immunoregulatory interactions between a Lymphoid and a non-Lymphoid cell (WP1829)	0.998765	FCGR3A,IFITM1	0.0217391	1
Eukaryotic Translation Initiation (WP1812)	0.998811	EIF2B3,EIF4EBP1,EIF2S2	0.0265487	1
Regulation of lipid metabolism by Peroxisome proliferator-activated receptor alpha (PPARalpha) (WP2797)	0.998811	NFYB,PLIN2,NRF1	0.0265487	1
Nuclear Receptors Meta-Pathway (WP2882)	0.998836	DNAJB1,CDK1,SEC14L1,HSP90AA1,FKBP5,STOM,GCLM,TXN,SLC6A9,G6PD,GSR,GCLC,CDC42EP3,SLC7A5,BLVRB,PTGES3	0.0498442	1
MAPK Signaling Pathway (WP382)	0.998887	MAP2K3,PPM1A,STK3,FAS,CASP3,GADD45A	0.0357143	1
G Protein Signaling Pathways (WP35)	0.998967	PRKAR2B,HRAS	0.0212766	1
Nonhomologous End-Joining (NHEJ) (WP3550)	0.998973	NBN	0.0142857	1
Regulation of Actin Cytoskeleton (WP51)	0.998985	PIP5K1B,NCKAP1,PAK4,PIK3CB,RASSF7	0.0328947	1
Endoderm Differentiation (WP2853)	0.999069	MAP2K3	0.0140845	1
Nucleosome assembly (WP1874)	0.999069	RUVBL1	0.0140845	1
O-linked glycosylation (WP3315)	0.99921	ST3GAL2,ST3GAL4	0.0206186	1
Primary Focal Segmental Glomerulosclerosis FSGS (WP2572)	0.999236	PCNA	0.0136986	1
Oxidative Stress Induced Senescence (WP3404)	0.999278	MAP2K3,TXN,CDKN2D	0.0252101	1
Peptide GPCRs (WP24)	0.999308	CXCR2	0.0135135	1
Ectoderm Differentiation (WP2858)	0.999316	AHI1,SNCA,ARHGAP10,HMGB2	0.028777	1
SIDS Susceptibility Pathways (WP706)	0.999444	PRKAR2B,YWHAH,VEGFA,HSPD1,CASP3	0.03125	1
GPCRs, Other (WP117)	0.999448	CXCR2,ADRB2	0.019802	1
Transcriptional regulation of white adipocyte differentiation (WP2751)	0.999485	LPL	0.012987	1
TCF dependent signaling in response to WNT (WP3339)	0.999495	PSMD11,PPP2R5B,PIP5K1B,PSMB7,PSMD9,RUVBL1,PSMD10,PSMD7,PSMA5	0.0393013	1
Opioid Signalling (WP1978)	0.999578	PRKAR2B	0.0126582	1
RNA Polymerase I, RNA Polymerase III, and Mitochondrial Transcription (WP1905)	0.999638	NFIX,CRCP,NFIA,POLR2K	0.0272109	1
Nonsense-Mediated Decay (NMD) (WP2710)	0.999679	MAGOH,RBM8A	0.0186916	1
Phase 1 - Functionalization of compounds (WP1879)	0.999826	ALDH1A1	0.0113636	1
Wnt Signaling Pathway and Pluripotency (WP399)	0.999957	RACGAP1	0.00980392	1
Metapathway biotransformation (WP702)	0.999974	CHST1,GSR,HS6ST1,GPX4	0.0223464	1
Circadian rythm related genes (WP3594)	0.999978	FAS,MAGED1,AHCY,ATF5,HEBP1	0.0248756	1
Neurotransmitter Receptor Binding And Downstream Transmission In The Postsynaptic Cell (WP2754)	0.999999	HRAS	0.00724638	1
Gastrin-CREB signalling pathway via PKC and MAPK (WP2664)	0.999999	ANXA1,HRAS	0.0114943	1
GPCRs, Class A Rhodopsin-like (WP455)	1	CXCR2,PTGER2,ADRB2	0.0114068	1
GPCR ligand binding (WP1825)	1	ANXA1,CXCR2,PTGER2,HEBP1,ADRB2	0.0115741	1
Abacavir transport and metabolism (WP2712)	1		0	1
ACE Inhibitor Pathway (WP554)	1		0	1
Activated PKN1 stimulates transcription of AR (androgen receptor) regulated genes KLK2 and KLK3 (WP3397)	1		0	1
Advanced glycosylation endproduct receptor signaling (WP1781)	1		0	1
Aflatoxin activation and detoxification (WP3306)	1		0	1
Aflatoxin B1 metabolism (WP699)	1		0	1
Alanine and aspartate metabolism (WP106)	1		0	1
alpha-linolenic (omega3) and linoleic (omega6) acid metabolism (WP2724)	1		0	1
Amine-derived hormones (WP3548)	1		0	1
Amino acid conjugation of benzoic acid (WP521)	1		0	1
Arachidonate Epoxygenase / Epoxide Hydrolase (WP678)	1		0	1
Aripiprazole Metabolic Pathway (WP2640)	1		0	1
Arylamine metabolism (WP694)	1		0	1
Assembly of collagen fibrils and other multimeric structures (WP2798)	1		0	1
Base-Excision Repair, AP Site Formation (WP3399)	1		0	1
BDNF Pathway (WP2152)	1		0	1
Benzo(a)pyrene metabolism (WP696)	1		0	1
Bile acid and bile salt metabolism (WP1788)	1		0	1
Biogenic Amine Synthesis (WP550)	1		0	1
BMAL1:CLOCK,NPAS2 activates circadian gene expression (WP3355)	1		0	1
BMP Signalling and Regulation (WP1425)	1		0	1
Branched-chain amino acid catabolism (WP3556)	1		0	1
Butyrate-induced histone acetylation (WP2366)	1		0	1
Catalytic cycle of mammalian FMOs (WP688)	1		0	1
Cell Differentiation - Index (WP2029)	1		0	1
Cell Differentiation - meta (WP2023)	1		0	1
Chemical Compounds to monitor Proteins (WP3295)	1		0	1
Cholesterol biosynthesis (WP1795)	1		0	1
Cholesterol Biosynthesis (WP197)	1		0	1
Codeine and Morphine Metabolism (WP1604)	1		0	1
Colchicine Metabolic Pathway (WP2536)	1		0	1
Collagen biosynthesis and modifying enzymes (WP2725)	1		0	1
Complement Activation (WP545)	1		0	1
Cytoplasmic Ribosomal Proteins (WP477)	1		0	1
Cytosine methylation (WP3585)	1		0	1
Cytosolic iron-sulfur cluster assembly (WP2690)	1		0	1
Defensins (WP2671)	1		0	1
Demo (WP3590)	1		0	1
Demo_complete (WP3418)	1		0	1
Demo_step3 (WP3539)	1		0	1
Depolarization of the Presynaptic Terminal Triggers the Opening of Calcium Channels (WP1800)	1		0	1
Deregulation of Rab and Rab Effector Genes in Bladder Cancer (WP2291)	1		0	1
Diclofenac Metabolic Pathway (WP2491)	1		0	1
Differentiation of white and brown adipocyte (WP2895)	1		0	1
Dissolution of Fibrin Clot (WP1802)	1		0	1
DNA Damage Reversal (WP1804)	1		0	1
DNA methylation (WP3359)	1		0	1
Drug Induction of Bile Acid Pathway (WP2289)	1		0	1
DSCAM interactions (WP1808)	1		0	1
Dual hijack model of Vif in HIV infection (WP3300)	1		0	1
Effects of Nitric Oxide (WP1995)	1		0	1
eIF5A regulation in response to inhibition of the nuclear export system (WP3302)	1		0	1
Estrogen metabolism (WP697)	1		0	1
Estrogen Receptor Pathway (WP2881)	1		0	1
Estrogen signaling pathway (WP712)	1		0	1
Eukaryotic Translation Elongation (WP1811)	1		0	1
Eukaryotic Translation Termination (WP1813)	1		0	1
EV release from cardiac cells and their functional effects (WP3297)	1		0	1
Evolocumab Mechanism (WP3408)	1		0	1
Extracellular matrix organization (WP2703)	1		0	1
Fatty Acid Biosynthesis (WP357)	1		0	1
Felbamate Metabolism (WP2816)	1		0	1
Fertilization (WP2697)	1		0	1
FTO Obesity Variant Mechanism (WP3407)	1		0	1
GABA synthesis, release, reuptake and degradation (WP2685)	1		0	1
Gastric acid production (WP2596)	1		0	1
Gastric Histamine Release (WP2598)	1		0	1
Gastric pepsin release (WP2601)	1		0	1
Gene regulatory network modelling somitogenesis (WP2854)	1		0	1
Generic Transcription Pathway (WP1822)	1		0	1
Genes and (Common) Pathways Underlying Drug Addiction (WP2636)	1		0	1
Glial Cell Differentiation (WP2276)	1		0	1
Glucocorticoid &amp; Mineralcorticoid Metabolism (WP237)	1		0	1
Glycine Metabolism (WP1495)	1		0	1
Glyoxylate metabolism and glycine degradation (WP3562)	1		0	1
GPCR downstream signaling (WP1824)	1	ANXA1,CXCR2,RGS12,RGS10,PIK3CB,PTGER2,HEBP1,ADRB2,PIK3R6,ARHGEF12	0.0115741	1
GPCRs, Class B Secretin-like (WP334)	1		0	1
GPCRs, Class C Metabotropic glutamate, pheromone (WP501)	1		0	1
Hair Follicle Development: Induction (Part 1 of 3) (WP2804)	1		0	1
Hair Follicle Development: Organogenesis (Part 2 of 3) (WP2839)	1		0	1
Heroin metabolism (WP2645)	1		0	1
Histone Modifications (WP2369)	1		0	1
Hypoxia-mediated EMT and Stemness (WP2943)	1		0	1
ID signaling pathway (WP53)	1		0	1
IL-9 Signaling Pathway (WP22)	1		0	1
IL17 signaling pathway (WP2112)	1		0	1
Influenza A virus infection (WP1438)	1		0	1
Insulin processing (WP2736)	1		0	1
Insulin-like Growth Factor-2 mRNA Binding Proteins (IGF2BPs/IMPs/VICKZs) bind RNA (WP1789)	1		0	1
Interactome of polycomb repressive complex 2 (PRC2) (WP2916)	1		0	1
Interleukin-1 processing (WP1838)	1		0	1
Interleukin-1 signaling (WP1839)	1		0	1
Interleukin-7 signaling (WP2673)	1		0	1
Irinotecan Pathway (WP229)	1		0	1
L1CAM interactions (WP1843)	1		0	1
let-7 inhibition of ES cell reprogramming (WP3299)	1		0	1
LGI-ADAM interactions (WP3392)	1		0	1
Lidocaine metabolism (WP2646)	1		0	1
Liver X Receptor Pathway (WP2874)	1		0	1
MAP3K8 (TPL2)-dependent MAPK1/3 activation (WP3576)	1		0	1
MAPK targets/ Nuclear events mediated by MAP kinases (WP1845)	1		0	1
Melanin biosynthesis (WP3377)	1		0	1
Melatonin metabolism and effects (WP3298)	1		0	1
Mesodermal Commitment Pathway (WP2857)	1		0	1
Metabolism of steroid hormones and vitamin D (WP2749)	1		0	1
Metastatic brain tumor (WP2249)	1		0	1
Methionine IG (WP3532)	1		0	1
Methylation Pathways (WP704)	1		0	1
MFAP5-mediated ovarian cancer cell motility and invasiveness (WP3301)	1		0	1
miR-517 relationship with ARCN1 and USP1 (WP3596)	1		0	1
mir34a and TGIF2 in osteoclastogenesis (WP2866)	1		0	1
miRNA Biogenesis (WP2338)	1		0	1
miRNA targets in ECM and membrane receptors (WP2911)	1		0	1
miRNAs involved in DNA damage response (WP1545)	1		0	1
Mismatch Repair (WP3381)	1		0	1
Mitochondrial iron-sulfur cluster biogenesis (WP2702)	1		0	1
Mitochondrial LC-Fatty Acid Beta-Oxidation (WP368)	1		0	1
Monoamine Transport (WP727)	1		0	1
mRNA Editing (WP1862)	1		0	1
Multi Drug Resistance Protein 1 (Glycoprotein 1) Regulation (WP2489)	1		0	1
MyD88 cascade initiated on plasma membrane (WP2801)	1		0	1
MyD88 dependent cascade initiated on endosome (WP2768)	1		0	1
MyD88:Mal cascade initiated on plasma membrane (WP2761)	1		0	1
NAD Biosynthesis II (from tryptophan) (WP2485)	1		0	1
Neural Crest Differentiation (WP2064)	1		0	1
Neurotoxicity of clostridium toxins (WP2665)	1		0	1
Neurotransmitter Clearance In The Synaptic Cleft (WP1870)	1		0	1
Neurotransmitter Release Cycle (WP1871)	1		0	1
Neurotransmitter uptake and Metabolism In Glial Cells (WP1872)	1		0	1
Nicotine Activity on Chromaffin Cells (WP1603)	1		0	1
Nicotine Activity on Dopaminergic Neurons (WP1602)	1		0	1
Nicotine Metabolism (WP1600)	1		0	1
NLR Proteins (WP288)	1		0	1
Non-homologous end joining (WP438)	1		0	1
Notch Signaling Pathway (WP268)	1		0	1
Nuclear Receptors (WP170)	1		0	1
Nuclear Receptors in Lipid Metabolism and Toxicity (WP299)	1		0	1
Nucleotide GPCRs (WP80)	1		0	1
One carbon donor (WP2190)	1		0	1
Osteoblast Signaling (WP322)	1		0	1
Overview of nanoparticle effects (WP3287)	1		0	1
Oxytocin signaling (WP2889)	1		0	1
PCSK9-mediated LDLR degradation (WP2846)	1		0	1
Peptide hormone biosynthesis (WP2691)	1		0	1
Peroxisomal beta-oxidation of tetracosanoyl-CoA (WP1941)	1		0	1
Peroxisomal lipid metabolism (WP1878)	1		0	1
POU5F1 (OCT4), SOX2, NANOG repress genes related to differentiation (WP3382)	1		0	1
PRC2 methylates histones and DNA (WP3312)	1		0	1
RANKL/RANK Signaling Pathway (WP2018)	1		0	1
Rap1 signalling (WP1895)	1		0	1
Regulation of beta-cell development (WP3513)	1		0	1
Regulation of Insulin-like Growth Factor (IGF) transport and uptake by Insulin-like Growth Factor Binding Proteins (IGFBPs) (WP2799)	1		0	1
Response to elevated platelet cytosolic Ca2+ (WP1903)	1		0	1
RHO GTPase Effectors (WP3406)	1		0	1
RHO GTPases activate CIT (WP3376)	1		0	1
RHO GTPases activate KTN1 (WP3337)	1		0	1
RHO GTPases Activate NADPH Oxidases (WP3396)	1		0	1
RHO GTPases activate PAKs (WP3351)	1		0	1
RHO GTPases Activate ROCKs (WP3365)	1		0	1
RHO GTPases regulate CFTR trafficking (WP3322)	1		0	1
RNA interference (WP2805)	1		0	1
RORA activates gene expression (WP3370)	1		0	1
Sandbox Pathway (WP4)	1		0	1
Secretion of Hydrochloric Acid in Parietal Cells (WP2597)	1		0	1
Serotonin Receptor 2 and STAT3 Signaling (WP733)	1		0	1
Serotonin Receptor 4/6/7 and NR3C Signaling (WP734)	1		0	1
Serotonin Transporter Activity (WP1455)	1		0	1
Signal amplification (WP1908)	1		0	1
Signaling by Activin (WP2791)	1		0	1
Signaling by BMP (WP2760)	1		0	1
Signaling by NOTCH1 (WP2720)	1		0	1
Signaling by NOTCH2 (WP2718)	1		0	1
Signaling by NOTCH3 (WP2722)	1		0	1
Signaling by NOTCH4 (WP2721)	1		0	1
SIRT1 negatively regulates rRNA Expression (WP3364)	1		0	1
Sphingolipid Metabolism (WP1422)	1		0	1
Sphingolipid metabolism (WP2788)	1		0	1
SREBF and miR33 in cholesterol and lipid homeostasis (WP2011)	1		0	1
SRF and miRs in Smooth Muscle Differentiation and Proliferation (WP1991)	1		0	1
Steroid Biosynthesis (WP496)	1		0	1
Striated Muscle Contraction (WP383)	1		0	1
Sulindac Metabolic Pathway (WP2542)	1		0	1
Surfactant metabolism (WP3579)	1		0	1
Synthesis and Degradation of Ketone Bodies (WP311)	1		0	1
Synthesis of wybutosine at G37 of tRNA(Phe) (WP3553)	1		0	1
T-Cell Receptor and Co-stimulatory Signaling (WP2583)	1		0	1
TAK1 activates NFkB by phosphorylation and activation of IKKs complex (WP2656)	1		0	1
Tamoxifen metabolism (WP691)	1		0	1
TarBasePathway (WP1992)	1		0	1
TCA and Urea cycles (WP1945)	1		0	1
TCA Cycle Nutrient Utilization and Invasiveness of Ovarian Cancer (WP2868)	1		0	1
TET1,2,3 and TDG demethylate DNA (WP3372)	1		0	1
TFs Regulate miRNAs related to cardiac hypertrophy (WP1559)	1		0	1
Thrombin signalling through proteinase activated receptors (PARs) (WP1929)	1		0	1
Thyroxine (Thyroid Hormone) Production (WP1981)	1		0	1
Toll Like Receptor 3 (TLR3) Cascade (WP3352)	1		0	1
Trafficking and processing of endosomal TLR (WP2709)	1		0	1
TRAIL signaling (WP3400)	1		0	1
Transmission across Electrical Synapses (WP1934)	1		0	1
tRNA modification in the nucleus and cytosol (WP3561)	1		0	1
Type II diabetes mellitus (WP1584)	1		0	1
Type III interferon signaling (WP2113)	1		0	1
Ubiquinol biosynthesis (WP2734)	1		0	1
Unfolded Protein Response (UPR) (WP1939)	1		0	1
Vitamin D Metabolism (WP1531)	1		0	1

## Sheet: Negative.spleen.B6.only
module.name	p.val	overlapping.genes	module.overlapping.ratio	adj.p
RHO GTPases Activate WASPs and WAVEs (WP3388)	9.99873e-05	ARPC2,CDC42,ARPC5,ACTR2,CYFIP2,NCKAP1L,ACTR3,ABL1,WASF2,ARPC3,ACTB,WAS,BTK,ACTG1,MAPK1,WIPF1,ARPC4	0.485714	0.0670915
B Cell Receptor Signaling Pathway (WP23)	0.000284438	LCK,CD79A,PTPN6,MEF2C,CDC42,VAV2,BLK,REL,MAPK9,PIK3CG,PRKCD,HCLS1,PIK3AP1,CHUK,INPP5D,PTPRC,TEC,CD22,CD19,BTK,IKBKB,NFATC3,ETS1,RAC2,CARD11,MAP4K1,RAPGEF1,CD79B,LYN,FOXO1,PRKCB,SH3BP2,MAPK1,RASGRP3	0.346939	0.0856357
Eukaryotic Translation Elongation (WP1811)	0.000382872	RPL13,RPL8,RPS9,RPS5,RPL19,RPS27A,RPS14,RPLP2,RPL14,EEF1B2,RPS3A,RPL22,RPL6,RPL28,RPS3,RPS4X,RPL4,EEF2,RPL7,RPS2,RPL18A,RPS8,RPL32,RPL18,RPL3,RPS17,RPS15,EEF1G,RPL35,UBA52,RPL24	0.352273	0.0856357
Eukaryotic Translation Termination (WP1813)	0.00279925	RPL13,RPL8,RPS9,RPS5,RPL19,RPS27A,RPS14,RPLP2,RPL14,RPS3A,RPL22,RPL6,RPL28,RPS3,RPS4X,RPL4,RPL7,RPS2,RPL18A,RPS8,RPL32,RPL18,RPL3,RPS17,RPS15,RPL35,UBA52,RPL24	0.325581	0.469575
Cytoplasmic Ribosomal Proteins (WP477)	0.0048288	RPL13,RPL8,RPS9,RPS5,RPL19,RPS27A,RPS14,RPLP2,RPL14,RPS3A,RPL22,RPL6,RPL28,RPS3,RPS4X,RPL4,RPL7,RPS2,RPL18A,RPS8,RPL32,RPL18,RPL3,RPS17,RPS15,RPL35,UBA52,RPL24	0.314607	0.648024
Eukaryotic Translation Initiation (WP1812)	0.00835028	RPL13,RPL8,RPS9,RPS5,RPL19,RPS27A,EIF3H,EIF3E,EIF4A2,RPS14,RPLP2,RPL14,RPS3A,RPL22,RPL6,RPL28,RPS3,EIF3F,RPS4X,RPL4,RPL7,RPS2,RPL18A,RPS8,RPL32,EIF4B,RPL18,RPL3,RPS17,RPS15,RPL35,UBA52,RPL24	0.292035	0.933839
Post-translational modification: synthesis of GPI-anchored proteins (WP1887)	0.0311781	PIGL,PIGT,PIGP,PIGX,PIGO,PIGV,PIGM,PIGN,PIGB	0.375	1
Nonsense-Mediated Decay (NMD) (WP2710)	0.0346275	RPL13,SMG9,RPL8,RPS9,RPS5,RPL19,RPS27A,RPS14,RPLP2,RPL14,RPS3A,RPL22,RPL6,RPL28,RPS3,RPS4X,RPL4,RPL7,RPS2,RPL18A,RPS8,RPL32,RPL18,RPL3,RPS17,RPS15,RPL35,UBA52,RPL24	0.271028	1
Interleukin-2 signaling (WP2732)	0.0405213	LCK,PTPN6,STAT5B,INPP5D,IL2RA,JAK1,IL2RG,PIK3CD,PTK2B	0.36	1
SRP-dependent cotranslational protein targeting to membrane (WP2737)	0.0621354	RPL13,RPL8,RPS9,RPS5,RPL19,RPS27A,RPS14,RPLP2,RPL14,RPS3A,RPL22,RPL6,RPL28,RPS3,RPS4X,RPL4,RPL7,RPS2,RPL18A,RPS8,RPL32,RPL18,RPL3,RPS17,RPS15,RPL35,UBA52,RPL24	0.259259	1
Effects of PIP2 hydrolysis (WP1809)	0.0644527	DGKE,DGKQ,PRKCD,DGKA,PRKCQ,RASGRP1,RASGRP2,DGKZ,ITPR3	0.333333	1
MFAP5-mediated ovarian cancer cell motility and invasiveness (WP3301)	0.0662415	ITGB3,PRKCQ,ITGAV,ITPR3,MAPK1	0.416667	1
Rap1 signalling (WP1895)	0.0662415	YWHAZ,RASGRP1,RASGRP2,RAP1B,SIPA1	0.416667	1
Interactome of polycomb repressive complex 2 (PRC2) (WP2916)	0.0738499	STK38,MTF2,EED,JARID2,MORC3,ELL	0.375	1
MyD88-independent TLR3/TLR4 cascade (WP2752)	0.0908758	UBE2D1,RPS27A,TRAF3,RIPK3,CHUK,CASP8,IKBKB,BIRC3,IKBKE,UBA52,UBE2D2	0.297297	1
Osteopontin Signaling (WP1434)	0.0909143	ITGB3,CHUK,ITGAV,IKBKB,MAPK1	0.384615	1
Interleukin-3, 5 and GM-CSF signaling (WP1840)	0.117859	PTPN6,IL5RA,STAT5B,YWHAZ,INPP5D,IL2RA,JAK1,TEC,IL2RG,RAPGEF1,PIK3CD,LYN	0.27907	1
SREBF and miR33 in cholesterol and lipid homeostasis (WP2011)	0.121264	SREBF1,SREBF2,SCD,LDLR,SIRT6,HMGCS1	0.333333	1
G13 Signaling Pathway (WP524)	0.123309	CALM1,CDC42,RHOA,PFN1,ARHGDIB,IQGAP1,WAS,PIK3CD,ARHGEF1,CFL1,PKN1	0.282051	1
Signaling by the B Cell Receptor (BCR) (WP2746)	0.144912	CALM1,CD79A,PTPN6,BLK,REL,RPS27A,PSME1,CBLB,PIK3AP1,CHUK,RASGRP1,AHCYL1,CD22,CD19,BTK,IKBKB,NFATC3,PPP3R1,CARD11,PIK3CD,CD79B,SH3KBP1,LYN,ITPR3,PRKCB,RASGRP3,UBA52	0.238938	1
Interleukin-7 signaling (WP2673)	0.150577	IL7R,STAT5B,JAK1,IL2RG	0.363636	1
Cholesterol Biosynthesis (WP197)	0.15194	MSMO1,SC5D,IDI1,DHCR7,HMGCS1	0.333333	1
GPVI-mediated activation cascade (WP1826)	0.152855	LCK,PTPN6,CDC42,RHOA,VAV2,PIK3CG,IL2RA,JAK1,IL2RG,RAC2,PIK3CD,LYN	0.266667	1
ID signaling pathway (WP53)	0.187436	ID3,ELK3,PAX5,SREBF1,ELK4	0.3125	1
Pathogenic Escherichia coli infection (WP2272)	0.190115	ARPC2,CDC42,RHOA,ARPC5,YWHAZ,HCLS1,ARPC5L,ABL1,ARPC3,ACTB,WAS,EZR,ACTG1,ARPC4	0.25	1
NAD Biosynthesis II (from tryptophan) (WP2485)	0.192562	HAAO,KYNU,NADSYN1	0.375	1
RHO GTPase Effectors (WP3406)	0.192562	CDC42,RHOA,RAC2	0.375	1
Influenza A virus infection (WP1438)	0.195211	BCL2	1	1
IL-7 Signaling Pathway (WP205)	0.201471	IL7R,STAT5B,IL2RA,JAK1,IL2RG,PTK2B,MAPK1	0.28	1
NLR Proteins (WP288)	0.249166	CD40,CHUK,IKBKB	0.333333	1
Regulated Necrosis (WP3383)	0.249166	RIPK3,CASP8,BIRC3	0.333333	1
TCA Cycle Nutrient Utilization and Invasiveness of Ovarian Cancer (WP2868)	0.252919	JAK1,MAPK1	0.4	1
PI Metabolism (WP2747)	0.259774	OCRL,MTMR1,PIP4K2B,PIK3CG,INPP5D,PIK3C2B,MTM1,MTMR2,PIK3R4,INPP4B,PIK3CD,ARF3	0.24	1
RORA activates gene expression (WP3370)	0.264703	MED1,SREBF1,HELZ2,TBL1XR1,TGS1,SMARCD3,CLOCK	0.259259	1
Influenza Life Cycle (WP2683)	0.283129	RPL13,RPL8,RPS9,PTBP1,HNRNPH1,SUGP1,RPS5,HNRNPL,SRSF6,RPL19,RPS27A,SRSF5,HNRNPK,RPS14,RPLP2,RPL14,RAE1,RPS3A,RPL22,RPL6,RPL28,RPS3,RPS4X,RPL4,HNRNPF,RPL7,RPS2,RPL18A,HNRNPA1,RPS8,PCBP2,RPL32,RPL18,RPL3,RPS17,RPS15,RPL35,UBA52,RPL24	0.214286	1
Estrogen signaling pathway (WP712)	0.284452	MAPK9,CHUK,GNB1,IKBKB,BCL2,MAPK1	0.26087	1
Regulation of cholesterol biosynthesis by SREBP (SREBF) (WP2686)	0.28536	SREBF2,MBTPS1,SEC24C,INSIG1	0.285714	1
Integrin alphaIIb beta3 signaling (WP1832)	0.307142	ITGB3,APBB1IP,TLN1,CSK,RAP1B	0.263158	1
Nanoparticle triggered regulated necrosis (WP2513)	0.307746	RIPK3,CASP8,PARP1	0.3	1
Circadian Clock (WP1797)	0.308463	CRTC1,MEF2C,MED1,RPS27A,HELZ2,TBL1XR1,TGS1,SMARCD3,CLOCK,PPP1CA,RAI1,UBA52	0.230769	1
miRs in Muscle Cell Differentiation (WP2012)	0.31689	PRKACB,MEF2C,SRF,PRKAR1A,PRKCD,PRKD3,PRKCQ,MEF2A,PRKCB	0.236842	1
mir-124 predicted interactions with cell cycle and differentiation (WP3595)	0.332868	PTBP1,CTDSP1	0.333333	1
Fanconi Anemia Pathway (WP3569)	0.346748	FANCE,RPS27A,ERCC4,MUS81,ATR,FANCA,FAN1,EME2,UBA52	0.230769	1
Evolocumab Mechanism (WP3408)	0.352331	LDLR	0.5	1
mir34a and TGIF2 in osteoclastogenesis (WP2866)	0.352331	TGIF2	0.5	1
Neurotransmitter uptake and Metabolism In Glial Cells (WP1872)	0.352331	SLC38A1	0.5	1
PCSK9-mediated LDLR degradation (WP2846)	0.352331	LDLR	0.5	1
IL-3 Signaling Pathway (WP286)	0.355845	TGFB1,PTPN6,IL5RA,STAT5B,INPP5D,JAK1,RAPGEF1,PIK3CD,LYN,BCL2,MAPK1	0.22449	1
Cardiac Hypertrophic Response (WP2795)	0.359218	CALM1,TGFB1,MAP2K7,HDAC9,TGFBR1,HDAC7,CHUK,MEF2A,IKBKB,MAP4K1,IKBKE,MAPK1	0.222222	1
IL-4 Signaling Pathway (WP395)	0.359218	PTPN6,STAT5B,CHUK,INPP5D,JAK1,IL4R,IL2RG,IKBKB,TYK2,SOCS5,PIK3CD,MAPK1	0.222222	1
RHO GTPases Activate NADPH Oxidases (WP3396)	0.366685	NCF1,RAC2,NCF4	0.272727	1
Inflammatory Response Pathway (WP453)	0.367247	LCK,IL5RA,CD40,CD28,IL2RA,IL4R,IL2RG	0.233333	1
Signaling by NOTCH2 (WP2718)	0.367247	NCSTN,FCER2,RPS27A,HES1,NOTCH2,MAML2,UBA52	0.233333	1
Signaling by Robo receptor (WP1918)	0.367247	CDC42,PFN1,EVL,PAK2,ABL1,CAP1,VASP	0.233333	1
Signaling by SCF-KIT (WP2713)	0.376985	LCK,PTPN6,GRAPL,STAT5B,CMA1,TEC,LYN,GRAP2,SH2B3	0.225	1
TNF signaling (WP3380)	0.376985	RPS27A,CHUK,CASP8,RBCK1,IKBKB,BIRC3,CYLD,ADAM17,UBA52	0.225	1
MAP3K8 (TPL2)-dependent MAPK1/3 activation (WP3576)	0.38269	RPS27A,CHUK,IKBKB,UBA52	0.25	1
Oncogene Induced Senescence (WP3308)	0.392034	RPS27A,ETS1,TP53,MAPK1,UBA52	0.238095	1
Fc epsilon receptor (FCERI) signaling (WP2759)	0.393344	CALM1,MAP2K7,VAV2,UBE2D1,MAPK9,ITK,RPS27A,PSME1,PAK2,CHUK,PRKCQ,RASGRP1,AHCYL1,TEC,BTK,IKBKB,NFATC3,RASGRP2,PPP3R1,CARD11,LYN,GRAP2,ITPR3,TXK,MAPK1,UBA52,UBE2D2	0.207692	1
tRNA modification in the nucleus and cytosol (WP3561)	0.402256	TRMT1,METTL1,ADAT2,TRIT1,DUS2,TRMT6,TP53RK	0.225806	1
MyD88:Mal cascade initiated on plasma membrane (WP2761)	0.405233	PELI1,RPS27A,CHUK,BTK,IRAK1,IKBKB,TLR1,UBA52	0.222222	1
Trafficking and processing of endosomal TLR (WP2709)	0.410088	UNC93B1,TLR9	0.285714	1
Interferon alpha/beta signaling (WP1835)	0.410206	MX1,OAS1,PTPN6,IFNAR1,SAMHD1,ADAR,JAK1,TYK2,IFIT2,HLA-G,IFIT3	0.215686	1
Translation Factors (WP107)	0.410206	EIF4EBP2,CLUH,EIF3H,EIF3E,EIF4A2,EEF1B2,EIF4G3,EIF3F,EEF2,EIF4B,EEF1G	0.215686	1
AGE/RAGE pathway (WP2324)	0.412164	CDC42,RHOA,NCF1,MAPK9,STAT5B,PRKCD,CHUK,CASP8,MSN,IKBKB,FOXO1,EZR,PRKCB,MAPK1	0.212121	1
RAF-independent MAPK1/3 activation (WP3332)	0.424665	JAK1,TYK2,MAPK1	0.25	1
RalA downstream regulated genes (WP2290)	0.424665	CDC42,EXOC2,RAC2	0.25	1
IL-9 Signaling Pathway (WP22)	0.431046	STAT5B,JAK1,IL2RG,MAPK1	0.235294	1
TCR Signaling Pathway (WP69)	0.43303	TGFB1,CDC42,REL,MAPK9,ITK,DBNL,PRKCD,CBLB,CHUK,CD28,PRKCQ,WAS,IKBKB,CARD11,MAP4K1,GRAP2,SH2B3,PTK2B,MAPK1	0.206522	1
Cholesterol biosynthesis (WP1795)	0.434366	MSMO1,SC5D,IDI1,DHCR7,HMGCS1	0.227273	1
DAG and IP3 signaling (WP2688)	0.437197	CALM1,PRKACB,PRKAR1A,ADCY3,PRKCD,ADCY7,ITPR3	0.21875	1
TSLP Signaling Pathway (WP2203)	0.437748	LCK,IL7R,MAPK9,STAT5B,IL2RA,JAK1,TEC,BTK,LYN,MAPK1	0.212766	1
FAS pathway and Stress induction of HSP regulation (WP314)	0.437829	PAK2,CASP8,PARP1,NFX1,DFFB,ACTB,ARHGDIB,BCL2,ACTG1	0.214286	1
Signaling by TGF-beta Receptor Complex (WP2742)	0.469892	TGFB1,TGFBR1,RHOA,RPS27A,NEDD4L,TGFBR2,PPP1CA,UBA52	0.210526	1
Activation of gene expression by SREBF (SREBP) (WP2706)	0.473844	TBL1XR1,SC5D,ELOVL6,IDI1,DHCR7,HMGCS1	0.214286	1
Myogenesis (WP1865)	0.473844	MEF2C,CDC42,SPAG9,ABL1,MEF2A,TCF12	0.214286	1
Toll-Like Receptors Cascades (WP2775)	0.473844	LY86,CD180,PIK3R4,DNM2,TLR1,TLR9	0.214286	1
RHO GTPases regulate CFTR trafficking (WP3322)	0.478789	GOPC	0.333333	1
Sandbox Pathway (WP4)	0.478789	TP53	0.333333	1
RHO GTPases activate IQGAPs (WP3330)	0.480664	CALM1,CDC42,IQGAP1	0.230769	1
Dual hijack model of Vif in HIV infection (WP3300)	0.482597	RUNX1,CBFB	0.25	1
miR-148a/miR-31/FIH1/HIF1&alpha;-Notch signaling in glioblastoma (WP3593)	0.482597	HES1,HIF1AN	0.25	1
Interferon type I signaling pathways (WP585)	0.49169	LCK,PTPN6,REL,IFNAR1,PDCD4,PTPRC,JAK1,TYK2,RAPGEF1,PIK3CD,EIF4B	0.203704	1
Signalling by NGF (WP1976)	0.494687	NCSTN,RHOA,RPS27A,ARHGDIA,HDAC1,IRAK1,IKBKB,ARHGEF1,ADAM17,UBA52	0.204082	1
Nucleotide-binding domain, leucine rich repeat containing receptor (NLR) signaling pathways (WP2763)	0.497987	CHUK,CASP8,IRAK1,IKBKB,BIRC3,CYLD,AIM2,TXNIP,BCL2	0.204545	1
Serotonin HTR1 Group and FOS Pathway (WP722)	0.505858	GNAI3,RHOA,SRF,ELK4,RASGRP1,GNAI2,MAPK1	0.205882	1
Mitochondrial biogenesis (WP3331)	0.522623	TFAM,MEF2C,MED1,ESRRA,HELZ2,TBL1XR1,TGS1,SMARCD3,SSBP1,MTERF1	0.2	1
Growth hormone receptor signaling (WP2657)	0.523949	PTPN6,STAT5B,LYN,ADAM17	0.210526	1
Small Ligand GPCRs (WP247)	0.523949	PTGER1,TBXA2R,S1PR1,CNR2	0.210526	1
Signaling by VEGF (WP1919)	0.531209	CALM1,PRKACB,CDC42,RHOA,VAV2,NCF1,CYFIP2,ITGB3,PRKCD,NCKAP1L,PAK2,ITGAV,AHCYL1,THEM4,WASF2,ELMO1,ITPR3,PRKCB,PTK2B,NCF4	0.196078	1
IL-5 Signaling Pathway (WP127)	0.532843	IL5RA,PIK3CG,STAT5B,JAK1,BTK,LYN,BCL2,MAPK1	0.2	1
Semaphorin interactions (WP1907)	0.535156	CDC42,RHOA,SEMA4D,DPYSL2,MYH9,PAK2,CD72,TLN1,PLXNA3,RAC2,ARHGEF11,CFL1,PLXNC1	0.19697	1
Gamma carboxylation, hypusine formation and arylsulfatase activation (WP2762)	0.539133	PROZ,DPH5,EEF2,GGCX,DPH6,DHPS,DPH1	0.2	1
Signaling by Rho GTPases (WP1917)	0.540582	OCRL,CDC42,RHOA,VAV2,GDI1,GDI2,ARHGEF3,TRIO,FGD2,ARHGDIA,ARHGAP25,ARHGDIB,ARHGAP17,ARHGEF6,ARHGAP4,RAC2,GMIP,PLEKHG2,FGD3,ARHGAP9,ARHGEF11,ARHGAP30,ARHGAP15	0.194915	1
Base-Excision Repair, AP Site Formation (WP3399)	0.549291	OGG1,SMUG1	0.222222	1
Nifedipine Activity (WP259)	0.549291	PTK2B,MAPK1	0.222222	1
SUMOylation (WP2778)	0.549291	UBE2I,SENP5	0.222222	1
Uptake and function of anthrax toxins (WP3390)	0.549291	CALM1,MAP2K7	0.222222	1
MyD88 dependent cascade initiated on endosome (WP2768)	0.555765	PELI1,CHUK,IRAK1,IKBKB,TLR9	0.2	1
Regulation of Hypoxia-inducible Factor (HIF) by oxygen (WP2727)	0.555765	UBE2D1,RPS27A,HIF1AN,UBA52,UBE2D2	0.2	1
Signal Transduction of S1P Receptor (WP26)	0.555765	GNAI3,PIK3C2B,GNAI2,S1PR1,MAPK1	0.2	1
Notch Signaling Pathway (WP268)	0.556207	DVL3,NCSTN,HES1,NOTCH2,HDAC1,LFNG,DTX1,DTX3L,ADAM17	0.195652	1
EBV LMP1 signaling (WP262)	0.567572	CHUK,IRAK1,IKBKB,MAPK1	0.2	1
Serotonin Receptor 2 and ELK-SRF/GATA4 signaling (WP732)	0.567572	SRF,ELK4,RASGRP1,MAPK1	0.2	1
Syndecan interactions (WP2787)	0.567572	TGFB1,ACTN1,ITGB3,ITGAV	0.2	1
BDNF Pathway (WP2152)	0.580567	BCL2	0.25	1
mRNA Editing (WP1862)	0.580567	ADAR	0.25	1
Oxytocin signaling (WP2889)	0.580567	CD38	0.25	1
Pilocytic astrocytoma (WP2253)	0.580567	NF1	0.25	1
TET1,2,3 and TDG demethylate DNA (WP3372)	0.580567	TET2	0.25	1
T-Cell Receptor and Co-stimulatory Signaling (WP2583)	0.581241	LCK,CALM1,PTPN6,ITK,CD28,RASGRP1	0.193548	1
RIG-I/MDA5 mediated induction of IFN-alpha/beta pathways (WP1904)	0.582347	DHX58,UBE2D1,RPS27A,TRAF3,CHUK,CASP8,IKBKB,CYLD,DDX58,IKBKE,PCBP2,UBA52,UBE2D2	0.191176	1
Energy Metabolism (WP1541)	0.584264	TFAM,MEF2C,MED1,ESRRA,HDAC1,MEF2A,PPP3R1,MYBBP1A,FOXO1	0.191489	1
IL-2 Signaling Pathway (WP49)	0.592763	LCK,STAT5B,IL2RA,JAK1,IL2RG,BCL2,PTK2B,MAPK1	0.190476	1
TWEAK Signaling Pathway (WP2036)	0.592763	MAPK9,TRAF3,CHUK,CASP8,HDAC1,IKBKB,BIRC3,MAPK1	0.190476	1
TCR signaling (WP1927)	0.602148	LCK,UBE2D1,ITK,RPS27A,EVL,PSME1,PAK2,CHUK,PTPRJ,INPP5D,PRKCQ,PAG1,VASP,TRAT1,WAS,IKBKB,CSK,CARD11,GRAP2,UBA52,UBE2D2	0.189189	1
Metabolism of nitric oxide (WP1850)	0.608875	CALM1,ZDHHC21,PTS,DNM2	0.190476	1
HDR through MMEJ (alt-NHEJ) (WP3570)	0.609677	PARP1,PARP2	0.2	1
Interleukin-6 signaling (WP2704)	0.609677	JAK1,TYK2	0.2	1
Liver X Receptor Pathway (WP2874)	0.609677	SREBF1,SCD	0.2	1
Signal regulatory protein (SIRP) family interactions (WP1909)	0.609677	PTPN6,PTK2B	0.2	1
Type III interferon signaling (WP2113)	0.609677	JAK1,TYK2	0.2	1
Vitamin D Metabolism (WP1531)	0.609677	CYP27A1,DHCR7	0.2	1
Initiation of transcription and translation elongation at the HIV-1 LTR (WP3414)	0.614482	SUPT5H,HDAC9,HDAC7,HDAC1,NFATC3,PPP3R1	0.1875	1
Transcriptional activity of SMAD2/SMAD3:SMAD4 heterotrimer (WP2755)	0.621262	UBE2D1,RPS27A,NEDD4L,PARP1,HDAC1,RNF111,TGIF2,UBA52	0.186047	1
Nephrin interactions (WP1867)	0.630385	SPTBN1,IQGAP1,CD2AP	0.1875	1
MyD88 cascade initiated on plasma membrane (WP2801)	0.647655	PELI1,CHUK,IRAK1,IKBKB	0.181818	1
EPH-Ephrin signaling (WP3309)	0.660206	NCSTN,ARPC2,CDC42,RHOA,ARPC5,VAV2,ACTR2,MYH9,PAK2,ACTR3,ARPC3,ACTB,AP2B1,LYN,CFL1,ACTG1,ARPC4	0.182796	1
PDGF Pathway (WP2526)	0.661301	CDC42,RHOA,VAV2,SRF,CHUK,JAK1,MAPK1	0.179487	1
FasL/ CD95L signaling (WP3568)	0.662479	CASP8	0.2	1
Deadenylation-dependent mRNA decay (WP2659)	0.663023	NT5C3B,CNOT2,DCP1A,PARN,EIF4A2,EXOSC3,CNOT7,EDC4,EIF4B	0.18	1
Gene regulatory network modelling somitogenesis (WP2854)	0.663675	HES1,LFNG	0.181818	1
RHO GTPases activate KTN1 (WP3337)	0.663675	CDC42,RHOA	0.181818	1
SRF and miRs in Smooth Muscle Differentiation and Proliferation (WP1991)	0.6731	MEF2C,SRF,MEF2A	0.176471	1
TCA Cycle (WP78)	0.6731	IDH3G,SDHA,IDH3B	0.176471	1
Signaling by EGFR (WP1910)	0.674873	CDC42,RPS27A,PAG1,CSK,AP2B1,SH3KBP1,ADAM17,UBA52	0.177778	1
G Protein Signaling Pathways (WP35)	0.678342	GNAI3,CALM1,PRKACB,RHOA,PRKAR1A,ADCY3,PRKCD,AKAP8,PRKD3,PRKCQ,GNB1,GNB2,ADCY7,GNAI2,ARHGEF1,PRKCB,PDE7A	0.180851	1
Signaling by NOTCH1 (WP2720)	0.678591	NCSTN,HDAC9,RPS27A,HDAC7,HES1,TLE4,TBL1XR1,HDAC1,DTX1,MAML2,ADAM17,UBA52	0.179104	1
Branched-chain amino acid catabolism (WP3556)	0.683791	DBT,ALDH6A1,IVD,PPM1K	0.173913	1
RHO GTPases activate PAKs (WP3351)	0.683791	CALM1,CDC42,MYH9,PAK2	0.173913	1
TGF-beta Signaling Pathway (WP366)	0.686031	TGFB1,MEF2C,CDC42,TGFBR1,RHOA,UBE2I,SPTBN1,MAPK9,ITGB3,NEDD9,DCP1A,PAK2,NEDD4L,STAMBPL1,PIAS2,HDAC1,TGFBR3,MEF2A,ETS1,RNF111,TGFBR2,MAP4K1,TP53,MAPK1	0.181818	1
MAPK Cascade (WP422)	0.694415	ARAF,MAP2K7,MAP3K2,SIPA1,MAPK1	0.172414	1
YAP1- and WWTR1 (TAZ)-stimulated gene expression (WP2738)	0.694415	MED1,HELZ2,TBL1XR1,TGS1,SMARCD3	0.172414	1
Pre-NOTCH Expression and Processing (WP2786)	0.699855	ATP2A3,TNRC6C,NOTCH2,LFNG,MAML2,POGLUT1,AGO1,TP53	0.173913	1
Opioid Signalling (WP1978)	0.700882	GNAI3,CALM1,PRKACB,PRKAR1A,ADCY3,PRKCD,GNB1,GNB2,ADCY7,GNAI2,PPP3R1,PPP1CA,ITPR3,MAPK1	0.177215	1
Physiological and Pathological Hypertrophy of the Heart (WP1528)	0.717233	CALM1,RHOA,PRKCB,MAPK1	0.166667	1
Response to elevated platelet cytosolic Ca2+ (WP1903)	0.728401	PSAP	0.166667	1
Uptake and function of diphtheria toxin (WP3360)	0.728401	EEF2	0.166667	1
MAPK Signaling Pathway (WP382)	0.737504	ACVR1B,TGFB1,MAP2K7,PPP5C,MEF2C,CDC42,TGFBR1,SRF,MAPK9,NF1,PRKCD,PAK2,MAPK8IP3,MAP3K2,CASP8,MAP4K4,RASGRP1,PTPN7,DUSP4,IKBKB,RASA2,TGFBR2,RAC2,PPP3R1,MAP4K1,RAP1B,PRKCB,TP53,TAOK2,MAPK1	0.178571	1
Overview of nanoparticle effects (WP3287)	0.74733	PIK3CD,NFRKB,BCL2	0.157895	1
Serotonin Receptor 4/6/7 and NR3C Signaling (WP734)	0.74733	SRF,ELK4,MAPK1	0.157895	1
TP53 Network (WP1742)	0.74733	ABL1,BCL2,TP53	0.157895	1
TNFs bind their physiological receptors (WP3350)	0.747989	TNFRSF13B,LTA,TNFRSF25,CD27	0.16	1
Gastric Cancer Network 2 (WP2363)	0.751428	CD48,RAD17,PLAC8,FAM91A1,TP53	0.16129	1
Signal amplification (WP1908)	0.751428	GNAI3,GNB1,GNB2,GNAI2,TBXA2R	0.16129	1
Advanced glycosylation endproduct receptor signaling (WP1781)	0.753443	MAPK1,CAPZA1	0.153846	1
Ganglio Sphingolipid Metabolism (WP1423)	0.753443	B4GALNT1,ST8SIA1	0.153846	1
TFs Regulate miRNAs related to cardiac hypertrophy (WP1559)	0.753443	TGFB1,PPP3R1	0.153846	1
Transport of vitamins, nucleosides, and related molecules (WP1937)	0.756153	SLC29A3,SLC35B3,SLC28A2,SLC35A1,SLC35D2,SLC28A2	0.162162	1
JAK/STAT (WP2593)	0.761491	CDC42,RHOA,MAPK9,STAT5B,JAK1,KHDRBS1,TEC	0.162791	1
Vasopressin regulates renal water homeostasis via Aquaporins (WP2662)	0.761491	PRKACB,PRKAR1A,ADCY3,GNB1,GNB2,ADCY7,RAB11FIP2	0.162791	1
EPO Receptor Signaling (WP581)	0.776113	PIK3CG,STAT5B,PTPRC,MAPK1	0.153846	1
Insulin processing (WP2736)	0.776113	VAMP2,EXOC2,SLC30A5,SLC30A6	0.153846	1
Mitochondrial Gene Expression (WP391)	0.779052	TFAM,ESRRA,MTERF1	0.15	1
Sphingolipid Metabolism (WP1422)	0.779052	CERS2,CERS5,CERS6	0.15	1
Intrinsic Pathway for Apoptosis (WP1841)	0.77931	YWHAZ,CASP8,PPP3R1,BMF,BCL2,TP53	0.157895	1
mRNA Processing (WP411)	0.780565	SUPT5H,PTBP1,HNRNPH1,SUGP1,HNRNPL,SRSF6,PRPF8,SRSF5,HNRNPK,METTL3,SF3B2,SF3B1,CLK1,XRN2,DHX15,SF3B3,CDC40,HNRNPA1,CPSF3,PCBP2,CLASRP,CLK2	0.171875	1
Acetylcholine Synthesis (WP528)	0.781453	PDHA1	0.142857	1
Chemical Compounds to monitor Proteins (WP3295)	0.781453	BRD2	0.142857	1
Glial Cell Differentiation (WP2276)	0.781453	MSN	0.142857	1
Pentose Phosphate Pathway (WP134)	0.781453	PGLS	0.142857	1
TRAIL signaling (WP3400)	0.781453	CASP8	0.142857	1
Ubiquinol biosynthesis (WP2734)	0.781453	COQ2	0.142857	1
Interleukin-11 Signaling Pathway (WP2332)	0.782837	TGFB1,CHUK,JAK1,IKBKB,TYK2,BCL2,MAPK1	0.159091	1
Apoptotic execution phase (WP1784)	0.786928	FNTA,DBNL,PRKCD,PAK2,SATB1,CASP8,PRKCQ,DFFB	0.16	1
Osteoblast Signaling (WP322)	0.790029	ITGB3,ITGAV	0.142857	1
IL-1 signaling pathway (WP195)	0.791327	MAP2K7,PELI1,REL,MAPK9,MAP3K2,CHUK,IRAK1,IKBKB,MAPK1	0.160714	1
Costimulation by the CD28 family (WP1799)	0.795885	LCK,ICOSLG,PTPN6,CDC42,PAK2,CD28,THEM4,CSK,LYN,GRAP2	0.16129	1
DAP12 interactions (WP2694)	0.80011	LCK,VAV2,BTK,GRAP2,KLRC2	0.151515	1
Sialic acid metabolism (WP3363)	0.80011	CTSA,ST6GAL1,SLC35A1,ST8SIA1,SLC17A5	0.151515	1
FSH signaling pathway (WP2035)	0.801695	APPL1,FOXO1,MAPK1,GRK6	0.148148	1
Regulation of Actin Cytoskeleton (WP51)	0.803842	CDC42,RHOA,ARPC5,ACTN1,PFN1,PIP4K2B,CYFIP2,PIK3CG,PAK2,PIK3C2B,WASF2,ACTB,IQGAP1,ARHGEF6,WAS,MSN,CSK,PIK3R4,RAC2,PIK3CD,ARHGEF1,EZR,RRAS2,CFL1,ACTG1,MAPK1	0.171053	1
Wnt Signaling Pathway Netpath (WP363)	0.805475	DVL3,RHOA,MAPK9,LRP6,CSNK1G1,BCL9,PRKCB,MAPK1	0.156863	1
Signaling of Hepatocyte Growth Factor Receptor (WP313)	0.821464	MAP4K1,RAPGEF1,RAP1B,PTK2B,MAPK1	0.147059	1
FTO Obesity Variant Mechanism (WP3407)	0.824147	FTO	0.125	1
Genes and (Common) Pathways Underlying Drug Addiction (WP2636)	0.824147	MAPK1	0.125	1
NR1D1 (REV-ERBA) represses gene expression (WP3394)	0.824147	CLOCK	0.125	1
Phase I biotransformations, non P450 (WP136)	0.824147	LIPA	0.125	1
Unfolded Protein Response (UPR) (WP1939)	0.824147	MBTPS1	0.125	1
Endosomal Sorting Complex Required For Transport (ESCRT) (WP3575)	0.824854	CHMP2B,RPS27A,VPS25,UBA52	0.142857	1
Nanoparticle-mediated activation of receptor signaling (WP2643)	0.824854	MAPK9,TLN1,PIK3CD,MAPK1	0.142857	1
RHO GTPases activate PKNs (WP3357)	0.824854	RHOA,YWHAZ,MYH9,PKN1	0.142857	1
trans-Golgi Network Vesicle Budding (WP3578)	0.830505	HIP1R,SNAPIN,OCRL,M6PR,VAMP2,AP3B1,SNX5,DNM2,SNX2,AP1G2,AP1S3	0.157143	1
Type II diabetes mellitus (WP1584)	0.832639	PRKCD,IKBKB,MAPK1	0.136364	1
Netrin-1 signaling (WP1868)	0.838779	CDC42,PITPNA,TRIO,ABLIM1,PRKCQ,EZR	0.146341	1
Apoptosis-related network due to altered Notch3 in ovarian cancer (WP2864)	0.838854	IL7R,PAK2,ABL1,HDAC1,ETS1,PKN1,PTK2B,MAPK1	0.150943	1
C-type lectin receptors (CLRs) (WP3354)	0.839505	ICAM2,CALM1,UBE2D1,RPS27A,PRKCD,PSME1,PAK2,CHUK,CASP8,AHCYL1,CD209,CD209,IKBKB,NFATC3,PPP3R1,CARD11,LYN,ITPR3,UBA52,UBE2D2	0.163934	1
Asparagine N-linked glycosylation (WP1785)	0.840014	MAN1A1,MPDU1,MGAT1,ST6GAL1,MGAT4A,FUCA1,SRD5A3,ALG12,GNPNAT1,MLEC,RFT1,ALG11,GANAB,DOLK	0.159091	1
Kit receptor signaling pathway (WP304)	0.840168	PTPN6,STAT5B,INPP5D,TEC,BTK,LYN,PRKCB,BCL2,MAPK1	0.152542	1
Oncostatin M Signaling Pathway (WP2374)	0.841986	MAPK9,STAT5B,PRKCD,JAK1,TYK2,LDLR,PRKCB,PTK2B,TP53,MAPK1	0.153846	1
Deregulation of Rab and Rab Effector Genes in Bladder Cancer (WP2291)	0.84907	GCC2,UNC13D	0.125	1
Hedgehog Signaling Pathway (WP47)	0.84907	SAP18,SUFU	0.125	1
Osteoclast Signaling (WP12)	0.84907	ITGB3,IFNAR1	0.125	1
RHO GTPases activate CIT (WP3376)	0.84907	RHOA,MYH9	0.125	1
TCA Cycle and PDHc (WP2453)	0.84907	SDHA,PDHA1	0.125	1
Composition of Lipid Particles (WP3601)	0.858504	LDLR	0.111111	1
Cytosine methylation (WP3585)	0.858504	TET2	0.111111	1
Fcgamma receptor (FCGR) dependent phagocytosis (WP2719)	0.858504	VAV2	0.111111	1
GP1b-IX-V activation signalling (WP1823)	0.858504	YWHAZ	0.111111	1
Mismatch repair (WP531)	0.858504	MLH1	0.111111	1
RHO GTPases Activate Rhotekin and Rhophilins (WP3384)	0.858504	RHOA	0.111111	1
Signaling by Leptin (WP3374)	0.858504	STAT5B	0.111111	1
Regulation of toll-like receptor signaling pathway (WP1449)	0.859895	MAP2K7,PTPN6,FBXW5,CD40,PELI1,MAPK9,PIK3CG,TRAF3,CD180,IFNAR1,CHUK,RNF41,CASP8,RBCK1,BTK,IRAK1,IKBKB,CYLD,PIK3CD,IKBKE,TLR1,TLR9,MAPK1	0.163121	1
Extracellular vesicle-mediated signaling in recipient cells (WP2870)	0.864454	TGFB1,TGFBR1,TGFBR3,TGFBR2	0.133333	1
RANKL/RANK Signaling Pathway (WP2018)	0.867541	MAP2K7,CDC42,MAPK9,TRAF3,CHUK,IKBKB,LYN,MAPK1	0.145455	1
Structural Pathway of Interleukin 1 (IL-1) (WP2637)	0.868519	MAP2K7,MKNK2,MAPK9,CHUK,IRAK1,IKBKB,MAPK1	0.142857	1
ACE Inhibitor Pathway (WP554)	0.872533	TGFB1,CMA1	0.117647	1
RHO GTPases Activate ROCKs (WP3365)	0.872533	RHOA,MYH9	0.117647	1
Type II interferon signaling (IFNG) (WP619)	0.874637	OAS1,PRKCD,CIITA,JAK1,IFIT2	0.135135	1
MAP kinase activation in TLR cascade (WP2792)	0.874643	MAP2K7,MAPK9,IRAK1	0.125	1
Notch Signaling Pathway (WP61)	0.879568	LCK,NCSTN,HES1,RING1,NOTCH2,HDAC1,DTX1,MAML2,ADAM17	0.145161	1
Integrated Lung Cancer Pathway (WP2512)	0.880005	MED1,REL,RIPK3,CHUK,ITGAV,IKBKB,BIRC3,CSK,CTSH,IKBKE,MAPK1	0.148649	1
BMAL1:CLOCK,NPAS2 activates circadian gene expression (WP3355)	0.881198	CRTC1,TBL1XR1,CLOCK,DBP	0.129032	1
IL17 signaling pathway (WP2112)	0.881198	TRAF3,JAK1,IKBKB,MAPK1	0.129032	1
Interleukin-1 signaling (WP1839)	0.881198	PELI1,CHUK,IRAK1,IKBKB	0.129032	1
Corticotropin-releasing hormone (WP2355)	0.883271	TGFB1,RHOA,MAPK9,PRKCD,PARP1,PRKCQ,GNB1,GNB2,GNAI2,RAP1B,PRKCB,BCL2,MAPK1,GRK6	0.152174	1
Immunoregulatory interactions between a Lymphoid and a non-Lymphoid cell (WP1829)	0.883271	ICAM2,SLAMF6,CD96,SELL,KLRB1,KLRB1,CLEC2D,SIGLEC10,CD22,CD19,CD226,CD33,HLA-G,NCR1	0.152174	1
Ligand-independent caspase activation via DCC (WP3317)	0.886151	APPL1	0.1	1
Mammary gland development pathway - Involution (Stage 4 of 4) (WP2815)	0.886151	TP53	0.1	1
Neurotoxicity of clostridium toxins (WP2665)	0.886151	VAMP2	0.1	1
Hedgehog 'off' state (WP3316)	0.901926	PRKACB,FUZ,IFT52,RPS27A,PRKAR1A,ADCY3,PSME1,SUFU,ADCY7,MKS1,TTC21B,IFT172,IFT88,OFD1,UBA52	0.15	1
DNA Damage Response (only ATM dependent) (WP710)	0.90405	TCF7,TGFB1,DVL3,CDC42,RHOA,MAPK9,PIK3CG,PIK3C2B,ABL1,CCNG2,LDLR,PIK3R4,RAC2,PIK3CD,BCL2,TP53,MAPK1	0.151786	1
Signaling by FGFR1 (WP3335)	0.905015	RPS27A,STAT5B,ZMYM2,LRRFIP1,TRIM24,MAPK1,UBA52	0.134615	1
Melatonin metabolism and effects (WP3298)	0.907018	CALM1,CLOCK,FOXO1	0.115385	1
TAK1 activates NFkB by phosphorylation and activation of IKKs complex (WP2656)	0.907018	CHUK,IRAK1,IKBKB	0.115385	1
Golgi to ER Retrograde Transport (WP3554)	0.908399	COPB1	0.0909091	1
Nucleotide GPCRs (WP80)	0.908399	LPAR6	0.0909091	1
Serotonin Transporter Activity (WP1455)	0.908399	ITGB3	0.0909091	1
Signaling by NOTCH3 (WP2722)	0.908399	NCSTN	0.0909091	1
Signaling by NOTCH4 (WP2721)	0.908399	NCSTN	0.0909091	1
Signaling Pathways in Glioblastoma (WP2261)	0.908647	ARAF,MAP2K7,PIK3CG,NF1,PRKCD,PIK3C2B,PRKCQ,PIK3CD,FOXO1,PRKCB,TP53,MAPK1	0.144578	1
Factors involved in megakaryocyte development and platelet production (WP1815)	0.909118	PRKACB,CDC42,PRKAR1A,ABL1,CAPZB,HDAC1,DOCK11,KDM1A,JMJD1C,DOCK10,SH2B3,PHF21A,TP53,CAPZA1	0.147368	1
Cargo concentration in the ER (WP3560)	0.909356	GOSR2,CTSC,SEC24C,PREB	0.121212	1
ROS production in response to bacteria (WP3551)	0.909356	TCIRG1,NCF1,ATP6V1C1,NCF4	0.121212	1
SREBP signalling (WP1982)	0.909491	SREBF1,SREBF2,SCD,MBTPS1,LDLR,SEC24C,INSIG1,IDI1,NR1H2,HMGCS1	0.140845	1
Nucleotide Metabolism (WP404)	0.909682	RRM2B,PRPS2	0.105263	1
Toll-like Receptor Signaling Pathway (WP75)	0.916942	MAP2K7,CD40,MAPK9,PIK3CG,TRAF3,IFNAR1,CHUK,CASP8,IRAK1,IKBKB,PIK3CD,IKBKE,TLR1,TLR9,MAPK1	0.147059	1
Resolution of Abasic Sites (AP sites) (WP3345)	0.921075	PARP1,OGG1,PARP2,SMUG1	0.117647	1
Signaling by ERBB4 (WP2781)	0.921075	NCSTN,RPS27A,ADAM17,UBA52	0.117647	1
ISG15 antiviral mechanism (WP2672)	0.921374	EIF4G2,RPS27A,EIF4A2,RAE1,JAK1,EIF4G3,DDX58,UBA52	0.133333	1
NOD pathway (WP1433)	0.924118	ACAP1,CHUK,CASP8,IKBKB,AIM2	0.121951	1
The citric acid (TCA) cycle and respiratory electron transport (WP2766)	0.924118	IDH3G,SDHA,IDH3B,PDHA1,PDP2	0.121951	1
Nanomaterial induced apoptosis (WP2507)	0.924197	CASP8,MCL1	0.1	1
Iron metabolism in placenta (WP2007)	0.926301	MCOLN1	0.0833333	1
Mecp2 and Associated Rett Syndrome (WP3584)	0.928114	MEF2C,HNRNPH1,NF1,GABRR2,REST,HNRNPF	0.125	1
MicroRNAs in cardiomyocyte hypertrophy (WP1544)	0.930037	CALM1,TGFB1,MAP2K7,HDAC9,RHOA,PIK3CG,HDAC7,CHUK,LRP6,IKBKB,PIK3CD,IKBKE,PRKCB,MAPK1	0.142857	1
Interferon gamma signaling (WP1836)	0.930827	OAS1,PTPN6,PRKCD,CIITA,TRIM26,JAK1,TRIM5,TRIM14,HLA-G,TRIM5,TRIM68,TRIM5	0.139535	1
EGF/EGFR Signaling Pathway (WP437)	0.93117	MEF2C,CDC42,VAV2,MAPK9,STAT5B,PRKCD,CBLB,MAP3K2,INPP5D,ELK4,PIK3C2B,ABL1,JAK1,IQGAP1,MEF2A,CSK,AP2B1,MAP4K1,ARHGEF1,SH3KBP1,FOXO1,PRKCB,CFL1,PTK2B,MAPK1	0.153374	1
tRNA Aminoacylation (WP1938)	0.933396	HARS2,AARS2,TARS2,VARS2,SARS2	0.119048	1
Glycerophospholipid Biosynthetic Pathway (WP2533)	0.936489	PCYT2,CDS2	0.0952381	1
Glycogen Metabolism (WP500)	0.940514	CALM1,GYS1,PHKG2,PPP2R3B	0.111111	1
TOR Signaling (WP1471)	0.940514	CDC42,DDIT4,ULK3,IDI1	0.111111	1
Cytosolic iron-sulfur cluster assembly (WP2690)	0.940706	NDOR1	0.0769231	1
Dopamine metabolism (WP2436)	0.940706	PRKACB	0.0769231	1
Platelet Adhesion to exposed collagen (WP1883)	0.940706	LYN	0.0769231	1
Signaling by Activin (WP2791)	0.940706	ACVR1B	0.0769231	1
AMPK Signaling (WP1403)	0.941265	GYS1,PRKACB,SREBF1,PIK3CG,CRTC2,EEF2,PIK3CD,TP53,STRADA	0.130435	1
IL-6 signaling pathway (WP364)	0.941644	PRKCD,JAK1,HDAC1,TYK2,MAPK1	0.116279	1
Leptin signaling pathway (WP2034)	0.945439	CDC42,RHOA,REL,STAT5B,CHUK,JAK1,KHDRBS1,IKBKB,FOXO1,MAPK1	0.131579	1
Integrin-mediated Cell Adhesion (WP185)	0.94672	ARAF,CDC42,VAV2,ITGB3,CAPN7,PAK2,ITGAV,TLN1,VASP,CSK,RAC2,RAPGEF1,RAP1B,MAPK1	0.138614	1
Fatty Acid Biosynthesis (WP357)	0.946874	SCD,MECR	0.0909091	1
Globo Sphingolipid Metabolism (WP1424)	0.946874	ST6GAL1,ST8SIA1	0.0909091	1
Nicotine Activity on Dopaminergic Neurons (WP1602)	0.946874	GNB1,PPP1CA	0.0909091	1
Zinc homeostasis (WP3529)	0.948499	SLC30A4,SLC30A5,SLC30A6,SLC39A10	0.108108	1
Cytosolic sensors of pathogen-associated DNA (WP2794)	0.949699	RIPK3,CHUK,POLR3A,LRRFIP1,POLR3C,POLR3E,IKBKB,IFI16	0.125	1
Transcriptional regulation of white adipocyte differentiation (WP2751)	0.950897	TGFB1,MED16,MED1,MED23,SREBF2,HELZ2,TBL1XR1,TGS1,SMARCD3,CDK19	0.12987	1
Irinotecan Pathway (WP229)	0.952296	NPC1	0.0714286	1
Apoptosis Modulation and Signaling (WP1772)	0.953117	BLK,TRAF3,TNFRSF25,CASP8,DFFB,IRAK1,IKBKB,BIRC3,MCL1,BMF,BCL2,TP53	0.133333	1
Apoptosis (WP254)	0.954334	TRAF3,LTA,TNFRSF25,CHUK,CASP8,DFFB,IKBKB,BIRC3,MCL1,BCL2,TP53	0.130952	1
Metastatic brain tumor (WP2249)	0.955628	CDC42,TP53	0.0869565	1
Processing of Capped Intronless Pre-mRNA (WP1890)	0.955628	CPSF7,CPSF3	0.0869565	1
PIP3 activates AKT signaling (WP2653)	0.955869	LCK,CHUK,TNRC6C,CD28,THEM4,CD19,TRAT1,PIK3CD,AGO1,FOXO1	0.128205	1
XBP1(S) activates chaperone genes (WP3472)	0.956475	GOSR2,CXXC1,SERP1,TLN1,PREB,PLA2G4B	0.115385	1
Thrombin signalling through proteinase activated receptors (PARs) (WP1929)	0.957482	GNB1,GNB2,MAPK1	0.0967742	1
Sphingolipid metabolism (WP2788)	0.957777	CSNK1G2,PSAP,ALDH3A2,CERS2,CTSA,HEXB,CERS5,CERS6,UGCG	0.125	1
Nucleotide Excision Repair (WP1980)	0.959204	UBE2I,XAB2,RPS27A,ERCC4,PARP1,ACTB,RNF111,INO80,PARP2,MCRS1,HMGN1,NFRKB,ERCC6,ELL,UBA52	0.136364	1
Regulation of Microtubule Cytoskeleton (WP2038)	0.96115	CDC42,DPYSL2,TRIO,MARK2,ABL1	0.108696	1
Fertilization (WP2697)	0.961622	HVCN1	0.0666667	1
Prolactin receptor signaling (WP2678)	0.961622	STAT5B	0.0666667	1
IL1 and megakaryotyces in obesity (WP2865)	0.96299	IRAK1,TLR1	0.0833333	1
Methionine De Novo and Salvage Pathway (WP3580)	0.96299	MRI1,SMS	0.0833333	1
Signaling by ERBB2 (WP2780)	0.96383	RPS27A,RNF41,UBA52	0.09375	1
Allograft Rejection (WP2328)	0.96449	TGFB1,CD40,HLA-DOA,CD28,CASP8,IL2RA,HLA-DMB,HLA-DOB,CXCR5,HLA-G	0.125	1
Insulin Signaling (WP481)	0.964508	MAP2K7,GYS1,SRF,MYO1C,MAPK9,PIK3CG,VAMP2,PRKCD,CBLB,MAP3K2,MAP4K2,MAP4K4,PRKCQ,CAP1,IKBKB,PIK3R4,RAC2,MAP4K1,RAPGEF1,PIK3CD,FOXO1,PRKCB,MAPK1	0.14375	1
Wnt Signaling Pathway (WP428)	0.964571	DVL3,RHOA,MAPK9,PRKCD,PRKCQ,LRP6,LDLR,PRKCB	0.119403	1
Hematopoietic Stem Cell Differentiation (WP2849)	0.966186	ACVR1B,FLI1,ITGB3,NCKAP1L,RUNX1	0.106383	1
NGF signalling via TRKA from the plasma membrane (WP1873)	0.966346	MEF2C,RHOA,MEF2A,DUSP4,DNM2,AP2B1,KIDINS220,RAPGEF1,MAPK1	0.121622	1
Ligand-dependent caspase activation (WP3358)	0.969126	CASP8	0.0625	1
Metabolism of Angiotensinogen to Angiotensins (WP2729)	0.969126	CMA1	0.0625	1
Quercetin and Nf-kB/ AP-1 Induced Cell Apoptosis (WP2435)	0.969126	IKBKB	0.0625	1
ATF4 activates genes (WP2753)	0.96917	PARN,EXOSC3	0.08	1
Alpha 6 Beta 4 signaling pathway (WP244)	0.969278	RHOA,PRKCD,MAPK1	0.0909091	1
BDNF signaling pathway (WP2380)	0.970119	CRTC1,MEF2C,CDC42,VAV2,NCF1,MAPK9,STAT5B,PRKCD,DPYSL2,MAP3K2,CHUK,MEF2A,IKBKB,EEF2,KIDINS220,KCNA3,ADAM17,CFL1,PTK2B,MAPK1	0.138889	1
ErbB Signaling Pathway (WP673)	0.970611	ARAF,MAP2K7,ABL1,FOXO1,TP53,MAPK1	0.109091	1
Diurnally Regulated Genes with Circadian Orthologs (WP410)	0.970613	DAZAP2,EIF4G2,ZFR,CLOCK,IDI1	0.104167	1
Integrated Cancer Pathway (WP1971)	0.970613	CASP8,JAK1,ATR,BCL2,TP53	0.104167	1
ER to Golgi Anterograde Transport (WP3542)	0.971542	GOSR2,SCFD1,SEC24C,PREB	0.097561	1
Androgen receptor signaling pathway (WP138)	0.973169	CDC42,RHOA,UBE2I,ZNF318,KAT5,PIAS2,PRDX1,HDAC1,KDM1A,BMF,FOXO1	0.123596	1
Prolactin Signaling Pathway (WP2037)	0.973314	PTPN6,VAV2,MAPK9,PIK3CG,STAT5B,YWHAZ,JAK1,TEC,MAPK1	0.118421	1
p38 MAPK Signaling Pathway (WP400)	0.973942	CDC42,TGFBR1,HMGN1	0.0882353	1
TGF-beta Receptor Signaling (WP560)	0.974292	TGFB1,TGFBR1,MAPK9,JAK1,TGFBR3,TGFBR2	0.107143	1
Regulation of beta-cell development (WP3513)	0.97435	HES1,FOXO1	0.0769231	1
Energy dependent regulation of mTOR by LKB1-AMPK (WP2748)	0.975163	STRADA	0.0588235	1
Mitochondrial LC-Fatty Acid Beta-Oxidation (WP368)	0.975163	ACSF2	0.0588235	1
Polycystic Kidney Disease Pathway (WP2571)	0.975163	IKBKB	0.0588235	1
Prostate Cancer (WP2263)	0.977842	SMARCD1,CASP8,JAK1,SMARCD3,ATR,MAP4K1,RAPGEF1,RAP1B,BCL2,PTK2B,TP53,MAPK1,ARID1B,SMARCD2	0.127273	1
Imatinib Resistance in Chronic Myeloid Leukemia (WP2946)	0.977899	BCL11A,SLC4A7,CSF1R,ABL1,LYN	0.1	1
Signaling by FGFR3 (WP3336)	0.977929	RPS27A,MAPK1,UBA52	0.0857143	1
GABA synthesis, release, reuptake and degradation (WP2685)	0.98002	VAMP2	0.0555556	1
Miscellaneous transport and binding events (WP3320)	0.98002	ADD3	0.0555556	1
Signaling by NODAL (WP2675)	0.98002	ACVR1B	0.0555556	1
ABC-family proteins mediated transport (WP1780)	0.982043	PEX3,ABCG1,ABCB8,ABCC10	0.0909091	1
Integration of energy metabolism (WP1831)	0.982768	PRKACB,SLC25A5,PRKAR1A,ADCY3,VAMP2,AHCYL1,GNB1,GNB2,IQGAP1,ADCY7,ARL2BP,GNAI2,ITPR3	0.122642	1
TNF alpha Signaling Pathway (WP231)	0.982826	MAP2K7,REL,MAPK9,RIPK3,MAP4K2,CHUK,CASP8,IKBKB,BIRC3,PTPRCAP,MAPK1	0.11828	1
Signaling by Insulin receptor (WP1913)	0.982831	TCIRG1,ATP6AP1,ATP6V1C1,THEM4,PIK3R4,TLR9,MAPK1	0.106061	1
TSH signaling pathway (WP2032)	0.982831	GNAI3,ADCY3,JAK1,GNB1,GNAI2,RAP1B,MAPK1	0.106061	1
Primary Focal Segmental Glomerulosclerosis FSGS (WP2572)	0.983042	TGFB1,ITGB3,MYH9,ITGAV,TLN1,LRP6,SMARCAL1,CD2AP	0.109589	1
Lipid digestion, mobilization, and transport (WP2764)	0.983469	LMF1,PRKACB,ABCG1,LDLR,PPP1CA	0.0961538	1
Mitochondrial protein import (WP2717)	0.983469	IDH3G,TIMM44,TAZ,TIMM21,COQ2	0.0961538	1
Apoptosis Modulation by HSP70 (WP384)	0.983928	CASP8	0.0526316	1
Peroxisomal lipid metabolism (WP1878)	0.983928	ACOX3	0.0526316	1
Signaling by Hippo (WP2714)	0.983928	MOB1A	0.0526316	1
TarBasePathway (WP1992)	0.983928	SRF	0.0526316	1
Neurotransmitter Release Cycle (WP1871)	0.984228	VAMP2,GLS,LIN7C	0.0810811	1
Rac1/Pak1/p38/MMP-2 pathway (WP3303)	0.984962	MAPK9,STAT5B,CHUK,IKBKB,FOXO1,TP53,MAPK1	0.104478	1
TP53 Regulates Metabolic Genes (WP3349)	0.985066	DDIT4,YWHAZ,RRM2B,COX7A2L,GLS,PRDX1,SESN3,TP53	0.108108	1
Gap junction trafficking and regulation (WP1820)	0.985323	DNM2,MYO6	0.0689655	1
Chromatin modifying enzymes (WP3362)	0.985393	ATXN7,SAP18,ELP3,ELP2,KAT5,SUPT20H,HDAC1,CLOCK,ACTB,MCRS1,USP22,ATXN7L3,MORF4L1,MSL2	0.122807	1
Glycerophospholipid biosynthesis (WP2740)	0.986349	AGPAT3,TAZ,PCYT2,ETNK1,MBOAT1,GPD1L,LCLAT1,SLC44A2,CDS2,CPNE1,PLA2G4B	0.115789	1
Signaling by FGFR4 (WP3334)	0.986691	RPS27A,MAPK1,UBA52	0.0789474	1
Heart Development (WP1591)	0.986876	MEF2C,SRF,NFATC3,MAPK1	0.0869565	1
Inositol phosphate metabolism (WP2741)	0.986876	OCRL,CALM1,INPP5D,INPP4B	0.0869565	1
Wnt Signaling Pathway and Pluripotency (WP399)	0.986942	TCF7,DVL3,RHOA,MAPK9,PRKCD,PRKCQ,LRP6,LDLR,ZBTB33,PRKCB,TP53,PPP2R3B	0.117647	1
Hypertrophy Model (WP516)	0.987071	WDR1	0.05	1
Urea cycle and metabolism of amino groups (WP497)	0.987071	SMS	0.05	1
Copper homeostasis (WP3286)	0.987697	MTF2,BACE1,FOXO1,ADAM17,TP53	0.0925926	1
Prostaglandin Synthesis and Regulation (WP98)	0.987839	ANXA6,PTGER1	0.0666667	1
Cell surface interactions at the vascular wall (WP1794)	0.987848	LCK,PTPN6,CD48,ITGB3,PPIL2,INPP5D,ATP1B1,SELL,ITGAV,ATP1B3,LYN	0.114583	1
SUMOylation of DNA damage response and repair proteins (WP3327)	0.988503	UBE2I,HDAC7,RING1,RNF2,PARP1,RAE1,PHC1	0.101449	1
Regulation of mRNA stability by proteins that bind AU-rich elements (WP2733)	0.988589	TNPO1,RPS27A,PRKCD,DCP1A,PSME1,YWHAZ,PARN,EXOSC3,UBA52	0.108434	1
ATM Signaling Pathway (WP2516)	0.988782	MAPK9,ABL1,TP53	0.0769231	1
Elastic fibre formation (WP2666)	0.988782	TGFB1,ITGB3,ITGAV	0.0769231	1
Calcium Regulation in the Cardiac Cell (WP536)	0.989376	GNAI3,CALM1,PRKACB,ANXA6,PRKAR1A,ADCY3,ATP2A3,PRKCD,YWHAZ,ATP1B1,PRKCQ,GNB1,GNB2,ADCY7,ATP1B3,GNAI2,ITPR3,PRKCB,GRK6	0.127517	1
miR-targeted genes in leukocytes - TarBase (WP2003)	0.989376	GYS1,SNX6,CDK5RAP3,MPDU1,CD164,ARHGDIA,VPS39,ADAR,CAP1,SH3BGRL3,CTSC,GNAI2,UNC93B1,MCL1,ARID4B,WDR11,DCAF7,RFT1,BCL2	0.127517	1
Amino acid synthesis and interconversion (transamination) (WP3564)	0.9896	GLS	0.047619	1
Regulation of Insulin-like Growth Factor (IGF) transport and uptake by Insulin-like Growth Factor Binding Proteins (IGFBPs) (WP2799)	0.9896	IGFBP4	0.047619	1
DNA Double Strand Break Response (WP3543)	0.989869	PPP5C,UBE2I,EYA2,RPS27A,KAT5,ABL1,TP53,UBA52	0.103896	1
Bladder Cancer (WP2828)	0.989932	TP53,MAPK1	0.0645161	1
Host Interactions with Influenza Factors (WP2771)	0.989932	TGFB1,RAE1	0.0645161	1
Processing of Capped Intron-Containing Pre-mRNA (WP1889)	0.99037	PTBP1,HNRNPH1,SUGP1,HNRNPL,SRSF6,PRPF8,SRSF5,HNRNPK,METTL3,SF3B2,SF3B1,RAE1,SF3B3,CPSF7,CDC40,HNRNPF,HNRNPA1,CPSF3,PCBP2	0.126667	1
Signaling by Type 1 Insulin-like Growth Factor 1 Receptor (IGF1R) (WP2677)	0.990555	THEM4,PIK3R4,TLR9	0.075	1
MHC class II antigen presentation (WP2679)	0.991118	HLA-DOA,CD74,DNM2,AP2B1,HLA-DMB,SEC24C,HLA-DOB,AP1S3	0.102564	1
Angiogenesis overview (WP1993)	0.991581	CDC42,IQGAP1,WAS,PIK3CD,PTK2B,MAPK1	0.09375	1
Endochondral Ossification (WP474)	0.991581	CALM1,TGFB1,MEF2C,STAT5B,IFT88,HMGCS1	0.09375	1
Complement Activation (WP545)	0.991635	CD55	0.0454545	1
Constitutive Androstane Receptor Pathway (WP2875)	0.991672	DNAJC7,FOXO1	0.0625	1
Hypothetical Network for Drug Addiction (WP666)	0.991672	NISCH,MAPK1	0.0625	1
Monoamine Transport (WP727)	0.991672	ITGB3,FBXO32	0.0625	1
Signaling by PDGF (WP1916)	0.991672	STAT5B,RAPGEF1	0.0625	1
Regulation of Apoptosis (WP1896)	0.993088	RPS27A,PSME1,PAK2,UBA52	0.08	1
Endothelin Pathways (WP2197)	0.993117	CALM1,MAPK1	0.0606061	1
Fluoropyrimidine Activity (WP1601)	0.993117	SMUG1,TP53	0.0606061	1
Nanoparticle triggered autophagic cell death (WP2509)	0.993272	BCL2	0.0434783	1
Hair Follicle Development: Induction (Part 1 of 3) (WP2804)	0.993326	CHUK,LRP6,IKBKB	0.0714286	1
Histone Modifications (WP2369)	0.993704	EHMT2,EED,SETD6,SMYD5,SETD5,SETD7	0.0909091	1
Human Complement System (WP2806)	0.993994	GNAI3,ICAM2,FCER2,CD40,ITGB3,CD55,SELL,CD19,WAS,GNAI2	0.105263	1
Fatty acid, triacylglycerol, and ketone body metabolism (WP1817)	0.994077	AGPAT3,ACSF3,ACOT2,SCD,HSD17B12,THEM4,AGK,ELOVL6,GPD1L,LCLAT1,ACSF2	0.107843	1
Synaptic Vesicle Pathway (WP2267)	0.994127	VAMP2,SLC38A1,DNM2,AP2B1	0.0784314	1
Integrated Breast Cancer Pathway (WP1984)	0.994176	ARAF,CDC42,TGFBR1,ZNF655,GDI1,NF1,CHUK,CASP8,ABL1,JAK1,HDAC1,ATR,TGFBR2,USP38,FOXO1,BCL2,TP53,MAPK1,RASGRP3	0.122581	1
miR-targeted genes in adipocytes - TarBase (WP2001)	0.994316	CAP1,TGFBR2	0.0588235	1
Pregnane X Receptor pathway (WP2876)	0.994316	DNAJC7,FOXO1	0.0588235	1
Signaling by FGFR2 (WP3338)	0.994397	RPS27A,MAPK1,UBA52	0.0697674	1
Angiogenesis (WP1539)	0.994588	MAPK1	0.0416667	1
Triacylglyceride Synthesis (WP325)	0.994588	AGPAT3	0.0416667	1
Myometrial Relaxation and Contraction Pathways (WP289)	0.994745	CALM1,CNN2,PRKACB,IGFBP4,PRKAR1A,ADCY3,ATP2A3,PRKCD,YWHAZ,PRKCQ,GNB1,ACTB,GNB2,ADCY7,DGKZ,ITPR3,PRKCB,ACTG1,GRK6	0.121795	1
Arrhythmogenic Right Ventricular Cardiomyopathy (WP2118)	0.994995	TCF7,ACTN1,ITGB3,ITGAV,SGCB,ACTB,ACTG1	0.0933333	1
Beta-catenin independent WNT signaling (WP3558)	0.99526	TCF7,CALM1,DVL3,RHOA,PFN1,RPS27A,PSME1,TNRC6C,GNB1,GNB2,RAC2,PPP3R1,AP2B1,AGO1,ITPR3,PRKCB,UBA52	0.118056	1
Eukaryotic Transcription Initiation (WP405)	0.995301	GTF2E1,POLR1E,POLR3E	0.0681818	1
Signaling by Retinoic Acid (WP3323)	0.995301	RDH14,RDH5,PDHA1	0.0681818	1
Protein folding (WP1892)	0.995309	ACTB,CCT2	0.0571429	1
DNA Damage Response (WP707)	0.995311	RAD17,RRM2B,CASP8,ABL1,ATR,TP53	0.0882353	1
O-linked glycosylation (WP3315)	0.995342	B3GNT5,ST6GAL1,ADAMTS10,GALNT6,GALNT12,ADAMTS6,B3GNTL1,B3GNT8,ADAMTS14,GALNT4	0.103093	1
L1CAM interactions (WP1843)	0.995369	VAV2,SPTBN1,ITGB3,DPYSL2,ITGAV,MSN,AP2B1,EZR,MAPK1	0.1	1
MAPK6/MAPK4 signaling (WP3307)	0.995369	PRKACB,CDC42,RPS27A,PSME1,PAK2,TNRC6C,AGO1,FOXO1,UBA52	0.1	1
Differentiation of white and brown adipocyte (WP2895)	0.995647	PLAC8	0.04	1
Sulfur amino acid metabolism (WP3574)	0.995647	MRI1	0.04	1
Oxidative Stress Induced Senescence (WP3404)	0.996056	MAP2K7,MAPK9,RPS27A,RING1,TNRC6C,MAP4K4,RNF2,EED,PHC1,AGO1,TP53,MAPK1,UBA52	0.109244	1
Metabolism of steroid hormones and vitamin D (WP2749)	0.996131	HSD17B12,SRD5A3	0.0555556	1
Translocation of GLUT4 to the plasma membrane (WP2777)	0.996392	CALM1,MYO1C,VAMP2,EXOC2,YWHAZ	0.0806452	1
Regulation of lipid metabolism by Peroxisome proliferator-activated receptor alpha (PPARalpha) (WP2797)	0.996434	MED16,MED1,MED23,SREBF2,ESRRA,HELZ2,TBL1XR1,TGS1,SMARCD3,CLOCK,CDK19,HMGCS1	0.106195	1
Detoxification of Reactive Oxygen Species (WP2824)	0.996499	PRDX1	0.0384615	1
Glycosaminoglycan metabolism (WP2743)	0.9965	SGSH,SLC35B3,HEXB,EXT2,GPC2,GLCE,SLC35D2,IDUA,IDS,GXYLT1,NDST1,CHST3,HS3ST3B1	0.108333	1
RNA Polymerase I, RNA Polymerase III, and Mitochondrial Transcription (WP1905)	0.996582	TFAM,BRF1,EHMT2,CHD3,TWISTNB,POLR3A,POLR3C,POLR1E,SNAPC3,HDAC1,POLR3E,SNAPC4,MTERF1,ERCC6,TAF1B,MTA2,TAF1A	0.115646	1
Aryl Hydrocarbon Receptor Pathway (WP2873)	0.996704	TGFB1,HES1,MYOF	0.0652174	1
DNA Damage Bypass (WP1803)	0.996704	RPS27A,POLI,UBA52	0.0652174	1
Tryptophan metabolism (WP465)	0.996704	HAAO,ALDH3A2,KYNU	0.0652174	1
NCAM signaling for neurite out-growth (WP1866)	0.996811	SPTBN1,MAPK1	0.0540541	1
mTOR signalling (WP3318)	0.997184	EIF4B	0.037037	1
Metabolism of non-coding RNA (WP2715)	0.997243	WDR77,RAE1,TGS1	0.0638298	1
Hedgehog ligand biogenesis (WP3401)	0.997371	RPS27A,PSME1,HHAT,ADAM17,UBA52	0.078125	1
Proteasome Degradation (WP183)	0.997371	UBA1,UBE2D1,PSME1,HLA-G,UBE2D2	0.078125	1
Amyotrophic lateral sclerosis (ALS) (WP2447)	0.997373	BCL2,TP53	0.0526316	1
Collagen degradation (WP2708)	0.997373	ADAM17,COL23A1	0.0526316	1
Nuclear Receptors (WP170)	0.997373	ESRRA,NR1H2	0.0526316	1
Transport of inorganic cations/anions and amino acids/oligopeptides (WP1936)	0.997635	SLC12A7,SLC4A7,SLC38A1,SLC12A6,SLC6A6,SLC9A7,SLC43A2,SLC17A5,SLC9A6	0.0947368	1
One Carbon Metabolism (WP241)	0.997736	MTFMT	0.0357143	1
Metabolism of water-soluble vitamins and cofactors (WP1857)	0.997742	PANK3,PPCS,MMAB,NADSYN1,HLCS,FLAD1,PPCDC,LMBRD1	0.0909091	1
Histidine, lysine, phenylalanine, tyrosine, proline and tryptophan catabolism (WP3573)	0.997838	HAAO,KYNU	0.0512821	1
Focal Adhesion (WP306)	0.997961	ARAF,CDC42,RHOA,BLK,ACTN1,MAPK9,PIK3CG,ITGB3,PAK2,ITGAV,TLN1,ACTB,VASP,BIRC3,PIK3R4,RAC2,RAPGEF1,PIK3CD,RAP1B,TXK,BCL2,ACTG1,MAPK1	0.120419	1
Cell Differentiation - Index (WP2029)	0.998075	MEF2C,SRF,MEF2A	0.0612245	1
NIK--&gt;noncanonical NF-kB signaling (WP3545)	0.998172	RPS27A,PSME1,CHUK,UBA52	0.0689655	1
Cytokines and Inflammatory Response (WP530)	0.998179	TGFB1	0.0344828	1
One Carbon Metabolism (WP3530)	0.998179	MTFMT	0.0344828	1
miR-targeted genes in squamous cell - TarBase (WP2006)	0.998258	GYS1,ATP6V1C1,HES1,SLC38A1,AKAP8,PDCD4,CTDSP1,HSD17B12,ADAR,SH3BGRL3,MTPN,CBFB,TGFBR2,GNAI2,DHX57,CSDE1,ARFIP1	0.111111	1
Platelet homeostasis (WP1885)	0.998375	PTPN6,ATP2A3,GNB1,GNB2,ITPR3	0.0746269	1
Dopaminergic Neurogenesis (WP2855)	0.998536	TGFB1	0.0333333	1
mRNA Capping (WP1861)	0.998536	SUPT5H	0.0333333	1
Surfactant metabolism (WP3579)	0.998536	CTSH	0.0333333	1
Iron uptake and transport (WP2670)	0.998598	CLCN4,TCIRG1,MCOLN1,TRPV2,ATP6AP1,RPS27A,ATP2A3,ATP6V1C1,GABRR2,ATP9B,NEDD4L,ATP1B1,TRPM1,ATP13A1,ATP1B3,ATP1A1,ANO8,TTYH3,ATP13A2,MCOLN3,ATP11B,OSTM1,TRPC4AP,TPCN2,ANO6,UBA52	0.121495	1
Visual phototransduction (WP2776)	0.998653	CALM1,FNTA,RDH5,PRKCQ,GNB1,LDLR,AKR1B10	0.0833333	1
TNFR2 non-canonical NF-kB pathway (WP3398)	0.9987	TRAF3,PSME1,BIRC3,TNFRSF13C	0.0666667	1
Statin Pathway (WP430)	0.998822	LDLR	0.0322581	1
tRNA processing in the nucleus (WP3552)	0.998883	C2orf49,TRNT1,RAE1	0.0576923	1
Cellular response to heat stress (WP3395)	0.999003	DNAJC7,HSPA4,RAE1,DNAJC2,ATR,CCAR2,MAPK1	0.0813953	1
miRNAs involved in DNA damage response (WP1545)	0.999012	ABL1,TP53	0.0465116	1
Vitamin A and Carotenoid Metabolism (WP716)	0.999012	RDH5,MAPK1	0.0465116	1
Ovarian Infertility Genes (WP34)	0.999053	MLH1	0.03125	1
Trans-sulfuration and one carbon metabolism (WP2525)	0.999053	AHCYL1	0.03125	1
RHO GTPases Activate Formins (WP3379)	0.999057	DVL3,CDC42,RHOA,SRF,PFN1,EVL,ACTB,RCC2,FMNL1,ACTG1	0.0917431	1
Endoderm Differentiation (WP2853)	0.999155	TCF7,TGFB1,TNRC6C,DUSP4,JARID2	0.0704225	1
Glucocorticoid Receptor Pathway (WP2880)	0.999155	B3GNT5,TGFBR3,BIRC3,ABHD2,LRRC8A	0.0704225	1
RAF/MAP kinase cascade (WP2735)	0.999292	ARAF,CALM1,PPP5C,SPTBN1,RPS27A,ITGB3,NF1,PSME1,IL2RA,APBB1IP,RASGRP1,TLN1,JAK1,IQGAP1,IL2RG,DUSP4,CSK,RASA2,RASAL3,RAP1B,MAPK1,RASGRP3,UBA52	0.114428	1
Bile acid and bile salt metabolism (WP1788)	0.999388	CYP27A1	0.0294118	1
Degradation of the extracellular matrix (WP2774)	0.999388	NCSTN	0.0294118	1
Integrin cell surface interactions (WP1833)	0.999453	ICAM2,ITGB3,ITGAV,COL23A1	0.0615385	1
Muscle contraction (WP1864)	0.999453	CALM1,ANXA6,TLN1,TMOD3	0.0615385	1
Aryl Hydrocarbon Receptor (WP2586)	0.999454	NF1,MAPK1	0.0434783	1
APC/C-mediated degradation of cell cycle proteins (WP3557)	0.999461	UBE2D1,RPS27A,PSME1,ANAPC2,CDC16,UBA52	0.0731707	1
Degradation of beta-catenin by the destruction complex (WP2773)	0.999461	TCF7,RPS27A,PSME1,TLE4,HDAC1,UBA52	0.0731707	1
Meiotic synapsis (WP2731)	0.999486	TINF2,UBE2I,TERF2,ATR,SUN2	0.0675676	1
Host Interactions of HIV factors (WP2684)	0.999503	LCK,SLC25A5,RPS27A,PSME1,PAK2,CD28,RAE1,AP2B1,ELMO1,AP1S3,UBA52	0.0909091	1
Complement cascade (WP1798)	0.999508	CD55	0.0285714	1
Class I MHC mediated antigen processing &amp; presentation (WP3577)	0.999598	UBA1,NCF1,WSB1,UBE2D1,RPS27A,ERAP1,PSME1,CBLB,UBE2J2,TAPBP,NEDD4L,RNF41,UBE2W,KLHL20,ANAPC2,ITGAV,RBCK1,RNF34,RNF111,ASB13,CDC16,CTSS,SEC24C,UFL1,TRIM39,ASB8,DTX3L,TRAF7,HLA-G,NCF4,UBA52,UBE2D2	0.120755	1
Nuclear Receptors in Lipid Metabolism and Toxicity (WP299)	0.999604	ABCG1	0.0277778	1
Differentiation Pathway (WP2848)	0.999633	TGFB1,CSF1R	0.0416667	1
Neurotransmitter Receptor Binding And Downstream Transmission In The Postsynaptic Cell (WP2754)	0.999642	GNAI3,CALM1,PRKACB,ADCY3,GABRR2,GNB1,GNB2,ADCY7,GNAI2,MYO6,PRKCB,MAPK1,PICK1	0.0942029	1
Transport of glucose and other sugars, bile salts and organic acids, metal ions and amine compounds (WP1935)	0.999664	SLC2A9,SLC16A7,SLC30A5,RUNX1,SLC30A6,SLC39A10,SLC6A6,SLC44A2	0.0792079	1
Potassium Channels (WP2669)	0.999693	KCNAB2,GNB1,GNB2	0.0508475	1
Hedgehog 'on' state (WP3313)	0.999717	RPS27A,PSME1,SUFU,ULK3,DZIP1,UBA52	0.0697674	1
miRNA Regulation of DNA Damage Response (WP1530)	0.999717	RAD17,RRM2B,CASP8,ABL1,ATR,TP53	0.0697674	1
Striated Muscle Contraction (WP383)	0.999744	ACTG1	0.0263158	1
Cell Differentiation - meta (WP2023)	0.999746	MEF2C,SRF,MEF2A	0.05	1
Parkin-Ubiquitin Proteasomal System pathway (WP2359)	0.999841	UBA1,HSPA4,UBE2J2,CASP8	0.0555556	1
Oxidation by Cytochrome P450 (WP43)	0.999855	CYP4F8,CYP27A1,CYB5B	0.047619	1
Cardiac Progenitor Differentiation (WP2406)	0.999865	TGFB1,MEF2C	0.0377358	1
Vitamin B12 Metabolism (WP1533)	0.999865	MMAB,LDLR	0.0377358	1
RNA Polymerase II Transcription (WP1906)	0.999866	SUPT5H,SRSF6,SRSF5,GTF2E1,CPSF7,CDC40,CPSF3,ELL	0.0747664	1
HDR through Homologous Recombination (HR) or Single Strand Annealing (SSA) (WP3567)	0.999878	UBE2I,RPS27A,RAD17,ERCC4,MUS81,KAT5,ABL1,ATR,SIRT6,EME2,UBA52	0.0839695	1
Peptide GPCRs (WP24)	0.999889	CCR9,CCR7,CXCR5,CXCR6	0.0540541	1
Alzheimers Disease (WP2059)	0.999889	CALM1,NCSTN,ATP2A3,CASP8,BACE1,PPP3R1,ITPR3,ADAM17,TP53,MAPK1	0.0806452	1
DNA Replication (WP466)	0.999893	UBA52	0.0238095	1
Activated PKN1 stimulates transcription of AR (androgen receptor) regulated genes KLK2 and KLK3 (WP3397)	0.999901	KDM4C,KDM1A,PKN1	0.0461538	1
Neural Crest Differentiation (WP2064)	0.999905	DVL3,HDAC9,HDAC7,HES1,NOTCH2,HDAC1,ETS1	0.0693069	1
Hexose transport (WP1828)	0.999914	RAE1	0.0232558	1
Macroautophagy (WP3348)	0.999918	CHMP2B,GABARAP,PIK3R4	0.0454545	1
Senescence-Associated Secretory Phenotype (SASP) (WP3391)	0.999919	EHMT2,UBE2D1,RPS27A,ANAPC2,CDC16,MAPK1,UBA52	0.0686275	1
Metabolism of nucleotides (WP1851)	0.999923	RRM2B,NUDT16,NUDT15,TK2	0.0526316	1
Cell Cycle (WP179)	0.999931	TGFB1,YWHAZ,HDAC7,ABL1,HDAC1,ATR,TP53	0.0679612	1
Amyloid formation (WP3547)	0.999932	GGA2,BACE1,GGA1	0.0447761	1
Folate Metabolism (WP176)	0.999944	LDLR,FLAD1,TP53	0.0441176	1
Metabolism of carbohydrates (WP1848)	0.999944	CALM1,GYS1,PRKACB,SLC25A11,RPS27A,GAA,PRPS2,RAE1,PHKG2,PGLS,GALT,UBA52	0.0833333	1
NoRC negatively regulates rRNA expression (WP3305)	0.99995	TWISTNB,SAP18,POLR1E,HDAC1,ARID4B,TAF1B,TAF1A	0.0666667	1
Senescence and Autophagy in Cancer (WP615)	0.99995	TGFB1,GABARAP,FKBP8,BCL2,TP53,MAPK1,IFI16	0.0666667	1
Retinoblastoma (RB) in Cancer (WP2446)	0.999953	ZNF655,SMARCA2,ABL1,HDAC1,TP53	0.0568182	1
DNA Damage/Telomere Stress Induced Senescence (WP3565)	0.999955	TINF2,KAT5,TERF2,TP53	0.0506329	1
Preimplantation Embryo (WP3527)	0.99996	ESRRA,ATP1A1	0.0338983	1
Selenium Metabolism and Selenoproteins (WP28)	0.999964	SARS2	0.0212766	1
PRC2 methylates histones and DNA (WP3312)	0.999968	MTF2,EED,JARID2	0.0422535	1
Glycolysis and Gluconeogenesis (WP534)	0.999977	PDHA1	0.0204082	1
Cell junction organization (WP1793)	0.999982	ACTN1,VASP,ARHGEF6,CDH24	0.047619	1
Mitotic G2-G2/M phases (WP1859)	0.999984	RPS27A,TUBGCP4,CEP63,TUBGCP5,OFD1,TUBG2,UBA52	0.0625	1
Regulation of DNA replication (WP1898)	0.999985	RPS27A,PSME1,UBA52	0.04	1
Defensins (WP2671)	0.999988	TLR1	0.0192308	1
Mesodermal Commitment Pathway (WP2857)	0.999988	SRF,PRKAR1A,EXT2	0.0394737	1
Adipogenesis (WP236)	0.999989	TGFB1,MEF2C,ID3,SREBF1,STAT5B,SCD,KLF7,MEF2A,FOXO1	0.0687023	1
Hair Follicle Development: Cytodifferentiation (Part 3 of 3) (WP2840)	0.99999	TGFB1,NOTCH2,BCL11B,ADAM17	0.045977	1
SIRT1 negatively regulates rRNA Expression (WP3364)	0.99999	TAF1B,TAF1A	0.030303	1
Extracellular matrix organization (WP2703)	0.999992	TGFB1,ITGB3,ITGAV	0.0384615	1
Collagen biosynthesis and modifying enzymes (WP2725)	0.999992	COL23A1	0.0185185	1
M/G1 Transition (WP2785)	0.999993	RPS27A,PSME1,UBA52	0.0379747	1
G1 to S cell cycle control (WP45)	0.999994	CCNG2,TP53	0.0294118	1
Selenium Micronutrient Network (WP15)	0.999994	KYNU,PRDX1,LDLR,FLAD1	0.0444444	1
Assembly of the primary cilium (WP3498)	0.999995	TNPO1,CLUAP1,IFT52,EXOC2,CEP97,BBS4,CEP63,CCT2,MKS1,TTC21B,IFT172,IFT88,OFD1,TMEM67	0.0795455	1
Nonhomologous End-Joining (NHEJ) (WP3550)	0.999996	POLM,KAT5	0.0285714	1
Arachidonic acid metabolism (WP2650)	0.999996	CYP4F8	0.0175439	1
Circadian rythm related genes (WP3594)	0.999996	CRTC1,ID3,MAPK9,RPS27A,SREBF1,METTL3,HDAC1,CLOCK,CCAR2,EGR3,CIPC,PPP1CA,MYBBP1A,TP53,DBP,RAI1,UBA52	0.0845771	1
Parkinsons Disease Pathway (WP2371)	0.999997	UBA1,UBE2J2	0.028169	1
Metabolism of polyamines (WP3555)	0.999997	MRI1,PSME1,SMS	0.0361446	1
Complement and Coagulation Cascades (WP558)	0.999998	CD55	0.0166667	1
Oxidative phosphorylation (WP623)	0.999998	ATP6AP1	0.0166667	1
SIDS Susceptibility Pathways (WP706)	0.999998	HDAC9,PRKACB,MEF2C,SPTBN1,PRKAR1A,VAMP2,YWHAZ,HES1,HDAC1,REST,GPD1L	0.06875	1
miR-targeted genes in epithelium - TarBase (WP2002)	0.999999	TRMT1,PPP5C,SNX6,PTBP1,CDK5RAP3,MPDU1,CD164,SYPL1,HES1,SNAP29,SLC38A1,ARHGDIA,CTDSP1,HSD17B12,VPS39,SERP1,NOTCH2,ADAR,DHX15,CLOCK,MTPN,CTSC,BACE1,RCN2,TGFBR2,GNAI2,UNC93B1,BRI3BP,WDR11,DMTF1,DCAF7,LCLAT1,CSDE1	0.102167	1
miR-targeted genes in muscle cell - TarBase (WP2005)	0.999999	ACVR1B,SNX6,EHMT2,SRF,CDK5RAP3,CD164,SYPL1,AP3B1,SLC4A7,ATP6V1C1,HES1,SNAP29,SLC38A1,PDCD4,ARHGDIA,PTPRJ,HSD17B12,VPS39,SERP1,NOTCH2,ADAR,SH3BGRL3,DHX15,CLOCK,MTPN,CTSC,CBFB,BACE1,RCN2,TGFBR2,COIL,GNPNAT1,MCL1,TM6SF1,ARID4B,WDR11,DMTF1,RFT1,LCLAT1,BCL2,CSDE1,LRRC8A	0.109091	1
Spinal Cord Injury (WP2431)	0.999999	TGFB1,CDC42,RHOA,LTB,TP53,MAPK1	0.0508475	1
Mitochondrial translation (WP3310)	0.999999	MRPL24,MRPL37,MTFMT	0.0340909	1
miR-targeted genes in lymphocytes - TarBase (WP2004)	0.999999	TRMT1,PPP5C,GYS1,SNX6,PTBP1,EHMT2,CDK5RAP3,MPDU1,CD164,SYPL1,AP3B1,SLC4A7,ATP6V1C1,SNAP29,SLC38A1,AKAP8,PDCD4,ARHGDIA,PTPRJ,HSD17B12,VPS39,SERP1,NOTCH2,ADAR,THEM4,CAP1,SH3BGRL3,DHX15,CLOCK,RBM19,MTPN,CTSC,CBFB,BACE1,RCN2,TGFBR2,GNAI2,PPP3R1,COIL,DHX57,UNC93B1,GNPNAT1,BRI3BP,MCL1,TM6SF1,ARID4B,WDR11,DMTF1,DCAF7,RFT1,LCLAT1,BCL2,CSDE1,ARFIP1,LRRC8A	0.116525	1
HIV Life Cycle (WP2658)	0.999999	SUPT5H,CHMP2B,RPS27A,GTF2E1,NEDD4L,RAE1,ELL,UBA52	0.0583942	1
Telomere Maintenance (WP1928)	0.999999	TINF2,TERF2	0.0253165	1
Mitotic Prophase (WP2654)	0.999999	RAE1,NEK9,ENSA,PRKCB,MAPK1	0.0442478	1
Synthesis of DNA (WP1925)	1	RPS27A,PSME1,UBA52	0.0306122	1
Phase 1 - Functionalization of compounds (WP1879)	1	CYP4F8,CYP27A1	0.0227273	1
Electron Transport Chain (WP111)	1	SLC25A5,SDHA,COX7A2L	0.0291262	1
Cell Cycle Checkpoints (WP1775)	1	UBE2D1,RPS27A,RAD17,PSME1,YWHAZ,KAT5,ANAPC2,ATR,CDC16,TP53,UBA52	0.0607735	1
Integrated Pancreatic Cancer Pathway (WP2377)	1	TGFB1,TGFBR1,BRF1,MAPK9,FKBP3,CHUK,CASP8,ABL1,DFFB,BCL2,TP53,MAPK1	0.0625	1
Mitotic G1-G1/S phases (WP1858)	1	RPS27A,PSME1,HDAC1,UBA52,PPP2R3B	0.0390625	1
Meiotic recombination (WP2698)	1	MLH1	0.0117647	1
NRF2 pathway (WP2884)	1	TGFB1,SLC2A9,SLC39A10,PRDX1,SLC6A6,TGFBR2	0.0410959	1
TCF dependent signaling in response to WNT (WP3339)	1	TCF7,DVL3,CSNK1G2,RPS27A,PSME1,YWHAZ,TLE4,TNKS2,KAT5,HDAC1,LRP6,BCL9,CHD8,SOX4,UBA52	0.0655022	1
Gene Silencing by RNA (WP3571)	1	TNRC6C,RAE1,AGO1,TSNAX	0.03125	1
Ectoderm Differentiation (WP2858)	1	LY6E,ZBTB7B,MKS1,ARHGAP15,PDE7A	0.0359712	1
S Phase (WP2772)	1	RPS27A,PSME1,UBA52	0.0243902	1
Phase II conjugation (WP1880)	1	SLC35B3	0.0102041	1
Respiratory electron transport, ATP synthesis by chemiosmotic coupling, and heat production by uncoupling proteins. (WP1902)	1	SDHA,COX7A2L	0.0173913	1
Mitotic Metaphase and Anaphase (WP2757)	1	UBE2D1,PSME1,ANAPC2,ANKLE2,CDC16,RCC2	0.0368098	1
GPCRs, Other (WP117)	1	S1PR1	0.00990099	1
Gastrin-CREB signalling pathway via PKC and MAPK (WP2664)	1	PTGER1,TRIO,GNB1,GNB2,LPAR6,TBXA2R,MAPK1	0.0402299	1
Mitotic Prometaphase (WP2652)	1	RCC2	0.00952381	1
Metapathway biotransformation (WP702)	1	CYP4F8,CYP27A1,KCNAB2,NDST1,CHST3,AKR1B10,HS3ST3B1	0.0391061	1
Generic Transcription Pathway (WP1822)	1	ZNF655,ZNF420,MED16,MED1,MED23,ZNF839,ZNF263,ESRRA,ZNF202,ZNF282,NOTCH2,MAML2,ZNF2,ZNF692,ZNF597,KRBA1,ZNF354C,ZNF747,ZNF740,ZNF169,PRDM7,ZNF317,ZNF429,ZNF426,NR1H2,ZNF398,ZFP28,ZNF420,ZKSCAN7,ZNF34,ZNF429,ZNF775	0.0810127	1
Vitamin D Receptor Pathway (WP2877)	1	TGFB1,CD40,SATB1,PRKCQ,RASGRP1,FOXO1,SERPINB1	0.0374332	1
Nuclear Receptors Meta-Pathway (WP2882)	1	TGFB1,SLC2A9,DNAJC7,SREBF1,HES1,B3GNT5,SCD,SLC39A10,PRDX1,TGFBR3,SLC6A6,BIRC3,TGFBR2,ABHD2,FOXO1,MYOF,LRRC8A	0.0529595	1
Abacavir transport and metabolism (WP2712)	1		0	1
Activation of Matrix Metalloproteinases (WP2769)	1		0	1
Aflatoxin activation and detoxification (WP3306)	1		0	1
Aflatoxin B1 metabolism (WP699)	1		0	1
Alanine and aspartate metabolism (WP106)	1		0	1
alpha-linolenic (omega3) and linoleic (omega6) acid metabolism (WP2724)	1		0	1
Amine-derived hormones (WP3548)	1		0	1
Amino acid conjugation of benzoic acid (WP521)	1		0	1
Arachidonate Epoxygenase / Epoxide Hydrolase (WP678)	1		0	1
Aripiprazole Metabolic Pathway (WP2640)	1		0	1
Arylamine metabolism (WP694)	1		0	1
Assembly of collagen fibrils and other multimeric structures (WP2798)	1		0	1
ATF6-alpha activates chaperone genes (WP2655)	1		0	1
Benzo(a)pyrene metabolism (WP696)	1		0	1
Binding and Uptake of Ligands by Scavenger Receptors (WP2784)	1		0	1
Biogenic Amine Synthesis (WP550)	1		0	1
Blood Clotting Cascade (WP272)	1		0	1
BMI1 (WP2612)	1		0	1
BMP Signalling and Regulation (WP1425)	1		0	1
Butyrate-induced histone acetylation (WP2366)	1		0	1
Catalytic cycle of mammalian FMOs (WP688)	1		0	1
Codeine and Morphine Metabolism (WP1604)	1		0	1
Colchicine Metabolic Pathway (WP2536)	1		0	1
Cori Cycle (WP1946)	1		0	1
DDX1 as a regulatory component of the Drosha microprocessor (WP2942)	1		0	1
Demo (WP3590)	1		0	1
Demo_complete (WP3418)	1		0	1
Demo_step3 (WP3539)	1		0	1
Depolarization of the Presynaptic Terminal Triggers the Opening of Calcium Channels (WP1800)	1		0	1
Diclofenac Metabolic Pathway (WP2491)	1		0	1
Dissolution of Fibrin Clot (WP1802)	1		0	1
DNA Damage Reversal (WP1804)	1		0	1
DNA methylation (WP3359)	1		0	1
Drug Induction of Bile Acid Pathway (WP2289)	1		0	1
DSCAM interactions (WP1808)	1		0	1
Effects of Nitric Oxide (WP1995)	1		0	1
Eicosanoid Synthesis (WP167)	1		0	1
eIF5A regulation in response to inhibition of the nuclear export system (WP3302)	1		0	1
Erythrocytes take up carbon dioxide and release oxygen (WP2744)	1		0	1
Erythrocytes take up oxygen and release carbon dioxide (WP2681)	1		0	1
Estrogen metabolism (WP697)	1		0	1
Estrogen Receptor Pathway (WP2881)	1		0	1
EV release from cardiac cells and their functional effects (WP3297)	1		0	1
Farnesoid X Receptor Pathway (WP2879)	1		0	1
Fatty Acid Beta Oxidation (WP143)	1		0	1
Fatty Acid Omega Oxidation (WP206)	1		0	1
Felbamate Metabolism (WP2816)	1		0	1
Folate-Alcohol and Cancer Pathway (WP1589)	1		0	1
Formation of Fibrin Clot (Clotting Cascade) (WP1818)	1		0	1
Gastric acid production (WP2596)	1		0	1
Gastric Cancer Network 1 (WP2361)	1		0	1
Gastric Histamine Release (WP2598)	1		0	1
Gastric pepsin release (WP2601)	1		0	1
Glucocorticoid &amp; Mineralcorticoid Metabolism (WP237)	1		0	1
Glucuronidation (WP698)	1		0	1
Glutathione metabolism (WP100)	1		0	1
Glycine Metabolism (WP1495)	1		0	1
Glyoxylate metabolism and glycine degradation (WP3562)	1		0	1
GPCR downstream signaling (WP1824)	1	GNAI3,CDC42,RHOA,VAV2,PTGER1,PIK3CG,ADCY3,ARHGEF3,PRKCD,TRIO,FGD2,IL2RA,PRKCQ,JAK1,GNB1,CCR9,GNB2,ARHGEF6,IL2RG,ARHGAP4,ADCY7,GNAI2,RAC2,LPAR6,TBXA2R,PLEKHG2,CCR7,FGD3,PIK3CD,ARHGEF1,ARHGEF11,S1PR1,CXCR5,CXCR6,CNR2	0.0405093	1
GPCR ligand binding (WP1825)	1	PSAP,PTGER1,CD55,GNB1,CCR9,GNB2,LPAR6,TBXA2R,CCR7,S1PR1,CXCR5,CXCR6,CNR2	0.0300926	1
GPCRs, Class A Rhodopsin-like (WP455)	1	PTGER1,CCR9,LPAR6,TBXA2R,CCR7,CXCR5,CNR2,GPR174	0.0304183	1
GPCRs, Class B Secretin-like (WP334)	1		0	1
GPCRs, Class C Metabotropic glutamate, pheromone (WP501)	1		0	1
Hair Follicle Development: Organogenesis (Part 2 of 3) (WP2839)	1		0	1
Heme Biosynthesis (WP561)	1		0	1
Heroin metabolism (WP2645)	1		0	1
Homologous recombination (WP186)	1		0	1
Hypoxia-mediated EMT and Stemness (WP2943)	1		0	1
Incretin synthesis, secretion, and inactivation (WP2728)	1		0	1
Insulin-like Growth Factor-2 mRNA Binding Proteins (IGF2BPs/IMPs/VICKZs) bind RNA (WP1789)	1		0	1
Interleukin-1 processing (WP1838)	1		0	1
Kinesins (WP1842)	1		0	1
Latent infection of Homo sapiens with Mycobacterium tuberculosis (WP2700)	1		0	1
let-7 inhibition of ES cell reprogramming (WP3299)	1		0	1
LGI-ADAM interactions (WP3392)	1		0	1
Lidocaine metabolism (WP2646)	1		0	1
Lipid storage and perilipins in skeletal muscle (WP2887)	1		0	1
MAPK targets/ Nuclear events mediated by MAP kinases (WP1845)	1		0	1
Matrix Metalloproteinases (WP129)	1		0	1
Melanin biosynthesis (WP3377)	1		0	1
Metabolism of porphyrins (WP1852)	1		0	1
Methionine IG (WP3532)	1		0	1
Methylation Pathways (WP704)	1		0	1
miR-517 relationship with ARCN1 and USP1 (WP3596)	1		0	1
miRNA Biogenesis (WP2338)	1		0	1
miRNA targets in ECM and membrane receptors (WP2911)	1		0	1
Mismatch Repair (WP3381)	1		0	1
Mitochondrial iron-sulfur cluster biogenesis (WP2702)	1		0	1
Mitophagy (WP3549)	1		0	1
Mitotic Telophase/Cytokinesis (WP2765)	1		0	1
Monoamine GPCRs (WP58)	1		0	1
Multi Drug Resistance Protein 1 (Glycoprotein 1) Regulation (WP2489)	1		0	1
Neurotransmitter Clearance In The Synaptic Cleft (WP1870)	1		0	1
Nicotine Activity on Chromaffin Cells (WP1603)	1		0	1
Nicotine Metabolism (WP1600)	1		0	1
Non-homologous end joining (WP438)	1		0	1
NOTCH1 regulation of human endothelial cell calcification (WP3413)	1		0	1
Nucleosome assembly (WP1874)	1		0	1
One carbon donor (WP2190)	1		0	1
Oxidative Stress (WP408)	1		0	1
Passive transport by Aquaporins (WP1877)	1		0	1
Peptide hormone biosynthesis (WP2691)	1		0	1
Peroxisomal beta-oxidation of tetracosanoyl-CoA (WP1941)	1		0	1
Platelet Aggregation (Plug Formation) (WP1884)	1		0	1
Polyol Pathway (WP690)	1		0	1
POU5F1 (OCT4), SOX2, NANOG activate genes related to proliferation (WP3333)	1		0	1
POU5F1 (OCT4), SOX2, NANOG repress genes related to differentiation (WP3382)	1		0	1
PPAR Alpha Pathway (WP2878)	1		0	1
Reversible hydration of carbon dioxide (WP2770)	1		0	1
RNA interference (WP2805)	1		0	1
Secretion of Hydrochloric Acid in Parietal Cells (WP2597)	1		0	1
Serotonin Receptor 2 and STAT3 Signaling (WP733)	1		0	1
Signaling by BMP (WP2760)	1		0	1
Sleep regulation (WP3591)	1		0	1
Steroid Biosynthesis (WP496)	1		0	1
Sulfation Biotransformation Reaction (WP692)	1		0	1
Sulindac Metabolic Pathway (WP2542)	1		0	1
Synthesis and Degradation of Ketone Bodies (WP311)	1		0	1
Synthesis of wybutosine at G37 of tRNA(Phe) (WP3553)	1		0	1
Synthesis, secretion, and deacylation of Ghrelin (WP3436)	1		0	1
Tamoxifen metabolism (WP691)	1		0	1
TCA and Urea cycles (WP1945)	1		0	1
Thyroxine (Thyroid Hormone) Production (WP1981)	1		0	1
Toll Like Receptor 3 (TLR3) Cascade (WP3352)	1		0	1
Trans-sulfuration pathway (WP2333)	1		0	1
Transcriptional activation by NRF2 (WP3)	1		0	1
Transcriptional regulation of pluripotent stem cells (WP2821)	1		0	1
Transmission across Electrical Synapses (WP1934)	1		0	1
Transport of glycerol from adipocytes to the liver by Aquaporins (WP1926)	1		0	1
WNT ligand biogenesis and trafficking (WP2790)	1		0	1

## Sheet: Positive.memory.NZO.only
module.name	p.val	overlapping.genes	module.overlapping.ratio	adj.p
Eukaryotic Translation Initiation (WP1812)	3.63032e-07	RPL13,RPL8,EIF2B2,RPS9,RPS25,RPS5,EIF3D,RPL19,EIF3H,RPLP2,RPL14,EIF3J,RPS6,RPS3,EIF3F,RPS19,RPL21,RPL37,RPS2,RPL18A,RPS8,RPS27,EIF3K,EIF3B,RPL38,RPL32,RPL11,EIF4A1,RPL3,RPL35A,RPL26,RPL34,RPL35,RPS15,EIF3G,RPL31,UBA52,RPL24	0.336283	0.000138567
Eukaryotic Translation Elongation (WP1811)	4.13017e-07	RPL13,RPL8,RPS9,RPS25,RPS5,RPL19,RPLP2,RPL14,EEF1B2,RPS6,RPS3,RPS19,RPL21,RPL37,RPS2,RPL18A,RPS8,RPS27,EEF1D,RPL38,RPL32,RPL11,RPL3,RPL35A,RPL26,RPL34,RPL35,RPS15,EEF1G,RPL31,UBA52,RPL24	0.363636	0.000138567
Eukaryotic Translation Termination (WP1813)	2.58008e-06	RPL13,RPL8,RPS9,RPS25,RPS5,RPL19,RPLP2,RPL14,RPS6,RPS3,APEH,RPS19,RPL21,RPL37,RPS2,RPL18A,RPS8,RPS27,RPL38,RPL32,RPL11,RPL3,RPL35A,RPL26,RPL34,RPL35,RPS15,RPL31,UBA52,RPL24	0.348837	0.000577077
Cytoplasmic Ribosomal Proteins (WP477)	1.71984e-05	RPL13,RPL8,RPS9,RPS25,RPS5,RPL19,RPLP2,RPL14,RPS6,RPS3,RPS19,RPL21,RPL37,RPS2,RPL18A,RPS8,RPS27,RPL38,RPL32,RPL11,RPL3,RPL35A,RPL26,RPL34,RPL35,RPS15,RPL31,UBA52,RPL24	0.325843	0.00284281
SRP-dependent cotranslational protein targeting to membrane (WP2737)	2.11834e-05	RPL13,RPL8,RPS9,SRP14,RPS25,RPS5,RPL19,SRP68,RPLP2,RPL14,RPN2,RPS6,RPS3,RPS19,RPL21,RPL37,RPS2,RPL18A,RPS8,RPS27,SEC61B,RPL38,RPL32,RPL11,RPL3,RPL35A,RPL26,RPL34,RPL35,RPS15,RPL31,UBA52,RPL24	0.305556	0.00284281
Nonsense-Mediated Decay (NMD) (WP2710)	0.000275987	RPL13,RPL8,RPS9,RPS25,RPS5,RPL19,RPLP2,RPL14,RPS6,RPS3,RNPS1,RPS19,RPL21,RPL37,RPS2,RPL18A,RPS8,RPS27,RPL38,RPL32,RPL11,RPL3,RPL35A,RPL26,RPL34,RPL35,RPS15,RPL31,UBA52,RPL24	0.280374	0.0308645
Influenza Life Cycle (WP2683)	0.00175147	RPL13,RPL8,RPS9,HNRNPA0,RPS25,RPS5,RPL19,POLR2H,POLR2D,RPLP2,RPL14,CLTA,RPS6,RPS3,POLR2C,RNPS1,SNRPD2,RPS19,RPL21,RPL37,RPS2,RPL18A,POLR2K,RPS8,RPS27,NUP188,POM121,PCBP2,SNRPG,RPL38,RPL32,RPL11,RPL3,RPL35A,RPL26,RPL34,RPL35,RPS15,POLR2G,RPL31,UBA52,RPL24	0.230769	0.167891
Mitochondrial protein import (WP2717)	0.00253895	CS,PAM16,SAMM50,CYC1,TIMM10,GRPEL1,TIMM17B,SLC25A4,TOMM6,GFER,HSCB,TIMM8A,TIMM17A,MTX1,TIMM10B,TOMM20	0.307692	0.212955
Mitochondrial translation (WP3310)	0.00369195	MRPL10,MRPL2,MRPL4,MRPL22,MRPL36,MRPS30,MRPL14,MRPS18A,MRPL28,MRPL11,MRRF,MRPL51,MRPL46,GADD45GIP1,MRPL34,MRPL55,MRPS34,MRPS35,MRPS28,MRPS12,MRPS16,AURKAIP1,TUFM	0.261364	0.275255
Nucleotide Metabolism (WP404)	0.0502056	IMPDH1,SRM,NME2,PRPS1,OAZ1,POLD1	0.315789	1
Translation Factors (WP107)	0.0644718	EIF2B2,EIF3D,EIF3H,EEF1B2,EIF3J,EIF6,EIF3F,EEF1D,EIF3B,EIF4A1,EIF3G,EEF1G	0.235294	1
Mitochondrial LC-Fatty Acid Beta-Oxidation (WP368)	0.0935521	ACADVL,PECR,SCP2,ACADS,ACSF2	0.294118	1
Signalling by NGF (WP1976)	0.0983144	SQSTM1,UBB,BAD,ARHGDIA,MAGED1,TRAF6,BCL2L11,FURIN,PSENEN,RIPK2,UBA52	0.22449	1
Eukaryotic Transcription Initiation (WP405)	0.104678	POLR3D,POLR2H,POLR3H,ERCC3,POLR1B,POLR1D,POLR2C,POLR2K,TAF7,POLR2G	0.227273	1
GABA synthesis, release, reuptake and degradation (WP2685)	0.114502	STX1A,HSPA8,VAMP2,RAB3A,ALDH5A1	0.277778	1
Mitophagy (WP3549)	0.114502	SQSTM1,MAP1LC3A,MFN2,TOMM6,TOMM20	0.277778	1
Methionine De Novo and Salvage Pathway (WP3580)	0.131825	SRM,ADI1,AHCY,AHCY,ALDH7A1,MTAP	0.25	1
Protein folding (WP1892)	0.134515	TBCB,PFDN6,PFDN1,ARL2,TUBA4A,CCT7,TBCA,TUBA1A	0.228571	1
TCR signaling (WP1927)	0.135899	CD3G,LCP2,PSMB1,PSMA2,PSMD3,PSMB6,UBB,PSMB5,PSMB8,ZAP70,PRKCQ,TRAF6,BCL10,PSMB2,LAT,CD3E,CD3D,CSK,RIPK2,PSMB3,UBA52	0.189189	1
Uptake and function of anthrax toxins (WP3390)	0.135956	CALM1,MAP2K1,FURIN	0.333333	1
NIK--&gt;noncanonical NF-kB signaling (WP3545)	0.139186	RELB,PSMB1,PSMA2,PSMD3,PSMB6,UBB,MAP3K14,PSMB5,PSMB8,PSMB2,PSMB3,UBA52	0.206897	1
Degradation of beta-catenin by the destruction complex (WP2773)	0.145404	AXIN2,TCF7,TLE1,PSMB1,PSMA2,PSMD3,PSMB6,UBB,PSMB5,RBX1,PSMB8,PSMB2,PPP2R5D,FRAT1,PSMB3,UBA52	0.195122	1
Synthesis and Degradation of Ketone Bodies (WP311)	0.160594	ACAT1,BDH1	0.4	1
Respiratory electron transport, ATP synthesis by chemiosmotic coupling, and heat production by uncoupling proteins. (WP1902)	0.175348	NDUFA9,NDUFB2,NDUFS7,NDUFS4,NDUFB9,CYC1,COX14,COX7A2L,NDUFA8,NDUFA4,ETFA,NDUFA3,NDUFA13,COX6B1,UQCRFS1,COX6A1,UQCRQ,UQCRH,NDUFAF3,NDUFB6,COX16	0.182609	1
Detoxification of Reactive Oxygen Species (WP2824)	0.175598	TXN2,ATOX1,TXNRD1,SOD1,PRDX6,NUDT2	0.230769	1
Nucleotide Excision Repair (WP1980)	0.187833	XAB2,UBB,POLD2,POLR2H,RBX1,POLR2D,ERCC3,CHD1L,INO80B,RUVBL1,XPC,COPS7A,POLR2C,COPS4,POLD1,AQR,POLR2K,ELL,POLR2G,UBA52	0.181818	1
POU5F1 (OCT4), SOX2, NANOG activate genes related to proliferation (WP3333)	0.188684	POLR2H,POLR2D,POLR2C,POLR2K,POLR2G	0.238095	1
Regulation of Apoptosis (WP1896)	0.195143	PSMB1,PSMA2,PSMD3,PSMB6,UBB,PSMB5,PSMB8,PSMB2,PSMB3,UBA52	0.2	1
Signaling by EGFR (WP1910)	0.211871	AP2S1,UBB,HRAS,CLTA,PXN,LRIG1,ARHGEF7,CSK,UBA52	0.2	1
Trans-sulfuration pathway (WP2333)	0.214265	AHCY,AHCY,MPST	0.272727	1
Fatty Acid Biosynthesis (WP357)	0.216508	ACLY,ECHS1,PECR,ACSS2,ACAA2	0.227273	1
DNA Damage Reversal (WP1804)	0.218177	ASCC2,ASCC1	0.333333	1
Activation of gene expression by SREBF (SREBP) (WP2706)	0.224368	MVD,RXRA,NFYA,NFYC,LSS,MVK	0.214286	1
Fatty Acid Beta Oxidation (WP143)	0.228629	GCDH,ACADVL,ECHS1,PNPLA2,ACSS2,ACADS,ACAT1	0.205882	1
MFAP5-mediated ovarian cancer cell motility and invasiveness (WP3301)	0.256351	PTK2,PRKCQ,ITPR3	0.25	1
TNFR2 non-canonical NF-kB pathway (WP3398)	0.266271	PSMB1,PSMA2,PSMD3,PSMB6,MAP3K14,PSMB5,TNFRSF12A,PSMB8,PSMB2,CD40LG,PSMB3	0.183333	1
Butyrate-induced histone acetylation (WP2366)	0.273658	ACLY	0.5	1
mRNA Capping (WP1861)	0.276901	POLR2H,POLR2D,ERCC3,POLR2C,POLR2K,POLR2G	0.2	1
Non-homologous end joining (WP438)	0.277075	XRCC4,XRCC5	0.285714	1
Pentose Phosphate Pathway (WP134)	0.277075	TKT,PGLS	0.285714	1
Dopamine metabolism (WP2436)	0.2994	PRKACB,PRKACA,SOD1	0.230769	1
Serotonin Receptor 4/6/7 and NR3C Signaling (WP734)	0.305448	MAP2K1,SRF,GNAS,EGR1	0.210526	1
RNA Polymerase II Transcription (WP1906)	0.312745	NELFB,SUPT4H1,POLR2H,POLR2D,ERCC3,TAF3,POLR2C,CPSF1,RNPS1,DHX38,TAF10,LSM11,POLR2K,TAF9B,LSM10,SNRPG,ELL,POLR2G	0.168224	1
EBV LMP1 signaling (WP262)	0.341245	MAP3K3,MAP3K14,TRAF6,TRADD	0.2	1
Proteasome Degradation (WP183)	0.342961	PSMB1,PSMA2,PSMD3,PSMB6,UBB,PSMB5,PSMB8,RPN2,PSMB2,HLA-G,PSMB3	0.171875	1
Transcriptional regulation of pluripotent stem cells (WP2821)	0.368341	POLR2H,POLR2D,POLR2C,POLR2K,POLR2G	0.185185	1
HIV Life Cycle (WP2658)	0.370502	NELFB,UBB,SUPT4H1,POLR2H,XRCC4,POLR2D,ERCC3,TAF3,XRCC5,FURIN,POLR2C,VPS4A,CHMP2A,TAF10,CXCR4,POLR2K,TAF9B,NUP188,POM121,ELL,POLR2G,UBA52	0.160584	1
Glycerophospholipid Biosynthetic Pathway (WP2533)	0.377141	PGS1,PI4K2A,PIP5K1A,CDIPT	0.190476	1
Cholesterol Biosynthesis (WP197)	0.38589	MVD,LSS,MVK	0.2	1
Hedgehog 'on' state (WP3313)	0.391425	PSMB1,PSMA2,PSMD3,PSMB6,KIF3A,UBB,PSMB5,RBX1,PSMB8,PSMB2,GAS8,ARRB2,PSMB3,UBA52	0.162791	1
Mismatch repair (WP531)	0.3927	MSH2,POLD1	0.222222	1
Nifedipine Activity (WP259)	0.3927	MAP2K1,SOD1	0.222222	1
Signaling by the B Cell Receptor (BCR) (WP2746)	0.40362	CALM1,PSMB1,PSMA2,PSMD3,PSMB6,UBB,PSMB5,PSMB8,HRAS,DAPP1,PPP3CA,BCL10,PSMB2,NFKBIB,FKBP1A,ITPR3,PSMB3,UBA52	0.159292	1
Cori Cycle (WP1946)	0.428301	GPI,PGK1,LDHA	0.1875	1
MAP3K8 (TPL2)-dependent MAPK1/3 activation (WP3576)	0.428301	MAP2K1,UBB,UBA52	0.1875	1
ATF6-alpha activates chaperone genes (WP2655)	0.447408	NFYA,NFYC	0.2	1
Neurotoxicity of clostridium toxins (WP2665)	0.447408	STX1A,VAMP2	0.2	1
Vitamin D Metabolism (WP1531)	0.447408	RXRA,RXRB	0.2	1
Processing of Capped Intronless Pre-mRNA (WP1890)	0.448067	CPSF1,LSM11,LSM10,SNRPG	0.173913	1
Electron Transport Chain (WP111)	0.455773	NDUFA9,NDUFB2,NDUFS7,NDUFS4,NDUFB9,COX7A2L,NDUFA8,NDUFA4,SLC25A4,NDUFA3,COX6B1,UQCRFS1,COX6A1,UQCRQ,UQCRH,NDUFB6	0.15534	1
Metabolism of polyamines (WP3555)	0.456286	SRM,PSMB1,PSMA2,PSMD3,PSMB6,ADI1,PSMB5,PSMB8,PSMB2,OAZ1,MTAP,PSMB3,ASS1	0.156627	1
Regulation of mRNA stability by proteins that bind AU-rich elements (WP2733)	0.456286	PSMB1,HSPA8,PSMA2,PSMD3,PSMB6,UBB,ZFP36L1,PSMB5,PSMB8,PSMB2,EXOSC2,PSMB3,UBA52	0.156627	1
Signaling by NOTCH2 (WP2718)	0.461535	UBB,MIB2,PSENEN,MAML1,UBA52	0.166667	1
Beta-catenin independent WNT signaling (WP3558)	0.467931	AXIN2,TCF7,CALM1,MOV10,AP2S1,PSMB1,PSMA2,PSMD3,PSMB6,UBB,DVL2,PSMB5,PSMB8,PPP3CA,CLTA,PSMB2,RAC2,ITPR3,ARRB2,GNG5,PSMB3,UBA52	0.152778	1
Metabolism of porphyrins (WP1852)	0.469614	BLVRA,ALAS1,COX10	0.176471	1
Peroxisomal beta-oxidation of tetracosanoyl-CoA (WP1941)	0.472466	SCP2	0.25	1
Polyol Pathway (WP690)	0.472466	AKR1B1	0.25	1
Cytosolic sensors of pathogen-associated DNA (WP2794)	0.477135	POLR3D,POLR2H,POLR3H,ATRIP,XRCC5,POLR1D,NFKBIB,POLR2K,TRIM32,HMGB1	0.15625	1
Hedgehog ligand biogenesis (WP3401)	0.477135	PSMB1,PSMA2,PSMD3,PSMB6,UBB,PSMB5,PSMB8,PSMB2,PSMB3,UBA52	0.15625	1
Triacylglyceride Synthesis (WP325)	0.482598	DGAT1,AGPAT4,PNPLA2,AGPAT1	0.166667	1
Interleukin-1 signaling (WP1839)	0.491798	SQSTM1,MAP3K3,TOLLIP,TRAF6,RIPK2	0.16129	1
TCR Signaling Pathway (WP69)	0.497084	CD3G,LCP2,MAP2K1,MAP3K14,HRAS,ZAP70,PRKCQ,TRAF6,BCL10,LAT,CD3E,CD3D,RIPK2,SKAP1	0.152174	1
Nuclear Receptors (WP170)	0.498977	PPARD,NR2F6,RXRA,RARA,RXRB,THRA	0.157895	1
Sulfur amino acid metabolism (WP3574)	0.516234	ADI1,AHCY,AHCY,MTAP	0.16	1
Hedgehog 'off' state (WP3316)	0.517814	PRKACB,PRKACA,PSMB1,PSMA2,PSMD3,PSMB6,KIF3A,UBB,PSMB5,RBX1,PSMB8,GNAS,PSMB2,PSMB3,UBA52	0.15	1
Macroautophagy (WP3348)	0.518498	WDR45B,ATG13,MAP1LC3A,LAMTOR2,GABARAPL1,LAMTOR1,PIK3C3,CHMP2A,UVRAG,ATG101	0.151515	1
DNA Damage Bypass (WP1803)	0.529498	UBB,POLD2,RBX1,RCHY1,POLD1,NPLOC4,UBA52	0.152174	1
Pre-NOTCH Expression and Processing (WP2786)	0.529498	MOV10,MFNG,KAT2A,B4GALT1,ST3GAL3,FURIN,MAML1	0.152174	1
Oxidative phosphorylation (WP623)	0.535949	NDUFA9,NDUFB2,NDUFS7,NDUFS4,NDUFB9,NDUFA8,NDUFA4,NDUFA3,NDUFB6	0.15	1
C-type lectin receptors (CLRs) (WP3354)	0.54189	CALM1,RELB,PSMB1,PSMA2,PSMD3,PSMB6,UBB,MAP3K14,PSMB5,PSMB8,HRAS,TRAF6,PPP3CA,BCL10,PSMB2,ITPR3,PSMB3,UBA52	0.147541	1
Depolarization of the Presynaptic Terminal Triggers the Opening of Calcium Channels (WP1800)	0.547791	CACNB1,CACNA1A	0.166667	1
RalA downstream regulated genes (WP2290)	0.547791	HRAS,RAC2	0.166667	1
Insulin processing (WP2736)	0.54881	STX1A,EXOC7,VAMP2,EXOC3	0.153846	1
TAK1 activates NFkB by phosphorylation and activation of IKKs complex (WP2656)	0.54881	TRAF6,NFKBIB,RIPK2,HMGB1	0.153846	1
Amino acid conjugation of benzoic acid (WP521)	0.550434	ACSS2	0.2	1
Catalytic cycle of mammalian FMOs (WP688)	0.550434	FMO1	0.2	1
Mitochondrial iron-sulfur cluster biogenesis (WP2702)	0.550434	SLC25A28	0.2	1
Processing of Capped Intron-Containing Pre-mRNA (WP1889)	0.55054	SF3A1,CWC15,HNRNPA0,HSPA8,POLR2H,CDC5L,POLR2D,PLRG1,POLR2C,CPSF1,RNPS1,DHX38,SNRPD2,PDCD7,POLR2K,NUP188,POM121,PCBP2,SNRPG,POLR2G,SNRNP40,SF3B5	0.146667	1
Fatty acid, triacylglycerol, and ketone body metabolism (WP1817)	0.550775	PPARD,ACOT13,RXRA,ACADVL,ACLY,ACOT2,DGAT1,AGPAT4,ECHS1,ACADS,ACAT1,AGPAT1,PCCA,BDH1,ACSF2	0.147059	1
Metabolism of non-coding RNA (WP2715)	0.553598	WDR77,GEMIN5,SNRPD2,GEMIN7,NUP188,POM121,SNRPG	0.148936	1
ER to Golgi Anterograde Transport (WP3542)	0.577368	YKT6,TRAPPC2L,GOSR2,TRAPPC4,TRAPPC5,SEC23IP	0.146341	1
MAPK6/MAPK4 signaling (WP3307)	0.580959	MOV10,PRKACB,PRKACA,PSMB1,PSMA2,PSMD3,PSMB6,UBB,PSMB5,PSMB8,PSMB2,PSMB3,UBA52	0.144444	1
Mitochondrial Gene Expression (WP391)	0.584231	POLRMT,PPP3CA,TFB1M	0.15	1
Serotonin Receptor 2 and ELK-SRF/GATA4 signaling (WP732)	0.584231	MAP2K1,SRF,HRAS	0.15	1
Cytosolic iron-sulfur cluster assembly (WP2690)	0.592953	POLD1,NUBP2	0.153846	1
Homologous recombination (WP186)	0.592953	POLD2,POLD1	0.153846	1
Osteopontin Signaling (WP1434)	0.592953	MAP2K1,MAP3K14	0.153846	1
IL-1 signaling pathway (WP195)	0.598807	MAP2K1,SQSTM1,MAP3K3,MAP3K14,TOLLIP,TRAF6,NFKBIB,ECSIT	0.142857	1
Structural Pathway of Interleukin 1 (IL-1) (WP2637)	0.600079	MAP2K1,MKNK2,MAP3K3,MAP3K14,TOLLIP,TRAF6,NFKBIB	0.142857	1
Endosomal Sorting Complex Required For Transport (ESCRT) (WP3575)	0.610289	UBB,VPS4A,CHMP2A,UBA52	0.142857	1
Nanoparticle-mediated activation of receptor signaling (WP2643)	0.610289	MAP2K1,PTK2,HRAS,PXN	0.142857	1
Integration of energy metabolism (WP1831)	0.614135	PRKACB,PRKACA,STX1A,VAMP2,ACLY,TKT,ARL2,GNAS,SLC25A4,ARL2BP,AGPAT1,CACNA1A,ITPR3,PPP2R5D,GNG5	0.141509	1
Lipid storage and perilipins in skeletal muscle (WP2887)	0.616885	PNPLA2	0.166667	1
Uptake and function of diphtheria toxin (WP3360)	0.616885	TXNRD1	0.166667	1
Oncogene Induced Senescence (WP3308)	0.618746	MOV10,UBB,UBA52	0.142857	1
MAPK Cascade (WP422)	0.639014	MAP2K1,MAP3K3,HRAS,RRAS	0.137931	1
Synaptic Vesicle Pathway (WP2267)	0.643922	STX1A,AP2S1,VAMP2,CLTA,SLC25A4,RAB3A,CACNA1A	0.137255	1
Cholesterol biosynthesis (WP1795)	0.651258	MVD,LSS,MVK	0.136364	1
Fc epsilon receptor (FCERI) signaling (WP2759)	0.655605	CALM1,LCP2,PSMB1,PSMA2,PSMD3,PSMB6,UBB,PSMB5,PSMB8,HRAS,PRKCQ,TRAF6,PPP3CA,BCL10,PSMB2,ITPR3,PSMB3,UBA52	0.138462	1
Semaphorin interactions (WP1907)	0.65583	SEMA4A,LIMK1,RAC2,PIP5K1C,RRAS,ARHGEF11,CFL1,ARHGAP35,MYL6	0.136364	1
tRNA processing in the nucleus (WP3552)	0.664755	RTCB,ELAC2,RPP21,CPSF1,NUP188,POM121,POP5	0.134615	1
TP53 Regulates Metabolic Genes (WP3349)	0.670102	TXNRD1,COX14,COX7A2L,LAMTOR2,LAMTOR1,GPI,COX6B1,COX6A1,SFN,COX16	0.135135	1
Abacavir transport and metabolism (WP2712)	0.67352	GUK1	0.142857	1
Chemical Compounds to monitor Proteins (WP3295)	0.67352	BRD2	0.142857	1
Ubiquinol biosynthesis (WP2734)	0.67352	COQ5	0.142857	1
Signaling by NOTCH1 (WP2720)	0.67399	DTX2,TLE1,UBB,KAT2A,RBX1,PSENEN,MAML1,ARRB2,UBA52	0.134328	1
Signaling by TGF-beta Receptor Complex (WP2742)	0.680005	UBB,FURIN,FKBP1A,PMEPA1,UBA52	0.131579	1
Estrogen signaling pathway (WP712)	0.681737	MAP2K1,PRKACA,GNAS	0.130435	1
RHO GTPases activate PAKs (WP3351)	0.681737	CALM1,LIMK1,MYL6	0.130435	1
Regulation of DNA replication (WP1898)	0.686967	PSMB1,PSMA2,PSMD3,PSMB6,UBB,PSMB5,PSMB8,PSMB2,PSMB3,UBA52	0.133333	1
BMAL1:CLOCK,NPAS2 activates circadian gene expression (WP3355)	0.692173	RXRA,NR1D1,PER2,DBP	0.129032	1
tRNA modification in the nucleus and cytosol (WP3561)	0.692173	WDR4,TP53RK,CTU2,TRMT61A	0.129032	1
Notch Signaling Pathway (WP268)	0.692541	DTX2,MFNG,DVL2,KAT2A,MAML1,NUMBL	0.130435	1
Synthesis of DNA (WP1925)	0.706368	PSMB1,PSMA2,PSMD3,PSMB6,UBB,POLD2,PSMB5,PSMB8,PSMB2,GINS4,POLD1,PSMB3,UBA52	0.132653	1
Deregulation of Rab and Rab Effector Genes in Bladder Cancer (WP2291)	0.707867	RPH3AL,SYTL1	0.125	1
Interactome of polycomb repressive complex 2 (PRC2) (WP2916)	0.707867	TRIM35,ELL	0.125	1
Osteoclast Signaling (WP12)	0.707867	AIMP2,ATP6V1G1	0.125	1
RHO GTPases activate CIT (WP3376)	0.707867	DLG4,MYL6	0.125	1
TCA Cycle and PDHc (WP2453)	0.707867	CS,ACLY	0.125	1
MAP kinase activation in TLR cascade (WP2792)	0.710185	MAP2K1,TRAF6,RIPK2	0.125	1
Energy Metabolism (WP1541)	0.712874	PPARD,RXRA,PPP3CC,PPP3CA,TFB1M,MYBBP1A	0.12766	1
TSLP Signaling Pathway (WP2203)	0.712874	RELB,IL7R,MAP2K1,PI4K2A,RPS6,CRLF2	0.12766	1
DAG and IP3 signaling (WP2688)	0.716567	CALM1,PRKACB,PRKACA,ITPR3	0.125	1
Initiation of transcription and translation elongation at the HIV-1 LTR (WP3414)	0.716567	NELFB,SUPT4H1,PPP3CC,PPP3CA	0.125	1
Dual hijack model of Vif in HIV infection (WP3300)	0.721788	UBB	0.125	1
Genes and (Common) Pathways Underlying Drug Addiction (WP2636)	0.721788	MAP2K1	0.125	1
let-7 inhibition of ES cell reprogramming (WP3299)	0.721788	EGR1	0.125	1
miR-148a/miR-31/FIH1/HIF1&alpha;-Notch signaling in glioblastoma (WP3593)	0.721788	VEGFB	0.125	1
NR1D1 (REV-ERBA) represses gene expression (WP3394)	0.721788	NR1D1	0.125	1
RHO GTPase Effectors (WP3406)	0.721788	RAC2	0.125	1
Host Interactions of HIV factors (WP2684)	0.723606	AP1M1,AP2S1,PSMB1,PSMA2,PSMD3,PSMB6,UBB,PSMB5,RBX1,PSMB8,PSMB2,SLC25A4,NUP188,POM121,PSMB3,UBA52	0.132231	1
trans-Golgi Network Vesicle Budding (WP3578)	0.724896	AP1M1,CLINT1,HSPA8,VAMP2,CLTA,CHMP2A,DTNBP1,BLOC1S3,BLOC1S4	0.128571	1
ATF4 activates genes (WP2753)	0.736633	NFYA,NFYC,EXOSC2	0.12	1
IL-7 Signaling Pathway (WP205)	0.736633	IL7R,MAP2K1,BAD	0.12	1
Regulation of Hypoxia-inducible Factor (HIF) by oxygen (WP2727)	0.736633	UBB,RBX1,UBA52	0.12	1
EPH-Ephrin signaling (WP3309)	0.738178	AP2S1,GIT1,PTK2,HRAS,CLTA,ARPC1A,LIMK1,EFNB1,ARHGEF7,PSENEN,CFL1,MYL6	0.129032	1
Metabolism of carbohydrates (WP1848)	0.739129	CALM1,AKR1B1,PRKACB,PRKACA,UBB,TKT,PGM1,B4GALT1,AKR1A1,ALDOA,PRPS1,PGLS,PYGB,GPI,NUP188,POM121,PPP2R5D,PGK1,UBA52	0.131944	1
RHO GTPases Activate ROCKs (WP3365)	0.739635	LIMK1,MYL6	0.117647	1
SRF and miRs in Smooth Muscle Differentiation and Proliferation (WP1991)	0.739635	CCND2,SRF	0.117647	1
M/G1 Transition (WP2785)	0.748989	PSMB1,PSMA2,PSMD3,PSMB6,UBB,PSMB5,PSMB8,PSMB2,PSMB3,UBA52	0.126582	1
Signaling by ERBB4 (WP2781)	0.761009	UBB,HRAS,PSENEN,UBA52	0.117647	1
Signaling of Hepatocyte Growth Factor Receptor (WP313)	0.761009	MAP2K1,PTK2,HRAS,PXN	0.117647	1
Base-Excision Repair, AP Site Formation (WP3399)	0.762924	NTHL1	0.111111	1
Benzo(a)pyrene metabolism (WP696)	0.762924	AKR1A1	0.111111	1
EV release from cardiac cells and their functional effects (WP3297)	0.762924	KLF2	0.111111	1
Fcgamma receptor (FCGR) dependent phagocytosis (WP2719)	0.762924	CD3G	0.111111	1
Folate-Alcohol and Cancer Pathway (WP1589)	0.762924	ADH5	0.111111	1
Heme Biosynthesis (WP561)	0.762924	ALAS1	0.111111	1
Regulated Necrosis (WP3383)	0.762924	TRADD	0.111111	1
RHO GTPases Activate Rhotekin and Rhophilins (WP3384)	0.762924	TAX1BP3	0.111111	1
IL-2 Signaling Pathway (WP49)	0.763896	CCND2,MAP2K1,HRAS,NMI,RPS6	0.119048	1
TWEAK Signaling Pathway (WP2036)	0.763896	RELB,MAP3K14,TNFRSF12A,TRAF5,NFKBIB	0.119048	1
PI Metabolism (WP2747)	0.768212	VAC14,PI4K2A,PIP5K1A,PIK3C3,PIP5K1C,ARF3	0.12	1
Signaling by FGFR3 (WP3336)	0.781106	MAP2K1,UBB,HRAS,UBA52	0.114286	1
Vasopressin regulates renal water homeostasis via Aquaporins (WP2662)	0.782037	PRKACB,PRKACA,GNAS,AQP3,GNG5	0.116279	1
Vitamin A and Carotenoid Metabolism (WP716)	0.782037	SULT2B1,RXRA,DGAT1,RARA,RXRB	0.116279	1
mTOR signalling (WP3318)	0.783749	LAMTOR2,RPS6,LAMTOR1	0.111111	1
APC/C-mediated degradation of cell cycle proteins (WP3557)	0.78963	PSMB1,PSMA2,PSMD3,PSMB6,UBB,PSMB5,PSMB8,PSMB2,PSMB3,UBA52	0.121951	1
Integrin alphaIIb beta3 signaling (WP1832)	0.794354	PTK2,CSK	0.105263	1
Signaling by Hippo (WP2714)	0.794354	STK4,DVL2	0.105263	1
Small Ligand GPCRs (WP247)	0.794354	PTGER1,S1PR4	0.105263	1
alpha-linolenic (omega3) and linoleic (omega6) acid metabolism (WP2724)	0.797982	SCP2	0.1	1
Ligand-independent caspase activation via DCC (WP3317)	0.797982	MAGED1	0.1	1
Liver X Receptor Pathway (WP2874)	0.797982	RXRA	0.1	1
Nanoparticle triggered regulated necrosis (WP2513)	0.797982	TRADD	0.1	1
Signaling by Retinoic Acid (WP3323)	0.799081	PPARD,RDH13,RXRA,RARA,RXRB	0.113636	1
Glycogen Metabolism (WP500)	0.799838	CALM1,PGM1,PYGB,PPP2R5D	0.111111	1
MyD88:Mal cascade initiated on plasma membrane (WP2761)	0.799838	UBB,TRAF6,ECSIT,UBA52	0.111111	1
Urea cycle and metabolism of amino groups (WP497)	0.817701	SRM,ASS1	0.1	1
Interleukin-7 signaling (WP2673)	0.827858	IL7R	0.0909091	1
RHO GTPases Activate NADPH Oxidases (WP3396)	0.827858	RAC2	0.0909091	1
Serotonin Transporter Activity (WP1455)	0.827858	STX1A	0.0909091	1
Signaling by NOTCH3 (WP2722)	0.827858	PSENEN	0.0909091	1
Signaling by NOTCH4 (WP2721)	0.827858	PSENEN	0.0909091	1
Regulation of Microtubule Cytoskeleton (WP2038)	0.829998	PRKACA,TRIO,MARK2,LIMK1,TESK2	0.108696	1
Amyotrophic lateral sclerosis (ALS) (WP2447)	0.833396	PPP3CC,SOD1,BAD,PPP3CA	0.105263	1
Intrinsic Pathway for Apoptosis (WP1841)	0.833396	PPP3CC,BAD,BCL2L11,SFN	0.105263	1
miRs in Muscle Cell Differentiation (WP2012)	0.833396	PRKACB,PRKACA,SRF,PRKCQ	0.105263	1
Signaling by FGFR4 (WP3334)	0.833396	MAP2K1,UBB,HRAS,UBA52	0.105263	1
Sleep regulation (WP3591)	0.833396	ADA,AHCY,AHCY,BTBD9	0.105263	1
Amino acid synthesis and interconversion (transamination) (WP3564)	0.838643	PYCR2,PHGDH	0.0952381	1
Metabolism of nitric oxide (WP1850)	0.838643	CALM1,NOSIP	0.0952381	1
G Protein Signaling Pathways (WP35)	0.838955	CALM1,PRKACB,PRKACA,PPP3CC,HRAS,PDE8A,PRKCQ,GNAS,PPP3CA,RRAS,GNG5	0.117021	1
Inflammatory Response Pathway (WP453)	0.841149	ZAP70,IL4R,CD40LG	0.1	1
Prostaglandin Synthesis and Regulation (WP98)	0.841149	ANXA6,PTGER1,ANXA5	0.1	1
RANKL/RANK Signaling Pathway (WP2018)	0.842124	RELB,MAP2K1,SQSTM1,PTK2,TRAF5,TRAF6	0.109091	1
SREBP signalling (WP1982)	0.842763	PRKACA,MVD,MED15,ACLY,NFYA,SEC23B,LSS,INSIG1	0.112676	1
G13 Signaling Pathway (WP524)	0.848334	CALM1,LIMK1,ARHGDIB,CFL1	0.102564	1
PDGF Pathway (WP2526)	0.848334	MAP2K1,SRF,HRAS,ARFIP2	0.102564	1
Alanine and aspartate metabolism (WP106)	0.853319	ASS1	0.0833333	1
BMP Signalling and Regulation (WP1425)	0.853319	SMAD1	0.0833333	1
LGI-ADAM interactions (WP3392)	0.853319	DLG4	0.0833333	1
Passive transport by Aquaporins (WP1877)	0.853319	AQP3	0.0833333	1
RAF-independent MAPK1/3 activation (WP3332)	0.853319	MAP2K1	0.0833333	1
miR-targeted genes in leukocytes - TarBase (WP2003)	0.85408	ATP6V1F,TXN2,TUSC2,TXNRD1,PPIF,SAC3D1,ARHGDIA,SH3BGRL3,CDIPT,POLR2C,TMED3,PPIB,ACAA2,TBCA,POM121,PTRH1,CAPG,TUBA1A	0.120805	1
IL17 signaling pathway (WP2112)	0.85711	MAP3K14,TRAF6,NFKBIB	0.0967742	1
T-Cell Receptor and Co-stimulatory Signaling (WP2583)	0.85711	CALM1,ZAP70,PPP3CA	0.0967742	1
MyD88 cascade initiated on plasma membrane (WP2801)	0.857382	TRAF6,ECSIT	0.0909091	1
TNF signaling (WP3380)	0.862123	UBB,TRADD,OTULIN,UBA52	0.1	1
IL-3 Signaling Pathway (WP286)	0.868997	MAP2K1,PRKACA,BAD,HRAS,CD69	0.102041	1
Regulation of lipid metabolism by Peroxisome proliferator-activated receptor alpha (PPARalpha) (WP2797)	0.8705	MED25,MED15,MED22,RXRA,MED11,TXNRD1,NR1D1,NFYA,MED27,ALAS1,NFYC,MED30,MED9	0.115044	1
Hypothetical Network for Drug Addiction (WP666)	0.871649	MAP2K1,PRKACA,ZHX2	0.09375	1
Ovarian Infertility Genes (WP34)	0.871649	CCND2,EGR1,SYNE2	0.09375	1
Oxidative Stress (WP408)	0.871649	TXN2,TXNRD1,SOD1	0.09375	1
Signaling by ERBB2 (WP2780)	0.871649	UBB,HRAS,UBA52	0.09375	1
Trans-sulfuration and one carbon metabolism (WP2525)	0.871649	AHCY,AHCY,PHGDH	0.09375	1
Branched-chain amino acid catabolism (WP3556)	0.87411	HSD17B10,ACAT1	0.0869565	1
Nanoparticle triggered autophagic cell death (WP2509)	0.87411	MAP1LC3A,UVRAG	0.0869565	1
Netrin-1 signaling (WP1868)	0.874824	TRIO,PTK2,PRKCQ,RGMB	0.097561	1
The citric acid (TCA) cycle and respiratory electron transport (WP2766)	0.874824	PPARD,CS,RXRA,LDHA	0.097561	1
Advanced glycosylation endproduct receptor signaling (WP1781)	0.875016	HMGB1	0.0769231	1
RHO GTPases activate IQGAPs (WP3330)	0.875016	CALM1	0.0769231	1
Chromatin modifying enzymes (WP3362)	0.878166	DMAP1,KANSL1,JADE2,KAT2A,ELP3,SAP130,ING3,RUVBL1,KAT8,SUPT3H,TAF10,SUPT7L,SUDS3	0.114035	1
Deadenylation-dependent mRNA decay (WP2659)	0.880196	TNKS1BP1,EDC3,EXOSC2,CNOT10,EIF4A1	0.1	1
Mitochondrial biogenesis (WP3331)	0.880196	RXRA,POLRMT,NR1D1,ALAS1,TFB1M	0.1	1
Endothelin Pathways (WP2197)	0.884864	CALM1,MAP2K1,GNAS	0.0909091	1
ROS production in response to bacteria (WP3551)	0.884864	ATP6V1F,ATP6V0C,ATP6V1G1	0.0909091	1
tRNA Aminoacylation (WP1938)	0.886501	WARS2,AARS2,AIMP2,EARS2	0.0952381	1
Angiogenesis (WP1539)	0.889012	PTK2,SMAD1	0.0833333	1
Physiological and Pathological Hypertrophy of the Heart (WP1528)	0.889012	CALM1,PPP3CA	0.0833333	1
Post-translational modification: synthesis of GPI-anchored proteins (WP1887)	0.889012	PIGS,DPM1	0.0833333	1
Wnt Signaling Pathway Netpath (WP363)	0.890567	AXIN2,DVL2,PI4K2A,ARRB2,FRAT1	0.0980392	1
Metabolism of nucleotides (WP1851)	0.891232	UCK1,IMPDH1,DGUOK,ADA,TXNRD1,GUK1,NT5M,ITPA	0.105263	1
Prolactin Signaling Pathway (WP2037)	0.891232	MAP2K1,PTK2,HRAS,ZAP70,RPS6,PXN,NFKBIB,PPIB	0.105263	1
Irinotecan Pathway (WP229)	0.893505	ABCC1	0.0714286	1
MAPK targets/ Nuclear events mediated by MAP kinases (WP1845)	0.893505	PPP2R5D	0.0714286	1
Regulation of cholesterol biosynthesis by SREBP (SREBF) (WP2686)	0.893505	INSIG1	0.0714286	1
ISG15 antiviral mechanism (WP2672)	0.89568	UBB,FLNB,NUP188,POM121,EIF4A1,UBA52	0.1	1
p38 MAPK Signaling Pathway (WP400)	0.89685	HRAS,TRADD,MAP3K9	0.0882353	1
Resolution of Abasic Sites (AP sites) (WP3345)	0.89685	POLD2,POLD1,NTHL1	0.0882353	1
Signaling by FGFR2 (WP3338)	0.897215	MAP2K1,UBB,HRAS,UBA52	0.0930233	1
Transcriptional activity of SMAD2/SMAD3:SMAD4 heterotrimer (WP2755)	0.897215	E2F4,UBB,PPM1A,UBA52	0.0930233	1
Transcriptional regulation of white adipocyte differentiation (WP2751)	0.899257	MED25,MED15,MED22,RXRA,MED11,MED27,MED30,MED9	0.103896	1
Circadian Clock (WP1797)	0.900155	RXRA,UBB,NR1D1,PER2,UBA52	0.0961538	1
Signaling by FGFR1 (WP3335)	0.900155	MAP2K1,UBB,HRAS,FGFR1,UBA52	0.0961538	1
MyD88 dependent cascade initiated on endosome (WP2768)	0.902262	TRAF6,ECSIT	0.08	1
ABC-family proteins mediated transport (WP1780)	0.907028	ABCC1,ABCA2,ABCB9,ABCC10	0.0909091	1
Gamma carboxylation, hypusine formation and arylsulfatase activation (WP2762)	0.9077	DPH3,FURIN,PROZ	0.0857143	1
RHO GTPases Activate WASPs and WAVEs (WP3388)	0.9077	PTK2,ARPC1A,NCKIPSD	0.0857143	1
Apoptosis-related network due to altered Notch3 in ovarian cancer (WP2864)	0.909004	IL7R,SQSTM1,PTK2,ANXA5,RIPK2	0.0943396	1
Activation of Matrix Metalloproteinases (WP2769)	0.909261	FURIN	0.0666667	1
Fertilization (WP2697)	0.909261	B4GALT1	0.0666667	1
Prolactin receptor signaling (WP2678)	0.909261	RBX1	0.0666667	1
Transcriptional activation by NRF2 (WP3)	0.909261	AIMP2	0.0666667	1
Costimulation by the CD28 family (WP1799)	0.912287	CD3G,MAP3K14,CD3E,CD3D,CSK,PPP2R5D	0.0967742	1
Translocation of GLUT4 to the plasma membrane (WP2777)	0.912287	CALM1,KIF3A,EXOC7,VAMP2,EXOC3,SFN	0.0967742	1
Opioid Signalling (WP1978)	0.913816	CALM1,PRKACB,PRKACA,PPP3CC,PPP3CA,ITPR3,PPP2R5D,GNG5	0.101266	1
Melatonin metabolism and effects (WP3298)	0.914023	CALM1,PER2	0.0769231	1
PPAR Alpha Pathway (WP2878)	0.914023	RXRA,SCP2	0.0769231	1
Cardiac Hypertrophic Response (WP2795)	0.917159	CALM1,MAP2K1,MAP3K14,PPP3CA,MAP2K5	0.0925926	1
Ligand-dependent caspase activation (WP3358)	0.922688	TRADD	0.0625	1
Quercetin and Nf-kB/ AP-1 Induced Cell Apoptosis (WP2435)	0.922688	MAFK	0.0625	1
Heart Development (WP1591)	0.924192	SRF,VEGFB,SMAD1,SMYD1	0.0869565	1
Tryptophan metabolism (WP465)	0.924192	GCDH,HSD17B10,ECHS1,ACAT1	0.0869565	1
Effects of PIP2 hydrolysis (WP1809)	0.924445	PRKCQ,ITPR3	0.0740741	1
FSH signaling pathway (WP2035)	0.924445	PRKACA,RPS6	0.0740741	1
RORA activates gene expression (WP3370)	0.924445	RXRA,NR1D1	0.0740741	1
ErbB Signaling Pathway (WP673)	0.924663	MAP2K1,PTK2,BAD,HRAS,BCL2L11	0.0909091	1
MyD88-independent TLR3/TLR4 cascade (WP2752)	0.926352	UBB,TRAF6,UBA52	0.0810811	1
Neurotransmitter Release Cycle (WP1871)	0.926352	STX1A,VAMP2,RAB3A	0.0810811	1
Apoptosis Modulation and Signaling (WP1772)	0.930264	ENDOG,MAP3K14,BAD,TOLLIP,TRAF6,BCL2L11,TRADD,CRADD,BCL2L2	0.1	1
S Phase (WP2772)	0.931934	PSMB1,PSMA2,PSMD3,PSMB6,UBB,POLD2,PSMB5,PSMB8,PSMB2,GINS4,POLD1,PSMB3,UBA52	0.105691	1
One Carbon Metabolism (WP241)	0.933667	AHCY,AHCY	0.0714286	1
RHO GTPases activate PKNs (WP3357)	0.933667	SFN,MYL6	0.0714286	1
Energy dependent regulation of mTOR by LKB1-AMPK (WP2748)	0.934129	PPM1A	0.0588235	1
IL-9 Signaling Pathway (WP22)	0.934129	MAP2K1	0.0588235	1
TCA Cycle (WP78)	0.934129	CS	0.0588235	1
TSH signaling pathway (WP2032)	0.938728	MAP2K1,HRAS,RALGDS,GNAS,RPS6,EGR1	0.0909091	1
Fanconi Anemia Pathway (WP3569)	0.941485	UBB,ATRIP,UBA52	0.0769231	1
Histidine, lysine, phenylalanine, tyrosine, proline and tryptophan catabolism (WP3573)	0.941485	GCDH,QDPR,ALDH7A1	0.0769231	1
One Carbon Metabolism (WP3530)	0.941815	AHCY,AHCY	0.0689655	1
Integrin-mediated Cell Adhesion (WP185)	0.943318	ITGB7,MAP2K1,PTK2,CAPN1,HRAS,PXN,ARHGEF7,CSK,RAC2,MAP2K5	0.0990099	1
Signaling by NODAL (WP2675)	0.943877	FURIN	0.0555556	1
SREBF and miR33 in cholesterol and lipid homeostasis (WP2011)	0.943877	MED15	0.0555556	1
Sulfation Biotransformation Reaction (WP692)	0.943877	SULT2B1	0.0555556	1
Rac1/Pak1/p38/MMP-2 pathway (WP3303)	0.944116	TNIP1,PTK2,MSH2,BAD,HRAS,PXN	0.0895522	1
Glycolysis and Gluconeogenesis (WP534)	0.944624	ALDOA,GPI,PGK1,LDHA	0.0816327	1
Extracellular vesicle-mediated signaling in recipient cells (WP2870)	0.949006	HRAS,MFGE8	0.0666667	1
RIG-I/MDA5 mediated induction of IFN-alpha/beta pathways (WP1904)	0.949076	UBB,TRAF6,NFKBIB,PCBP2,HMGB1,UBA52	0.0882353	1
Apoptotic execution phase (WP1784)	0.950227	PTK2,SATB1,PRKCQ,HMGB1	0.08	1
Mitotic G1-G1/S phases (WP1858)	0.951918	CCND2,PSMB1,E2F4,PSMA2,PSMD3,PSMB6,UBB,PSMB5,PKMYT1,PSMB8,PSMB2,PSMB3,UBA52	0.101562	1
Farnesoid X Receptor Pathway (WP2879)	0.952184	RXRA	0.0526316	1
Overview of nanoparticle effects (WP3287)	0.952184	PTK2	0.0526316	1
TarBasePathway (WP1992)	0.952184	SRF	0.0526316	1
SUMOylation of DNA damage response and repair proteins (WP3327)	0.953636	PIAS4,XRCC4,XPC,CBX4,NUP188,POM121	0.0869565	1
DNA Damage Response (only ATM dependent) (WP710)	0.953761	CCND2,TCF7,DVL2,BAD,HRAS,BCL2L11,SCP2,RAC2,PIK3C3,HMGB1,FRAT1	0.0982143	1
RAF/MAP kinase cascade (WP2735)	0.954683	CALM1,MAP2K1,PSMB1,PSMA2,PSMD3,PSMB6,UBB,DLG4,PSMB5,RBX1,PTK2,PSMB8,HRAS,LAMTOR2,PSMB2,BRAP,CSK,DUSP10,PPP2R5D,ARRB2,PSMB3,UBA52	0.109453	1
Interferon alpha/beta signaling (WP1835)	0.955304	PSMB8,OAS3,EGR1,HLA-G	0.0784314	1
Bladder Cancer (WP2828)	0.955343	MAP2K1,HRAS	0.0645161	1
Host Interactions with Influenza Factors (WP2771)	0.955343	NUP188,POM121	0.0645161	1
Thrombin signalling through proteinase activated receptors (PARs) (WP1929)	0.955343	ARRB2,GNG5	0.0645161	1
DNA Replication (WP466)	0.95886	POLD2,POLD1,UBA52	0.0714286	1
Hair Follicle Development: Induction (Part 1 of 3) (WP2804)	0.95886	KRT10,NFKBIB,FGFR1	0.0714286	1
Nanomaterial induced apoptosis (WP2507)	0.959262	ENDOG	0.05	1
Syndecan interactions (WP2787)	0.959262	TRAPPC4	0.05	1
XBP1(S) activates chaperone genes (WP3472)	0.9599	ACADVL,GOSR2,SEC61B,CTDSP2	0.0769231	1
Constitutive Androstane Receptor Pathway (WP2875)	0.960923	RXRA,ALAS1	0.0625	1
Signaling by PDGF (WP1916)	0.960923	HRAS,FURIN	0.0625	1
IL-6 signaling pathway (WP364)	0.963483	NR2F6,MAP2K1,BAD	0.0697674	1
Signaling by BMP (WP2760)	0.965293	SMAD1	0.047619	1
Tamoxifen metabolism (WP691)	0.965293	FMO1	0.047619	1
Alpha 6 Beta 4 signaling pathway (WP244)	0.96583	PTK2,HRAS	0.0606061	1
Cargo concentration in the ER (WP3560)	0.96583	GOSR2,LMAN2	0.0606061	1
DAP12 interactions (WP2694)	0.96583	LCP2,HRAS	0.0606061	1
Sialic acid metabolism (WP3363)	0.96583	GNE,ST3GAL3	0.0606061	1
Interleukin-11 Signaling Pathway (WP2332)	0.967614	MAP2K1,HRAS,RPS6	0.0681818	1
Nucleotide-binding domain, leucine rich repeat containing receptor (NLR) signaling pathways (WP2763)	0.967614	TRAF6,TXNIP,RIPK2	0.0681818	1
Angiogenesis overview (WP1993)	0.969287	MAP2K1,BAD,SEMA4A,PXN,FGFR1	0.078125	1
Endochondral Ossification (WP474)	0.969287	CALM1,PRKACA,KIF3A,FGFR1,THRA	0.078125	1
Serotonin HTR1 Group and FOS Pathway (WP722)	0.970141	MAP2K1,SRF	0.0588235	1
Blood Clotting Cascade (WP272)	0.970432	F8A1	0.0454545	1
Complement Activation (WP545)	0.970432	C8G	0.0454545	1
Nicotine Activity on Dopaminergic Neurons (WP1602)	0.970432	PRKACA	0.0454545	1
Type II diabetes mellitus (WP1584)	0.970432	CACNA1A	0.0454545	1
Signaling by Rho GTPases (WP1917)	0.971055	ABR,TRIO,ARHGDIA,RHOH,ARHGDIB,ARHGEF7,RAC2,TAGAP,ARHGEF11,TAGAP,RHOT2	0.0932203	1
GPVI-mediated activation cascade (WP1826)	0.9713	LCP2,LAT,RAC2	0.0666667	1
NGF signalling via TRKA from the plasma membrane (WP1873)	0.971355	AP2S1,HRAS,RALGDS,CLTA,MAP2K5,PPP2R5D	0.0810811	1
Insulin Signaling (WP481)	0.971398	MAP2K1,SRF,KIF3A,MAP3K3,VAMP2,MAP3K14,HRAS,PRKCQ,RRAD,RAC2,PIK3C3,EGR1,MAP3K10,MAP3K9,MAP2K5,FLOT2	0.1	1
Regulation of Actin Cytoskeleton (WP51)	0.971909	MAP2K1,GIT1,PTK2,PIP5K1A,PXN,LIMK1,ARHGEF7,FGFR1,CSK,RAC2,PIK3C3,PIP5K1C,RRAS,CFL1,ARHGAP35	0.0986842	1
Oncostatin M Signaling Pathway (WP2374)	0.972321	MAP2K1,HRAS,RPS6,PXN,EGR1	0.0769231	1
Aryl Hydrocarbon Receptor (WP2586)	0.974587	MAP2K1,AIP,HRAS	0.0652174	1
Inositol phosphate metabolism (WP2741)	0.974587	CALM1,ITPKC,PPIP5K1	0.0652174	1
Signaling by Insulin receptor (WP1913)	0.975075	ATP6V1F,ATP6V0C,HRAS,PIK3C3,ATP6V1G1	0.0757576	1
Mesodermal Commitment Pathway (WP2857)	0.976502	AXIN2,PRKACA,SRF,FGFR1,SMAD1,RPL38	0.0789474	1
Metabolism of steroid hormones and vitamin D (WP2749)	0.977244	AKR1B1,FDX1	0.0555556	1
Nuclear Receptors in Lipid Metabolism and Toxicity (WP299)	0.977244	PPARD,RARA	0.0555556	1
Interferon gamma signaling (WP1836)	0.978198	IFNGR1,TRIM35,OAS3,TRIM3,HLA-G,TRIM5,GBP6	0.0813953	1
Eicosanoid Synthesis (WP167)	0.978541	PTGES2	0.0416667	1
Kinesins (WP1842)	0.978541	KIF3A	0.0416667	1
Senescence and Autophagy in Cancer (WP615)	0.98005	MAP2K1,SQSTM1,HRAS,ATG13,MAP1LC3A,GABARAPL1,PIK3C3,UVRAG,ING2	0.0857143	1
Diurnally Regulated Genes with Circadian Orthologs (WP410)	0.980118	HSPA8,VAPA,PER2	0.0625	1
NCAM signaling for neurite out-growth (WP1866)	0.980152	PTK2,HRAS	0.0540541	1
Calcium Regulation in the Cardiac Cell (WP536)	0.981149	CALM1,RGS19,PRKACB,PRKACA,ANXA6,CACNB1,PRKCQ,GNAS,FKBP1A,CACNA1A,ITPR3,SFN,ARRB2,GNG5	0.0939597	1
Kit receptor signaling pathway (WP304)	0.981666	MAP2K1,BAD,HRAS,RPS6	0.0677966	1
Differentiation of white and brown adipocyte (WP2895)	0.981719	SMAD1	0.04	1
Glutathione metabolism (WP100)	0.981719	GPX4	0.04	1
[truncated: 325 more rows]

## Sheet: Negative.memory.NZO.only
module.name	p.val	overlapping.genes	module.overlapping.ratio	adj.p
[truncated: 671 more rows]

[truncated: 6 more sheets: Positive.naive.NZO.only, Negative.naive.NZO.only, Positive.pbl.NZO.only, Negative.pbl.NZO.only, Positive.spleen.NZO.only, Negative.spleen.NZO.only]
