# Supplementary material for: Transcriptional activation of Jun and Fos members of the AP‐1 complex is a conserved signature of immune aging that contributes to inflammaging
Source: Aging Cell. 2023 Feb 24;22(4):e13792. doi: 10.1111/acel.13792 (PMC10086525; doi:10.1111/acel.13792)
Supplement: Supplementary file 16 — Table S8 [file ACEL-22-e13792-s018.xlsx]

## Sheet: Positive.memory.B6.only
module.name	p.val	overlapping.genes	module.overlapping.ratio	adj.p
GOBP_PROTEIN_FOLDING	5.16259e-05	CHORDC1,PFDN2,AHSA1,HSP90AA1,ST13,PPIL2,STIP1,PRDX4,HSPA4L,DNAJB2,ATF6,MKKS,DNAJB4,DNAJA1,DNAJB6,HSPH1,TXNDC5,DNAJC21,B2M,PTGES3	0.0892857	0.545222
GOBP_RESPONSE_TO_TOPOLOGICALLY_INCORRECT_PROTEIN	0.000293855	TMEM129,HSP90AA1,HSPA4L,RHBDD1,DNAJB2,UBXN4,ATF6,PTPN1,DNAJB4,DNAJA1,HSPH1,MANF,STUB1,SERP2,VAPB	0.0925926	0.984454
GOBP_IMMUNE_COMPLEX_CLEARANCE	0.000333792	CR1,FCGR2B,CCR2	0.6	0.984454
GOMF_NON_MEMBRANE_SPANNING_PROTEIN_TYROSINE_PHOSPHATASE_ACTIVITY	0.000459031	PTPN1,PTPN22,PTPN12,PTPN11	0.333333	0.984454
GOMF_DNA_POLYMERASE_BINDING	0.000617333	HSP90AA1,CDK2AP1,PTGES3,CDK2AP1,RMRP	0.227273	0.984454
GOBP_UBIQUITIN_DEPENDENT_SMAD_PROTEIN_CATABOLIC_PROCESS	0.000651299	SMURF2,SMURF1,STUB1	0.5	0.984454
GOCC_AXONAL_GROWTH_CONE	0.000767715	NIN,HSP90AA1,OLFM1,CYFIP1,L1CAM	0.217391	0.984454
GOMF_HEAT_SHOCK_PROTEIN_BINDING	0.000781136	ITGB2,CHORDC1,AHSA1,ST13,STIP1,DNAJB2,DNAJA1,DNAJB6,STUB1,METTL18,CAMKMT,PTGES3	0.0967742	0.984454
GOMF_SH3_DOMAIN_BINDING	0.000838944	HIP1R,ELMO3,PTTG2,SH3BP5,RAD9A,PTPN22,ADAM15,PTPN12,ADAM9,PLSCR1,INPPL1,GRB2	0.096	0.984454
GOBP_NEGATIVE_REGULATION_OF_GTPASE_ACTIVITY	0.00102042	SPRY2,MKKS,KLRK1,CPEB2,RRP1B,LRCH1	0.166667	1
GOBP_CELLULAR_RESPONSE_TO_INSULIN_STIMULUS	0.00157656	NDEL1,RPS6KB1,LPIN1,LPIN2,RHOQ,AP3S1,SORBS1,PTPN1,SLC9A1,CYFIP1,ENPP1,DENND4C,CPEB2,PTPN11,SLC27A4,GRB2	0.0761905	1
GOBP_PROTEIN_HYDROXYLATION	0.00165297	P4HTM,P4HA1,PRDX4,JMJD6,JMJD7	0.185185	1
GOMF_ATPASE_ACTIVATOR_ACTIVITY	0.00165297	AHSA1,DNAJB2,DNAJB4,DNAJA1,DNAJB6	0.185185	1
GOCC_IGM_IMMUNOGLOBULIN_COMPLEX	0.00173596	JCHAIN,IGKC,IGHM	0.375	1
GOBP_ACTIVATION_OF_GTPASE_ACTIVITY	0.00225568	CORO1C,NDEL1,RANGAP1,RABGAP1L,RALGAPA2,SGSM2,RAP1GAP2,TBC1D25,TBC1D8B,TBC1D12,SLC27A4	0.0901639	1
GOBP_NEGATIVE_REGULATION_OF_ANTIGEN_PROCESSING_AND_PRESENTATION	0.00254074	FCGR2B,TAPBPL,FGL2	0.333333	1
GOBP_PEPTIDYL_PROLINE_HYDROXYLATION_TO_4_HYDROXY_L_PROLINE	0.00354167	P4HTM,P4HA1,PRDX4	0.3	1
GOCC_EXTERNAL_SIDE_OF_PLASMA_MEMBRANE	0.00453643	CLEC2D,ITGB2,ITGA2,FAS,PDCD1,FCGR2B,CHRNB2,KLRK1,ITGAL,ADAM9,CXCL10,CCR2,CX3CR1,B2M,CD80,IGKC,IGHM,TRGV11,TRGV11,TRGV11,TRGV11,CCR5,ULBP2,IGHV1-69,IGHV1-69,IGHV1-69D	0.0571429	1
GOCC_RECYCLING_ENDOSOME_MEMBRANE	0.00455429	PACSIN2,ATP9A,SCAMP3,RAB35,SLC9A7,VAMP8,RAP2A,B2M,SYT11	0.0927835	1
GOBP_ESTABLISHMENT_OF_PROTEIN_LOCALIZATION	0.00459441	ITGB2,UNC119,ATG4D,CORO1C,PLEKHA8,PTTG1IP,MCU,GZMB,ITGA2,NDEL1,YWHAH,TMEM129,SNX3,PLEK,ADORA2A,HSP90AA1,ATG10,RANGAP1,AP3S1,RHBDD1,ZFAND2B,ATG16L1,ARL8A,RABGAP1L,PTPN1,ZMAT3,UFM1,SCAMP3,TXN,DNAJA1,PINK1,RILPL2,VPS29,RAB35,RAB19,RPGR,ADAM9,SRPRA,IL10RA,SNX14,FAM53C,MON2,XPOT,COG3,ARL4D,ARL6IP5,SEC24A,DENND4C,SMURF1,STX11,RAB3GAP2,RSC1A1,MDFIC,STX3,PTPN11,ING1,EIF5A2,VAMP8,RAP2A,SERP2,BCL3,NDFIP2,Z…	0.0443645	1
GOBP_REGULATION_OF_NEUROTROPHIN_TRK_RECEPTOR_SIGNALING_PATHWAY	0.00475199	SPRY2,PPP2R5B,CYFIP1	0.272727	1
GOBP_MEMBRANE_INVAGINATION	0.0052022	ITGB2,ITGA2,SNX3,FCGR2B,SMURF1,FCHO2,IGKC,IGHM,IGHV1-69,IGHV1-69,IGHV1-69D	0.0808824	1
GOBP_NEGATIVE_REGULATION_OF_PHAGOCYTOSIS	0.00522826	SNX3,FCGR2B,PLSCR1,SYT11	0.181818	1
GOMF_INSULIN_RECEPTOR_BINDING	0.00522826	SORBS1,PTPN1,ENPP1,PTPN11	0.181818	1
GOBP_NEGATIVE_REGULATION_OF_INTRINSIC_APOPTOTIC_SIGNALING_PATHWAY	0.00593433	CD44,PTTG1IP,GRINA,RRN3,PTPN1,DNAJA1,PINK1,YBX3,TAF9	0.0891089	1
GOCC_NUCLEAR_OUTER_MEMBRANE_ENDOPLASMIC_RETICULUM_MEMBRANE_NETWORK	0.00607753	RHOC,REEP5,PGRMC1,P4HTM,PIEZO1,XK,SLC35B4,TMEM129,RTN4,LPIN1,ELOVL7,MOSPD1,LPIN2,PIGF,ZDHHC16,RHBDD1,ZFAND2B,DNAJB2,UBXN4,ATF6,PIGC,LPCAT4,PTPN1,LRBA,DNAJA1,SLC9A1,RHEB,PON3,TMEM43,STIM1,GPAT4,SRPRA,RNF43,ARL6IP5,SEC24A,TAPBPL,RAB3GAP2,SUCO,ABHD4,SPTSSA,ATP10D,CKAP4,EIF5A2,SERP2,SYNE3,VAPB,TMED9,SLC27A4,B2M,EI24,RDH11,RAB18,ALG10,SELENOI,KDELR2	0.0463353	1
GOBP_NEGATIVE_REGULATION_OF_NUCLEOCYTOPLASMIC_TRANSPORT	0.00616733	RANGAP1,UFM1,TXN,MDFIC	0.173913	1
GOBP_CHAPERONE_MEDIATED_PROTEIN_COMPLEX_ASSEMBLY	0.00616733	HSP90AA1,MKKS,STUB1,PTGES3	0.173913	1
GOBP_NEGATIVE_REGULATION_OF_INTRINSIC_APOPTOTIC_SIGNALING_PATHWAY_BY_P53_CLASS_MEDIATOR	0.00616733	CD44,PTTG1IP,RRN3,TAF9	0.173913	1
GOBP_NEGATIVE_REGULATION_OF_MYELOID_LEUKOCYTE_MEDIATED_IMMUNITY	0.00618297	FCGR2B,CCR2,CX3CR1	0.25	1
GOCC_RETROMER_COMPLEX	0.00618297	SNX3,VPS29,DENND4C	0.25	1
GOBP_REGULATION_OF_GTPASE_ACTIVITY	0.00640927	CORO1C,NDEL1,SPRY2,RANGAP1,RGS16,XCL2,RABGAP1L,MKKS,RASGEF1A,KLRK1,SOS2,RALGAPA2,SGSM2,RAP1GAP2,TBC1D25,RAB3GAP2,CPEB2,TBC1D8B,TBC1D12,RRP1B,SLC27A4,LRCH1	0.0586667	1
GOBP_INTRACELLULAR_TRANSPORT	0.00671229	ITGB2,HIP1R,CORO1C,PLEKHA8,REEP5,PTTG1IP,GZMB,NDEL1,YWHAH,TMEM129,SNX3,UBE2O,HSP90AA1,RANGAP1,AP3S1,RHBDD1,ZFAND2B,ARL8A,MKKS,PTPN1,ATP9A,UFM1,TXN,PINK1,TMEM50A,SLC9A1,RILPL2,VPS29,RAB35,RAB19,RPGR,SRPRA,TRAF3IP1,FAM53C,RSRC1,MON2,XPOT,COG3,ARL4D,SEC24A,EEA1,ARHGAP21,SGSM2,SMURF1,STX11,RAB3GAP2,MDFIC,STX3,ARSB,PTPN11,ADRB2,WHAMM,ING1,ATXN1,BCL3,NDFIP2,ZFAND2A,SYNE3,ARFGAP3,VAPB,TMED9,KIF13B,BORCS…	0.0440806	1
GOBP_CELLULAR_DEFENSE_RESPONSE	0.00686058	SH2D1A,ADORA2A,KLRG1,CCR2,CX3CR1,CCR5	0.115385	1
GOBP_AXON_EXTENSION	0.0068802	NDEL1,CDKL3,RTN4,HSP90AA1,NRP1,RAPH1,OLFM1,CYFIP1,L1CAM,SMURF1	0.0819672	1
GOBP_REGULATION_OF_JNK_CASCADE	0.00715279	GADD45B,GADD45G,FCGR2B,PTPN22,DNAJA1,PINK1,MDFIC,UNC5CL,RAP2A,TAOK3,HIPK2	0.0774648	1
GOBP_PROTEIN_LOCALIZATION_TO_ENDOSOME	0.00721203	PACSIN2,AKAP11,NRP1,RAB35	0.166667	1
GOBP_NEUROTROPHIN_TRK_RECEPTOR_SIGNALING_PATHWAY	0.00721203	SPRY2,PPP2R5B,CYFIP1,PTPN11	0.166667	1
GOCC_ENDOPLASMIC_RETICULUM_TUBULAR_NETWORK	0.00721203	REEP5,RTN4,STIM1,RAB18	0.166667	1
GOBP_POSITIVE_REGULATION_OF_AXON_EXTENSION	0.00764726	NDEL1,NRP1,CYFIP1,L1CAM,SMURF1	0.131579	1
GOBP_INSULIN_RECEPTOR_SIGNALING_PATHWAY	0.0076895	NDEL1,RPS6KB1,RHOQ,AP3S1,SORBS1,PTPN1,ENPP1,PTPN11,SLC27A4,GRB2	0.0806452	1
GOMF_UBIQUITIN_UBIQUITIN_LIGASE_ACTIVITY	0.00784409	PPIL2,UBE2K,STUB1	0.230769	1
GOBP_RESPONSE_TO_INSULIN	0.00830718	NDEL1,RPS6KB1,LPIN1,LPIN2,RHOQ,AP3S1,SORBS1,PTPN1,SLC9A1,CYFIP1,INPPL1,ENPP1,DENND4C,CPEB2,PTPN11,SLC27A4,GRB2	0.0627306	1
GOBP_CHAPERONE_MEDIATED_PROTEIN_FOLDING	0.0085375	CHORDC1,ST13,DNAJB2,DNAJB4,DNAJB6,HSPH1,PTGES3	0.0985915	1
GOBP_MEMBRANE_ORGANIZATION	0.00855542	ITGB2,HIP1R,CORO1C,PLEKHA8,REEP5,GZMB,ITGA2,CR1,PACSIN2,PLTP,NDEL1,SNX3,RTN4,LPIN1,HSP90AA1,AP3S1,AFG3L2,FCGR2B,ATP9A,PINK1,SLC9A1,RILPL2,TMEM43,PLSCR1,SEC24A,EEA1,SMURF1,STX11,STX3,FCHO2,WHAMM,ATP10D,VAMP8,ARFGAP3,VAPB,TMED9,SYT11,IGKC,IGHM,IGHV1-69,IGHV1-69,IGHV1-69D	0.04811	1
GOBP_PLATELET_DERIVED_GROWTH_FACTOR_RECEPTOR_BETA_SIGNALING_PATHWAY	0.00974313	HIP1R,PTPN1,PTPN12	0.214286	1
GOBP_ENDOPLASMIC_RETICULUM_MEMBRANE_ORGANIZATION	0.00974313	REEP5,RTN4,VAPB	0.214286	1
GOMF_PHOSPHATIDATE_PHOSPHATASE_ACTIVITY	0.00974313	LPIN1,LPIN2,PLPP5	0.214286	1
GOMF_POTASSIUM_PROTON_ANTIPORTER_ACTIVITY	0.00974313	SLC9A1,SLC9A7,TMCO3	0.214286	1
GOBP_MACROAUTOPHAGY	0.00989338	CAPNS1,ATG4D,ATG10,WAC,ATG16L1,UFM1,LRBA,PINK1,RHEB,RAB19,SNX14,ATG12,SMURF1,TBC1D25,RAB3GAP2,ADRB2,TBC1D12,VAMP8,EI24	0.05919	1
GOBP_CELLULAR_MAGNESIUM_ION_HOMEOSTASIS	0.0100468	SLC41A1,XK	0.4	1
GOBP_LATE_ENDOSOME_TO_GOLGI_TRANSPORT	0.0100468	SNX3,SGSM2	0.4	1
GOBP_POSITIVE_REGULATION_OF_NEUROTROPHIN_TRK_RECEPTOR_SIGNALING_PATHWAY	0.0100468	PPP2R5B,CYFIP1	0.4	1
GOBP_RESPONSE_TO_METHYLMERCURY	0.0100468	CPOX,ARSB	0.4	1
GOCC_STEREOCILIUM_BASE	0.0100468	TRIOBP,TPRN	0.4	1
GOMF_PROCOLLAGEN_PROLINE_4_DIOXYGENASE_ACTIVITY	0.0100468	P4HTM,P4HA1	0.4	1
GOMF_CHROMATIN_INSULATOR_SEQUENCE_BINDING	0.0100468	REPIN1,CTCFL	0.4	1
GOBP_PROCESS_UTILIZING_AUTOPHAGIC_MECHANISM	0.010672	CAPNS1,ATG4D,HSP90AA1,ATG10,WAC,ATG16L1,ATF6,UFM1,PTPN22,LRBA,PINK1,RHEB,VPS29,RAB19,IL10RA,SNX14,FBXL2,ATG12,SMURF1,TBC1D25,RAB3GAP2,STUB1,ARSB,ADRB2,TBC1D12,VAMP8,TRIM65,EI24,SYT11	0.0517857	1
GOBP_PROTEIN_REFOLDING	0.0110252	HSP90AA1,DNAJB2,DNAJA1,B2M	0.148148	1
GOBP_REGULATION_OF_LYMPHOCYTE_CHEMOTAXIS	0.0110252	XCL2,KLRK1,CXCL10,CCR2	0.148148	1
GOMF_PHOSPHATASE_ACTIVITY	0.0112606	PPM1J,LRRK1,LPIN1,LPIN2,PTPN1,PTPN22,PTPN12,PTP4A2,PON3,NT5C3A,PLPP5,INPPL1,CDC14A,ENPP1,MTMR7,PTPN11,CPPED1	0.0607143	1
GOBP_C_TERMINAL_PROTEIN_AMINO_ACID_MODIFICATION	0.0118863	ATG16L1,LCMT1,ATG12	0.2	1
GOBP_PEPTIDYL_PROLINE_HYDROXYLATION	0.0118863	P4HTM,P4HA1,PRDX4	0.2	1
GOBP_INTRACELLULAR_PROTEIN_TRANSPORT	0.0119701	ITGB2,PTTG1IP,GZMB,NDEL1,YWHAH,TMEM129,HSP90AA1,RANGAP1,AP3S1,RHBDD1,ZFAND2B,PTPN1,UFM1,TXN,PINK1,RILPL2,VPS29,RAB19,RPGR,SRPRA,FAM53C,XPOT,COG3,ARL4D,SEC24A,SMURF1,STX11,RAB3GAP2,MDFIC,STX3,PTPN11,ING1,BCL3,ZFAND2A,ARFGAP3,TMED9,KIF13B,ARIH2,RAB18,YWHAQ,RN7SL1	0.0473441	1
GOBP_RESPONSE_TO_ENDOPLASMIC_RETICULUM_STRESS	0.0121547	SERINC3,TMEM129,ATG10,GRINA,RHBDD1,DNAJB2,UBXN4,NIBAN1,FCGR2B,ATF6,PTPN1,UFM1,MANF,STUB1,SERP2,VAPB	0.0615385	1
GOBP_PROTEIN_LOCALIZATION_TO_ENDOPLASMIC_RETICULUM	0.0122125	RTN4,ZFAND2B,SRPRA,RAB3GAP2,ZFAND2A,KDELR2,RN7SL1	0.0921053	1
GOBP_NEGATIVE_REGULATION_OF_ESTABLISHMENT_OF_PROTEIN_LOCALIZATION	0.0122732	SNX3,RANGAP1,UFM1,TXN,DNAJA1,RSC1A1,MDFIC,PTPN11,NDFIP2,NDUFAF2	0.075188	1
GOMF_MOLECULAR_FUNCTION_ACTIVATOR_ACTIVITY	0.0125387	AHSA1,DNAJB2,DNAJB4,DNAJA1,DNAJB6,JMJD6	0.101695	1
GOMF_HSP90_PROTEIN_BINDING	0.0128345	CHORDC1,AHSA1,STIP1,STUB1,PTGES3	0.116279	1
GOBP_PROTEIN_MODIFICATION_BY_SMALL_PROTEIN_CONJUGATION	0.0131469	PTTG1IP,LNX2,SMURF2,TMEM129,RNF130,UBE2O,HSP90AA1,ATG10,SPRY2,RANGAP1,PPIL2,WAC,RAB40C,DNAJB2,ASB1,UFM1,PTPN22,PIAS3,DNAJA1,PINK1,UBE2K,FBXL2,RNF43,FBXO33,DCAF10,ANAPC10,SMURF1,STUB1,WWP1,HECTD2,RNF216,FBXO30,BABAM2,NDFIP2,RNF181,ARIH2,URM1,PCNP,COPS9,MAEA,ELOC,FANCF	0.0468227	1
GOBP_POSITIVE_REGULATION_OF_SMOOTH_MUSCLE_CELL_MIGRATION	0.0140999	ITGA2,RPS6KB1,NRP1,S100A11,DOCK5	0.113636	1
GOCC_PRESYNAPTIC_ACTIVE_ZONE_MEMBRANE	0.0141735	NPTN,STX11,STX3,SYT11	0.137931	1
GOMF_1_PHOSPHATIDYLINOSITOL_BINDING	0.0142785	EPB41,EEA1,WDFY1	0.1875	1
GOBP_POSITIVE_REGULATION_OF_DOPAMINE_SECRETION	0.0147445	CHRNB2,PINK1	0.333333	1
GOBP_POSITIVE_REGULATION_OF_TOLL_LIKE_RECEPTOR_9_SIGNALING_PATHWAY	0.0147445	RTN4,PTPN22	0.333333	1
GOBP_COPI_COATED_VESICLE_BUDDING	0.0147445	ARFGAP3,TMED9	0.333333	1
GOBP_POSITIVE_REGULATION_OF_MHC_CLASS_I_BIOSYNTHETIC_PROCESS	0.0147445	HSPH1,NLRC5	0.333333	1
GOBP_NEGATIVE_REGULATION_OF_PROTEIN_EXPORT_FROM_NUCLEUS	0.0147445	RANGAP1,TXN	0.333333	1
GOBP_POSITIVE_REGULATION_OF_NMDA_GLUTAMATE_RECEPTOR_ACTIVITY	0.0147445	PINK1,CCR2	0.333333	1
GOBP_TELOMERASE_HOLOENZYME_COMPLEX_ASSEMBLY	0.0147445	HSP90AA1,PTGES3	0.333333	1
GOCC_SORTING_ENDOSOME	0.0147445	NRP1,PTPN1	0.333333	1
GOMF_ARYLESTERASE_ACTIVITY	0.0147445	PON3,APMAP	0.333333	1
GOMF_MHC_CLASS_I_PROTEIN_COMPLEX_BINDING	0.0147445	TAPBPL,CD160	0.333333	1
GOMF_TPR_DOMAIN_BINDING	0.0147445	HSP90AA1,STUB1	0.333333	1
GOMF_TYPE_5_METABOTROPIC_GLUTAMATE_RECEPTOR_BINDING	0.0147445	HOMER1,ADORA2A	0.333333	1
GOMF_PROTEIN_CARBOXYL_O_METHYLTRANSFERASE_ACTIVITY	0.0147445	PCMT1,LCMT1	0.333333	1
GOMF_C3HC4_TYPE_RING_FINGER_DOMAIN_BINDING	0.0147445	DNAJA1,PINK1	0.333333	1
GOBP_AUTOPHAGOSOME_ORGANIZATION	0.0148699	ATG4D,ATG16L1,LRBA,PINK1,RAB19,ATG12,SMURF1,RAB3GAP2,TBC1D12	0.0769231	1
GOBP_POSITIVE_REGULATION_OF_PATTERN_RECOGNITION_RECEPTOR_SIGNALING_PATHWAY	0.0154465	RTN4,PTPN22,PUM1,ZDHHC5,WDFY1	0.111111	1
GOBP_REGULATION_OF_STRESS_ACTIVATED_PROTEIN_KINASE_SIGNALING_CASCADE	0.0154915	GADD45B,GADD45G,FAS,FCGR2B,PTPN22,DNAJA1,PINK1,ARL6IP5,MDFIC,UNC5CL,RAP2A,TAOK3,HIPK2	0.0646766	1
GOCC_ORGANELLE_SUBCOMPARTMENT	0.0155663	RHOC,PLEKHA8,REEP5,PGRMC1,P4HTM,PIEZO1,XK,SLC35B4,TMEM129,RTN4,LPIN1,ELOVL7,MOSPD1,LPIN2,MAN2A1,PIGF,ZDHHC16,RHBDD1,ZFAND2B,DNAJB2,UBXN4,ATF6,PIGC,LPCAT4,PTPN1,ATP9A,SCAMP3,LRBA,DNAJA1,SLC9A1,RHEB,PON3,TMEM43,STIM1,GPAT4,SRPRA,RNF43,COG3,ARL6IP5,SEC24A,SLC9A7,TAPBPL,RAB3GAP2,GSAP,SUCO,ABHD4,SPTSSA,ATP10D,CKAP4,EIF5A2,SERP2,VAPB,TGOLN2,YIPF1,TMED9,SLC27A4,B2M,EI24,RDH11,SYT11,RAB18,ALG10,SELENOI,K…	0.0429819	1
GOBP_SIGNAL_TRANSDUCTION_IN_RESPONSE_TO_DNA_DAMAGE	0.0164146	CD44,PTTG1IP,CCNG1,WAC,RAD9A,PTPN11,KMT5A,BABAM2,BCL3,GRB2,TAOK3,HIPK2	0.0662983	1
GOBP_POSITIVE_REGULATION_OF_SIGNALING_RECEPTOR_ACTIVITY	0.0168763	NRP1,PINK1,BUD31,ADRB2,CCR2	0.108696	1
GOMF_HSP70_PROTEIN_BINDING	0.0168763	ST13,STIP1,DNAJB2,DNAJA1,STUB1	0.108696	1
GOBP_REGULATION_OF_T_CELL_CHEMOTAXIS	0.0169232	XCL2,CXCL10,CCR2	0.176471	1
GOBP_PROTEIN_LOCALIZATION_TO_PHAGOPHORE_ASSEMBLY_SITE	0.0169232	ATG4D,ATG16L1,LRBA	0.176471	1
GOBP_REGULATION_OF_AUTOPHAGOSOME_MATURATION	0.0169232	ATG12,TBC1D25,ADRB2	0.176471	1
GOCC_STEREOCILIUM_BUNDLE	0.0169569	RHOC,MKKS,TRIOBP,CDC14A,TPRN,ADGRV1	0.0952381	1
GOBP_LIPOPROTEIN_BIOSYNTHETIC_PROCESS	0.0179397	ATG10,PIGF,ZDHHC16,ATG16L1,PIGC,ATG12,ZDHHC5,RAB3GAP2	0.0792079	1
GOBP_REGULATION_OF_CELL_SIZE	0.0184403	XK,NDEL1,PLEK,CDKL3,RTN4,HSP90AA1,NRP1,OLFM1,CYFIP1,L1CAM,SMURF1,RAP1GAP2	0.0652174	1
GOBP_DEVELOPMENTAL_CELL_GROWTH	0.0191744	NDEL1,LLPH,CDKL3,RTN4,NIN,HSP90AA1,NRP1,RAPH1,OLFM1,PDLIM5,CYFIP1,L1CAM,SMURF1,ARIH2	0.0611354	1
GOBP_ENDOPLASMIC_RETICULUM_TUBULAR_NETWORK_ORGANIZATION	0.0198225	RTN4,RAB3GAP2,RAB18	0.166667	1
GOBP_RESPONSE_TO_ARSENIC_CONTAINING_SUBSTANCE	0.0198723	SLC38A2,CPOX,CPEB2,ZFAND2A	0.125	1
GOBP_CHAPERONE_COFACTOR_DEPENDENT_PROTEIN_REFOLDING	0.0198723	ST13,DNAJB4,HSPH1,PTGES3	0.125	1
GOMF_METAL_CATION_MONOATOMIC_CATION_ANTIPORTER_ACTIVITY	0.0198723	SLC41A1,SLC9A1,SLC9A7,TMCO3	0.125	1
GOBP_ESTABLISHMENT_OF_PROTEIN_LOCALIZATION_TO_ENDOPLASMIC_RETICULUM	0.019993	ZFAND2B,SRPRA,RAB3GAP2,ZFAND2A,RN7SL1	0.104167	1
GOBP_C_TERMINAL_PROTEIN_LIPIDATION	0.0201975	ATG16L1,ATG12	0.285714	1
GOBP_REGULATION_OF_RAB_PROTEIN_SIGNAL_TRANSDUCTION	0.0201975	DENND4C,DENND4A	0.285714	1
GOBP_POSITIVE_REGULATION_OF_TOLL_LIKE_RECEPTOR_3_SIGNALING_PATHWAY	0.0201975	PTPN22,WDFY1	0.285714	1
GOCC_PRE_SNORNP_COMPLEX	0.0201975	ZNHIT6,TAF9	0.285714	1
GOMF_GTPASE_ACTIVATOR_ACTIVITY	0.0202394	RANGAP1,NRP1,RGS16,RABGAP1L,ARHGAP21,RALGAPA2,SGSM2,RAP1GAP2,TBC1D25,RAB3GAP2,TBC1D8B,DOCK5,TBC1D12,ARFGAP3,ARHGEF12,RGS3	0.057971	1
GOMF_UNFOLDED_PROTEIN_BINDING	0.0209466	PFDN2,HSP90AA1,AFG3L2,DNAJB2,MKKS,DNAJB4,DNAJA1,DNAJB6,PTGES3	0.0725806	1
GOMF_PHOSPHORIC_ESTER_HYDROLASE_ACTIVITY	0.0209624	PPM1J,LRRK1,LPIN1,ADPRM,LPIN2,PTPN1,PTPN22,PTPN12,PTP4A2,PON3,NT5C3A,PLPP5,INPPL1,CDC14A,GDE1,ENPP1,MTMR7,PTPN11,CPPED1,CCR5	0.0539084	1
GOMF_PROTEIN_DOMAIN_SPECIFIC_BINDING	0.0210093	HIP1R,CACYBP,ELMO3,LNX2,YWHAH,PTTG2,RPS6KB1,HSP90AA1,SH3BP5,RHOQ,TJP2,RAD9A,PTPN22,ADAM15,DNAJA1,PINK1,PTPN12,WBP1,L1CAM,ADAM9,PLSCR1,LRRFIP2,INPPL1,JDP2,TRPS1,STUB1,TCEAL9,LAX1,NDFIP2,VAPB,GRB2,YWHAQ,TAF9	0.047619	1
GOBP_NEGATIVE_REGULATION_OF_ANTIGEN_RECEPTOR_MEDIATED_SIGNALING_PATHWAY	0.0220431	SH2D1A,FCGR2B,PTPN22,CD160	0.121212	1
GOBP_REGULATION_OF_INTRINSIC_APOPTOTIC_SIGNALING_PATHWAY_BY_P53_CLASS_MEDIATOR	0.0220431	CD44,PTTG1IP,RRN3,TAF9	0.121212	1
GOBP_REGULATION_OF_PROTEIN_CONTAINING_COMPLEX_DISASSEMBLY	0.0229703	DSTN,PLEK,HDGFL3,ATG12,TRIOBP,TBC1D25,ADRB2,EIF5A2,TTBK2	0.0714286	1
GOBP_TOLL_LIKE_RECEPTOR_9_SIGNALING_PATHWAY	0.0229778	RTN4,PIK3AP1,PTPN22	0.157895	1
GOMF_SOLUTE_POTASSIUM_ANTIPORTER_ACTIVITY	0.0229778	SLC9A1,SLC9A7,TMCO3	0.157895	1
GOMF_SPHINGOLIPID_TRANSPORTER_ACTIVITY	0.0229778	PLEKHA8,PLTP,ATP10D	0.157895	1
GOBP_REGULATION_OF_LEUKOCYTE_MEDIATED_CYTOTOXICITY	0.0240764	SH2D1A,FCGR2B,KLRK1,CD160,SERPINB9,CX3CR1,B2M	0.0804598	1
GOBP_PEPTIDYL_TYROSINE_DEPHOSPHORYLATION	0.024353	PTPN1,PTPN22,PTPN12,PTPN11	0.117647	1
GOBP_NEGATIVE_REGULATION_OF_SIGNAL_TRANSDUCTION_BY_P53_CLASS_MEDIATOR	0.024353	CD44,PTTG1IP,RRN3,TAF9	0.117647	1
GOBP_CELLULAR_RESPONSE_TO_PEPTIDE	0.024964	NDEL1,RPS6KB1,LPIN1,RANGAP1,LPIN2,RHOQ,AP3S1,SORBS1,FCGR2B,PTPN1,PTPN22,SLC9A1,CYFIP1,ENPP1,DENND4C,CPEB2,PTPN11,ADRB2,SLC27A4,GRB2	0.0529101	1
GOCC_IMMUNOGLOBULIN_COMPLEX_CIRCULATING	0.025425	JCHAIN,IGKC,IGHM,IGHV1-69,IGHV1-69,IGHV1-69D	0.0869565	1
GOBP_REGULATION_OF_EXTENT_OF_CELL_GROWTH	0.0256881	NDEL1,CDKL3,RTN4,NRP1,OLFM1,CYFIP1,L1CAM,SMURF1	0.0740741	1
GOBP_CELLULAR_RESPONSE_TO_PEPTIDE_HORMONE_STIMULUS	0.0259672	NDEL1,RPS6KB1,LPIN1,RANGAP1,LPIN2,RHOQ,AP3S1,SORBS1,PTPN1,SLC9A1,CYFIP1,ENPP1,DENND4C,CPEB2,PTPN11,SLC27A4,GRB2	0.0551948	1
GOBP_EOSINOPHIL_MEDIATED_IMMUNITY	0.0263514	CCR2,VAMP8	0.25	1
GOBP_TRANSCRIPTION_INITIATION_AT_RNA_POLYMERASE_III_PROMOTER	0.0263514	CRCP,SNAPC5	0.25	1
GOBP_REGULATION_OF_ISOMERASE_ACTIVITY	0.0263514	ITGB2,PLSCR1	0.25	1
GOBP_REGULATION_OF_SYNAPTIC_TRANSMISSION_DOPAMINERGIC	0.0263514	CHRNB2,PINK1	0.25	1
GOBP_EOSINOPHIL_ACTIVATION	0.0263514	CCR2,VAMP8	0.25	1
GOBP_MHC_CLASS_I_BIOSYNTHETIC_PROCESS	0.0263514	HSPH1,NLRC5	0.25	1
GOBP_GLYCOLIPID_TRANSPORT	0.0263514	PLEKHA8,PLTP	0.25	1
GOBP_POSITIVE_REGULATION_OF_RECEPTOR_BINDING	0.0263514	NRP1,B2M	0.25	1
GOBP_REGULATION_OF_GERM_CELL_PROLIFERATION	0.0263514	PRDX4,RHBDD1	0.25	1
GOBP_REGULATION_OF_PLATELET_DERIVED_GROWTH_FACTOR_RECEPTOR_BETA_SIGNALING_PATHWAY	0.0263514	HIP1R,PTPN12	0.25	1
GOCC_ZONULA_ADHERENS	0.0263514	SORBS1,KIFC3	0.25	1
GOMF_CAMP_DEPENDENT_PROTEIN_KINASE_ACTIVITY	0.0263514	PRKY,PRKAG1	0.25	1
GOMF_CDP_ALCOHOL_PHOSPHATIDYLTRANSFERASE_ACTIVITY	0.0263514	PIGF,SELENOI	0.25	1
GOMF_PROCOLLAGEN_PROLINE_DIOXYGENASE_ACTIVITY	0.0263514	P4HTM,P4HA1	0.25	1
GOMF_PEPTIDYL_PROLINE_4_DIOXYGENASE_ACTIVITY	0.0263514	P4HTM,P4HA1	0.25	1
GOMF_MHC_CLASS_IB_RECEPTOR_ACTIVITY	0.0263514	KLRK1,CD160	0.25	1
GOBP_REGULATION_OF_ANTIGEN_PROCESSING_AND_PRESENTATION	0.0263891	FCGR2B,TAPBPL,FGL2	0.15	1
GOBP_CELLULAR_RESPONSE_TO_ARSENIC_CONTAINING_SUBSTANCE	0.0263891	SLC38A2,CPEB2,ZFAND2A	0.15	1
GOMF_METAL_CATION_PROTON_ANTIPORTER_ACTIVITY	0.0263891	SLC9A1,SLC9A7,TMCO3	0.15	1
GOBP_NEURON_PROJECTION_EXTENSION	0.0265717	NDEL1,LLPH,CDKL3,RTN4,HSP90AA1,NRP1,RAPH1,OLFM1,CYFIP1,L1CAM,SMURF1	0.0639535	1
GOBP_REGULATION_OF_INTRINSIC_APOPTOTIC_SIGNALING_PATHWAY	0.0265717	CD44,PTTG1IP,SERINC3,GRINA,RRN3,RAD9A,PTPN1,DNAJA1,PINK1,YBX3,TAF9	0.0639535	1
GOBP_POSITIVE_REGULATION_OF_RESPONSE_TO_ENDOPLASMIC_RETICULUM_STRESS	0.0268038	SERINC3,FCGR2B,ATF6,PTPN1	0.114286	1
GOMF_AMYLOID_BETA_BINDING	0.0268681	ITGB2,PGRMC1,PFDN2,ITGA2,FCGR2B,GSAP,ADRB2	0.0786517	1
GOBP_REGULATION_OF_INNATE_IMMUNE_RESPONSE	0.0273153	SH2D1A,CR1,HSP90AA1,FCGR2B,PTPN1,PTPN22,UBE2K,KLRK1,PLSCR1,ATG12,CD160,PTPN11,SERPINB9,NLRC5	0.0583333	1
GOBP_JNK_CASCADE	0.0275726	GADD45B,GADD45G,FCGR2B,PTPN22,DNAJA1,PINK1,MDFIC,UNC5CL,RAP2A,TAOK3,HIPK2	0.0635838	1
GOMF_UBIQUITIN_LIKE_PROTEIN_LIGASE_ACTIVITY	0.0275745	SMURF2,TMEM129,RNF130,UBE2O,PPIL2,ASB1,PIAS3,UBE2K,RNF43,SMURF1,STUB1,WWP1,HECTD2,RNF216,FBXO30,RNF181,ARIH2,MAEA	0.0538922	1
GOBP_RESPONSE_TO_COLD	0.0293621	HSP90AA1,SLC9A1,CXCL10,METRNL,ADRB2	0.0943396	1
GOBP_POSITIVE_REGULATION_OF_PROTEIN_CONTAINING_COMPLEX_DISASSEMBLY	0.0293968	DSTN,PLEK,ADRB2,EIF5A2	0.111111	1
GOBP_DENDRITE_EXTENSION	0.0293968	LLPH,CDKL3,CYFIP1,SMURF1	0.111111	1
GOMF_MHC_PROTEIN_COMPLEX_BINDING	0.0293968	HSP90AA1,TAPBPL,CD160,B2M	0.111111	1
GOBP_REGULATION_OF_RESPONSE_TO_BIOTIC_STIMULUS	0.0297021	SH2D1A,CR1,HSP90AA1,FCGR2B,PTPN1,PTPN22,PUM1,UBE2K,KLRK1,PLSCR1,ATG12,TRAF3IP1,CD160,FGL2,PTPN11,RNF216,SERPINB9,SYT11,NLRC5	0.0526316	1
GOBP_RAB_PROTEIN_SIGNAL_TRANSDUCTION	0.0300556	RAB35,DENND4C,DENND4A	0.142857	1
GOBP_POSITIVE_REGULATION_OF_MONOCYTE_CHEMOTAXIS	0.0300556	CXCL10,CCR2,CX3CR1	0.142857	1
GOMF_IMMUNOGLOBULIN_RECEPTOR_BINDING	0.030557	JCHAIN,IGKC,IGHM,IGHV1-69,IGHV1-69,IGHV1-69D	0.0833333	1
GOBP_HUMORAL_IMMUNE_RESPONSE_MEDIATED_BY_CIRCULATING_IMMUNOGLOBULIN	0.0310333	CR1,FCGR2B,BCL3,IGKC,IGHM,IGHV1-69,IGHV1-69,IGHV1-69D	0.0714286	1
GOBP_LEUKOCYTE_MEDIATED_CYTOTOXICITY	0.0311517	SH2D1A,GZMB,FCGR2B,KLRK1,CD160,SERPINB9,CX3CR1,B2M,ULBP2	0.0676692	1
GOBP_CENTRAL_NERVOUS_SYSTEM_NEURON_AXONOGENESIS	0.0321333	NDEL1,NIN,HSP90AA1,CHRNB2	0.108108	1
GOBP_NEUROTROPHIN_SIGNALING_PATHWAY	0.0321333	SPRY2,PPP2R5B,CYFIP1,PTPN11	0.108108	1
GOBP_PHOSPHATIDIC_ACID_METABOLIC_PROCESS	0.0321333	LPIN1,LPCAT4,GPAT4,ABHD4	0.108108	1
GOBP_REGULATION_OF_INSULIN_RECEPTOR_SIGNALING_PATHWAY	0.0324075	RPS6KB1,SORBS1,PTPN1,ENPP1,PTPN11,SLC27A4	0.0821918	1
GOBP_REGULATION_OF_CELLULAR_RESPONSE_TO_INSULIN_STIMULUS	0.0324075	RPS6KB1,SORBS1,PTPN1,ENPP1,PTPN11,SLC27A4	0.0821918	1
GOMF_NUCLEOSIDE_TRIPHOSPHATASE_REGULATOR_ACTIVITY	0.0330121	CYTH4,SH3BP5,RANGAP1,NRP1,RGS16,RABGAP1L,RASGEF1A,RPGR,SOS2,ARHGAP21,RALGAPA2,DENND4C,SGSM2,RAP1GAP2,TBC1D25,RAB3GAP2,CPEB2,TBC1D8B,DOCK5,TBC1D12,DENND4A,ARFGAP3,ARHGEF12,RGS3	0.0490798	1
GOBP_REGULATION_OF_AXONOGENESIS	0.0330291	XK,NDEL1,CDKL3,RTN4,NIN,NRP1,CYFIP1,L1CAM,SMURF1,KIF13B	0.0641026	1
GOBP_FREE_UBIQUITIN_CHAIN_POLYMERIZATION	0.0331544	PINK1,UBE2K	0.222222	1
GOBP_L_SERINE_TRANSPORT	0.0331544	SERINC3,SLC38A2	0.222222	1
GOCC_FLOTILLIN_COMPLEX	0.0331544	CORO1C,SORBS1	0.222222	1
GOCC_DENDRITIC_GROWTH_CONE	0.0331544	HSP90AA1,CYFIP1	0.222222	1
GOMF_L_SERINE_TRANSMEMBRANE_TRANSPORTER_ACTIVITY	0.0331544	SERINC3,SLC38A2	0.222222	1
GOMF_MANNOSYL_OLIGOSACCHARIDE_MANNOSIDASE_ACTIVITY	0.0331544	MAN2A1,MAN1C1	0.222222	1
GOMF_NATURAL_KILLER_CELL_LECTIN_LIKE_RECEPTOR_BINDING	0.0331544	CLEC2D,ULBP2	0.222222	1
GOBP_REGULATION_OF_CELLULAR_COMPONENT_SIZE	0.033474	HIP1R,XK,DSTN,NDEL1,PLEK,CDKL3,RTN4,HSP90AA1,NRP1,OLFM1,MKKS,CYFIP1,L1CAM,TRIOBP,SMURF1,RAP1GAP2,GRB2,BORCS7,PEX11G	0.0519126	1
GOCC_CELL_SURFACE	0.0337724	CLEC2D,ITGB2,CD44,ITGA2,CR1,RPS6KB1,HSP90AA1,CLDND1,FAM234A,FAS,PDCD1,FCGR2B,CHRNB2,ADAM15,SLC9A1,KLRK1,ITGAL,L1CAM,ADAM9,NPTN,APMAP,CXCL10,DCBLD2,ENPP1,ARSB,CCR2,CX3CR1,B2M,ADGRV1,TIGIT,CD80,IGKC,IGHM,TRGV11,TRGV11,TRGV11,TRGV11,CCR5,ULBP2,IGHV1-69,IGHV1-69,IGHV1-69D	0.0438871	1
GOBP_REGULATION_OF_DEFENSE_RESPONSE_TO_VIRUS	0.0343293	HSP90AA1,PTPN22,ATG12,TRAF3IP1,FGL2,RNF216	0.0810811	1
GOBP_NEGATIVE_REGULATION_OF_EXOCYTOSIS	0.035014	FCGR2B,ATP9A,RSC1A1,CCR2	0.105263	1
GOBP_ERYTHROCYTE_DEVELOPMENT	0.035014	BPGM,JMJD6,FLVCR1,MAEA	0.105263	1
GOBP_INTEGRIN_MEDIATED_SIGNALING_PATHWAY	0.0355101	ITGB2,ITGA2,PLEK,NRP1,ADAM15,ITGAL,ADAM9,PTPN11	0.0695652	1
GOBP_RESPONSE_TO_HEAT	0.0355101	CHORDC1,RPS6KB1,HSP90AA1,DNAJB4,DNAJA1,DNAJB6,CXCL10,STUB1	0.0695652	1
GOBP_NEGATIVE_REGULATION_OF_PROTEIN_LOCALIZATION	0.0358469	SNX3,RANGAP1,RHOQ,UFM1,TXN,DNAJA1,RSC1A1,MDFIC,PTPN11,NDFIP2,NDUFAF2,TTBK2	0.0591133	1
GOBP_GLUCOSE_IMPORT	0.0363232	RPS6KB1,RHOQ,SORBS1,ENPP1,PTPN11,SLC27A4	0.08	1
GOBP_NEGATIVE_REGULATION_OF_JNK_CASCADE	0.0380395	PTPN22,DNAJA1,PINK1,TAOK3	0.102564	1
GOBP_REGULATION_OF_RECEPTOR_BINDING	0.038147	NRP1,ADAM15,B2M	0.130435	1
GOMF_LYSOPHOSPHOLIPID_ACYLTRANSFERASE_ACTIVITY	0.038147	LPCAT4,GPAT4,ABHD4	0.130435	1
GOCC_SIDE_OF_MEMBRANE	0.0396243	CLEC2D,ITGB2,ITGA2,FAS,PDCD1,FCGR2B,PTPN1,PTPN22,CHRNB2,DNAJA1,KLRK1,ITGAL,ADAM9,STYK1,CXCL10,CCR2,CX3CR1,B2M,BORCS7,CD80,IGKC,IGHM,TRGV11,TRGV11,TRGV11,TRGV11,CCR5,ULBP2,IGHV1-69,IGHV1-69,IGHV1-69D	0.0457227	1
GOBP_NEGATIVE_REGULATION_OF_PROTEIN_BINDING	0.0402162	DNAJB2,ADAM15,TFIP11,STUB1,ADRB2,B2M,TTBK2	0.0721649	1
GOBP_REGULATION_OF_GLUCOSE_TRANSMEMBRANE_TRANSPORT	0.0405298	RPS6KB1,RHOQ,SORBS1,ENPP1,RSC1A1,PTPN11	0.0779221	1
GOBP_BOX_C_D_SNORNP_ASSEMBLY	0.0405576	ZNHIT6,TAF9	0.2	1
GOBP_T_CELL_ACTIVATION_VIA_T_CELL_RECEPTOR_CONTACT_WITH_ANTIGEN_BOUND_TO_MHC_MOLECULE_ON_ANTIGEN_PRESENTING_CELL	0.0405576	ITGAL,FGL2	0.2	1
GOBP_VESTIBULOCOCHLEAR_NERVE_DEVELOPMENT	0.0405576	NRP1,CHRNB2	0.2	1
GOBP_REGULATION_OF_TOLL_LIKE_RECEPTOR_3_SIGNALING_PATHWAY	0.0405576	PTPN22,WDFY1	0.2	1
GOBP_GOLGI_VESICLE_BUDDING	0.0405576	ARFGAP3,TMED9	0.2	1
GOCC_IGA_IMMUNOGLOBULIN_COMPLEX	0.0405576	JCHAIN,IGKC	0.2	1
GOMF_CYCLIC_NUCLEOTIDE_DEPENDENT_PROTEIN_KINASE_ACTIVITY	0.0405576	PRKY,PRKAG1	0.2	1
GOMF_TAT_PROTEIN_BINDING	0.0405576	DNAJA1,MDFIC	0.2	1
GOMF_SPHINGOLIPID_TRANSFER_ACTIVITY	0.0405576	PLEKHA8,PLTP	0.2	1
GOBP_NEGATIVE_REGULATION_OF_IMMUNE_SYSTEM_PROCESS	0.0405693	SH2D1A,CR1,ADORA2A,PDCD1,FCGR2B,PTPN22,PIAS3,KLRK1,ATG12,TAPBPL,CD160,FGL2,CDK6,SERPINB9,CCR2,LAX1,CX3CR1,LRCH1,SYT11,TIGIT,NLRC5,CD80	0.0489978	1
GOBP_PLATELET_DERIVED_GROWTH_FACTOR_RECEPTOR_SIGNALING_PATHWAY	0.0411124	HIP1R,NRP1,PTPN1,PTPN12,PTPN11	0.0862069	1
GOBP_CORTICAL_ACTIN_CYTOSKELETON_ORGANIZATION	0.0412102	PLEK,AKAP11,RHOQ,EPB41	0.1	1
GOMF_BETA_TUBULIN_BINDING	0.0412102	NDEL1,ARL8A,VAPB,SYT11	0.1	1
GOBP_RESPONSE_TO_MUSCLE_ACTIVITY	0.0425663	ITGA2,SLC38A2,METRNL	0.125	1
GOMF_C_C_CHEMOKINE_BINDING	0.0425663	CCR2,CX3CR1,CCR5	0.125	1
GOBP_NATURAL_KILLER_CELL_MEDIATED_IMMUNITY	0.0427439	SH2D1A,GZMB,KLRK1,CD160,SERPINB9,ULBP2	0.0769231	1
GOBP_POSITIVE_REGULATION_OF_AXONOGENESIS	0.0427439	NDEL1,NIN,NRP1,CYFIP1,L1CAM,SMURF1	0.0769231	1
GOBP_RUFFLE_ORGANIZATION	0.0437582	CORO1C,NDEL1,PLEK,CYFIP1,INPPL1	0.0847458	1
GOBP_REGULATION_OF_GLUCOSE_IMPORT	0.0437582	RPS6KB1,RHOQ,SORBS1,ENPP1,PTPN11	0.0847458	1
GOBP_DEVELOPMENTAL_GROWTH_INVOLVED_IN_MORPHOGENESIS	0.0440771	NDEL1,LLPH,CDKL3,RTN4,NIN,HSP90AA1,SPRY2,NRP1,RAPH1,OLFM1,CYFIP1,L1CAM,SMURF1	0.055794	1
GOBP_DE_NOVO_PROTEIN_FOLDING	0.044526	ST13,DNAJB4,HSPH1,PTGES3	0.097561	1
GOBP_REGULATION_OF_TYPE_I_INTERFERON_MEDIATED_SIGNALING_PATHWAY	0.044526	PTPN1,UBE2K,PTPN11,NLRC5	0.097561	1
GOBP_MAINTENANCE_OF_PROTEIN_LOCALIZATION_IN_ORGANELLE	0.044526	RANGAP1,TXN,PINK1,KDELR2	0.097561	1
GOBP_RESPONSE_TO_TEMPERATURE_STIMULUS	0.0445559	CHORDC1,RPS6KB1,HSP90AA1,DNAJB4,DNAJA1,SLC9A1,DNAJB6,CXCL10,METRNL,STUB1,ADRB2	0.0588235	1
GOBP_DEFENSE_RESPONSE_TO_SYMBIONT	0.0456094	SERINC3,HSP90AA1,CRCP,ATG16L1,PTPN22,PUM1,NT5C3A,PLSCR1,ATG12,TRAF3IP1,CXCL10,TBKBP1,FGL2,RNF216,VAMP8,NLRC5	0.0522876	1
GOBP_POSITIVE_REGULATION_OF_GTPASE_ACTIVITY	0.0458045	CORO1C,NDEL1,RANGAP1,RGS16,XCL2,RABGAP1L,RASGEF1A,SOS2,RALGAPA2,SGSM2,RAP1GAP2,TBC1D25,TBC1D8B,TBC1D12,SLC27A4	0.0531915	1
GOBP_NEGATIVE_REGULATION_OF_CELL_GROWTH	0.0459934	CDKL3,RTN4,NRP1,DNAJB2,ADAM15,DCBLD2,ENPP1,ING1,SERTAD2,CGRRF1,EI24	0.0585106	1
GOMF_PROTEIN_TYROSINE_PHOSPHATASE_ACTIVITY	0.0461665	PTPN1,PTPN22,PTPN12,PTP4A2,CDC14A,MTMR7,PTPN11	0.07	1
GOBP_NEGATIVE_REGULATION_OF_MAP_KINASE_ACTIVITY	0.0465037	SPRY2,PTPN1,PTPN22,DNAJA1,LAX1	0.0833333	1
GOBP_SRP_DEPENDENT_COTRANSLATIONAL_PROTEIN_TARGETING_TO_MEMBRANE	0.0472298	ZFAND2B,SRPRA,RN7SL1	0.12	1
GOBP_PHOSPHATIDYLSERINE_METABOLIC_PROCESS	0.0472298	SERINC3,LPCAT4,PLSCR1	0.12	1
GOBP_NEGATIVE_REGULATION_OF_T_CELL_RECEPTOR_SIGNALING_PATHWAY	0.0472298	SH2D1A,PTPN22,CD160	0.12	1
GOBP_PHAGOCYTOSIS	0.0478653	ITGB2,CORO1C,ELMO3,ITGA2,SNX3,ADORA2A,FCGR2B,ITGAL,PLSCR1,JMJD6,SYT11,IGKC,IGHM,IGHV1-69,IGHV1-69,IGHV1-69D	0.0519481	1
GOCC_CHAPERONE_COMPLEX	0.0479869	PFDN2,STIP1,STUB1,PTGES3	0.0952381	1
GOMF_SOLUTE_CATION_ANTIPORTER_ACTIVITY	0.0479869	SLC41A1,SLC9A1,SLC9A7,TMCO3	0.0952381	1
GOMF_QUATERNARY_AMMONIUM_GROUP_BINDING	0.0479869	PLTP,CHRNB2,JCHAIN,IGHM	0.0952381	1
GOBP_REGULATION_OF_DENDRITIC_CELL_ANTIGEN_PROCESSING_AND_PRESENTATION	0.0485144	FCGR2B,FGL2	0.181818	1
GOBP_POSITIVE_REGULATION_OF_PROTEIN_KINASE_A_SIGNALING	0.0485144	ADRB2,ADGRV1	0.181818	1
GOBP_SERINE_TRANSPORT	0.0485144	SERINC3,SLC38A2	0.181818	1
GOBP_POSITIVE_REGULATION_OF_INTEGRIN_ACTIVATION	0.0485144	PIEZO1,PLEK	0.181818	1
GOBP_REGULATION_OF_TOLL_LIKE_RECEPTOR_9_SIGNALING_PATHWAY	0.0485144	RTN4,PTPN22	0.181818	1
GOBP_GERM_CELL_PROLIFERATION	0.0485144	PRDX4,RHBDD1	0.181818	1
GOBP_PHOSPHATIDYLETHANOLAMINE_ACYL_CHAIN_REMODELING	0.0485144	LPCAT4,ABHD4	0.181818	1
GOBP_CAVEOLIN_MEDIATED_ENDOCYTOSIS	0.0485144	UNC119,PACSIN2	0.181818	1
GOBP_NEGATIVE_REGULATION_OF_INCLUSION_BODY_ASSEMBLY	0.0485144	DNAJB2,DNAJB6	0.181818	1
GOBP_ACTIN_FILAMENT_REORGANIZATION	0.0485144	MCU,WHAMM	0.181818	1
GOBP_REGULATION_OF_LAMELLIPODIUM_MORPHOGENESIS	0.0485144	CORO1C,CD44	0.181818	1
GOCC_MITOCHONDRIAL_TRICARBOXYLIC_ACID_CYCLE_ENZYME_COMPLEX	0.0485144	IDH3A,MRPS36	0.181818	1
GOCC_KINOCILIUM	0.0485144	MKKS,CDC14A	0.181818	1
GOMF_COMPLEMENT_COMPONENT_C3B_BINDING	0.0485144	ITGB2,CR1	0.181818	1
GOMF_CAMP_DEPENDENT_PROTEIN_KINASE_REGULATOR_ACTIVITY	0.0485144	CXCL10,PRKAG1	0.181818	1
GOMF_INTRAMOLECULAR_TRANSFERASE_ACTIVITY_PHOSPHOTRANSFERASES	0.0485144	PGM2L1,BPGM	0.181818	1
GOMF_SERINE_TRANSMEMBRANE_TRANSPORTER_ACTIVITY	0.0485144	SERINC3,SLC38A2	0.181818	1
GOMF_G_PROTEIN_COUPLED_GLUTAMATE_RECEPTOR_BINDING	0.0485144	HOMER1,ADORA2A	0.181818	1
GOMF_PHOSPHATIDYLINOSITOL_3_KINASE_REGULATORY_SUBUNIT_BINDING	0.0485144	PIK3AP1,FBXL2	0.181818	1
GOCC_UBIQUITIN_LIGASE_COMPLEX	0.0490222	CACYBP,SMURF2,ASB1,FBXL19,FBXL2,ZSWIM6,FBXO33,DCAF10,ANAPC10,STUB1,YPEL5,WWP1,BABAM2,ARIH2,MAEA,ELOC	0.0517799	1
GOBP_REGULATION_OF_MYELOID_LEUKOCYTE_MEDIATED_IMMUNITY	0.0493494	ITGB2,FCGR2B,CCR2,VAMP8,CX3CR1	0.0819672	1
GOBP_CORTICAL_CYTOSKELETON_ORGANIZATION	0.0493494	RHOC,PLEK,AKAP11,RHOQ,EPB41	0.0819672	1
GOBP_PROTEIN_MODIFICATION_BY_SMALL_PROTEIN_CONJUGATION_OR_REMOVAL	0.0494631	PTTG1IP,LNX2,SMURF2,SART3,TMEM129,RNF130,UBE2O,HSP90AA1,ATG10,SPRY2,RANGAP1,PPIL2,WAC,RAB40C,DNAJB2,ASB1,UFM1,PTPN22,PIAS3,DNAJA1,PINK1,UBE2K,FBXL2,RNF43,FBXO33,DCAF10,ANAPC10,SMURF1,STUB1,WWP1,HECTD2,RNF216,FBXO30,BABAM2,NDFIP2,RNF181,ARIH2,URM1,PCNP,COPS9,TAF9,MAEA,ELOC,FANCF	0.0423484	1
GOBP_INTRINSIC_APOPTOTIC_SIGNALING_PATHWAY_BY_P53_CLASS_MEDIATOR	0.0498349	CD44,PTTG1IP,RRN3,BCL3,HIPK2,TAF9	0.0740741	1
GOBP_CELL_MATRIX_ADHESION	0.050643	ITGB2,CORO1C,CD44,ITGA2,SORBS1,NRP1,ADAM15,SLC9A1,ITGAL,L1CAM,ADAM9,CDK6,WHAMM	0.0546218	1
GOBP_NEGATIVE_REGULATION_OF_CELLULAR_RESPONSE_TO_INSULIN_STIMULUS	0.0515922	RPS6KB1,PTPN1,ENPP1,SLC27A4	0.0930233	1
GOMF_G_PROTEIN_COUPLED_CHEMOATTRACTANT_RECEPTOR_ACTIVITY	0.0521333	CCR2,CX3CR1,CCR5	0.115385	1
GOBP_NEGATIVE_REGULATION_OF_INTRACELLULAR_TRANSPORT	0.0522954	SNX3,RANGAP1,UFM1,TXN,MDFIC	0.0806452	1
GOBP_REGULATION_OF_RESPONSE_TO_ENDOPLASMIC_RETICULUM_STRESS	0.0523494	SERINC3,GRINA,FCGR2B,ATF6,PTPN1,MANF	0.0731707	1
GOBP_VESICLE_BUDDING_FROM_MEMBRANE	0.05494	SNX3,AP3S1,SEC24A,ARFGAP3,VAPB,TMED9	0.0722892	1
GOBP_MYELOID_CELL_DEVELOPMENT	0.05494	LRRK1,BPGM,PTPN11,JMJD6,FLVCR1,MAEA	0.0722892	1
GOMF_IMMUNE_RECEPTOR_ACTIVITY	0.0550448	CD44,CR1,FCGR2B,KLRK1,IL10RA,CD160,CCR2,CX3CR1,CCR5	0.0608108	1
GOBP_LEUKOCYTE_CELL_CELL_ADHESION	0.0552494	ITGB2,CD44,CR1,ADORA2A,FCGR2B,PTPN22,HSPH1,KLRK1,ITGAL,CD160,CERCAM,FGL2,PTPN11,CCR2,LAX1,CX3CR1,SLC39A8,B2M,TIGIT,CD80	0.0483092	1
GOBP_INTRINSIC_APOPTOTIC_SIGNALING_PATHWAY_IN_RESPONSE_TO_DNA_DAMAGE_BY_P53_CLASS_MEDIATOR	0.0553415	CD44,BCL3,HIPK2,TAF9	0.0909091	1
GOBP_NEGATIVE_REGULATION_OF_INTRACELLULAR_PROTEIN_TRANSPORT	0.0553415	RANGAP1,UFM1,TXN,MDFIC	0.0909091	1
GOMF_PHOSPHATASE_BINDING	0.0569466	CARHSP1,SNX3,RPS6KB1,HSP90AA1,AKAP11,SHOC2,PTPN1,SLC9A1,FBXL2,TPRN,GRB2	0.0564103	1
GOMF_PROTEIN_PHOSPHATASE_BINDING	0.0569688	SNX3,RPS6KB1,HSP90AA1,AKAP11,SHOC2,PTPN1,SLC9A1,FBXL2,GRB2	0.0604027	1
GOBP_SMALL_NUCLEOLAR_RIBONUCLEOPROTEIN_COMPLEX_ASSEMBLY	0.0569807	ZNHIT6,TAF9	0.166667	1
GOBP_NEGATIVE_REGULATION_OF_HUMORAL_IMMUNE_RESPONSE_MEDIATED_BY_CIRCULATING_IMMUNOGLOBULIN	0.0569807	CR1,FCGR2B	0.166667	1
GOBP_SRP_DEPENDENT_COTRANSLATIONAL_PROTEIN_TARGETING_TO_MEMBRANE_SIGNAL_SEQUENCE_RECOGNITION	0.0569807	SRPRA,RN7SL1	0.166667	1
GOBP_UBIQUITIN_RECYCLING	0.0569807	PINK1,UBE2K	0.166667	1
GOBP_PEPTIDYL_LYSINE_MONOMETHYLATION	0.0569807	METTL18,KMT5A	0.166667	1
GOBP_MEMBRANE_DISASSEMBLY	0.0569807	NDEL1,LPIN1	0.166667	1
GOBP_POSITIVE_REGULATION_OF_TOLL_LIKE_RECEPTOR_4_SIGNALING_PATHWAY	0.0569807	PTPN22,WDFY1	0.166667	1
GOBP_TOLL_LIKE_RECEPTOR_7_SIGNALING_PATHWAY	0.0569807	PIK3AP1,PTPN22	0.166667	1
GOBP_CALCIUM_IMPORT_INTO_THE_MITOCHONDRION	0.0569807	MCU,AFG3L2	0.166667	1
GOBP_POSITIVE_REGULATION_OF_MITOCHONDRIAL_OUTER_MEMBRANE_PERMEABILIZATION_INVOLVED_IN_APOPTOTIC_SIGNALING_PATHWAY	0.0569807	HIP1R,GZMB	0.166667	1
GOBP_REGULATION_OF_DENDRITIC_SPINE_MAINTENANCE	0.0569807	HOMER1,FCGR2B	0.166667	1
GOBP_POSITIVE_REGULATION_OF_GLIAL_CELL_MIGRATION	0.0569807	CCR2,CX3CR1	0.166667	1
GOCC_GOLGI_MEDIAL_CISTERNA	0.0569807	MAN2A1,YIPF1	0.166667	1
GOCC_EARLY_PHAGOSOME	0.0569807	SNX3,SYT11	0.166667	1
GOCC_NUCLEAR_INCLUSION_BODY	0.0569807	STUB1,ATXN1	0.166667	1
GOCC_POST_MRNA_RELEASE_SPLICEOSOMAL_COMPLEX	0.0569807	CCDC12,TFIP11	0.166667	1
GOMF_PEPTIDYL_PROLINE_DIOXYGENASE_ACTIVITY	0.0569807	P4HTM,P4HA1	0.166667	1
GOMF_M7G_5_PPPN_DIPHOSPHATASE_ACTIVITY	0.0569807	NUDT4,NUDT7	0.166667	1
GOBP_SYNAPTIC_TRANSMISSION_DOPAMINERGIC	0.0572718	ADORA2A,CHRNB2,PINK1	0.111111	1
GOBP_CD8_POSITIVE_ALPHA_BETA_T_CELL_ACTIVATION	0.0572718	PTPN22,EOMES,TOX	0.111111	1
GOBP_BENZENE_CONTAINING_COMPOUND_METABOLIC_PROCESS	0.0572718	AFMID,PON3,FAH	0.111111	1
GOBP_POSITIVE_REGULATION_OF_NATURAL_KILLER_CELL_MEDIATED_CYTOTOXICITY	0.0572718	SH2D1A,KLRK1,CD160	0.111111	1
GOBP_NEGATIVE_REGULATION_OF_DEFENSE_RESPONSE_TO_VIRUS	0.0572718	ATG12,TRAF3IP1,FGL2	0.111111	1
GOMF_PHOSPHATIDYLINOSITOL_3_5_BISPHOSPHATE_BINDING	0.0572718	HIP1R,SNX3,SNX14	0.111111	1
GOBP_REGULATION_OF_CELL_KILLING	0.0572788	SH2D1A,FCGR2B,KLRK1,CD160,SERPINB9,CX3CR1,B2M	0.0666667	1
GOBP_REGULATION_OF_SIGNAL_TRANSDUCTION_BY_P53_CLASS_MEDIATOR	0.0572788	CD44,PTTG1IP,RRN3,MAPKAPK5,KMT5A,HIPK2,TAF9	0.0666667	1
GOMF_CHAPERONE_BINDING	0.0572788	AHSA1,DNAJB2,DNAJB4,DNAJA1,DNAJB6,STUB1,PTGES3	0.0666667	1
GOBP_SELECTIVE_AUTOPHAGY	0.0576066	ATG4D,ATG16L1,UFM1,LRBA,PINK1,ADRB2	0.0714286	1
GOBP_REGULATION_OF_CELLULAR_RESPONSE_TO_STRESS	0.0581728	CHORDC1,CD44,PTTG1IP,GADD45B,SERINC3,NDEL1,GADD45G,SLC38A2,GRINA,FAS,RAD9A,FCGR2B,ATF6,PTPN1,PTPN22,TXN,DNAJA1,PINK1,DNAJB6,TFIP11,YBX3,INO80E,MANF,ARL6IP5,MDFIC,UNC5CL,KMT5A,RAP2A,BABAM2,TAOK3,HIPK2,TAF9	0.0438957	1
GOBP_LYMPHOCYTE_CHEMOTAXIS	0.0584886	XCL2,KLRK1,CXCL10,CCR2,CKLF	0.078125	1
GOBP_AUTOPHAGOSOME_MATURATION	0.0584886	SNX14,ATG12,TBC1D25,ADRB2,VAMP8	0.078125	1
GOCC_SITE_OF_POLARIZED_GROWTH	0.0591388	NDEL1,NIN,HSP90AA1,OLFM1,PINK1,CYFIP1,L1CAM,STX3,FRY,FRYL	0.0578035	1
GOBP_DEVELOPMENTAL_GROWTH	0.0603112	NDEL1,LLPH,CDKL3,RTN4,RPS6KB1,NIN,HSP90AA1,SPRY2,AFG3L2,NRP1,RAPH1,OLFM1,MKKS,ADAM15,PDLIM5,PTPN12,YBX3,CYFIP1,L1CAM,GPAT4,ATF5,SMURF1,CPQ,PELO,PTPN11,DIPK2A,ADRB2,ARIH2,FLVCR1	0.0444785	1
GOBP_FOCAL_ADHESION_ASSEMBLY	0.0603496	CORO1C,ITGA2,SORBS1,NRP1,SLC9A1,WHAMM	0.0705882	1
GOBP_CELL_GROWTH	0.0610056	NDEL1,LLPH,CDKL3,RTN4,NIN,HSP90AA1,NRP1,RAPH1,DNAJB2,OLFM1,ADAM15,PDLIM5,SLC9A1,CYFIP1,L1CAM,DCBLD2,ENPP1,SMURF1,ING1,SERTAD2,CGRRF1,EI24,ARIH2	0.046371	1
GOBP_ENDOCYTOSIS	0.0612425	ITGB2,HIP1R,UNC119,ITGA2,PACSIN2,AHI1,ILDR1,RHOQ,AP3S1,FCGR2B,RABGAP1L,PTPN1,ATP9A,OCIAD2,IL10RA,INPPL1,EEA1,ENPP1,FCHO2,ADRB2,JMJD6,GRB2,B2M,SYT11,IGKC,IGHM,IGHV1-69,IGHV1-69,IGHV1-69D	0.0444104	1
GOBP_T_CELL_CHEMOTAXIS	0.0626401	XCL2,CXCL10,CCR2	0.107143	1
GOBP_NEGATIVE_REGULATION_OF_CELL_KILLING	0.0626401	FCGR2B,SERPINB9,CX3CR1	0.107143	1
GOBP_RECEPTOR_CATABOLIC_PROCESS	0.0626401	PTPN1,RNF43,SMURF1	0.107143	1
GOBP_NEGATIVE_REGULATION_OF_RESPONSE_TO_OXIDATIVE_STRESS	0.0626401	GGT7,TXN,PINK1	0.107143	1
GOMF_INTRAMOLECULAR_TRANSFERASE_ACTIVITY	0.0626401	PGM2L1,BPGM,RPUSD1	0.107143	1
GOCC_ACTIN_BASED_CELL_PROJECTION	0.064262	RHOC,CD44,RAPH1,UBE2K,CYFIP1,STARD10,INPPL1,TRIOBP,CDC14A,TPRN,SLC27A4,ADGRV1	0.0538117	1
GOBP_HOMEOSTASIS_OF_NUMBER_OF_CELLS	0.0656577	P4HTM,SART3,RRN3,FAS,OCIAD2,SOS2,BPGM,CDK6,PTPN11,CX3CR1,JMJD6,B2M,HIPK2,FLVCR1,MAEA	0.0505051	1
GOBP_STRESS_ACTIVATED_PROTEIN_KINASE_SIGNALING_CASCADE	0.0657227	GADD45B,GADD45G,FAS,FCGR2B,PTPN22,DNAJA1,PINK1,ARL6IP5,MDFIC,UNC5CL,RAP2A,TAOK3,HIPK2	0.0524194	1
GOBP_NEGATIVE_REGULATION_OF_IMMUNOGLOBULIN_PRODUCTION	0.0659146	CR1,FCGR2B	0.153846	1
GOBP_MAGNESIUM_ION_HOMEOSTASIS	0.0659146	SLC41A1,XK	0.153846	1
GOBP_POSITIVE_REGULATION_OF_ACTIN_FILAMENT_DEPOLYMERIZATION	0.0659146	DSTN,PLEK	0.153846	1
GOBP_MEMBRANE_PROTEIN_INTRACELLULAR_DOMAIN_PROTEOLYSIS	0.0659146	RHBDD1,ADAM9	0.153846	1
GOBP_POSITIVE_REGULATION_OF_CATECHOLAMINE_SECRETION	0.0659146	CHRNB2,PINK1	0.153846	1
GOBP_HEPATOCYTE_GROWTH_FACTOR_RECEPTOR_SIGNALING_PATHWAY	0.0659146	NRP1,PTPN1	0.153846	1
GOBP_T_CELL_EXTRAVASATION	0.0659146	ITGAL,CCR2	0.153846	1
GOBP_POSITIVE_REGULATION_OF_ENDOPLASMIC_RETICULUM_UNFOLDED_PROTEIN_RESPONSE	0.0659146	ATF6,PTPN1	0.153846	1
GOBP_NEGATIVE_REGULATION_OF_RECEPTOR_BINDING	0.0659146	ADAM15,B2M	0.153846	1
GOCC_DENDRITE_TERMINUS	0.0659146	HSP90AA1,CYFIP1	0.153846	1
GOMF_NUCLEAR_GLUCOCORTICOID_RECEPTOR_BINDING	0.0659146	YWHAH,TACC1	0.153846	1
GOBP_REGULATION_OF_INTRACELLULAR_PROTEIN_TRANSPORT	0.0659861	ITGB2,GZMB,NDEL1,HSP90AA1,RANGAP1,PTPN1,UFM1,TXN,PINK1,MDFIC,PTPN11,ARIH2	0.0535714	1
GOMF_PROTEIN_MACROMOLECULE_ADAPTOR_ACTIVITY	0.0672214	HIP1R,HOMER1,XK,ST13,TJP2,SORBS1,SLC9A1,STX11,STUB1,STX3,PTPN11,VAMP8,BCL3,SYNE3,GRB2,JCHAIN,ELOC	0.0488506	1
GOBP_LYMPHOCYTE_COSTIMULATION	0.0674423	KLRK1,CD160,PTPN11,CD80	0.0851064	1
GOBP_RUFFLE_ASSEMBLY	0.0674423	CORO1C,NDEL1,CYFIP1,INPPL1	0.0851064	1
GOBP_REGULATION_OF_PROTEIN_BINDING	0.0676114	HIP1R,NRP1,DNAJB2,ADAM15,EPB41,TFIP11,STUB1,ADRB2,B2M,HIPK2,TTBK2	0.0547264	1
GOBP_POSITIVE_REGULATION_OF_TOLL_LIKE_RECEPTOR_SIGNALING_PATHWAY	0.0682324	RTN4,PTPN22,WDFY1	0.103448	1
GOBP_REGULATION_OF_MONOCYTE_CHEMOTAXIS	0.0682324	CXCL10,CCR2,CX3CR1	0.103448	1
GOBP_CELLULAR_RESPONSE_TO_HEAT	0.0685294	CHORDC1,HSP90AA1,DNAJB6,CXCL10,STUB1	0.0746269	1
GOBP_CELL_ADHESION_MEDIATED_BY_INTEGRIN	0.0690368	ITGB2,PIEZO1,ITGA2,ITGAL,ADAM9,PTPN11	0.0681818	1
GOBP_TISSUE_HOMEOSTASIS	0.0698533	HOMER1,LRRK1,ILDR1,TJP2,MKKS,PTPN11,ADRB2,CLDN12,SLC39A8,B2M,SERPINA3,JCHAIN,ADGRV1,IGKC	0.0509091	1
GOBP_REGULATION_OF_PROTEIN_MODIFICATION_BY_SMALL_PROTEIN_CONJUGATION_OR_REMOVAL	0.0707698	PTTG1IP,SART3,HSP90AA1,SPRY2,DNAJB2,PTPN22,PIAS3,DNAJA1,PINK1,FBXO33,STUB1,NDFIP2,COPS9	0.0517928	1
GOMF_PHOSPHOPROTEIN_PHOSPHATASE_ACTIVITY	0.0708788	PPM1J,LRRK1,PTPN1,PTPN22,PTPN12,PTP4A2,CDC14A,MTMR7,PTPN11,CPPED1	0.0558659	1
GOBP_GRANULOCYTE_ACTIVATION	0.0717558	ITGB2,FCGR2B,CCR2,VAMP8	0.0833333	1
GOBP_NEGATIVE_REGULATION_OF_LEUKOCYTE_MEDIATED_IMMUNITY	0.0720754	CR1,FCGR2B,SERPINB9,CCR2,CX3CR1	0.0735294	1
GOMF_PROTEIN_FOLDING_CHAPERONE	0.0720754	PFDN2,HSP90AA1,HSPA4L,DNAJB6,HSPH1	0.0735294	1
GOBP_ACTIN_CYTOSKELETON_REORGANIZATION	0.0726257	MCU,PLEK,NRP1,PTPN1,WHAMM,RAP2A,GRB2	0.0630631	1
GOBP_SMALL_GTPASE_MEDIATED_SIGNAL_TRANSDUCTION	0.0736607	RHOC,CYTH4,SPRY2,RHOQ,SHOC2,NRP1,RHEB,MAPKAPK5,RAB35,RASGEF1A,CYFIP1,SOS2,ARHGAP21,RALGAPA2,DENND4C,RAP1GAP2,DOCK5,RAP2A,DENND4A,ARHGEF12,GRB2,RAB18,YWHAQ	0.0453649	1
GOBP_COTRANSLATIONAL_PROTEIN_TARGETING_TO_MEMBRANE	0.0740426	ZFAND2B,SRPRA,RN7SL1	0.1	1
GOBP_VIRAL_RNA_GENOME_REPLICATION	0.0740426	ATG16L1,FBXL2,RESF1	0.1	1
GOMF_MONOVALENT_CATION_PROTON_ANTIPORTER_ACTIVITY	0.0740426	SLC9A1,SLC9A7,TMCO3	0.1	1
GOMF_S_ACYLTRANSFERASE_ACTIVITY	0.0740426	DLAT,ZDHHC16,ZDHHC5	0.1	1
GOBP_INNER_CELL_MASS_CELL_PROLIFERATION	0.0752766	NDEL1,PELO	0.142857	1
GOBP_RHODOPSIN_MEDIATED_SIGNALING_PATHWAY	0.0752766	RDH11,CAMKMT	0.142857	1
GOBP_CORTICOSTEROID_RECEPTOR_SIGNALING_PATHWAY	0.0752766	YWHAH,PTGES3	0.142857	1
GOBP_PHOTORECEPTOR_CELL_OUTER_SEGMENT_ORGANIZATION	0.0752766	AHI1,ROM1	0.142857	1
GOBP_NEGATIVE_REGULATION_OF_LEUKOCYTE_DEGRANULATION	0.0752766	FCGR2B,CCR2	0.142857	1
GOBP_NEUTROPHIL_DEGRANULATION	0.0752766	ITGB2,VAMP8	0.142857	1
GOBP_CD8_POSITIVE_ALPHA_BETA_T_CELL_DIFFERENTIATION	0.0752766	EOMES,TOX	0.142857	1
GOCC_CYTOPLASMIC_SIDE_OF_ENDOPLASMIC_RETICULUM_MEMBRANE	0.0752766	PTPN1,DNAJA1	0.142857	1
GOMF_POLYNUCLEOTIDE_ADENYLYLTRANSFERASE_ACTIVITY	0.0752766	ZCCHC7,TENT5C	0.142857	1
GOMF_S100_PROTEIN_BINDING	0.0752766	CACYBP,S100A11	0.142857	1
GOBP_REGULATION_OF_LYMPHOCYTE_MIGRATION	0.0757199	XCL2,KLRK1,CXCL10,CCR2,LRCH1	0.0724638	1
GOBP_PEPTIDYL_PROLINE_MODIFICATION	0.0762067	P4HTM,P4HA1,PPIL2,PRDX4	0.0816327	1
GOBP_REGULATION_OF_LEUKOCYTE_DEGRANULATION	0.0762067	ITGB2,FCGR2B,CCR2,VAMP8	0.0816327	1
GOBP_REGULATION_OF_T_CELL_MIGRATION	0.0762067	XCL2,CXCL10,CCR2,LRCH1	0.0816327	1
GOBP_ENTRY_INTO_HOST	0.078597	ITGA2,CR1,SNX3,NRP1,PLSCR1,WWP1,VAMP8,CD80,CCR5	0.0566038	1
GOCC_CLUSTER_OF_ACTIN_BASED_CELL_PROJECTIONS	0.078597	RHOC,HSP90AA1,SLC38A2,MKKS,TRIOBP,CDC14A,TPRN,SLC27A4,ADGRV1	0.0566038	1
GOBP_POSITIVE_REGULATION_OF_NEUROGENESIS	0.0789017	NDEL1,CDKL3,NIN,MAN2A1,NRP1,RHEB,CYFIP1,L1CAM,NPTN,SMURF1,SPEN,CX3CR1	0.0519481	1
GOBP_POSITIVE_REGULATION_OF_PROTEIN_MODIFICATION_BY_SMALL_PROTEIN_CONJUGATION_OR_REMOVAL	0.0790847	PTTG1IP,SART3,PTPN22,PIAS3,PINK1,FBXO33,STUB1,NDFIP2	0.0588235	1
GOMF_CHEMOKINE_RECEPTOR_BINDING	0.0794625	XCL2,CXCL10,CCR2,CX3CR1,CKLF	0.0714286	1
GOBP_MATURE_B_CELL_DIFFERENTIATION_INVOLVED_IN_IMMUNE_RESPONSE	0.0800645	CR1,FCGR2B,BCL3	0.0967742	1
GOBP_TRICARBOXYLIC_ACID_CYCLE	0.0800645	DLAT,IDH3A,MRPS36	0.0967742	1
GOCC_INTEGRIN_COMPLEX	0.0800645	ITGB2,ITGA2,ITGAL	0.0967742	1
GOBP_REGULATION_OF_ESTABLISHMENT_OF_PROTEIN_LOCALIZATION_TO_MITOCHONDRION	0.080793	GZMB,DNAJA1,PINK1,ARIH2	0.08	1
GOCC_PLASMA_MEMBRANE_RAFT	0.0811283	ITGB2,CORO1C,CR1,PACSIN2,SORBS1,CHRNB2,STIM1	0.0614035	1
GOBP_NEGATIVE_REGULATION_OF_APOPTOTIC_SIGNALING_PATHWAY	0.0828665	CD44,PTTG1IP,RPS6KB1,GRINA,RRN3,NRP1,PTPN1,DNAJA1,PINK1,YBX3,CX3CR1,TAF9	0.0515021	1
GOBP_ANATOMICAL_STRUCTURE_HOMEOSTASIS	0.0829099	HOMER1,LRRK1,ILDR1,TJP2,DNAJB2,MKKS,TSPOAP1,PTPN11,ADRB2,CLDN12,SLC39A8,B2M,SERPINA3,JCHAIN,ADGRV1,IGKC	0.048048	1
GOBP_CELLULAR_COMPONENT_DISASSEMBLY	0.0829329	ATG4D,DSTN,NDEL1,PLEK,LPIN1,HDGFL3,UFM1,ADAM15,LRBA,PINK1,TFIP11,SNX14,ATG12,TRIOBP,TBC1D25,PELO,EXOG,ADRB2,EIF5A2,VAMP8,CX3CR1,TTBK2	0.045082	1
GOBP_RESPONSE_TO_VIRUS	0.0830825	SERINC3,HSP90AA1,CRCP,ATG16L1,PTPN22,PUM1,NT5C3A,PLSCR1,ATG12,TRAF3IP1,CXCL10,TBKBP1,FGL2,CDK6,RNF216,VAMP8,BCL3,RRP1B,NLRC5	0.0463415	1
GOCC_FICOLIN_1_RICH_GRANULE	0.0839946	ITGB2,CR1,PYGL,HSP90AA1,ENPP4,PRDX4,ARL8A,YPEL5,FGL2,ARSB	0.0540541	1
GOBP_ERYTHROCYTE_HOMEOSTASIS	0.0844003	P4HTM,BPGM,CDK6,JMJD6,B2M,HIPK2,FLVCR1,MAEA	0.057971	1
GOBP_DENDRITIC_CELL_ANTIGEN_PROCESSING_AND_PRESENTATION	0.0850289	FCGR2B,FGL2	0.133333	1
GOBP_NEGATIVE_REGULATION_OF_PROTEIN_IMPORT_INTO_NUCLEUS	0.0850289	UFM1,MDFIC	0.133333	1
GOBP_NEGATIVE_REGULATION_OF_DNA_DAMAGE_RESPONSE_SIGNAL_TRANSDUCTION_BY_P53_CLASS_MEDIATOR	0.0850289	CD44,PTTG1IP	0.133333	1
GOBP_DETECTION_OF_MECHANICAL_STIMULUS_INVOLVED_IN_SENSORY_PERCEPTION_OF_SOUND	0.0850289	MKKS,ADGRV1	0.133333	1
GOBP_POSITIVE_REGULATION_OF_RUFFLE_ASSEMBLY	0.0850289	NDEL1,CYFIP1	0.133333	1
GOBP_REGULATION_OF_NEUTROPHIL_ACTIVATION	0.0850289	ITGB2,FCGR2B	0.133333	1
GOBP_NEGATIVE_REGULATION_OF_LYMPHOCYTE_MIGRATION	0.0850289	KLRK1,LRCH1	0.133333	1
GOMF_SODIUM_PROTON_ANTIPORTER_ACTIVITY	0.0850289	SLC9A1,SLC9A7	0.133333	1
GOMF_MANNOSIDASE_ACTIVITY	0.0850289	MAN2A1,MAN1C1	0.133333	1
GOMF_AMP_BINDING	0.0850289	PYGL,PRKAG1	0.133333	1
GOBP_MEMBRANE_DOCKING	0.0850368	SNX3,PLEK,STX11,STX3,VAMP8,VAPB	0.0645161	1
GOBP_REGULATION_OF_NATURAL_KILLER_CELL_MEDIATED_IMMUNITY	0.0855127	SH2D1A,KLRK1,CD160,SERPINB9	0.0784314	1
GOBP_DETECTION_OF_MECHANICAL_STIMULUS	0.0855127	PIEZO1,ITGA2,MKKS,ADGRV1	0.0784314	1
GOBP_NEGATIVE_REGULATION_OF_STRESS_ACTIVATED_PROTEIN_KINASE_SIGNALING_CASCADE	0.0855127	PTPN22,DNAJA1,PINK1,TAOK3	0.0784314	1
GOBP_POSITIVE_REGULATION_OF_NATURAL_KILLER_CELL_MEDIATED_IMMUNITY	0.0862912	SH2D1A,KLRK1,CD160	0.09375	1
GOBP_REGULATION_OF_PROTEIN_EXPORT_FROM_NUCLEUS	0.0862912	RANGAP1,TXN,PTPN11	0.09375	1
GOBP_REGULATION_OF_RUFFLE_ASSEMBLY	0.0862912	CORO1C,NDEL1,CYFIP1	0.09375	1
GOBP_REGULATION_OF_ENDOPLASMIC_RETICULUM_STRESS_INDUCED_INTRINSIC_APOPTOTIC_SIGNALING_PATHWAY	0.0862912	SERINC3,GRINA,PTPN1	0.09375	1
GOMF_PHOSPHATIDYLCHOLINE_BINDING	0.0862912	PLTP,JCHAIN,IGHM	0.09375	1
GOMF_WW_DOMAIN_BINDING	0.0862912	WBP1,TCEAL9,NDFIP2	0.09375	1
GOMF_UBIQUITIN_LIKE_PROTEIN_TRANSFERASE_ACTIVITY	0.0874384	LNX2,SMURF2,TMEM129,RNF130,UBE2O,ATG10,PPIL2,ATG16L1,ASB1,PIAS3,UBE2K,RNF43,SMURF1,STUB1,WWP1,HECTD2,RNF216,FBXO30,RNF181,ARIH2,MAEA	0.0451613	1
GOBP_PROTEIN_LOCALIZATION_TO_PLASMA_MEMBRANE	0.0892603	PPIL2,RHOQ,SORBS1,RAB40C,RILPL2,ZDHHC5,ARL6IP5,DENND4C,SMURF1,RSC1A1,STX3,FCHO2,VAMP8,RAP2A	0.048951	1
GOBP_DETECTION_OF_ABIOTIC_STIMULUS	0.0899208	UNC119,PIEZO1,ITGA2,MKKS,RDH11,ADGRV1,CAMKMT,ROM1	0.0571429	1
GOBP_LIPOPROTEIN_METABOLIC_PROCESS	0.0899208	ATG10,PIGF,ZDHHC16,ATG16L1,PIGC,ATG12,ZDHHC5,RAB3GAP2	0.0571429	1
GOBP_UNSATURATED_FATTY_ACID_BIOSYNTHETIC_PROCESS	0.0903636	ELOVL7,DECR2,DAGLB,PTGES3	0.0769231	1
GOCC_PROTEIN_COMPLEX_INVOLVED_IN_CELL_ADHESION	0.0903636	ITGB2,ITGA2,ITGAL,CD80	0.0769231	1
GOBP_PROTEASOMAL_PROTEIN_CATABOLIC_PROCESS	0.0907951	SMURF2,TMEM129,WAC,RHBDD1,ZFAND2B,DNAJB2,UBXN4,ATF6,PINK1,UBE2K,FBXL19,FBXL2,FBXO33,ANAPC10,SMURF1,STUB1,WWP1,RNF216,ZFAND2A,ARIH2,PCNP,TAF9,MAEA	0.0442308	1
GOCC_TERTIARY_GRANULE	0.0910577	ITGB2,CR1,ENPP4,ARL8A,CYFIP1,YPEL5,VAMP8,METTL7A,B2M	0.054878	1
GOBP_POSITIVE_REGULATION_OF_ALPHA_BETA_T_CELL_ACTIVATION	0.0912702	PTPN22,HSPH1,CD160,CCR2,CD80	0.0684932	1
GOBP_CELLULAR_RESPONSE_TO_MECHANICAL_STIMULUS	0.0912702	PIEZO1,ITGA2,SLC38A2,FAS,SLC9A1	0.0684932	1
GOBP_T_CELL_MIGRATION	0.0912702	XCL2,ITGAL,CXCL10,CCR2,LRCH1	0.0684932	1
GOBP_NEUROINFLAMMATORY_RESPONSE	0.0912702	ITGB2,ADORA2A,BPGM,CX3CR1,SYT11	0.0684932	1
GOBP_VACUOLE_ORGANIZATION	0.0925921	ATG4D,MAN2A1,ATG16L1,LRBA,PINK1,RAB19,ATG12,SMURF1,RAB3GAP2,ARSB,TBC1D12	0.0516432	1
GOBP_DETECTION_OF_MECHANICAL_STIMULUS_INVOLVED_IN_SENSORY_PERCEPTION	0.0927161	ITGA2,MKKS,ADGRV1	0.0909091	1
GOBP_INNER_EAR_RECEPTOR_CELL_STEREOCILIUM_ORGANIZATION	0.0927161	TRIOBP,TPRN,ADGRV1	0.0909091	1
GOMF_CHEMOKINE_BINDING	0.0927161	CCR2,CX3CR1,CCR5	0.0909091	1
GOBP_AROMATIC_AMINO_ACID_FAMILY_CATABOLIC_PROCESS	0.0951361	AFMID,FAH	0.125	1
GOBP_SNRNA_TRANSCRIPTION_BY_RNA_POLYMERASE_II	0.0951361	ELL2,SNAPC5	0.125	1
GOBP_ERYTHROCYTE_MATURATION	0.0951361	FLVCR1,MAEA	0.125	1
GOBP_NEGATIVE_REGULATION_OF_JUN_KINASE_ACTIVITY	0.0951361	PTPN22,DNAJA1	0.125	1
GOBP_NEGATIVE_REGULATION_OF_SMOOTH_MUSCLE_CONTRACTION	0.0951361	DOCK5,ADRB2	0.125	1
GOBP_CLATHRIN_COAT_ASSEMBLY	0.0951361	HIP1R,FCHO2	0.125	1
GOBP_POSITIVE_REGULATION_OF_ACTIN_NUCLEATION	0.0951361	CYFIP1,WHAMM	0.125	1
GOBP_CHAPERONE_MEDIATED_AUTOPHAGY	0.0951361	HSP90AA1,STUB1	0.125	1
GOBP_RNA_SURVEILLANCE	0.0951361	ZCCHC7,PELO	0.125	1
GOBP_CELLULAR_RESPONSE_TO_ESTROGEN_STIMULUS	0.0951361	SFR1,SERPINB9	0.125	1
GOBP_REGULATION_OF_RRNA_PROCESSING	0.0951361	DIMT1,METTL18	0.125	1
GOBP_REGULATION_OF_STORE_OPERATED_CALCIUM_ENTRY	0.0951361	HOMER1,STIM1	0.125	1
GOCC_COP9_SIGNALOSOME	0.0951361	GRB2,COPS9	0.125	1
GOCC_TRICARBOXYLIC_ACID_CYCLE_ENZYME_COMPLEX	0.0951361	IDH3A,MRPS36	0.125	1
GOMF_U6_SNRNA_BINDING	0.0951361	SART3,LSM8	0.125	1
GOMF_LRR_DOMAIN_BINDING	0.0951361	LRRFIP2,JDP2	0.125	1
GOBP_DNA_DAMAGE_RESPONSE_SIGNAL_TRANSDUCTION_BY_P53_CLASS_MEDIATOR	0.0953963	CD44,PTTG1IP,KMT5A,BCL3,HIPK2	0.0675676	1
GOBP_PHAGOCYTOSIS_RECOGNITION	0.0955373	JMJD6,IGKC,IGHM,IGHV1-69,IGHV1-69,IGHV1-69D	0.0625	1
GOBP_POSITIVE_REGULATION_OF_JNK_CASCADE	0.0955373	GADD45B,GADD45G,FCGR2B,UNC5CL,TAOK3,HIPK2	0.0625	1
GOBP_CELL_PROJECTION_ORGANIZATION	0.0982227	CORO1C,CD44,HOMER1,XK,ITGA2,PACSIN2,NDEL1,YWHAH,SNX3,AHI1,PLEK,ADORA2A,LLPH,CDKL3,RTN4,KIAA0753,NIN,HSP90AA1,SPRY2,RHOQ,AFG3L2,PPP2R5B,TCTN3,HDGFL3,NRP1,RAPH1,FCGR2B,OLFM1,MKKS,E2F5,CHRNB2,PDLIM5,RILPL2,MAPKAPK5,RAB35,CYFIP1,RPGR,L1CAM,APLP2,NPTN,MANF,INPPL1,TRIOBP,CDC14A,TRAF3IP1,SMURF1,TOX,STX3,ARSB,PTPN11,GPRIN3,WHAMM,TPRN,RAP2A,FRY,KIF13B,B2M,TAOK3,ADGRV1,FRYL,TTBK2	0.0387056	1
GOBP_REGULATION_OF_NEURON_PROJECTION_DEVELOPMENT	0.0985537	XK,NDEL1,YWHAH,SNX3,CDKL3,RTN4,NIN,PPP2R5B,NRP1,CHRNB2,PDLIM5,CYFIP1,L1CAM,NPTN,SMURF1,TOX,ARSB,RAP2A,KIF13B,B2M	0.044843	1
GOBP_POSITIVE_REGULATION_OF_TRANSLATION	0.0985836	ITGA2,RPS6KB1,MIF4GD,NIBAN1,PINK1,YBX3,EIF5A2,BCL3	0.0559441	1
GOBP_RETROGRADE_TRANSPORT_ENDOSOME_TO_GOLGI	0.0991848	SNX3,UBE2O,ATP9A,VPS29,SGSM2,TMED9	0.0618557	1
GOBP_RESPONSE_TO_CHEMOKINE	0.0991848	XCL2,CXCL10,CCR2,CX3CR1,LRCH1,CCR5	0.0618557	1
GOBP_MITOTIC_G2_DNA_DAMAGE_CHECKPOINT_SIGNALING	0.0993318	CCNG1,BABAM2,TAOK3	0.0882353	1
GOBP_NEGATIVE_REGULATION_OF_TYPE_I_INTERFERON_PRODUCTION	0.0993318	ATG12,TRAF3IP1,RNF216	0.0882353	1
GOBP_POSITIVE_REGULATION_OF_TELOMERASE_ACTIVITY	0.0993318	HSP90AA1,MAPKAPK5,PTGES3	0.0882353	1
GOCC_PRESYNAPTIC_ACTIVE_ZONE	0.0996158	ADORA2A,NPTN,STX11,STX3,SYT11	0.0666667	1
GOMF_HYDROLASE_ACTIVITY_ACTING_ON_ESTER_BONDS	0.0997871	PPM1J,LRRK1,LPIN1,ADPRM,LPIN2,RAD9A,PTPN1,PTPN22,PTPN12,PTP4A2,PON3,NT5C3A,PLPP5,NUDT7,PLSCR1,INPPL1,APMAP,CDC14A,GDE1,ENPP1,ENDOD1,DAGLB,MTMR7,ABHD4,ARSB,PELO,EXOG,PTPN11,CPPED1,CCR5,RMRP,RPPH1	0.0416125	1
GOBP_REGULATION_OF_RESPONSE_TO_STRESS	0.100314	CHORDC1,CD44,SH2D1A,PTTG1IP,GADD45B,ITGA2,CR1,SERINC3,NDEL1,ADORA2A,HSP90AA1,GADD45G,SLC38A2,GRINA,ENPP4,FAS,RAD9A,PIK3AP1,FCGR2B,ATF6,PTPN1,GGT7,PTPN22,TXN,DNAJA1,PINK1,DNAJB6,UBE2K,TFIP11,KLRK1,YBX3,INO80E,PLSCR1,MANF,ATG12,TRAF3IP1,ARL6IP5,CD160,DAGLB,METRNL,FGL2,MDFIC,UNC5CL,PTPN11,RNF216,SERPINB9,CCR2,KMT5A,VAMP8,RAP2A,BABAM2,TAOK3,HIPK2,SYT11,NLRC5,TAF9	0.0389701	1
GOBP_BIOLOGICAL_PROCESS_INVOLVED_IN_INTRASPECIES_INTERACTION_BETWEEN_ORGANISMS	0.100449	MKKS,CHRNB2,ATXN1,CX3CR1	0.0740741	1
GOBP_GLIAL_CELL_ACTIVATION	0.100449	ITGB2,ADORA2A,CX3CR1,SYT11	0.0740741	1
GOBP_REGULATION_OF_LAMELLIPODIUM_ORGANIZATION	0.100449	CORO1C,CD44,HSP90AA1,CYFIP1	0.0740741	1
GOBP_CELL_SUBSTRATE_ADHESION	0.100905	ITGB2,CORO1C,CD44,ITGA2,SORBS1,NRP1,ADAM15,SLC9A1,ITGAL,L1CAM,ADAM9,TRIOBP,MEGF9,CDK6,DOCK5,WHAMM,SPOCK2	0.0460705	1
GOBP_POSITIVE_REGULATION_OF_CHEMOTAXIS	0.101572	MCU,ITGA2,NRP1,XCL2,CXCL10,STX3,CCR2,CX3CR1	0.0555556	1
GOCC_INCLUSION_BODY	0.103928	RANGAP1,PINK1,STUB1,ATXN1,ZBTB14	0.0657895	1
GOBP_NEGATIVE_REGULATION_OF_HYDROLASE_ACTIVITY	0.10458	CD44,CR1,ADORA2A,LPIN1,UBE2O,SPRY2,MKKS,DNAJB6,KLRK1,APLP2,CPEB2,SERPINB9,SPOCK2,RRP1B,SLC27A4,SERPINA3,LRCH1	0.0458221	1
GOBP_PEPTIDYL_LYSINE_METHYLATION	0.104612	KANSL2,METTL18,KMT5A,VCPKMT,H1-4,CTCFL,CAMKMT,PAGR1	0.0551724	1
GOBP_NEGATIVE_REGULATION_OF_B_CELL_MEDIATED_IMMUNITY	0.105564	CR1,FCGR2B	0.117647	1
GOBP_NEGATIVE_REGULATION_OF_HUMORAL_IMMUNE_RESPONSE	0.105564	CR1,FCGR2B	0.117647	1
GOBP_REGULATION_OF_INTEGRIN_ACTIVATION	0.105564	PIEZO1,PLEK	0.117647	1
GOBP_CELL_CELL_ADHESION_MEDIATED_BY_INTEGRIN	0.105564	PIEZO1,ADAM9	0.117647	1
GOBP_REGULATION_OF_INCLUSION_BODY_ASSEMBLY	0.105564	DNAJB2,DNAJB6	0.117647	1
GOBP_IMMUNOLOGICAL_MEMORY_PROCESS	0.105564	CD160,FGL2	0.117647	1
GOBP_REGULATION_OF_CELLULAR_RESPONSE_TO_HEAT	0.105564	CHORDC1,DNAJB6	0.117647	1
GOBP_REGULATION_OF_INTRINSIC_APOPTOTIC_SIGNALING_PATHWAY_IN_RESPONSE_TO_DNA_DAMAGE_BY_P53_CLASS_MEDIATOR	0.105564	CD44,TAF9	0.117647	1
GOCC_PROTEIN_PHOSPHATASE_TYPE_2A_COMPLEX	0.105564	PPP2R5B,PPP2R2D	0.117647	1
GOMF_CAMP_RESPONSE_ELEMENT_BINDING	0.105564	ATF6,JDP2	0.117647	1
GOCC_TERTIARY_GRANULE_LUMEN	0.105679	CYFIP1,YPEL5,METTL7A,B2M	0.0727273	1
GOMF_PROTEIN_KINASE_C_BINDING	0.105679	GRK5,PLEK,PDLIM5,ADAM9	0.0727273	1
GOBP_TETRAPYRROLE_BIOSYNTHETIC_PROCESS	0.106131	PGRMC1,CPOX,FLVCR1	0.0857143	1
GOBP_POSITIVE_REGULATION_OF_T_CELL_MIGRATION	0.106131	XCL2,CXCL10,CCR2	0.0857143	1
GOBP_NEGATIVE_REGULATION_OF_TRANSFORMING_GROWTH_FACTOR_BETA_RECEPTOR_SIGNALING_PATHWAY	0.106697	SMURF2,SPRY2,SAP30,SMURF1,STUB1,ING1	0.0606061	1
GOBP_POSITIVE_REGULATION_OF_CELLULAR_AMIDE_METABOLIC_PROCESS	0.107457	ITGA2,RPS6KB1,MIF4GD,NIBAN1,PINK1,YBX3,GSAP,EIF5A2,BCL3	0.0529412	1
GOBP_ENDOPLASMIC_RETICULUM_UNFOLDED_PROTEIN_RESPONSE	0.10833	ATF6,PTPN1,STUB1,SERP2,VAPB	0.0649351	1
GOBP_POSITIVE_REGULATION_OF_INTERFERON_GAMMA_PRODUCTION	0.10833	PTPN22,KLRK1,CD160,CCR2,BCL3	0.0649351	1
GOCC_TRANSFERASE_COMPLEX	0.108791	DBF4,CACYBP,SMURF2,CCNG1,RANGAP1,KANSL2,CRCP,ATG16L1,ASB1,PIGC,FBXL19,FBXL2,ZSWIM6,ATG12,FBXO33,DCAF10,PRKY,EEA1,ANAPC10,TBKBP1,STUB1,YPEL5,CDK6,WWP1,SPTSSA,BABAM2,MRPS36,ARIH2,PRKAG1,TAF9,MAEA,ELOC,RMRP,PAGR1	0.0409146	1
GOCC_SPLICEOSOMAL_COMPLEX	0.108932	DQX1,CCDC12,PPIL2,WAC,RHEB,TFIP11,TXNL4B,BUD31,LSM8,TXNL4A	0.0512821	1
GOBP_B_CELL_RECEPTOR_SIGNALING_PATHWAY	0.109913	FCGR2B,PTPN22,IGKC,IGHM,IGHV1-69,IGHV1-69,IGHV1-69D	0.0569106	1
GOBP_LYMPHOCYTE_MIGRATION	0.109913	XCL2,KLRK1,ITGAL,CXCL10,CCR2,CKLF,LRCH1	0.0569106	1
GOBP_CELLULAR_RESPONSE_TO_UNFOLDED_PROTEIN	0.110561	RHBDD1,ATF6,PTPN1,STUB1,SERP2,VAPB	0.06	1
GOBP_NEGATIVE_REGULATION_OF_LEUKOCYTE_CELL_CELL_ADHESION	0.110839	CR1,ADORA2A,FCGR2B,PTPN22,FGL2,LAX1,TIGIT,CD80	0.0544218	1
GOBP_PROTEIN_POLYUBIQUITINATION	0.111636	SMURF2,TMEM129,UBE2O,PPIL2,PTPN22,UBE2K,ANAPC10,SMURF1,STUB1,WWP1,RNF216,ARIH2	0.0487805	1
GOBP_MITOPHAGY	0.113107	ATG4D,LRBA,PINK1	0.0833333	1
GOBP_POSITIVE_REGULATION_OF_ESTABLISHMENT_OF_PROTEIN_LOCALIZATION_TO_MITOCHONDRION	0.113107	GZMB,PINK1,ARIH2	0.0833333	1
GOBP_REGULATION_OF_UBIQUITIN_DEPENDENT_PROTEIN_CATABOLIC_PROCESS	0.11327	WAC,DNAJB2,UBE2K,SMURF1,STUB1,ZFAND2A,HIPK2,ARIH2,TAF9	0.0523256	1
GOBP_INTRINSIC_APOPTOTIC_SIGNALING_PATHWAY	0.113954	CD44,PTTG1IP,SERINC3,GRINA,RRN3,RAD9A,PTPN1,DNAJA1,PINK1,YBX3,ARL6IP5,BCL3,HIPK2,TAF9	0.0469799	1
GOBP_CELL_SUBSTRATE_JUNCTION_ORGANIZATION	0.114495	CORO1C,ITGA2,SORBS1,NRP1,SLC9A1,WHAMM	0.0594059	1
GOBP_REGULATION_OF_ANATOMICAL_STRUCTURE_SIZE	0.114944	HIP1R,XK,DSTN,NDEL1,PLEK,ADORA2A,CDKL3,RTN4,HSP90AA1,NRP1,OLFM1,MKKS,CYFIP1,L1CAM,TRIOBP,SMURF1,RAP1GAP2,DOCK5,ADRB2,GRB2,BORCS7,PEX11G	0.043222	1
GOBP_AUDITORY_RECEPTOR_CELL_MORPHOGENESIS	0.116282	TRIOBP,TPRN	0.111111	1
GOBP_MITOCHONDRIAL_CALCIUM_ION_TRANSMEMBRANE_TRANSPORT	0.116282	MCU,AFG3L2	0.111111	1
GOBP_NONRIBOSOMAL_PEPTIDE_BIOSYNTHETIC_PROCESS	0.116282	GGT7,GSS	0.111111	1
GOBP_CERAMIDE_TRANSPORT	0.116282	PLEKHA8,PLTP	0.111111	1
GOBP_CRISTAE_FORMATION	0.116282	AFG3L2,PINK1	0.111111	1
GOBP_CIRCADIAN_SLEEP_WAKE_CYCLE_SLEEP	0.116282	ADORA2A,CHRNB2	0.111111	1
GOBP_LAMELLIPODIUM_MORPHOGENESIS	0.116282	CORO1C,CD44	0.111111	1
GOCC_COPI_COATED_VESICLE_MEMBRANE	0.116282	DIPK2A,KDELR2	0.111111	1
GOMF_PEPTIDOGLYCAN_BINDING	0.116282	JCHAIN,IGHM	0.111111	1
GOMF_INOSITOL_PHOSPHATE_PHOSPHATASE_ACTIVITY	0.116282	INPPL1,MTMR7	0.111111	1
GOMF_CADHERIN_BINDING_INVOLVED_IN_CELL_CELL_ADHESION	0.116282	S100A11,PDLIM5	0.111111	1
GOBP_GLUTATHIONE_METABOLIC_PROCESS	0.116499	OPLAH,GGT7,GSS,ARL6IP5	0.0701754	1
GOBP_POST_TRANSLATIONAL_PROTEIN_MODIFICATION	0.116499	RHBDD1,ATG16L1,LCMT1,ATG12	0.0701754	1
GOBP_REGULATION_OF_ADENYLATE_CYCLASE_ACTIVITY	0.116499	STIM1,ADRB2,CCR2,ADGRV1	0.0701754	1
GOBP_MULTICELLULAR_ORGANISMAL_MOVEMENT	0.116499	HOMER1,RPS6KB1,HSP90AA1,HIPK2	0.0701754	1
GOBP_PROTEIN_CONTAINING_COMPLEX_DISASSEMBLY	0.116522	DSTN,PLEK,HDGFL3,TFIP11,SNX14,ATG12,TRIOBP,TBC1D25,ADRB2,EIF5A2,VAMP8,TTBK2	0.0483871	1
GOBP_REGULATION_OF_PROTEIN_LOCALIZATION_TO_CELL_PERIPHERY	0.116962	RHOQ,SORBS1,EPB41,ZDHHC5,RSC1A1,STX3,VAMP8	0.056	1
GOCC_OXIDOREDUCTASE_COMPLEX	0.116962	DLAT,P4HA1,NDUFB3,NDUFS5,LDHB,IDH3A,MRPS36	0.056	1
GOCC_COATED_VESICLE_MEMBRANE	0.117156	HIP1R,RAB35,SEC24A,DIPK2A,ADRB2,VAMP8,TGOLN2,B2M,SYT11,KDELR2	0.0505051	1
GOBP_POSITIVE_REGULATION_OF_CELL_PROJECTION_ORGANIZATION	0.118511	CORO1C,ITGA2,NDEL1,SNX3,CDKL3,NIN,HSP90AA1,RHOQ,PPP2R5B,NRP1,CYFIP1,L1CAM,NPTN,SMURF1,TOX,ARSB	0.0454545	1
GOBP_NEGATIVE_REGULATION_OF_GROWTH	0.11901	CDKL3,RTN4,NRP1,DNAJB2,ADAM15,DCBLD2,ENPP1,ADRB2,ING1,SERTAD2,CGRRF1,EI24	0.0481928	1
GOBP_CENTRAL_NERVOUS_SYSTEM_NEURON_DIFFERENTIATION	0.119253	NDEL1,NIN,HSP90AA1,NRP1,CHRNB2,EOMES,ZSWIM6,TOX,B2M	0.0517241	1
GOBP_ALPHA_BETA_T_CELL_ACTIVATION	0.119253	ADORA2A,PTPN22,HSPH1,EOMES,CD160,TOX,CCR2,BCL3,CD80	0.0517241	1
GOBP_SENSORY_PERCEPTION_OF_LIGHT_STIMULUS	0.119807	UNC119,CRYBG3,RGS16,ATF6,MKKS,CHRNB2,RPGR,KIFC3,RDH11,ADGRV1,ROM1	0.0491071	1
GOCC_RECYCLING_ENDOSOME	0.119973	PACSIN2,ATP9A,SCAMP3,RAB35,SLC9A7,TBC1D12,VAMP8,RAP2A,B2M,SYT11	0.0502513	1
GOBP_GLANDULAR_EPITHELIAL_CELL_DEVELOPMENT	0.120252	RHEB,GPAT4,CDK6	0.0810811	1
GOBP_MATURE_B_CELL_DIFFERENTIATION	0.120252	CR1,FCGR2B,BCL3	0.0810811	1
GOBP_DOPAMINE_SECRETION	0.120252	CHRNB2,PINK1,SYT11	0.0810811	1
GOBP_POSITIVE_REGULATION_OF_GLUCOSE_IMPORT	0.120252	RHOQ,SORBS1,PTPN11	0.0810811	1
GOBP_POSITIVE_REGULATION_OF_LAMELLIPODIUM_ORGANIZATION	0.120252	CORO1C,HSP90AA1,CYFIP1	0.0810811	1
GOMF_SNAP_RECEPTOR_ACTIVITY	0.120252	STX11,STX3,VAMP8	0.0810811	1
GOMF_PALMITOYLTRANSFERASE_ACTIVITY	0.120252	ZDHHC16,ZDHHC5,SPTSSA	0.0810811	1
GOBP_MONOCARBOXYLIC_ACID_CATABOLIC_PROCESS	0.120572	LPIN1,LPIN2,PON3,FAH,NUDT7,DECR2,SLC27A4	0.0555556	1
GOBP_GROWTH	0.121593	NDEL1,LLPH,CDKL3,RTN4,RPS6KB1,NIN,HSP90AA1,SPRY2,AFG3L2,NRP1,RAPH1,DNAJB2,OLFM1,MKKS,ADAM15,PDLIM5,PTPN12,SLC9A1,YBX3,CYFIP1,L1CAM,GPAT4,DCBLD2,ENPP1,ATF5,SMURF1,CPQ,PELO,PTPN11,DIPK2A,ADRB2,ING1,SERTAD2,CGRRF1,EI24,ARIH2,FLVCR1	0.0400433	1
GOBP_RETINA_HOMEOSTASIS	0.12207	MKKS,B2M,JCHAIN,ADGRV1,IGKC	0.0625	1
GOMF_EXOGENOUS_PROTEIN_BINDING	0.12207	ITGA2,CR1,PLSCR1,CD80,CCR5	0.0625	1
GOBP_CATECHOLAMINE_SECRETION	0.122083	ADORA2A,CHRNB2,PINK1,SYT11	0.0689655	1
GOBP_PROTEIN_K63_LINKED_UBIQUITINATION	0.122083	UBE2O,PTPN22,STUB1,ARIH2	0.0689655	1
GOBP_REGULATION_OF_PROTEIN_LOCALIZATION_TO_PLASMA_MEMBRANE	0.122572	RHOQ,SORBS1,ZDHHC5,RSC1A1,STX3,VAMP8	0.0582524	1
GOBP_NUCLEAR_TRANSPORT	0.125258	PTTG1IP,HSP90AA1,RANGAP1,UFM1,TXN,FAM53C,RSRC1,XPOT,SMURF1,MDFIC,PTPN11,ING1,ATXN1,BCL3,PRKAG1	0.0455927	1
GOBP_CELLULAR_RESPONSE_TO_HORMONE_STIMULUS	0.12664	NDEL1,YWHAH,RPS6KB1,LPIN1,RANGAP1,LPIN2,RHOQ,AP3S1,SORBS1,SFR1,MKKS,PTPN1,UFM1,DNAJA1,SLC9A1,CYFIP1,ENPP1,DENND4C,CPEB2,PTPN11,SERPINB9,SLC27A4,GRB2,PTGES3,PAGR1	0.041876	1
GOBP_CARBOHYDRATE_DERIVATIVE_TRANSPORT	0.126822	PLEKHA8,CR1,PLTP,SLC35B4,RSC1A1	0.0617284	1
GOCC_ROUGH_ENDOPLASMIC_RETICULUM	0.126822	SRPRA,SUCO,ARSB,CKAP4,SYNE3	0.0617284	1
GOBP_REGULATION_OF_HUMORAL_IMMUNE_RESPONSE_MEDIATED_BY_CIRCULATING_IMMUNOGLOBULIN	0.127259	CR1,FCGR2B	0.105263	1
GOBP_SNRNA_TRANSCRIPTION	0.127259	ELL2,SNAPC5	0.105263	1
GOBP_REGULATION_OF_PROTEIN_KINASE_A_SIGNALING	0.127259	ADRB2,ADGRV1	0.105263	1
GOBP_NEGATIVE_REGULATION_OF_MACROPHAGE_ACTIVATION	0.127259	FCGR2B,SYT11	0.105263	1
GOBP_POSITIVE_REGULATION_OF_TYPE_I_INTERFERON_MEDIATED_SIGNALING_PATHWAY	0.127259	UBE2K,NLRC5	0.105263	1
GOBP_RETINA_VASCULATURE_DEVELOPMENT_IN_CAMERA_TYPE_EYE	0.127259	NRP1,ROM1	0.105263	1
GOBP_LIPID_IMPORT_INTO_CELL	0.127259	RPS6KB1,SLC27A4	0.105263	1
GOBP_POSITIVE_REGULATION_OF_PROTEIN_DEPOLYMERIZATION	0.127259	DSTN,PLEK	0.105263	1
GOCC_FILOPODIUM_TIP	0.127259	UBE2K,CYFIP1	0.105263	1
GOCC_PHAGOPHORE_ASSEMBLY_SITE_MEMBRANE	0.127259	ATG16L1,ATG12	0.105263	1
GOBP_REGULATION_OF_DNA_DAMAGE_RESPONSE_SIGNAL_TRANSDUCTION_BY_P53_CLASS_MEDIATOR	0.127558	CD44,PTTG1IP,KMT5A	0.0789474	1
GOBP_CARDIAC_EPITHELIAL_TO_MESENCHYMAL_TRANSITION	0.127558	RTN4,OLFM1,ADAM15	0.0789474	1
GOBP_REGULATION_OF_INTRINSIC_APOPTOTIC_SIGNALING_PATHWAY_IN_RESPONSE_TO_DNA_DAMAGE	0.127558	CD44,RAD9A,TAF9	0.0789474	1
GOBP_GOLGI_VESICLE_TRANSPORT	0.127677	SNX3,AP3S1,ATP9A,SCAMP3,MON2,COG3,SEC24A,SGSM2,RSC1A1,WHAMM,ARFGAP3,VAPB,TMED9,KDELR2	0.0460526	1
GOBP_PROTEIN_EXPORT_FROM_NUCLEUS	0.127779	RANGAP1,TXN,SMURF1,PTPN11	0.0677966	1
GOMF_GTPASE_BINDING	0.130052	CORO1C,HSP90AA1,RANGAP1,ATG16L1,RABGAP1L,YBX3,CYFIP1,TRIOBP,XPOT,SGSM2,RAB3GAP2,DOCK5,WHAMM,YIPF1	0.0459016	1
GOBP_TYPE_I_INTERFERON_PRODUCTION	0.130922	HSP90AA1,PTPN22,ATG12,TRAF3IP1,PTPN11,RNF216	0.0571429	1
GOCC_LEADING_EDGE_MEMBRANE	0.131725	HIP1R,CORO1C,CD44,PIEZO1,PACSIN2,PLEK,ADORA2A,SPRY2,ADGRV1	0.0505618	1
GOBP_REGULATION_OF_DEVELOPMENTAL_GROWTH	0.132077	NDEL1,CDKL3,RTN4,RPS6KB1,AFG3L2,NRP1,OLFM1,MKKS,YBX3,CYFIP1,L1CAM,GPAT4,SMURF1,ADRB2,FLVCR1	0.0451807	1
GOBP_REGULATION_OF_CELL_PROJECTION_ORGANIZATION	0.133061	CORO1C,CD44,HOMER1,XK,ITGA2,NDEL1,YWHAH,SNX3,CDKL3,RTN4,NIN,HSP90AA1,SPRY2,RHOQ,PPP2R5B,NRP1,FCGR2B,CHRNB2,PDLIM5,CYFIP1,L1CAM,NPTN,SMURF1,TOX,ARSB,RAP2A,KIF13B,B2M	0.0409956	1
GOBP_LYMPHOCYTE_MEDIATED_IMMUNITY	0.133612	SH2D1A,GZMB,CR1,FCGR2B,KLRK1,CD160,SERPINB9,CCR2,BCL3,B2M,IGKC,IGHM,ULBP2,IGHV1-69,IGHV1-69,IGHV1-69D	0.0445682	1
GOBP_POSITIVE_REGULATION_OF_CELL_DEVELOPMENT	0.134877	NDEL1,CDKL3,NIN,MAN2A1,NRP1,RHEB,CYFIP1,L1CAM,NPTN,TRIOBP,SMURF1,SPEN,DOCK5,CX3CR1	0.0456026	1
GOMF_ALPHA_TUBULIN_BINDING	0.135018	NDEL1,ARL8A,HSPH1	0.0769231	1
GOBP_AMINE_TRANSPORT	0.135196	ADORA2A,SLC38A2,CHRNB2,PINK1,ARL6IP5,SYT11	0.0566038	1
GOBP_CELL_MORPHOGENESIS	0.136245	ITGB2,RHOC,CORO1C,CD44,XK,PACSIN2,NDEL1,YWHAH,SART3,ADORA2A,LLPH,CDKL3,RTN4,NIN,HSP90AA1,RHOQ,AFG3L2,NRP1,RAPH1,OLFM1,CHRNB2,PDLIM5,EPB41,RILPL2,CYFIP1,L1CAM,APLP2,NPTN,TRIOBP,SMURF1,MEGF9,PTPN11,DOCK5,TPRN,RAP2A,SYNE3,FRY,KIF13B,TAOK3,FRYL	0.0392542	1
GOBP_RESPONSE_TO_TYPE_I_INTERFERON	0.136576	PTPN1,UBE2K,TBKBP1,PTPN11,NLRC5	0.060241	1
GOBP_BIOLOGICAL_PROCESS_INVOLVED_IN_SYMBIOTIC_INTERACTION	0.137327	ITGA2,CR1,SNX3,NRP1,SAP30,PLSCR1,FBXL2,EEA1,WWP1,VAMP8,CX3CR1,RRP1B,CD80,CCR5	0.0454545	1
GOBP_T_CELL_ACTIVATION	0.137823	CD44,CR1,ADORA2A,FCGR2B,PTPN22,HSPH1,KLRK1,ITGAL,EOMES,SOS2,CD160,FGL2,CDK6,TOX,PTPN11,CCR2,LAX1,BCL3,JMJD6,KIF13B,B2M,TIGIT,CD80	0.0418944	1
GOBP_SENSORY_PERCEPTION_OF_MECHANICAL_STIMULUS	0.138208	ITGA2,MARVELD2,SPRY2,MKKS,CHRNB2,TRIOBP,CDC14A,TPRN,ADGRV1	0.05	1
GOBP_PEPTIDE_ANTIGEN_ASSEMBLY_WITH_MHC_PROTEIN_COMPLEX	0.138467	TAPBPL,B2M	0.1	1
GOBP_REGULATION_OF_TRANSLATIONAL_ELONGATION	0.138467	CPEB2,EIF5A2	0.1	1
GOBP_N_GLYCAN_PROCESSING	0.138467	MAN2A1,MAN1C1	0.1	1
GOBP_ARGININE_METABOLIC_PROCESS	0.138467	FAH,SLC39A8	0.1	1
GOBP_PHOTOTRANSDUCTION_VISIBLE_LIGHT	0.138467	RDH11,CAMKMT	0.1	1
GOBP_VITAMIN_BIOSYNTHETIC_PROCESS	0.138467	PLTP,TPK1	0.1	1
GOBP_RESPONSE_TO_LEAD_ION	0.138467	CPOX,PLSCR1	0.1	1
GOBP_REGULATION_OF_GLUTAMATE_SECRETION	0.138467	ADORA2A,SLC38A2	0.1	1
GOBP_TOLL_LIKE_RECEPTOR_3_SIGNALING_PATHWAY	0.138467	PTPN22,WDFY1	0.1	1
GOBP_IRE1_MEDIATED_UNFOLDED_PROTEIN_RESPONSE	0.138467	PTPN1,VAPB	0.1	1
GOBP_REGULATION_OF_CATECHOLAMINE_METABOLIC_PROCESS	0.138467	ITGB2,CHRNB2	0.1	1
GOBP_REGULATION_OF_CIRCADIAN_SLEEP_WAKE_CYCLE	0.138467	ADORA2A,CHRNB2	0.1	1
GOBP_PLASMA_MEMBRANE_TUBULATION	0.138467	PACSIN2,WHAMM	0.1	1
GOBP_NEGATIVE_REGULATION_OF_ENDOPLASMIC_RETICULUM_STRESS_INDUCED_INTRINSIC_APOPTOTIC_SIGNALING_PATHWAY	0.138467	GRINA,PTPN1	0.1	1
GOBP_REGULATION_OF_GLIAL_CELL_MIGRATION	0.138467	CCR2,CX3CR1	0.1	1
GOBP_REGULATION_OF_CLATHRIN_DEPENDENT_ENDOCYTOSIS	0.138467	HIP1R,UNC119	0.1	1
GOCC_INHIBITORY_SYNAPSE	0.138467	NPTN,SYT11	0.1	1
GOMF_RNA_CAP_BINDING	0.138467	CYFIP1,LSM1	0.1	1
GOMF_PROTEIN_DISULFIDE_ISOMERASE_ACTIVITY	0.138467	CRELD2,TXNDC5	0.1	1
GOMF_L_ASCORBIC_ACID_BINDING	0.138467	P4HTM,P4HA1	0.1	1
GOMF_PHOSPHATIDIC_ACID_BINDING	0.138467	PACSIN2,PLTP	0.1	1
GOMF_CERAMIDE_BINDING	0.138467	PLEKHA8,PLTP	0.1	1
GOBP_REGULATION_OF_INTRACELLULAR_TRANSPORT	0.139103	ITGB2,REEP5,GZMB,NDEL1,SNX3,HSP90AA1,RANGAP1,PTPN1,ATP9A,UFM1,TXN,PINK1,MDFIC,PTPN11,ARIH2	0.0447761	1
GOBP_REGULATION_OF_SUBSTRATE_ADHESION_DEPENDENT_CELL_SPREADING	0.139496	CORO1C,NRP1,TRIOBP,DOCK5	0.0655738	1
GOCC_FICOLIN_1_RICH_GRANULE_MEMBRANE	0.139496	ITGB2,CR1,ENPP4,ARL8A	0.0655738	1
GOMF_2_OXOGLUTARATE_DEPENDENT_DIOXYGENASE_ACTIVITY	0.139496	P4HTM,P4HA1,JMJD6,JMJD7	0.0655738	1
GOBP_VESICLE_MEDIATED_TRANSPORT	0.14122	ITGB2,HIP1R,UNC119,CORO1C,ELMO3,ITGA2,PACSIN2,SNX3,AHI1,PLEK,ADORA2A,UBE2O,ILDR1,RHOQ,AP3S1,NRP1,FCGR2B,RABGAP1L,PTPN1,ATP9A,SCAMP3,PINK1,TMEM50A,OCIAD2,VPS29,RAB35,CYFIP1,ITGAL,IL10RA,PLSCR1,INPPL1,MON2,COG3,ARL4D,SEC24A,EEA1,ENPP1,SGSM2,STX11,RSC1A1,STX3,FCHO2,TBC1D8B,ADRB2,WHAMM,CCR2,VAMP8,ARFGAP3,VAPB,JMJD6,YIPF1,TMED9,GRB2,B2M,SYT11,IGKC,IGHM,KDELR2,IGHV1-69,IGHV1-69,IGHV1-69D	0.0376543	1
GOBP_CARBOHYDRATE_TRANSPORT	0.14127	SLC35B4,RPS6KB1,RHOQ,SORBS1,ENPP1,RSC1A1,PTPN11,SLC27A4	0.0512821	1
GOCC_IMMUNOGLOBULIN_COMPLEX	0.14127	JCHAIN,IGKV6D-41,IGKC,IGHM,IGHV1-69,IGHV1-69,IGKV6D-41,IGHV1-69D	0.0512821	1
GOBP_PROTEIN_MONOUBIQUITINATION	0.141574	UBE2O,WAC,FBXL2,BABAM2,FANCF	0.0595238	1
GOBP_MODULATION_BY_HOST_OF_SYMBIONT_PROCESS	0.141574	SAP30,FBXL2,EEA1,CX3CR1,RRP1B	0.0595238	1
GOBP_VESICLE_COATING	0.142624	AP3S1,ARFGAP3,TMED9	0.075	1
GOBP_CARBOHYDRATE_TRANSMEMBRANE_TRANSPORT	0.143408	RPS6KB1,RHOQ,SORBS1,ENPP1,RSC1A1,PTPN11,SLC27A4	0.0530303	1
GOBP_POSITIVE_REGULATION_OF_STRESS_ACTIVATED_PROTEIN_KINASE_SIGNALING_CASCADE	0.143408	GADD45B,GADD45G,FCGR2B,ARL6IP5,UNC5CL,TAOK3,HIPK2	0.0530303	1
GOBP_POSITIVE_REGULATION_OF_NEURON_PROJECTION_DEVELOPMENT	0.144886	NDEL1,SNX3,PPP2R5B,NRP1,CYFIP1,NPTN,TOX,ARSB	0.0509554	1
GOCC_AZUROPHIL_GRANULE	0.144886	ARL8A,TXNDC5,STX3,ARSB,CKAP4,VAMP8,CPPED1,SERPINA3	0.0509554	1
GOBP_REGULATION_OF_JUN_KINASE_ACTIVITY	0.14551	PTPN1,PTPN22,DNAJA1,TAOK3	0.0645161	1
GOBP_REGULATION_OF_NEUROTRANSMITTER_RECEPTOR_ACTIVITY	0.14551	HOMER1,PINK1,ADRB2,CCR2	0.0645161	1
GOCC_AXON_CYTOPLASM	0.14551	NDEL1,RANGAP1,AP3S1,ARL8A	0.0645161	1
GOBP_PROTEIN_LOCALIZATION_TO_CELL_PERIPHERY	0.146334	PPIL2,RHOQ,SORBS1,RAB40C,EPB41,RILPL2,ZDHHC5,ARL6IP5,DENND4C,SMURF1,RSC1A1,STX3,FCHO2,VAMP8,RAP2A	0.0443787	1
GOBP_CENTRAL_NERVOUS_SYSTEM_NEURON_DEVELOPMENT	0.14665	NDEL1,NIN,HSP90AA1,NRP1,CHRNB2	0.0588235	1
GOBP_MITOTIC_DNA_INTEGRITY_CHECKPOINT_SIGNALING	0.14665	CCNG1,WAC,RAD9A,BABAM2,TAOK3	0.0588235	1
GOBP_REGULATION_OF_NUCLEOCYTOPLASMIC_TRANSPORT	0.148405	HSP90AA1,RANGAP1,UFM1,TXN,MDFIC,PTPN11	0.0550459	1
GOMF_PHOSPHATIDYLINOSITOL_BISPHOSPHATE_BINDING	0.148405	HIP1R,SNX3,SLC9A1,RAB35,SNX14,FCHO2	0.0550459	1
GOBP_NEURON_DEVELOPMENT	0.148874	XK,NDEL1,YWHAH,SNX3,AHI1,ADORA2A,LLPH,CDKL3,RTN4,NIN,HSP90AA1,AFG3L2,PPP2R5B,HDGFL3,NRP1,RAPH1,OLFM1,CHRNB2,PDLIM5,MAPKAPK5,RAB35,CYFIP1,L1CAM,APLP2,NPTN,MANF,TRIOBP,ATF5,SMURF1,TOX,STX3,ARSB,PTPN11,GPRIN3,TPRN,RAP2A,FRY,KIF13B,B2M,TAOK3,ADGRV1,FRYL,ROM1	0.0386343	1
GOBP_NEUTROPHIL_ACTIVATION_INVOLVED_IN_IMMUNE_RESPONSE	0.149879	ITGB2,VAMP8	0.0952381	1
GOBP_NEGATIVE_REGULATION_OF_SYSTEMIC_ARTERIAL_BLOOD_PRESSURE	0.149879	ADRB2,KCNK6	0.0952381	1
GOBP_NEGATIVE_REGULATION_OF_ADENYLATE_CYCLASE_ACTIVITY	0.149879	CCR2,ADGRV1	0.0952381	1
GOBP_I_KAPPAB_PHOSPHORYLATION	0.149879	PRDX4,CX3CR1	0.0952381	1
GOBP_AXONAL_FASCICULATION	0.149879	RTN4,NRP1	0.0952381	1
GOBP_NEGATIVE_REGULATION_OF_GLUCOSE_TRANSMEMBRANE_TRANSPORT	0.149879	ENPP1,RSC1A1	0.0952381	1
GOBP_RRNA_CATABOLIC_PROCESS	0.149879	ZCCHC7,PELO	0.0952381	1
GOBP_STRIATUM_DEVELOPMENT	0.149879	MKKS,ZSWIM6	0.0952381	1
GOBP_NEGATIVE_REGULATION_OF_CALCIUM_MEDIATED_SIGNALING	0.149879	FHL2,PLEK	0.0952381	1
GOBP_BRANCHING_INVOLVED_IN_SALIVARY_GLAND_MORPHOGENESIS	0.149879	NRP1,BTBD7	0.0952381	1
GOBP_POSITIVE_REGULATION_OF_MITOCHONDRIAL_FISSION	0.149879	MCU,PINK1	0.0952381	1
GOBP_DENDRITIC_SPINE_MAINTENANCE	0.149879	HOMER1,FCGR2B	0.0952381	1
GOBP_VESICLE_FUSION_TO_PLASMA_MEMBRANE	0.149879	STX11,STX3	0.0952381	1
GOBP_POSITIVE_REGULATION_OF_LYMPHOCYTE_CHEMOTAXIS	0.149879	XCL2,CCR2	0.0952381	1
GOBP_PROTEIN_LOCALIZATION_TO_CELL_CELL_JUNCTION	0.149879	ILDR1,TJP2	0.0952381	1
GOMF_OPSONIN_BINDING	0.149879	ITGB2,CR1	0.0952381	1
GOMF_MICROTUBULE_PLUS_END_BINDING	0.149879	STIM1,TTBK2	0.0952381	1
GOBP_PROTEIN_METHYLATION	0.15015	PCMT1,KANSL2,LCMT1,METTL18,KMT5A,VCPKMT,H1-4,CTCFL,CAMKMT,PAGR1	0.0478469	1
GOBP_REGULATION_OF_PROTEIN_UBIQUITINATION	0.15015	PTTG1IP,HSP90AA1,SPRY2,DNAJB2,PTPN22,DNAJA1,PINK1,FBXO33,STUB1,NDFIP2	0.0478469	1
GOBP_TRIGLYCERIDE_BIOSYNTHETIC_PROCESS	0.150369	LPIN1,LPIN2,GPAT4	0.0731707	1
GOBP_REGULATION_OF_ACTIN_NUCLEATION	0.150369	HIP1R,CYFIP1,WHAMM	0.0731707	1
GOMF_ATP_DEPENDENT_PROTEIN_FOLDING_CHAPERONE	0.150369	HSP90AA1,HSPA4L,HSPH1	0.0731707	1
GOBP_CELL_PART_MORPHOGENESIS	0.150841	CORO1C,CD44,XK,PACSIN2,NDEL1,YWHAH,ADORA2A,LLPH,CDKL3,RTN4,NIN,HSP90AA1,AFG3L2,NRP1,RAPH1,OLFM1,CHRNB2,PDLIM5,CYFIP1,L1CAM,APLP2,NPTN,SMURF1,PTPN11,RAP2A,KIF13B,TAOK3	0.0405405	1
GOBP_RETINA_MORPHOGENESIS_IN_CAMERA_TYPE_EYE	0.151623	AHI1,MAN2A1,HIPK2,ROM1	0.0634921	1
GOBP_POSITIVE_REGULATION_OF_PROTEIN_BINDING	0.151804	HIP1R,NRP1,EPB41,B2M,HIPK2	0.0581395	1
GOBP_T_CELL_DIFFERENTIATION_IN_THYMUS	0.151804	SOS2,CDK6,TOX,JMJD6,B2M	0.0581395	1
GOCC_GOLGI_APPARATUS	0.152673	CD44,PLEKHA8,SERINC3,CYTH4,SLC35B4,SLC35E1,MIF4GD,GRINA,PPIL2,MOSPD1,CRELD2,MAN2A1,AP3S1,STIP1,ZDHHC16,RAB40C,ATF6,RABGAP1L,ATP9A,SCAMP3,LRBA,RHEB,OCIAD2,TMEM43,RPGR,KIFC3,PLSCR1,INPPL1,FAM20B,ZDHHC5,COG3,ARHGAP21,MAN1C1,SLC9A7,DENND4C,TAPBPL,CPQ,STX11,GSAP,RSC1A1,ARSB,DIPK2A,ADRB2,WHAMM,SERPINB9,LAX1,NDFIP2,ARFGAP3,VAPB,TGOLN2,YIPF1,TMED9,GRB2,B2M,EI24,SYT11,CAMKMT,RAB18,WDFY1,SELENOI,KDELR2,MPL…	0.0373719	1
GOBP_MYELOID_LEUKOCYTE_MEDIATED_IMMUNITY	0.152934	ITGB2,FCGR2B,SERPINB9,CCR2,VAMP8,CX3CR1	0.0545455	1
GOMF_SNARE_BINDING	0.152934	SEC24A,STX11,STX3,VAMP8,TMED9,SYT11	0.0545455	1
GOBP_ANTIBODY_DEPENDENT_CELLULAR_CYTOTOXICITY	0.153531	FCGR2B	0.2	1
GOBP_MICROGLIAL_CELL_ACTIVATION_INVOLVED_IN_IMMUNE_RESPONSE	0.153531	CX3CR1	0.2	1
GOBP_NEGATIVE_REGULATION_OF_ACUTE_INFLAMMATORY_RESPONSE_TO_ANTIGENIC_STIMULUS	0.153531	FCGR2B	0.2	1
GOBP_ASPARAGINE_METABOLIC_PROCESS	0.153531	ASNS	0.2	1
GOBP_NEGATIVE_REGULATION_OF_TRIGLYCERIDE_BIOSYNTHETIC_PROCESS	0.153531	LPIN1	0.2	1
GOBP_ACETYLCHOLINE_TRANSPORT	0.153531	ADORA2A	0.2	1
GOBP_SNRNA_CATABOLIC_PROCESS	0.153531	ZCCHC7	0.2	1
GOBP_SYNAPTIC_VESICLE_COATING	0.153531	AP3S1	0.2	1
GOBP_TRYPTOPHAN_CATABOLIC_PROCESS_TO_KYNURENINE	0.153531	AFMID	0.2	1
GOBP_CORPUS_CALLOSUM_MORPHOGENESIS	0.153531	NIN	0.2	1
GOBP_BRANCHIOMOTOR_NEURON_AXON_GUIDANCE	0.153531	NRP1	0.2	1
GOBP_HINDBRAIN_TANGENTIAL_CELL_MIGRATION	0.153531	TTBK2	0.2	1
GOBP_ACTIN_MODIFICATION	0.153531	TRIOBP	0.2	1
GOBP_REGULATION_OF_AXON_DIAMETER	0.153531	XK	0.2	1
GOBP_POSITIVE_REGULATION_OF_SYNAPTIC_TRANSMISSION_CHOLINERGIC	0.153531	ADORA2A	0.2	1
GOBP_ACTIVATION_OF_STORE_OPERATED_CALCIUM_CHANNEL_ACTIVITY	0.153531	STIM1	0.2	1
GOBP_NEGATIVE_REGULATION_OF_DOPAMINE_SECRETION	0.153531	SYT11	0.2	1
GOBP_TRNA_THIO_MODIFICATION	0.153531	URM1	0.2	1
GOBP_REGULATION_OF_MACROPHAGE_FUSION	0.153531	ADAM9	0.2	1
GOBP_NEGATIVE_REGULATION_OF_SYNCYTIUM_FORMATION_BY_PLASMA_MEMBRANE_FUSION	0.153531	CXCL10	0.2	1
GOBP_TRUNK_SEGMENTATION	0.153531	NRP1	0.2	1
GOBP_OXIDATIVE_RNA_DEMETHYLATION	0.153531	JMJD6	0.2	1
GOBP_FAS_SIGNALING_PATHWAY	0.153531	FAS	0.2	1
GOBP_NEURON_DEATH_IN_RESPONSE_TO_HYDROGEN_PEROXIDE	0.153531	PINK1	0.2	1
GOBP_INTRINSIC_APOPTOTIC_SIGNALING_PATHWAY_IN_RESPONSE_TO_HYDROGEN_PEROXIDE	0.153531	PINK1	0.2	1
GOBP_ERBB3_SIGNALING_PATHWAY	0.153531	RTN4	0.2	1
GOBP_CIRCADIAN_SLEEP_WAKE_CYCLE_REM_SLEEP	0.153531	CHRNB2	0.2	1
GOBP_NEGATIVE_REGULATION_OF_GOLGI_TO_PLASMA_MEMBRANE_PROTEIN_TRANSPORT	0.153531	RSC1A1	0.2	1
GOBP_CORTISOL_SECRETION	0.153531	PTPN11	0.2	1
GOBP_GLUCOSE_IMPORT_IN_RESPONSE_TO_INSULIN_STIMULUS	0.153531	SLC27A4	0.2	1
GOBP_MODULATION_BY_HOST_OF_VIRAL_RNA_GENOME_REPLICATION	0.153531	FBXL2	0.2	1
GOBP_NEGATIVE_REGULATION_OF_TRANSLATIONAL_ELONGATION	0.153531	CPEB2	0.2	1
GOBP_POSITIVE_REGULATION_OF_CIRCADIAN_SLEEP_WAKE_CYCLE_SLEEP	0.153531	ADORA2A	0.2	1
GOBP_MAINTENANCE_OF_ANIMAL_ORGAN_IDENTITY	0.153531	ADGRV1	0.2	1
GOBP_POSITIVE_REGULATION_OF_SKELETAL_MUSCLE_TISSUE_GROWTH	0.153531	RPS6KB1	0.2	1
GOBP_MICROTUBULE_NUCLEATION_BY_MICROTUBULE_ORGANIZING_CENTER	0.153531	NIN	0.2	1
GOBP_PROTEIN_DELIPIDATION	0.153531	ATG4D	0.2	1
GOBP_SOFT_PALATE_DEVELOPMENT	0.153531	TSHZ1	0.2	1
GOBP_ANGIOGENESIS_INVOLVED_IN_CORONARY_VASCULAR_MORPHOGENESIS	0.153531	NRP1	0.2	1
GOBP_CRANIAL_GANGLION_DEVELOPMENT	0.153531	NRP1	0.2	1
GOBP_ZINC_ION_IMPORT_INTO_ORGANELLE	0.153531	TMEM163	0.2	1
GOBP_UBIQUITIN_DEPENDENT_ENDOCYTOSIS	0.153531	IL10RA	0.2	1
GOBP_N_ACYLETHANOLAMINE_METABOLIC_PROCESS	0.153531	GDE1	0.2	1
GOBP_MONOCYTE_AGGREGATION	0.153531	CD44	0.2	1
GOBP_CADMIUM_ION_TRANSMEMBRANE_TRANSPORT	0.153531	SLC39A8	0.2	1
GOBP_CAVEOLA_ASSEMBLY	0.153531	PACSIN2	0.2	1
GOBP_ERROR_FREE_TRANSLESION_SYNTHESIS	0.153531	REV1	0.2	1
GOBP_CUT_CATABOLIC_PROCESS	0.153531	ZCCHC7	0.2	1
GOBP_CELLULAR_RESPONSE_TO_HYPEROXIA	0.153531	FAS	0.2	1
GOBP_DIPHOSPHOINOSITOL_POLYPHOSPHATE_METABOLIC_PROCESS	0.153531	NUDT4	0.2	1
GOBP_TNFSF11_MEDIATED_SIGNALING_PATHWAY	0.153531	PIAS3	0.2	1
GOBP_MAINTENANCE_OF_PROTEIN_LOCATION_IN_MITOCHONDRION	0.153531	PINK1	0.2	1
GOBP_CELLULAR_SPHINGOLIPID_HOMEOSTASIS	0.153531	RTN4	0.2	1
GOBP_MICROGLIAL_CELL_MEDIATED_CYTOTOXICITY	0.153531	CX3CR1	0.2	1
GOBP_POSITIVE_REGULATION_OF_THE_FORCE_OF_HEART_CONTRACTION	0.153531	SLC9A1	0.2	1
GOBP_REGULATION_OF_MODIFICATION_OF_POSTSYNAPTIC_STRUCTURE	0.153531	CYFIP1	0.2	1
GOBP_REGULATION_OF_TRANSLATION_AT_SYNAPSE_MODULATING_SYNAPTIC_TRANSMISSION	0.153531	CYFIP1	0.2	1
GOBP_REGULATION_OF_PLASMA_CELL_DIFFERENTIATION	0.153531	CR1	0.2	1
GOBP_NEGATIVE_REGULATION_OF_INTRINSIC_APOPTOTIC_SIGNALING_PATHWAY_IN_RESPONSE_TO_OSMOTIC_STRESS	0.153531	YBX3	0.2	1
GOBP_NEGATIVE_REGULATION_OF_PROTEIN_LOCALIZATION_TO_MICROTUBULE	0.153531	TTBK2	0.2	1
GOBP_REGULATION_OF_GLUTAMATE_SECRETION_NEUROTRANSMISSION	0.153531	SLC38A2	0.2	1
GOBP_NEGATIVE_REGULATION_OF_OXIDATIVE_STRESS_INDUCED_NEURON_INTRINSIC_APOPTOTIC_SIGNALING_PATHWAY	0.153531	PINK1	0.2	1
GOBP_REGULATION_OF_LIPOPHAGY	0.153531	ADRB2	0.2	1
GOBP_L_PROLINE_TRANSMEMBRANE_TRANSPORT	0.153531	SLC38A2	0.2	1
GOBP_POSITIVE_REGULATION_OF_BLOOD_BRAIN_BARRIER_PERMEABILITY	0.153531	TJP2	0.2	1
GOBP_PROTEIN_POLYUFMYLATION	0.153531	UFM1	0.2	1
GOBP_UDP_N_ACETYLGLUCOSAMINE_TRANSMEMBRANE_TRANSPORT	0.153531	SLC35B4	0.2	1
GOBP_REGULATION_OF_BRANCHING_MORPHOGENESIS_OF_A_NERVE	0.153531	RTN4	0.2	1
GOBP_REGULATION_OF_RHO_DEPENDENT_PROTEIN_SERINE_THREONINE_KINASE_ACTIVITY	0.153531	CHORDC1	0.2	1
GOBP_REGULATION_OF_DNA_TOPOISOMERASE_ATP_HYDROLYZING_ACTIVITY	0.153531	PLSCR1	0.2	1
GOBP_REGULATION_OF_T_CELL_EXTRAVASATION	0.153531	CCR2	0.2	1
GOBP_REGULATION_OF_MONOCYTE_EXTRAVASATION	0.153531	CCR2	0.2	1
GOBP_REGULATION_OF_T_CELL_COSTIMULATION	0.153531	CD160	0.2	1
GOBP_POSITIVE_REGULATION_OF_ANDROGEN_RECEPTOR_ACTIVITY	0.153531	BUD31	0.2	1
GOBP_REGULATION_OF_FOREBRAIN_NEURON_DIFFERENTIATION	0.153531	B2M	0.2	1
GOCC_CHECKPOINT_CLAMP_COMPLEX	0.153531	RAD9A	0.2	1
GOCC_TRAMP_COMPLEX	0.153531	ZCCHC7	0.2	1
GOCC_EARLY_ENDOSOME_LUMEN	0.153531	B2M	0.2	1
GOCC_GID_COMPLEX	0.153531	MAEA	0.2	1
GOCC_OXOGLUTARATE_DEHYDROGENASE_COMPLEX	0.153531	MRPS36	0.2	1
GOCC_BRISC_COMPLEX	0.153531	BABAM2	0.2	1
GOCC_IGA_IMMUNOGLOBULIN_COMPLEX_CIRCULATING	0.153531	JCHAIN	0.2	1
GOCC_SPERM_MITOCHONDRIAL_SHEATH	0.153531	HSP90AA1	0.2	1
GOCC_ENDOPLASMIC_RETICULUM_TUBULAR_NETWORK_MEMBRANE	0.153531	RTN4	0.2	1
GOCC_LSM1_7_PAT1_COMPLEX	0.153531	LSM1	0.2	1
GOMF_ENDOPOLYPHOSPHATASE_ACTIVITY	0.153531	NUDT4	0.2	1
GOMF_RNA_POLYMERASE_I_CORE_BINDING	0.153531	RRN3	0.2	1
GOMF_G_PROTEIN_COUPLED_ADENOSINE_RECEPTOR_ACTIVITY	0.153531	ADORA2A	0.2	1
GOMF_ACETYL_COA_HYDROLASE_ACTIVITY	0.153531	NUDT7	0.2	1
GOMF_ISOCITRATE_DEHYDROGENASE_NAD_P_PLUS_ACTIVITY	0.153531	IDH3A	0.2	1
GOMF_L_LACTATE_DEHYDROGENASE_ACTIVITY	0.153531	LDHB	0.2	1
GOMF_PHOSPHODIESTERASE_I_ACTIVITY	0.153531	ENPP1	0.2	1
GOMF_1_4_ALPHA_OLIGOGLUCAN_PHOSPHORYLASE_ACTIVITY	0.153531	PYGL	0.2	1
GOMF_TYPE_1_FIBROBLAST_GROWTH_FACTOR_RECEPTOR_BINDING	0.153531	NPTN	0.2	1
GOMF_PROLINE_SODIUM_SYMPORTER_ACTIVITY	0.153531	SLC38A2	0.2	1
GOMF_INORGANIC_PHOSPHATE_TRANSMEMBRANE_TRANSPORTER_ACTIVITY	0.153531	SLC20A1	0.2	1
GOMF_UDP_N_ACETYLGLUCOSAMINE_TRANSMEMBRANE_TRANSPORTER_ACTIVITY	0.153531	SLC35B4	0.2	1
GOMF_GLYCEROPHOSPHODIESTER_PHOSPHODIESTERASE_ACTIVITY	0.153531	GDE1	0.2	1
GOMF_UNIPORTER_ACTIVITY	0.153531	MCU	0.2	1
GOMF_INOSITOL_BISPHOSPHATE_PHOSPHATASE_ACTIVITY	0.153531	MTMR7	0.2	1
GOMF_C_PALMITOYLTRANSFERASE_ACTIVITY	0.153531	SPTSSA	0.2	1
GOMF_C_X3_C_CHEMOKINE_BINDING	0.153531	CX3CR1	0.2	1
GOMF_BENZODIAZEPINE_RECEPTOR_BINDING	0.153531	TSPOAP1	0.2	1
GOMF_DEOXYRIBONUCLEOTIDE_BINDING	0.153531	HSP90AA1	0.2	1
GOMF_OXIDATIVE_RNA_DEMETHYLASE_ACTIVITY	0.153531	JMJD6	0.2	1
GOMF_VASCULAR_ENDOTHELIAL_GROWTH_FACTOR_BINDING	0.153531	NRP1	0.2	1
GOMF_ER_RETENTION_SEQUENCE_BINDING	0.153531	KDELR2	0.2	1
GOMF_CXCR3_CHEMOKINE_RECEPTOR_BINDING	0.153531	CXCL10	0.2	1
GOMF_GDP_DISSOCIATION_INHIBITOR_BINDING	0.153531	HSP90AA1	0.2	1
GOMF_COLLAGEN_BINDING_INVOLVED_IN_CELL_MATRIX_ADHESION	0.153531	ITGA2	0.2	1
GOMF_HYPOGLYCIN_A_GAMMA_GLUTAMYL_TRANSPEPTIDASE_ACTIVITY	0.153531	GGT7	0.2	1
GOMF_PHOSPHATIDYLCHOLINE_TRANSFER_ACTIVITY	0.153531	PLTP	0.2	1
GOMF_CYTOSKELETON_NUCLEAR_MEMBRANE_ANCHOR_ACTIVITY	0.153531	SYNE3	0.2	1
GOMF_OLEATE_TRANSMEMBRANE_TRANSPORTER_ACTIVITY	0.153531	SLC27A4	0.2	1
GOBP_REGULATION_OF_MACROAUTOPHAGY	0.156004	CAPNS1,WAC,PINK1,RHEB,ATG12,TBC1D25,RAB3GAP2,ADRB2	0.05	1
GOCC_SPECIFIC_GRANULE	0.156004	ITGB2,PGRMC1,CYFIP1,ITGAL,STX3,CKAP4,VAMP8,B2M	0.05	1
GOBP_FIBROBLAST_GROWTH_FACTOR_RECEPTOR_SIGNALING_PATHWAY	0.157032	SPRY2,SHOC2,NPTN,PTPN11,GRB2	0.0574713	1
GOBP_RESPONSE_TO_PEPTIDE_HORMONE	0.157426	NDEL1,RPS6KB1,LPIN1,RANGAP1,LPIN2,RHOQ,AP3S1,SORBS1,PTPN1,SLC9A1,CYFIP1,INPPL1,ENPP1,DENND4C,CPEB2,PTPN11,SLC27A4,GRB2	0.0425532	1
GOBP_ERAD_PATHWAY	0.157523	TMEM129,RHBDD1,DNAJB2,UBXN4,ATF6,STUB1	0.0540541	1
GOBP_MAINTENANCE_OF_PROTEIN_LOCATION_IN_CELL	0.157832	RANGAP1,TXN,PINK1,KDELR2	0.0625	1
GOMF_CELL_ADHESION_MEDIATOR_ACTIVITY	0.157832	ITGA2,S100A11,PDLIM5,NPTN	0.0625	1
GOBP_REGULATION_OF_DEFENSE_RESPONSE_TO_VIRUS_BY_HOST	0.158244	HSP90AA1,PTPN22,RNF216	0.0714286	1
GOBP_POSITIVE_REGULATION_OF_LYMPHOCYTE_MIGRATION	0.158244	XCL2,CXCL10,CCR2	0.0714286	1
GOMF_INTRAMEMBRANE_LIPID_TRANSPORTER_ACTIVITY	0.158244	ATP9A,PLSCR1,ATP10D	0.0714286	1
GOBP_BIOLOGICAL_PROCESS_INVOLVED_IN_INTERSPECIES_INTERACTION_BETWEEN_ORGANISMS	0.158768	SH2D1A,GZMB,ITGA2,CR1,SERINC3,SNX3,RPS6KB1,PYGL,HSP90AA1,ST13,CRCP,NRP1,ATG16L1,XCL2,FCGR2B,PTPN1,PTPN22,ADAM15,PUM1,OCIAD2,UBE2K,NT5C3A,TMEM43,KLRG1,KLRK1,CA5B,ADAM9,SAP30,IL10RA,PLSCR1,FBXL2,STYK1,ATG12,ZDHHC5,TRAF3IP1,CXCL10,EEA1,ENDOD1,CD160,TBKBP1,BPGM,FGL2,CDK6,WWP1,PTPN11,RNF216,SERPINB9,VAMP8,CX3CR1,BCL3,RRP1B,B2M,JCHAIN,SYT11,NLRC5,CD80,IGKC,IGHM,TRAV5,CCR5,ULBP2,IGHV1-69,IGHV1-69,IGHV1-…	0.0371661	1
GOBP_DEFENSE_RESPONSE_TO_OTHER_ORGANISM	0.16012	SH2D1A,GZMB,CR1,SERINC3,RPS6KB1,HSP90AA1,CRCP,ATG16L1,XCL2,FCGR2B,PTPN1,PTPN22,ADAM15,PUM1,UBE2K,NT5C3A,TMEM43,KLRG1,KLRK1,PLSCR1,STYK1,ATG12,ZDHHC5,TRAF3IP1,CXCL10,ENDOD1,CD160,TBKBP1,BPGM,FGL2,PTPN11,RNF216,SERPINB9,VAMP8,CX3CR1,BCL3,JCHAIN,SYT11,NLRC5,IGKC,IGHM,ULBP2,IGHV1-69,IGHV1-69,IGHV1-69D	0.0382003	1
GOBP_BLASTOCYST_GROWTH	0.161469	NDEL1,PELO	0.0909091	1
GOBP_STORE_OPERATED_CALCIUM_ENTRY	0.161469	HOMER1,STIM1	0.0909091	1
GOBP_SERINE_FAMILY_AMINO_ACID_BIOSYNTHETIC_PROCESS	0.161469	SERINC3,SEPHS2	0.0909091	1
GOBP_REGULATION_OF_SUPEROXIDE_ANION_GENERATION	0.161469	ITGB2,PON3	0.0909091	1
GOBP_POSITIVE_REGULATION_OF_CELL_ADHESION_MEDIATED_BY_INTEGRIN	0.161469	PIEZO1,ADAM9	0.0909091	1
GOBP_AUDITORY_RECEPTOR_CELL_DEVELOPMENT	0.161469	TRIOBP,TPRN	0.0909091	1
GOBP_LABYRINTHINE_LAYER_MORPHOGENESIS	0.161469	DNAJB6,GRB2	0.0909091	1
GOBP_REGULATION_OF_NMDA_RECEPTOR_ACTIVITY	0.161469	PINK1,CCR2	0.0909091	1
GOCC_COPI_COATED_VESICLE	0.161469	DIPK2A,KDELR2	0.0909091	1
GOCC_LAMELLIPODIUM_MEMBRANE	0.161469	CD44,PIEZO1	0.0909091	1
GOCC_SIN3_TYPE_COMPLEX	0.161469	SAP30,ING1	0.0909091	1
GOMF_PHOSPHOTRANSFERASE_ACTIVITY_FOR_OTHER_SUBSTITUTED_PHOSPHATE_GROUPS	0.161469	PIGF,SELENOI	0.0909091	1
GOBP_REGULATION_OF_PROTEIN_DEPOLYMERIZATION	0.162333	DSTN,PLEK,HDGFL3,TRIOBP,TTBK2	0.0568182	1
GOCC_VESICLE_MEMBRANE	0.163579	ITGB2,HIP1R,CORO1C,CD44,PGRMC1,CR1,PACSIN2,SNX3,SH3BP5,ENPP4,RHOQ,AP3S1,ATG16L1,TMEM163,ARL8A,ATP9A,SCAMP3,VPS29,RAB35,ITGAL,KIFC3,APLP2,SNX14,ATG12,GDE1,MON2,SEC24A,EEA1,ARHGAP21,SLC9A7,DENND4C,STX3,DIPK2A,ADRB2,WHAMM,CKAP4,VAMP8,RAP2A,NDFIP2,TGOLN2,YIPF1,GRB2,B2M,SYT11,RAB18,KDELR2	0.038048	1
GOBP_REGULATION_OF_SIGNALING_RECEPTOR_ACTIVITY	0.163634	HOMER1,PPP2R5B,NRP1,FCGR2B,PINK1,BUD31,ADRB2,CCR2	0.0493827	1
GOBP_DNA_TEMPLATED_TRANSCRIPTION_INITIATION	0.163897	SUB1,RRN3,CRCP,SNAPC5,PWWP2A,TAF9,ELOC	0.0510949	1
GOCC_PERINUCLEAR_REGION_OF_CYTOPLASM	0.164001	HIP1R,ITGA2,SERINC3,CCNG1,RPS6KB1,HSP90AA1,RANGAP1,MOSPD1,TPD52,ATP9A,PTPN22,DNAJA1,PINK1,SLC9A1,DNAJB6,CDK2AP1,YBX3,CYFIP1,MAGEE1,PLSCR1,MANF,RAP1GAP2,CKAP4,CCR2,VAMP8,CX3CR1,BCL3,NDFIP2,CDK2AP1	0.0397805	1
GOBP_REGULATION_OF_MULTICELLULAR_ORGANISM_GROWTH	0.164133	AFG3L2,MKKS,GPAT4,ADRB2	0.0615385	1
GOCC_SCF_UBIQUITIN_LIGASE_COMPLEX	0.164133	CACYBP,FBXL19,FBXL2,FBXO33	0.0615385	1
GOBP_FOREBRAIN_NEURON_DIFFERENTIATION	0.166243	NRP1,ZSWIM6,B2M	0.0697674	1
GOBP_REGULATION_OF_PROTEIN_AUTOPHOSPHORYLATION	0.166243	PPP2R5B,ENPP1,RAP2A	0.0697674	1
GOBP_RESPONSE_TO_ELECTRICAL_STIMULUS	0.166243	RPS6KB1,SLC9A1,CYFIP1	0.0697674	1
GOBP_POSITIVE_REGULATION_OF_AMINE_TRANSPORT	0.166243	ADORA2A,CHRNB2,PINK1	0.0697674	1
GOMF_TAU_PROTEIN_BINDING	0.166243	HSP90AA1,STUB1,TTBK2	0.0697674	1
GOBP_GLYCEROPHOSPHOLIPID_BIOSYNTHETIC_PROCESS	0.166556	LPIN1,PIGF,PIGC,LPCAT4,GPAT4,PLSCR1,INPPL1,MTMR7,ABHD4,SELENOI	0.046729	1
GOBP_CELL_MORPHOGENESIS_INVOLVED_IN_NEURON_DIFFERENTIATION	0.166901	XK,NDEL1,YWHAH,CDKL3,RTN4,NIN,HSP90AA1,AFG3L2,NRP1,RAPH1,OLFM1,CHRNB2,PDLIM5,CYFIP1,L1CAM,APLP2,NPTN,TRIOBP,SMURF1,PTPN11,TPRN,RAP2A,KIF13B	0.0407801	1
GOCC_GOLGI_ASSOCIATED_VESICLE	0.167704	RHOQ,DIPK2A,TGOLN2,TMED9,KDELR2	0.0561798	1
GOCC_INTERCELLULAR_BRIDGE	0.167704	UNC119,CYTH4,RBM18,EPB41,RAB35	0.0561798	1
GOBP_NEGATIVE_REGULATION_OF_TRANSPORT	0.167794	UNC119,PACSIN2,SNX3,RANGAP1,FCGR2B,ATP9A,UFM1,TXN,CYFIP1,PLSCR1,ARL6IP5,ENPP1,RSC1A1,MDFIC,PTPN11,CCR2,VAMP8,NDFIP2,NDUFAF2,SYT11	0.0414938	1
GOBP_REGULATION_OF_AUTOPHAGY	0.169226	CAPNS1,WAC,ATG16L1,ATF6,PTPN22,PINK1,RHEB,VPS29,IL10RA,FBXL2,ATG12,TBC1D25,RAB3GAP2,ADRB2,TRIM65	0.0432277	1
GOBP_REGULATION_OF_APOPTOTIC_SIGNALING_PATHWAY	0.169461	CD44,PTTG1IP,SERINC3,ADORA2A,RPS6KB1,GRINA,RRN3,FAS,RAD9A,NRP1,PTPN1,DNAJA1,PINK1,YBX3,CX3CR1,TAF9	0.0427807	1
GOBP_POSITIVE_REGULATION_OF_CELL_KILLING	0.170524	SH2D1A,KLRK1,CD160,B2M	0.0606061	1
GOBP_REGULATION_OF_DENDRITE_MORPHOGENESIS	0.170524	YWHAH,CDKL3,CHRNB2,RAP2A	0.0606061	1
GOBP_REGULATION_OF_ANTIGEN_RECEPTOR_MEDIATED_SIGNALING_PATHWAY	0.170524	SH2D1A,FCGR2B,PTPN22,CD160	0.0606061	1
GOBP_NEGATIVE_REGULATION_OF_CELL_CYCLE_G2_M_PHASE_TRANSITION	0.170524	CCNG1,ATF5,BABAM2,TAOK3	0.0606061	1
GOMF_S_ADENOSYLMETHIONINE_DEPENDENT_METHYLTRANSFERASE_ACTIVITY	0.171434	AS3MT,PCMT1,DIMT1,LCMT1,METTL18,KMT5A,VCPKMT,CAMKMT	0.0487805	1
GOBP_POSITIVE_REGULATION_OF_CELL_ADHESION	0.172265	ITGB2,CD44,PIEZO1,ITGA2,CR1,NRP1,PTPN22,HSPH1,KLRK1,ADAM9,TRIOBP,CD160,CDK6,STX3,PTPN11,DOCK5,CCR2,SPOCK2,B2M,CD80	0.0413223	1
GOBP_LOCALIZATION_WITHIN_MEMBRANE	0.17284	ITGB2,GZMB,SNX3,HSP90AA1,PPIL2,RHOQ,SORBS1,RAB40C,ZFAND2B,ATP9A,RILPL2,VPS29,RAB35,ITGAL,SRPRA,ZDHHC5,ARL6IP5,DENND4C,SMURF1,RAB3GAP2,RSC1A1,STX3,FCHO2,VAMP8,RAP2A,SYNE3,RN7SL1	0.039823	1
GOBP_REGULATION_OF_LEUKOCYTE_MEDIATED_IMMUNITY	0.172898	ITGB2,SH2D1A,CR1,FCGR2B,KLRK1,CD160,SERPINB9,CCR2,VAMP8,CX3CR1,B2M	0.0454545	1
GOBP_NEGATIVE_REGULATION_OF_IMMUNE_RESPONSE	0.172982	CR1,PDCD1,FCGR2B,ATG12,CD160,FGL2,SERPINB9,CCR2,NLRC5	0.0473684	1
GOBP_LEUKOCYTE_MEDIATED_IMMUNITY	0.173128	ITGB2,SH2D1A,GZMB,CR1,FCGR2B,KLRK1,CD160,SERPINB9,CCR2,VAMP8,CX3CR1,BCL3,B2M,IGKC,IGHM,ULBP2,IGHV1-69,IGHV1-69,IGHV1-69D	0.0415755	1
GOCC_NEURON_PROJECTION_CYTOPLASM	0.173145	HIP1R,NDEL1,RANGAP1,AP3S1,ARL8A	0.0555556	1
GOBP_POSITIVE_REGULATION_OF_HISTONE_DEACETYLATION	0.173214	PINK1,JDP2	0.0869565	1
GOBP_MAINTENANCE_OF_PROTEIN_LOCATION_IN_NUCLEUS	0.173214	RANGAP1,TXN	0.0869565	1
GOBP_POSITIVE_REGULATION_OF_LONG_TERM_SYNAPTIC_POTENTIATION	0.173214	ADORA2A,NPTN	0.0869565	1
GOBP_NEGATIVE_REGULATION_OF_RESPONSE_TO_REACTIVE_OXYGEN_SPECIES	0.173214	TXN,PINK1	0.0869565	1
GOCC_ENDOCYTIC_VESICLE_LUMEN	0.173214	HSP90AA1,HSPH1	0.0869565	1
GOMF_STRUCTURAL_CONSTITUENT_OF_EYE_LENS	0.173214	CRYBG3,CPOX	0.0869565	1
GOMF_O_METHYLTRANSFERASE_ACTIVITY	0.173214	PCMT1,LCMT1	0.0869565	1
GOMF_CALCIUM_DEPENDENT_PROTEIN_KINASE_ACTIVITY	0.173214	PINK1,MAPKAPK5	0.0869565	1
GOBP_SKELETAL_MUSCLE_CONTRACTION	0.174358	HOMER1,RPS6KB1,HSP90AA1	0.0681818	1
GOBP_POSITIVE_REGULATION_OF_GLUCOSE_TRANSMEMBRANE_TRANSPORT	0.174358	RHOQ,SORBS1,PTPN11	0.0681818	1
GOBP_TOLL_LIKE_RECEPTOR_4_SIGNALING_PATHWAY	0.174358	PIK3AP1,PTPN22,WDFY1	0.0681818	1
GOBP_REGULATION_OF_T_CELL_RECEPTOR_SIGNALING_PATHWAY	0.174358	SH2D1A,PTPN22,CD160	0.0681818	1
GOBP_INNER_EAR_RECEPTOR_CELL_DEVELOPMENT	0.174358	TRIOBP,TPRN,ADGRV1	0.0681818	1
GOBP_NUCLEAR_MEMBRANE_ORGANIZATION	0.174358	NDEL1,LPIN1,TMEM43	0.0681818	1
GOBP_POSITIVE_REGULATION_OF_SUBSTRATE_ADHESION_DEPENDENT_CELL_SPREADING	0.174358	NRP1,TRIOBP,DOCK5	0.0681818	1
GOBP_REGULATION_OF_T_CELL_ACTIVATION	0.174587	CR1,ADORA2A,FCGR2B,PTPN22,HSPH1,KLRK1,SOS2,CD160,FGL2,TOX,PTPN11,CCR2,LAX1,B2M,TIGIT,CD80	0.0425532	1
GOBP_REGULATION_OF_ALPHA_BETA_T_CELL_ACTIVATION	0.176461	ADORA2A,PTPN22,HSPH1,CD160,CCR2,CD80	0.0521739	1
GOBP_CELL_KILLING	0.176666	SH2D1A,GZMB,FCGR2B,KLRK1,CD160,SERPINB9,CX3CR1,B2M,ULBP2	0.0471204	1
GOBP_POSITIVE_REGULATION_OF_PROTEIN_LOCALIZATION_TO_CELL_PERIPHERY	0.177	SORBS1,EPB41,ZDHHC5,STX3	0.0597015	1
GOMF_P53_BINDING	0.177	PTTG1IP,MAPKAPK5,KMT5A,TAF9	0.0597015	1
GOMF_TUBULIN_BINDING	0.177179	CACYBP,NDEL1,SKA2,NIN,HDGFL3,ARL8A,HSPH1,STIM1,KIFC3,TRAF3IP1,ATF5,WHAMM,VAPB,KIF13B,SYT11,TTBK2	0.0424403	1
GOBP_RESPONSE_TO_PEPTIDE	0.17788	NDEL1,RPS6KB1,LPIN1,RANGAP1,LPIN2,RHOQ,AP3S1,SORBS1,FCGR2B,PTPN1,PTPN22,SLC9A1,CYFIP1,INPPL1,ENPP1,DENND4C,CPEB2,PTPN11,ADRB2,SLC27A4,GRB2	0.040856	1
GOCC_SPECIFIC_GRANULE_MEMBRANE	0.178653	ITGB2,PGRMC1,ITGAL,CKAP4,VAMP8	0.0549451	1
GOBP_NEGATIVE_REGULATION_OF_LYMPHOCYTE_ACTIVATION	0.179398	CR1,ADORA2A,FCGR2B,PTPN22,FGL2,LAX1,TIGIT,CD80	0.0481928	1
GOMF_ISOMERASE_ACTIVITY	0.179398	PPIL2,CRELD2,PGM2L1,BPGM,TXNDC5,RPUSD1,PTGES3,PIN4	0.0481928	1
GOBP_POSITIVE_REGULATION_OF_CELL_ACTIVATION	0.180177	ITGB2,CR1,PLEK,PTPN22,CHRNB2,HSPH1,KLRK1,CD160,TOX,PTPN11,CCR2,VAMP8,B2M,CD80,IGKC,IGHM,IGHV1-69,IGHV1-69,IGHV1-69D	0.0413043	1
GOBP_MITOTIC_CELL_CYCLE_CHECKPOINT_SIGNALING	0.181173	ZWINT,CCNG1,WAC,RAD9A,LCMT1,BABAM2,TAOK3	0.0496454	1
GOBP_ENZYME_DIRECTED_RRNA_PSEUDOURIDINE_SYNTHESIS	0.181289	RPUSD1	0.166667	1
GOBP_PROTEIN_INSERTION_INTO_MITOCHONDRIAL_MEMBRANE_INVOLVED_IN_APOPTOTIC_SIGNALING_PATHWAY	0.181289	GZMB	0.166667	1
GOBP_TYPE_II_HYPERSENSITIVITY	0.181289	FCGR2B	0.166667	1
GOBP_REGULATION_OF_ANTIGEN_PROCESSING_AND_PRESENTATION_OF_PEPTIDE_ANTIGEN	0.181289	TAPBPL	0.166667	1
GOBP_ISOCITRATE_METABOLIC_PROCESS	0.181289	IDH3A	0.166667	1
GOBP_TYROSINE_CATABOLIC_PROCESS	0.181289	FAH	0.166667	1
GOBP_DETECTION_OF_VIRUS	0.181289	SERINC3	0.166667	1
GOBP_POSITIVE_REGULATION_OF_NUCLEAR_CELL_CYCLE_DNA_REPLICATION	0.181289	DBF4	0.166667	1
GOBP_POSITIVE_REGULATION_OF_PLATELET_DERIVED_GROWTH_FACTOR_RECEPTOR_SIGNALING_PATHWAY	0.181289	HIP1R	0.166667	1
GOBP_POSITIVE_REGULATION_OF_ALKALINE_PHOSPHATASE_ACTIVITY	0.181289	ITGA2	0.166667	1
GOBP_SKELETAL_MUSCLE_ATROPHY	0.181289	RPS6KB1	0.166667	1
GOBP_DIADENOSINE_POLYPHOSPHATE_CATABOLIC_PROCESS	0.181289	NUDT4	0.166667	1
GOBP_PEPTIDE_CROSS_LINKING_VIA_CHONDROITIN_4_SULFATE_GLYCOSAMINOGLYCAN	0.181289	SPOCK2	0.166667	1
GOBP_OPTIC_NERVE_MORPHOGENESIS	0.181289	CHRNB2	0.166667	1
GOBP_REGULATION_OF_COMPLEMENT_ACTIVATION_ALTERNATIVE_PATHWAY	0.181289	CR1	0.166667	1
GOBP_NEGATIVE_REGULATION_OF_CELLULAR_AMINE_METABOLIC_PROCESS	0.181289	ITGB2	0.166667	1
GOBP_RESPONSE_TO_L_ASCORBIC_ACID	0.181289	ITGA2	0.166667	1
GOBP_POSITIVE_REGULATION_OF_MAMMARY_GLAND_EPITHELIAL_CELL_PROLIFERATION	0.181289	RTN4	0.166667	1
GOBP_POSITIVE_REGULATION_OF_CELL_CELL_ADHESION_MEDIATED_BY_INTEGRIN	0.181289	PIEZO1	0.166667	1
GOBP_MACROPHAGE_FUSION	0.181289	ADAM9	0.166667	1
GOBP_MEDIUM_CHAIN_FATTY_ACYL_COA_METABOLIC_PROCESS	0.181289	NUDT7	0.166667	1
GOBP_FATTY_ACYL_COA_CATABOLIC_PROCESS	0.181289	NUDT7	0.166667	1
GOBP_PROTECTION_FROM_NATURAL_KILLER_CELL_MEDIATED_CYTOTOXICITY	0.181289	SERPINB9	0.166667	1
GOBP_VITAMIN_E_METABOLIC_PROCESS	0.181289	PLTP	0.166667	1
GOBP_HISTONE_H3_K27_ACETYLATION	0.181289	PWWP2A	0.166667	1
GOBP_POSITIVE_REGULATION_OF_T_HELPER_1_CELL_DIFFERENTIATION	0.181289	CD80	0.166667	1
GOBP_5_PHOSPHORIBOSE_1_DIPHOSPHATE_METABOLIC_PROCESS	0.181289	PYGL	0.166667	1
GOBP_POSITIVE_REGULATION_OF_LONG_TERM_NEURONAL_SYNAPTIC_PLASTICITY	0.181289	NPTN	0.166667	1
GOBP_SNORNA_LOCALIZATION	0.181289	ZNHIT6	0.166667	1
GOBP_TRNA_TRANSPORT	0.181289	XPOT	0.166667	1
GOBP_REGULATION_OF_DNA_LIGATION	0.181289	TFIP11	0.166667	1
GOBP_EMBRYONIC_RETINA_MORPHOGENESIS_IN_CAMERA_TYPE_EYE	0.181289	HIPK2	0.166667	1
GOBP_POSITIVE_REGULATION_OF_RESPONSE_TO_INTERFERON_GAMMA	0.181289	NLRC5	0.166667	1
GOBP_GLUTAMATE_SECRETION_NEUROTRANSMISSION	0.181289	SLC38A2	0.166667	1
GOBP_LEUKOCYTE_ADHESION_TO_ARTERIAL_ENDOTHELIAL_CELL	0.181289	SLC39A8	0.166667	1
GOBP_ENDOPLASMIC_RETICULUM_PLASMA_MEMBRANE_TETHERING	0.181289	VAPB	0.166667	1
GOBP_CELLULAR_RESPONSE_TO_NITROSATIVE_STRESS	0.181289	DNAJA1	0.166667	1
GOBP_PROTEIN_UFMYLATION	0.181289	UFM1	0.166667	1
GOBP_ENDOCANNABINOID_SIGNALING_PATHWAY	0.181289	DAGLB	0.166667	1
GOBP_REGULATION_OF_RETINAL_GANGLION_CELL_AXON_GUIDANCE	0.181289	NRP1	0.166667	1
GOBP_IRON_ION_IMPORT_ACROSS_PLASMA_MEMBRANE	0.181289	SLC39A8	0.166667	1
GOBP_RADIAL_GLIA_GUIDED_PYRAMIDAL_NEURON_MIGRATION	0.181289	NDEL1	0.166667	1
GOBP_REGULATION_OF_PROTEIN_KINASE_C_ACTIVITY	0.181289	DIPK2A	0.166667	1
GOBP_NEURAL_CREST_CELL_MIGRATION_INVOLVED_IN_AUTONOMIC_NERVOUS_SYSTEM_DEVELOPMENT	0.181289	NRP1	0.166667	1
GOBP_SUCCINYL_COA_CATABOLIC_PROCESS	0.181289	NUDT7	0.166667	1
GOBP_POSITIVE_REGULATION_OF_STORE_OPERATED_CALCIUM_CHANNEL_ACTIVITY	0.181289	STIM1	0.166667	1
GOBP_REGULATION_OF_ENDOTHELIAL_TUBE_MORPHOGENESIS	0.181289	CXCL10	0.166667	1
GOBP_POSITIVE_REGULATION_OF_HISTONE_DEACETYLASE_ACTIVITY	0.181289	PINK1	0.166667	1
GOBP_REGULATION_OF_INTRINSIC_APOPTOTIC_SIGNALING_PATHWAY_IN_RESPONSE_TO_OSMOTIC_STRESS	0.181289	YBX3	0.166667	1
GOBP_NEGATIVE_REGULATION_OF_NEUTROPHIL_ACTIVATION	0.181289	FCGR2B	0.166667	1
GOBP_POSITIVE_REGULATION_OF_NEUTROPHIL_ACTIVATION	0.181289	ITGB2	0.166667	1
GOBP_NEGATIVE_REGULATION_OF_LENS_FIBER_CELL_DIFFERENTIATION	0.181289	SPRY2	0.166667	1
GOBP_REGULATION_OF_SYNAPTIC_VESICLE_TRANSPORT	0.181289	PINK1	0.166667	1
GOBP_REGULATION_OF_MITOCHONDRIAL_ELECTRON_TRANSPORT_NADH_TO_UBIQUINONE	0.181289	PINK1	0.166667	1
GOBP_POSITIVE_REGULATION_OF_PROTEIN_DEUBIQUITINATION	0.181289	SART3	0.166667	1
GOBP_NEGATIVE_REGULATION_OF_HYPOXIA_INDUCED_INTRINSIC_APOPTOTIC_SIGNALING_PATHWAY	0.181289	PINK1	0.166667	1
GOBP_REGULATION_OF_ENDOPLASMIC_RETICULUM_TUBULAR_NETWORK_ORGANIZATION	0.181289	RAB3GAP2	0.166667	1
GOBP_NEGATIVE_REGULATION_OF_PERK_MEDIATED_UNFOLDED_PROTEIN_RESPONSE	0.181289	PTPN1	0.166667	1
GOBP_NEGATIVE_REGULATION_OF_TUBULIN_DEACETYLATION	0.181289	FRY	0.166667	1
GOBP_POSITIVE_REGULATION_OF_PROTEIN_LOCALIZATION_TO_CELL_CORTEX	0.181289	EPB41	0.166667	1
GOBP_LIPID_TRANSPORT_ACROSS_BLOOD_BRAIN_BARRIER	0.181289	SLC27A4	0.166667	1
GOBP_NEGATIVE_REGULATION_OF_T_CELL_MIGRATION	0.181289	LRCH1	0.166667	1
GOBP_POSITIVE_REGULATION_OF_CAMP_DEPENDENT_PROTEIN_KINASE_ACTIVITY	0.181289	ADRB2	0.166667	1
GOBP_NEGATIVE_REGULATION_OF_DENDRITIC_CELL_DIFFERENTIATION	0.181289	FCGR2B	0.166667	1
GOBP_REGULATION_OF_CAVEOLIN_MEDIATED_ENDOCYTOSIS	0.181289	UNC119	0.166667	1
GOBP_MALONYL_COA_METABOLIC_PROCESS	0.181289	NUDT7	0.166667	1
GOCC_STEREOCILIA_COUPLING_LINK	0.181289	ADGRV1	0.166667	1
GOCC_MITOCHONDRIAL_ALPHA_KETOGLUTARATE_DEHYDROGENASE_COMPLEX	0.181289	MRPS36	0.166667	1
GOCC_CD95_DEATH_INDUCING_SIGNALING_COMPLEX	0.181289	FAS	0.166667	1
GOCC_CORTICAL_ENDOPLASMIC_RETICULUM	0.181289	STIM1	0.166667	1
GOCC_INTERCELLULAR_CANALICULUS	0.181289	STARD10	0.166667	1
GOCC_STEREOCILIUM_MEMBRANE	0.181289	ADGRV1	0.166667	1
GOCC_IGD_IMMUNOGLOBULIN_COMPLEX	0.181289	IGKC	0.166667	1
GOCC_IGE_IMMUNOGLOBULIN_COMPLEX	0.181289	IGKC	0.166667	1
GOCC_PERICILIARY_MEMBRANE_COMPARTMENT	0.181289	ADGRV1	0.166667	1
GOCC_UNIPLEX_COMPLEX	0.181289	MCU	0.166667	1
GOMF_PEROXISOME_TARGETING_SEQUENCE_BINDING	0.181289	BABAM2	0.166667	1
GOMF_AMINOACYLASE_ACTIVITY	0.181289	ACY1	0.166667	1
GOMF_LACTATE_DEHYDROGENASE_ACTIVITY	0.181289	LDHB	0.166667	1
GOMF_PYRUVATE_DEHYDROGENASE_ACTIVITY	0.181289	DLAT	0.166667	1
GOMF_NETRIN_RECEPTOR_ACTIVITY	0.181289	UNC5CL	0.166667	1
GOMF_NEUROTROPHIN_TRK_RECEPTOR_BINDING	0.181289	GRB2	0.166667	1
GOMF_NEUTRAL_AMINO_ACID_SODIUM_SYMPORTER_ACTIVITY	0.181289	SLC38A2	0.166667	1
GOMF_DIPHOSPHOTRANSFERASE_ACTIVITY	0.181289	TPK1	0.166667	1
GOMF_CCR2_CHEMOKINE_RECEPTOR_BINDING	0.181289	CCR2	0.166667	1
GOMF_COLLAGEN_RECEPTOR_ACTIVITY	0.181289	ITGA2	0.166667	1
GOMF_ADP_RIBOSE_DIPHOSPHATASE_ACTIVITY	0.181289	ADPRM	0.166667	1
GOMF_UBIQUINONE_BINDING	0.181289	COQ10A	0.166667	1
GOMF_CALCITONIN_FAMILY_RECEPTOR_ACTIVITY	0.181289	CRCP	0.166667	1
GOMF_XMP_5_NUCLEOSIDASE_ACTIVITY	0.181289	NT5C3A	0.166667	1
GOMF_SULFATIDE_BINDING	0.181289	MANF	0.166667	1
GOMF_POLYSOME_BINDING	0.181289	YBX3	0.166667	1
GOBP_NEGATIVE_REGULATION_OF_RESPONSE_TO_BIOTIC_STIMULUS	0.181336	CR1,ATG12,TRAF3IP1,FGL2,SERPINB9,NLRC5	0.0517241	1
GOBP_GLUCAN_BIOSYNTHETIC_PROCESS	0.182581	SORBS1,ENPP1,PTGES3	0.0666667	1
GOBP_HISTONE_DEUBIQUITINATION	0.182581	SART3,BABAM2,TAF9	0.0666667	1
GOBP_NEGATIVE_REGULATION_OF_AXON_EXTENSION	0.182581	CDKL3,RTN4,NRP1	0.0666667	1
GOBP_POSITIVE_REGULATION_OF_ATP_DEPENDENT_ACTIVITY	0.182581	AHSA1,DNAJB2,PLSCR1	0.0666667	1
GOBP_REGULATION_OF_AMINO_ACID_TRANSPORT	0.182581	ADORA2A,SLC38A2,ARL6IP5	0.0666667	1
GOMF_DISULFIDE_OXIDOREDUCTASE_ACTIVITY	0.182581	TXN,TMX4,TXNDC5	0.0666667	1
GOBP_SYNCYTIUM_FORMATION	0.183557	CCNG1,ADAM9,CXCL10,DOCK5	0.0588235	1
GOBP_DETECTION_OF_LIGHT_STIMULUS	0.183557	UNC119,RDH11,CAMKMT,ROM1	0.0588235	1
GOBP_CELLULAR_COMPONENT_MAINTENANCE	0.183557	HOMER1,FCGR2B,KIFC3,TPRN	0.0588235	1
GOBP_POSITIVE_REGULATION_OF_PROTEIN_CONTAINING_COMPLEX_ASSEMBLY	0.184139	HIP1R,RHOC,PIEZO1,PLEK,HSP90AA1,PPP2R5B,PINK1,STUB1,GRB2	0.0466321	1
GOBP_LAMELLIPODIUM_ORGANIZATION	0.184226	CORO1C,CD44,HSP90AA1,CYFIP1,WHAMM	0.0543478	1
GOCC_U2_TYPE_SPLICEOSOMAL_COMPLEX	0.184226	CCDC12,TFIP11,BUD31,LSM8,TXNL4A	0.0543478	1
GOBP_POSITIVE_REGULATION_OF_HUMORAL_IMMUNE_RESPONSE	0.185091	CR1,FCGR2B	0.0833333	1
GOBP_REGULATION_OF_PLATELET_DERIVED_GROWTH_FACTOR_RECEPTOR_SIGNALING_PATHWAY	0.185091	HIP1R,PTPN12	0.0833333	1
GOBP_ADAPTATION_OF_SIGNALING_PATHWAY	0.185091	ADRB2,RDH11	0.0833333	1
GOBP_CIRCADIAN_SLEEP_WAKE_CYCLE	0.185091	ADORA2A,CHRNB2	0.0833333	1
GOBP_REGULATION_OF_B_CELL_RECEPTOR_SIGNALING_PATHWAY	0.185091	FCGR2B,PTPN22	0.0833333	1
GOBP_CELL_DIFFERENTIATION_INVOLVED_IN_EMBRYONIC_PLACENTA_DEVELOPMENT	0.185091	DNAJB6,EOMES	0.0833333	1
GOBP_INCLUSION_BODY_ASSEMBLY	0.185091	DNAJB2,DNAJB6	0.0833333	1
GOBP_NEGATIVE_REGULATION_OF_MONONUCLEAR_CELL_MIGRATION	0.185091	KLRK1,LRCH1	0.0833333	1
GOCC_U5_SNRNP	0.185091	TXNL4B,TXNL4A	0.0833333	1
GOCC_ROUGH_ENDOPLASMIC_RETICULUM_MEMBRANE	0.185091	SRPRA,SUCO	0.0833333	1
GOCC_CUL2_RING_UBIQUITIN_LIGASE_COMPLEX	0.185091	ZSWIM6,ELOC	0.0833333	1
GOMF_ALCOHOL_DEHYDROGENASE_NADPPLUS_ACTIVITY	0.185091	AKR1E2,RDH11	0.0833333	1
GOMF_IMMUNOGLOBULIN_BINDING	0.185091	FCGR2B,JCHAIN	0.0833333	1
GOBP_REGULATION_OF_PROTEASOMAL_UBIQUITIN_DEPENDENT_PROTEIN_CATABOLIC_PROCESS	0.185608	WAC,DNAJB2,UBE2K,STUB1,ZFAND2A,ARIH2,TAF9	0.0492958	1
GOBP_CEREBRAL_CORTEX_DEVELOPMENT	0.186263	NDEL1,RTN4,SLC38A2,MKKS,EOMES,TACC1	0.0512821	1
GOBP_REGULATION_OF_HYDROLASE_ACTIVITY	0.187094	HIP1R,RHOC,CORO1C,CD44,ITGA2,CR1,NDEL1,PLEK,ADORA2A,LPIN1,UBE2O,SPRY2,RANGAP1,FAS,RGS16,XCL2,RABGAP1L,MKKS,PINK1,DNAJB6,RASGEF1A,KLRK1,APLP2,SOS2,ARL6IP5,RALGAPA2,SGSM2,RAP1GAP2,TBC1D25,RAB3GAP2,CPEB2,TBC1D8B,SERPINB9,TBC1D12,SPOCK2,RRP1B,SLC27A4,SERPINA3,LRCH1	0.0380488	1
GOBP_POSITIVE_REGULATION_OF_DEVELOPMENTAL_GROWTH	0.187522	NDEL1,RPS6KB1,NRP1,MKKS,YBX3,CYFIP1,L1CAM,SMURF1	0.047619	1
GOMF_MOLECULAR_ADAPTOR_ACTIVITY	0.190768	HIP1R,HOMER1,XK,ST13,TJP2,SORBS1,PRDX4,SLC9A1,SRPRA,STX11,STUB1,STX3,PTPN11,VAMP8,BCL3,SYNE3,GRB2,JCHAIN,ELOC,FANCF	0.0406504	1
GOBP_NEGATIVE_REGULATION_OF_CELL_ACTIVATION	0.190897	CR1,ADORA2A,FCGR2B,PTPN22,FGL2,CCR2,LAX1,SYT11,TIGIT,CD80	0.0452489	1
GOBP_T_HELPER_1_TYPE_IMMUNE_RESPONSE	0.190905	CCR2,BCL3,CD80	0.0652174	1
GOBP_CELLULAR_MODIFIED_AMINO_ACID_BIOSYNTHETIC_PROCESS	0.190905	GGT7,GSS,PLSCR1	0.0652174	1
GOBP_PHOSPHOLIPID_DEPHOSPHORYLATION	0.190905	PLPP5,INPPL1,MTMR7	0.0652174	1
GOBP_REGULATION_OF_LONG_TERM_SYNAPTIC_POTENTIATION	0.190905	ADORA2A,NPTN,CX3CR1	0.0652174	1
GOBP_T_CELL_ACTIVATION_INVOLVED_IN_IMMUNE_RESPONSE	0.191242	FCGR2B,ITGAL,EOMES,FGL2,BCL3,CD80	0.0508475	1
GOBP_IMPORT_INTO_NUCLEUS	0.191641	PTTG1IP,HSP90AA1,UFM1,FAM53C,MDFIC,ING1,BCL3,PRKAG1	0.0473373	1
GOCC_MEMBRANE_MICRODOMAIN	0.194242	ITGB2,CORO1C,CR1,PACSIN2,SMURF2,RHOQ,FAS,SORBS1,CHRNB2,SLC9A1,LDHB,STIM1,PLSCR1,LAX1	0.0425532	1
GOBP_POSITIVE_REGULATION_OF_AUTOPHAGY	0.19461	WAC,ATG16L1,ATF6,PINK1,RAB3GAP2,ADRB2,TRIM65	0.0486111	1
GOMF_PROTEIN_METHYLTRANSFERASE_ACTIVITY	0.195558	PCMT1,LCMT1,KMT5A,VCPKMT,CAMKMT	0.0531915	1
GOMF_ANTIPORTER_ACTIVITY	0.195558	SLC41A1,SLC35E1,SLC9A1,SLC9A7,TMCO3	0.0531915	1
GOMF_DIOXYGENASE_ACTIVITY	0.195558	P4HTM,P4HA1,RSBN1L,JMJD6,JMJD7	0.0531915	1
GOBP_MYELOID_CELL_HOMEOSTASIS	0.195799	P4HTM,BPGM,CDK6,JMJD6,B2M,HIPK2,FLVCR1,MAEA	0.0470588	1
GOBP_MITOCHONDRIAL_MEMBRANE_ORGANIZATION	0.196271	HIP1R,GZMB,HSP90AA1,AFG3L2,PINK1,SLC9A1	0.0504202	1
GOBP_INTERFERON_GAMMA_PRODUCTION	0.196271	CR1,PTPN22,KLRK1,CD160,CCR2,BCL3	0.0504202	1
GOBP_RESPONSE_TO_ESTROGEN	0.196905	HSP90AA1,SFR1,ARSB,SERPINB9	0.0571429	1
GOBP_IMMUNE_RESPONSE_TO_TUMOR_CELL	0.197079	ADAM15,CD160	0.08	1
GOBP_TYPE_B_PANCREATIC_CELL_DEVELOPMENT	0.197079	RHEB,CDK6	0.08	1
GOBP_PROTEIN_DEGLYCOSYLATION	0.197079	MAN2A1,MAN1C1	0.08	1
GOBP_GLUCOCORTICOID_METABOLIC_PROCESS	0.197079	YWHAH,STUB1	0.08	1
GOBP_CYTOLYSIS	0.197079	GZMB,CR1	0.08	1
GOBP_POSITIVE_REGULATION_OF_LEUKOCYTE_DEGRANULATION	0.197079	ITGB2,VAMP8	0.08	1
GOBP_REGULATION_OF_INSULIN_LIKE_GROWTH_FACTOR_RECEPTOR_SIGNALING_PATHWAY	0.197079	ZFAND2B,INPPL1	0.08	1
GOBP_NEGATIVE_REGULATION_OF_MUSCLE_CONTRACTION	0.197079	DOCK5,ADRB2	0.08	1
GOBP_POSITIVE_REGULATION_OF_ALPHA_BETA_T_CELL_PROLIFERATION	0.197079	PTPN22,CCR2	0.08	1
GOBP_SYNAPTIC_VESICLE_MEMBRANE_ORGANIZATION	0.197079	STX11,STX3	0.08	1
GOBP_MITOCHONDRIAL_CALCIUM_ION_HOMEOSTASIS	0.197079	MCU,AFG3L2	0.08	1
GOBP_SODIUM_ION_IMPORT_ACROSS_PLASMA_MEMBRANE	0.197079	SLC9A1,SLC9A7	0.08	1
GOBP_POSITIVE_REGULATION_OF_CELLULAR_RESPONSE_TO_INSULIN_STIMULUS	0.197079	SORBS1,PTPN11	0.08	1
GOBP_REGULATION_OF_MITOCHONDRIAL_OUTER_MEMBRANE_PERMEABILIZATION_INVOLVED_IN_APOPTOTIC_SIGNALING_PATHWAY	0.197079	HIP1R,GZMB	0.08	1
GOCC_POLE_PLASM	0.197079	CARHSP1,HELZ	0.08	1
GOMF_PROTEIN_KINASE_A_REGULATORY_SUBUNIT_BINDING	0.197079	AKAP11,C2orf88	0.08	1
GOMF_PHOSPHOLIPID_TRANSFER_ACTIVITY	0.197079	PLEKHA8,PLTP	0.08	1
GOBP_REGULATION_OF_IMMUNE_RESPONSE	0.199074	ITGB2,SH2D1A,CR1,RTN4,HSP90AA1,PIK3AP1,PDCD1,FCGR2B,PTPN1,PTPN22,PUM1,UBE2K,KLRK1,PIANP,PLSCR1,INPPL1,ATG12,ZDHHC5,TAPBPL,CD160,FGL2,PTPN11,SERPINB9,CCR2,VAMP8,LAX1,B2M,WDFY1,NLRC5,CD80,IGKC,IGHM,IGHV1-69,IGHV1-69,IGHV1-69D	0.0381264	1
GOBP_POSITIVE_REGULATION_OF_INNATE_IMMUNE_RESPONSE	0.199175	SH2D1A,HSP90AA1,UBE2K,KLRK1,PLSCR1,CD160,NLRC5	0.0482759	1
GOBP_ER_NUCLEUS_SIGNALING_PATHWAY	0.199323	ATG10,ATF6,PTPN1	0.0638298	1
GOBP_ARP2_3_COMPLEX_MEDIATED_ACTIN_NUCLEATION	0.199323	HIP1R,CYFIP1,WHAMM	0.0638298	1
GOBP_RESPONSE_TO_ANTIBIOTIC	0.199323	HSP90AA1,SLC9A1,RSRC1	0.0638298	1
GOBP_REGULATION_OF_P38MAPK_CASCADE	0.199323	GADD45B,GADD45G,PTPN22	0.0638298	1
GOBP_POSITIVE_REGULATION_OF_STEM_CELL_POPULATION_MAINTENANCE	0.199323	SAP30,ING1,BRD9	0.0638298	1
GOCC_SPLICEOSOMAL_TRI_SNRNP_COMPLEX	0.199323	TXNL4B,LSM8,TXNL4A	0.0638298	1
GOBP_REGULATION_OF_CELLULAR_CATABOLIC_PROCESS	0.200391	CAPNS1,CARHSP1,WAC,DNAJB2,ATG16L1,ATF6,PTPN1,PTPN22,PUM1,PINK1,RHEB,UBE2K,VPS29,YBX3,ADAM9,IL10RA,FBXL2,ATG12,LSM1,SMURF1,TBC1D25,DAGLB,RAB3GAP2,STUB1,TENT5C,ADRB2,ZFAND2A,TRIM65,HIPK2,ARIH2,TAF9	0.0385093	1
GOBP_ENDOPLASMIC_RETICULUM_ORGANIZATION	0.201314	REEP5,RTN4,RAB3GAP2,VAPB,RAB18	0.0526316	1
GOBP_SMOOTH_MUSCLE_CELL_MIGRATION	0.201314	ITGA2,RPS6KB1,NRP1,S100A11,DOCK5	0.0526316	1
GOBP_CELLULAR_RESPONSE_TO_TOPOLOGICALLY_INCORRECT_PROTEIN	0.20135	RHBDD1,ATF6,PTPN1,STUB1,SERP2,VAPB	0.05	1
GOBP_POSITIVE_REGULATION_OF_PROTEIN_KINASE_B_SIGNALING	0.20135	RTN4,HSP90AA1,SPRY2,TXN,PINK1,CX3CR1	0.05	1
GOBP_RESPONSE_TO_FIBROBLAST_GROWTH_FACTOR	0.20135	CD44,SPRY2,SHOC2,NPTN,PTPN11,GRB2	0.05	1
GOBP_DEPHOSPHORYLATION	0.202401	PPM1J,ITGA2,PLEK,LPIN1,PPP2R5B,PTPN1,PTPN22,PINK1,PTPN12,PTP4A2,PLPP5,INPPL1,CDC14A,MTMR7,PTPN11	0.0417827	1
GOBP_REGULATION_OF_ESTABLISHMENT_OF_PROTEIN_LOCALIZATION	0.203241	ITGB2,MCU,GZMB,NDEL1,SNX3,ADORA2A,HSP90AA1,RANGAP1,PTPN1,UFM1,TXN,DNAJA1,PINK1,ADAM9,SEC24A,RSC1A1,MDFIC,PTPN11,NDFIP2,ARIH2,NDUFAF2	0.04	1
GOBP_MONOCYTE_CHEMOTAXIS	0.203687	XCL2,CXCL10,CCR2,CX3CR1	0.056338	1
GOBP_REGULATION_OF_PROTEIN_LOCALIZATION_TO_MEMBRANE	0.204223	ITGB2,GZMB,RHOQ,SORBS1,ZDHHC5,RSC1A1,STX3,VAMP8	0.0465116	1
GOCC_INTRINSIC_COMPONENT_OF_ENDOPLASMIC_RETICULUM_MEMBRANE	0.204223	SLC35B4,RTN4,ELOVL7,RHBDD1,DNAJB2,ATF6,STIM1,B2M	0.0465116	1
GOBP_INNATE_IMMUNE_RESPONSE	0.204459	SH2D1A,GZMB,CR1,SERINC3,RPS6KB1,HSP90AA1,CRCP,XCL2,FCGR2B,PTPN1,PTPN22,ADAM15,UBE2K,TMEM43,KLRG1,KLRK1,PLSCR1,STYK1,ATG12,ZDHHC5,CXCL10,ENDOD1,CD160,TBKBP1,PTPN11,SERPINB9,CX3CR1,JCHAIN,NLRC5,IGKC,IGHM,ULBP2,IGHV1-69,IGHV1-69,IGHV1-69D	0.0380022	1
GOMF_MAGNESIUM_ION_BINDING	0.205478	ATP9A,GSS,PINK1,RHEB,NT5C3A,NUDT7,IDH3A,PLSCR1,ATP10D,RAP2A	0.0444444	1
GOMF_GUANYL_NUCLEOTIDE_EXCHANGE_FACTOR_ACTIVITY	0.205478	CYTH4,SH3BP5,RASGEF1A,RPGR,SOS2,DENND4C,RAB3GAP2,DOCK5,DENND4A,ARHGEF12	0.0444444	1
GOBP_POSITIVE_REGULATION_OF_NERVOUS_SYSTEM_DEVELOPMENT	0.206939	NDEL1,CDKL3,NIN,MAN2A1,NRP1,RHEB,CYFIP1,L1CAM,NPTN,SMURF1,SPEN,CX3CR1	0.0430108	1
GOBP_NEURON_RECOGNITION	0.207827	RTN4,NRP1,NPTN	0.0625	1
GOBP_RESPONSE_TO_COCAINE	0.207827	HOMER1,HSP90AA1,CHRNB2	0.0625	1
GOBP_REGULATION_OF_ERYTHROCYTE_DIFFERENTIATION	0.207827	P4HTM,CDK6,B2M	0.0625	1
GOBP_NEGATIVE_REGULATION_OF_BLOOD_PRESSURE	0.207827	MKKS,ADRB2,KCNK6	0.0625	1
GOBP_CLATHRIN_DEPENDENT_ENDOCYTOSIS	0.207827	HIP1R,UNC119,FCHO2	0.0625	1
GOCC_SNARE_COMPLEX	0.207827	STX11,STX3,VAMP8	0.0625	1
GOMF_CHEMOKINE_ACTIVITY	0.207827	XCL2,CXCL10,CKLF	0.0625	1
GOMF_CORECEPTOR_ACTIVITY	0.207827	NRP1,CD80,CCR5	0.0625	1
GOBP_NEURAL_FOLD_FORMATION	0.208137	LUZP1	0.142857	1
GOBP_CAP_DEPENDENT_TRANSLATIONAL_INITIATION	0.208137	MIF4GD	0.142857	1
GOBP_ANTIGEN_PROCESSING_AND_PRESENTATION_OF_PEPTIDE_ANTIGEN_VIA_MHC_CLASS_IB	0.208137	B2M	0.142857	1
GOBP_POSITIVE_REGULATION_OF_NATURAL_KILLER_CELL_MEDIATED_IMMUNE_RESPONSE_TO_TUMOR_CELL	0.208137	CD160	0.142857	1
GOBP_NEGATIVE_REGULATION_OF_WNT_SIGNALING_PATHWAY_INVOLVED_IN_HEART_DEVELOPMENT	0.208137	ALPK2	0.142857	1
GOBP_L_SERINE_BIOSYNTHETIC_PROCESS	0.208137	SERINC3	0.142857	1
GOBP_COBALT_ION_TRANSPORT	0.208137	SLC39A8	0.142857	1
GOBP_MITOTIC_NUCLEAR_MEMBRANE_DISASSEMBLY	0.208137	LPIN1	0.142857	1
GOBP_AUTOPHAGOSOME_MEMBRANE_DOCKING	0.208137	VAMP8	0.142857	1
GOBP_RESPONSE_TO_INSECTICIDE	0.208137	CPOX	0.142857	1
GOBP_FATTY_ACID_ELONGATION_SATURATED_FATTY_ACID	0.208137	ELOVL7	0.142857	1
GOBP_CENTRAL_NERVOUS_SYSTEM_MATURATION	0.208137	CX3CR1	0.142857	1
GOBP_VESTIBULOCOCHLEAR_NERVE_MORPHOGENESIS	0.208137	NRP1	0.142857	1
GOBP_CEREBRAL_CORTEX_REGIONALIZATION	0.208137	EOMES	0.142857	1
GOBP_HYPOTHALAMUS_CELL_MIGRATION	0.208137	NRP1	0.142857	1
GOBP_CORTICOSPINAL_TRACT_MORPHOGENESIS	0.208137	NIN	0.142857	1
GOBP_NEURONAL_SIGNAL_TRANSDUCTION	0.208137	OLFM1	0.142857	1
GOBP_PROTEIN_REPAIR	0.208137	PCMT1	0.142857	1
GOBP_PML_BODY_ORGANIZATION	0.208137	HIPK2	0.142857	1
GOBP_REGULATION_OF_SYNAPTIC_TRANSMISSION_CHOLINERGIC	0.208137	ADORA2A	0.142857	1
GOBP_PROTEIN_TRANSPORT_WITHIN_LIPID_BILAYER	0.208137	RILPL2	0.142857	1
GOBP_REGULATION_OF_TOLL_LIKE_RECEPTOR_7_SIGNALING_PATHWAY	0.208137	PTPN22	0.142857	1
GOBP_NEGATIVE_REGULATION_OF_ARP2_3_COMPLEX_MEDIATED_ACTIN_NUCLEATION	0.208137	HIP1R	0.142857	1
GOBP_ADHERENS_JUNCTION_MAINTENANCE	0.208137	KIFC3	0.142857	1
GOBP_AUTOCRINE_SIGNALING	0.208137	CX3CR1	0.142857	1
GOBP_CLATHRIN_COATED_VESICLE_CARGO_LOADING	0.208137	AP3S1	0.142857	1
GOBP_WATER_SOLUBLE_VITAMIN_BIOSYNTHETIC_PROCESS	0.208137	TPK1	0.142857	1
GOBP_THIAMINE_CONTAINING_COMPOUND_METABOLIC_PROCESS	0.208137	TPK1	0.142857	1
GOBP_VERY_LONG_CHAIN_FATTY_ACID_CATABOLIC_PROCESS	0.208137	SLC27A4	0.142857	1
GOBP_RECOGNITION_OF_APOPTOTIC_CELL	0.208137	JMJD6	0.142857	1
GOBP_NEGATIVE_REGULATION_OF_PROTEIN_KINASE_ACTIVITY_BY_REGULATION_OF_PROTEIN_PHOSPHORYLATION	0.208137	CORO1C	0.142857	1
GOBP_PLASMA_MEMBRANE_RAFT_ASSEMBLY	0.208137	PACSIN2	0.142857	1
GOBP_NEGATIVE_REGULATION_OF_B_CELL_DIFFERENTIATION	0.208137	CR1	0.142857	1
GOBP_NEGATIVE_REGULATION_OF_ACTION_POTENTIAL	0.208137	CHRNB2	0.142857	1
GOBP_POSITIVE_REGULATION_OF_COMPLEMENT_ACTIVATION	0.208137	CR1	0.142857	1
GOBP_PURINE_RIBONUCLEOSIDE_CATABOLIC_PROCESS	0.208137	ENPP4	0.142857	1
GOBP_REGULATION_OF_SKELETAL_MUSCLE_TISSUE_GROWTH	0.208137	RPS6KB1	0.142857	1
GOBP_POSITIVE_REGULATION_OF_AXON_EXTENSION_INVOLVED_IN_AXON_GUIDANCE	0.208137	NRP1	0.142857	1
GOBP_HOST_MEDIATED_REGULATION_OF_INTESTINAL_MICROBIOTA_COMPOSITION	0.208137	CX3CR1	0.142857	1
GOBP_VOLUNTARY_MUSCULOSKELETAL_MOVEMENT	0.208137	HIPK2	0.142857	1
GOBP_POSITIVE_REGULATION_OF_TRANSMISSION_OF_NERVE_IMPULSE	0.208137	ITGA2	0.142857	1
GOBP_LUNG_GROWTH	0.208137	SPRY2	0.142857	1
GOBP_BUD_ELONGATION_INVOLVED_IN_LUNG_BRANCHING	0.208137	SPRY2	0.142857	1
GOBP_CHORIO_ALLANTOIC_FUSION	0.208137	DNAJB6	0.142857	1
GOBP_NEGATIVE_REGULATION_OF_INSULIN_SECRETION_INVOLVED_IN_CELLULAR_RESPONSE_TO_GLUCOSE_STIMULUS	0.208137	NDUFAF2	0.142857	1
GOBP_LIPOPHAGY	0.208137	ADRB2	0.142857	1
GOBP_NUCLEAR_NCRNA_SURVEILLANCE	0.208137	ZCCHC7	0.142857	1
GOBP_CELLULAR_RESPONSE_TO_MAGNESIUM_ION	0.208137	SLC41A1	0.142857	1
GOBP_CELLULAR_RESPONSE_TO_NICOTINE	0.208137	B2M	0.142857	1
GOBP_THYMOCYTE_MIGRATION	0.208137	CCR2	0.142857	1
GOBP_REGULATION_OF_CARDIAC_MUSCLE_CELL_MEMBRANE_POTENTIAL	0.208137	SLC9A1	0.142857	1
GOBP_HIPPOCAMPAL_NEURON_APOPTOTIC_PROCESS	0.208137	CX3CR1	0.142857	1
GOBP_GRANZYME_MEDIATED_PROGRAMMED_CELL_DEATH_SIGNALING_PATHWAY	0.208137	GZMB	0.142857	1
GOBP_POSITIVE_REGULATION_OF_AUTOPHAGOSOME_MATURATION	0.208137	ADRB2	0.142857	1
GOBP_POSITIVE_REGULATION_OF_TROPHOBLAST_CELL_MIGRATION	0.208137	SMURF2	0.142857	1
GOBP_ACETATE_ESTER_TRANSPORT	0.208137	ADORA2A	0.142857	1
GOBP_POSITIVE_REGULATION_OF_INTRINSIC_APOPTOTIC_SIGNALING_PATHWAY_IN_RESPONSE_TO_DNA_DAMAGE	0.208137	RAD9A	0.142857	1
GOBP_POSITIVE_REGULATION_OF_PROTEIN_K63_LINKED_UBIQUITINATION	0.208137	PTPN22	0.142857	1
GOBP_NEGATIVE_REGULATION_OF_AUTOPHAGY_OF_MITOCHONDRION	0.208137	PINK1	0.142857	1
GOBP_PROTEIN_LOCALIZATION_TO_PHOTORECEPTOR_OUTER_SEGMENT	0.208137	ROM1	0.142857	1
GOBP_REGULATION_OF_HISTAMINE_SECRETION_BY_MAST_CELL	0.208137	VAMP8	0.142857	1
GOBP_POSITIVE_REGULATION_OF_I_KAPPAB_PHOSPHORYLATION	0.208137	CX3CR1	0.142857	1
GOBP_POSITIVE_REGULATION_OF_IRE1_MEDIATED_UNFOLDED_PROTEIN_RESPONSE	0.208137	PTPN1	0.142857	1
GOBP_REGULATION_OF_RETROGRADE_TRANSPORT_ENDOSOME_TO_GOLGI	0.208137	ATP9A	0.142857	1
GOBP_DORSAL_ROOT_GANGLION_DEVELOPMENT	0.208137	NRP1	0.142857	1
GOBP_POSITIVE_REGULATION_OF_LAMELLIPODIUM_MORPHOGENESIS	0.208137	CORO1C	0.142857	1
GOBP_POSITIVE_REGULATION_OF_RECEPTOR_CATABOLIC_PROCESS	0.208137	PTPN1	0.142857	1
GOBP_NEGATIVE_REGULATION_OF_CYTOPLASMIC_TRANSLATION	0.208137	CPEB2	0.142857	1
GOBP_NEGATIVE_REGULATION_OF_DOUBLE_STRAND_BREAK_REPAIR_VIA_NONHOMOLOGOUS_END_JOINING	0.208137	TFIP11	0.142857	1
GOCC_GLYCOSYLPHOSPHATIDYLINOSITOL_N_ACETYLGLUCOSAMINYLTRANSFERASE_GPI_GNT_COMPLEX	0.208137	PIGC	0.142857	1
GOCC_GRANULAR_COMPONENT	0.208137	RRP1B	0.142857	1
GOCC_MITOCHONDRIAL_PYRUVATE_DEHYDROGENASE_COMPLEX	0.208137	DLAT	0.142857	1
GOCC_PREFOLDIN_COMPLEX	0.208137	PFDN2	0.142857	1
GOCC_SMOOTH_ENDOPLASMIC_RETICULUM_MEMBRANE	0.208137	PGRMC1	0.142857	1
GOCC_DNA_RECOMBINASE_MEDIATOR_COMPLEX	0.208137	SFR1	0.142857	1
GOCC_AXON_HILLOCK	0.208137	NDEL1	0.142857	1
GOCC_PRESYNAPTIC_ENDOCYTIC_ZONE	0.208137	FCHO2	0.142857	1
GOCC_LSM2_8_COMPLEX	0.208137	LSM8	0.142857	1
GOMF_TELOMERASE_ACTIVITY	0.208137	PTGES3	0.142857	1
GOMF_RNA_DIRECTED_DNA_POLYMERASE_ACTIVITY	0.208137	PTGES3	0.142857	1
GOMF_ATP_DEPENDENT_PEPTIDASE_ACTIVITY	0.208137	AFG3L2	0.142857	1
GOMF_INOSITOL_POLYPHOSPHATE_5_PHOSPHATASE_ACTIVITY	0.208137	INPPL1	0.142857	1
GOMF_MANNOSYL_OLIGOSACCHARIDE_1_2_ALPHA_MANNOSIDASE_ACTIVITY	0.208137	MAN1C1	0.142857	1
GOMF_G_PROTEIN_COUPLED_RECEPTOR_KINASE_ACTIVITY	0.208137	GRK5	0.142857	1
GOMF_RIBOSOMAL_PROTEIN_S6_KINASE_ACTIVITY	0.208137	RPS6KB1	0.142857	1
GOMF_VASCULAR_ENDOTHELIAL_GROWTH_FACTOR_RECEPTOR_ACTIVITY	0.208137	NRP1	0.142857	1
GOMF_SIGNAL_RECOGNITION_PARTICLE_BINDING	0.208137	SRPRA	0.142857	1
GOMF_PYRIMIDINE_NUCLEOTIDE_BINDING	0.208137	HSP90AA1	0.142857	1
GOMF_IMMUNOGLOBULIN_RECEPTOR_ACTIVITY	0.208137	FCGR2B	0.142857	1
GOMF_NITRIC_OXIDE_SYNTHASE_REGULATOR_ACTIVITY	0.208137	HSP90AA1	0.142857	1
GOMF_PROTEIN_PHOSPHATASE_2B_BINDING	0.208137	SLC9A1	0.142857	1
GOMF_CLATHRIN_LIGHT_CHAIN_BINDING	0.208137	HIP1R	0.142857	1
GOMF_PHOSPHATIDYLINOSITOL_3_4_5_TRISPHOSPHATE_5_PHOSPHATASE_ACTIVITY	0.208137	INPPL1	0.142857	1
GOMF_HISTONE_METHYLTRANSFERASE_ACTIVITY_H4_K20_SPECIFIC	0.208137	KMT5A	0.142857	1
GOMF_ICOSANOID_BINDING	0.208137	STX3	0.142857	1
GOMF_CELL_MATRIX_ADHESION_MEDIATOR_ACTIVITY	0.208137	ITGA2	0.142857	1
GOMF_VERY_LONG_CHAIN_3_KETOACYL_COA_SYNTHASE_ACTIVITY	0.208137	ELOVL7	0.142857	1
GOMF_SOLUTE_BICARBONATE_SYMPORTER_ACTIVITY	0.208137	SLC39A8	0.142857	1
GOMF_PHOSPHATIDIC_ACID_TRANSFER_ACTIVITY	0.208137	PLTP	0.142857	1
GOMF_RNA_ADENYLYLTRANSFERASE_ACTIVITY	0.208137	TENT5C	0.142857	1
GOBP_MULTICELLULAR_ORGANISM_GROWTH	0.208429	AFG3L2,MKKS,GPAT4,ATF5,PTPN11,ADRB2,FLVCR1	0.047619	1
GOBP_SUBSTRATE_DEPENDENT_CELL_MIGRATION	0.209158	ITGA2,NRP1	0.0769231	1
GOBP_RETINA_LAYER_FORMATION	0.209158	AHI1,HIPK2	0.0769231	1
GOBP_GLUTAMATE_SECRETION	0.209158	ADORA2A,SLC38A2	0.0769231	1
GOBP_POLARIZED_EPITHELIAL_CELL_DIFFERENTIATION	0.209158	AHI1,RAP2A	0.0769231	1
GOBP_INTEGRIN_ACTIVATION	0.209158	PIEZO1,PLEK	0.0769231	1
GOBP_EMBRYONIC_PLACENTA_MORPHOGENESIS	0.209158	DNAJB6,GRB2	0.0769231	1
GOBP_NEGATIVE_REGULATION_OF_STEM_CELL_POPULATION_MAINTENANCE	0.209158	SAP30,ING1	0.0769231	1
GOBP_NEGATIVE_REGULATION_OF_REGULATED_SECRETORY_PATHWAY	0.209158	FCGR2B,CCR2	0.0769231	1
GOMF_COMPLEMENT_BINDING	0.209158	ITGB2,CR1	0.0769231	1
GOMF_CYCLIC_NUCLEOTIDE_PHOSPHODIESTERASE_ACTIVITY	0.209158	ADPRM,ENPP1	0.0769231	1
GOMF_LYSOPHOSPHOLIPASE_ACTIVITY	0.209158	GDE1,ABHD4	0.0769231	1
GOCC_CLATHRIN_COATED_ENDOCYTIC_VESICLE_MEMBRANE	0.210537	RAB35,ADRB2,VAMP8,TGOLN2	0.0555556	1
GOCC_CELL_CELL_CONTACT_ZONE	0.210537	YWHAH,TJP2,SLC9A1,TMEM65	0.0555556	1
GOBP_NEGATIVE_REGULATION_OF_IMMUNE_EFFECTOR_PROCESS	0.211649	CR1,FCGR2B,FGL2,SERPINB9,CCR2,CX3CR1	0.0491803	1
GOBP_NEGATIVE_REGULATION_OF_PROTEIN_SERINE_THREONINE_KINASE_ACTIVITY	0.211649	CHORDC1,SPRY2,PTPN1,PTPN22,DNAJA1,LAX1	0.0491803	1
GOMF_NUCLEOTIDYLTRANSFERASE_ACTIVITY	0.211649	CRCP,REV1,ZCCHC7,TENT5C,PTGES3,RMRP	0.0491803	1
GOBP_SIGNAL_TRANSDUCTION_BY_P53_CLASS_MEDIATOR	0.212789	CD44,PTTG1IP,RRN3,MAPKAPK5,KMT5A,BCL3,HIPK2,TAF9	0.045977	1
GOBP_POSITIVE_REGULATION_OF_LEUKOCYTE_CHEMOTAXIS	0.212992	MCU,XCL2,CXCL10,CCR2,CX3CR1	0.0515464	1
GOMF_CYTOKINE_RECEPTOR_ACTIVITY	0.212992	CD44,IL10RA,CCR2,CX3CR1,CCR5	0.0515464	1
GOCC_PRESYNAPTIC_MEMBRANE	0.213115	ADORA2A,CHRNB2,NPTN,STX11,STX3,FCHO2,SYT11	0.0472973	1
GOBP_GLYCEROLIPID_BIOSYNTHETIC_PROCESS	0.21362	LPIN1,LPIN2,PIGF,PIGC,LPCAT4,GPAT4,PLSCR1,INPPL1,MTMR7,ABHD4,SELENOI	0.0433071	1
GOBP_HOMEOSTATIC_PROCESS	0.21459	P4HTM,HOMER1,MCU,SLC41A1,LRRK1,XK,SART3,ADORA2A,RTN4,LPIN1,PYGL,GADD45G,AKAP11,GRINA,RRN3,ILDR1,AFG3L2,FAS,TJP2,PRDX4,DNAJB2,MKKS,TXN,PINK1,SLC9A1,RHEB,OCIAD2,UBE2K,STIM1,NPTN,FRRS1,TSPOAP1,SOS2,CXCL10,SEC24A,SLC9A7,ENPP1,TTC39B,BPGM,METRNL,CDK6,ABHD4,PTPN11,ADRB2,CLDN12,CCR2,SLC25A44,EIF5A2,CX3CR1,SLC39A8,VAPB,JMJD6,B2M,HIPK2,SERPINA3,FLVCR1,JCHAIN,NDUFAF2,ADGRV1,IGKC,CCR5,MAEA	0.0362998	1
GOMF_TRANSCRIPTION_COREGULATOR_ACTIVITY	0.215227	SFMBT1,FHL2,LPIN1,SUB1,LPIN2,SFR1,HDGFL3,PIAS3,FBXL19,SAP30,BUD31,SPEN,KMT5A,SERTAD2,BCL3,RRP1B,SAP18,HIPK2,TACC1,TAF9	0.0398406	1
GOBP_REGULATION_OF_INTRACELLULAR_SIGNAL_TRANSDUCTION	0.215402	RHOC,CD44,FHL2,PTTG1IP,LRRK1,GADD45B,SERINC3,CYTH4,PLEK,RTN4,HSP90AA1,GADD45G,SPRY2,GRINA,RRN3,WAC,FAS,RAD9A,SHOC2,PIK3AP1,NRP1,XCL2,FCGR2B,SLC20A1,PTPN1,PTPN22,TXN,DNAJA1,PUM1,PINK1,SLC9A1,RHEB,MAPKAPK5,RASGEF1A,YBX3,LCMT1,ADAM9,NPTN,FBXL2,SOS2,ARL6IP5,ARHGAP21,RALGAPA2,DENND4C,RAP1GAP2,MDFIC,UNC5CL,PTPN11,DIPK2A,ADRB2,KMT5A,RAP2A,LAX1,BABAM2,CX3CR1,BCL3,NDFIP2,DENND4A,ARHGEF12,GRB2,TAOK3,HIPK2,…	0.0362196	1
GOBP_PHOTOTRANSDUCTION	0.216411	UNC119,RDH11,CAMKMT	0.0612245	1
GOBP_REGULATION_OF_CELL_ADHESION_MEDIATED_BY_INTEGRIN	0.216411	PIEZO1,ADAM9,PTPN11	0.0612245	1
GOBP_RESPONSE_TO_NICOTINE	0.216411	HOMER1,CHRNB2,B2M	0.0612245	1
GOBP_ENDODERMAL_CELL_DIFFERENTIATION	0.216411	ITGB2,EOMES,GRB2	0.0612245	1
GOBP_VASODILATION	0.216411	ADORA2A,MKKS,ADRB2	0.0612245	1
GOBP_NEUTRAL_LIPID_BIOSYNTHETIC_PROCESS	0.216411	LPIN1,LPIN2,GPAT4	0.0612245	1
GOCC_KINESIN_COMPLEX	0.216411	NDEL1,KIFC3,KIF13B	0.0612245	1
GOBP_VIRAL_PROCESS	0.216428	ITGA2,CR1,SNX3,MAN2A1,NRP1,ATG16L1,PLSCR1,FBXL2,RESF1,ATG12,WWP1,MDFIC,VAMP8,VAPB,RRP1B,CD80,CCR5	0.0405728	1
GOBP_REGULATION_OF_PROTEOLYSIS_INVOLVED_IN_PROTEIN_CATABOLIC_PROCESS	0.216711	WAC,DNAJB2,PINK1,UBE2K,SMURF1,STUB1,ZFAND2A,HIPK2,ARIH2,TAF9	0.0438596	1
GOBP_REGULATION_OF_MONONUCLEAR_CELL_MIGRATION	0.216866	XCL2,KLRK1,CXCL10,CCR2,CX3CR1,LRCH1	0.0487805	1
GOBP_ESTABLISHMENT_OF_PROTEIN_LOCALIZATION_TO_ORGANELLE	0.217112	PTTG1IP,GZMB,HSP90AA1,ZFAND2B,UFM1,DNAJA1,PINK1,SRPRA,IL10RA,FAM53C,SMURF1,RAB3GAP2,MDFIC,ING1,BCL3,ZFAND2A,ARIH2,RN7SL1	0.0402685	1
GOBP_CYTOSOLIC_TRANSPORT	0.217124	SNX3,UBE2O,ATP9A,VPS29,MON2,EEA1,SGSM2,TMED9	0.0457143	1
GOBP_NEGATIVE_REGULATION_OF_SECRETION	0.217124	FCGR2B,ATP9A,RSC1A1,PTPN11,CCR2,VAMP8,NDUFAF2,SYT11	0.0457143	1
GOBP_POSITIVE_REGULATION_OF_MONONUCLEAR_CELL_MIGRATION	0.217451	XCL2,CXCL10,CCR2,CX3CR1	0.0547945	1
GOMF_GDP_BINDING	0.217451	RHEB,RAB35,RAP2A,RAB18	0.0547945	1
GOBP_ADAPTIVE_IMMUNE_RESPONSE	0.218722	SH2D1A,CR1,PDCD1,FCGR2B,KLRK1,EOMES,CD160,RAP1GAP2,CCR2,LAX1,CX3CR1,BCL3,B2M,JCHAIN,CD80,IGKV6D-41,IGKC,IGHM,TRGV11,TRGV11,TRGV11,TRGV11,TRAV5,IGHV1-69,IGHV1-69,IGKV6D-41,IGHV1-69D,TRAV18	0.0384088	1
GOBP_MORPHOGENESIS_OF_A_POLARIZED_EPITHELIUM	0.21891	SMURF2,AHI1,TRAF3IP1,SMURF1,RAP2A	0.0510204	1
GOCC_RUFFLE_MEMBRANE	0.21891	HIP1R,CORO1C,PACSIN2,PLEK,SPRY2	0.0510204	1
GOBP_TRANSMEMBRANE_RECEPTOR_PROTEIN_TYROSINE_KINASE_SIGNALING_PATHWAY	0.220977	HIP1R,NDEL1,AHI1,RTN4,RPS6KB1,SPRY2,RHOQ,AP3S1,PPP2R5B,SHOC2,SORBS1,NRP1,ZFAND2B,PTPN1,PTPN12,CYFIP1,NPTN,INPPL1,STYK1,ENPP1,STUB1,PTPN11,ADRB2,SLC27A4,GRB2	0.0387597	1
GOBP_DENDRITIC_CELL_CHEMOTAXIS	0.221309	CCR2,CCR5	0.0740741	1
GOBP_VASCULAR_ASSOCIATED_SMOOTH_MUSCLE_CONTRACTION	0.221309	MKKS,DOCK5	0.0740741	1
GOBP_SUBPALLIUM_DEVELOPMENT	0.221309	MKKS,ZSWIM6	0.0740741	1
GOBP_CEREBRAL_CORTEX_NEURON_DIFFERENTIATION	0.221309	EOMES,TOX	0.0740741	1
GOBP_REGULATION_OF_T_CELL_DIFFERENTIATION_IN_THYMUS	0.221309	SOS2,TOX	0.0740741	1
GOBP_REGULATION_OF_SKELETAL_MUSCLE_TISSUE_DEVELOPMENT	0.221309	RPS6KB1,YBX3	0.0740741	1
GOBP_NEGATIVE_REGULATION_OF_LYASE_ACTIVITY	0.221309	CCR2,ADGRV1	0.0740741	1
GOBP_NEGATIVE_REGULATION_OF_AMINE_TRANSPORT	0.221309	ARL6IP5,SYT11	0.0740741	1
GOBP_NEGATIVE_REGULATION_OF_PROTEIN_LOCALIZATION_TO_CELL_PERIPHERY	0.221309	RHOQ,RSC1A1	0.0740741	1
GOMF_MHC_CLASS_II_PROTEIN_COMPLEX_BINDING	0.221309	HSP90AA1,B2M	0.0740741	1
GOMF_ATPASE_COUPLED_INTRAMEMBRANE_LIPID_TRANSPORTER_ACTIVITY	0.221309	ATP9A,ATP10D	0.0740741	1
GOCC_FICOLIN_1_RICH_GRANULE_LUMEN	0.222126	PYGL,HSP90AA1,PRDX4,YPEL5,FGL2,ARSB	0.0483871	1
GOBP_GLYCEROPHOSPHOLIPID_METABOLIC_PROCESS	0.222878	SERINC3,PLEK,LPIN1,PIGF,PIGC,LPCAT4,GPAT4,PLSCR1,INPPL1,GDE1,MTMR7,ABHD4,SELENOI	0.0418006	1
GOBP_REGULATION_OF_CELL_MORPHOGENESIS	0.222878	ITGB2,RHOC,CORO1C,CD44,CDKL3,RHOQ,NRP1,EPB41,CYFIP1,TRIOBP,SMURF1,DOCK5,SYNE3	0.0418006	1
GOBP_TELENCEPHALON_DEVELOPMENT	0.224384	NDEL1,RTN4,NIN,SLC38A2,ZDHHC16,MKKS,EOMES,ZSWIM6,ATF5,CDK6,TACC1	0.0428016	1
GOBP_REGULATION_OF_ATP_DEPENDENT_ACTIVITY	0.224425	AHSA1,DNAJB2,PLSCR1,VCPKMT	0.0540541	1
GOBP_DEMETHYLATION	0.224425	FBXL19,EOMES,TOX,JMJD6	0.0540541	1
GOBP_REGULATION_OF_CELLULAR_RESPONSE_TO_GROWTH_FACTOR_STIMULUS	0.224718	SMURF2,UBE2O,SPRY2,PPP2R5B,NRP1,PTPN1,CYFIP1,SAP30,NPTN,SMURF1,STUB1,PELO,ING1,HIPK2	0.0412979	1
GOCC_CELL_LEADING_EDGE	0.224798	HIP1R,CORO1C,CD44,PIEZO1,PACSIN2,NDEL1,PLEK,ADORA2A,SPRY2,RAPH1,S100A11,SLC9A1,CYFIP1,INPPL1,CDK6,STX3,ADGRV1	0.0402844	1
GOBP_COLUMNAR_CUBOIDAL_EPITHELIAL_CELL_DEVELOPMENT	0.225068	RHEB,GPAT4,CDK6	0.06	1
GOBP_LEUKOCYTE_ACTIVATION_INVOLVED_IN_INFLAMMATORY_RESPONSE	0.225068	ITGB2,CX3CR1,SYT11	0.06	1
GOBP_PROTEIN_EXIT_FROM_ENDOPLASMIC_RETICULUM	0.225068	TMEM129,RHBDD1,TMED9	0.06	1
GOBP_MITOTIC_G2_M_TRANSITION_CHECKPOINT	0.225068	CCNG1,BABAM2,TAOK3	0.06	1
GOBP_REGULATION_OF_TELOMERASE_ACTIVITY	0.225068	HSP90AA1,MAPKAPK5,PTGES3	0.06	1
GOBP_NEGATIVE_REGULATION_OF_UBIQUITIN_DEPENDENT_PROTEIN_CATABOLIC_PROCESS	0.225068	WAC,HIPK2,TAF9	0.06	1
GOCC_INTERCALATED_DISC	0.225068	YWHAH,SLC9A1,TMEM65	0.06	1
GOCC_COATED_VESICLE	0.226161	HIP1R,SNX3,RAB35,SEC24A,FCHO2,DIPK2A,ADRB2,VAMP8,TGOLN2,TMED9,B2M,SYT11,KDELR2	0.0416667	1
GOBP_POSITIVE_REGULATION_OF_HYDROLASE_ACTIVITY	0.226823	HIP1R,RHOC,CORO1C,ITGA2,CR1,NDEL1,PLEK,RANGAP1,FAS,RGS16,XCL2,RABGAP1L,PINK1,RASGEF1A,SOS2,ARL6IP5,RALGAPA2,SGSM2,RAP1GAP2,TBC1D25,TBC1D8B,TBC1D12,SLC27A4	0.0389171	1
GOBP_REGULATION_OF_CELLULAR_RESPONSE_TO_TRANSFORMING_GROWTH_FACTOR_BETA_STIMULUS	0.227401	SMURF2,SPRY2,SAP30,SMURF1,STUB1,ING1,HIPK2	0.0463576	1
GOCC_APICAL_JUNCTION_COMPLEX	0.227401	MARVELD2,ILDR1,TJP2,SORBS1,YBX3,KIFC3,CLDN12	0.0463576	1
GOBP_RENAL_SYSTEM_PROCESS	0.227429	ADORA2A,AKAP11,CHRNB2,PON3,TBC1D8B,JCHAIN	0.048	1
GOCC_BASOLATERAL_PLASMA_MEMBRANE	0.228186	CD44,SLC41A1,HSP90AA1,MARVELD2,SLC9A1,EPB41,PIANP,ALPK2,ENPP1,SLC39A8	0.04329	1
GOBP_MULTICELLULAR_ORGANISMAL_HOMEOSTASIS	0.230246	HOMER1,LRRK1,LPIN1,GADD45G,AKAP11,ILDR1,TJP2,MKKS,RHEB,METRNL,PTPN11,ADRB2,CLDN12,CCR2,SLC25A44,SLC39A8,B2M,SERPINA3,JCHAIN,ADGRV1,IGKC	0.0391791	1
GOBP_REGULATION_OF_CELL_MORPHOGENESIS_INVOLVED_IN_DIFFERENTIATION	0.230896	CORO1C,CDKL3,NRP1,TRIOBP,DOCK5	0.05	1
GOBP_POSITIVE_REGULATION_OF_MACROAUTOPHAGY	0.231457	WAC,PINK1,RAB3GAP2,ADRB2	0.0533333	1
GOBP_HISTONE_H3_K4_METHYLATION	0.231457	KANSL2,H1-4,CTCFL,PAGR1	0.0533333	1
GOBP_BIOLOGICAL_PROCESS_INVOLVED_IN_INTERACTION_WITH_HOST	0.231713	ITGA2,CR1,SNX3,NRP1,PLSCR1,WWP1,VAMP8,CD80,CCR5	0.0439024	1
GOBP_COMPLEMENT_ACTIVATION	0.232771	CR1,IGKC,IGHM,IGHV1-69,IGHV1-69,IGHV1-69D	0.047619	1
GOBP_RESPONSE_TO_PROTOZOAN	0.233514	BPGM,BCL3	0.0714286	1
GOBP_ZINC_ION_TRANSPORT	0.233514	TMEM163,SLC39A8	0.0714286	1
GOBP_POSITIVE_REGULATION_OF_COLLAGEN_METABOLIC_PROCESS	0.233514	ITGA2,SUCO	0.0714286	1
GOBP_CENTRAL_NERVOUS_SYSTEM_PROJECTION_NEURON_AXONOGENESIS	0.233514	NIN,CHRNB2	0.0714286	1
GOBP_REGULATION_OF_TOLL_LIKE_RECEPTOR_4_SIGNALING_PATHWAY	0.233514	PTPN22,WDFY1	0.0714286	1
GOBP_PHOSPHATIDYLETHANOLAMINE_METABOLIC_PROCESS	0.233514	ABHD4,SELENOI	0.0714286	1
GOBP_ENDOPLASMIC_RETICULUM_TO_CYTOSOL_TRANSPORT	0.233514	TMEM129,RHBDD1	0.0714286	1
GOBP_REGULATION_OF_CYTOPLASMIC_TRANSPORT	0.233514	SNX3,ATP9A	0.0714286	1
GOMF_LAMININ_BINDING	0.233514	ITGA2,ADAM9	0.0714286	1
GOMF_ALPHA_ACTININ_BINDING	0.233514	ADORA2A,PDLIM5	0.0714286	1
GOMF_PHOSPHATIDYLINOSITOL_4_PHOSPHATE_BINDING	0.233514	PLEKHA8,SNX3	0.0714286	1
GOBP_MITOCHONDRIAL_ELECTRON_TRANSPORT_NADH_TO_UBIQUINONE	0.23379	NDUFB3,NDUFS5,PINK1	0.0588235	1
GOBP_DOPAMINE_TRANSPORT	0.23379	CHRNB2,PINK1,SYT11	0.0588235	1
GOBP_REGULATION_OF_VACUOLE_ORGANIZATION	0.23379	PINK1,RAB3GAP2,TBC1D12	0.0588235	1
GOBP_BROWN_FAT_CELL_DIFFERENTIATION	0.23379	NUDT7,METRNL,ADRB2	0.0588235	1
GOMF_PROTEIN_KINASE_A_BINDING	0.23379	AKAP11,CRYBG3,C2orf88	0.0588235	1
GOBP_ENDODERMAL_CELL_FATE_SPECIFICATION	0.234107	EOMES	0.125	1
GOBP_REGULATION_OF_L_GLUTAMATE_IMPORT_ACROSS_PLASMA_MEMBRANE	0.234107	ARL6IP5	0.125	1
GOBP_PLASMA_CELL_DIFFERENTIATION	0.234107	CR1	0.125	1
GOBP_ATRIOVENTRICULAR_VALVE_FORMATION	0.234107	OLFM1	0.125	1
GOBP_L_PHENYLALANINE_METABOLIC_PROCESS	0.234107	FAH	0.125	1
GOBP_SRP_DEPENDENT_COTRANSLATIONAL_PROTEIN_TARGETING_TO_MEMBRANE_TRANSLOCATION	0.234107	ZFAND2B	0.125	1
GOBP_TACHYKININ_RECEPTOR_SIGNALING_PATHWAY	0.234107	GRK5	0.125	1
GOBP_INTRINSIC_APOPTOTIC_SIGNALING_PATHWAY_IN_RESPONSE_TO_OSMOTIC_STRESS	0.234107	YBX3	0.125	1
GOBP_PHENYLPROPANOID_METABOLIC_PROCESS	0.234107	PON3	0.125	1
GOBP_STRIATED_MUSCLE_ATROPHY	0.234107	RPS6KB1	0.125	1
GOBP_DIADENOSINE_POLYPHOSPHATE_METABOLIC_PROCESS	0.234107	NUDT4	0.125	1
GOBP_FACIAL_NERVE_STRUCTURAL_ORGANIZATION	0.234107	NRP1	0.125	1
GOBP_HYPOTHALAMUS_GONADOTROPHIN_RELEASING_HORMONE_NEURON_DIFFERENTIATION	0.234107	NRP1	0.125	1
GOBP_OLFACTORY_BULB_INTERNEURON_DEVELOPMENT	0.234107	ATF5	0.125	1
GOBP_PROTEIN_MATURATION_BY_PROTEIN_FOLDING	0.234107	PRDX4	0.125	1
GOBP_REGULATION_OF_CDC42_PROTEIN_SIGNAL_TRANSDUCTION	0.234107	NRP1	0.125	1
GOBP_POSITIVE_REGULATION_OF_NATURAL_KILLER_CELL_DIFFERENTIATION	0.234107	TOX	0.125	1
GOBP_REGULATION_OF_CELLULAR_PH_REDUCTION	0.234107	SLC9A7	0.125	1
GOBP_RIBONUCLEOPROTEIN_COMPLEX_DISASSEMBLY	0.234107	TFIP11	0.125	1
GOBP_DE_NOVO_NAD_BIOSYNTHETIC_PROCESS	0.234107	AFMID	0.125	1
GOBP_REGULATION_OF_IRON_ION_TRANSPORT	0.234107	B2M	0.125	1
GOBP_BEHAVIORAL_RESPONSE_TO_NICOTINE	0.234107	CHRNB2	0.125	1
GOBP_MONOCYTE_EXTRAVASATION	0.234107	CCR2	0.125	1
GOBP_CD8_POSITIVE_ALPHA_BETA_T_CELL_PROLIFERATION	0.234107	PTPN22	0.125	1
GOBP_ETHANOLAMINE_CONTAINING_COMPOUND_METABOLIC_PROCESS	0.234107	GDE1	0.125	1
GOBP_SNRNA_TRANSCRIPTION_BY_RNA_POLYMERASE_III	0.234107	SNAPC5	0.125	1
GOBP_REGULATION_OF_NEUTROPHIL_DEGRANULATION	0.234107	ITGB2	0.125	1
GOBP_NEGATIVE_REGULATION_OF_MONOCYTE_DIFFERENTIATION	0.234107	CDK6	0.125	1
GOBP_POSITIVE_REGULATION_OF_FIBROBLAST_GROWTH_FACTOR_RECEPTOR_SIGNALING_PATHWAY	0.234107	NPTN	0.125	1
GOBP_POSITIVE_REGULATION_OF_ACTION_POTENTIAL	0.234107	SLC9A1	0.125	1
GOBP_NEGATIVE_REGULATION_OF_VASOCONSTRICTION	0.234107	DOCK5	0.125	1
GOBP_PLASMA_MEMBRANE_TO_ENDOSOME_TRANSPORT	0.234107	RAB35	0.125	1
GOBP_MUCOSA_ASSOCIATED_LYMPHOID_TISSUE_DEVELOPMENT	0.234107	TOX	0.125	1
GOBP_NEGATIVE_REGULATION_OF_B_CELL_RECEPTOR_SIGNALING_PATHWAY	0.234107	FCGR2B	0.125	1
GOBP_ESTABLISHMENT_OF_GOLGI_LOCALIZATION	0.234107	ARHGAP21	0.125	1
GOBP_RIGHTING_REFLEX	0.234107	AFG3L2	0.125	1
GOBP_MICTURITION	0.234107	CHRNB2	0.125	1
GOBP_AXONOGENESIS_INVOLVED_IN_INNERVATION	0.234107	NRP1	0.125	1
GOBP_DIAPHRAGM_DEVELOPMENT	0.234107	DISP1	0.125	1
GOBP_DICHOTOMOUS_SUBDIVISION_OF_AN_EPITHELIAL_TERMINAL_UNIT	0.234107	NRP1	0.125	1
GOBP_REGULATION_OF_BRANCHING_INVOLVED_IN_SALIVARY_GLAND_MORPHOGENESIS	0.234107	BTBD7	0.125	1
GOBP_ENDOTHELIAL_CELL_FATE_COMMITMENT	0.234107	NRP1	0.125	1
GOBP_RENAL_SYSTEM_VASCULATURE_MORPHOGENESIS	0.234107	NRP1	0.125	1
GOBP_REGULATION_OF_LYSOSOME_SIZE	0.234107	BORCS7	0.125	1
GOBP_NEGATIVE_REGULATION_OF_G0_TO_G1_TRANSITION	0.234107	PPP2R5B	0.125	1
GOBP_REGULATION_OF_NUCLEOTIDE_BINDING_OLIGOMERIZATION_DOMAIN_CONTAINING_2_SIGNALING_PATHWAY	0.234107	PTPN22	0.125	1
GOBP_HISTONE_H2A_K63_LINKED_DEUBIQUITINATION	0.234107	BABAM2	0.125	1
GOBP_ZINC_ION_IMPORT_ACROSS_PLASMA_MEMBRANE	0.234107	SLC39A8	0.125	1
GOBP_POSITIVE_REGULATION_OF_DEACETYLASE_ACTIVITY	0.234107	PINK1	0.125	1
GOBP_REGULATION_OF_RIBOSOME_BIOGENESIS	0.234107	METTL18	0.125	1
GOBP_STRESS_INDUCED_PREMATURE_SENESCENCE	0.234107	MAPKAPK5	0.125	1
GOBP_NECROPTOTIC_SIGNALING_PATHWAY	0.234107	FAS	0.125	1
GOBP_MODIFICATION_OF_POSTSYNAPTIC_ACTIN_CYTOSKELETON	0.234107	CYFIP1	0.125	1
GOBP_TRANS_SYNAPTIC_SIGNALING_BY_TRANS_SYNAPTIC_COMPLEX	0.234107	NPTN	0.125	1
GOBP_NEGATIVE_REGULATION_OF_HYDROGEN_PEROXIDE_MEDIATED_PROGRAMMED_CELL_DEATH	0.234107	PINK1	0.125	1
GOBP_REGULATION_OF_STORE_OPERATED_CALCIUM_CHANNEL_ACTIVITY	0.234107	STIM1	0.125	1
GOBP_POSITIVE_REGULATION_OF_DNA_DEMETHYLATION	0.234107	TOX	0.125	1
GOBP_CERAMIDE_1_PHOSPHATE_TRANSPORT	0.234107	PLEKHA8	0.125	1
GOBP_NEGATIVE_REGULATION_OF_SERINE_TYPE_PEPTIDASE_ACTIVITY	0.234107	CR1	0.125	1
GOBP_REGULATION_OF_LENS_FIBER_CELL_DIFFERENTIATION	0.234107	SPRY2	0.125	1
GOBP_POSITIVE_REGULATION_OF_TAU_PROTEIN_KINASE_ACTIVITY	0.234107	HSP90AA1	0.125	1
GOBP_REGULATION_OF_PROTEIN_FOLDING	0.234107	DNAJB2	0.125	1
GOBP_NEGATIVE_REGULATION_OF_PHOSPHOLIPID_METABOLIC_PROCESS	0.234107	LPIN1	0.125	1
GOBP_NEGATIVE_REGULATION_OF_ESTABLISHMENT_OF_PROTEIN_LOCALIZATION_TO_MITOCHONDRION	0.234107	DNAJA1	0.125	1
GOBP_NEGATIVE_REGULATION_OF_P38MAPK_CASCADE	0.234107	PTPN22	0.125	1
GOBP_NEGATIVE_REGULATION_OF_MICROGLIAL_CELL_ACTIVATION	0.234107	SYT11	0.125	1
GOBP_RESPONSE_TO_VASOPRESSIN	0.234107	RANGAP1	0.125	1
GOBP_MICROGLIAL_CELL_MIGRATION	0.234107	CX3CR1	0.125	1
GOBP_REGULATION_OF_BLOOD_BRAIN_BARRIER_PERMEABILITY	0.234107	TJP2	0.125	1
GOBP_REGULATION_OF_NATURAL_KILLER_CELL_CHEMOTAXIS	0.234107	KLRK1	0.125	1
GOBP_POSITIVE_REGULATION_OF_AMPA_RECEPTOR_ACTIVITY	0.234107	ADRB2	0.125	1
GOBP_REGULATION_OF_PRO_B_CELL_DIFFERENTIATION	0.234107	SOS2	0.125	1
GOCC_FIBRINOGEN_COMPLEX	0.234107	FGL2	0.125	1
GOCC_MITOCHONDRIAL_CRISTA	0.234107	PTPN1	0.125	1
GOCC_ENDOPLASMIC_RETICULUM_PALMITOYLTRANSFERASE_COMPLEX	0.234107	SPTSSA	0.125	1
GOCC_CUL5_RING_UBIQUITIN_LIGASE_COMPLEX	0.234107	ELOC	0.125	1
GOCC_PARANODAL_JUNCTION	0.234107	MARVELD2	0.125	1
GOCC_MHC_CLASS_I_PEPTIDE_LOADING_COMPLEX	0.234107	B2M	0.125	1
GOCC_BRCA1_A_COMPLEX	0.234107	BABAM2	0.125	1
GOCC_LEWY_BODY	0.234107	PINK1	0.125	1
GOCC_BORC_COMPLEX	0.234107	BORCS7	0.125	1
GOCC_HFE_TRANSFERRIN_RECEPTOR_COMPLEX	0.234107	B2M	0.125	1
GOMF_RNA_POLYMERASE_I_GENERAL_TRANSCRIPTION_INITIATION_FACTOR_ACTIVITY	0.234107	RRN3	0.125	1
GOMF_THIOREDOXIN_DISULFIDE_REDUCTASE_ACTIVITY	0.234107	TXN	0.125	1
GOMF_L_GLUTAMINE_TRANSMEMBRANE_TRANSPORTER_ACTIVITY	0.234107	SLC38A2	0.125	1
GOMF_O_ACETYLTRANSFERASE_ACTIVITY	0.234107	LPCAT4	0.125	1
GOMF_RRNA_ADENINE_METHYLTRANSFERASE_ACTIVITY	0.234107	DIMT1	0.125	1
GOMF_SODIUM_CHANNEL_INHIBITOR_ACTIVITY	0.234107	RSC1A1	0.125	1
GOMF_POLY_G_BINDING	0.234107	ATXN1	0.125	1
GOMF_SPHINGOSINE_1_PHOSPHATE_RECEPTOR_ACTIVITY	0.234107	S1PR5	0.125	1
GOMF_CD4_RECEPTOR_BINDING	0.234107	PLSCR1	0.125	1
GOMF_UNMETHYLATED_CPG_BINDING	0.234107	FBXL19	0.125	1
GOMF_1_ACYLGLYCEROPHOSPHOCHOLINE_O_ACYLTRANSFERASE_ACTIVITY	0.234107	LPCAT4	0.125	1
GOMF_PEROXIREDOXIN_ACTIVITY	0.234107	PRDX4	0.125	1
GOMF_IMPORTIN_ALPHA_FAMILY_PROTEIN_BINDING	0.234107	EI24	0.125	1
GOMF_METALLODIPEPTIDASE_ACTIVITY	0.234107	CPQ	0.125	1
GOMF_CERAMIDE_1_PHOSPHATE_BINDING	0.234107	PLEKHA8	0.125	1
GOMF_CERAMIDE_1_PHOSPHATE_TRANSFER_ACTIVITY	0.234107	PLEKHA8	0.125	1
GOMF_RETROMER_COMPLEX_BINDING	0.234107	SNX3	0.125	1
GOBP_REGULATION_OF_LYMPHOCYTE_ACTIVATION	0.23473	CR1,ADORA2A,FCGR2B,PTPN22,CHRNB2,HSPH1,KLRK1,SOS2,CD160,FGL2,TOX,PTPN11,CCR2,LAX1,B2M,TIGIT,CD80,IGKC,IGHM,IGHV1-69,IGHV1-69,IGHV1-69D	0.0388693	1
GOBP_REGULATION_OF_LYMPHOCYTE_MEDIATED_IMMUNITY	0.234785	SH2D1A,CR1,FCGR2B,KLRK1,CD160,SERPINB9,CCR2,B2M	0.0446927	1
GOCC_RUFFLE	0.234785	HIP1R,CORO1C,PACSIN2,PLEK,SPRY2,S100A11,CYFIP1,CDK6	0.0446927	1
GOCC_CULLIN_RING_UBIQUITIN_LIGASE_COMPLEX	0.234785	CACYBP,FBXL19,FBXL2,ZSWIM6,FBXO33,DCAF10,ANAPC10,ELOC	0.0446927	1
GOBP_MONONUCLEAR_CELL_MIGRATION	0.23587	XCL2,KLRK1,ITGAL,CXCL10,CCR2,CX3CR1,CKLF,LRCH1,CCR5	0.0436893	1
GOBP_FATTY_ACID_CATABOLIC_PROCESS	0.236959	LPIN1,LPIN2,NUDT7,DECR2,SLC27A4	0.049505	1
GOBP_POSITIVE_REGULATION_OF_PROTEIN_LOCALIZATION_TO_MEMBRANE	0.236959	ITGB2,GZMB,SORBS1,ZDHHC5,STX3	0.049505	1
GOMF_N_METHYLTRANSFERASE_ACTIVITY	0.236959	DIMT1,METTL18,KMT5A,VCPKMT,CAMKMT	0.049505	1
GOBP_REGULATION_OF_LEUKOCYTE_CHEMOTAXIS	0.238153	MCU,XCL2,KLRK1,CXCL10,CCR2,CX3CR1	0.0472441	1
GOBP_ERBB_SIGNALING_PATHWAY	0.238153	HIP1R,RTN4,PTPN12,STUB1,PTPN11,GRB2	0.0472441	1
GOBP_CELLULAR_GLUCAN_METABOLIC_PROCESS	0.238542	PYGL,SORBS1,ENPP1,PTGES3	0.0526316	1
GOBP_POSITIVE_REGULATION_OF_MITOCHONDRION_ORGANIZATION	0.238542	HIP1R,MCU,GZMB,PINK1	0.0526316	1
GOBP_REGULATION_OF_MEMBRANE_PERMEABILITY	0.238542	HIP1R,GZMB,TJP2,SLC9A1	0.0526316	1
GOBP_REGULATION_OF_DNA_TEMPLATED_TRANSCRIPTION_INITIATION	0.238542	SUB1,RRN3,PWWP2A,TAF9	0.0526316	1
GOBP_GLYCEROLIPID_METABOLIC_PROCESS	0.238833	SERINC3,PLEK,LPIN1,LPIN2,PIGF,PIGC,LPCAT4,GPAT4,PLSCR1,INPPL1,GDE1,DAGLB,MTMR7,ABHD4,PTPN11,SELENOI	0.0401003	1
GOBP_BIOMINERALIZATION	0.239277	ADORA2A,SLC20A1,TFIP11,STIM1,ENPP1,KLF10,ADRB2,ADGRV1	0.0444444	1
GOBP_NEGATIVE_REGULATION_OF_CATALYTIC_ACTIVITY	0.239705	CHORDC1,CORO1C,CD44,GADD45B,CR1,ADORA2A,LPIN1,UBE2O,SH3BP5,SPRY2,MKKS,PTPN1,PTPN22,DNAJA1,DNAJB6,TFIP11,KLRK1,APLP2,CPEB2,SERPINB9,CCR2,LAX1,FRY,SPOCK2,RRP1B,SLC27A4,TAOK3,SERPINA3,LRCH1,ADGRV1	0.0376884	1
GOBP_ENDOMEMBRANE_SYSTEM_ORGANIZATION	0.241338	CORO1C,REEP5,CR1,PACSIN2,NDEL1,SNX3,RTN4,LPIN1,AP3S1,TMEM43,KIFC3,PLSCR1,COG3,EEA1,ARHGAP21,STX11,RAB3GAP2,STX3,WHAMM,VAPB,TMED9,SYT11,RAB18	0.038526	1
GOBP_FOREBRAIN_GENERATION_OF_NEURONS	0.242571	NRP1,ZSWIM6,B2M	0.0576923	1
GOBP_POSITIVE_REGULATION_OF_MEMBRANE_PERMEABILITY	0.242571	HIP1R,GZMB,SLC9A1	0.0576923	1
GOCC_EXCITATORY_SYNAPSE	0.242571	HOMER1,CYFIP1,SYT11	0.0576923	1
GOMF_SIGNALING_RECEPTOR_COMPLEX_ADAPTOR_ACTIVITY	0.242571	SORBS1,PTPN11,GRB2	0.0576923	1
GOCC_ENDOSOME_MEMBRANE	0.243024	CORO1C,PACSIN2,SNX3,ATG16L1,TMEM163,ARL8A,ATP9A,SCAMP3,VPS29,RAB35,SNX14,MON2,EEA1,SLC9A7,ADRB2,VAMP8,RAP2A,NDFIP2,YIPF1,B2M,SYT11	0.038817	1
GOBP_INTRINSIC_APOPTOTIC_SIGNALING_PATHWAY_IN_RESPONSE_TO_DNA_DAMAGE	0.243065	CD44,RAD9A,BCL3,HIPK2,TAF9	0.0490196	1
GOCC_LIPID_DROPLET	0.243065	RAB40C,ABHD4,CKAP4,METTL7A,RAB18	0.0490196	1
GOBP_CELLULAR_MODIFIED_AMINO_ACID_METABOLIC_PROCESS	0.243798	SERINC3,OPLAH,LPCAT4,GGT7,GSS,PLSCR1,ARL6IP5,CPQ	0.0441989	1
GOCC_CELL_PROJECTION_MEMBRANE	0.243914	HIP1R,CORO1C,CD44,PIEZO1,PACSIN2,PLEK,ADORA2A,HSP90AA1,SPRY2,TCTN3,RAB35,SLC27A4,ADGRV1,ROM1	0.0405797	1
GOBP_REGULATION_OF_GROWTH	0.245171	NDEL1,CDKL3,RTN4,RPS6KB1,AFG3L2,NRP1,DNAJB2,OLFM1,MKKS,ADAM15,SLC9A1,YBX3,CYFIP1,L1CAM,GPAT4,DCBLD2,ENPP1,SMURF1,ADRB2,ING1,SERTAD2,CGRRF1,EI24,FLVCR1	0.0382775	1
GOBP_NEGATIVE_REGULATION_OF_INNATE_IMMUNE_RESPONSE	0.245677	CR1,ATG12,SERPINB9,NLRC5	0.0519481	1
GOBP_REGULATION_OF_LYASE_ACTIVITY	0.245677	STIM1,ADRB2,CCR2,ADGRV1	0.0519481	1
GOBP_NEUROMUSCULAR_SYNAPTIC_TRANSMISSION	0.245757	CHRNB2,TSPOAP1	0.0689655	1
GOBP_EXIT_FROM_MITOSIS	0.245757	CDC14A,PPP2R2D	0.0689655	1
GOBP_POSITIVE_REGULATION_OF_LAMELLIPODIUM_ASSEMBLY	0.245757	HSP90AA1,CYFIP1	0.0689655	1
GOBP_SLEEP	0.245757	ADORA2A,CHRNB2	0.0689655	1
GOBP_TELOMERE_MAINTENANCE_IN_RESPONSE_TO_DNA_DAMAGE	0.245757	TFIP11,INO80E	0.0689655	1
GOBP_POSITIVE_REGULATION_OF_PROTEIN_DEACETYLATION	0.245757	PINK1,JDP2	0.0689655	1
GOBP_REGULATION_OF_CYTOPLASMIC_TRANSLATION	0.245757	YBX3,CPEB2	0.0689655	1
GOCC_FILAMENTOUS_ACTIN	0.245757	EHBP1L1,PDLIM5	0.0689655	1
GOMF_PHOSPHATIDYLINOSITOL_3_4_BISPHOSPHATE_BINDING	0.245757	HIP1R,PLEK	0.0689655	1
GOMF_SPHINGOLIPID_BINDING	0.245757	PLEKHA8,PLTP	0.0689655	1
GOMF_EPHRIN_RECEPTOR_BINDING	0.245757	PTPN1,GRB2	0.0689655	1
GOMF_GLYCOLIPID_BINDING	0.245757	PLEKHA8,MANF	0.0689655	1
GOMF_CYCLIN_DEPENDENT_PROTEIN_KINASE_ACTIVITY	0.245757	CDKL3,CDK6	0.0689655	1
GOMF_UBIQUITIN_LIKE_PROTEIN_LIGASE_BINDING	0.246265	CACYBP,RTN4,HSP90AA1,RANGAP1,ATF6,PTPN22,SCAMP3,DNAJA1,PINK1,UBE2K,TRIOBP,STUB1,SYT11	0.0408805	1
GOBP_DNA_INTEGRITY_CHECKPOINT_SIGNALING	0.249027	CCNG1,WAC,RAD9A,PTPN11,BABAM2,TAOK3	0.0465116	1
GOBP_TOR_SIGNALING	0.249027	RPS6KB1,WAC,PINK1,RHEB,MAPKAPK5,EIF4EBP1	0.0465116	1
GOBP_REGULATION_OF_DENDRITE_DEVELOPMENT	0.249212	YWHAH,CDKL3,CHRNB2,CYFIP1,RAP2A	0.0485437	1
GOBP_PORPHYRIN_CONTAINING_COMPOUND_METABOLIC_PROCESS	0.251405	PGRMC1,CPOX,FLVCR1	0.0566038	1
GOBP_RETROGRADE_VESICLE_MEDIATED_TRANSPORT_GOLGI_TO_ENDOPLASMIC_RETICULUM	0.251405	ATP9A,COG3,KDELR2	0.0566038	1
GOBP_DETECTION_OF_VISIBLE_LIGHT	0.251405	RDH11,CAMKMT,ROM1	0.0566038	1
GOBP_REGULATION_OF_CHONDROCYTE_DIFFERENTIATION	0.251405	TRPS1,PTPN11,MAF	0.0566038	1
GOBP_PHOSPHOLIPID_TRANSLOCATION	0.251405	ATP9A,PLSCR1,ATP10D	0.0566038	1
GOBP_PROGRAMMED_NECROTIC_CELL_DEATH	0.251405	PYGL,FAS,YBX3	0.0566038	1
GOBP_REGULATION_OF_CYCLASE_ACTIVITY	0.252858	STIM1,ADRB2,CCR2,ADGRV1	0.0512821	1
GOBP_REGULATION_OF_SYNAPTIC_TRANSMISSION_GLUTAMATERGIC	0.252858	HOMER1,ADORA2A,SLC38A2,CCR2	0.0512821	1
GOMF_SMAD_BINDING	0.252858	SMURF2,SMURF1,STUB1,HIPK2	0.0512821	1
GOBP_VIRAL_LIFE_CYCLE	0.253113	ITGA2,CR1,SNX3,NRP1,ATG16L1,PLSCR1,FBXL2,RESF1,WWP1,VAMP8,VAPB,CD80,CCR5	0.040625	1
GOBP_TRIGLYCERIDE_METABOLIC_PROCESS	0.255399	LPIN1,LPIN2,GPAT4,DAGLB,PTPN11	0.0480769	1
GOBP_PHOSPHOLIPID_TRANSPORT	0.255399	PLEKHA8,PLTP,ATP9A,PLSCR1,ATP10D	0.0480769	1
GOBP_REGULATION_OF_PHAGOCYTOSIS	0.255399	ITGA2,SNX3,FCGR2B,PLSCR1,SYT11	0.0480769	1
GOBP_RESPONSE_TO_MECHANICAL_STIMULUS	0.257042	PIEZO1,ITGA2,RPS6KB1,SLC38A2,FAS,MKKS,SLC9A1,CXCL10,ADGRV1	0.042654	1
GOBP_B_CELL_MEDIATED_IMMUNITY	0.257042	CR1,FCGR2B,BCL3,B2M,IGKC,IGHM,IGHV1-69,IGHV1-69,IGHV1-69D	0.042654	1
GOBP_REGULATION_OF_NEUROGENESIS	0.257186	NDEL1,YWHAH,CDKL3,RTN4,NIN,MAN2A1,NRP1,RHEB,CYFIP1,L1CAM,NPTN,SMURF1,SPEN,CX3CR1,B2M	0.0397878	1
GOBP_ANTIGEN_PROCESSING_AND_PRESENTATION_OF_PEPTIDE_ANTIGEN_VIA_MHC_CLASS_I	0.258022	TAPBPL,B2M	0.0666667	1
GOBP_REGULATION_OF_T_HELPER_1_TYPE_IMMUNE_RESPONSE	0.258022	CCR2,CD80	0.0666667	1
GOBP_SYNAPTIC_TRANSMISSION_CHOLINERGIC	0.258022	ADORA2A,CHRNB2	0.0666667	1
GOBP_AROMATIC_AMINO_ACID_FAMILY_METABOLIC_PROCESS	0.258022	AFMID,FAH	0.0666667	1
GOBP_REGULATION_OF_GLUCAN_BIOSYNTHETIC_PROCESS	0.258022	SORBS1,ENPP1	0.0666667	1
GOBP_ANTIGEN_PROCESSING_AND_PRESENTATION_OF_EXOGENOUS_PEPTIDE_ANTIGEN_VIA_MHC_CLASS_II	0.258022	FCGR2B,B2M	0.0666667	1
GOBP_CRANIAL_NERVE_MORPHOGENESIS	0.258022	NRP1,CHRNB2	0.0666667	1
GOBP_MICROVILLUS_ORGANIZATION	0.258022	PTPN11,RAP2A	0.0666667	1
GOBP_REGULATION_OF_SYNCYTIUM_FORMATION_BY_PLASMA_MEMBRANE_FUSION	0.258022	ADAM9,CXCL10	0.0666667	1
GOBP_REGULATION_OF_MITOCHONDRIAL_FISSION	0.258022	MCU,PINK1	0.0666667	1
GOBP_REGULATION_OF_ENDOPLASMIC_RETICULUM_UNFOLDED_PROTEIN_RESPONSE	0.258022	ATF6,PTPN1	0.0666667	1
GOBP_NEGATIVE_REGULATION_OF_INTRINSIC_APOPTOTIC_SIGNALING_PATHWAY_IN_RESPONSE_TO_DNA_DAMAGE	0.258022	CD44,TAF9	0.0666667	1
GOMF_PROTEIN_PHOSPHATASE_1_BINDING	0.258022	AKAP11,SHOC2	0.0666667	1
GOMF_PHOSPHATIDYLINOSITOL_3_KINASE_BINDING	0.258022	PIK3AP1,FBXL2	0.0666667	1
GOMF_PROTEIN_PHOSPHATASE_2A_BINDING	0.258022	RPS6KB1,PTPN1	0.0666667	1
GOMF_PROTEIN_DEMETHYLASE_ACTIVITY	0.258022	FBXL19,JMJD6	0.0666667	1
GOBP_RETROGRADE_TRANSPORT_VESICLE_RECYCLING_WITHIN_GOLGI	0.259226	COG3	0.111111	1
GOBP_REGULATION_OF_SYSTEMIC_ARTERIAL_BLOOD_PRESSURE_BY_NOREPINEPHRINE_EPINEPHRINE	0.259226	ADRB2	0.111111	1
GOBP_GLANDULAR_EPITHELIAL_CELL_MATURATION	0.259226	GPAT4	0.111111	1
GOBP_MARGINAL_ZONE_B_CELL_DIFFERENTIATION	0.259226	BCL3	0.111111	1
GOBP_NATURAL_KILLER_CELL_CYTOKINE_PRODUCTION	0.259226	CD160	0.111111	1
GOBP_PLATELET_DEGRANULATION	0.259226	PLEK	0.111111	1
GOBP_REGULATION_OF_NATURAL_KILLER_CELL_MEDIATED_IMMUNE_RESPONSE_TO_TUMOR_CELL	0.259226	CD160	0.111111	1
GOBP_REGULATION_OF_HYPERSENSITIVITY	0.259226	FCGR2B	0.111111	1
GOBP_REGULATION_OF_WNT_SIGNALING_PATHWAY_INVOLVED_IN_HEART_DEVELOPMENT	0.259226	ALPK2	0.111111	1
GOBP_MANNOSE_METABOLIC_PROCESS	0.259226	MAN2A1	0.111111	1
GOBP_SUCCINYL_COA_METABOLIC_PROCESS	0.259226	NUDT7	0.111111	1
GOBP_PURINE_NUCLEOSIDE_CATABOLIC_PROCESS	0.259226	ENPP4	0.111111	1
GOBP_TRYPTOPHAN_CATABOLIC_PROCESS	0.259226	AFMID	0.111111	1
GOBP_PROTEIN_RETENTION_IN_ER_LUMEN	0.259226	KDELR2	0.111111	1
GOBP_PROTOPORPHYRINOGEN_IX_BIOSYNTHETIC_PROCESS	0.259226	CPOX	0.111111	1
GOBP_GLUTAMINE_TRANSPORT	0.259226	SLC38A2	0.111111	1
GOBP_ACTIVATION_INDUCED_CELL_DEATH_OF_T_CELLS	0.259226	FAS	0.111111	1
GOBP_SUBSTRATE_DEPENDENT_CELL_MIGRATION_CELL_EXTENSION	0.259226	NRP1	0.111111	1
GOBP_REGULATION_OF_ALKALINE_PHOSPHATASE_ACTIVITY	0.259226	ITGA2	0.111111	1
GOBP_POSITIVE_REGULATION_OF_TRIGLYCERIDE_CATABOLIC_PROCESS	0.259226	DAGLB	0.111111	1
GOBP_NUCLEOSIDE_TRANSPORT	0.259226	RSC1A1	0.111111	1
GOBP_LYSOSOMAL_MICROAUTOPHAGY	0.259226	ATG16L1	0.111111	1
GOBP_PEPTIDYL_LYSINE_HYDROXYLATION	0.259226	JMJD6	0.111111	1
GOBP_CYCLOOXYGENASE_PATHWAY	0.259226	PTGES3	0.111111	1
GOBP_NAD_METABOLIC_PROCESS	0.259226	LDHB	0.111111	1
GOBP_SIRNA_PROCESSING	0.259226	RMRP	0.111111	1
GOBP_HEMATOPOIETIC_STEM_CELL_MIGRATION	0.259226	CCR2	0.111111	1
GOBP_PHOSPHATIDYLGLYCEROL_ACYL_CHAIN_REMODELING	0.259226	LPCAT4	0.111111	1
GOBP_PHOSPHATIDYLSERINE_ACYL_CHAIN_REMODELING	0.259226	LPCAT4	0.111111	1
GOBP_PEPTIDYL_SERINE_AUTOPHOSPHORYLATION	0.259226	PINK1	0.111111	1
GOBP_NEURON_INTRINSIC_APOPTOTIC_SIGNALING_PATHWAY_IN_RESPONSE_TO_OXIDATIVE_STRESS	0.259226	PINK1	0.111111	1
GOBP_ATF6_MEDIATED_UNFOLDED_PROTEIN_RESPONSE	0.259226	ATF6	0.111111	1
GOBP_NEGATIVE_REGULATION_OF_INSULIN_LIKE_GROWTH_FACTOR_RECEPTOR_SIGNALING_PATHWAY	0.259226	INPPL1	0.111111	1
GOBP_ASTROCYTE_CELL_MIGRATION	0.259226	CCR2	0.111111	1
GOBP_POLYADENYLATION_DEPENDENT_RNA_CATABOLIC_PROCESS	0.259226	ZCCHC7	0.111111	1
GOBP_SKELETAL_MUSCLE_TISSUE_GROWTH	0.259226	RPS6KB1	0.111111	1
GOBP_NEGATIVE_REGULATION_OF_MUSCLE_ORGAN_DEVELOPMENT	0.259226	SFMBT1	0.111111	1
GOBP_PRONEPHROS_DEVELOPMENT	0.259226	AHI1	0.111111	1
GOBP_NEGATIVE_REGULATION_OF_DENDRITE_MORPHOGENESIS	0.259226	YWHAH	0.111111	1
GOBP_NEGATIVE_REGULATION_OF_ACTIN_NUCLEATION	0.259226	HIP1R	0.111111	1
GOBP_POSITIVE_REGULATION_OF_NK_T_CELL_ACTIVATION	0.259226	HSPH1	0.111111	1
GOBP_ENDOPLASMIC_RETICULUM_LOCALIZATION	0.259226	VAPB	0.111111	1
GOBP_CONVERGENT_EXTENSION_INVOLVED_IN_GASTRULATION	0.259226	MKKS	0.111111	1
GOBP_NEUROFILAMENT_CYTOSKELETON_ORGANIZATION	0.259226	NDEL1	0.111111	1
GOBP_POSITIVE_REGULATION_OF_RESPIRATORY_BURST	0.259226	JCHAIN	0.111111	1
GOBP_LUNG_SACCULE_DEVELOPMENT	0.259226	PTGES3	0.111111	1
GOBP_CHORION_DEVELOPMENT	0.259226	DNAJB6	0.111111	1
GOBP_CORONARY_ARTERY_MORPHOGENESIS	0.259226	NRP1	0.111111	1
GOBP_IRIS_MORPHOGENESIS	0.259226	HIPK2	0.111111	1
GOBP_SYMPATHETIC_GANGLION_DEVELOPMENT	0.259226	NRP1	0.111111	1
GOBP_N_ACYLPHOSPHATIDYLETHANOLAMINE_METABOLIC_PROCESS	0.259226	ABHD4	0.111111	1
GOBP_PHOSPHATIDYLSERINE_EXPOSURE_ON_APOPTOTIC_CELL_SURFACE	0.259226	PLSCR1	0.111111	1
GOBP_CELLULAR_RESPONSE_TO_MURAMYL_DIPEPTIDE	0.259226	PTPN22	0.111111	1
GOBP_CELLULAR_RESPONSE_TO_IRON_ION	0.259226	B2M	0.111111	1
GOBP_NCRNA_EXPORT_FROM_NUCLEUS	0.259226	XPOT	0.111111	1
GOBP_SYNAPTIC_VESICLE_ENDOSOMAL_PROCESSING	0.259226	EEA1	0.111111	1
GOBP_CELLULAR_DETOXIFICATION_OF_ALDEHYDE	0.259226	RDH11	0.111111	1
GOBP_NEGATIVE_REGULATION_OF_CELLULAR_RESPONSE_TO_HYPOXIA	0.259226	PINK1	0.111111	1
GOBP_REGULATION_OF_I_KAPPAB_PHOSPHORYLATION	0.259226	CX3CR1	0.111111	1
GOBP_NEGATIVE_REGULATION_OF_ANION_TRANSMEMBRANE_TRANSPORT	0.259226	ARL6IP5	0.111111	1
GOBP_RESPONSE_TO_PHORBOL_13_ACETATE_12_MYRISTATE	0.259226	ADAM15	0.111111	1
GOBP_REGULATION_OF_PROTEIN_LOCALIZATION_TO_CELL_CORTEX	0.259226	EPB41	0.111111	1
GOBP_REGULATION_OF_MODIFICATION_OF_SYNAPTIC_STRUCTURE	0.259226	CYFIP1	0.111111	1
GOBP_INTRINSIC_APOPTOTIC_SIGNALING_PATHWAY_IN_RESPONSE_TO_HYPOXIA	0.259226	PINK1	0.111111	1
GOBP_PEPTIDYL_TYROSINE_DEPHOSPHORYLATION_INVOLVED_IN_INACTIVATION_OF_PROTEIN_KINASE_ACTIVITY	0.259226	PTPN1	0.111111	1
GOBP_REGULATION_OF_TYPE_B_PANCREATIC_CELL_DEVELOPMENT	0.259226	RHEB	0.111111	1
GOBP_POSITIVE_REGULATION_OF_CD8_POSITIVE_ALPHA_BETA_T_CELL_ACTIVATION	0.259226	PTPN22	0.111111	1
GOCC_ORIGIN_RECOGNITION_COMPLEX	0.259226	REPIN1	0.111111	1
GOCC_NEUROFILAMENT	0.259226	NRP1	0.111111	1
GOCC_CASPASE_COMPLEX	0.259226	CAPNS1	0.111111	1
GOCC_SPECTRIN_ASSOCIATED_CYTOSKELETON	0.259226	EPB41	0.111111	1
GOCC_AP_3_ADAPTOR_COMPLEX	0.259226	AP3S1	0.111111	1
GOCC_DEATH_INDUCING_SIGNALING_COMPLEX	0.259226	FAS	0.111111	1
GOCC_UBIQUITIN_CONJUGATING_ENZYME_COMPLEX	0.259226	STUB1	0.111111	1
GOCC_NUCLEOTIDE_ACTIVATED_PROTEIN_KINASE_COMPLEX	0.259226	PRKAG1	0.111111	1
GOCC_INSULIN_RESPONSIVE_COMPARTMENT	0.259226	DENND4C	0.111111	1
GOCC_SARCOPLASMIC_RETICULUM_LUMEN	0.259226	MANF	0.111111	1
GOCC_DIHYDROLIPOYL_DEHYDROGENASE_COMPLEX	0.259226	MRPS36	0.111111	1
GOCC_CILIARY_TRANSITION_FIBER	0.259226	NIN	0.111111	1
GOMF_GUANYLATE_KINASE_ACTIVITY	0.259226	TJP2	0.111111	1
GOMF_DINUCLEOTIDE_PHOSPHATASE_ACTIVITY	0.259226	ENPP1	0.111111	1
GOMF_ADRENERGIC_RECEPTOR_ACTIVITY	0.259226	ADRB2	0.111111	1
GOMF_AXON_GUIDANCE_RECEPTOR_ACTIVITY	0.259226	L1CAM	0.111111	1
GOMF_BRANCHED_CHAIN_AMINO_ACID_TRANSMEMBRANE_TRANSPORTER_ACTIVITY	0.259226	SLC25A44	0.111111	1
GOMF_U4_SNRNA_BINDING	0.259226	SART3	0.111111	1
GOMF_GLUTATHIONE_HYDROLASE_ACTIVITY	0.259226	GGT7	0.111111	1
GOMF_PEROXISOME_PROLIFERATOR_ACTIVATED_RECEPTOR_BINDING	0.259226	TACC1	0.111111	1
GOMF_2_ACYLGLYCEROL_3_PHOSPHATE_O_ACYLTRANSFERASE_ACTIVITY	0.259226	LPCAT4	0.111111	1
GOMF_3_PHOSPHOADENOSINE_5_PHOSPHOSULFATE_BINDING	0.259226	ENPP1	0.111111	1
GOMF_SMALL_RIBOSOMAL_SUBUNIT_RRNA_BINDING	0.259226	MRPS6	0.111111	1
GOBP_POSITIVE_REGULATION_OF_CELLULAR_CATABOLIC_PROCESS	0.259615	WAC,DNAJB2,ATG16L1,ATF6,PTPN1,PUM1,PINK1,ADAM9,LSM1,SMURF1,DAGLB,RAB3GAP2,STUB1,ADRB2,ZFAND2A,TRIM65,ARIH2	0.0391705	1
GOBP_RESPONSE_TO_HORMONE	0.25973	FHL2,ITGA2,NDEL1,YWHAH,RPS6KB1,LPIN1,HSP90AA1,RANGAP1,LPIN2,RHOQ,AP3S1,SORBS1,SFR1,MKKS,PTPN1,UFM1,PIAS3,DNAJA1,SLC9A1,CYFIP1,ADAM9,INPPL1,ENPP1,DENND4C,CPEB2,ARSB,PTPN11,SERPINB9,SLC27A4,GRB2,PTGES3,PAGR1	0.03708	1
GOBP_T_CELL_DIFFERENTIATION_INVOLVED_IN_IMMUNE_RESPONSE	0.260082	EOMES,FGL2,BCL3,CD80	0.0506329	1
GOBP_POSITIVE_REGULATION_OF_OSSIFICATION	0.260285	PTPN11,ADRB2,ADGRV1	0.0555556	1
GOBP_REGULATION_OF_CENTROSOME_CYCLE	0.260285	CHORDC1,ATF5,CEP76	0.0555556	1
GOMF_INTRAMOLECULAR_OXIDOREDUCTASE_ACTIVITY	0.260285	CRELD2,TXNDC5,PTGES3	0.0555556	1
GOMF_CELL_CELL_ADHESION_MEDIATOR_ACTIVITY	0.260285	S100A11,PDLIM5,NPTN	0.0555556	1
GOMF_GENERAL_TRANSCRIPTION_INITIATION_FACTOR_ACTIVITY	0.260285	RRN3,SNAPC5,TAF9	0.0555556	1
GOBP_NEUTROPHIL_CHEMOTAXIS	0.261623	ITGB2,MCU,XCL2,CXCL10,CKLF	0.047619	1
GOBP_NEGATIVE_REGULATION_OF_TRANSMEMBRANE_RECEPTOR_PROTEIN_SERINE_THREONINE_KINASE_SIGNALING_PATHWAY	0.261919	SMURF2,SPRY2,SAP30,SMURF1,STUB1,ING1,HIPK2	0.0443038	1
GOBP_REGULATION_OF_CELL_ACTIVATION	0.262165	ITGB2,CR1,PLEK,ADORA2A,FCGR2B,PTPN22,CHRNB2,HSPH1,KLRK1,PLSCR1,SOS2,CD160,FGL2,TOX,PTPN11,CCR2,VAMP8,LAX1,B2M,SYT11,TIGIT,CD80,IGKC,IGHM,IGHV1-69,IGHV1-69,IGHV1-69D	0.0375	1
GOBP_POSITIVE_REGULATION_OF_RESPONSE_TO_EXTERNAL_STIMULUS	0.264738	SH2D1A,MCU,ITGA2,NDEL1,HSP90AA1,NRP1,XCL2,PUM1,UBE2K,KLRK1,PLSCR1,CXCL10,CD160,STX3,CCR2,VAMP8,CX3CR1,NLRC5	0.0387931	1
GOCC_CLATHRIN_COATED_VESICLE_MEMBRANE	0.265593	HIP1R,RAB35,ADRB2,VAMP8,TGOLN2,SYT11	0.0454545	1
GOCC_CLATHRIN_COATED_VESICLE	0.265679	HIP1R,SNX3,RAB35,FCHO2,ADRB2,VAMP8,TGOLN2,TMED9,SYT11	0.0422535	1
GOBP_T_CELL_DIFFERENTIATION	0.266552	CR1,PTPN22,EOMES,SOS2,FGL2,CDK6,TOX,CCR2,BCL3,JMJD6,B2M,CD80	0.0405405	1
GOBP_CELL_CYCLE_CHECKPOINT_SIGNALING	0.266809	ZWINT,CCNG1,WAC,RAD9A,LCMT1,PTPN11,BABAM2,TAOK3	0.0430108	1
GOBP_POSITIVE_REGULATION_OF_CATION_CHANNEL_ACTIVITY	0.267346	PINK1,STIM1,ADRB2,CCR2	0.05	1
GOBP_NEGATIVE_REGULATION_OF_KINASE_ACTIVITY	0.267995	CHORDC1,CORO1C,GADD45B,ADORA2A,SH3BP5,SPRY2,PTPN1,PTPN22,DNAJA1,LAX1	0.0414938	1
GOBP_REGULATION_OF_CELLULAR_LOCALIZATION	0.268307	ITGB2,REEP5,MCU,GZMB,NDEL1,SNX3,ADORA2A,RTN4,HSP90AA1,RANGAP1,RHOQ,SORBS1,RABGAP1L,PTPN1,ATP9A,UFM1,TXN,DNAJA1,PINK1,EPB41,DNAJB6,ADAM9,NPTN,ZDHHC5,SEC24A,RSC1A1,MDFIC,STX3,PTPN11,VAMP8,NDFIP2,ARIH2,NDUFAF2,SYT11,TTBK2	0.0366876	1
GOBP_RESPONSE_TO_ISCHEMIA	0.269204	PINK1,STUB1,CX3CR1	0.0545455	1
GOBP_INOSITOL_PHOSPHATE_METABOLIC_PROCESS	0.269204	NUDT4,PLEK,MTMR7	0.0545455	1
GOBP_ESTABLISHMENT_OF_PROTEIN_LOCALIZATION_TO_MEMBRANE	0.269438	ITGB2,GZMB,HSP90AA1,ZFAND2B,RILPL2,SRPRA,RAB3GAP2,RSC1A1,STX3,SYNE3,RN7SL1	0.0408922	1
GOBP_POSITIVE_REGULATION_OF_DEFENSE_RESPONSE_TO_VIRUS_BY_HOST	0.270295	HSP90AA1,PTPN22	0.0645161	1
GOBP_TYPE_B_PANCREATIC_CELL_DIFFERENTIATION	0.270295	RHEB,CDK6	0.0645161	1
GOBP_RESPONSE_TO_IRON_ION	0.270295	CPOX,B2M	0.0645161	1
GOBP_REGULATION_OF_MICROTUBULE_DEPOLYMERIZATION	0.270295	HDGFL3,TTBK2	0.0645161	1
GOBP_ACTIVATION_OF_PROTEIN_KINASE_B_ACTIVITY	0.270295	TXN,PINK1	0.0645161	1
GOBP_POSITIVE_REGULATION_OF_FILOPODIUM_ASSEMBLY	0.270295	RHOQ,NRP1	0.0645161	1
GOBP_RENAL_FILTRATION	0.270295	TBC1D8B,JCHAIN	0.0645161	1
GOBP_POSITIVE_REGULATION_OF_P38MAPK_CASCADE	0.270295	GADD45B,GADD45G	0.0645161	1
GOMF_ALDO_KETO_REDUCTASE_NADP_ACTIVITY	0.270295	AKR1E2,RDH11	0.0645161	1
GOMF_ACYLGLYCEROL_O_ACYLTRANSFERASE_ACTIVITY	0.270295	LPCAT4,GPAT4	0.0645161	1
GOMF_DNA_POLYMERASE_ACTIVITY	0.270295	REV1,PTGES3	0.0645161	1
GOBP_CELL_MORPHOGENESIS_INVOLVED_IN_DIFFERENTIATION	0.271549	CORO1C,XK,NDEL1,YWHAH,CDKL3,RTN4,NIN,HSP90AA1,AFG3L2,NRP1,RAPH1,OLFM1,CHRNB2,PDLIM5,RILPL2,CYFIP1,L1CAM,APLP2,NPTN,TRIOBP,SMURF1,MEGF9,PTPN11,DOCK5,TPRN,RAP2A,KIF13B	0.0372928	1
GOBP_POSITIVE_REGULATION_OF_INTRACELLULAR_SIGNAL_TRANSDUCTION	0.272077	RHOC,CD44,LRRK1,GADD45B,SERINC3,RTN4,HSP90AA1,GADD45G,SPRY2,WAC,RAD9A,SHOC2,PIK3AP1,NRP1,XCL2,FCGR2B,SLC20A1,PTPN1,PTPN22,TXN,PUM1,PINK1,SLC9A1,RHEB,RASGEF1A,ADAM9,NPTN,SOS2,ARL6IP5,UNC5CL,PTPN11,ADRB2,CX3CR1,NDFIP2,TAOK3,HIPK2,ADGRV1	0.0364892	1
GOBP_GENERATION_OF_NEURONS	0.272514	XK,LNX2,NDEL1,YWHAH,SNX3,AHI1,ADORA2A,LLPH,CDKL3,RTN4,NIN,HSP90AA1,AFG3L2,PPP2R5B,HDGFL3,NRP1,RAPH1,OLFM1,CHRNB2,PDLIM5,MAPKAPK5,RAB35,CYFIP1,L1CAM,APLP2,NPTN,EOMES,MANF,ZSWIM6,TRIOBP,LSM1,ATF5,SMURF1,DAGLB,CDK6,TOX,STX3,ARSB,PTPN11,S1PR5,GPRIN3,TPRN,RAP2A,CX3CR1,FRY,KIF13B,B2M,TAOK3,HIPK2,ADGRV1,FRYL,ROM1	0.035788	1
GOBP_RAS_PROTEIN_SIGNAL_TRANSDUCTION	0.273834	CYTH4,SPRY2,SHOC2,NRP1,MAPKAPK5,RAB35,RASGEF1A,CYFIP1,SOS2,DENND4C,RAP2A,DENND4A,ARHGEF12,GRB2	0.039548	1
GOBP_LEUKOCYTE_DEGRANULATION	0.274646	ITGB2,FCGR2B,CCR2,VAMP8	0.0493827	1
GOBP_LYMPHOCYTE_ACTIVATION	0.274731	CD44,CR1,ADORA2A,FCGR2B,TPD52,PTPN22,CHRNB2,HSPH1,KLRK1,ITGAL,EOMES,SOS2,CD160,FGL2,CDK6,TOX,PTPN11,CCR2,LAX1,BCL3,JMJD6,KIF13B,B2M,TIGIT,CD80,IGKC,IGHM,ULBP2,IGHV1-69,IGHV1-69,IGHV1-69D	0.0368609	1
GOBP_REGULATION_OF_PROTEIN_CONTAINING_COMPLEX_ASSEMBLY	0.275729	HIP1R,RHOC,PIEZO1,PLEK,HSP90AA1,PPP2R5B,MKKS,PINK1,TFIP11,CYFIP1,LCMT1,TRIOBP,TRAF3IP1,STUB1,PTPN11,GRB2	0.0389294	1
GOBP_POSITIVE_REGULATION_OF_RESPONSE_TO_BIOTIC_STIMULUS	0.276186	SH2D1A,HSP90AA1,PUM1,UBE2K,KLRK1,PLSCR1,CD160,NLRC5	0.0425532	1
GOBP_REGULATION_OF_ACTIN_FILAMENT_LENGTH	0.277149	HIP1R,DSTN,PLEK,MKKS,CYFIP1,TRIOBP,GRB2	0.0434783	1
GOBP_NEGATIVE_REGULATION_OF_LYMPHOCYTE_MEDIATED_IMMUNITY	0.278158	CR1,FCGR2B,SERPINB9	0.0535714	1
GOBP_REGULATION_OF_MITOTIC_SISTER_CHROMATID_SEGREGATION	0.278158	ZWINT,PTTG2,LCMT1	0.0535714	1
GOBP_PURINE_CONTAINING_COMPOUND_CATABOLIC_PROCESS	0.278158	NUDT4,ENPP4,NUDT7	0.0535714	1
GOMF_NUCLEAR_RECEPTOR_COACTIVATOR_ACTIVITY	0.278158	SFR1,BUD31,TACC1	0.0535714	1
GOMF_EXTRACELLULAR_MATRIX_BINDING	0.278158	ITGA2,ADAM9,SPOCK2	0.0535714	1
GOBP_REGULATION_OF_ANATOMICAL_STRUCTURE_MORPHOGENESIS	0.278405	ITGB2,RHOC,CORO1C,CD44,MCU,XK,SMURF2,NDEL1,YWHAH,AHI1,CDKL3,RTN4,NIN,SPRY2,RHOQ,NRP1,CHRNB2,PDLIM5,PINK1,EPB41,CYFIP1,STIM1,L1CAM,TRIOBP,CXCL10,CD160,SMURF1,BTBD7,DOCK5,CCR2,RAP2A,CX3CR1,SYNE3,KIF13B,HIPK2,SARS1	0.0364372	1
GOBP_FOREBRAIN_DEVELOPMENT	0.27987	NDEL1,RTN4,NIN,SLC38A2,ZDHHC16,NRP1,MKKS,CHRNB2,EOMES,ZSWIM6,ATF5,CDK6,TOX,B2M,TACC1	0.0390625	1
GOBP_MUSCLE_CELL_MIGRATION	0.280495	ITGA2,RPS6KB1,NRP1,S100A11,DOCK5	0.0462963	1
GOBP_ANTIGEN_PROCESSING_AND_PRESENTATION	0.280495	FCGR2B,RAB35,TAPBPL,FGL2,B2M	0.0462963	1
GOBP_REGULATION_OF_ACTIN_FILAMENT_BUNDLE_ASSEMBLY	0.280495	RHOC,PLEK,NRP1,MKKS,SLC9A1	0.0462963	1
GOBP_POSITIVE_REGULATION_OF_PEPTIDYL_SERINE_PHOSPHORYLATION	0.280495	CD44,HSP90AA1,SPRY2,TXN,PINK1	0.0462963	1
GOBP_REGULATION_OF_PATTERN_RECOGNITION_RECEPTOR_SIGNALING_PATHWAY	0.280495	RTN4,PTPN22,PUM1,ZDHHC5,WDFY1	0.0462963	1
GOBP_POSITIVE_REGULATION_OF_CELL_MORPHOGENESIS_INVOLVED_IN_DIFFERENTIATION	0.281979	CDKL3,NRP1,TRIOBP,DOCK5	0.0487805	1
GOBP_ASTROCYTE_DIFFERENTIATION	0.281979	ADORA2A,EOMES,CDK6,PTPN11	0.0487805	1
GOBP_NEGATIVE_REGULATION_OF_RESPONSE_TO_DNA_DAMAGE_STIMULUS	0.281979	CD44,PTTG1IP,TFIP11,TAF9	0.0487805	1
GOBP_PROTEIN_DEMETHYLATION	0.282562	FBXL19,JMJD6	0.0625	1
GOBP_GPI_ANCHOR_METABOLIC_PROCESS	0.282562	PIGF,PIGC	0.0625	1
GOBP_EPITHELIAL_STRUCTURE_MAINTENANCE	0.282562	ILDR1,SERPINA3	0.0625	1
GOBP_REGULATION_OF_ARP2_3_COMPLEX_MEDIATED_ACTIN_NUCLEATION	0.282562	HIP1R,CYFIP1	0.0625	1
GOBP_RESPONSE_TO_INTERFERON_BETA	0.282562	UBE2K,PLSCR1	0.0625	1
GOBP_PROSTANOID_BIOSYNTHETIC_PROCESS	0.282562	DAGLB,PTGES3	0.0625	1
GOBP_PHOSPHATIDYLINOSITOL_DEPHOSPHORYLATION	0.282562	INPPL1,MTMR7	0.0625	1
GOBP_POSITIVE_REGULATION_OF_UBIQUITIN_PROTEIN_TRANSFERASE_ACTIVITY	0.282562	PINK1,STUB1	0.0625	1
GOMF_SNORNA_BINDING	0.282562	NUDT4,NUDT7	0.0625	1
GOMF_TRANSLATION_INITIATION_FACTOR_BINDING	0.282562	EIF4EBP1,SYT11	0.0625	1
GOMF_ADENYLYLTRANSFERASE_ACTIVITY	0.282562	ZCCHC7,TENT5C	0.0625	1
GOBP_DEADENYLATION_DEPENDENT_DECAPPING_OF_NUCLEAR_TRANSCRIBED_MRNA	0.283522	LSM1	0.1	1
GOBP_MEMBRANE_RAFT_ASSEMBLY	0.283522	PACSIN2	0.1	1
GOBP_NK_T_CELL_DIFFERENTIATION	0.283522	TOX	0.1	1
GOBP_NEGATIVE_REGULATION_OF_T_CELL_MEDIATED_CYTOTOXICITY	0.283522	FCGR2B	0.1	1
GOBP_CD4_POSITIVE_CD25_POSITIVE_ALPHA_BETA_REGULATORY_T_CELL_DIFFERENTIATION	0.283522	TOX	0.1	1
GOBP_NATURAL_KILLER_CELL_MEDIATED_IMMUNE_RESPONSE_TO_TUMOR_CELL	0.283522	CD160	0.1	1
GOBP_REGULATION_OF_VASCULAR_ASSOCIATED_SMOOTH_MUSCLE_CONTRACTION	0.283522	DOCK5	0.1	1
GOBP_PHOSPHATIDYLETHANOLAMINE_BIOSYNTHETIC_PROCESS	0.283522	SELENOI	0.1	1
GOBP_RESPONSE_TO_GRAVITY	0.283522	CCNG1	0.1	1
GOBP_POSITIVE_REGULATION_OF_PLATELET_ACTIVATION	0.283522	PLEK	0.1	1
GOBP_PEROXISOME_FISSION	0.283522	PEX11G	0.1	1
GOBP_CRANIAL_NERVE_STRUCTURAL_ORGANIZATION	0.283522	NRP1	0.1	1
GOBP_FACIAL_NERVE_MORPHOGENESIS	0.283522	NRP1	0.1	1
GOBP_REGULATION_OF_RHODOPSIN_MEDIATED_SIGNALING_PATHWAY	0.283522	CAMKMT	0.1	1
GOBP_REGULATION_OF_COMPLEMENT_ACTIVATION_CLASSICAL_PATHWAY	0.283522	CR1	0.1	1
GOBP_RRNA_PSEUDOURIDINE_SYNTHESIS	0.283522	RPUSD1	0.1	1
GOBP_PROTECTION_FROM_NON_HOMOLOGOUS_END_JOINING_AT_TELOMERE	0.283522	TFIP11	0.1	1
GOBP_HISTONE_H2B_UBIQUITINATION	0.283522	WAC	0.1	1
GOBP_NATURAL_KILLER_CELL_CHEMOTAXIS	0.283522	KLRK1	0.1	1
GOBP_NETRIN_ACTIVATED_SIGNALING_PATHWAY	0.283522	UNC5CL	0.1	1
GOBP_CANNABINOID_SIGNALING_PATHWAY	0.283522	DAGLB	0.1	1
GOBP_REGULATION_OF_GOLGI_TO_PLASMA_MEMBRANE_PROTEIN_TRANSPORT	0.283522	RSC1A1	0.1	1
GOBP_ENUCLEATE_ERYTHROCYTE_DIFFERENTIATION	0.283522	MAEA	0.1	1
GOBP_REGULATION_OF_T_HELPER_1_CELL_DIFFERENTIATION	0.283522	CD80	0.1	1
GOBP_MESENDODERM_DEVELOPMENT	0.283522	EOMES	0.1	1
GOBP_NUCLEAR_PORE_COMPLEX_ASSEMBLY	0.283522	RTN4	0.1	1
GOBP_RESPONSE_TO_NITROSATIVE_STRESS	0.283522	DNAJA1	0.1	1
GOBP_VENTRICULAR_CARDIAC_MUSCLE_CELL_DEVELOPMENT	0.283522	FHL2	0.1	1
GOBP_REGULATION_OF_RESTING_MEMBRANE_POTENTIAL	0.283522	KCNK6	0.1	1
GOBP_REGULATION_OF_CILIUM_BEAT_FREQUENCY_INVOLVED_IN_CILIARY_MOTILITY	0.283522	MKKS	0.1	1
GOBP_REGULATION_OF_FC_RECEPTOR_MEDIATED_STIMULATORY_SIGNALING_PATHWAY	0.283522	PLSCR1	0.1	1
GOBP_GROWTH_HORMONE_RECEPTOR_SIGNALING_PATHWAY_VIA_JAK_STAT	0.283522	PTPN1	0.1	1
GOBP_POSITIVE_REGULATION_OF_CARDIAC_MUSCLE_CONTRACTION	0.283522	HSP90AA1	0.1	1
GOBP_ESTABLISHMENT_OF_BLOOD_BRAIN_BARRIER	0.283522	BPGM	0.1	1
GOBP_SYNAPTIC_VESICLE_BUDDING	0.283522	AP3S1	0.1	1
GOBP_NEGATIVE_REGULATION_OF_GLYCOGEN_METABOLIC_PROCESS	0.283522	ENPP1	0.1	1
GOBP_NUCLEAR_MRNA_SURVEILLANCE	0.283522	ZCCHC7	0.1	1
GOBP_MANGANESE_ION_TRANSMEMBRANE_TRANSPORT	0.283522	SLC39A8	0.1	1
GOBP_CELLULAR_TRIVALENT_INORGANIC_ANION_HOMEOSTASIS	0.283522	ENPP1	0.1	1
GOBP_POSITIVE_REGULATION_OF_PROTEIN_KINASE_C_SIGNALING	0.283522	ADGRV1	0.1	1
GOBP_HISTONE_H3_K27_TRIMETHYLATION	0.283522	H1-4	0.1	1
GOBP_POSITIVE_REGULATION_OF_MITOPHAGY_IN_RESPONSE_TO_MITOCHONDRIAL_DEPOLARIZATION	0.283522	PINK1	0.1	1
GOBP_DENDRITE_ARBORIZATION	0.283522	NRP1	0.1	1
GOBP_POSITIVE_REGULATION_OF_RIG_I_SIGNALING_PATHWAY	0.283522	PUM1	0.1	1
GOBP_REGULATION_OF_HISTONE_DEACETYLASE_ACTIVITY	0.283522	PINK1	0.1	1
GOBP_LEUKOTRIENE_D4_BIOSYNTHETIC_PROCESS	0.283522	GGT7	0.1	1
GOBP_POSITIVE_REGULATION_OF_ENDOPLASMIC_RETICULUM_STRESS_INDUCED_INTRINSIC_APOPTOTIC_SIGNALING_PATHWAY	0.283522	SERINC3	0.1	1
GOBP_REGULATION_OF_SERINE_TYPE_PEPTIDASE_ACTIVITY	0.283522	CR1	0.1	1
GOBP_PROTEIN_LOCALIZATION_TO_EARLY_ENDOSOME	0.283522	NRP1	0.1	1
GOBP_REGULATION_OF_MICROTUBULE_BINDING	0.283522	TTBK2	0.1	1
GOBP_POSITIVE_REGULATION_OF_RRNA_PROCESSING	0.283522	DIMT1	0.1	1
GOBP_POSITIVE_REGULATION_OF_ARP2_3_COMPLEX_MEDIATED_ACTIN_NUCLEATION	0.283522	CYFIP1	0.1	1
GOBP_REGULATION_OF_GLUCOCORTICOID_SECRETION	0.283522	PTPN11	0.1	1
GOBP_POSITIVE_REGULATION_OF_CYSTEINE_TYPE_ENDOPEPTIDASE_ACTIVITY_INVOLVED_IN_APOPTOTIC_SIGNALING_PATHWAY	0.283522	FAS	0.1	1
GOCC_RIBONUCLEASE_MRP_COMPLEX	0.283522	RMRP	0.1	1
GOCC_NUCLEAR_ENVELOPE_LUMEN	0.283522	CACYBP	0.1	1
GOCC_CAMP_DEPENDENT_PROTEIN_KINASE_COMPLEX	0.283522	PRKY	0.1	1
GOCC_NMS_COMPLEX	0.283522	ZWINT	0.1	1
GOCC_MHC_CLASS_I_PROTEIN_COMPLEX	0.283522	B2M	0.1	1
GOCC_SCHMIDT_LANTERMAN_INCISURE	0.283522	MARVELD2	0.1	1
GOCC_CONTRACTILE_RING	0.283522	MAEA	0.1	1
GOCC_IGG_IMMUNOGLOBULIN_COMPLEX	0.283522	IGKC	0.1	1
GOCC_CHOLINERGIC_SYNAPSE	0.283522	CHRNB2	0.1	1
GOCC_CENTRIOLAR_SUBDISTAL_APPENDAGE	0.283522	NIN	0.1	1
GOMF_SINGLE_STRANDED_DNA_ENDODEOXYRIBONUCLEASE_ACTIVITY	0.283522	EXOG	0.1	1
GOMF_TFIID_CLASS_TRANSCRIPTION_FACTOR_COMPLEX_BINDING	0.283522	ZNHIT6	0.1	1
GOMF_RNA_POLYMERASE_I_TRANSCRIPTION_REGULATORY_REGION_SEQUENCE_SPECIFIC_DNA_BINDING	0.283522	RRN3	0.1	1
GOMF_TUMOR_NECROSIS_FACTOR_RECEPTOR_ACTIVITY	0.283522	FAS	0.1	1
GOMF_IRON_ION_TRANSMEMBRANE_TRANSPORTER_ACTIVITY	0.283522	SLC39A8	0.1	1
GOMF_MANGANESE_ION_TRANSMEMBRANE_TRANSPORTER_ACTIVITY	0.283522	SLC39A8	0.1	1
GOMF_PROFILIN_BINDING	0.283522	RHOQ	0.1	1
GOMF_EUKARYOTIC_INITIATION_FACTOR_4E_BINDING	0.283522	EIF4EBP1	0.1	1
GOMF_PHOSPHATIDYLETHANOLAMINE_BINDING	0.283522	PLTP	0.1	1
GOMF_PHOSPHATIDYLINOSITOL_TRANSFER_ACTIVITY	0.283522	PLTP	0.1	1
GOMF_PYRIMIDINE_NUCLEOTIDE_SUGAR_TRANSMEMBRANE_TRANSPORTER_ACTIVITY	0.283522	SLC35B4	0.1	1
GOMF_HEME_TRANSMEMBRANE_TRANSPORTER_ACTIVITY	0.283522	FLVCR1	0.1	1
GOMF_FATTY_ACID_TRANSMEMBRANE_TRANSPORTER_ACTIVITY	0.283522	SLC27A4	0.1	1
GOMF_OXIDOREDUCTASE_ACTIVITY_ACTING_ON_THE_CH_CH_GROUP_OF_DONORS_OXYGEN_AS_ACCEPTOR	0.283522	CPOX	0.1	1
GOMF_CARBON_NITROGEN_LIGASE_ACTIVITY_WITH_GLUTAMINE_AS_AMIDO_N_DONOR	0.283522	ASNS	0.1	1
GOMF_CHLORIDE_CHANNEL_INHIBITOR_ACTIVITY	0.283522	VAMP8	0.1	1
GOMF_VERY_LONG_CHAIN_FATTY_ACID_COA_LIGASE_ACTIVITY	0.283522	SLC27A4	0.1	1
GOMF_PHOSPHATIDYLINOSITOL_TRISPHOSPHATE_PHOSPHATASE_ACTIVITY	0.283522	INPPL1	0.1	1
GOMF_K48_LINKED_POLYUBIQUITIN_MODIFICATION_DEPENDENT_PROTEIN_BINDING	0.283522	ZFAND2B	0.1	1
GOBP_POSITIVE_REGULATION_OF_PROTEIN_MODIFICATION_PROCESS	0.284221	UNC119,DBF4,CD44,PTTG1IP,LRRK1,SART3,HSP90AA1,ATG10,SPRY2,KANSL2,FAS,NRP1,NIBAN1,PTPN1,PTPN22,PIAS3,TXN,PINK1,UBE2K,CDK2AP1,ADAM9,NPTN,JDP2,FBXO33,RAB3GAP2,STUB1,PTPN11,DIPK2A,ADRB2,RAP2A,CX3CR1,NDFIP2,TAOK3,HIPK2,PRKAG1,CD80,CDK2AP1	0.0362745	1
GOBP_ANTIGEN_RECEPTOR_MEDIATED_SIGNALING_PATHWAY	0.284504	SH2D1A,FCGR2B,PTPN22,CD160,LAX1,IGKC,IGHM,IGHV1-69,IGHV1-69,IGHV1-69D	0.0408163	1
GOMF_TRANSCRIPTION_COACTIVATOR_ACTIVITY	0.285075	LPIN1,SUB1,LPIN2,SFR1,BUD31,SERTAD2,BCL3,RRP1B,HIPK2,TACC1,TAF9	0.040293	1
GOMF_MICROTUBULE_BINDING	0.285075	NDEL1,SKA2,NIN,HDGFL3,STIM1,KIFC3,TRAF3IP1,WHAMM,VAPB,KIF13B,TTBK2	0.040293	1
GOBP_MACROPHAGE_ACTIVATION	0.286846	ITGB2,FCGR2B,CX3CR1,JMJD6,SYT11	0.0458716	1
GOBP_GLIAL_CELL_MIGRATION	0.287139	RTN4,CCR2,CX3CR1	0.0526316	1
GOBP_INTERFERON_BETA_PRODUCTION	0.287139	HSP90AA1,PTPN11,RNF216	0.0526316	1
GOBP_POSITIVE_REGULATION_OF_DNA_BINDING	0.287139	ITGA2,TXN,HIPK2	0.0526316	1
GOBP_LEUKOCYTE_ADHESION_TO_VASCULAR_ENDOTHELIAL_CELL	0.287139	ITGB2,CX3CR1,SLC39A8	0.0526316	1
GOBP_T_CELL_APOPTOTIC_PROCESS	0.287139	FAS,PDCD1,BCL3	0.0526316	1
GOCC_GOLGI_ASSOCIATED_VESICLE_MEMBRANE	0.287139	RHOQ,DIPK2A,KDELR2	0.0526316	1
GOBP_VACUOLAR_TRANSPORT	0.287425	AP3S1,PINK1,TMEM50A,SMURF1,ARSB,ADRB2,NDFIP2	0.0429448	1
GOCC_CILIARY_BASAL_BODY	0.287425	AHI1,MKKS,RILPL2,RPGR,CDC14A,TRAF3IP1,TTBK2	0.0429448	1
GOCC_PROTEIN_KINASE_COMPLEX	0.288093	DBF4,CCNG1,PRKY,TBKBP1,CDK6,PRKAG1	0.0441176	1
GOBP_PROTEOLYSIS_INVOLVED_IN_PROTEIN_CATABOLIC_PROCESS	0.28832	GZMB,SMURF2,TMEM129,RNF130,WAC,RHBDD1,ZFAND2B,DNAJB2,UBXN4,ATF6,PINK1,UBE2K,FBXL19,FBXL2,RNF43,FBXO33,ANAPC10,SMURF1,STUB1,WWP1,RNF216,NDFIP2,ZFAND2A,HIPK2,ARIH2,PCNP,TAF9,MAEA,ELOC	0.0367554	1
GOCC_NUCLEAR_PROTEIN_CONTAINING_COMPLEX	0.288846	MXD1,ELL2,DBF4,DQX1,CCDC12,RANGAP1,PPIL2,KANSL2,WAC,RAD9A,MXI1,SFR1,CRCP,ATF6,E2F5,RHEB,TFIP11,CPSF4,INO80E,SAP30,TXNL4B,JDP2,XPOT,ZCCHC7,ANAPC10,ATF5,BUD31,CDK6,LSM8,ING1,EIF5A2,BABAM2,REPIN1,SYNE3,MAF,TXNL4A,BRD9,GRB2,SAP18,HIPK2,PTGES3,COPS9,TAF9,ELOC,FANCF,PAGR1	0.0357698	1
GOCC_BASAL_PART_OF_CELL	0.289025	CD44,SLC41A1,ITGA2,HSP90AA1,MARVELD2,SLC9A1,EPB41,PIANP,ALPK2,ENPP1,SLC39A8	0.040146	1
GOBP_POSITIVE_REGULATION_OF_SIGNALING	0.289231	HIP1R,RHOC,CD44,HOMER1,MCU,LRRK1,GADD45B,ITGA2,SERINC3,SMURF2,ADORA2A,RTN4,UBE2O,HSP90AA1,GADD45G,SPRY2,ILDR1,WAC,PPP2R5B,FAS,RAD9A,SHOC2,SORBS1,PIK3AP1,NRP1,XCL2,FCGR2B,ATF6,SLC20A1,PTPN1,PTPN22,TXN,PUM1,PINK1,SLC9A1,RHEB,OCIAD2,UBE2K,RASGEF1A,CYFIP1,ADAM9,IL10RA,NPTN,ZDHHC5,SOS2,ARL6IP5,STX3,PELO,UNC5CL,PTPN11,ADRB2,CCR2,VAMP8,CX3CR1,NDFIP2,TAOK3,HIPK2,ADGRV1,WDFY1,NLRC5,CD80,PAGR1	0.0352673	1
GOBP_ENDODERM_DEVELOPMENT	0.289341	ITGB2,EOMES,PELO,GRB2	0.0481928	1
GOBP_POSITIVE_REGULATION_OF_CELLULAR_COMPONENT_ORGANIZATION	0.28988	HIP1R,RHOC,CORO1C,PFDN2,MCU,PIEZO1,GZMB,ITGA2,DSTN,NDEL1,SNX3,AHI1,PLEK,CDKL3,NIN,HSP90AA1,RHOQ,PPP2R5B,NRP1,PINK1,MAPKAPK5,CYFIP1,INO80E,L1CAM,ADAM9,NPTN,RESF1,SMURF1,RAB3GAP2,STUB1,TOX,ARSB,ADRB2,WHAMM,EIF5A2,TMED9,GRB2,B2M	0.0361217	1
GOMF_TRANSCRIPTION_COREPRESSOR_ACTIVITY	0.290418	SFMBT1,FHL2,SAP30,SPEN,KMT5A,BCL3,SAP18,HIPK2	0.0418848	1
GOMF_GTPASE_ACTIVITY	0.291942	RHOC,RHOQ,RAB40C,ARL8A,RGS16,RHEB,RAB35,RAB19,SRPRA,ARL4D,RAP2A,RGS3,RAB18	0.0392749	1
GOBP_POSITIVE_REGULATION_OF_LEUKOCYTE_CELL_CELL_ADHESION	0.292992	ITGB2,CD44,CR1,PTPN22,HSPH1,KLRK1,CD160,PTPN11,CCR2,B2M,CD80	0.04	1
GOBP_FC_RECEPTOR_MEDIATED_STIMULATORY_SIGNALING_PATHWAY	0.29481	FCGR2B,PLSCR1	0.0606061	1
GOBP_ACETYL_COA_METABOLIC_PROCESS	0.29481	DLAT,NUDT7	0.0606061	1
GOBP_PROTEIN_PALMITOYLATION	0.29481	ZDHHC16,ZDHHC5	0.0606061	1
GOBP_REGULATION_OF_VASCULAR_ENDOTHELIAL_GROWTH_FACTOR_RECEPTOR_SIGNALING_PATHWAY	0.29481	NRP1,PTPN1	0.0606061	1
GOBP_NEURON_DEATH_IN_RESPONSE_TO_OXIDATIVE_STRESS	0.29481	PINK1,ARL6IP5	0.0606061	1
GOBP_PEPTIDE_CATABOLIC_PROCESS	0.29481	GGT7,CPQ	0.0606061	1
GOBP_POSITIVE_REGULATION_OF_SYNAPTIC_TRANSMISSION_GLUTAMATERGIC	0.29481	ADORA2A,CCR2	0.0606061	1
GOBP_MICROTUBULE_ORGANIZING_CENTER_LOCALIZATION	0.29481	NDEL1,NIN	0.0606061	1
GOBP_NEGATIVE_REGULATION_OF_PROTEIN_LOCALIZATION_TO_MEMBRANE	0.29481	RHOQ,RSC1A1	0.0606061	1
GOMF_EPIDERMAL_GROWTH_FACTOR_RECEPTOR_BINDING	0.29481	PLSCR1,GRB2	0.0606061	1
GOMF_RNA_POLYMERASE_ACTIVITY	0.29481	CRCP,RMRP	0.0606061	1
GOBP_ENDODERM_FORMATION	0.296142	ITGB2,EOMES,GRB2	0.0517241	1
GOBP_IRON_ION_TRANSPORT	0.296142	SLC39A8,B2M,FLVCR1	0.0517241	1
GOBP_MEMBRANE_PROTEIN_PROTEOLYSIS	0.296142	AFG3L2,RHBDD1,ADAM9	0.0517241	1
GOBP_P38MAPK_CASCADE	0.296142	GADD45B,GADD45G,PTPN22	0.0517241	1
GOBP_NEGATIVE_REGULATION_OF_ENDOCYTOSIS	0.296142	UNC119,PACSIN2,SYT11	0.0517241	1
GOBP_PIGMENT_BIOSYNTHETIC_PROCESS	0.296142	PGRMC1,CPOX,FLVCR1	0.0517241	1
GOCC_PHOSPHATASE_COMPLEX	0.296142	PPP2R5B,SHOC2,PPP2R2D	0.0517241	1
GOBP_MONOAMINE_TRANSPORT	0.296729	ADORA2A,CHRNB2,PINK1,SYT11	0.047619	1
GOBP_NEGATIVE_REGULATION_OF_BINDING	0.297789	DNAJB2,ADAM15,TFIP11,STUB1,ADRB2,B2M,TTBK2	0.0424242	1
GOBP_REGULATION_OF_BMP_SIGNALING_PATHWAY	0.299623	SMURF2,UBE2O,SMURF1,PELO,HIPK2	0.045045	1
GOBP_SUBSTRATE_ADHESION_DEPENDENT_CELL_SPREADING	0.299623	CORO1C,NRP1,TRIOBP,MEGF9,DOCK5	0.045045	1
GOBP_STRESS_FIBER_ASSEMBLY	0.299623	RHOC,SORBS1,NRP1,MKKS,SLC9A1	0.045045	1
GOBP_POSITIVE_REGULATION_OF_PLASMA_MEMBRANE_BOUNDED_CELL_PROJECTION_ASSEMBLY	0.299623	NDEL1,HSP90AA1,RHOQ,NRP1,CYFIP1	0.045045	1
GOBP_REGULATION_OF_ACTIN_FILAMENT_ORGANIZATION	0.300969	HIP1R,RHOC,DSTN,PLEK,NRP1,MKKS,SLC9A1,CYFIP1,TRIOBP,WHAMM,GRB2	0.0397112	1
GOBP_IMMUNE_RESPONSE_REGULATING_CELL_SURFACE_RECEPTOR_SIGNALING_PATHWAY	0.302833	SH2D1A,CR1,FCGR2B,PTPN22,KLRK1,PLSCR1,CD160,LAX1,IGKC,IGHM,IGHV1-69,IGHV1-69,IGHV1-69D	0.0389222	1
GOBP_REGULATION_OF_SMALL_GTPASE_MEDIATED_SIGNAL_TRANSDUCTION	0.304048	CYTH4,SPRY2,SHOC2,NRP1,RASGEF1A,SOS2,ARHGAP21,RALGAPA2,DENND4C,RAP1GAP2,DENND4A,ARHGEF12	0.0392157	1
GOBP_EXOCYTIC_PROCESS	0.30414	PLEK,STX11,STX3,VAMP8	0.0470588	1
GOCC_INTRINSIC_COMPONENT_OF_ORGANELLE_MEMBRANE	0.30461	MCU,SLC35B4,RTN4,ELOVL7,AFG3L2,RHBDD1,DNAJB2,TMEM163,ATF6,PINK1,RAB35,TMEM43,STIM1,MAN1C1,B2M,PEX11G	0.0380952	1
GOBP_NADH_DEHYDROGENASE_COMPLEX_ASSEMBLY	0.305161	NDUFB3,NDUFS5,NDUFAF2	0.0508475	1
GOBP_ACTIN_FILAMENT_DEPOLYMERIZATION	0.305161	DSTN,PLEK,TRIOBP	0.0508475	1
GOBP_REGULATION_OF_PROTEIN_IMPORT_INTO_NUCLEUS	0.305161	HSP90AA1,UFM1,MDFIC	0.0508475	1
GOBP_ACTIN_NUCLEATION	0.305161	HIP1R,CYFIP1,WHAMM	0.0508475	1
GOCC_AZUROPHIL_GRANULE_MEMBRANE	0.305161	ARL8A,CKAP4,VAMP8	0.0508475	1
GOBP_ORGANELLE_DISASSEMBLY	0.305224	ATG4D,UFM1,LRBA,PINK1,ATG12,PELO	0.0431655	1
GOCC_PHAGOCYTIC_VESICLE	0.305224	SNX3,ATG12,ZDHHC5,VAMP8,B2M,SYT11	0.0431655	1
GOBP_ENDOSOMAL_TRANSPORT	0.30553	CORO1C,SNX3,UBE2O,ATP9A,TMEM50A,VPS29,RAB35,EEA1,SGSM2,TMED9	0.04	1
GOMF_ACYLTRANSFERASE_ACTIVITY	0.30553	DLAT,ELOVL7,ZDHHC16,LPCAT4,GGT7,GPAT4,ZDHHC5,ABHD4,SPTSSA,TAF9	0.04	1
GOBP_POSITIVE_REGULATION_OF_UBIQUITIN_DEPENDENT_PROTEIN_CATABOLIC_PROCESS	0.306046	DNAJB2,SMURF1,STUB1,ZFAND2A,ARIH2	0.0446429	1
GOBP_NEGATIVE_REGULATION_OF_CELL_DEATH	0.307009	HIP1R,GRK5,CD44,FHL2,PTTG1IP,AHI1,ADORA2A,CCNG1,RPS6KB1,UBE2O,SPRY2,GRINA,RRN3,PCDHGC4,FAS,NRP1,RHBDD1,PDCD1,PTPN1,UFM1,TXN,DNAJA1,PINK1,SLC9A1,DNAJB6,ASNS,YBX3,ATF5,TXNDC5,DIPK2A,SERPINB9,BABAM2,CX3CR1,BCL3,HIPK2,TAF9,MAEA	0.0358875	1
GOBP_RNA_POLYMERASE_I_PREINITIATION_COMPLEX_ASSEMBLY	0.307023	RRN3	0.0909091	1
GOBP_COLUMNAR_CUBOIDAL_EPITHELIAL_CELL_MATURATION	0.307023	GPAT4	0.0909091	1
GOBP_HISTAMINE_PRODUCTION_INVOLVED_IN_INFLAMMATORY_RESPONSE	0.307023	VAMP8	0.0909091	1
GOBP_ACETYL_COA_BIOSYNTHETIC_PROCESS_FROM_PYRUVATE	0.307023	DLAT	0.0909091	1
GOBP_REGULATION_OF_TRANSLATIONAL_TERMINATION	0.307023	EIF5A2	0.0909091	1
GOBP_ARGININE_CATABOLIC_PROCESS	0.307023	FAH	0.0909091	1
GOBP_TRYPTOPHAN_METABOLIC_PROCESS	0.307023	AFMID	0.0909091	1
GOBP_GLUTATHIONE_CATABOLIC_PROCESS	0.307023	GGT7	0.0909091	1
GOBP_NEGATIVE_REGULATION_OF_CHOLESTEROL_STORAGE	0.307023	TTC39B	0.0909091	1
GOBP_PROLINE_TRANSPORT	0.307023	SLC38A2	0.0909091	1
GOBP_AMINO_ACID_BETAINE_TRANSPORT	0.307023	SLC38A2	0.0909091	1
GOBP_HEME_TRANSPORT	0.307023	FLVCR1	0.0909091	1
GOBP_TRIGEMINAL_NERVE_DEVELOPMENT	0.307023	NRP1	0.0909091	1
GOBP_NEGATIVE_REGULATION_OF_MYELINATION	0.307023	LPIN1	0.0909091	1
GOBP_REGULATION_OF_GLUCOCORTICOID_METABOLIC_PROCESS	0.307023	STUB1	0.0909091	1
GOBP_NEGATIVE_REGULATION_OF_RESPONSE_TO_FOOD	0.307023	MKKS	0.0909091	1
GOBP_RIBOSOME_DISASSEMBLY	0.307023	PELO	0.0909091	1
GOBP_LEPTIN_MEDIATED_SIGNALING_PATHWAY	0.307023	MKKS	0.0909091	1
GOBP_IRON_IMPORT_INTO_CELL	0.307023	SLC39A8	0.0909091	1
GOBP_NEGATIVE_REGULATION_OF_PROTEIN_SUMOYLATION	0.307023	PIAS3	0.0909091	1
GOBP_REGULATION_OF_CELL_CELL_ADHESION_MEDIATED_BY_INTEGRIN	0.307023	PIEZO1	0.0909091	1
GOBP_NUCLEOSIDE_BISPHOSPHATE_CATABOLIC_PROCESS	0.307023	NUDT7	0.0909091	1
GOBP_PROLINE_TRANSMEMBRANE_TRANSPORT	0.307023	SLC38A2	0.0909091	1
GOBP_ENDOTHELIAL_CELL_ACTIVATION	0.307023	CXCL10	0.0909091	1
GOBP_ERROR_PRONE_TRANSLESION_SYNTHESIS	0.307023	REV1	0.0909091	1
GOBP_PLASMA_MEMBRANE_RAFT_ORGANIZATION	0.307023	PACSIN2	0.0909091	1
GOBP_POSITIVE_REGULATION_OF_CELL_SIZE	0.307023	HSP90AA1	0.0909091	1
GOBP_NEGATIVE_REGULATION_OF_MEMBRANE_POTENTIAL	0.307023	ARL6IP5	0.0909091	1
GOBP_PROTOPORPHYRINOGEN_IX_METABOLIC_PROCESS	0.307023	CPOX	0.0909091	1
GOBP_GDP_METABOLIC_PROCESS	0.307023	TJP2	0.0909091	1
GOBP_BRANCHING_MORPHOGENESIS_OF_A_NERVE	0.307023	RTN4	0.0909091	1
GOBP_REGULATION_OF_NK_T_CELL_ACTIVATION	0.307023	HSPH1	0.0909091	1
GOBP_POSITIVE_REGULATION_OF_MITOCHONDRIAL_CALCIUM_ION_CONCENTRATION	0.307023	MCU	0.0909091	1
GOBP_MAINTENANCE_OF_ORGANELLE_LOCATION	0.307023	ARHGAP21	0.0909091	1
GOBP_BERGMANN_GLIAL_CELL_DIFFERENTIATION	0.307023	PTPN11	0.0909091	1
GOBP_REGULATION_OF_GASTRIC_ACID_SECRETION	0.307023	HIP1R	0.0909091	1
GOBP_RETINA_VASCULATURE_MORPHOGENESIS_IN_CAMERA_TYPE_EYE	0.307023	NRP1	0.0909091	1
GOBP_KYNURENINE_METABOLIC_PROCESS	0.307023	AFMID	0.0909091	1
GOBP_COMMISSURAL_NEURON_AXON_GUIDANCE	0.307023	NRP1	0.0909091	1
GOBP_CELLULAR_RESPONSE_TO_EPINEPHRINE_STIMULUS	0.307023	SLC9A1	0.0909091	1
GOBP_PROTEIN_LOCALIZATION_TO_CELL_CORTEX	0.307023	EPB41	0.0909091	1
GOBP_REGULATION_OF_PROTEIN_DEUBIQUITINATION	0.307023	SART3	0.0909091	1
GOBP_SYNAPSE_PRUNING	0.307023	CX3CR1	0.0909091	1
GOBP_REGULATION_OF_CELLULAR_RESPONSE_TO_OSMOTIC_STRESS	0.307023	YBX3	0.0909091	1
GOBP_REGULATION_OF_DOSAGE_COMPENSATION_BY_INACTIVATION_OF_X_CHROMOSOME	0.307023	KANSL2	0.0909091	1
GOBP_REGULATION_OF_CYTOPLASMIC_TRANSLATIONAL_ELONGATION	0.307023	CPEB2	0.0909091	1
GOBP_REGULATION_OF_DNA_DEMETHYLATION	0.307023	TOX	0.0909091	1
GOBP_REGULATION_OF_PROTEIN_LIPIDATION	0.307023	RAB3GAP2	0.0909091	1
GOBP_REGULATION_OF_PERK_MEDIATED_UNFOLDED_PROTEIN_RESPONSE	0.307023	PTPN1	0.0909091	1
GOBP_POSITIVE_REGULATION_OF_TRANSCRIPTION_FROM_RNA_POLYMERASE_II_PROMOTER_IN_RESPONSE_TO_ENDOPLASMIC_RETICULUM_STRESS	0.307023	ATF6	0.0909091	1
GOBP_REGULATION_OF_PEPTIDYL_CYSTEINE_S_NITROSYLATION	0.307023	TXN	0.0909091	1
GOBP_REGULATION_OF_RECEPTOR_CATABOLIC_PROCESS	0.307023	PTPN1	0.0909091	1
GOCC_SEMAPHORIN_RECEPTOR_COMPLEX	0.307023	NRP1	0.0909091	1
GOCC_PALMITOYLTRANSFERASE_COMPLEX	0.307023	SPTSSA	0.0909091	1
GOCC_U6_SNRNP	0.307023	LSM8	0.0909091	1
GOCC_GOLGI_TRANSPORT_COMPLEX	0.307023	COG3	0.0909091	1
GOCC_BETA_CATENIN_DESTRUCTION_COMPLEX	0.307023	CACYBP	0.0909091	1
GOCC_MICROTUBULE_ORGANIZING_CENTER_ATTACHMENT_SITE	0.307023	SYNE3	0.0909091	1
GOCC_ZYMOGEN_GRANULE_MEMBRANE	0.307023	STX3	0.0909091	1
GOCC_NSL_COMPLEX	0.307023	KANSL2	0.0909091	1
GOMF_ADENYL_NUCLEOTIDE_EXCHANGE_FACTOR_ACTIVITY	0.307023	HSPH1	0.0909091	1
GOMF_GLUCOSE_BINDING	0.307023	PYGL	0.0909091	1
GOMF_IGG_BINDING	0.307023	FCGR2B	0.0909091	1
GOMF_BILE_ACID_BINDING	0.307023	PYGL	0.0909091	1
GOMF_ACETYLCHOLINE_BINDING	0.307023	CHRNB2	0.0909091	1
GOMF_PROTEIN_KINASE_B_BINDING	0.307023	PINK1	0.0909091	1
GOMF_LEUCINE_ZIPPER_DOMAIN_BINDING	0.307023	JDP2	0.0909091	1
GOMF_PROTEIN_DISULFIDE_REDUCTASE_NAD_P_ACTIVITY	0.307023	TXN	0.0909091	1
GOMF_NUCLEOSIDE_TRIPHOSPHATE_DIPHOSPHATASE_ACTIVITY	0.307023	ENPP1	0.0909091	1
GOMF_ARACHIDONATE_COA_LIGASE_ACTIVITY	0.307023	SLC27A4	0.0909091	1
GOMF_PHOSPHATIDYLINOSITOL_3_5_BISPHOSPHATE_3_PHOSPHATASE_ACTIVITY	0.307023	MTMR7	0.0909091	1
GOMF_SUMO_LIGASE_ACTIVITY	0.307023	PIAS3	0.0909091	1
GOMF_OLIGOPEPTIDE_BINDING	0.307023	GSS	0.0909091	1
GOBP_SALIVARY_GLAND_DEVELOPMENT	0.307028	NRP1,BTBD7	0.0588235	1
GOBP_CEREBRAL_CORTEX_RADIALLY_ORIENTED_CELL_MIGRATION	0.307028	NDEL1,RTN4	0.0588235	1
GOBP_POSITIVE_REGULATION_OF_INTERLEUKIN_2_PRODUCTION	0.307028	CCR2,CD80	0.0588235	1
GOBP_REGULATION_OF_CELLULAR_AMINE_METABOLIC_PROCESS	0.307028	ITGB2,CHRNB2	0.0588235	1
GOBP_VESICLE_CARGO_LOADING	0.307028	AP3S1,SEC24A	0.0588235	1
GOBP_DENDRITIC_CELL_MIGRATION	0.307028	CCR2,CCR5	0.0588235	1
GOBP_CELL_DEATH_IN_RESPONSE_TO_HYDROGEN_PEROXIDE	0.307028	TXN,PINK1	0.0588235	1
GOBP_VESICLE_TARGETING_TO_FROM_OR_WITHIN_GOLGI	0.307028	ARFGAP3,TMED9	0.0588235	1
GOBP_REGULATION_OF_SUPEROXIDE_METABOLIC_PROCESS	0.307028	ITGB2,PON3	0.0588235	1
GOBP_NEGATIVE_REGULATION_OF_PROTEIN_LOCALIZATION_TO_NUCLEUS	0.307028	UFM1,MDFIC	0.0588235	1
GOMF_CYCLIN_BINDING	0.307028	CDK6,MDFIC	0.0588235	1
GOMF_ADP_BINDING	0.307028	CHORDC1,PRKAG1	0.0588235	1
GOMF_PHOSPHATIDYLINOSITOL_PHOSPHATE_PHOSPHATASE_ACTIVITY	0.307028	INPPL1,MTMR7	0.0588235	1
GOBP_CELLULAR_METAL_ION_HOMEOSTASIS	0.307874	MCU,SLC41A1,XK,GRINA,AFG3L2,SLC9A1,STIM1,NPTN,FRRS1,TSPOAP1,CXCL10,CCR2,SLC39A8,VAPB,FLVCR1,CCR5	0.0380048	1
GOCC_EARLY_ENDOSOME	0.307874	PACSIN2,SNX3,AP3S1,NRP1,TMEM163,RABGAP1L,PTPN1,ATP9A,PTP4A2,VPS29,MON2,EEA1,ADRB2,VAMP8,B2M,WDFY1	0.0380048	1
GOMF_ANTIGEN_BINDING	0.308232	TAPBPL,JCHAIN,IGKC,IGHM,IGHV1-69,IGHV1-69,IGHV1-69D	0.0419162	1
GOBP_POSITIVE_REGULATION_OF_CYTOSKELETON_ORGANIZATION	0.309662	RHOC,PFDN2,DSTN,PLEK,NRP1,CYFIP1,WHAMM,GRB2	0.0410256	1
GOBP_PROTEIN_LOCALIZATION_TO_ORGANELLE	0.309701	PTTG1IP,GZMB,PACSIN2,RTN4,KIAA0753,HSP90AA1,AKAP11,RANGAP1,NRP1,ZFAND2B,UFM1,TXN,DNAJA1,PINK1,DNAJB6,RAB35,SRPRA,IL10RA,ZDHHC5,FAM53C,COG3,SMURF1,RAB3GAP2,MDFIC,ING1,BCL3,ZFAND2A,ARIH2,SYT11,ROM1,KDELR2,TTBK2,RN7SL1	0.0360656	1
GOBP_ENDOPLASMIC_RETICULUM_TO_GOLGI_VESICLE_MEDIATED_TRANSPORT	0.310975	COG3,SEC24A,WHAMM,VAPB,TMED9,KDELR2	0.0428571	1
GOBP_REGULATION_OF_G_PROTEIN_COUPLED_RECEPTOR_SIGNALING_PATHWAY	0.310975	GRK5,PLEK,RGS16,ADRB2,RGS3,CAMKMT	0.0428571	1
GOBP_DENDRITE_MORPHOGENESIS	0.310975	YWHAH,CDKL3,NRP1,CHRNB2,PDLIM5,RAP2A	0.0428571	1
GOCC_T_CELL_RECEPTOR_COMPLEX	0.310975	TRGV11,TRGV11,TRGV11,TRGV11,TRAV5,TRAV18	0.0428571	1
GOBP_LENS_DEVELOPMENT_IN_CAMERA_TYPE_EYE	0.311572	SPRY2,CRYBG3,MAF,HIPK2	0.0465116	1
GOBP_UBIQUITIN_DEPENDENT_ERAD_PATHWAY	0.311572	TMEM129,DNAJB2,UBXN4,STUB1	0.0465116	1
GOBP_ENDOCYTIC_RECYCLING	0.311572	SNX3,ATP9A,VPS29,RAB35	0.0465116	1
GOMF_PHOSPHATIDYLINOSITOL_4_5_BISPHOSPHATE_BINDING	0.311572	HIP1R,SLC9A1,RAB35,FCHO2	0.0465116	1
GOMF_SIGNALING_ADAPTOR_ACTIVITY	0.311572	HOMER1,SORBS1,PTPN11,GRB2	0.0465116	1
GOBP_SMOOTH_MUSCLE_CONTRACTION	0.312489	ITGA2,MKKS,CHRNB2,DOCK5,ADRB2	0.0442478	1
GOBP_REGULATION_OF_DEFENSE_RESPONSE	0.313432	SH2D1A,ITGA2,CR1,ADORA2A,HSP90AA1,PIK3AP1,FCGR2B,PTPN1,PTPN22,UBE2K,KLRK1,PLSCR1,ATG12,TRAF3IP1,CD160,DAGLB,METRNL,FGL2,PTPN11,RNF216,SERPINB9,CCR2,VAMP8,SYT11,NLRC5	0.0366032	1
GOBP_CELLULAR_RESPONSE_TO_ABIOTIC_STIMULUS	0.313835	PIEZO1,ITGA2,SLC38A2,FAS,RAD9A,RHBDD1,SLC9A1,YBX3,BABAM2,GRB2,RDH11,CAMKMT,COPS9	0.0385757	1
GOBP_NUCLEAR_ENVELOPE_ORGANIZATION	0.314191	NDEL1,LPIN1,TMEM43	0.05	1
GOBP_MACROPHAGE_MIGRATION	0.314191	CCR2,CX3CR1,CKLF	0.05	1
GOMF_OXIDOREDUCTASE_ACTIVITY_ACTING_ON_A_SULFUR_GROUP_OF_DONORS	0.314191	TXN,TMX4,TXNDC5	0.05	1
GOBP_CELL_RECOGNITION	0.314602	RTN4,NRP1,NPTN,JMJD6,IGKC,IGHM,IGHV1-69,IGHV1-69,IGHV1-69D	0.0401786	1
GOBP_PROTEIN_POLYMERIZATION	0.317091	HIP1R,NDEL1,NIN,HSP90AA1,HDGFL3,MKKS,PINK1,UBE2K,CYFIP1,TRIOBP,GRB2	0.0391459	1
GOBP_TRANSPORT_ALONG_MICROTUBULE	0.318745	NDEL1,AP3S1,ARL8A,RPGR,TRAF3IP1,ARHGAP21,BORCS7	0.0414201	1
GOBP_NEGATIVE_REGULATION_OF_HEMOPOIESIS	0.31895	CR1,FCGR2B,PIAS3,FGL2,CDK6	0.0438596	1
GOBP_VERY_LONG_CHAIN_FATTY_ACID_METABOLIC_PROCESS	0.319203	ELOVL7,SLC27A4	0.0571429	1
GOBP_HISTONE_MONOUBIQUITINATION	0.319203	WAC,BABAM2	0.0571429	1
GOBP_PROTEIN_KINASE_A_SIGNALING	0.319203	ADRB2,ADGRV1	0.0571429	1
GOBP_REGULATION_OF_INTRACELLULAR_ESTROGEN_RECEPTOR_SIGNALING_PATHWAY	0.319203	UFM1,PAGR1	0.0571429	1
GOBP_MAINTENANCE_OF_BLOOD_BRAIN_BARRIER	0.319203	TJP2,CLDN12	0.0571429	1
GOBP_HEMATOPOIETIC_STEM_CELL_PROLIFERATION	0.319203	SART3,ARIH2	0.0571429	1
GOCC_ENDOPLASMIC_RETICULUM_EXIT_SITE	0.319203	SEC24A,VAPB	0.0571429	1
GOBP_REGULATION_OF_B_CELL_ACTIVATION	0.319385	CR1,FCGR2B,CHRNB2,IGKC,IGHM,IGHV1-69,IGHV1-69,IGHV1-69D	0.0406091	1
GOBP_NUCLEUS_ORGANIZATION	0.322529	NDEL1,RTN4,LPIN1,RRN3,TMEM43,HIPK2	0.0422535	1
GOBP_RECEPTOR_METABOLIC_PROCESS	0.323227	PTPN1,RNF43,SMURF1	0.0491803	1
GOBP_ICOSANOID_BIOSYNTHETIC_PROCESS	0.323227	GGT7,DAGLB,PTGES3	0.0491803	1
GOBP_REGULATION_OF_MITOCHONDRIAL_MEMBRANE_PERMEABILITY	0.323227	HIP1R,GZMB,SLC9A1	0.0491803	1
GOBP_REGULATION_OF_PROTEIN_DEACETYLATION	0.323227	PINK1,JDP2,FRY	0.0491803	1
GOMF_BASAL_TRANSCRIPTION_MACHINERY_BINDING	0.323227	LLPH,WAC,ZNHIT6	0.0491803	1
GOBP_ENERGY_RESERVE_METABOLIC_PROCESS	0.32648	PYGL,SORBS1,ENPP1,PTGES3	0.0454545	1
GOBP_IRON_ION_HOMEOSTASIS	0.32648	FRRS1,SLC39A8,B2M,FLVCR1	0.0454545	1
GOBP_ORGANELLE_TRANSPORT_ALONG_MICROTUBULE	0.32648	NDEL1,AP3S1,ARHGAP21,BORCS7	0.0454545	1
GOMF_HYDROLASE_ACTIVITY_ACTING_ON_ACID_ANHYDRIDES	0.327811	RHOC,DQX1,NUDT4,ADPRM,HSP90AA1,ENPP4,RHOQ,AFG3L2,RAB40C,ARL8A,RGS16,ATP9A,RHEB,RAB35,RAB19,PLPP5,NUDT7,SRPRA,ARL4D,NUDT22,ENPP1,ATP10D,RAP2A,VWA8,RGS3,KIF13B,RAB18	0.0361446	1
GOMF_TRANSFERASE_ACTIVITY_TRANSFERRING_ONE_CARBON_GROUPS	0.328282	AS3MT,PCMT1,DIMT1,LCMT1,METTL18,KMT5A,VCPKMT,METTL7A,CAMKMT	0.0396476	1
GOBP_PRO_B_CELL_DIFFERENTIATION	0.329754	SOS2	0.0833333	1
GOBP_NEGATIVE_REGULATION_OF_ACUTE_INFLAMMATORY_RESPONSE	0.329754	FCGR2B	0.0833333	1
GOBP_WNT_SIGNALING_PATHWAY_INVOLVED_IN_HEART_DEVELOPMENT	0.329754	ALPK2	0.0833333	1
GOBP_HYPOTONIC_RESPONSE	0.329754	ITGA2	0.0833333	1
GOBP_ER_OVERLOAD_RESPONSE	0.329754	ATG10	0.0833333	1
GOBP_POSITIVE_REGULATION_OF_GLUTAMATE_SECRETION	0.329754	ADORA2A	0.0833333	1
GOBP_TONIC_SMOOTH_MUSCLE_CONTRACTION	0.329754	MKKS	0.0833333	1
GOBP_MUSCLE_ATROPHY	0.329754	RPS6KB1	0.0833333	1
GOBP_NUCLEOTIDE_SUGAR_TRANSMEMBRANE_TRANSPORT	0.329754	SLC35B4	0.0833333	1
GOBP_PHENOL_CONTAINING_COMPOUND_CATABOLIC_PROCESS	0.329754	FAH	0.0833333	1
GOBP_LATERAL_VENTRICLE_DEVELOPMENT	0.329754	CDK6	0.0833333	1
GOBP_THALAMUS_DEVELOPMENT	0.329754	CHRNB2	0.0833333	1
GOBP_HYPOTHALAMUS_CELL_DIFFERENTIATION	0.329754	NRP1	0.0833333	1
GOBP_NEGATIVE_REGULATION_OF_VASCULAR_ENDOTHELIAL_GROWTH_FACTOR_RECEPTOR_SIGNALING_PATHWAY	0.329754	PTPN1	0.0833333	1
GOBP_NEGATIVE_REGULATION_OF_PROTEIN_AUTOPHOSPHORYLATION	0.329754	ENPP1	0.0833333	1
GOBP_REGULATION_OF_NATURAL_KILLER_CELL_PROLIFERATION	0.329754	PTPN22	0.0833333	1
GOBP_POSITIVE_REGULATION_OF_INTRACELLULAR_STEROID_HORMONE_RECEPTOR_SIGNALING_PATHWAY	0.329754	PAGR1	0.0833333	1
GOBP_POSITIVE_REGULATION_OF_PROTEIN_SUMOYLATION	0.329754	PIAS3	0.0833333	1
GOBP_FATTY_ACID_BETA_OXIDATION_USING_ACYL_COA_OXIDASE	0.329754	DECR2	0.0833333	1
GOBP_NEGATIVE_REGULATION_OF_CELL_ADHESION_MEDIATED_BY_INTEGRIN	0.329754	PTPN11	0.0833333	1
GOBP_EARLY_ENDOSOME_TO_GOLGI_TRANSPORT	0.329754	TMED9	0.0833333	1
GOBP_HISTONE_H4_K20_METHYLATION	0.329754	KMT5A	0.0833333	1
GOBP_POSITIVE_REGULATION_OF_RENAL_SODIUM_EXCRETION	0.329754	ADORA2A	0.0833333	1
GOBP_GLUCOCORTICOID_SECRETION	0.329754	PTPN11	0.0833333	1
GOBP_CELLULAR_RESPONSE_TO_INCREASED_OXYGEN_LEVELS	0.329754	FAS	0.0833333	1
GOBP_NEGATIVE_REGULATION_OF_MULTICELLULAR_ORGANISM_GROWTH	0.329754	ADRB2	0.0833333	1
GOBP_DEDIFFERENTIATION	0.329754	CDK6	0.0833333	1
GOBP_NEGATIVE_REGULATION_OF_NEUROTRANSMITTER_SECRETION	0.329754	SYT11	0.0833333	1
GOBP_REGULATION_OF_LIGASE_ACTIVITY	0.329754	TFIP11	0.0833333	1
GOBP_PREPULSE_INHIBITION	0.329754	ADORA2A	0.0833333	1
GOBP_GOLGI_LUMEN_ACIDIFICATION	0.329754	SLC9A7	0.0833333	1
GOBP_CELLULAR_RESPONSE_TO_COLD	0.329754	SLC9A1	0.0833333	1
GOBP_THROMBIN_ACTIVATED_RECEPTOR_SIGNALING_PATHWAY	0.329754	PLEK	0.0833333	1
GOBP_RESPONSE_TO_PARATHYROID_HORMONE	0.329754	ITGA2	0.0833333	1
GOBP_CELLULAR_RESPONSE_TO_ELECTRICAL_STIMULUS	0.329754	SLC9A1	0.0833333	1
GOBP_NEPHRIC_DUCT_MORPHOGENESIS	0.329754	AHI1	0.0833333	1
GOBP_NEGATIVE_REGULATION_OF_TRIGLYCERIDE_METABOLIC_PROCESS	0.329754	LPIN1	0.0833333	1
GOBP_POSITIVE_REGULATION_OF_DNA_METHYLATION_DEPENDENT_HETEROCHROMATIN_FORMATION	0.329754	RESF1	0.0833333	1
GOBP_SELF_PROTEOLYSIS	0.329754	ADGRV1	0.0833333	1
GOBP_MODIFICATION_OF_POSTSYNAPTIC_STRUCTURE	0.329754	CYFIP1	0.0833333	1
GOBP_REGULATION_OF_PRESYNAPTIC_CYTOSOLIC_CALCIUM_ION_CONCENTRATION	0.329754	TSPOAP1	0.0833333	1
GOBP_REGULATION_OF_DEACETYLASE_ACTIVITY	0.329754	PINK1	0.0833333	1
GOBP_NEGATIVE_REGULATION_OF_LONG_TERM_SYNAPTIC_POTENTIATION	0.329754	CX3CR1	0.0833333	1
GOBP_LEUKOTRIENE_D4_METABOLIC_PROCESS	0.329754	GGT7	0.0833333	1
GOBP_RESPONSE_TO_L_GLUTAMATE	0.329754	TAF9	0.0833333	1
GOBP_REGULATION_OF_AXON_GUIDANCE	0.329754	NRP1	0.0833333	1
GOBP_EXTRAEMBRYONIC_MEMBRANE_DEVELOPMENT	0.329754	DNAJB6	0.0833333	1
GOBP_POSITIVE_REGULATION_OF_TELOMERE_MAINTENANCE_IN_RESPONSE_TO_DNA_DAMAGE	0.329754	INO80E	0.0833333	1
GOBP_REGULATION_OF_LYMPHOID_PROGENITOR_CELL_DIFFERENTIATION	0.329754	SOS2	0.0833333	1
GOCC_GOLGI_TRANS_CISTERNA	0.329754	YIPF1	0.0833333	1
GOCC_OUTER_KINETOCHORE	0.329754	SKA2	0.0833333	1
GOCC_SCAR_COMPLEX	0.329754	CYFIP1	0.0833333	1
GOCC_ANCHORED_COMPONENT_OF_SYNAPTIC_VESICLE_MEMBRANE	0.329754	RAB35	0.0833333	1
GOCC_RPAP3_R2TP_PREFOLDIN_LIKE_COMPLEX	0.329754	PFDN2	0.0833333	1
GOMF_RNA_POLYMERASE_III_GENERAL_TRANSCRIPTION_INITIATION_FACTOR_ACTIVITY	0.329754	SNAPC5	0.0833333	1
GOMF_ALDITOL_NADPPLUS_1_OXIDOREDUCTASE_ACTIVITY	0.329754	AKR1E2	0.0833333	1
GOMF_RIBONUCLEASE_P_ACTIVITY	0.329754	RPPH1	0.0833333	1
GOMF_COMPLEMENT_RECEPTOR_ACTIVITY	0.329754	CR1	0.0833333	1
GOMF_GTPASE_INHIBITOR_ACTIVITY	0.329754	CPEB2	0.0833333	1
GOMF_NEUROTROPHIN_RECEPTOR_BINDING	0.329754	GRB2	0.0833333	1
GOMF_NUCLEOTIDE_SUGAR_TRANSMEMBRANE_TRANSPORTER_ACTIVITY	0.329754	SLC35B4	0.0833333	1
GOMF_HIGH_DENSITY_LIPOPROTEIN_PARTICLE_BINDING	0.329754	PLTP	0.0833333	1
GOMF_ADENYLATE_CYCLASE_BINDING	0.329754	ADRB2	0.0833333	1
GOMF_SEMAPHORIN_RECEPTOR_ACTIVITY	0.329754	NRP1	0.0833333	1
GOMF_INOSITOL_TRISPHOSPHATE_PHOSPHATASE_ACTIVITY	0.329754	INPPL1	0.0833333	1
GOMF_HISTONE_METHYLTRANSFERASE_BINDING	0.329754	RESF1	0.0833333	1
GOCC_SECRETORY_GRANULE_MEMBRANE	0.331089	ITGB2,CD44,PGRMC1,CR1,ENPP4,ARL8A,ITGAL,APLP2,STX3,CKAP4,VAMP8,RAB18	0.0383387	1
GOBP_ANTIGEN_PROCESSING_AND_PRESENTATION_OF_PEPTIDE_OR_POLYSACCHARIDE_ANTIGEN_VIA_MHC_CLASS_II	0.331327	FCGR2B,B2M	0.0555556	1
GOBP_POSITIVE_REGULATION_OF_PHOSPHATASE_ACTIVITY	0.331327	ITGA2,PLEK	0.0555556	1
GOBP_POSITIVE_REGULATION_OF_ADENYLATE_CYCLASE_ACTIVITY	0.331327	STIM1,ADRB2	0.0555556	1
GOBP_SPLEEN_DEVELOPMENT	0.331327	BCL3,FLVCR1	0.0555556	1
GOBP_NEGATIVE_REGULATION_OF_B_CELL_ACTIVATION	0.331327	CR1,FCGR2B	0.0555556	1
GOBP_HEAD_MORPHOGENESIS	0.331327	PTPN11,FLVCR1	0.0555556	1
GOBP_LENS_FIBER_CELL_DIFFERENTIATION	0.331327	SPRY2,MAF	0.0555556	1
GOBP_PROTEIN_KINASE_C_SIGNALING	0.331327	PLEK,ADGRV1	0.0555556	1
GOBP_REGULATION_OF_GLYCOGEN_METABOLIC_PROCESS	0.331327	SORBS1,ENPP1	0.0555556	1
GOBP_MITOCHONDRIAL_OUTER_MEMBRANE_PERMEABILIZATION	0.331327	HIP1R,GZMB	0.0555556	1
GOCC_AGGRESOME	0.331327	RANGAP1,ZBTB14	0.0555556	1
GOCC_SPINDLE_MIDZONE	0.331327	UNC119,ARL8A	0.0555556	1
GOMF_ACTININ_BINDING	0.331327	ADORA2A,PDLIM5	0.0555556	1
GOBP_BIOLOGICAL_PROCESS_INVOLVED_IN_INTERACTION_WITH_SYMBIONT	0.331918	SAP30,FBXL2,EEA1,CX3CR1,RRP1B	0.0431034	1
GOBP_NEGATIVE_REGULATION_OF_ADAPTIVE_IMMUNE_RESPONSE	0.332264	CR1,FCGR2B,CD160	0.0483871	1
GOBP_POSITIVE_REGULATION_OF_ACTIN_FILAMENT_BUNDLE_ASSEMBLY	0.332264	RHOC,PLEK,NRP1	0.0483871	1
GOMF_LYSINE_N_METHYLTRANSFERASE_ACTIVITY	0.332264	KMT5A,VCPKMT,CAMKMT	0.0483871	1
GOMF_MODIFICATION_DEPENDENT_PROTEIN_BINDING	0.334626	ZFAND2B,DNAJB2,PWWP2A,ING1,BABAM2,BRD9,JMJD7	0.0406977	1
GOBP_REGULATION_OF_BINDING	0.336909	HIP1R,ITGA2,NRP1,DNAJB2,ADAM15,TXN,EPB41,TFIP11,STUB1,ADRB2,BCL3,B2M,HIPK2,TTBK2	0.0376344	1
GOCC_NUCLEAR_ENVELOPE	0.337661	GRK5,CACYBP,NDEL1,RTN4,LPIN1,RANGAP1,DNAJB2,UBXN4,ATF6,TMEM43,RNF43,XPOT,TMX4,RAP1GAP2,EIF5A2,SYNE3,TXNL4A,EI24	0.0368852	1
GOBP_HUMORAL_IMMUNE_RESPONSE	0.33891	SH2D1A,CR1,PDCD1,FCGR2B,CXCL10,BCL3,JCHAIN,IGKC,IGHM,IGHV1-69,IGHV1-69,IGHV1-69D	0.0380952	1
GOBP_REGULATION_OF_REGULATED_SECRETORY_PATHWAY	0.339969	ITGB2,ADORA2A,FCGR2B,CCR2,VAMP8,SYT11	0.0413793	1
GOBP_REGULATION_OF_RESPONSE_TO_EXTERNAL_STIMULUS	0.340226	SH2D1A,MCU,ITGA2,CR1,NDEL1,ADORA2A,HSP90AA1,ENPP4,PIK3AP1,NRP1,XCL2,FCGR2B,MKKS,PTPN1,PTPN22,PUM1,UBE2K,KLRK1,PLSCR1,ATG12,TRAF3IP1,CXCL10,CD160,DAGLB,METRNL,FGL2,STX3,PTPN11,RNF216,SERPINB9,CCR2,VAMP8,CX3CR1,SYT11,CAMKMT,NLRC5	0.0353982	1
GOBP_NEGATIVE_REGULATION_OF_BMP_SIGNALING_PATHWAY	0.341296	SMURF2,SMURF1,HIPK2	0.047619	1
GOBP_POSITIVE_REGULATION_OF_TYPE_I_INTERFERON_PRODUCTION	0.341296	HSP90AA1,PTPN22,PTPN11	0.047619	1
GOBP_INTERLEUKIN_2_PRODUCTION	0.341296	CR1,CCR2,CD80	0.047619	1
GOBP_INTRINSIC_APOPTOTIC_SIGNALING_PATHWAY_IN_RESPONSE_TO_ENDOPLASMIC_RETICULUM_STRESS	0.341296	SERINC3,GRINA,PTPN1	0.047619	1
GOBP_REGULATION_OF_MEMBRANE_LIPID_DISTRIBUTION	0.341296	ATP9A,PLSCR1,ATP10D	0.047619	1
GOCC_CLATHRIN_COATED_ENDOCYTIC_VESICLE	0.341432	RAB35,ADRB2,VAMP8,TGOLN2	0.0444444	1
GOMF_PHOSPHORIC_DIESTER_HYDROLASE_ACTIVITY	0.341432	ADPRM,GDE1,ENPP1,CCR5	0.0444444	1
GOMF_KINASE_BINDING	0.342043	ITGB2,RHOC,GRK5,PLEK,NIN,HSP90AA1,SPRY2,FAS,TJP2,RAD9A,NRP1,PTPN1,PTPN22,LRBA,PDLIM5,PINK1,RHEB,MAPKAPK5,LDHB,ADAM9,CD160,ATF5,STUB1,PTPN11,LAX1,GRB2,KIF13B,PRKAG1	0.0358056	1
GOBP_REGULATION_OF_CHEMOTAXIS	0.342071	MCU,ITGA2,NRP1,XCL2,KLRK1,CXCL10,STX3,CCR2,CX3CR1	0.0391304	1
GOBP_NEUTROPHIL_MEDIATED_IMMUNITY	0.343388	ITGB2,VAMP8	0.0540541	1
GOBP_EXCRETION	0.343388	ADORA2A,CHRNB2	0.0540541	1
GOBP_OLFACTORY_LOBE_DEVELOPMENT	0.343388	EOMES,ATF5	0.0540541	1
GOBP_NEGATIVE_REGULATION_OF_PROTEASOMAL_UBIQUITIN_DEPENDENT_PROTEIN_CATABOLIC_PROCESS	0.343388	WAC,TAF9	0.0540541	1
GOBP_DNA_DEALKYLATION	0.343388	EOMES,TOX	0.0540541	1
GOBP_ENTEROENDOCRINE_CELL_DIFFERENTIATION	0.343388	RHEB,CDK6	0.0540541	1
GOBP_POSITIVE_REGULATION_OF_DENDRITIC_SPINE_DEVELOPMENT	0.343388	LLPH,MAPKAPK5	0.0540541	1
GOBP_NEGATIVE_REGULATION_OF_LYMPHOCYTE_APOPTOTIC_PROCESS	0.343388	PDCD1,BCL3	0.0540541	1
GOBP_ESTABLISHMENT_OF_PROTEIN_LOCALIZATION_TO_MITOCHONDRIAL_MEMBRANE	0.343388	GZMB,HSP90AA1	0.0540541	1
GOCC_PHAGOPHORE_ASSEMBLY_SITE	0.343388	ATG16L1,ATG12	0.0540541	1
GOCC_TRANS_GOLGI_NETWORK_TRANSPORT_VESICLE	0.343388	TGOLN2,TMED9	0.0540541	1
GOBP_NEGATIVE_REGULATION_OF_CELL_CELL_ADHESION	0.343925	CR1,ADORA2A,FCGR2B,PTPN22,FGL2,LAX1,TIGIT,CD80	0.039604	1
GOBP_AXON_DEVELOPMENT	0.343962	XK,NDEL1,CDKL3,RTN4,NIN,HSP90AA1,AFG3L2,NRP1,RAPH1,OLFM1,CHRNB2,CYFIP1,L1CAM,APLP2,NPTN,SMURF1,PTPN11,KIF13B	0.0367347	1
GOBP_PHOSPHOLIPID_BIOSYNTHETIC_PROCESS	0.344242	LPIN1,PIGF,PIGC,LPCAT4,GPAT4,PLSCR1,INPPL1,MTMR7,ABHD4,SELENOI	0.03861	1
GOBP_CELL_CELL_ADHESION	0.344858	ITGB2,CD44,PIEZO1,ITGA2,CR1,PLEK,ADORA2A,PCDHGC4,TJP2,FCGR2B,PTPN22,S100A11,PDLIM5,DNAJB6,HSPH1,KLRK1,ITGAL,L1CAM,ADAM9,KIFC3,NPTN,CD160,CERCAM,FGL2,PTPN11,CLDN12,CCR2,LAX1,CX3CR1,SLC39A8,B2M,ADGRV1,TIGIT,CD80	0.0354167	1
GOMF_CHROMATIN_DNA_BINDING	0.344932	EOMES,TOX,H1-4,REPIN1,CTCFL	0.0423729	1
GOBP_PALLIUM_DEVELOPMENT	0.345275	NDEL1,RTN4,SLC38A2,MKKS,EOMES,CDK6,TACC1	0.0402299	1
GOMF_G_PROTEIN_COUPLED_RECEPTOR_BINDING	0.345753	HOMER1,ADORA2A,XCL2,DNAJA1,RNF43,CXCL10,STUB1,CCR2,CX3CR1,CKLF,ARHGEF12	0.0381944	1
GOMF_CHANNEL_REGULATOR_ACTIVITY	0.345806	YWHAH,PIAS3,STIM1,RSC1A1,ADRB2,VAMP8	0.0410959	1
GOCC_LAMELLIPODIUM	0.348866	CORO1C,CD44,PIEZO1,RAPH1,SLC9A1,CYFIP1,INPPL1,STX3	0.0394089	1
GOBP_NEGATIVE_REGULATION_OF_CYSTEINE_TYPE_ENDOPEPTIDASE_ACTIVITY	0.348916	CD44,ADORA2A,DNAJB6,SERPINB9	0.043956	1
GOCC_AZUROPHIL_GRANULE_LUMEN	0.348916	TXNDC5,ARSB,CPPED1,SERPINA3	0.043956	1
GOCC_CATALYTIC_COMPLEX	0.348948	DLAT,CAPNS1,DBF4,CACYBP,SMURF2,P4HA1,CCNG1,RANGAP1,PPIL2,KANSL2,AFG3L2,PPP2R5B,SHOC2,CRCP,NDUFB3,ATG16L1,ASB1,PIGC,NDUFS5,TFIP11,LDHB,INO80E,FBXL19,SAP30,MPHOSPH6,IDH3A,FBXL2,ZSWIM6,ATG12,FBXO33,DCAF10,PRKY,EEA1,ANAPC10,TBKBP1,BUD31,STUB1,YPEL5,CDK6,WWP1,PPP2R2D,SPTSSA,ING1,BABAM2,ZFAND2A,BRD9,SAP18,MRPS36,ARIH2,PRKAG1,PTGES3,TAF9,MAEA,ELOC,RMRP,PAGR1,RPPH1	0.0346505	1
GOBP_POSITIVE_REGULATION_OF_DEPHOSPHORYLATION	0.350319	ITGA2,PLEK,PINK1	0.046875	1
GOBP_ANTIGEN_PROCESSING_AND_PRESENTATION_OF_PEPTIDE_ANTIGEN	0.350319	FCGR2B,TAPBPL,B2M	0.046875	1
GOBP_POSITIVE_REGULATION_OF_VIRAL_PROCESS	0.350319	ATG12,MDFIC,VAPB	0.046875	1
GOBP_POSITIVE_CHEMOTAXIS	0.350319	ITGA2,NRP1,CXCL10	0.046875	1
GOMF_PHOSPHOLIPID_TRANSPORTER_ACTIVITY	0.350319	PLEKHA8,PLTP,PLSCR1	0.046875	1
GOBP_NEGATIVE_REGULATION_OF_CELL_CYCLE_PROCESS	0.350709	ZWINT,CCNG1,PTTG2,WAC,PPP2R5B,RAD9A,LCMT1,RBL2,ATF5,PTPN11,BABAM2,TAOK3	0.0377358	1
GOBP_PROTEIN_DEPOLYMERIZATION	0.351453	DSTN,PLEK,HDGFL3,TRIOBP,TTBK2	0.0420168	1
GOMF_PROTEIN_TYROSINE_KINASE_BINDING	0.351453	HSP90AA1,TJP2,PTPN1,PTPN11,GRB2	0.0420168	1
GOBP_NEGATIVE_REGULATION_OF_PROTEIN_CONTAINING_COMPLEX_ASSEMBLY	0.351652	HIP1R,MKKS,TFIP11,LCMT1,TRIOBP,TRAF3IP1	0.0408163	1
GOBP_HISTAMINE_SECRETION	0.351741	VAMP8	0.0769231	1
GOBP_DIET_INDUCED_THERMOGENESIS	0.351741	ADRB2	0.0769231	1
GOBP_CYTOPLASMIC_TRANSLATIONAL_ELONGATION	0.351741	CPEB2	0.0769231	1
GOBP_COMPLEMENT_RECEPTOR_MEDIATED_SIGNALING_PATHWAY	0.351741	CR1	0.0769231	1
GOBP_HYPERSENSITIVITY	0.351741	FCGR2B	0.0769231	1
GOBP_RENAL_SODIUM_ION_TRANSPORT	0.351741	PON3	0.0769231	1
GOBP_DETECTION_OF_CALCIUM_ION	0.351741	STIM1	0.0769231	1
GOBP_INDOLALKYLAMINE_METABOLIC_PROCESS	0.351741	AFMID	0.0769231	1
GOBP_OUTER_MITOCHONDRIAL_MEMBRANE_ORGANIZATION	0.351741	HSP90AA1	0.0769231	1
GOBP_NUCLEOSIDE_TRIPHOSPHATE_CATABOLIC_PROCESS	0.351741	ENPP1	0.0769231	1
GOBP_NEGATIVE_REGULATION_OF_PLATELET_DERIVED_GROWTH_FACTOR_RECEPTOR_SIGNALING_PATHWAY	0.351741	PTPN12	0.0769231	1
GOBP_NEGATIVE_REGULATION_OF_CELL_MORPHOGENESIS_INVOLVED_IN_DIFFERENTIATION	0.351741	CORO1C	0.0769231	1
GOBP_BRANCHED_CHAIN_AMINO_ACID_TRANSPORT	0.351741	SLC25A44	0.0769231	1
GOBP_PEPTIDYL_HISTIDINE_MODIFICATION	0.351741	METTL18	0.0769231	1
GOBP_CEREBELLAR_GRANULAR_LAYER_DEVELOPMENT	0.351741	TTBK2	0.0769231	1
GOBP_OLFACTORY_BULB_INTERNEURON_DIFFERENTIATION	0.351741	ATF5	0.0769231	1
GOBP_TELENCEPHALON_REGIONALIZATION	0.351741	EOMES	0.0769231	1
GOBP_FATTY_ACID_ELONGATION	0.351741	ELOVL7	0.0769231	1
GOBP_REGULATION_OF_CELLULAR_PROTEIN_METABOLIC_PROCESS	0.351741	APLP2	0.0769231	1
GOBP_REGULATION_OF_CELL_PROJECTION_SIZE	0.351741	XK	0.0769231	1
GOBP_REGULATION_OF_NATURAL_KILLER_CELL_DIFFERENTIATION	0.351741	TOX	0.0769231	1
GOBP_REGULATION_OF_NUCLEAR_CELL_CYCLE_DNA_REPLICATION	0.351741	DBF4	0.0769231	1
GOBP_NEGATIVE_REGULATION_OF_CATECHOLAMINE_SECRETION	0.351741	SYT11	0.0769231	1
GOBP_MITOCHONDRIAL_PROTEIN_PROCESSING	0.351741	AFG3L2	0.0769231	1
GOBP_MAINTENANCE_OF_PROTEIN_LOCALIZATION_IN_ENDOPLASMIC_RETICULUM	0.351741	KDELR2	0.0769231	1
GOBP_G_PROTEIN_COUPLED_PURINERGIC_RECEPTOR_SIGNALING_PATHWAY	0.351741	ADORA2A	0.0769231	1
GOBP_POSITIVE_REGULATION_OF_URINE_VOLUME	0.351741	ADORA2A	0.0769231	1
GOBP_ATRIOVENTRICULAR_CANAL_DEVELOPMENT	0.351741	PTPN11	0.0769231	1
GOBP_FAT_SOLUBLE_VITAMIN_BIOSYNTHETIC_PROCESS	0.351741	PLTP	0.0769231	1
GOBP_SKIN_MORPHOGENESIS	0.351741	ITGA2	0.0769231	1
GOBP_NEGATIVE_REGULATION_OF_COMPLEMENT_ACTIVATION	0.351741	CR1	0.0769231	1
GOBP_REGULATION_OF_ENDOSOME_SIZE	0.351741	BORCS7	0.0769231	1
GOBP_NK_T_CELL_ACTIVATION	0.351741	HSPH1	0.0769231	1
GOBP_BRANCHING_INVOLVED_IN_LABYRINTHINE_LAYER_MORPHOGENESIS	0.351741	GRB2	0.0769231	1
GOBP_BLOOD_VESSEL_ENDOTHELIAL_CELL_DIFFERENTIATION	0.351741	NRP1	0.0769231	1
GOBP_REGULATION_OF_NUCLEOTIDE_BINDING_OLIGOMERIZATION_DOMAIN_CONTAINING_SIGNALING_PATHWAY	0.351741	PTPN22	0.0769231	1
GOBP_LEUKOCYTE_AGGREGATION	0.351741	CD44	0.0769231	1
GOBP_ECTODERMAL_PLACODE_DEVELOPMENT	0.351741	NRP1	0.0769231	1
GOBP_MOTOR_NEURON_MIGRATION	0.351741	NRP1	0.0769231	1
GOBP_PROTEIN_LOCALIZATION_TO_NON_MOTILE_CILIUM	0.351741	ROM1	0.0769231	1
GOBP_XENOPHAGY	0.351741	ATG16L1	0.0769231	1
GOBP_TRANS_SYNAPTIC_SIGNALING_MODULATING_SYNAPTIC_TRANSMISSION	0.351741	NPTN	0.0769231	1
GOBP_REGULATION_OF_MITOPHAGY	0.351741	PINK1	0.0769231	1
GOBP_POSITIVE_REGULATION_OF_CELLULAR_RESPIRATION	0.351741	PINK1	0.0769231	1
GOBP_NEGATIVE_REGULATION_OF_MUSCLE_TISSUE_DEVELOPMENT	0.351741	YBX3	0.0769231	1
GOBP_POSITIVE_REGULATION_OF_TUMOR_NECROSIS_FACTOR_MEDIATED_SIGNALING_PATHWAY	0.351741	UBE2K	0.0769231	1
GOBP_REGULATION_OF_INTESTINAL_ABSORPTION	0.351741	EPB41	0.0769231	1
GOBP_NEGATIVE_REGULATION_OF_AMYLOID_FIBRIL_FORMATION	0.351741	PFDN2	0.0769231	1
GOCC_COPI_VESICLE_COAT	0.351741	DIPK2A	0.0769231	1
GOCC_RNA_CAP_BINDING_COMPLEX	0.351741	CYFIP1	0.0769231	1
GOCC_MKS_COMPLEX	0.351741	AHI1	0.0769231	1
GOCC_COMPACT_MYELIN	0.351741	MARVELD2	0.0769231	1
GOCC_CYTOLYTIC_GRANULE	0.351741	GZMB	0.0769231	1
GOCC_POSTSYNAPTIC_CYTOSOL	0.351741	HOMER1	0.0769231	1
GOCC_SUMO_LIGASE_COMPLEX	0.351741	RANGAP1	0.0769231	1
[truncated: 8,562 more rows]

## Sheet: Negative.memory.B6.only
module.name	p.val	overlapping.genes	module.overlapping.ratio	adj.p
GOBP_LYMPHOCYTE_ACTIVATION	7.91184e-07	ICOSLG,TCF7,SMARCB1,TGFB1,CD79A,PHB2,IL27RA,CTNNB1,TNFAIP8L2,SLAMF1,SLC25A5,SDC4,CD40,VAMP2,STAT5B,ZFP36L1,MYH9,CBLB,LMBR1L,GPS2,HLA-DOA,BAG6,CD74,CD5,KAT5,GPAM,SMARCC2,ADAM8,HDAC4,CD55,APBB1IP,ABL1,PAG1,IL6R,RPS6,CTPS1,RHOH,ACTB,CD19,IL21R,IL4R,MSN,TGFBR2,FANCD2,LY6D,RIPOR2,SOCS5,HLA-DMB,HLA-DMA,BANK1,CCR7,DOCK10,DCAF1,CLCF1,CCR6,SH3KBP1,BST2,THEMIS,WDFY4,CD8A,TP53,FCRL1,IMPDH2,TNFRSF13C,DUSP22,…	0.0844233	0.00699485
GOBP_CYTOPLASMIC_TRANSLATION	1.5754e-06	RPL13,RACK1,RPS27A,DRG2,UNK,PABPC1,EIF3H,RPS3A,RPS6,RPL6,RPL28,RPS4X,RPL4,EIF3L,DPH5,RPS2,RPS8,EIF4B,RPL18,RPS17,RPS15,RPL35,RPLP1	0.142857	0.00699485
GOBP_REGULATION_OF_IMMUNE_SYSTEM_PROCESS	1.98699e-06	TRIM25,ACVR1B,ICOSLG,TCF7,SMARCB1,RARG,TGFB1,CD79A,CALR,PHB2,IL27RA,FCER2,PSMB4,CTNNB1,TNFAIP8L2,SLAMF1,ARNT,SDC4,CD40,MAPK9,STAT5B,ZFP36L1,MAP3K1,FYB1,CBLB,PARP9,GPS2,HLA-DOA,STING1,BAG6,LTA,CD74,CD5,BANF1,KAT5,GPAM,SMARCC2,ADAM8,STAT1,ING5,CD55,ABL1,POLR3F,RBCK1,PAG1,IL6R,CASP6,ECM1,PDE4B,LRP8,RHOH,ACTB,CD19,IL4R,TRIM5,TRIM21,MSN,FAM3A,CMTM3,ETS1,LDLR,TGFBR2,SLC8B1,FANCD2,CD226,PARP14,GPSM3,RIP…	0.0722259	0.00699485
GOBP_T_CELL_ACTIVATION	4.50517e-06	ICOSLG,TCF7,SMARCB1,IL27RA,CTNNB1,TNFAIP8L2,SLAMF1,SDC4,STAT5B,ZFP36L1,MYH9,CBLB,LMBR1L,HLA-DOA,CD74,CD5,KAT5,GPAM,SMARCC2,ADAM8,CD55,APBB1IP,ABL1,PAG1,IL6R,RPS6,CTPS1,RHOH,ACTB,IL4R,MSN,TGFBR2,FANCD2,RIPOR2,SOCS5,HLA-DMB,HLA-DMA,CCR7,CCR6,THEMIS,WDFY4,CD8A,TP53,TNFRSF13C,DUSP22,IL1RL2,HLA-DQB1,TRBC2,TRBC1,HLA-DMB	0.0910747	0.0118948
GOBP_NCRNA_METABOLIC_PROCESS	7.08787e-06	ZNF512B,SMARCB1,SND1,TGFB1,THG1L,MACROH2A1,MRM1,SLFN12,DALRD3,TRMT11,QRSL1,PUS10,PES1,PRORP,WARS1,NSUN2,INTS9,POP1,ZC3H7B,SREBF2,PARN,ELP2,LARS1,RBFA,TCOF1,TRUB1,PA2G4,FARSB,EPRS1,IARS2,XRN2,NFKB1,POLR1E,RPS6,NOL9,NCOR2,DDX47,FRG1,ETS1,INTS7,BCDIN3D,VARS2,SUV39H1,GTF3C3,METTL8,RPS8,PUSL1,ELP6,DDX49,TP53,RRP1,RPS17,RPS15,CDK7,RPL35	0.086478	0.014971
GOCC_CELL_SUBSTRATE_JUNCTION	1.44956e-05	GNA12,IL16,CALR,CTNNB1,SDC4,G3BP1,EPB41L2,GDI2,EVL,PABPC1,MYH9,ACTR3,CSRP1,APBB1IP,RPS3A,SDCBP,ARPC3,ACTB,RPL6,MSN,RPS4X,RPL4,CLASP2,AKAP12,LAP3,SH3KBP1,GIT2,RPS2,PLAUR,RPS8,EZR,CNN3,TNS1,RRAS2,CFL1,PCBP2,RPL18,RPS17,RPS15,PPIA,RPLP1	0.0942529	0.0255147
GOMF_TRANSCRIPTION_COREGULATOR_ACTIVITY	1.99932e-05	TRIM25,WDR77,SMARCB1,SND1,CTNNB1,MED16,MED24,ARRB1,MED23,CNOT2,BTG2,HDAC7,RIOX2,PARP9,GPS2,HDAC3,TLE4,KAT5,PA2G4,SMARCC2,NAB2,PIAS2,ABL1,HELZ2,HDAC1,NCOR2,ATF7IP,TRIM5,TRIM21,MAML2,ETS1,PIAS1,LMO2,CCAR2,PARP14,TDG,KCTD1,JMJD1C,RCOR1,ZMYND8,ZMIZ2,USP22,ATXN7L3,SFMBT2,TRIM5	0.0896414	0.027993
GOBP_CELL_ACTIVATION	2.36665e-05	ICOSLG,TCF7,SMARCB1,TGFB1,CD79A,PHB2,IL27RA,CTNNB1,TNFAIP8L2,SLAMF1,SLC25A5,SDC4,CD40,VAMP2,STAT5B,ZFP36L1,MYH9,CBLB,IFNGR2,LMBR1L,GPS2,HLA-DOA,BAG6,CD74,CD5,KAT5,GPAM,SMARCC2,ADAM8,HDAC4,CD55,CSRP1,APBB1IP,ABL1,PAG1,IL6R,RPS6,CTPS1,RHOH,ACTB,CD19,IL21R,IL4R,MSN,LDLR,TGFBR2,FANCD2,CD226,LY6D,RIPOR2,LRRK2,SOCS5,HLA-DMB,HLA-DMA,BANK1,CCR7,AKAP12,DOCK10,DCAF1,MILR1,CLCF1,CCR6,SH3KBP1,SH2B3,BST2,THEM…	0.0730435	0.027993
GOCC_VACUOLE	2.56149e-05	GM2A,GRAMD1A,TUBB,NAGLU,ACP2,NAPSA,CALR,MCOLN1,INSR,TMEM175,SDC4,ARRB1,SLC29A3,NPRL3,ATP6V1D,GDI2,NPC2,IFNAR1,HLA-DOA,STING1,ATP6V1G2,LARS1,CD74,HEXA,PA2G4,ADAM8,GLB1L,STK11IP,TMEM9,TMEM230,CTBS,SDCBP,VCP,TMEM59,SLC66A1,NAAA,SLC46A3,TRIM21,ABCD1,WDR59,BACE1,LDLR,CMTM6,IDUA,ZNRF1,VPS18,HPSE,UVRAG,ARHGAP45,LRRK2,HLA-DMB,HLA-DMA,ATP8A1,SCARB1,WDR41,SERPINB1,BST2,FTL,ECE1,PRCP,TECPR1,MFHAS1,RRAGA,HLA…	0.0780142	0.027993
GOCC_CYTOSOLIC_RIBOSOME	2.6506e-05	RPL13,RACK1,RPS27A,RPS3A,RPS6,RPL6,RPL28,RPS4X,RPL4,RPS2,RPS8,RPL18,RPS17,RPS15,RPL35,RPLP1	0.152381	0.027993
GOBP_CELLULAR_AMINO_ACID_METABOLIC_PROCESS	3.66353e-05	DLST,QDPR,ADSS2,DALRD3,QRSL1,SHMT1,BLMH,WARS1,MTR,DHFR2,NIT2,GART,CSAD,LARS1,SHMT2,FARSB,EPRS1,IARS2,IVD,MCCC1,CTPS1,HIBADH,ART4,ACAT1,ILVBL,BPHL,VARS2,KMO,PEPD,ASS1	0.103448	0.0351733
GOBP_SUPPRESSION_OF_VIRAL_RELEASE_BY_HOST	5.29108e-05	TRIM25,TRIM11,TRIM5,TRIM21,PML,TRIM5	0.375	0.0465659
GOBP_REGULATION_OF_T_CELL_ACTIVATION	7.74579e-05	ICOSLG,TCF7,SMARCB1,IL27RA,CTNNB1,TNFAIP8L2,SLAMF1,SDC4,STAT5B,CBLB,HLA-DOA,CD74,CD5,KAT5,GPAM,SMARCC2,ADAM8,CD55,ABL1,PAG1,RHOH,ACTB,IL4R,TGFBR2,FANCD2,RIPOR2,SOCS5,HLA-DMB,HLA-DMA,CCR7,TNFRSF13C,DUSP22,IL1RL2,HLA-DQB1,HLA-DMB	0.0930851	0.0509624
GOCC_MHC_CLASS_II_PROTEIN_COMPLEX	7.8564e-05	HLA-DOA,CD74,HLA-DMB,HLA-DMA,HLA-DQB1,HLA-DMB	0.352941	0.0509624
GOBP_T_CELL_RECEPTOR_SIGNALING_PATHWAY	7.91266e-05	ICOSLG,FYB1,CBLB,ABL1,RBCK1,PDE4B,CD226,CCR7,PRKD2,THEMIS,EZR,CD8A,KCNN4,TXK,DUSP22,HLA-DQB1,TRBC2,TRBC1	0.129496	0.0509624
GOBP_PROTEIN_MODIFICATION_BY_SMALL_PROTEIN_CONJUGATION	8.3989e-05	TRIM25,BCL11A,UHRF1,CTNNB1,FANCE,ARNT,MED24,APPBP2,ARRB1,MAPK9,RACK1,TRIM11,RPS27A,RNF144A,BLMH,ASB2,TBC1D7,DCAF11,FBXO32,MTBP,HDAC7,FBXL6,CBLB,GPS2,HDAC3,NEDD4L,PIAS2,CBX8,HDAC4,KLHL12,DCAF8,ABL1,RAD51,RBCK1,RWDD3,VCP,UBE4B,ANAPC5,UBE3B,COPS7A,NSMCE1,TRIM5,TRIM21,HMG20A,PIAS1,ZNRF1,VPS18,COPS4,LRRK2,PML,SOCS5,TRPC4AP,CDC16,CUL7,DCAF1,TRIM7,USP22,TRIM56,RPS2,NEURL3,DCAF7,ATXN7L3,RPS15,KLHDC3,TRIM…	0.0746934	0.0509624
GOBP_POSITIVE_REGULATION_OF_IMMUNE_SYSTEM_PROCESS	8.50862e-05	ICOSLG,SMARCB1,TGFB1,CD79A,CALR,PHB2,IL27RA,FCER2,SLAMF1,CD40,STAT5B,ZFP36L1,FYB1,CBLB,PARP9,GPS2,HLA-DOA,STING1,BAG6,LTA,CD74,CD5,KAT5,GPAM,SMARCC2,ADAM8,CD55,ABL1,POLR3F,RBCK1,IL6R,CASP6,PDE4B,RHOH,ACTB,CD19,IL4R,TRIM5,CMTM3,TGFBR2,CD226,GPSM3,RIPOR2,LRRK2,SOCS5,HLA-DMB,HLA-DMA,BANK1,CCR7,CAMK1D,CLCF1,CCR6,SH3KBP1,PRKD2,TRIM56,THEMIS,EZR,CD8A,KCNN4,TXK,ZNF580,TRIM5,TNFRSF13C,DUSP22,IL1RL2,HLA-D…	0.073499	0.0509624
GOBP_POSITIVE_REGULATION_OF_LEUKOCYTE_CELL_CELL_ADHESION	8.68596e-05	ICOSLG,SMARCB1,IL27RA,SLAMF1,STAT5B,HLA-DOA,CD74,CD5,KAT5,GPAM,SMARCC2,ADAM8,CD55,ABL1,RHOH,ACTB,IL4R,ETS1,TGFBR2,SOCS5,HLA-DMB,HLA-DMA,CCR7,GCNT1,TNFRSF13C,IL1RL2,HLA-DQB1,HLA-DMB	0.101818	0.0509624
GOBP_POSITIVE_REGULATION_OF_IMMUNE_RESPONSE	9.83308e-05	ICOSLG,TGFB1,CD79A,PHB2,IL27RA,FCER2,SLAMF1,CD40,STAT5B,FYB1,CBLB,PARP9,GPS2,STING1,BAG6,LTA,CD74,ADAM8,CD55,ABL1,POLR3F,RBCK1,CASP6,PDE4B,CD19,IL4R,TRIM5,CMTM3,CD226,SOCS5,HLA-DMB,BANK1,CCR7,CLCF1,PRKD2,TRIM56,THEMIS,EZR,CD8A,KCNN4,TXK,TRIM5,DUSP22,HLA-DQB1,IFI16,TRBC2,TRBC1,HLA-DMB,IGHV1-69D	0.0815308	0.0546564
GOBP_DNA_REPAIR	0.000112109	RPA1,SMARCB1,UHRF1,FOXM1,CHAF1A,MCM5,TTC5,FANCE,MPG,BTG2,MLH3,XRCC3,PARP9,WDR33,POLD4,KAT5,MEN1,SMARCC2,ABL1,RAD51,MCM8,VCP,RFC1,BCL7A,ACTB,RECQL,NSMCE1,NEIL1,USP3,TOPBP1,FAN1,SF3B3,FANCD2,TDG,UVRAG,PARP2,PML,RMI2,POLI,HMGN1,MCM3,USP22,CYREN,RHNO1,TP53,ATXN7L3,DOT1L,CDK7	0.0816327	0.057196
GOBP_LEUKOCYTE_CELL_CELL_ADHESION	0.000113731	ICOSLG,SMARCB1,IL27RA,TNFAIP8L2,SLAMF1,SDC4,STAT5B,CBLB,HLA-DOA,CD74,CD5,KAT5,GPAM,SMARCC2,ADAM8,CD55,ABL1,PAG1,RHOH,ACTB,IL4R,MSN,ETS1,TGFBR2,RIPOR2,SOCS5,HLA-DMB,HLA-DMA,CCR7,GCNT1,EZR,TNFRSF13C,DUSP22,IL1RL2,HLA-DQB1,ASS1,HLA-DMB	0.089372	0.057196
GOBP_REGULATION_OF_CATABOLIC_PROCESS	0.000151355	GNA12,CYP51A1,INSR,TTC5,ARNT,SLC25A5,TIMP2,GIPC1,DDIT4,CNOT2,NPRL3,MAPK9,RACK1,VDAC1,BTG2,RNF144A,FBXL20,ATP6V1D,ZFP36L1,NRDE2,NSUN2,DCP1A,PABPC1,EIF3H,SREBF2,CBLB,PARN,STING1,BAG6,ATP6V1G2,KAT5,ADAM8,HDAC4,TMEM9,ABL1,DAPL1,SNX5,CST3,RBM38,SDCBP,VCP,TMEM59,FASTK,PHKG2,TRIM5,TRIM21,MSN,ABCD1,LDLR,PIAS1,NUDT15,IGF2BP2,CCAR2,SF3B3,MTMR9,OAZ1,UVRAG,LRRK2,PML,SOCS5,SCARB1,WDR41,FOXO1,EZR,FOXK1,DDX49,T…	0.0718563	0.0697974
GOCC_MITOCHONDRIAL_MATRIX	0.000153248	OXA1L,TFAM,DLST,NDUFS3,TTC5,NDUFS2,ACSF3,SLC25A5,MRM1,MDH2,MPG,VDAC1,PRORP,PITRM1,DHFR2,OXCT1,NME4,ATP5F1B,SHMT2,ATP5F1A,NDUFS1,IARS2,RAD51,IVD,ACSS1,MCCC1,MRPL37,FASTK,GUF1,HIBADH,ACAT1,CCAR2,MRPL54,ALDH1B1,LRRK2,ACAA2,PDK2,MTG1,PDP2,MTERF2,TP53	0.0848861	0.0697974
GOBP_PROTEIN_SUMOYLATION	0.000158616	BCL11A,CTNNB1,ARNT,HDAC7,PIAS2,HDAC4,RWDD3,NSMCE1,HMG20A,PIAS1,PML	0.171875	0.0697974
GOBP_ORGANONITROGEN_COMPOUND_BIOSYNTHETIC_PROCESS	0.000175002	RPL13,TGFB1,NUDT14,CALR,LPCAT3,NDUFS3,B4GALNT1,CTNNB1,MAN1A2,NDUFS2,ACSF3,QDPR,ADSS2,ACOT8,PIGT,PANK3,DALRD3,RMND1,QRSL1,EIF4EBP2,CNOT2,MGAT1,RACK1,BTG2,MTIF2,RPS27A,SHMT1,DRG2,BZW2,UNK,XYLT2,DCAKD,ZFP36L1,WARS1,MTR,DHFR2,DCP1A,PABPC1,EIF3H,PARN,ABCC5,ST6GAL1,PARP9,GART,CSAD,NME4,ELP2,LARS1,TCOF1,HEXA,PA2G4,ATP5F1B,SHMT2,ATP5F1A,PAOX,EEF1B2,NDUFS1,FARSB,EPRS1,IARS2,ACSS1,RPS3A,NFKB1,VCP,RPS6,TMEM…	0.0642504	0.0739278
GOBP_PEPTIDE_BIOSYNTHETIC_PROCESS	0.000182013	RPL13,CALR,DALRD3,RMND1,QRSL1,EIF4EBP2,CNOT2,RACK1,BTG2,MTIF2,RPS27A,SHMT1,DRG2,BZW2,UNK,ZFP36L1,WARS1,DCP1A,PABPC1,EIF3H,PARN,ELP2,LARS1,TCOF1,PA2G4,SHMT2,EEF1B2,FARSB,EPRS1,IARS2,RPS3A,RPS6,MRPL37,GUF1,RPL6,ABTB1,RPL28,RPS4X,RPL4,EIF3L,DPH5,IGF2BP2,MRPL54,EEF2,BANK1,VARS2,MTG1,POLDIP3,METTL8,RPS2,RPS8,ELP6,EIF4B,RPL18,RPS17,RPS15,PYM1,RPL35,EIF5AL1,RPLP1	0.0749064	0.0739321
GOCC_CYTOSOLIC_SMALL_RIBOSOMAL_SUBUNIT	0.000189309	RACK1,RPS27A,RPS3A,RPS6,RPS4X,RPS2,RPS8,RPS17,RPS15	0.2	0.0740478
GOBP_REGULATION_OF_CELLULAR_CATABOLIC_PROCESS	0.000207752	GNA12,INSR,TTC5,ARNT,SLC25A5,TIMP2,GIPC1,CNOT2,NPRL3,MAPK9,RACK1,VDAC1,BTG2,RNF144A,ATP6V1D,ZFP36L1,NRDE2,NSUN2,DCP1A,PABPC1,EIF3H,SREBF2,PARN,STING1,BAG6,ATP6V1G2,KAT5,ADAM8,ABL1,DAPL1,SNX5,CST3,RBM38,SDCBP,VCP,TMEM59,FASTK,PHKG2,TRIM5,TRIM21,ABCD1,LDLR,PIAS1,IGF2BP2,CCAR2,MTMR9,UVRAG,LRRK2,PML,SOCS5,SCARB1,WDR41,FOXO1,FOXK1,DDX49,TP53,TRIM5,TECPR1,RRAGA,IFI16	0.0745342	0.0764798
GOBP_SMALL_MOLECULE_METABOLIC_PROCESS	0.00021001	BRAT1,CYP51A1,TGFB1,NUDT14,LIPE,ENO2,LPCAT3,DLST,NDUFS3,INSR,FADS1,NDUFS2,ACSF3,ARNT,QDPR,ADSS2,ACOT8,IGFBP4,PANK3,DALRD3,MDH2,QRSL1,DDIT4,MGAT1,VDAC1,SHMT1,BLMH,STAT5B,DCAKD,NPC2,WARS1,MTR,DHFR2,OXCT1,SQLE,SREBF2,NIT2,ST6GAL1,PARP9,GART,CSAD,CYP4F8,NME4,LARS1,HSD17B4,CD74,GPAM,ATP5F1B,SHMT2,ATP5F1A,TALDO1,NDUFS1,FARSB,HDAC4,COQ8A,EPRS1,IARS2,IVD,ACSS1,MCCC1,ACAD9,NFKB1,VCP,PDE4B,CTPS1,PGD,PANK4,…	0.0638528	0.0764798
GOBP_PEPTIDE_ANTIGEN_ASSEMBLY_WITH_MHC_PROTEIN_COMPLEX	0.000218269	CALR,HLA-DOA,HLA-DMB,HLA-DMA,HLA-DQB1,HLA-DMB	0.3	0.0768379
GOBP_NEGATIVE_REGULATION_OF_INTRACELLULAR_STEROID_HORMONE_RECEPTOR_SIGNALING_PATHWAY	0.000243615	CALR,PHB2,CNOT2,LBH,PIAS2,HDAC1,NCOR2,VPS18	0.216216	0.082994
GOBP_AMIDE_BIOSYNTHETIC_PROCESS	0.000252937	RPL13,CALR,B4GALNT1,ACSF3,DALRD3,RMND1,QRSL1,EIF4EBP2,CNOT2,RACK1,BTG2,MTIF2,RPS27A,SHMT1,DRG2,BZW2,UNK,ZFP36L1,WARS1,DCP1A,PABPC1,EIF3H,PARN,ELP2,LARS1,TCOF1,PA2G4,SHMT2,EEF1B2,FARSB,EPRS1,IARS2,ACSS1,RPS3A,RPS6,MRPL37,GUF1,RPL6,ABTB1,RPL28,RPS4X,ACAT1,RPL4,ACSL3,EIF3L,DPH5,IGF2BP2,MRPL54,EEF2,BANK1,VARS2,PDK2,MTG1,POLDIP3,METTL8,RPS2,RPS8,ELP6,EIF4B,RPL18,RPS17,RPS15,PYM1,ASS1,RPL35,EIF5AL1,RPL…	0.0718884	0.0834771
GOMF_CATALYTIC_ACTIVITY_ACTING_ON_A_TRNA	0.000267051	THG1L,DALRD3,TRMT11,QRSL1,PUS10,PRORP,WARS1,NSUN2,POP1,LARS1,FARSB,EPRS1,IARS2,BCDIN3D,VARS2,METTL8	0.125984	0.0854643
GOCC_RIBONUCLEOPROTEIN_GRANULE	0.0002762	TRIM25,ICOSLG,TUBB,G3BP1,CNOT2,ZFP36L1,NSUN2,DCP1A,PABPC1,VCP,RPS6,FASTK,ACTB,RPL6,RPL28,TRIM5,TRIM21,RPS4X,USP3,IGF2BP2,POLI,ZFAND1,POLDIP3,SERPINB1,MEX3B,TRIM5	0.0981132	0.0857926
GOBP_TRNA_METABOLIC_PROCESS	0.000300448	THG1L,DALRD3,TRMT11,QRSL1,PUS10,PRORP,WARS1,NSUN2,POP1,ELP2,LARS1,TRUB1,FARSB,EPRS1,IARS2,BCDIN3D,VARS2,GTF3C3,METTL8,PUSL1,ELP6	0.107692	0.0880215
GOBP_VIRAL_PROCESS	0.000301108	TRIM25,SMARCB1,INSR,SLAMF1,KPNA2,MGAT1,TRIM11,PABPC1,ST6GAL1,PARP9,CD74,BANF1,PIKFYVE,STAT1,CD55,VCP,HDAC1,RAB43,TRIM5,TRIM21,LDLR,EIF3L,VPS18,UVRAG,SCARB1,OASL,BST2,CFL1,PCBP2,TP53,TRIM5,HTATSF1,PPIA,IFI16,TMEM250,DYNLT1	0.0859189	0.0880215
GOMF_LIGASE_ACTIVITY	0.00030838	TRIM25,ACSF3,ADSS2,DALRD3,QRSL1,WARS1,GART,LARS1,ATP5F1B,ATP5F1A,FARSB,EPRS1,IARS2,ACSS1,MCCC1,CTPS1,ACSL3,VARS2,ASS1	0.113095	0.0880215
GOBP_REGULATION_OF_LYMPHOCYTE_ACTIVATION	0.00032574	ICOSLG,TCF7,SMARCB1,TGFB1,IL27RA,CTNNB1,TNFAIP8L2,SLAMF1,SDC4,CD40,STAT5B,ZFP36L1,CBLB,HLA-DOA,CD74,CD5,KAT5,GPAM,SMARCC2,ADAM8,CD55,ABL1,PAG1,RHOH,ACTB,CD19,IL4R,TGFBR2,FANCD2,RIPOR2,SOCS5,HLA-DMB,HLA-DMA,BANK1,CCR7,CLCF1,SH3KBP1,TNFRSF13C,DUSP22,IL1RL2,HLA-DQB1,TRBC2,TRBC1,HLA-DMB,IGHV1-69D	0.0795053	0.09053
GOBP_ANTIGEN_PROCESSING_AND_PRESENTATION_OF_EXOGENOUS_PEPTIDE_ANTIGEN_VIA_MHC_CLASS_II	0.000362485	HLA-DOA,CD74,PIKFYVE,HLA-DMB,HLA-DMA,HLA-DQB1,HLA-DMB	0.233333	0.0937384
GOMF_PROTEIN_PHOSPHATASE_2A_BINDING	0.000362485	GNA12,STAT1,ENSA,PTPA,FOXO1,TP53,MFHAS1	0.233333	0.0937384
GOBP_DNA_TEMPLATED_TRANSCRIPTION_ELONGATION	0.00037552	SMARCB1,SND1,CTNNB1,MED16,NELFCD,MED24,MED23,CNOT2,INTS9,GPS2,ELP2,KAT5,NAB2,PIAS2,POLR1E,ATF7IP,PIAS1,CCAR2,TDG,INTS7,JMJD1C,HMGN1,WDR61,HTATSF1	0.0995851	0.0937384
GOMF_CATALYTIC_ACTIVITY_ACTING_ON_A_NUCLEIC_ACID	0.000377133	SND1,MCM5,THG1L,MRM1,CHD3,G3BP1,SLFN12,DALRD3,TRMT11,QRSL1,CNOT2,PUS10,MPG,DDX42,PRORP,MLH3,ANGEL1,WARS1,XRCC3,NSUN2,POP1,PARN,LARS1,POLD4,FARSB,EPRS1,IARS2,RAD51,MCM8,POLR3F,XRN2,HELZ2,RFC1,DDX47,RECQL,NEIL1,FAN1,TDG,DHX57,BCDIN3D,POLI,VARS2,MCM3,METTL8,DDX49,CHD4,CDK7	0.0779436	0.0937384
GOMF_MHC_CLASS_I_PROTEIN_BINDING	0.000387983	TUBB,ATP5F1B,ATP5F1A,VCP,CD8B2,CD8A	0.272727	0.0937384
GOBP_ORGANOPHOSPHATE_METABOLIC_PROCESS	0.00039054	TGFB1,NUDT14,PHB2,ENO2,LPCAT3,DLST,NDUFS3,INSR,FADS1,NDUFS2,ACSF3,ARNT,ADSS2,ACOT8,PIGT,PANK3,PLSCR3,DDIT4,SHMT1,DCAKD,PARP9,GART,AGPAT4,NME4,HSD17B4,GPAM,PCYT2,ATP5F1B,ATP5F1A,TALDO1,PIKFYVE,NDUFS1,HDAC4,ACSS1,VCP,PDE4B,CTPS1,PGD,PANK4,SRD5A3,PITPNM2,NAAA,MTMR14,MTMR10,ABCD1,ACAT1,LDLR,NEIL1,IP6K2,ACSL3,NUDT15,TPST1,TDG,MTMR9,UVRAG,MBOAT7,LRRK2,SOCS5,SCARB1,INPP4B,BEND3,MBOAT1,PDK2,KMO,FMO1,MAGI…	0.0695652	0.0937384
GOBP_RESPONSE_TO_VIRUS	0.000409068	TRIM25,IRF9,CALR,PHB2,CD40,G3BP1,DDIT4,TRIM11,NPC2,PARP9,IFNGR2,IFNAR1,STING1,BANF1,GPAM,TTC4,STAT1,POLR3F,NFKB1,AGBL5,IRF5,TRIM5,TRIM21,PML,STAT2,HNRNPUL1,OASL,TRIM56,BST2,WDFY4,CFL1,PCBP2,LGALS8,TRIM5,IFI16	0.0853659	0.0946388
GOBP_CELLULAR_MACROMOLECULE_BIOSYNTHETIC_PROCESS	0.000412213	RPL13,NUDT14,CALR,INSR,CTNNB1,MAN1A2,ACOT8,PIGT,DALRD3,RMND1,QRSL1,EIF4EBP2,CNOT2,MGAT1,RACK1,BTG2,MTIF2,RPS27A,SHMT1,DRG2,BZW2,UNK,XYLT2,ZFP36L1,WARS1,DCP1A,PABPC1,EIF3H,PARN,ST6GAL1,ELP2,LARS1,TCOF1,PA2G4,SHMT2,EEF1B2,FARSB,EPRS1,IARS2,RPS3A,RPS6,TMEM59,MRPL37,GUF1,SRD5A3,RPL6,ABTB1,ST8SIA1,RPL28,PHKG2,RPS4X,GLCE,RPL4,EIF3L,DPH5,IGF2BP2,ZDHHC14,MRPL54,EEF2,ZDHHC23,BANK1,CCR7,VARS2,GCNT1,MAN2A2,…	0.0672609	0.0946388
GOBP_PROTEIN_MODIFICATION_BY_SMALL_PROTEIN_CONJUGATION_OR_REMOVAL	0.000435705	TRIM25,BCL11A,UHRF1,SENP3,CTNNB1,FANCE,ARNT,MED24,APPBP2,ARRB1,MAPK9,RACK1,TRIM11,RPS27A,RNF144A,BLMH,ASB2,TBC1D7,DCAF11,FBXO32,MTBP,HDAC7,FBXL6,CBLB,GPS2,HDAC3,NEDD4L,SHMT2,PIAS2,CBX8,HDAC4,KLHL12,DCAF8,ABL1,RAD51,RBCK1,RWDD3,VCP,UBE4B,ANAPC5,UBE3B,COPS7A,NSMCE1,TRIM5,TRIM21,HMG20A,USP3,PIAS1,ZNRF1,SF3B3,VPS18,COPS4,LRRK2,PML,SOCS5,USP38,TRPC4AP,CDC16,CUL7,DCAF1,TRIM7,USP22,TRIM56,RPS2,NEURL3,DC…	0.0692974	0.0979039
GOBP_REGULATION_OF_IMMUNE_RESPONSE	0.000468709	TRIM25,ICOSLG,TGFB1,CD79A,PHB2,IL27RA,FCER2,PSMB4,SLAMF1,CD40,MAPK9,STAT5B,MAP3K1,FYB1,CBLB,PARP9,GPS2,STING1,BAG6,LTA,CD74,BANF1,ADAM8,CD55,ABL1,POLR3F,RBCK1,CASP6,ECM1,PDE4B,LRP8,CD19,IL4R,TRIM5,TRIM21,FAM3A,CMTM3,CD226,PARP14,SOCS5,HLA-DMB,BANK1,CCR7,RAB11FIP2,STAT2,CLCF1,PRKD2,OASL,WDR41,TRIM56,THEMIS,EZR,CD8B2,CD8A,KCNN4,TXK,TRIM5,DUSP22,MFHAS1,HLA-DQB1,IFI16,TRBC2,TRBC1,HLA-DMB,IGHV1-69D	0.0708061	0.102017
GOBP_ANTIGEN_RECEPTOR_MEDIATED_SIGNALING_PATHWAY	0.000477327	ICOSLG,CD79A,FYB1,CBLB,GPS2,ABL1,RBCK1,PDE4B,CD19,CMTM3,CD226,BANK1,CCR7,PRKD2,THEMIS,EZR,CD8A,KCNN4,TXK,DUSP22,HLA-DQB1,TRBC2,TRBC1,IGHV1-69D	0.0979592	0.102017
GOCC_INTRACELLULAR_PROTEIN_CONTAINING_COMPLEX	0.000482989	PSMB4,CTNNB1,ARNT,MED24,APPBP2,QRSL1,CNOT2,RNF144A,FBXL20,PRORP,ASB2,DCAF4L2,DCAF11,POP1,FBXO32,FBXL6,ELP2,LARS1,POLD4,KAT5,CBX2,CBX8,ING5,KLHL12,DCAF8,EPRS1,RAD51,POLR3F,RBCK1,RPRD1B,NFKB1,POLR1E,VCP,UBE4B,ANAPC5,PRKAB1,ACTB,ABTB1,POLR2M,CCAR2,SF3B3,PRR5,TRPC4AP,CDC16,CUL7,DCAF1,RPRD1A,ELMO1,MCM3,WDR41,DZIP1,USP22,DCAF7,FTL,ELP6,CAMK2B,ATXN7L3,WDR61,KLHDC3,FBXL18,CDK7,RASGRP3,PSME2	0.071267	0.102017
GOBP_NUCLEOBASE_CONTAINING_SMALL_MOLECULE_METABOLIC_PROCESS	0.000495753	TGFB1,NUDT14,ENO2,DLST,NDUFS3,INSR,NDUFS2,ACSF3,ARNT,ADSS2,ACOT8,PANK3,DDIT4,MGAT1,SHMT1,DCAKD,DHFR2,PARP9,GART,NME4,HSD17B4,GPAM,ATP5F1B,SHMT2,ATP5F1A,TALDO1,NDUFS1,HDAC4,ACSS1,VCP,PDE4B,CTPS1,PGD,PANK4,ABCD1,ACAT1,NEIL1,ACSL3,NUDT15,TPST1,TDG,GALT,LRRK2,BEND3,PDK2,KMO,FMO1,MAGI3,FOXK1,TP53,IMPDH2	0.0752212	0.10266
GOBP_NEGATIVE_REGULATION_OF_STRESS_ACTIVATED_PROTEIN_KINASE_SIGNALING_CASCADE	0.000506558	FOXM1,GPS2,HDAC3,MEN1,HIPK3,DUSP16,FOXO1,EZR,PPIA	0.176471	0.10288
GOBP_POSITIVE_REGULATION_OF_CELL_CELL_ADHESION	0.000531381	ICOSLG,SMARCB1,IL27RA,SLAMF1,STAT5B,HLA-DOA,CD74,CD5,KAT5,GPAM,SMARCC2,ADAM8,CD55,ABL1,RHOH,ACTB,IL4R,ETS1,TGFBR2,SOCS5,HLA-DMB,HLA-DMA,CCR7,GCNT1,PLAUR,TNFRSF13C,IL1RL2,HLA-DQB1,HLA-DMB	0.0900621	0.105885
GOMF_CHROMATIN_BINDING	0.000555065	SCMH1,SMARCB1,MCM3AP,RARG,CHAF1A,TFAM,CTCF,TTC5,CTNNB1,MACROH2A1,CHD3,STAT5B,MLH3,HDAC7,HDAC3,TLE4,KAT5,MEN1,SMARCC2,SHMT2,CBX2,CBX8,STAT1,ING5,RAD51,MCM8,NFKB1,HDAC1,NCOR2,ACTB,PARP2,MBD5,JMJD1C,RCOR1,L3MBTL3,SUV39H1,TSPYL4,HMGN1,FOXO1,ATAD2B,NAP1L4,TP53,SFMBT2,KLHDC3,CHD4,PRDM11	0.0770519	0.108556
GOBP_PEPTIDE_ANTIGEN_ASSEMBLY_WITH_MHC_CLASS_II_PROTEIN_COMPLEX	0.000607891	HLA-DOA,HLA-DMB,HLA-DMA,HLA-DQB1,HLA-DMB	0.3125	0.114642
GOBP_HEPARIN_METABOLIC_PROCESS	0.000607891	XYLT2,GLCE,IDUA,HPSE,NDST1	0.3125	0.114642
GOBP_REGULATION_OF_CELL_ACTIVATION	0.000641698	ICOSLG,TCF7,SMARCB1,TGFB1,IL27RA,CTNNB1,TNFAIP8L2,SLAMF1,SDC4,CD40,STAT5B,ZFP36L1,CBLB,HLA-DOA,CD74,CD5,KAT5,GPAM,SMARCC2,ADAM8,CD55,ABL1,PAG1,RHOH,ACTB,CD19,IL4R,LDLR,TGFBR2,FANCD2,CD226,RIPOR2,LRRK2,SOCS5,HLA-DMB,HLA-DMA,BANK1,CCR7,MILR1,CLCF1,SH3KBP1,SH2B3,TXK,CNR2,TNFRSF13C,DUSP22,MFHAS1,IL1RL2,HLA-DQB1,TRBC2,TRBC1,HLA-DMB,IGHV1-69D	0.0736111	0.118894
GOBP_FACULTATIVE_HETEROCHROMATIN_FORMATION	0.000673664	MACROH2A1,HDAC1,ATF7IP,PPHLN1,BEND3,L3MBTL3,SUV39H1	0.212121	0.122665
GOBP_NCRNA_PROCESSING	0.000716059	TGFB1,THG1L,MRM1,DALRD3,TRMT11,PUS10,PES1,PRORP,NSUN2,INTS9,POP1,ZC3H7B,PARN,ELP2,RBFA,TRUB1,PA2G4,XRN2,RPS6,NOL9,NCOR2,DDX47,FRG1,INTS7,BCDIN3D,SUV39H1,METTL8,RPS8,PUSL1,ELP6,DDX49,TP53,RRP1,RPS17,RPS15,RPL35	0.0820046	0.127026
GOCC_CATALYTIC_COMPLEX	0.000721672	GNA12,ACVR1B,WDR77,SPG7,BCL11A,SMARCB1,ENO2,DLST,SENP3,NDUFS3,INSR,PSMB4,CTNNB1,THG1L,NDUFS2,MED24,PIGT,CHD3,APPBP2,QRSL1,RNF144A,PRPF8,FBXL20,PRORP,ASB2,DCAF4L2,DCAF11,PABPC1,POP1,FBXO32,HDAC7,FBXL6,ELP2,STING1,HDAC3,LARS1,POLD4,KAT5,MEN1,HEXA,SMARCC2,CBX2,CBX8,NDUFS1,FARSB,ING5,HDAC4,KLHL12,DCAF8,EPRS1,CWC22,RAD51,POLR3F,RBCK1,RPRD1B,MCCC1,POLR1E,VCP,HDAC1,UBE4B,PPP2R2C,RFC1,BCL7A,ANAPC5,PRKAB1…	0.0632219	0.127026
GOBP_POSITIVE_REGULATION_OF_DENDRITIC_CELL_CHEMOTAXIS	0.000775014	CALR,SLAMF1,CCR7,CCR6	0.4	0.134179
GOBP_MONONUCLEAR_CELL_DIFFERENTIATION	0.000790727	TCF7,SMARCB1,CD79A,CTNNB1,SLAMF1,SLC25A5,STAT5B,ZFP36L1,MYH9,LMBR1L,GPS2,HLA-DOA,CD74,KAT5,SMARCC2,ADAM8,HDAC4,ABL1,IL6R,RPS6,RHOH,ACTB,CD19,IL4R,TGFBR2,FANCD2,LY6D,SOCS5,CCR7,DOCK10,DCAF1,CLCF1,CCR6,THEMIS,CD8A,TP53,IL1RL2,IFI16	0.0801688	0.134691
GOBP_REGULATION_OF_PROTEIN_SUMOYLATION	0.000817383	CTNNB1,ARNT,HDAC4,RWDD3,HMG20A,PIAS1	0.24	0.136589
GOBP_CELLULAR_AMIDE_METABOLIC_PROCESS	0.000836817	GM2A,RPL13,CALR,DLST,B4GALNT1,ACSF3,ACOT8,DALRD3,RMND1,QRSL1,EIF4EBP2,CNOT2,CPM,RACK1,BTG2,MTIF2,RPS27A,SHMT1,DRG2,BZW2,UNK,ZFP36L1,WARS1,DHFR2,DCP1A,PABPC1,EIF3H,PARN,ST6GAL1,ELP2,LARS1,HSD17B4,TCOF1,GPAM,HEXA,PA2G4,SHMT2,EEF1B2,FARSB,EPRS1,IARS2,ACSS1,MCCC1,RPS3A,RPS6,MRPL37,GUF1,NAAA,RPL6,ABTB1,RPL28,RPS4X,ABCD1,ACAT1,BACE1,RPL4,ACSL3,EIF3L,DPH5,IGF2BP2,MRPL54,EEF2,BANK1,VARS2,PDK2,MTG1,POLDIP…	0.0658635	0.136589
GOBP_REGULATION_OF_CELL_CELL_ADHESION	0.000840666	ICOSLG,SMARCB1,TGFB1,IL27RA,TNFAIP8L2,SLAMF1,SDC4,STAT5B,CBLB,HLA-DOA,CD74,CD5,KAT5,GPAM,SMARCC2,ADAM8,CD55,ABL1,PAG1,RHOH,ACTB,IL4R,ETS1,TGFBR2,RIPOR2,SOCS5,HLA-DMB,HLA-DMA,CCR7,GCNT1,SH2B3,PLAUR,TNFRSF13C,DUSP22,IL1RL2,HLA-DQB1,SPINT2,ASS1,HLA-DMB	0.0792683	0.136589
GOBP_B_CELL_MEDIATED_IMMUNITY	0.000855592	TGFB1,IL27RA,FCER2,CD40,HLA-DOA,LTA,CD74,CD55,CD19,IL21R,IL4R,CD226,HLA-DMB,HLA-DMA,CLCF1,CCR6,HLA-DQB1,TRBC2,TRBC1,HLA-DMB,IGHV1-69D	0.0995261	0.136908
GOBP_REGULATION_OF_ANTIGEN_RECEPTOR_MEDIATED_SIGNALING_PATHWAY	0.000881966	CBLB,GPS2,CD19,CMTM3,CD226,CCR7,PRKD2,EZR,KCNN4,DUSP22	0.151515	0.139021
GOCC_NUCLEAR_PROTEIN_CONTAINING_COMPLEX	0.000926962	RPA1,TCF7,BCL11A,SMARCB1,MCM3AP,IRF9,ETV3,SENP3,MCM5,RFX5,CTNNB1,FANCE,MED16,ARNT,NELFCD,MED24,CHD3,MED23,PES1,PRPF8,STAT5B,XRCC3,INTS9,PABPC1,POP1,HDAC7,ELP2,WDR33,HDAC3,TLE4,POLD4,KAT5,MEN1,SMARCC2,SHMT2,CBX2,CBX8,STAT1,ING5,HDAC4,CWC22,RAD51,POLR3F,RAE1,RPRD1B,POLR1E,HDAC1,BCL7A,ANAPC5,ACTB,NUP210,COPS7A,IPO5,CSTF2,FRG1,POLR2M,TCF12,TIPIN,TOPBP1,SF3B3,COPS4,INTS7,JMJD1C,RCOR1,PARP11,CDC16,CUL7…	0.0653188	0.143965
GOBP_AMINO_ACID_ACTIVATION	0.000979551	DALRD3,QRSL1,WARS1,LARS1,FARSB,EPRS1,IARS2,VARS2	0.177778	0.147068
GOCC_NUCLEOID	0.000979551	TFAM,SLC25A5,MPG,VDAC1,PRORP,ATP5F1B,SHMT2,MTERF2	0.177778	0.147068
GOBP_INTERFERON_GAMMA_MEDIATED_SIGNALING_PATHWAY	0.00102127	PARP9,IFNGR2,STAT1,PARP14,TXK,TP53	0.230769	0.147068
GOBP_NEGATIVE_REGULATION_OF_VIRAL_LIFE_CYCLE	0.00102127	TRIM25,TRIM11,TRIM5,BST2,TRIM5,PPIA	0.230769	0.147068
GOCC_MHC_PROTEIN_COMPLEX	0.00102127	HLA-DOA,CD74,HLA-DMB,HLA-DMA,HLA-DQB1,HLA-DMB	0.230769	0.147068
GOBP_DNA_METABOLIC_PROCESS	0.0010305	RPA1,TCF7,SMARCB1,UHRF1,FOXM1,TGFB1,CHAF1A,MCM5,IL27RA,CTCF,TTC5,CTNNB1,FANCE,CD40,KPNA2,PKIB,MPG,BTG2,MLH3,XRCC3,PARN,PARP9,WDR33,POLD4,KAT5,MEN1,SMARCC2,ING5,ABL1,RAD51,MCM8,XRN2,VCP,RFC1,BCL7A,ACTB,ATF7IP,RECQL,NSMCE1,NEIL1,USP3,TIPIN,TOPBP1,NUDT15,FAN1,SF3B3,FANCD2,TDG,UVRAG,PARP2,PML,RMI2,BEND3,POLI,CIZ1,DCAF1,CLCF1,HMGN1,CCR6,PRKD2,MCM3,USP22,STN1,CYREN,RHNO1,TP53,ATXN7L3,DOT1L,KLHDC3,PICK1…	0.0673624	0.147068
GOBP_ORGANIC_ACID_METABOLIC_PROCESS	0.00107781	ENO2,DLST,INSR,FADS1,ACSF3,ARNT,QDPR,ADSS2,ACOT8,DALRD3,MDH2,QRSL1,DDIT4,VDAC1,SHMT1,BLMH,STAT5B,WARS1,MTR,DHFR2,NIT2,ST6GAL1,GART,CSAD,CYP4F8,LARS1,HSD17B4,CD74,GPAM,SHMT2,FARSB,HDAC4,EPRS1,IARS2,IVD,ACSS1,MCCC1,ACAD9,CTPS1,PGD,ACOX3,NAAA,PRKAB1,HIBADH,ART4,ABCD1,MSMO1,ARV1,ACAT1,ILVBL,ACSL3,TPST1,ACAA2,BPHL,VARS2,PDK2,OSBPL2,KMO,FMO1,HSD3B7,INSIG1,GATD1,FOXK1,TP53,PEPD,ASS1	0.068323	0.151769
GOBP_CARBOHYDRATE_DERIVATIVE_METABOLIC_PROCESS	0.00115841	GM2A,NAGLU,TGFB1,NUDT14,ENO2,DLST,NDUFS3,INSR,B4GALNT1,CTNNB1,MAN1A2,GLTP,NDUFS2,ACSF3,ARNT,ADSS2,ACOT8,PIGT,PANK3,DDIT4,MGAT1,SHMT1,XYLT2,DCAKD,DHFR2,ABCC5,ST6GAL1,GART,NME4,HSD17B4,GPAM,HEXA,ATP5F1B,ATP5F1A,TALDO1,NDUFS1,HDAC4,CST3,ACSS1,NFKB1,CTBS,VCP,PDE4B,TMEM59,CTPS1,PGD,PANK4,SRD5A3,ST8SIA1,ABCD1,ACAT1,GLCE,NEIL1,ACSL3,NUDT15,IDUA,TPST1,TDG,HPSE,GALT,LRRK2,CCR7,BEND3,GCNT1,MAN2A2,PDK2,GALN…	0.066487	0.154884
GOBP_ANTIGEN_PROCESSING_AND_PRESENTATION_OF_PEPTIDE_OR_POLYSACCHARIDE_ANTIGEN_VIA_MHC_CLASS_II	0.00116614	HLA-DOA,CD74,PIKFYVE,HLA-DMB,HLA-DMA,HLA-DQB1,HLA-DMB	0.194444	0.154884
GOBP_RESPONSE_TO_INTERLEUKIN_4	0.00116614	TCF7,STAT5B,TUBA1B,IL4R,PARP14,PML,IMPDH2	0.194444	0.154884
GOMF_MHC_PROTEIN_COMPLEX_BINDING	0.00116614	HLA-DOA,CD74,HLA-DMB,HLA-DMA,CD8A,HLA-DQB1,HLA-DMB	0.194444	0.154884
GOBP_COENZYME_A_BIOSYNTHETIC_PROCESS	0.00117325	PANK3,DCAKD,PANK4,ACAT1	0.363636	0.154884
GOMF_MHC_CLASS_II_PROTEIN_COMPLEX_BINDING	0.00126203	HLA-DOA,CD74,HLA-DMB,HLA-DMA,HLA-DQB1,HLA-DMB	0.222222	0.164547
GOCC_ATPASE_COMPLEX	0.00134307	BCL11A,SMARCB1,CHD3,KAT5,SMARCC2,VCP,HDAC1,BCL7A,ACTB,PTPA,CHD4,BICRA	0.12766	0.172978
GOMF_NUCLEOSIDE_TRIPHOSPHATASE_REGULATOR_ACTIVITY	0.00139591	ACAP1,DENND1C,THG1L,ARRB1,NPRL3,SEC23A,GDI2,TBC1D7,ARHGEF3,GPS2,LARS1,EEF1B2,ARHGAP1,ARFGAP2,GPSM2,RHOH,ARHGDIB,NUCB2,IPO5,SYDE1,SMAP2,GPSM3,TBXA2R,DENND1A,ARHGAP45,LRRK2,DENND11,RAPGEF6,DOCK10,ELMO1,GIT2,ARHGEF11,WDR41,SIPA1L1,ALS2CL,CDC42SE1,RAPGEF4,RASGRP3	0.0777096	0.17723
GOBP_ACTIVATION_OF_IMMUNE_RESPONSE	0.00142442	ICOSLG,CD79A,PHB2,FYB1,CBLB,GPS2,STING1,BAG6,CD55,ABL1,RBCK1,CASP6,PDE4B,CD19,TRIM5,CMTM3,CD226,BANK1,CCR7,PRKD2,THEMIS,EZR,CD8A,KCNN4,TXK,TRIM5,DUSP22,HLA-DQB1,IFI16,TRBC2,TRBC1,IGHV1-69D	0.0818414	0.17723
GOCC_VACUOLAR_LUMEN	0.00143148	GM2A,TUBB,NAGLU,ACP2,SDC4,GDI2,NPC2,CD74,HEXA,PA2G4,STK11IP,SDCBP,VCP,NAAA,IDUA,HPSE,ARHGAP45,FTL	0.102273	0.17723
GOBP_T_CELL_DIFFERENTIATION	0.00144321	TCF7,SMARCB1,CTNNB1,STAT5B,ZFP36L1,LMBR1L,HLA-DOA,CD74,KAT5,SMARCC2,ADAM8,ABL1,IL6R,RPS6,RHOH,ACTB,IL4R,TGFBR2,FANCD2,SOCS5,CCR7,CCR6,THEMIS,CD8A,TP53,IL1RL2	0.0878378	0.17723
GOBP_ALPHA_AMINO_ACID_METABOLIC_PROCESS	0.00151998	DLST,QDPR,ADSS2,SHMT1,BLMH,MTR,DHFR2,NIT2,GART,CSAD,SHMT2,IVD,MCCC1,CTPS1,HIBADH,ART4,ACAT1,ILVBL,KMO,ASS1	0.0970874	0.183426
GOMF_HYDROLASE_ACTIVITY_ACTING_ON_GLYCOSYL_BONDS	0.00152841	GM2A,NAGLU,MAN1A2,MPG,HEXA,GLB1L,CTBS,MAN2C1,NEIL1,IDUA,TDG,HPSE,MAN2A2,PGGHG,IL1RL2	0.111111	0.183426
GOBP_POSITIVE_REGULATION_OF_PROTEIN_SUMOYLATION	0.00169549	ARNT,HDAC4,RWDD3,PIAS1	0.333333	0.196728
GOBP_REGULATION_OF_DENDRITIC_CELL_CHEMOTAXIS	0.00169549	CALR,SLAMF1,CCR7,CCR6	0.333333	0.196728
GOMF_GTPASE_INHIBITOR_ACTIVITY	0.00169549	GPS2,RHOH,IPO5,CDC42SE1	0.333333	0.196728
GOBP_HISTONE_MODIFICATION	0.00171583	WDR77,SMARCB1,MCM3AP,UHRF1,CTCF,CTNNB1,MACROH2A1,MED24,CHD3,ARRB1,HDAC7,RIOX2,HDAC3,NAA40,KAT5,MEN1,CBX8,ING5,HDAC4,RAD51,HDAC1,ACTB,USP3,SF3B3,PARP2,LRRK2,JMJD1C,RCOR1,BEND3,SUV39H1,PRKD2,USP22,TP53,ATXN7L3,WDR61,DOT1L,CHD4	0.0774059	0.196728
GOBP_CELLULAR_RESPONSE_TO_DNA_DAMAGE_STIMULUS	0.00173708	BRAT1,RPA1,SMARCB1,UHRF1,FOXM1,CHAF1A,MCM5,TTC5,FANCE,DDIT4,MPG,BTG2,NRDE2,MLH3,XRCC3,PARP9,BAG6,WDR33,CD74,POLD4,KAT5,MEN1,SMARCC2,ABL1,RAD51,MCM8,VCP,RFC1,BCL7A,ACTB,RECQL,NSMCE1,NEIL1,USP3,TIPIN,TOPBP1,FAN1,CCAR2,SF3B3,FANCD2,TDG,UVRAG,PARP2,PML,INTS7,RMI2,POLI,SUV39H1,HMGN1,MCM3,USP22,FOXO1,SPRED2,CYREN,RHNO1,TP53,ATXN7L3,DOT1L,CDK7,IFI16	0.0684151	0.196728
GOMF_TRANSCRIPTION_FACTOR_BINDING	0.00175101	SMARCB1,RARG,CALR,TFAM,PHB2,CTCF,CTNNB1,MED16,ARNT,MED24,ARRB1,CNOT2,STAT5B,HDAC7,ETS2,PARP9,STING1,HDAC3,TLE4,KAT5,NAB2,PIAS2,STAT1,HDAC4,POLR1E,HDAC1,NAAA,NCOR2,ACTB,TACC2,ETS1,TCF12,PIAS1,LMO2,TDG,KCTD1,JMJD1C,ZMYND8,DCAF1,OASL,ZNF516,TP53,CHD4,IFI16	0.0737018	0.196728
GOBP_ERYTHROCYTE_HOMEOSTASIS	0.00190388	ACVR1B,ARNT,SLC25A5,STAT5B,ZFP36L1,STAT1,RPS6,ETS1,RCOR1,L3MBTL3,SH2B3,KLF13,SLC25A40,RPS17,MFHAS1	0.108696	0.206986
GOBP_PROTEIN_ADP_RIBOSYLATION	0.00190402	WARS1,PARP9,BANF1,ART4,PARP14,PARP2,PARP11	0.179487	0.206986
GOMF_UBIQUITIN_LIKE_PROTEIN_LIGASE_BINDING	0.00193212	ACVR1B,TUBB,CALR,NDUFS2,SLC25A5,CD40,ARRB1,RPS27A,PARP9,TUBA1B,STING1,BAG6,PA2G4,PIAS2,STAT1,VCP,ABCB1,PIAS1,PML,CUL7,STAT2,SH3KBP1,FOXO1,PCBP2,TP53,MFHAS1,RRAGA	0.0849057	0.206986
GOBP_IMMUNE_RESPONSE_REGULATING_CELL_SURFACE_RECEPTOR_SIGNALING_PATHWAY	0.00193995	ICOSLG,CD79A,CD40,MAPK9,MAP3K1,FYB1,CBLB,GPS2,BAG6,ABL1,RBCK1,PDE4B,CD19,CMTM3,CD226,BANK1,CCR7,PRKD2,THEMIS,EZR,CD8A,KCNN4,TXK,DUSP22,HLA-DQB1,TRBC2,TRBC1,IGHV1-69D	0.0838323	0.206986
GOMF_RIBOSOME_BINDING	0.00194031	OXA1L,TTC5,SLFN12,NCLN,RACK1,BAG6,GUF1,EEF2,PYM1,EIF5AL1	0.136986	0.206986
GOBP_VIRAL_LIFE_CYCLE	0.00211197	TRIM25,SMARCB1,INSR,SLAMF1,KPNA2,TRIM11,PABPC1,CD74,BANF1,PIKFYVE,CD55,VCP,RAB43,TRIM5,TRIM21,LDLR,VPS18,UVRAG,SCARB1,OASL,BST2,PCBP2,TRIM5,HTATSF1,PPIA,IFI16,DYNLT1	0.084375	0.223045
GOBP_IMMUNOGLOBULIN_PRODUCTION_INVOLVED_IN_IMMUNOGLOBULIN_MEDIATED_IMMUNE_RESPONSE	0.00215211	TGFB1,IL27RA,CD40,HLA-DOA,HLA-DMB,HLA-DMA,CLCF1,CCR6,HLA-DQB1,HLA-DMB	0.135135	0.223877
GOBP_NUCLEOSIDE_BISPHOSPHATE_METABOLIC_PROCESS	0.00216225	DLST,ACSF3,ACOT8,PANK3,DCAKD,HSD17B4,GPAM,ACSS1,PANK4,ABCD1,ACAT1,ACSL3,TPST1,PDK2	0.111111	0.223877
GOBP_ANTIGEN_PROCESSING_AND_PRESENTATION_OF_EXOGENOUS_PEPTIDE_ANTIGEN	0.0022169	HLA-DOA,CD74,PIKFYVE,HLA-DMB,HLA-DMA,HLA-DQB1,HLA-DMB	0.175	0.224684
GOMF_NUCLEOSOMAL_DNA_BINDING	0.0022169	SMARCB1,MACROH2A1,SMARCC2,HDAC1,ACTB,HMGN1,CHD4	0.175	0.224684
GOCC_SWI_SNF_COMPLEX	0.00224827	BCL11A,SMARCB1,SMARCC2,BCL7A,ACTB,BICRA	0.2	0.224684
GOMF_STRUCTURAL_CONSTITUENT_OF_RIBOSOME	0.00228596	RPL13,RPS27A,RPS3A,RPS6,MRPL37,RPL6,RPL28,RPS4X,RPL4,MRPL54,RPS2,RPS8,RPL18,RPS17,RPS15,RPL35,RPLP1	0.100592	0.224684
GOBP_DEFENSE_RESPONSE_TO_SYMBIONT	0.00229624	TRIM25,IRF9,PHB2,CD40,G3BP1,DDIT4,TRIM11,PARP9,IFNGR2,STING1,GPAM,TTC4,STAT1,POLR3F,AGBL5,IRF5,TRIM5,TRIM21,PML,STAT2,OASL,TRIM56,BST2,PCBP2,TRIM5,IFI16	0.0849673	0.224684
GOBP_PROTEASOMAL_PROTEIN_CATABOLIC_PROCESS	0.00229768	GNA12,TRIM25,CALR,PSMB4,CTNNB1,APPBP2,ARRB1,GIPC1,RCN3,MAPK9,RACK1,RNF144A,FBXL20,ASB2,DCAF11,EIF3H,FBXL6,BAG6,NEDD4L,KAT5,RBCK1,SDCBP,VCP,UBE4B,ANAPC5,PIAS1,NUDT15,ZNRF1,CCAR2,LRRK2,PML,SOCS5,TRPC4AP,CDC16,PCBP2,CD2AP,KLHDC3,FBXL18,PSME2	0.075	0.224684
GOBP_INTERSTRAND_CROSS_LINK_REPAIR	0.00256801	FANCE,XRCC3,RAD51,MCM8,VCP,FAN1,FANCD2	0.170732	0.246552
GOMF_LIGASE_ACTIVITY_FORMING_CARBON_OXYGEN_BONDS	0.00256801	DALRD3,WARS1,LARS1,FARSB,EPRS1,IARS2,VARS2	0.170732	0.246552
GOBP_PURINE_CONTAINING_COMPOUND_METABOLIC_PROCESS	0.00262619	TGFB1,ENO2,DLST,NDUFS3,INSR,NDUFS2,ACSF3,ARNT,ADSS2,ACOT8,PANK3,DDIT4,SHMT1,DCAKD,GART,NME4,HSD17B4,GPAM,ATP5F1B,SHMT2,ATP5F1A,NDUFS1,HDAC4,ACSS1,VCP,PDE4B,PANK4,ABCD1,ACAT1,ACSL3,NUDT15,TPST1,LRRK2,BEND3,PDK2,MAGI3,FOXK1,IMPDH2	0.0749507	0.249867
GOBP_B_CELL_ACTIVATION	0.00284106	ICOSLG,TGFB1,CD79A,PHB2,IL27RA,SLC25A5,CD40,STAT5B,ZFP36L1,GPS2,CD74,HDAC4,ABL1,CTPS1,CD19,BANK1,DOCK10,DCAF1,CLCF1,CCR6,SH3KBP1,BST2,TP53,FCRL1,TNFRSF13C,TRBC2,TRBC1,IGHV1-69D	0.0816327	0.260669
GOMF_DNA_BINDING_TRANSCRIPTION_FACTOR_BINDING	0.00289465	SMARCB1,RARG,CALR,PHB2,CTNNB1,MED16,ARNT,MED24,STAT5B,HDAC7,ETS2,PARP9,STING1,HDAC3,TLE4,KAT5,PIAS2,STAT1,HDAC4,HDAC1,NAAA,NCOR2,ACTB,TACC2,ETS1,TCF12,PIAS1,LMO2,TDG,JMJD1C,ZMYND8,DCAF1,OASL,ZNF516,TP53,CHD4	0.0756303	0.260669
GOCC_TRANSCRIPTION_REPRESSOR_COMPLEX	0.00290124	ETV3,CTNNB1,GPS2,HDAC3,MEN1,HDAC4,HDAC1,NCOR2,RCOR1,TP53	0.12987	0.260669
GOBP_DNA_UNWINDING_INVOLVED_IN_DNA_REPLICATION	0.00290667	RPA1,MCM5,RAD51,RECQL,MCM3	0.227273	0.260669
GOMF_MHC_PROTEIN_BINDING	0.00296031	TUBB,CD74,ATP5F1B,ATP5F1A,VCP,CD8B2,CD8A	0.166667	0.260669
GOCC_RIBOSOMAL_SUBUNIT	0.00296842	RPL13,RACK1,RPS27A,RPS3A,RPS6,MRPL37,RPL6,RPL28,RPS4X,RPL4,MRPL54,RPS2,RPS8,RPL18,RPS17,RPS15,RPL35,RPLP1	0.0957447	0.260669
GOBP_POSITIVE_REGULATION_OF_CELL_ACTIVATION	0.00298225	ICOSLG,SMARCB1,TGFB1,IL27RA,SLAMF1,CD40,STAT5B,HLA-DOA,CD74,CD5,KAT5,GPAM,SMARCC2,ADAM8,CD55,ABL1,RHOH,ACTB,IL4R,TGFBR2,CD226,LRRK2,SOCS5,HLA-DMB,HLA-DMA,CCR7,CLCF1,SH3KBP1,TNFRSF13C,IL1RL2,HLA-DQB1,TRBC2,TRBC1,HLA-DMB,IGHV1-69D	0.076087	0.260669
GOCC_REPLICATION_FORK	0.00298534	RPA1,UHRF1,XRCC3,POLD4,RFC1,TIPIN,ZMIZ2,MCM3,TP53	0.138462	0.260669
GOMF_RIBONUCLEOPROTEIN_COMPLEX_BINDING	0.00302072	OXA1L,SND1,TTC5,SLFN12,NCLN,RACK1,PES1,MTIF2,UNK,BAG6,GUF1,EEF2,EIF4B,PYM1,EIF5AL1,RPLP1	0.100629	0.260669
GOBP_COMMON_PARTNER_SMAD_PROTEIN_PHOSPHORYLATION	0.00303591	TGFB1,TGFBR2,PML	0.428571	0.260669
GOBP_INTERLEUKIN_27_MEDIATED_SIGNALING_PATHWAY	0.00303591	IL27RA,STAT1,OASL	0.428571	0.260669
GOCC_MITOCHONDRIAL_PERMEABILITY_TRANSITION_PORE_COMPLEX	0.00303591	SPG7,SLC25A5,VDAC1	0.428571	0.260669
GOBP_NEGATIVE_REGULATION_OF_VIRAL_PROCESS	0.00324529	TRIM25,TRIM11,BANF1,STAT1,TRIM5,TRIM21,OASL,BST2,TRIM5,PPIA,IFI16	0.120879	0.275871
GOBP_REGULATION_OF_PROTEIN_MODIFICATION_BY_SMALL_PROTEIN_CONJUGATION_OR_REMOVAL	0.00331045	CTNNB1,ARNT,ARRB1,MAPK9,TBC1D7,MTBP,CBLB,GPS2,HDAC3,HDAC4,ABL1,RWDD3,VCP,COPS7A,TRIM21,HMG20A,PIAS1,COPS4,LRRK2,RPS2,RPS15,PPIA	0.0876494	0.275871
GOBP_STEROL_BIOSYNTHETIC_PROCESS	0.00331745	CYP51A1,LPCAT3,SQLE,MSMO1,ARV1,DHCR24,ACAA2,INSIG1,IDI1	0.136364	0.275871
GOCC_GERM_CELL_NUCLEUS	0.00331745	SMARCB1,CTCF,MLH3,RAD51,TOPBP1,HMGN1,TP53,CDK7,DAZAP1	0.136364	0.275871
GOCC_TRANSFERASE_COMPLEX	0.00336799	ACVR1B,WDR77,DLST,SENP3,INSR,THG1L,MED24,APPBP2,RNF144A,FBXL20,ASB2,DCAF4L2,DCAF11,FBXO32,FBXL6,STING1,POLD4,KAT5,MEN1,CBX2,CBX8,ING5,KLHL12,DCAF8,RAD51,POLR3F,RBCK1,RPRD1B,POLR1E,UBE4B,ANAPC5,PRKAB1,ACTB,ABTB1,NSMCE1,PHKG2,POLR2M,TGFBR2,ILVBL,SF3B3,UVRAG,SOCS5,TRPC4AP,CDC16,CUL7,DCAF1,RPRD1A,MCM3,USP22,MLEC,DCAF7,ATXN7L3,WDR61,KLHDC3,FBXL18,CDK7	0.0673887	0.277885
GOCC_VACUOLAR_MEMBRANE	0.00342541	ACP2,MCOLN1,TMEM175,ARRB1,SLC29A3,NPRL3,ATP6V1D,HLA-DOA,STING1,ATP6V1G2,CD74,STK11IP,TMEM9,TMEM59,SLC66A1,SLC46A3,ABCD1,WDR59,LDLR,CMTM6,VPS18,HPSE,UVRAG,HLA-DMB,HLA-DMA,ATP8A1,SCARB1,WDR41,BST2,ECE1,PRCP,TECPR1,RRAGA,HLA-DQB1,HLA-DMB	0.075431	0.279589
GOBP_MACROMOLECULE_CATABOLIC_PROCESS	0.00350223	GNA12,TRIM25,UHRF1,SND1,CYP51A1,NAGLU,SMG9,TGFB1,CALR,PSMB4,TTC5,CTNNB1,TIMP2,APPBP2,ARRB1,SLFN12,GIPC1,RCN3,CNOT2,MAPK9,RACK1,BTG2,RPS27A,RNF144A,FBXL20,ZFP36L1,NRDE2,ASB2,NSUN2,DCP1A,DCAF11,PABPC1,EIF3H,POP1,FBXL6,CBLB,PARN,BAG6,NEDD4L,KAT5,HEXA,ADAM8,TMEM9,XRN2,CST3,RBCK1,RBM38,HELZ2,CTBS,SDCBP,VCP,FASTK,UBE4B,ANAPC5,UBE3B,PHKG2,MSN,LDLR,USP3,PIAS1,NUDT15,IDUA,ZNRF1,IGF2BP2,CCAR2,SF3B3,OAZ1,HP…	0.0620491	0.279589
GOMF_TRANSCRIPTION_COREPRESSOR_ACTIVITY	0.00351677	BTG2,HDAC7,RIOX2,PARP9,GPS2,HDAC3,TLE4,PA2G4,NAB2,HDAC1,NCOR2,ATF7IP,PIAS1,PARP14,KCTD1,RCOR1,ZMYND8,SFMBT2	0.0942408	0.279589
GOBP_RRNA_METABOLIC_PROCESS	0.00352393	SMARCB1,MACROH2A1,MRM1,SLFN12,PES1,RBFA,TCOF1,PA2G4,XRN2,POLR1E,RPS6,NOL9,DDX47,FRG1,SUV39H1,GTF3C3,RPS8,DDX49,TP53,RRP1,RPS17,RPS15,RPL35	0.0858209	0.279589
GOBP_IMMUNE_RESPONSE	0.00354213	TRIM25,ICOSLG,TCF7,VPREB3,TUBB,IL16,TGFB1,CD79A,PHB2,MCOLN1,IL27RA,FCER2,PSMB4,TNFAIP8L2,SLAMF1,CD40,G3BP1,MAPK9,TRIM11,VAMP2,STAT5B,MAP3K1,FYB1,CBLB,ST6GAL1,PARP9,IFNGR2,IFNAR1,GPS2,HLA-DOA,STING1,BAG6,LTB,LTA,CD74,BANF1,KAT5,SHMT2,TTC4,ADAM8,STAT1,ACTR3,CD55,EPRS1,APBB1IP,ABL1,POLR3F,RBCK1,PAG1,IL6R,CASP6,ECM1,RPS6,PDE4B,LRP8,IRF5,RAB43,CD19,IL21R,IL4R,TRIM5,TRIM21,FAM3A,CMTM3,ETS1,TCF12,CD226,…	0.0592784	0.279589
GOMF_SUMO_TRANSFERASE_ACTIVITY	0.00357396	HDAC7,PIAS2,HDAC4,PIAS1,PML	0.217391	0.279589
GOMF_LYSOPHOSPHOLIPID_ACYLTRANSFERASE_ACTIVITY	0.00357396	LPCAT3,AGPAT4,MBOAT7,MBOAT1,LCLAT1	0.217391	0.279589
GOBP_REGULATION_OF_VIRAL_PROCESS	0.00363719	TRIM25,KPNA2,TRIM11,PABPC1,CD74,BANF1,STAT1,TRIM5,TRIM21,OASL,BST2,TRIM5,PPIA,IFI16,TMEM250,DYNLT1	0.0987654	0.280684
GOMF_RNA_BINDING	0.00364111	TRIM25,RPL13,SND1,CALR,TFAM,TNPO1,RAVER1,THG1L,NELFCD,SLC25A5,KPNA2,MRM1,CHD3,G3BP1,DALRD3,MDH2,TRMT11,PUS10,RACK1,PES1,MTIF2,RPS27A,SHMT1,DRG2,DDX42,UNK,PRPF8,ZFP36L1,GDI2,NSUN2,DHFR2,DCP1A,MBNL2,PABPC1,EIF3H,POP1,ZC3H7B,MYH9,PARN,TUBA1B,WDR33,TCOF1,TRUB1,PA2G4,SHMT2,ATP5F1A,CBX8,FARSB,CSRP1,EPRS1,IARS2,STRBP,CWC22,XRN2,RAE1,RBM38,HELZ2,RPS3A,VCP,RPS6,MRPL37,NOL9,FASTK,RPL6,DDX47,RPL28,IPO5,TRIM…	0.0591535	0.280684
GOBP_TRNA_MODIFICATION	0.00384551	THG1L,DALRD3,TRMT11,PUS10,NSUN2,ELP2,TRUB1,BCDIN3D,METTL8,PUSL1,ELP6	0.11828	0.294293
GOBP_REGULATION_OF_T_CELL_RECEPTOR_SIGNALING_PATHWAY	0.00388076	CBLB,CD226,CCR7,PRKD2,EZR,KCNN4,DUSP22	0.159091	0.294854
GOCC_RIBOSOME	0.00403118	RPL13,RACK1,RPS27A,EIF3H,RPS3A,RPS6,MRPL37,RPL6,RPL28,RPS4X,RPL4,MRPL54,MTG1,RPS2,RPS8,RPL18,RPS17,RPS15,RPL35,RPLP1	0.0892857	0.300483
GOMF_NUCLEAR_RECEPTOR_COACTIVATOR_ACTIVITY	0.00412241	WDR77,MED24,HELZ2,ETS1,CCAR2,ZMIZ2,USP22,ATXN7L3	0.142857	0.300483
GOBP_ORGANOPHOSPHATE_BIOSYNTHETIC_PROCESS	0.00416497	TGFB1,LPCAT3,NDUFS3,FADS1,NDUFS2,ACSF3,ADSS2,PIGT,PANK3,PLSCR3,SHMT1,DCAKD,PARP9,GART,AGPAT4,NME4,GPAM,PCYT2,ATP5F1B,ATP5F1A,PIKFYVE,NDUFS1,ACSS1,VCP,CTPS1,PANK4,SRD5A3,PITPNM2,MTMR14,ACAT1,IP6K2,ACSL3,UVRAG,MBOAT7,SOCS5,INPP4B,MBOAT1,PDK2,KMO,LCLAT1,IDI1,IMPDH2,DGKD	0.0707237	0.300483
GOBP_PEPTIDE_METABOLIC_PROCESS	0.00417559	RPL13,CALR,DALRD3,RMND1,QRSL1,EIF4EBP2,CNOT2,CPM,RACK1,BTG2,MTIF2,RPS27A,SHMT1,DRG2,BZW2,UNK,ZFP36L1,WARS1,DCP1A,PABPC1,EIF3H,PARN,ELP2,LARS1,TCOF1,PA2G4,SHMT2,EEF1B2,FARSB,EPRS1,IARS2,RPS3A,RPS6,MRPL37,GUF1,RPL6,ABTB1,RPL28,RPS4X,BACE1,RPL4,EIF3L,DPH5,IGF2BP2,MRPL54,EEF2,BANK1,VARS2,MTG1,POLDIP3,METTL8,RPS2,RPS8,ELP6,ECE1,EIF4B,RPL18,RPS17,RPS15,PYM1,RPL35,EIF5AL1,RPLP1	0.0651499	0.300483
GOBP_NEGATIVE_REGULATION_OF_INTRACELLULAR_ESTROGEN_RECEPTOR_SIGNALING_PATHWAY	0.00418247	PHB2,CNOT2,LBH,VPS18	0.266667	0.300483
GOBP_COPII_COATED_VESICLE_CARGO_LOADING	0.00418247	SEC23A,SEC31A,SEC24C,INSIG1	0.266667	0.300483
GOCC_COPII_VESICLE_COAT	0.00418247	SEC23A,KLHL12,SEC31A,SEC24C	0.266667	0.300483
GOMF_UBIQUITINATION_LIKE_MODIFICATION_DEPENDENT_PROTEIN_BINDING	0.00418247	VCP,FAN1,PML,ANKRD13A	0.266667	0.300483
GOCC_MITOCHONDRION	0.00430067	CCM2,SPG7,OXA1L,TFAM,PHB2,DLST,NDUFS3,PSMB4,TTC5,FADS1,THG1L,NDUFS2,ACSF3,ADSS2,SLC25A5,MRM1,SLC25A35,MDH2,FKBP8,PLSCR3,RMND1,QRSL1,DDIT4,PUS10,MPG,MAPK9,RACK1,VDAC1,MTIF2,RPS27A,PRORP,PITRM1,XRCC3,CEP72,NSUN2,DHFR2,OXCT1,PARP9,GPS2,AGPAT4,SLC25A27,NME4,STING1,RBFA,GPAM,TRUB1,ATP5F1B,SHMT2,ATP5F1A,NDUFS1,COQ8A,DCAF8,IARS2,ABL1,RAD51,IVD,ACSS1,MCCC1,ACAD9,NFKB1,MRPL37,FASTK,ABCB8,GUF1,NIPSNAP2,HIB…	0.0601323	0.306888
GOBP_ANTIGEN_PROCESSING_AND_PRESENTATION	0.00435061	RAB5B,CALR,HLA-DOA,CD74,PIKFYVE,HLA-DMB,HLA-DMA,CCR7,WDFY4,CD8A,HLA-DQB1,HLA-DMB	0.111111	0.308367
GOMF_TRANSCRIPTION_COACTIVATOR_ACTIVITY	0.00441847	TRIM25,WDR77,SMARCB1,CTNNB1,MED16,MED24,ARRB1,MED23,GPS2,KAT5,SMARCC2,ABL1,HELZ2,TRIM5,TRIM21,MAML2,ETS1,LMO2,CCAR2,ZMIZ2,USP22,ATXN7L3,TRIM5	0.0842491	0.31109
GOBP_ALPHA_AMINO_ACID_CATABOLIC_PROCESS	0.00453119	DLST,QDPR,SHMT1,BLMH,CSAD,SHMT2,IVD,MCCC1,HIBADH,ACAT1,KMO	0.115789	0.313515
GOBP_SMALL_MOLECULE_CATABOLIC_PROCESS	0.00454528	ENO2,DLST,ACSF3,QDPR,ACOT8,MGAT1,SHMT1,BLMH,OXCT1,CSAD,HSD17B4,SHMT2,IVD,MCCC1,PGD,ACOX3,SRD5A3,HIBADH,ABCD1,ACAT1,ILVBL,ALDH1B1,GALT,ACAA2,SCARB1,INPP4B,KMO,GATD1,FOXK1,TP53	0.0773196	0.313515
GOBP_RESPONSE_TO_STARVATION	0.00454983	TTC5,FADS1,NPRL3,OXCT1,SREBF2,LARS1,KAT5,DAPL1,WDR59,ACAT1,UCP2,LRRK2,SUV39H1,FOXO1,FOXK1,TP53,PICK1,RRAGA,IFI16	0.0900474	0.313515
GOBP_NEGATIVE_REGULATION_OF_RNA_METABOLIC_PROCESS	0.00458341	SCMH1,TCF7,ZNF512B,BCL11A,UHRF1,RARG,FOXM1,TGFB1,ETV3,CALR,PHB2,CTCF,RFX5,CTNNB1,MACROH2A1,NELFCD,CHD3,CNOT2,BTG2,TRIM11,NRDE2,NSUN2,PABPC1,SREBF2,HDAC7,ZNF263,PARN,RIOX2,ETS2,PARP9,GPS2,LBH,HDAC3,TLE4,KAT5,MEN1,PA2G4,SMARCC2,NAB2,CBX2,CBX8,KLF7,STAT1,HDAC4,RBM38,NFKB1,SDCBP,BEND5,HDAC1,KLF3,RFC1,BCL7A,NCOR2,CUX1,ATF7IP,HMG20A,PIAS1,IGF2BP2,CCAR2,PARP14,TDG,PPHLN1,KCTD1,PML,BCDIN3D,RCOR1,BEND3,RR…	0.0613108	0.313515
GOBP_GLYCINE_BIOSYNTHETIC_PROCESS	0.00469041	SHMT1,DHFR2,SHMT2	0.375	0.313515
GOBP_NEGATIVE_REGULATION_OF_ERYTHROCYTE_DIFFERENTIATION	0.00469041	STAT5B,ZFP36L1,KLF13	0.375	0.313515
GOBP_HISTONE_H4_DEACETYLATION	0.00469041	HDAC4,HDAC1,RCOR1	0.375	0.313515
GOCC_MCM_COMPLEX	0.00469041	MCM5,MCM8,MCM3	0.375	0.313515
GOBP_IMMUNE_SYSTEM_DEVELOPMENT	0.00486309	ACVR1B,TCF7,SMARCB1,MCM3AP,RARG,TGFB1,CD79A,WDR1,IL27RA,CTNNB1,SLAMF1,ARNT,SLC25A5,CD40,STAT5B,ZFP36L1,MYH9,CBLB,LMBR1L,GPS2,HLA-DOA,LTB,LTA,CD74,KAT5,SMARCC2,ADAM8,STAT1,ING5,HDAC4,ABL1,IL6R,RPS6,KLF3,RHOH,ACTB,CD19,IL4R,ETS1,TGFBR2,FANCD2,LY6D,EEF2,PML,SOCS5,RCOR1,CCR7,DOCK10,L3MBTL3,TCTA,DCAF1,CLCF1,CCR6,SH2B3,CYREN,THEMIS,KLF13,SH3PXD2A,CD8A,SLC25A40,ABI1,TP53,WDR61,MFHAS1,IL1RL2,IFI16	0.0641399	0.319999
GOMF_CATALYTIC_ACTIVITY_ACTING_ON_RNA	0.00488782	SND1,THG1L,MRM1,G3BP1,SLFN12,DALRD3,TRMT11,QRSL1,CNOT2,PUS10,DDX42,PRORP,ANGEL1,WARS1,NSUN2,POP1,PARN,LARS1,FARSB,EPRS1,IARS2,POLR3F,XRN2,HELZ2,DDX47,DHX57,BCDIN3D,VARS2,METTL8,DDX49	0.0769231	0.319999
GOBP_DICARBOXYLIC_ACID_METABOLIC_PROCESS	0.00490862	DLST,ACSF3,ADSS2,ACOT8,MDH2,SHMT1,DHFR2,NIT2,SHMT2,KMO,ASS1	0.114583	0.319999
GOMF_HYDROLASE_ACTIVITY_HYDROLYZING_O_GLYCOSYL_COMPOUNDS	0.00490862	GM2A,NAGLU,MAN1A2,HEXA,GLB1L,CTBS,MAN2C1,IDUA,HPSE,MAN2A2,PGGHG	0.114583	0.319999
GOMF_NUCLEOSOME_BINDING	0.00494598	SMARCB1,MACROH2A1,SMARCC2,HDAC1,ACTB,PARP2,HMGN1,NAP1L4,CHD4	0.128571	0.320457
GOBP_LEUKOCYTE_DIFFERENTIATION	0.00502948	TCF7,SMARCB1,TGFB1,CD79A,CTNNB1,SLAMF1,SLC25A5,STAT5B,ZFP36L1,MYH9,LMBR1L,GPS2,HLA-DOA,CD74,KAT5,SMARCC2,ADAM8,HDAC4,ABL1,IL6R,RPS6,RHOH,ACTB,CD19,IL4R,TGFBR2,FANCD2,LY6D,SOCS5,CCR7,DOCK10,L3MBTL3,TCTA,DCAF1,CLCF1,CCR6,THEMIS,SH3PXD2A,CD8A,TP53,IL1RL2,IFI16	0.0703518	0.321102
GOBP_T_CELL_PROLIFERATION	0.00503442	ICOSLG,IL27RA,CTNNB1,SLAMF1,SDC4,STAT5B,CBLB,LMBR1L,GPAM,CD55,ABL1,RPS6,CTPS1,MSN,TGFBR2,HLA-DMB,TP53,TNFRSF13C,HLA-DMB	0.0892019	0.321102
GOBP_PTERIDINE_CONTAINING_COMPOUND_METABOLIC_PROCESS	0.00504715	QDPR,SHMT1,MTR,DHFR2,GART,SHMT2	0.171429	0.321102
GOCC_UBIQUITIN_LIGASE_COMPLEX	0.00519028	MED24,APPBP2,RNF144A,FBXL20,ASB2,DCAF4L2,DCAF11,FBXO32,FBXL6,CBX2,CBX8,KLHL12,DCAF8,RAD51,RBCK1,UBE4B,ANAPC5,ABTB1,TRPC4AP,CDC16,CUL7,DCAF1,DCAF7,KLHDC3,FBXL18	0.0809061	0.324313
GOBP_RESPONSE_TO_INTERFERON_GAMMA	0.00529445	CD40,PARP9,IFNGR2,CD74,STAT1,ACTR3,EPRS1,RAB43,TRIM21,PARP14,BST2,TXK,TP53,ASS1	0.100719	0.324313
GOBP_CELLULAR_MACROMOLECULE_CATABOLIC_PROCESS	0.00530237	GNA12,TRIM25,UHRF1,SND1,NAGLU,SMG9,CALR,PSMB4,TTC5,CTNNB1,APPBP2,ARRB1,SLFN12,GIPC1,CNOT2,MAPK9,RACK1,BTG2,RPS27A,RNF144A,FBXL20,ZFP36L1,NRDE2,ASB2,NSUN2,DCP1A,DCAF11,PABPC1,EIF3H,POP1,FBXL6,PARN,BAG6,NEDD4L,KAT5,XRN2,CST3,RBCK1,RBM38,HELZ2,SDCBP,VCP,FASTK,UBE4B,ANAPC5,UBE3B,USP3,PIAS1,ZNRF1,IGF2BP2,CCAR2,HPSE,LRRK2,PML,SOCS5,USP38,TRPC4AP,CDC16,CUL7,USP22,PCBP2,DDX49,CD2AP,KLHDC3,PYM1,FBXL18	0.0638916	0.324313
GOBP_ESTABLISHMENT_OF_LYMPHOCYTE_POLARITY	0.00537399	MYH9,ABL1,RIPOR2,CCR7	0.25	0.324313
GOBP_GLYCINE_METABOLIC_PROCESS	0.00537399	SHMT1,DHFR2,GART,SHMT2	0.25	0.324313
GOBP_REGULATION_OF_EXTRACELLULAR_MATRIX_DISASSEMBLY	0.00537399	TGFB1,CST3,CLASP2,CARMIL2	0.25	0.324313
GOBP_CD40_SIGNALING_PATHWAY	0.00537399	PHB2,SLAMF1,CD40,FANCD2	0.25	0.324313
GOBP_POSITIVE_REGULATION_OF_T_CELL_RECEPTOR_SIGNALING_PATHWAY	0.00537399	CD226,CCR7,PRKD2,KCNN4	0.25	0.324313
GOBP_NEGATIVE_REGULATION_OF_MIRNA_MATURATION	0.00537399	TGFB1,NCOR2,BCDIN3D,TP53	0.25	0.324313
GOMF_PROTEIN_SELF_ASSOCIATION	0.00543646	MDH2,PLSCR3,VAMP2,ADAM8,ABL1,GPSM2,EML4,TDG,TP53	0.126761	0.326219
GOBP_REGULATION_OF_PROTEIN_CATABOLIC_PROCESS	0.00573653	GNA12,CYP51A1,TIMP2,GIPC1,MAPK9,RACK1,RNF144A,FBXL20,EIF3H,CBLB,BAG6,ADAM8,TMEM9,CST3,SDCBP,VCP,MSN,LDLR,PIAS1,NUDT15,CCAR2,SF3B3,OAZ1,LRRK2,SOCS5,FOXO1,EZR,PSME2	0.0775623	0.341669
GOBP_DNA_RECOMBINATION	0.00576234	RPA1,TCF7,TGFB1,MCM5,IL27RA,CD40,KPNA2,MLH3,XRCC3,KAT5,RAD51,MCM8,ACTB,RECQL,NSMCE1,TOPBP1,FAN1,FANCD2,RMI2,DCAF1,CLCF1,CCR6,MCM3,CYREN,RHNO1,KLHDC3	0.0792683	0.341669
GOBP_MYELOID_CELL_HOMEOSTASIS	0.0058011	ACVR1B,ARNT,SLC25A5,STAT5B,ZFP36L1,STAT1,RPS6,PDE4B,ETS1,RCOR1,L3MBTL3,SH2B3,KLF13,SLC25A40,RPS17,MFHAS1	0.0941176	0.341669
GOCC_CUL4_RING_E3_UBIQUITIN_LIGASE_COMPLEX	0.00582335	DCAF4L2,DCAF11,DCAF8,TRPC4AP,DCAF1,DCAF7	0.166667	0.341669
GOCC_MEMBRANE_MICRODOMAIN	0.00598999	TUBB,LIPE,CD79A,ENO2,INSR,CTNNB1,SDC4,VDAC1,CBLB,ATP5F1A,PIKFYVE,CD55,PAG1,SDCBP,LRP8,CD19,BACE1,TGFBR2,CD226,HPSE,LRRK2,SCARB1,BST2,KCNA3,EZR,CD8A	0.0790274	0.349504
GOMF_PROTEIN_CONTAINING_COMPLEX_BINDING	0.00611623	GNA12,ACVR1B,SMARCB1,OXA1L,SND1,TUBB,CALR,ENO2,WDR1,INSR,FCER2,ITGAE,TTC5,MACROH2A1,MED24,SLFN12,EPB41L2,NCLN,RACK1,PES1,MTIF2,UNK,NISCH,FYB1,TAB1,MYH9,HLA-DOA,BAG6,CD74,ABLIM1,SMARCC2,ACTR3,ABL1,MCM8,GPSM2,SDCBP,VCP,LRP8,HDAC1,GUF1,ARPC3,NCOR2,ACTB,FRG1,COG2,LDLR,TGFBR2,SF3B3,CD226,BMP2K,EEF2,PARP2,LRRK2,HLA-DMB,HLA-DMA,SCARB1,ZFAND1,HMGN1,POLDIP3,DZIP1,CARMIL2,EZR,CD8A,CFL1,LGALS8,EIF4B,NAP1L4,…	0.0614439	0.354909
GOBP_POSITIVE_REGULATION_OF_ANTIGEN_RECEPTOR_MEDIATED_SIGNALING_PATHWAY	0.00622727	CMTM3,CD226,CCR7,PRKD2,KCNN4	0.192308	0.359378
GOBP_NEGATIVE_REGULATION_OF_NUCLEOBASE_CONTAINING_COMPOUND_METABOLIC_PROCESS	0.00629745	SCMH1,TCF7,ZNF512B,BCL11A,UHRF1,RARG,FOXM1,TGFB1,ETV3,CALR,PHB2,CTCF,RFX5,CTNNB1,MACROH2A1,NELFCD,CHD3,DDIT4,CNOT2,BTG2,TRIM11,NRDE2,NSUN2,PABPC1,SREBF2,HDAC7,ZNF263,PARN,RIOX2,ETS2,PARP9,GPS2,LBH,HDAC3,TLE4,KAT5,MEN1,PA2G4,SMARCC2,NAB2,CBX2,CBX8,KLF7,STAT1,HDAC4,RBM38,NFKB1,SDCBP,BEND5,HDAC1,KLF3,RFC1,BCL7A,NCOR2,CUX1,ATF7IP,NEIL1,HMG20A,TIPIN,PIAS1,IGF2BP2,CCAR2,PARP14,TDG,PPHLN1,KCTD1,PML,BCDI…	0.0599613	0.36042
GOBP_NUCLEOSIDE_BISPHOSPHATE_BIOSYNTHETIC_PROCESS	0.00631358	ACSF3,PANK3,DCAKD,ACSS1,PANK4,ACAT1,ACSL3,PDK2	0.133333	0.36042
GOBP_REGULATION_OF_ERYTHROCYTE_DIFFERENTIATION	0.00635391	ACVR1B,ARNT,STAT5B,ZFP36L1,STAT1,ETS1,KLF13	0.145833	0.360772
GOBP_T_CELL_DIFFERENTIATION_IN_THYMUS	0.00645171	CTNNB1,STAT5B,ZFP36L1,CD74,ADAM8,ABL1,RPS6,CCR7,CCR6,TP53	0.116279	0.361988
GOCC_AZUROPHIL_GRANULE	0.00647567	GM2A,TUBB,GDI2,NPC2,HEXA,PA2G4,STK11IP,SDCBP,VCP,CMTM6,ARHGAP45,ATP8A1,BST2,FTL,PRCP	0.0955414	0.361988
GOBP_CELLULAR_RESPONSE_TO_STRESS	0.00647814	BRAT1,TRIM25,CCM2,RPA1,SMARCB1,UHRF1,FOXM1,CHAF1A,CALR,PHB2,LPCAT3,MCM5,TTC5,CTNNB1,FANCE,FADS1,THG1L,SLAMF1,ARNT,RCN3,DDIT4,MPG,NPRL3,MAPK9,RACK1,KREMEN1,VDAC1,BTG2,ZFP36L1,NRDE2,MLH3,XRCC3,MTR,SREBF2,PARP9,GPS2,BAG6,WDR33,HDAC3,LARS1,CD74,POLD4,KAT5,MEN1,SMARCC2,ADAM8,ABL1,DAPL1,HIPK3,RAD51,MCM8,RWDD3,NFKB1,SDCBP,VCP,UBE4B,RFC1,BCL7A,ACTB,DUSP16,RECQL,ST8SIA1,NSMCE1,TRIM21,ABCD1,WDR59,NEIL1,USP…	0.0581395	0.361988
GOBP_CHROMATIN_ORGANIZATION	0.00652885	SCMH1,SMARCB1,MCM3AP,UHRF1,CHAF1A,CTCF,MACROH2A1,CHD3,HDAC7,BAG6,HDAC3,BANF1,KAT5,MEN1,SMARCC2,CBX2,CBX8,ING5,HDAC4,HDAC1,BCL7A,ACTB,ATF7IP,HMG20A,USP3,TDG,PPHLN1,JMJD1C,RCOR1,BEND3,L3MBTL3,SUV39H1,TSPYL4,DCAF1,HMGN1,USP22,HJURP,NAP1L4,ATXN7L3,DOT1L,CHD4,BICRA,IFI16	0.0689103	0.362901
GOBP_RRNA_TRANSCRIPTION	0.00668308	SMARCB1,MACROH2A1,TCOF1,POLR1E,GTF3C3,TP53	0.162162	0.369529
GOMF_2_ACYLGLYCEROL_3_PHOSPHATE_O_ACYLTRANSFERASE_ACTIVITY	0.00679425	LPCAT3,MBOAT7,MBOAT1	0.333333	0.370925
GOBP_LEUKOCYTE_PROLIFERATION	0.00681307	ICOSLG,CD79A,IL27RA,CTNNB1,SLAMF1,SDC4,CD40,STAT5B,CBLB,ST6GAL1,LMBR1L,CD74,GPAM,CD55,ABL1,RPS6,CTPS1,CD19,MSN,TGFBR2,HLA-DMB,CLCF1,BST2,TP53,IMPDH2,TNFRSF13C,HLA-DMB	0.0773639	0.370925
GOBP_POSITIVE_REGULATION_OF_GENE_EXPRESSION	0.00684653	ACVR1B,WDR77,BCL11A,RARG,IL16,TGFB1,CALR,PHB2,LPCAT3,IL27RA,CTCF,CTNNB1,SLAMF1,ARNT,MACROH2A1,CD40,G3BP1,RMND1,MED23,MAPK9,STAT5B,WARS1,PABPC1,MYH9,RPS6KA2,STING1,LTB,LTA,CD74,TRUB1,ADAM8,STAT1,CD55,ABL1,POLR3F,RBM38,IL6R,PDE4B,HDAC1,GUF1,NCOR2,PRKAB1,IRF5,IL4R,MSN,RPS4X,ETS1,LDLR,TCF12,IGF2BP2,CD226,GPSM3,EEF2,HPSE,LRRK2,BCDIN3D,CCR7,AKAP12,WHRN,CLCF1,PRKD2,POLDIP3,METTL8,TRIM56,EZR,TXK,ZNF580,T…	0.0620748	0.370925
GOBP_PURINE_CONTAINING_COMPOUND_BIOSYNTHETIC_PROCESS	0.00684881	TGFB1,NDUFS3,NDUFS2,ACSF3,ADSS2,PANK3,SHMT1,DCAKD,GART,NME4,ATP5F1B,SHMT2,ATP5F1A,NDUFS1,ACSS1,VCP,PANK4,ACAT1,ACSL3,PDK2,IMPDH2	0.0836653	0.370925
GOBP_DOUBLE_STRAND_BREAK_REPAIR	0.00697149	RPA1,SMARCB1,FOXM1,MCM5,XRCC3,PARP9,KAT5,SMARCC2,RAD51,MCM8,VCP,BCL7A,ACTB,RECQL,NSMCE1,FAN1,FANCD2,UVRAG,PARP2,PML,RMI2,MCM3,CYREN,TP53	0.08	0.375642
GOMF_RNA_POLYMERASE_II_SPECIFIC_DNA_BINDING_TRANSCRIPTION_FACTOR_BINDING	0.00706756	SMARCB1,RARG,CALR,PHB2,CTNNB1,MED16,ARNT,MED24,STAT5B,ETS2,PARP9,STING1,HDAC3,PIAS2,STAT1,HDAC4,HDAC1,NCOR2,ACTB,TACC2,ETS1,LMO2,JMJD1C,DCAF1,OASL,TP53,CHD4	0.0771429	0.378886
GOBP_ANTIGEN_PROCESSING_AND_PRESENTATION_OF_EXOGENOUS_ANTIGEN	0.00712284	HLA-DOA,CD74,PIKFYVE,HLA-DMB,HLA-DMA,HLA-DQB1,HLA-DMB	0.142857	0.379921
GOBP_PEPTIDYL_LYSINE_MODIFICATION	0.00717815	BCL11A,SMARCB1,MCM3AP,SENP3,CTCF,CTNNB1,ARNT,MACROH2A1,MED24,ARRB1,HDAC7,BAG6,NAA40,KAT5,MEN1,PIAS2,ING5,HDAC4,RWDD3,ACTB,NSMCE1,HMG20A,PIAS1,SF3B3,PML,BEND3,SUV39H1,USP22,ATXN7L3,WDR61,DOT1L	0.0741627	0.380947
GOBP_ENTRY_INTO_HOST	0.00725716	TRIM25,INSR,SLAMF1,TRIM11,CD74,PIKFYVE,CD55,TRIM5,TRIM21,LDLR,VPS18,UVRAG,SCARB1,TRIM5,DYNLT1	0.0943396	0.383214
GOBP_BRANCHED_CHAIN_AMINO_ACID_METABOLIC_PROCESS	0.00735574	IVD,MCCC1,HIBADH,ACAT1,ILVBL	0.185185	0.384574
GOMF_NADPLUS_ADP_RIBOSYLTRANSFERASE_ACTIVITY	0.00735574	PARP9,ART4,PARP14,PARP2,PARP11	0.185185	0.384574
GOBP_CELLULAR_RESPONSE_TO_STARVATION	0.00761591	TTC5,FADS1,NPRL3,SREBF2,LARS1,KAT5,DAPL1,WDR59,UCP2,LRRK2,SUV39H1,FOXO1,TP53,PICK1,RRAGA,IFI16	0.0914286	0.395547
GOCC_NUCLEAR_PERIPHERY	0.00764052	BCL11A,SMARCB1,UHRF1,PHB2,MEN1,SMARCC2,NCOR2,ACTB,PML,SUV39H1,DCAF7,NUP107,CFL1,TP53	0.0965517	0.395547
GOBP_RAS_PROTEIN_SIGNAL_TRANSDUCTION	0.00816543	GNA12,FOXM1,G3BP1,ARRB1,ARHGEF3,NISCH,ABL1,ARHGAP1,GPSM2,SDCBP,RHOH,ARHGDIB,SYDE1,DHCR24,DENND1A,RIPOR2,RAPGEF6,ELMO1,GIT2,ARHGEF11,GRAP2,CDC42SE1,RAPGEF4,RRAS2,CFL1,TP53,RASGRP3	0.0762712	0.417738
GOBP_HISTONE_DEACETYLATION	0.00829672	CHD3,HDAC7,HDAC3,HDAC4,HDAC1,LRRK2,RCOR1,SUV39H1,PRKD2,TP53,CHD4	0.106796	0.417738
GOBP_COENZYME_A_METABOLIC_PROCESS	0.00839237	PANK3,DCAKD,PANK4,ACAT1	0.222222	0.417738
GOBP_TETRAHYDROFOLATE_METABOLIC_PROCESS	0.00839237	SHMT1,DHFR2,GART,SHMT2	0.222222	0.417738
GOBP_POSITIVE_REGULATION_OF_NITRIC_OXIDE_SYNTHASE_BIOSYNTHETIC_PROCESS	0.00839237	FCER2,STAT1,LRRK2,AKAP12	0.222222	0.417738
GOBP_TROPHOBLAST_CELL_MIGRATION	0.00839237	ACVR1B,CALR,ARHGDIB,SYDE1	0.222222	0.417738
GOMF_LIPOPROTEIN_PARTICLE_RECEPTOR_ACTIVITY	0.00839237	LRP12,LRP8,LDLR,SCARB1	0.222222	0.417738
GOBP_LYMPHOCYTE_ACTIVATION_INVOLVED_IN_IMMUNE_RESPONSE	0.00843396	TGFB1,IL27RA,CD40,VAMP2,CD74,APBB1IP,ABL1,IL6R,RPS6,CD19,IL4R,SOCS5,HLA-DMB,DOCK10,CLCF1,CCR6,TP53,HLA-DMB	0.0865385	0.417738
GOBP_CARBOHYDRATE_DERIVATIVE_CATABOLIC_PROCESS	0.0084584	GM2A,NAGLU,TGFB1,MGAT1,HEXA,CST3,CTBS,PDE4B,ABCD1,ACAT1,NEIL1,NUDT15,IDUA,TDG,HPSE,GALT	0.0903955	0.417738
GOCC_MULTIVESICULAR_BODY	0.00846472	NAPSA,CD79A,NEDD4L,CD74,TMEM9,BACE1,LRRK2,BST2	0.126984	0.417738
GOBP_REGULATION_OF_PRODUCTION_OF_SMALL_RNA_INVOLVED_IN_GENE_SILENCING_BY_RNA	0.00861919	TGFB1,TRUB1,NCOR2,BCDIN3D,TP53	0.178571	0.423383
GOBP_PHOSPHOLIPID_TRANSPORT	0.00890071	GLTP,PITPNA,PLSCR3,NPC2,ABCB1,PITPNM2,LDLR,ATP8A1,SCARB1,OSBPL2,KCNN4	0.105769	0.428563
GOBP_RIBOSE_PHOSPHATE_BIOSYNTHETIC_PROCESS	0.00891347	TGFB1,NDUFS3,NDUFS2,ACSF3,ADSS2,PANK3,DCAKD,GART,NME4,ATP5F1B,ATP5F1A,NDUFS1,ACSS1,VCP,CTPS1,PANK4,ACAT1,ACSL3,PDK2,IMPDH2	0.0829876	0.428563
GOBP_ORGANONITROGEN_COMPOUND_CATABOLIC_PROCESS	0.00894754	GNA12,TRIM25,GM2A,UHRF1,CYP51A1,NAGLU,TGFB1,CALR,DLST,PSMB4,CTNNB1,QDPR,TIMP2,APPBP2,ARRB1,GIPC1,RCN3,MAPK9,RACK1,RPS27A,SHMT1,RNF144A,BLMH,FBXL20,ASB2,DCAF11,EIF3H,FBXL6,CBLB,CSAD,BAG6,NEDD4L,KAT5,HEXA,SHMT2,PAOX,ADAM8,TMEM9,IVD,CST3,RBCK1,MCCC1,CTBS,SDCBP,VCP,PDE4B,UBE4B,ANAPC5,UBE3B,HIBADH,MSN,ABCD1,ACAT1,LDLR,NEIL1,USP3,PIAS1,NUDT15,IDUA,ZNRF1,CCAR2,SF3B3,TDG,OAZ1,HPSE,LRRK2,PML,SOCS5,SCARB1,…	0.0601449	0.428563
GOBP_CARBOHYDRATE_DERIVATIVE_BIOSYNTHETIC_PROCESS	0.0089825	TGFB1,NUDT14,NDUFS3,B4GALNT1,CTNNB1,MAN1A2,NDUFS2,ACSF3,ADSS2,ACOT8,PIGT,PANK3,MGAT1,SHMT1,XYLT2,DCAKD,DHFR2,ABCC5,ST6GAL1,GART,NME4,HEXA,ATP5F1B,ATP5F1A,NDUFS1,ACSS1,NFKB1,VCP,TMEM59,CTPS1,PANK4,SRD5A3,ST8SIA1,ACAT1,GLCE,ACSL3,CCR7,GCNT1,MAN2A2,PDK2,GALNT12,MLEC,NDST1,IMPDH2,ALG11	0.0669643	0.428563
GOCC_SMALL_RIBOSOMAL_SUBUNIT	0.00921376	RACK1,RPS27A,RPS3A,RPS6,RPS4X,RPS2,RPS8,RPS17,RPS15	0.116883	0.428563
GOMF_KINASE_BINDING	0.00922174	BCL11A,FOXM1,CTNNB1,MACROH2A1,SDC4,SLC12A7,RACK1,VDAC1,WARS1,MAP3K1,NISCH,TAB1,HDAC7,CBLB,PARN,ELP2,STING1,STK11IP,ABL1,RPS6,RHOH,PITPNM2,PRKAB1,ACTB,IRF5,DUSP16,TRIM5,TRIM21,MSN,TGFBR2,ACSL3,CD226,NEK9,PIK3IP1,TDG,EEF2,IBTK,SOCS5,BANK1,RAB11FIP2,PRKD2,SH2B3,CEP68,SPRED2,EZR,TP53,TRIM5,PICK1,DUSP22,DGKD,RASGRP3	0.0652174	0.428563
GOBP_REGULATION_OF_B_CELL_MEDIATED_IMMUNITY	0.00929111	TGFB1,IL27RA,FCER2,CD40,LTA,CD55,CD226,CLCF1	0.125	0.428563
GOBP_ANTIGEN_PROCESSING_AND_PRESENTATION_OF_PEPTIDE_ANTIGEN	0.00929111	CALR,HLA-DOA,CD74,PIKFYVE,HLA-DMB,HLA-DMA,HLA-DQB1,HLA-DMB	0.125	0.428563
GOCC_CULLIN_RING_UBIQUITIN_LIGASE_COMPLEX	0.00937365	APPBP2,FBXL20,DCAF4L2,DCAF11,FBXO32,FBXL6,KLHL12,DCAF8,ANAPC5,TRPC4AP,CDC16,CUL7,DCAF1,DCAF7,KLHDC3,FBXL18	0.0893855	0.428563
GOBP_T_CELL_ACTIVATION_VIA_T_CELL_RECEPTOR_CONTACT_WITH_ANTIGEN_BOUND_TO_MHC_MOLECULE_ON_ANTIGEN_PRESENTING_CELL	0.00937392	APBB1IP,HLA-DMB,HLA-DMB	0.3	0.428563
GOBP_ALPHA_LINOLENIC_ACID_METABOLIC_PROCESS	0.00937392	FADS1,ACOT8,ABCD1	0.3	0.428563
GOBP_PROTEIN_POLY_ADP_RIBOSYLATION	0.00937392	PARP9,PARP14,PARP2	0.3	0.428563
GOBP_REGULATION_OF_PHOSPHATIDYLCHOLINE_METABOLIC_PROCESS	0.00937392	LDLR,ACSL3,SCARB1	0.3	0.428563
GOCC_BBAF_COMPLEX	0.00937392	SMARCB1,SMARCC2,ACTB	0.3	0.428563
GOMF_PHOSPHATIDYLINOSITOL_TRANSFER_ACTIVITY	0.00937392	PITPNA,PITPNM2,OSBPL2	0.3	0.428563
GOMF_HYDROXYMETHYL_FORMYL_AND_RELATED_TRANSFERASE_ACTIVITY	0.00937392	SHMT1,GART,SHMT2	0.3	0.428563
GOCC_AZUROPHIL_GRANULE_LUMEN	0.00952838	GM2A,TUBB,GDI2,NPC2,PA2G4,STK11IP,SDCBP,VCP,ARHGAP45,FTL	0.10989	0.433437
GOBP_TRNA_PROCESSING	0.00956263	THG1L,DALRD3,TRMT11,PUS10,PRORP,NSUN2,POP1,ELP2,TRUB1,BCDIN3D,METTL8,PUSL1,ELP6	0.0970149	0.433437
GOBP_PHOSPHOLIPID_BIOSYNTHETIC_PROCESS	0.00963224	LPCAT3,FADS1,PIGT,PLSCR3,AGPAT4,GPAM,PCYT2,PIKFYVE,SRD5A3,PITPNM2,MTMR14,IP6K2,ACSL3,UVRAG,MBOAT7,SOCS5,INPP4B,MBOAT1,LCLAT1,IDI1,DGKD	0.0810811	0.434727
GOBP_LYMPHOCYTE_MEDIATED_IMMUNITY	0.00973114	TUBB,TGFB1,IL27RA,FCER2,SLAMF1,CD40,VAMP2,STAT5B,HLA-DOA,LTA,CD74,CD55,CD19,IL21R,IL4R,CD226,HLA-DMB,HLA-DMA,CLCF1,CCR6,CD8A,DUSP22,HLA-DQB1,TRBC2,TRBC1,HLA-DMB,IGHV1-69D	0.0752089	0.435385
GOBP_NUCLEAR_TRANSCRIBED_MRNA_CATABOLIC_PROCESS_NONSENSE_MEDIATED_DECAY	0.00981173	SMG9,DCP1A,PABPC1,PARN,HELZ2,PYM1	0.15	0.435385
GOBP_HEPARAN_SULFATE_PROTEOGLYCAN_METABOLIC_PROCESS	0.00981173	NAGLU,CTNNB1,XYLT2,GLCE,HPSE,NDST1	0.15	0.435385
GOMF_PEPTIDE_LYSINE_N_ACETYLTRANSFERASE_ACTIVITY	0.00981173	MCM3AP,MED24,ARRB1,NAA40,KAT5,USP22	0.15	0.435385
GOBP_POSITIVE_REGULATION_OF_ACTIVATED_T_CELL_PROLIFERATION	0.010025	ICOSLG,IL27RA,SLAMF1,STAT5B,GPAM	0.172414	0.442989
GOBP_ORGANOPHOSPHATE_ESTER_TRANSPORT	0.010169	GLTP,SLC25A5,PITPNA,PLSCR3,NPC2,ABCC5,ABCB1,PITPNM2,ABCD1,LDLR,ATP8A1,SCARB1,OSBPL2,KCNN4	0.0933333	0.444049
GOBP_SECONDARY_ALCOHOL_METABOLIC_PROCESS	0.010169	CYP51A1,LIPE,LPCAT3,NPC2,SQLE,SREBF2,MSMO1,ARV1,LDLR,DHCR24,ACAA2,SCARB1,INSIG1,IDI1	0.0933333	0.444049
GOBP_NUCLEOBASE_BIOSYNTHETIC_PROCESS	0.0102461	SHMT1,GART,SHMT2,CTPS1	0.210526	0.444049
GOCC_PROTON_TRANSPORTING_TWO_SECTOR_ATPASE_COMPLEX_CATALYTIC_DOMAIN	0.0102461	ATP6V1D,ATP6V1G2,ATP5F1B,ATP5F1A	0.210526	0.444049
GOBP_HETEROCHROMATIN_ORGANIZATION	0.0102593	SCMH1,CTCF,MACROH2A1,HDAC1,ATF7IP,PPHLN1,BEND3,L3MBTL3,SUV39H1,DOT1L	0.108696	0.444049
GOMF_PROTEIN_C_TERMINUS_BINDING	0.0103659	PHB2,CTNNB1,PABPC1,SREBF2,BANF1,ABL1,RAD51,GPSM2,ECM1,SDCBP,NEIL1,TOPBP1,EZR,CD2AP,PICK1,CDK7	0.0883978	0.446833
GOMF_ATP_DEPENDENT_ACTIVITY_ACTING_ON_DNA	0.0105978	MCM5,CHD3,G3BP1,MLH3,XRCC3,RAD51,MCM8,RFC1,RECQL,MCM3,CHD4,CDK7	0.0991736	0.454328
GOBP_GLYCEROPHOSPHOLIPID_METABOLIC_PROCESS	0.0106258	PHB2,LPCAT3,PIGT,PLSCR3,AGPAT4,GPAM,PCYT2,PIKFYVE,PITPNM2,NAAA,MTMR14,MTMR10,LDLR,IP6K2,ACSL3,MTMR9,UVRAG,MBOAT7,SOCS5,SCARB1,INPP4B,MBOAT1,LCLAT1,DGKD	0.0771704	0.454328
GOBP_NEGATIVE_REGULATION_OF_GENE_EXPRESSION_EPIGENETIC	0.011032	SCMH1,CTCF,MACROH2A1,HDAC1,ATF7IP,PPHLN1,BEND3,L3MBTL3,SUV39H1,DOT1L	0.107527	0.467972
GOBP_NEGATIVE_REGULATION_OF_IMMUNE_SYSTEM_PROCESS	0.0110844	TGFB1,IL27RA,PSMB4,CTNNB1,TNFAIP8L2,SLAMF1,SDC4,CBLB,GPS2,HLA-DOA,CD74,BANF1,GPAM,CD55,PAG1,IL4R,TRIM21,FAM3A,LDLR,PARP14,RIPOR2,SOCS5,BANK1,TCTA,STAT2,MILR1,WDR41,BST2,EZR,CNR2,DUSP22,IFI16	0.0712695	0.467972
GOBP_POSITIVE_REGULATION_OF_CELL_ADHESION	0.0110879	ICOSLG,SMARCB1,CALR,IL27RA,SLAMF1,SDC4,STAT5B,HLA-DOA,CD74,CD5,KAT5,GPAM,SMARCC2,ADAM8,CD55,APBB1IP,ABL1,RHOH,ACTB,IL4R,ETS1,TGFBR2,SOCS5,HLA-DMB,HLA-DMA,CCR7,GCNT1,RREB1,PRKD2,PLAUR,TNFRSF13C,IL1RL2,HLA-DQB1,HLA-DMB	0.0702479	0.467972
GOCC_POLYSOME	0.0111222	CALR,UNK,EIF3H,RPS6,RPL6,RPS4X,EEF2,RPL18	0.121212	0.467972
GOBP_POSITIVE_REGULATION_OF_LEUKOCYTE_PROLIFERATION	0.0111669	ICOSLG,IL27RA,SLAMF1,CD40,STAT5B,ST6GAL1,CD74,GPAM,CD55,TGFBR2,HLA-DMB,CLCF1,BST2,TNFRSF13C,HLA-DMB	0.0898204	0.467991
GOBP_THIOESTER_METABOLIC_PROCESS	0.011848	DLST,ACSF3,ACOT8,HSD17B4,GPAM,ACSS1,ABCD1,ACAT1,ACSL3,PDK2	0.106383	0.488757
GOBP_STRESS_ACTIVATED_PROTEIN_KINASE_SIGNALING_CASCADE	0.0119744	CCM2,FOXM1,SLAMF1,MAPK9,ZFP36L1,GPS2,HDAC3,MEN1,HIPK3,NFKB1,SDCBP,DUSP16,LRRK2,CCR7,FOXO1,EZR,MAGI3,DUSP22,MFHAS1,PPIA	0.0806452	0.488757
GOBP_NEGATIVE_REGULATION_OF_CELLULAR_CATABOLIC_PROCESS	0.0119744	TIMP2,GIPC1,NRDE2,NSUN2,PABPC1,EIF3H,PARN,BAG6,DAPL1,CST3,RBM38,SDCBP,IGF2BP2,CCAR2,MTMR9,LRRK2,PML,FOXK1,TP53,RRAGA	0.0806452	0.488757
GOBP_RECEPTOR_SIGNALING_PATHWAY_VIA_STAT	0.012008	TGFB1,CRLF3,CD40,STAT5B,PARP9,IFNAR1,ELP2,STAT1,IL6R,PIAS1,PARP14,SOCS5,STAT2,CLCF1,SH2B3,DOT1L	0.0869565	0.488757
GOBP_REGULATION_OF_RESPONSE_TO_EXTERNAL_STIMULUS	0.012013	IL16,TGFB1,CALR,LPCAT3,PSMB4,TNFAIP8L2,SLAMF1,KREMEN1,VAMP2,STAT5B,ST6GAL1,PARP9,GPS2,STING1,LTA,CD74,BANF1,ADAM8,STAT1,CD55,POLR3F,IL6R,CASP6,NFKB1,LRP8,SEMA4B,NUCB2,TRIM5,TRIM21,PLXNA3,FAM3A,ETS1,BACE1,LDLR,TGFBR2,SLC8B1,CLASP2,FANCD2,CD226,PARP14,GPSM3,TBXA2R,HPSE,RIPOR2,LRRK2,SOCS5,CCR7,CAMK1D,STAT2,CCR6,PRKD2,OASL,SH2B3,TRIM56,PLAUR,TXK,ZNF580,PCBP2,CNR2,TRIM5,MFHAS1,IL1RL2,IFI16	0.0619469	0.488757
GOBP_MACROMOLECULE_DEACYLATION	0.0120665	CHD3,HDAC7,HDAC3,HDAC4,HDAC1,CCAR2,LRRK2,RCOR1,SUV39H1,PRKD2,SPRED2,TP53,CHD4	0.0942029	0.488757
GOMF_ADENYL_NUCLEOTIDE_BINDING	0.0120908	ACVR1B,SPG7,SRPK3,MATK,MCM5,INSR,THG1L,ACSF3,PITPNA,CHD3,G3BP1,PANK3,DALRD3,QRSL1,MAPK9,DDX42,DCAKD,MLH3,WARS1,XRCC3,MAP3K1,LATS2,MYH9,ABCC5,GART,RPS6KA2,NME4,STING1,LARS1,ATP5F1B,ATP5F1A,PIKFYVE,FARSB,ACTR3,COQ8A,EPRS1,IARS2,ABL1,HIPK3,RAD51,MCM8,ACSS1,HELZ2,MCCC1,ACAD9,VCP,PDE4B,CTPS1,NOL9,ABCF2,FASTK,ABCB1,ABCB8,PANK4,KHK,RFC1,ACTB,DDX47,RECQL,PHKG2,ABCD1,ACAT1,TGFBR2,IP6K2,ACSL3,PXK,NEK9,BMP2…	0.058634	0.488757
GOBP_MITOCHONDRIAL_DEPOLARIZATION	0.0123455	RACK1,ABL1,ABCD1,LRRK2	0.2	0.488757
GOMF_TRANSLATION_ELONGATION_FACTOR_ACTIVITY	0.0123455	EEF1B2,ABTB1,EEF2,EIF5AL1	0.2	0.488757
GOBP_POSITIVE_REGULATION_OF_B_CELL_MEDIATED_IMMUNITY	0.0124024	TGFB1,FCER2,CD40,LTA,CD226,CLCF1	0.142857	0.488757
GOMF_TRANSLATION_REGULATOR_ACTIVITY_NUCLEIC_ACID_BINDING	0.0124456	MTIF2,SHMT1,PABPC1,EIF3H,SHMT2,EEF1B2,ABTB1,EIF3L,EEF2,EIF4B,EIF5AL1	0.100917	0.488757
GOBP_PURINE_NUCLEOBASE_BIOSYNTHETIC_PROCESS	0.0124492	SHMT1,GART,SHMT2	0.272727	0.488757
GOBP_HEPARIN_BIOSYNTHETIC_PROCESS	0.0124492	XYLT2,GLCE,NDST1	0.272727	0.488757
GOBP_MAINTENANCE_OF_ORGANELLE_LOCATION	0.0124492	GPSM2,POLR2M,UVRAG	0.272727	0.488757
GOBP_PROTEIN_LOCALIZATION_TO_CELL_CORTEX	0.0124492	EPB41L2,GPSM2,EZR	0.272727	0.488757
GOBP_INTRACELLULAR_TRANSPORT_OF_VIRUS	0.0124492	KPNA2,BST2,DYNLT1	0.272727	0.488757
GOBP_NUCLEOLAR_CHROMATIN_ORGANIZATION	0.0124492	MACROH2A1,BEND3,SUV39H1	0.272727	0.488757
GOCC_HISTONE_DEACETYLASE_COMPLEX	0.0126586	CHD3,HDAC7,HDAC3,KAT5,HDAC4,HDAC1,JMJD1C,RCOR1,CHD4	0.111111	0.495139
GOMF_NUCLEAR_RECEPTOR_BINDING	0.0127652	RARG,CALR,PHB2,CTNNB1,MED16,MED24,STAT5B,STAT1,NCOR2,TACC2,JMJD1C,DCAF1,OASL	0.0935252	0.497468
GOMF_PROTEIN_KINASE_C_BINDING	0.0132533	SDC4,RACK1,HDAC7,ABL1,TDG,PRKD2,PICK1	0.127273	0.511184
GOMF_ACYLGLYCEROL_O_ACYLTRANSFERASE_ACTIVITY	0.013292	LPCAT3,AGPAT4,MBOAT7,MBOAT1,LCLAT1	0.16129	0.511184
GOMF_14_3_3_PROTEIN_BINDING	0.013292	DDIT4,ZFP36L1,HDAC7,RIPOR2,FOXK1	0.16129	0.511184
GOBP_STEROL_METABOLIC_PROCESS	0.0133108	CYP51A1,LIPE,LPCAT3,NPC2,SQLE,SREBF2,MSMO1,ARV1,LDLR,DHCR24,ACAA2,SCARB1,INSIG1,IDI1	0.0903226	0.511184
GOBP_RESPONSE_TO_CYTOKINE	0.0142789	TRIM25,TCF7,RARG,ETV3,IL27RA,TIMP2,CD40,GIPC1,SHMT1,PRPF8,STAT5B,ZFP36L1,PARP9,IFNGR2,IFNAR1,TUBA1B,GPS2,STING1,CD74,TLE4,ATP5F1B,SHMT2,STAT1,HDAC4,ACTR3,EPRS1,IL6R,ECM1,NFKB1,LRP8,IRF5,RAB43,IL21R,IL4R,TRIM21,PARP14,RIPOR2,PML,SOCS5,CCR7,AKAP12,KMO,STAT2,CLCF1,CCR6,OASL,SH2B3,TRIM56,BST2,TXK,TP53,PTP4A3,IMPDH2,TNFRSF13C,RRAGA,IL1RL2,IFI16,ASS1	0.0622318	0.539144
GOBP_ESTABLISHMENT_OR_MAINTENANCE_OF_CELL_POLARITY	0.0142971	WDR1,RACK1,MYH9,KAT5,ACTR3,ABL1,GPSM2,RHOH,ACTB,MSN,CLASP2,RIPOR2,CCR7,RAB11FIP2,ARHGEF11,CARMIL2,EZR,SPINT2,DYNLT1	0.0805085	0.539144
GOBP_REGULATION_OF_LYMPHOCYTE_MIGRATION	0.0143497	IL27RA,ADAM8,ABL1,ECM1,MSN,SLC8B1,RIPOR2,CCR6	0.115942	0.539144
GOBP_NEGATIVE_REGULATION_OF_PROTEIN_METABOLIC_PROCESS	0.0143732	SMARCB1,CYP51A1,TGFB1,CALR,CTNNB1,MACROH2A1,ACOT8,TIMP2,ARRB1,FKBP8,GIPC1,PKIB,EIF4EBP2,DDIT4,CNOT2,RACK1,BTG2,SHMT1,UNK,ZFP36L1,WARS1,LATS2,DCP1A,PABPC1,EIF3H,TAB1,CBLB,PARN,GPS2,BAG6,BANF1,MEN1,SHMT2,EPRS1,ABL1,HIPK3,CST3,ECM1,NFKB1,SDCBP,DUSP16,IPO5,TRIM21,LDLR,HMG20A,IGF2BP2,CCAR2,SF3B3,PARP14,DHCR24,IBTK,LRRK2,PML,SOCS5,BANK1,ENSA,PTPA,SH2B3,SERPINB1,SPRED2,PLAUR,BST2,TP53,RPS15,DUSP22,MFHAS…	0.0605263	0.539144
GOBP_TRANSLATIONAL_ELONGATION	0.0145577	RACK1,EEF1B2,ABTB1,DPH5,EEF2,EIF5AL1,RPLP1	0.125	0.539144
GOBP_POSITIVE_REGULATION_OF_LEUKOCYTE_CHEMOTAXIS	0.0145705	CALR,SLAMF1,CD74,IL6R,GPSM3,RIPOR2,CCR7,CAMK1D,CCR6,ZNF580	0.103093	0.539144
GOMF_CYTOKINE_RECEPTOR_ACTIVITY	0.0145705	IL27RA,IFNGR2,IFNAR1,CD74,IL6R,IL21R,IL4R,CCR7,CCR6,IL1RL2	0.103093	0.539144
GOBP_BRANCHED_CHAIN_AMINO_ACID_CATABOLIC_PROCESS	0.0147011	IVD,MCCC1,HIBADH,ACAT1	0.190476	0.539144
GOBP_NUCLEOLAR_LARGE_RRNA_TRANSCRIPTION_BY_RNA_POLYMERASE_I	0.0147011	SMARCB1,MACROH2A1,TCOF1,POLR1E	0.190476	0.539144
GOBP_CELLULAR_RESPONSE_TO_FLUID_SHEAR_STRESS	0.0147011	SREBF2,HDAC3,SOCS5,ASS1	0.190476	0.539144
GOBP_RESPONSE_TO_NITRIC_OXIDE	0.0147011	MTR,ATP5F1A,CCR7,FOXO1	0.190476	0.539144
GOBP_SOMATIC_DIVERSIFICATION_OF_IMMUNE_RECEPTORS	0.0147025	TCF7,MCM3AP,TGFB1,IL27RA,CD40,DCAF1,CLCF1,CCR6,CYREN	0.108434	0.539144
GOBP_POSITIVE_REGULATION_OF_ORGANELLE_ASSEMBLY	0.0147025	SDC4,G3BP1,CNOT2,MAPK9,GPSM2,SDCBP,STX18,MSN,DZIP1	0.108434	0.539144
GOBP_REGULATION_OF_PROTEASOMAL_UBIQUITIN_DEPENDENT_PROTEIN_CATABOLIC_PROCESS	0.0150493	GNA12,GIPC1,MAPK9,RACK1,RNF144A,EIF3H,BAG6,SDCBP,VCP,PIAS1,CCAR2,LRRK2,SOCS5	0.0915493	0.54995
GOBP_INTRACELLULAR_STEROL_TRANSPORT	0.0151663	GRAMD1A,NPC2,ARV1,LDLR,OSBPL2	0.15625	0.550385
GOBP_NEGATIVE_REGULATION_OF_PROTEIN_TYROSINE_KINASE_ACTIVITY	0.0151663	RACK1,CBLB,IBTK,SOCS5,DUSP22	0.15625	0.550385
GOBP_GLYCEROLIPID_BIOSYNTHETIC_PROCESS	0.0152175	LPCAT3,PIGT,PLSCR3,AGPAT4,KAT5,GPAM,PCYT2,PIKFYVE,PITPNM2,MTMR14,LDLR,IP6K2,ACSL3,UVRAG,MBOAT7,SOCS5,SCARB1,INPP4B,LCLAT1,DGKD	0.0787402	0.550385
GOBP_REGULATION_OF_VESICLE_MEDIATED_TRANSPORT	0.0152708	SEPTIN1,RAB5B,CALR,INSR,SLAMF1,SDC4,ARRB1,GIPC1,RACK1,FBXL20,VAMP2,SLC4A8,NEDD4L,ABL1,ARHGAP1,SDCBP,SGIP1,STX18,IL4R,MSN,BACE1,ACSL3,RIMS3,CLASP2,VPS18,BMP2K,LRRK2,SCARB1,CAMK1D,PACSIN1,ANKRD13A,WDR41,RAPGEF4,EZR,CD2AP,PICK1,DGKD	0.0673953	0.550425
GOBP_REGULATION_OF_CELL_ADHESION	0.015339	ICOSLG,SMARCB1,TGFB1,CALR,IL27RA,TNFAIP8L2,SLAMF1,SDC4,STAT5B,CBLB,ST6GAL1,HLA-DOA,CD74,CD5,KAT5,MEN1,GPAM,SMARCC2,ATP5F1B,ADAM8,CD55,APBB1IP,CYTIP,ABL1,PAG1,RHOH,ACTB,IL4R,PLXNA3,ETS1,TGFBR2,CLASP2,RIPOR2,PML,SOCS5,HLA-DMB,HLA-DMA,CCR7,GCNT1,RREB1,PRKD2,SH2B3,PLAUR,TNFRSF13C,DUSP22,IL1RL2,HLA-DQB1,SPINT2,PLXNC1,ASS1,HLA-DMB	0.063354	0.551004
GOBP_INTRINSIC_APOPTOTIC_SIGNALING_PATHWAY_IN_RESPONSE_TO_DNA_DAMAGE_BY_P53_CLASS_MEDIATOR	0.0154388	DDIT4,BAG6,CD74,PML,TP53,IFI16	0.136364	0.55271
GOCC_LYSOSOMAL_LUMEN	0.0155742	GM2A,NAGLU,ACP2,SDC4,NPC2,CD74,HEXA,NAAA,IDUA,HPSE	0.102041	0.554423
GOCC_LATE_ENDOSOME	0.0155988	NAPSA,CD79A,MCOLN1,INSR,SLC29A3,IFNAR1,NEDD4L,CD74,PIKFYVE,TMEM9,TMEM230,TMEM59,BACE1,LDLR,VPS18,UVRAG,LRRK2,HLA-DMB,HLA-DMA,ANKRD13A,BST2,HLA-DMB	0.0763889	0.554423
GOBP_POSITIVE_REGULATION_OF_CATABOLIC_PROCESS	0.0156442	INSR,TTC5,ARNT,SLC25A5,CNOT2,NPRL3,MAPK9,RACK1,VDAC1,BTG2,RNF144A,ZFP36L1,DCP1A,PABPC1,CBLB,PARN,STING1,BAG6,KAT5,ADAM8,VCP,TMEM59,PHKG2,TRIM5,TRIM21,MSN,ABCD1,LDLR,PIAS1,OAZ1,UVRAG,LRRK2,SOCS5,FOXO1,EZR,TRIM5	0.0676692	0.554423
GOBP_CELLULAR_AMINO_ACID_CATABOLIC_PROCESS	0.015982	DLST,QDPR,SHMT1,BLMH,CSAD,SHMT2,IVD,MCCC1,HIBADH,ACAT1,KMO	0.0973451	0.557014
GOBP_BASE_EXCISION_REPAIR_AP_SITE_FORMATION	0.0160337	MPG,NEIL1,TDG	0.25	0.557014
GOBP_NEGATIVE_T_CELL_SELECTION	0.0160337	CD74,CCR7,THEMIS	0.25	0.557014
GOBP_PROTEIN_MONO_ADP_RIBOSYLATION	0.0160337	PARP9,PARP14,PARP11	0.25	0.557014
GOBP_POSITIVE_REGULATION_OF_MIRNA_MATURATION	0.0160337	TGFB1,TRUB1,TP53	0.25	0.557014
GOBP_REGULATION_OF_PROTEIN_LOCALIZATION_TO_ENDOSOME	0.0160337	MSN,ANKRD13A,EZR	0.25	0.557014
GOMF_RIBONUCLEOTIDE_BINDING	0.0162036	GNA12,SEPTIN1,ACVR1B,RAB5B,SPG7,TUBB,SRPK3,MATK,MCM5,INSR,THG1L,ACSF3,ADSS2,ARL5B,PITPNA,CHD3,G3BP1,PANK3,DALRD3,QRSL1,MAPK9,MTIF2,DRG2,DDX42,DCAKD,MLH3,WARS1,XRCC3,MAP3K1,LATS2,MYH9,ABCC5,GART,TUBA1B,RPS6KA2,NME4,STING1,LARS1,ATP5F1B,ATP5F1A,PIKFYVE,FARSB,ACTR3,COQ8A,EPRS1,IARS2,ABL1,HIPK3,RAD51,MCM8,ACSS1,HELZ2,MCCC1,ACAD9,VCP,PDE4B,CTPS1,NOL9,ABCF2,FASTK,ABCB1,ABCB8,PANK4,KHK,RFC1,RHOH,GUF1,AC…	0.0567227	0.560339
GOBP_NUCLEOSIDE_PHOSPHATE_BIOSYNTHETIC_PROCESS	0.0162356	TGFB1,NDUFS3,NDUFS2,ACSF3,ADSS2,PANK3,SHMT1,DCAKD,PARP9,GART,NME4,ATP5F1B,ATP5F1A,NDUFS1,ACSS1,VCP,CTPS1,PANK4,ACAT1,ACSL3,PDK2,KMO,IMPDH2	0.0751634	0.560339
GOBP_POSITIVE_REGULATION_OF_CHEMOTAXIS	0.016737	IL16,TGFB1,CALR,SLAMF1,CD74,IL6R,GPSM3,RIPOR2,CCR7,CAMK1D,CCR6,PRKD2,ZNF580	0.0902778	0.575488
GOCC_NUCLEAR_UBIQUITIN_LIGASE_COMPLEX	0.0171348	CBX2,CBX8,RAD51,ANAPC5,CDC16,CUL7	0.133333	0.575488
GOMF_CARBOXYPEPTIDASE_ACTIVITY	0.0171348	CPM,BLMH,AGBL5,LAP3,PRCP,PEPD	0.133333	0.575488
GOBP_RESPONSE_TO_STEROL	0.0172092	GRAMD1A,TGFB1,LRP8,TGFBR2,INSIG1	0.151515	0.575488
GOCC_NUCLEAR_REPLICATION_FORK	0.0172092	RPA1,POLD4,TIPIN,ZMIZ2,MCM3	0.151515	0.575488
GOBP_NEGATIVE_REGULATION_OF_VIRAL_ENTRY_INTO_HOST_CELL	0.0173221	TRIM25,TRIM11,TRIM5,TRIM5	0.181818	0.575488
GOBP_NITRIC_OXIDE_SYNTHASE_BIOSYNTHETIC_PROCESS	0.0173221	FCER2,STAT1,LRRK2,AKAP12	0.181818	0.575488
GOBP_NEGATIVE_REGULATION_OF_PEPTIDYL_TYROSINE_PHOSPHORYLATION	0.0174364	RACK1,CBLB,PARP14,IBTK,SOCS5,SH2B3,DUSP22	0.12069	0.575488
GOCC_FIBRILLAR_CENTER	0.0176329	SMARCB1,WDR33,TCOF1,RAE1,POLR1E,IP6K2,EIF3L,RREB1,DCAF1,STN1,EZR,CD2AP,CDK7	0.0896552	0.575488
GOCC_NUCLEAR_BODY	0.0176373	TRIM25,RPA1,TCF7,IL16,NDUFS3,ARNT,CHD3,ARRB1,MAPK9,DDX42,PRPF8,NRDE2,FAM193B,PHF7,TAB1,MYH9,PARN,LARS1,PIAS2,HDAC4,ABL1,CWC22,HIPK3,RAD51,NCOR2,POMP,ATF7IP,CSTF2,FRG1,MAML2,C11orf54,TCF12,PIAS1,TOPBP1,FANCD2,BMP2K,TDG,TBXA2R,COPS4,PML,AAGAB,INTS7,RMI2,PARP11,POLI,RREB1,S100PBP,POLDIP3,DZIP1,DCAF7,TP53,SFMBT2,IFI16	0.0624264	0.575488
GOMF_HISTONE_BINDING	0.0177381	SCMH1,MCM3AP,UHRF1,CHD3,PARP9,KAT5,SMARCC2,CBX2,CBX8,STAT1,ING5,USP3,L3MBTL3,TSPYL4,ZMYND8,HJURP,ATAD2B,NAP1L4,SFMBT2,CHD4	0.0775194	0.575488
GOBP_POSITIVE_REGULATION_OF_LYMPHOCYTE_DIFFERENTIATION	0.0179422	SMARCB1,STAT5B,CD74,KAT5,SMARCC2,ADAM8,RHOH,ACTB,IL4R,TGFBR2,SOCS5,IL1RL2	0.0923077	0.575488
GOBP_REGULATION_OF_INTRACELLULAR_STEROID_HORMONE_RECEPTOR_SIGNALING_PATHWAY	0.0182097	CALR,PHB2,CNOT2,LBH,PIAS2,HDAC1,NCOR2,VPS18	0.111111	0.575488
GOBP_NUCLEOTIDE_EXCISION_REPAIR	0.0182104	RPA1,SMARCB1,KAT5,SMARCC2,BCL7A,ACTB,FAN1,HMGN1,TP53	0.104651	0.575488
GOBP_PEPTIDYL_AMINO_ACID_MODIFICATION	0.0185566	ACVR1B,WDR77,BCL11A,SMARCB1,MCM3AP,TGFB1,NUDT14,MATK,SENP3,INSR,CTCF,CTNNB1,ARNT,MACROH2A1,MED24,CD40,ARRB1,DDIT4,MGAT1,MAPK9,RACK1,LATS2,HDAC7,CBLB,ST6GAL1,PARP9,RPS6KA2,BAG6,CD74,NAA40,KAT5,MEN1,PIAS2,PIKFYVE,ING5,HDAC4,ABL1,HIPK3,IL6R,RWDD3,LRP8,AGBL5,ACTB,ART4,NSMCE1,HMG20A,PIAS1,TGFBR2,DPH5,SF3B3,TPST1,ZDHHC14,PARP14,MAST4,IBTK,LRRK2,ZDHHC23,PML,SOCS5,BANK1,BEND3,CAMK1D,SUV39H1,CLCF1,PRKD2,U…	0.0589604	0.575488
GOBP_REGULATION_OF_LYMPHOCYTE_DIFFERENTIATION	0.0188134	TCF7,SMARCB1,STAT5B,ZFP36L1,HLA-DOA,CD74,KAT5,SMARCC2,ADAM8,ABL1,RHOH,ACTB,IL4R,TGFBR2,FANCD2,SOCS5,IL1RL2	0.0809524	0.575488
GOBP_CHROMOSOME_ORGANIZATION	0.0189289	RPA1,SMARCB1,PHB2,MCM5,CTCF,CTNNB1,MACROH2A1,CHD3,G3BP1,PKIB,MLH3,XRCC3,PARN,BAG6,BANF1,KAT5,SMARCC2,ABL1,RAD51,MCM8,RAE1,RFC1,BCL7A,ANAPC5,ACTB,ATF7IP,RECQL,NSMCE1,EML4,FANCD2,PPHLN1,PML,RMI2,CDC16,MCM3,STN1,HJURP,NUP107,DOT1L,CHD4	0.0653595	0.575488
GOBP_REGULATION_OF_VIRAL_ENTRY_INTO_HOST_CELL	0.0189545	TRIM25,TRIM11,CD74,TRIM5,TRIM21,TRIM5	0.130435	0.575488
GOBP_ACTIN_NUCLEATION	0.0190166	WASHC3,EVL,ACTR3,ARPC3,FCHSD2,CARMIL2,PICK1	0.118644	0.575488
GOBP_SPINDLE_LOCALIZATION	0.0190166	MYH9,KAT5,ACTR3,GPSM2,CLASP2,CFL1,DYNLT1	0.118644	0.575488
GOCC_CYTOSOLIC_LARGE_RIBOSOMAL_SUBUNIT	0.0190166	RPL13,RPL6,RPL28,RPL4,RPL18,RPL35,RPLP1	0.118644	0.575488
GOBP_VESICLE_CARGO_LOADING	0.0194264	SEC23A,AP3M2,SEC31A,SEC24C,INSIG1	0.147059	0.575488
GOBP_DENDRITIC_CELL_MIGRATION	0.0194264	CALR,SLAMF1,ASB2,CCR7,CCR6	0.147059	0.575488
GOBP_POSITIVE_REGULATION_OF_NEUTROPHIL_MIGRATION	0.0194264	CD74,ADAM8,RIPOR2,CCR7,CAMK1D	0.147059	0.575488
GOMF_ADP_BINDING	0.0194264	MYH9,ATP5F1A,COQ8A,VCP,ABCD1	0.147059	0.575488
GOMF_PHOSPHATIDYLINOSITOL_PHOSPHATE_PHOSPHATASE_ACTIVITY	0.0194264	PIKFYVE,MTMR14,MTMR10,MTMR9,INPP4B	0.147059	0.575488
GOBP_T_CELL_PROLIFERATION_INVOLVED_IN_IMMUNE_RESPONSE	0.0196183	RPS6,TP53	0.4	0.575488
GOBP_GROWTH_PLATE_CARTILAGE_CHONDROCYTE_DEVELOPMENT	0.0196183	RARG,TGFBR2	0.4	0.575488
GOBP_NEGATIVE_REGULATION_OF_EXTRACELLULAR_MATRIX_DISASSEMBLY	0.0196183	TGFB1,CST3	0.4	0.575488
GOBP_MEMBRANE_TO_MEMBRANE_DOCKING	0.0196183	MSN,EZR	0.4	0.575488
GOBP_STRESS_GRANULE_DISASSEMBLY	0.0196183	VCP,ZFAND1	0.4	0.575488
GOBP_PHOSPHATIDYLINOSITOL_ACYL_CHAIN_REMODELING	0.0196183	MBOAT7,LCLAT1	0.4	0.575488
GOBP_POSITIVE_REGULATION_OF_GOLGI_TO_PLASMA_MEMBRANE_PROTEIN_TRANSPORT	0.0196183	RACK1,ACSL3	0.4	0.575488
GOBP_ISOPRENOID_TRANSPORT	0.0196183	ABCB1,SCARB1	0.4	0.575488
GOBP_HAIR_FOLLICLE_PLACODE_FORMATION	0.0196183	CTNNB1,HDAC1	0.4	0.575488
GOBP_FUNGIFORM_PAPILLA_MORPHOGENESIS	0.0196183	CTNNB1,HDAC1	0.4	0.575488
GOBP_DEPHOSPHORYLATION_OF_RNA_POLYMERASE_II_C_TERMINAL_DOMAIN	0.0196183	RPRD1B,RPRD1A	0.4	0.575488
GOBP_ACTIVATION_OF_PROTEIN_KINASE_C_ACTIVITY	0.0196183	PHB2,ABL1	0.4	0.575488
GOBP_REGULATION_OF_BRANCHING_MORPHOGENESIS_OF_A_NERVE	0.0196183	BCL11A,LRRK2	0.4	0.575488
GOCC_DENSE_BODY	0.0196183	SND1,ACTB	0.4	0.575488
GOCC_OMEGASOME	0.0196183	TRIM5,TRIM5	0.4	0.575488
GOMF_ACETYL_COA_HYDROLASE_ACTIVITY	0.0196183	ACOT8,ACAA2	0.4	0.575488
GOMF_BETA_N_ACETYLHEXOSAMINIDASE_ACTIVITY	0.0196183	GM2A,HEXA	0.4	0.575488
GOMF_INTERFERON_RECEPTOR_ACTIVITY	0.0196183	IFNGR2,IFNAR1	0.4	0.575488
GOMF_TRANSKETOLASE_OR_TRANSALDOLASE_ACTIVITY	0.0196183	TALDO1,ILVBL	0.4	0.575488
GOMF_OXIDATIVE_PHOSPHORYLATION_UNCOUPLER_ACTIVITY	0.0196183	SLC25A5,UCP2	0.4	0.575488
GOMF_SYNDECAN_BINDING	0.0196183	SDCBP,HPSE	0.4	0.575488
GOMF_ZINC_ION_BINDING	0.0196613	SPG7,UHRF1,RARG,CALR,CTCF,TIMP2,CHD3,CPM,TRIM11,SHMT1,SEC23A,PITRM1,MTR,MAP3K1,CBLB,SHMT2,PIAS2,ADAM8,PIKFYVE,KLF7,HDAC4,CSRP1,EPRS1,AGBL5,TRIM5,TRIM21,C11orf54,NEIL1,USP3,PIAS1,ZNF2,GALT,PML,ZNF146,L3MBTL3,CIZ1,SUV39H1,SEC24C,ZMYND8,ZFAND1,TRIM7,ZMIZ2,USP22,TRIM56,AFP,ECE1,TP53,ATXN7L3,ZNF8,CHD4,TRIM5	0.0624235	0.575488
GOBP_POSITIVE_REGULATION_OF_CYTOKINE_PRODUCTION	0.0196663	IL16,TGFB1,IL27RA,SLAMF1,ARNT,CD40,G3BP1,STAT5B,STING1,LTB,LTA,CD74,ADAM8,STAT1,CD55,ABL1,POLR3F,IL6R,PDE4B,IRF5,IL4R,CD226,GPSM3,HPSE,LRRK2,CCR7,AKAP12,PRKD2,TRIM56,TXK,ZNF580,IL1RL2,IFI16	0.0677618	0.575488
GOBP_REGULATION_OF_HEMOPOIESIS	0.0197064	ACVR1B,TCF7,SMARCB1,RARG,TGFB1,CTNNB1,ARNT,STAT5B,ZFP36L1,HLA-DOA,CD74,KAT5,SMARCC2,ADAM8,STAT1,ING5,ABL1,RHOH,ACTB,IL4R,ETS1,TGFBR2,FANCD2,SOCS5,RCOR1,TCTA,KLF13,WDR61,IL1RL2	0.0697115	0.575488
GOBP_POSITIVE_REGULATION_OF_CELLULAR_CATABOLIC_PROCESS	0.0198906	INSR,TTC5,ARNT,SLC25A5,CNOT2,NPRL3,MAPK9,RACK1,VDAC1,BTG2,RNF144A,ZFP36L1,DCP1A,PABPC1,PARN,STING1,KAT5,ADAM8,VCP,TMEM59,PHKG2,TRIM5,TRIM21,ABCD1,PIAS1,UVRAG,LRRK2,SOCS5,FOXO1,TRIM5	0.0691244	0.575488
GOBP_LEUKOCYTE_MIGRATION	0.0200528	IL16,CALR,WDR1,IL27RA,SLAMF1,STAT5B,ASB2,MYH9,CD74,ADAM8,PIKFYVE,ABL1,IL6R,ECM1,PDE4B,RHOH,MSN,SLC8B1,GPSM3,RIPOR2,CCR7,GCNT1,CAMK1D,CCR6,HSD3B7,ZNF580,CNR2,PPIA	0.0701754	0.575488
GOBP_AMINOACYL_TRNA_METABOLISM_INVOLVED_IN_TRANSLATIONAL_FIDELITY	0.020136	LARS1,IARS2,VARS2	0.230769	0.575488
GOBP_REGULATION_OF_MITOPHAGY	0.020136	SLC25A5,VDAC1,TP53	0.230769	0.575488
GOCC_CELL_TRAILING_EDGE	0.020136	MYH9,MSN,EZR	0.230769	0.575488
GOCC_BETA_CATENIN_TCF_COMPLEX	0.020136	TCF7,CTNNB1,TLE4	0.230769	0.575488
GOMF_AMINOACYL_TRNA_EDITING_ACTIVITY	0.020136	LARS1,IARS2,VARS2	0.230769	0.575488
GOMF_PSEUDOURIDINE_SYNTHASE_ACTIVITY	0.020136	PUS10,TRUB1,PUSL1	0.230769	0.575488
GOMF_H4_HISTONE_ACETYLTRANSFERASE_ACTIVITY	0.020136	NAA40,KAT5,USP22	0.230769	0.575488
GOMF_ANNEALING_ACTIVITY	0.020136	RECQL,EIF4B,TP53	0.230769	0.575488
GOBP_POSITIVE_REGULATION_OF_HISTONE_DEACETYLATION	0.0202165	LRRK2,SUV39H1,PRKD2,TP53	0.173913	0.575488
GOBP_TRANSPORT_OF_VIRUS	0.0202165	KPNA2,PIKFYVE,BST2,DYNLT1	0.173913	0.575488
GOBP_NEGATIVE_REGULATION_OF_POST_TRANSCRIPTIONAL_GENE_SILENCING	0.0202165	TGFB1,NCOR2,BCDIN3D,TP53	0.173913	0.575488
GOMF_SINGLE_STRANDED_DNA_HELICASE_ACTIVITY	0.0202165	MCM5,RAD51,MCM8,MCM3	0.173913	0.575488
GOMF_PROTEIN_LYSINE_DEACETYLASE_ACTIVITY	0.0202165	HDAC7,HDAC3,HDAC4,HDAC1	0.173913	0.575488
GOBP_REGULATION_OF_AUTOPHAGY	0.0202743	SLC25A5,NPRL3,VDAC1,ATP6V1D,SREBF2,STING1,ATP6V1G2,KAT5,ABL1,DAPL1,SNX5,TMEM59,TRIM5,TRIM21,MTMR9,UVRAG,LRRK2,WDR41,FOXO1,FOXK1,TP53,TRIM5,TECPR1,RRAGA,IFI16	0.0720461	0.575582
GOBP_CELLULAR_RESPONSE_TO_EXTRACELLULAR_STIMULUS	0.0205729	TTC5,FADS1,NPRL3,SREBF2,LARS1,KAT5,DAPL1,PRKAB1,WDR59,NUDT15,UCP2,PRR5,LRRK2,PDK2,SUV39H1,FOXO1,TP53,PICK1,RRAGA,IFI16	0.0763359	0.582435
GOBP_NEGATIVE_REGULATION_OF_BIOSYNTHETIC_PROCESS	0.0206313	SCMH1,TCF7,ZNF512B,BCL11A,UHRF1,RARG,FOXM1,TGFB1,ETV3,CALR,PHB2,CTCF,RFX5,CTNNB1,MACROH2A1,NELFCD,ACOT8,CHD3,EIF4EBP2,CNOT2,RACK1,BTG2,TRIM11,SHMT1,UNK,ZFP36L1,DCP1A,PABPC1,SREBF2,HDAC7,ZNF263,PARN,RIOX2,ETS2,PARP9,GPS2,LBH,HDAC3,TLE4,KAT5,MEN1,PA2G4,SMARCC2,NAB2,SHMT2,CBX2,CBX8,KLF7,STAT1,HDAC4,EPRS1,NFKB1,SDCBP,BEND5,HDAC1,KLF3,RFC1,BCL7A,NCOR2,CUX1,ATF7IP,ABCD1,FAM3A,HMG20A,PIAS1,IGF2BP2,CCAR2…	0.0568915	0.582435
GOBP_REGULATION_OF_SYNAPTIC_VESICLE_EXOCYTOSIS	0.0206944	GIPC1,FBXL20,SLC4A8,BACE1,RIMS3,VPS18,LRRK2	0.116667	0.582435
GOBP_SMALL_GTPASE_MEDIATED_SIGNAL_TRANSDUCTION	0.0207455	GNA12,FOXM1,G3BP1,ARRB1,GDI2,ARHGEF3,NISCH,ABL1,ARHGAP1,GPSM2,SDCBP,RHOH,ARHGDIB,NUCB2,SYDE1,DHCR24,DENND1A,ARHGAP45,RIPOR2,RAPGEF6,INF2,DOCK10,ELMO1,GIT2,ARHGEF11,GRAP2,SIPA1L1,CDC42SE1,RAPGEF4,RRAS2,CFL1,TP53,CD2AP,RASGRP3	0.0670611	0.582435
GOBP_INTRACELLULAR_LIPID_TRANSPORT	0.0209017	GRAMD1A,NPC2,ABCD1,ARV1,LDLR,OSBPL2	0.12766	0.582435
GOBP_ARP2_3_COMPLEX_MEDIATED_ACTIN_NUCLEATION	0.0209017	WASHC3,ACTR3,ARPC3,FCHSD2,CARMIL2,PICK1	0.12766	0.582435
GOBP_POSITIVE_REGULATION_OF_STEM_CELL_POPULATION_MAINTENANCE	0.0209017	SMARCB1,LBH,HDAC1,BCL7A,ACTB,BICRA	0.12766	0.582435
GOBP_HISTONE_H4_ACETYLATION	0.0211638	SMARCB1,ARRB1,NAA40,KAT5,ING5,ACTB,BEND3,USP22	0.108108	0.586643
GOMF_DNA_HELICASE_ACTIVITY	0.0211638	MCM5,CHD3,G3BP1,RAD51,MCM8,RECQL,MCM3,CHD4	0.108108	0.586643
GOBP_REGULATION_OF_DENDRITE_DEVELOPMENT	0.0213778	BCL11A,NEDD4L,ABL1,LRP8,CUX1,CUL7,CAMK1D,PACSIN1,SIPA1L1,CAMK2B	0.0970874	0.589563
GOBP_HOMEOSTASIS_OF_NUMBER_OF_CELLS	0.0213808	ACVR1B,LPCAT3,ARNT,SLC25A5,STAT5B,ZFP36L1,CD74,GPAM,STAT1,ABL1,RPS6,PDE4B,ETS1,RCOR1,CCR7,DOCK10,L3MBTL3,SH2B3,KLF13,SLC25A40,RPS17,MFHAS1	0.0740741	0.589563
GOMF_PROTEIN_PHOSPHATASE_BINDING	0.0215825	GNA12,CTNNB1,RACK1,STAT1,VCP,ANAPC5,MTMR9,ENSA,PTPA,FOXO1,KCNN4,TP53,MFHAS1	0.0872483	0.593574
GOBP_SIGNAL_TRANSDUCTION_IN_RESPONSE_TO_DNA_DAMAGE	0.0217827	FOXM1,CD74,KAT5,ABL1,RAD51,TIPIN,TOPBP1,CCAR2,FANCD2,PML,INTS7,SPRED2,RHNO1,TP53,DOT1L	0.0828729	0.595536
GOBP_POSITIVE_REGULATION_OF_ERYTHROCYTE_DIFFERENTIATION	0.021823	ACVR1B,ARNT,STAT5B,STAT1,ETS1	0.142857	0.595536
GOBP_HEMATOPOIETIC_STEM_CELL_DIFFERENTIATION	0.021823	LMBR1L,KAT5,ABL1,SH2B3,TP53	0.142857	0.595536
GOBP_LIPID_MODIFICATION	0.0221621	LPCAT3,B4GALNT1,ACOT8,HSD17B4,IVD,ACOX3,MTMR10,ABCD1,ACAT1,ILVBL,MTMR9,MBOAT7,ACAA2,INPP4B,MBOAT1,FMO1,DGKD	0.0794393	0.601675
GOBP_GLYCEROPHOSPHOLIPID_BIOSYNTHETIC_PROCESS	0.0221621	LPCAT3,PIGT,PLSCR3,AGPAT4,GPAM,PCYT2,PIKFYVE,PITPNM2,MTMR14,IP6K2,ACSL3,UVRAG,MBOAT7,SOCS5,INPP4B,LCLAT1,DGKD	0.0794393	0.601675
GOBP_REGULATION_OF_GENERATION_OF_PRECURSOR_METABOLITES_AND_ENERGY	0.0222188	PHB2,INSR,ARNT,DDIT4,IFNAR1,SHMT2,HDAC4,VCP,KHK,PHKG2,ABCD1,TP53	0.0895522	0.601675
GOBP_SMALL_REGULATORY_NCRNA_PROCESSING	0.0224724	TGFB1,PUS10,ZC3H7B,TRUB1,NCOR2,BCDIN3D,TP53	0.114754	0.605056
GOBP_REGULATION_OF_RESPONSE_TO_STRESS	0.0224871	SMARCB1,FOXM1,IL16,LPCAT3,PSMB4,CTNNB1,TNFAIP8L2,SLAMF1,MACROH2A1,RACK1,KREMEN1,VDAC1,VAMP2,STAT5B,PARP9,GPS2,STING1,BAG6,LTA,HDAC3,CD74,BANF1,KAT5,MEN1,SMARCC2,ADAM8,STAT1,ABL1,HIPK3,RAD51,POLR3F,CASP6,NFKB1,SDCBP,LRP8,ABCB1,BCL7A,ACTB,DUSP16,NSMCE1,TRIM5,TRIM21,ABCD1,FAM3A,ETS1,LDLR,CLASP2,CCAR2,SF3B3,FANCD2,CD226,PARP14,GPSM3,TBXA2R,HPSE,LRRK2,PML,SOCS5,CCR7,RMI2,RREB1,STAT2,USP22,SH2B3,TRIM56…	0.0577592	0.605056
GOBP_NEGATIVE_REGULATION_OF_CATABOLIC_PROCESS	0.0225156	CYP51A1,TIMP2,GIPC1,DDIT4,NRDE2,NSUN2,PABPC1,EIF3H,PARN,BAG6,HDAC4,DAPL1,CST3,RBM38,SDCBP,IGF2BP2,CCAR2,SF3B3,MTMR9,LRRK2,PML,FOXK1,TP53,RRAGA	0.0720721	0.605056
GOBP_ADAPTIVE_IMMUNE_RESPONSE_BASED_ON_SOMATIC_RECOMBINATION_OF_IMMUNE_RECEPTORS_BUILT_FROM_IMMUNOGLOBULIN_SUPERFAMILY_DOMAINS	0.0226241	TGFB1,IL27RA,FCER2,SLAMF1,CD40,HLA-DOA,LTA,CD74,CD55,IL6R,CD19,IL21R,IL4R,CD226,SOCS5,HLA-DMB,HLA-DMA,CLCF1,CCR6,CD8A,DUSP22,HLA-DQB1,TRBC2,TRBC1,HLA-DMB,IGHV1-69D	0.0706522	0.606431
GOBP_REGULATION_OF_DNA_TEMPLATED_TRANSCRIPTION_ELONGATION	0.0227051	CTNNB1,MED16,NELFCD,MED24,MED23,INTS9,CCAR2,INTS7,HMGN1,HTATSF1	0.0961538	0.607061
GOBP_ORGANIC_ACID_CATABOLIC_PROCESS	0.0227977	DLST,ACSF3,QDPR,ACOT8,SHMT1,BLMH,CSAD,HSD17B4,SHMT2,IVD,MCCC1,PGD,ACOX3,HIBADH,ABCD1,ACAT1,ILVBL,ACAA2,KMO	0.0766129	0.607995
GOBP_REGULATION_OF_NEUTROPHIL_MIGRATION	0.02298	CD74,ADAM8,RHOH,RIPOR2,CCR7,CAMK1D	0.125	0.609778
GOMF_PEPTIDE_N_ACETYLTRANSFERASE_ACTIVITY	0.02298	MCM3AP,MED24,ARRB1,NAA40,KAT5,USP22	0.125	0.609778
GOMF_TRANSITION_METAL_ION_BINDING	0.0231766	SPG7,UHRF1,RARG,CYP51A1,CALR,CTCF,TIMP2,CHD3,PLSCR3,CPM,PPM1M,MGAT1,TRIM11,SHMT1,XYLT2,SEC23A,PITRM1,MTR,MAP3K1,CBLB,CYP4F8,SHMT2,PIAS2,ADAM8,PIKFYVE,KLF7,HDAC4,CSRP1,EPRS1,ABL1,AGBL5,NFU1,TRIM5,TRIM21,MSMO1,C11orf54,NEIL1,USP3,PIAS1,CCS,ZNF2,GALT,PML,ZNF146,L3MBTL3,CIZ1,SUV39H1,SEC24C,ZMYND8,LAP3,ZFAND1,TRIM7,ZMIZ2,USP22,TRIM56,FTL,AFP,ADO,ECE1,TP53,ATXN7L3,ZNF8,CHD4,PEPD,TRIM5	0.0595784	0.613455
GOBP_DNA_METHYLATION_DEPENDENT_HETEROCHROMATIN_FORMATION	0.0233909	HDAC1,ATF7IP,PPHLN1,L3MBTL3	0.166667	0.615577
GOBP_POSITIVE_REGULATION_OF_VIRAL_LIFE_CYCLE	0.0233909	KPNA2,TRIM11,CD74,TRIM21	0.166667	0.615577
GOBP_REGULATION_OF_LEUKOCYTE_MIGRATION	0.0234317	CALR,IL27RA,SLAMF1,CD74,ADAM8,ABL1,IL6R,ECM1,RHOH,MSN,SLC8B1,GPSM3,RIPOR2,CCR7,GCNT1,CAMK1D,CCR6,ZNF580	0.0775862	0.615577
GOBP_MIRNA_METABOLIC_PROCESS	0.0237848	ZNF512B,SND1,TGFB1,SREBF2,PARN,NFKB1,ETS1,BCDIN3D,TP53	0.1	0.62176
GOBP_PROTEIN_TETRAMERIZATION	0.0237848	OXA1L,MCOLN1,THG1L,SHMT1,EVL,SHMT2,FARSB,OSBPL2,TP53	0.1	0.62176
GOBP_AMINOGLYCAN_CATABOLIC_PROCESS	0.0244036	NAGLU,TGFB1,HEXA,CTBS,IDUA	0.138889	0.625562
GOBP_POSITIVE_REGULATION_OF_PROTEIN_CONTAINING_COMPLEX_DISASSEMBLY	0.0244036	WDR1,INSR,UVRAG,CARMIL2,EIF5AL1	0.138889	0.625562
GOBP_POSITIVE_REGULATION_OF_BLOOD_VESSEL_ENDOTHELIAL_CELL_MIGRATION	0.0244421	TGFB1,CD40,HDAC7,ATP5F1B,ATP5F1A,ABL1,ETS1,PRKD2	0.105263	0.625562
GOBP_OLIGOSACCHARIDE_CATABOLIC_PROCESS	0.0247595	GM2A,CTBS,MAN2C1	0.214286	0.625562
GOBP_LAYER_FORMATION_IN_CEREBRAL_CORTEX	0.0247595	CTNNB1,LRP8,MBOAT7	0.214286	0.625562
GOBP_HYALURONAN_BIOSYNTHETIC_PROCESS	0.0247595	TGFB1,ABCC5,NFKB1	0.214286	0.625562
GOBP_CDP_DIACYLGLYCEROL_METABOLIC_PROCESS	0.0247595	AGPAT4,GPAM,LCLAT1	0.214286	0.625562
GOBP_POSITIVE_REGULATION_BY_SYMBIONT_OF_ENTRY_INTO_HOST	0.0247595	TRIM11,CD74,TRIM21	0.214286	0.625562
GOBP_ENDOPLASMIC_RETICULUM_MEMBRANE_ORGANIZATION	0.0247595	LPCAT3,STX18,MOSPD3	0.214286	0.625562
GOCC_RSC_TYPE_COMPLEX	0.0247595	SMARCB1,SMARCC2,ACTB	0.214286	0.625562
GOCC_BRAHMA_COMPLEX	0.0247595	SMARCB1,SMARCC2,ACTB	0.214286	0.625562
GOCC_NPBAF_COMPLEX	0.0247595	SMARCB1,SMARCC2,ACTB	0.214286	0.625562
GOCC_GBAF_COMPLEX	0.0247595	BCL7A,ACTB,BICRA	0.214286	0.625562
GOMF_DNA_N_GLYCOSYLASE_ACTIVITY	0.0247595	MPG,NEIL1,TDG	0.214286	0.625562
GOBP_REGULATION_OF_T_CELL_MIGRATION	0.0251926	IL27RA,ADAM8,ABL1,ECM1,RIPOR2,CCR6	0.122449	0.632657
GOBP_NEURON_PROJECTION_ORGANIZATION	0.0253495	INSR,LRP8,ABCD1,LRRK2,DOCK10,SIPA1L1,CFL1,CAMK2B,PICK1	0.0989011	0.632657
GOBP_POSITIVE_REGULATION_OF_T_CELL_PROLIFERATION	0.0255371	ICOSLG,IL27RA,SLAMF1,STAT5B,GPAM,CD55,TGFBR2,HLA-DMB,TNFRSF13C,HLA-DMB	0.0943396	0.632657
GOBP_DNA_CONFORMATION_CHANGE	0.0255371	RPA1,MCM5,CHD3,G3BP1,ABL1,RAD51,MCM8,RECQL,MCM3,CHD4	0.0943396	0.632657
GOCC_PML_BODY	0.0255371	RPA1,CHD3,PIAS2,HIPK3,RAD51,PIAS1,TOPBP1,TDG,PML,TP53	0.0943396	0.632657
GOBP_PHOSPHOLIPID_METABOLIC_PROCESS	0.0257111	PHB2,LPCAT3,FADS1,PIGT,PLSCR3,AGPAT4,GPAM,PCYT2,PIKFYVE,SRD5A3,PITPNM2,NAAA,MTMR14,MTMR10,LDLR,IP6K2,ACSL3,MTMR9,UVRAG,MBOAT7,SOCS5,SCARB1,INPP4B,MBOAT1,LCLAT1,IDI1,DGKD	0.0692308	0.632657
GOMF_ENZYME_REGULATOR_ACTIVITY	0.0263204	GNA12,GM2A,ACAP1,DENND1C,THG1L,MACROH2A1,TIMP2,ARRB1,PKIB,NPRL3,RACK1,SEC23A,PITRM1,GDI2,WARS1,TBC1D7,ARHGEF3,DCP1A,TAB1,PARP9,GPS2,LARS1,CBX8,EEF1B2,ARHGAP1,ARFGAP2,CST3,GPSM2,VCP,PPP2R2C,RFC1,RHOH,ARHGDIB,NUCB2,IPO5,SYDE1,SMAP2,CCAR2,BMP2K,GPSM3,TBXA2R,MTMR9,OAZ1,DENND1A,ARHGAP45,IBTK,LRRK2,SOCS5,DENND11,RAPGEF6,DOCK10,ENSA,PTPA,ELMO1,GIT2,ARHGEF11,WDR41,SIPA1L1,ALS2CL,SERPINB1,SPRED2,BST2,CDC4…	0.0582602	0.632657
GOBP_INTERLEUKIN_12_PRODUCTION	0.0263393	IL16,SLAMF1,CD40,LTB,NFKB1,IRF5,CCR7	0.111111	0.632657
GOBP_INTERLEUKIN_2_PRODUCTION	0.0263393	STAT5B,HDAC7,KAT5,ABL1,PDE4B,PRKD2,EZR	0.111111	0.632657
GOBP_NCRNA_TRANSCRIPTION	0.0263393	SMARCB1,MACROH2A1,TCOF1,POLR1E,GTF3C3,TP53,CDK7	0.111111	0.632657
GOCC_ER_TO_GOLGI_TRANSPORT_VESICLE_MEMBRANE	0.0263393	SEC23A,SREBF2,CD74,KLHL12,SEC31A,SEC24C,HLA-DQB1	0.111111	0.632657
GOBP_REGULATION_OF_CHROMOSOME_ORGANIZATION	0.0263556	SMARCB1,CTCF,CTNNB1,MACROH2A1,PKIB,XRCC3,PARN,KAT5,SMARCC2,BCL7A,ANAPC5,ACTB,ATF7IP,NSMCE1,PPHLN1,PML,RMI2,CDC16,STN1	0.0753968	0.632657
GOBP_MYELOID_CELL_DIFFERENTIATION	0.0266229	ACVR1B,RARG,TGFB1,WDR1,CTNNB1,ARNT,SLC25A5,STAT5B,ZFP36L1,MYH9,CD74,STAT1,RPS6,ETS1,TGFBR2,PML,RCOR1,CCR7,L3MBTL3,TCTA,SH2B3,KLF13,SH3PXD2A,SLC25A40,ABI1,WDR61,MFHAS1,IFI16	0.0684597	0.632657
GOBP_REGULATION_OF_MITOCHONDRIAL_TRANSLATION	0.0268508	RMND1,SHMT2,MTG1,METTL8	0.16	0.632657
GOMF_PHOSPHOLIPID_TRANSFER_ACTIVITY	0.0268508	GLTP,PITPNA,PITPNM2,OSBPL2	0.16	0.632657
GOBP_IMMUNOGLOBULIN_PRODUCTION	0.0269632	VPREB3,MCM3AP,TGFB1,PHB2,IL27RA,CD40,HLA-DOA,IL4R,HLA-DMB,HLA-DMA,CLCF1,CCR6,CYREN,HLA-DQB1,HLA-DMB,TRAV9-2,TRAV9-2	0.0776256	0.632657
GOBP_NEGATIVE_REGULATION_OF_PROTEASOMAL_UBIQUITIN_DEPENDENT_PROTEIN_CATABOLIC_PROCESS	0.0271724	GIPC1,EIF3H,BAG6,SDCBP,CCAR2	0.135135	0.632657
GOBP_REGULATION_OF_PHOSPHOLIPID_METABOLIC_PROCESS	0.0271724	PHB2,LDLR,ACSL3,MTMR9,SCARB1	0.135135	0.632657
GOBP_IMMUNE_RESPONSE_REGULATING_SIGNALING_PATHWAY	0.0273925	TRIM25,ICOSLG,CD79A,PHB2,CD40,MAPK9,MAP3K1,FYB1,CBLB,GPS2,BAG6,ABL1,RBCK1,PDE4B,CD19,CMTM3,CD226,BANK1,CCR7,RAB11FIP2,PRKD2,OASL,THEMIS,EZR,CD8A,KCNN4,TXK,DUSP22,MFHAS1,HLA-DQB1,TRBC2,TRBC1,IGHV1-69D	0.066	0.632657
GOBP_NCRNA_CATABOLIC_PROCESS	0.0275427	SND1,SLFN12,NSUN2,POP1,PARN,DDX49	0.12	0.632657
GOBP_INTERMEMBRANE_LIPID_TRANSFER	0.0275427	GRAMD1A,GLTP,PITPNA,NPC2,PITPNM2,OSBPL2	0.12	0.632657
GOBP_NEGATIVE_REGULATION_OF_UBIQUITIN_DEPENDENT_PROTEIN_CATABOLIC_PROCESS	0.0275427	GIPC1,EIF3H,BAG6,SDCBP,CCAR2,PML	0.12	0.632657
GOMF_LIGASE_ACTIVITY_FORMING_CARBON_NITROGEN_BONDS	0.0275427	ADSS2,QRSL1,GART,MCCC1,CTPS1,ASS1	0.12	0.632657
GOMF_LIPID_TRANSFER_ACTIVITY	0.0275427	GRAMD1A,GLTP,PITPNA,NPC2,PITPNM2,OSBPL2	0.12	0.632657
GOCC_HETEROCHROMATIN	0.0280601	UHRF1,MACROH2A1,CBX2,CBX8,HDAC1,PML,BEND3,SUV39H1	0.102564	0.632657
GOBP_REGULATION_OF_MONONUCLEAR_CELL_MIGRATION	0.028062	CALR,IL27RA,SLAMF1,ADAM8,ABL1,ECM1,MSN,SLC8B1,RIPOR2,CCR7,CCR6	0.0894309	0.632657
GOCC_TRANSCRIPTION_REGULATOR_COMPLEX	0.0280728	TCF7,RARG,IRF9,ETV3,RFX5,CTNNB1,MED16,ARNT,MED24,CHD3,MED23,STAT5B,RIOX2,GPS2,HDAC3,TLE4,KAT5,MEN1,STAT1,HDAC4,HDAC1,NCOR2,ATF7IP,TCF12,LMO2,RCOR1,STAT2,GTF3C3,USP22,TP53,ATXN7L3,CHD4,CDK7	0.0658683	0.632657
GOBP_STEROID_METABOLIC_PROCESS	0.0283432	CYP51A1,LIPE,LPCAT3,ACOT8,STAT5B,NPC2,SQLE,SREBF2,HSD17B4,NFKB1,SRD5A3,MSMO1,ARV1,LDLR,DHCR24,ACAA2,SCARB1,OSBPL2,HSD3B7,INSIG1,AFP,IDI1,RDH16	0.0712074	0.632657
GOBP_POSITIVE_REGULATION_OF_VIRAL_PROCESS	0.0284329	KPNA2,TRIM11,PABPC1,CD74,TRIM21,PPIA,TMEM250	0.109375	0.632657
GOMF_PHOSPHOLIPID_TRANSPORTER_ACTIVITY	0.0284329	GLTP,PITPNA,PLSCR3,ABCB1,PITPNM2,ATP8A1,OSBPL2	0.109375	0.632657
GOBP_TRANSCRIPTION_DEPENDENT_TETHERING_OF_RNA_POLYMERASE_II_GENE_DNA_AT_NUCLEAR_PERIPHERY	0.028529	RAE1,NUP107	0.333333	0.632657
GOBP_B_CELL_PROLIFERATION_INVOLVED_IN_IMMUNE_RESPONSE	0.028529	ABL1,CD19	0.333333	0.632657
GOBP_CHONDROCYTE_HYPERTROPHY	0.028529	RARG,TGFBR2	0.333333	0.632657
GOBP_LEUCINE_CATABOLIC_PROCESS	0.028529	IVD,MCCC1	0.333333	0.632657
GOBP_L_SERINE_CATABOLIC_PROCESS	0.028529	SHMT1,SHMT2	0.333333	0.632657
GOBP_TRNA_PSEUDOURIDINE_SYNTHESIS	0.028529	PUS10,PUSL1	0.333333	0.632657
GOBP_DEVELOPMENT_OF_SECONDARY_FEMALE_SEXUAL_CHARACTERISTICS	0.028529	PHB2,STAT5B	0.333333	0.632657
GOBP_POSITIVE_REGULATION_OF_RESPONSE_TO_INTERFERON_GAMMA	0.028529	PARP9,TXK	0.333333	0.632657
GOBP_RESPONSE_TO_AMMONIUM_ION	0.028529	ADSS2,ASS1	0.333333	0.632657
GOBP_FUNGIFORM_PAPILLA_DEVELOPMENT	0.028529	CTNNB1,HDAC1	0.333333	0.632657
GOBP_RESOLUTION_OF_RECOMBINATION_INTERMEDIATES	0.028529	XRCC3,RMI2	0.333333	0.632657
GOBP_OSTEOCLAST_FUSION	0.028529	TCTA,SH3PXD2A	0.333333	0.632657
GOBP_POSITIVE_REGULATION_OF_MITOPHAGY	0.028529	SLC25A5,VDAC1	0.333333	0.632657
GOBP_POSITIVE_REGULATION_OF_HISTONE_DEACETYLASE_ACTIVITY	0.028529	LRRK2,PRKD2	0.333333	0.632657
GOBP_RESPONSE_TO_GLYCOSIDE	0.028529	CALR,RAD51	0.333333	0.632657
GOBP_REGULATION_OF_ESTABLISHMENT_OF_T_CELL_POLARITY	0.028529	ABL1,RIPOR2	0.333333	0.632657
GOBP_POSITIVE_REGULATION_OF_PROTEIN_LOCALIZATION_TO_CELL_CORTEX	0.028529	EPB41L2,GPSM2	0.333333	0.632657
GOBP_REGULATION_OF_CD40_SIGNALING_PATHWAY	0.028529	SLAMF1,FANCD2	0.333333	0.632657
GOBP_NEGATIVE_REGULATION_OF_T_CELL_MIGRATION	0.028529	IL27RA,RIPOR2	0.333333	0.632657
GOBP_REGULATION_OF_T_CELL_ACTIVATION_VIA_T_CELL_RECEPTOR_CONTACT_WITH_ANTIGEN_BOUND_TO_MHC_MOLECULE_ON_ANTIGEN_PRESENTING_CELL	0.028529	HLA-DMB,HLA-DMB	0.333333	0.632657
GOCC_ELONGATOR_HOLOENZYME_COMPLEX	0.028529	ELP2,ELP6	0.333333	0.632657
GOCC_CORTICAL_GRANULE	0.028529	CALR,MYH9	0.333333	0.632657
GOCC_SORTING_ENDOSOME	0.028529	ARHGAP1,LDLR	0.333333	0.632657
GOMF_PROTEIN_TYROSINE_KINASE_INHIBITOR_ACTIVITY	0.028529	RACK1,IBTK	0.333333	0.632657
GOMF_U2_SNRNA_BINDING	0.028529	PRPF8,SF3B3	0.333333	0.632657
GOMF_MITOGEN_ACTIVATED_PROTEIN_KINASE_P38_BINDING	0.028529	TAB1,DUSP16	0.333333	0.632657
GOBP_REGULATION_OF_OXIDOREDUCTASE_ACTIVITY	0.0286137	OXA1L,PHB2,FCER2,ABL1,NFKB1,CCS,LRRK2,SCARB1,PDP2,CNR2	0.0925926	0.632657
GOCC_CENTRIOLAR_SATELLITE	0.0286137	CHD3,CEP72,LATS2,NAA40,KLHL12,IL4R,PXK,DZIP1,CEP68,CD2AP	0.0925926	0.632657
GOBP_NEGATIVE_REGULATION_OF_PROTEIN_MODIFICATION_PROCESS	0.028622	SMARCB1,TGFB1,CTNNB1,MACROH2A1,ARRB1,FKBP8,PKIB,DDIT4,RACK1,WARS1,LATS2,TAB1,CBLB,GPS2,BANF1,MEN1,ABL1,HIPK3,DUSP16,IPO5,TRIM21,HMG20A,PARP14,IBTK,LRRK2,SOCS5,ENSA,PTPA,SH2B3,SPRED2,RPS15,DUSP22,MFHAS1,PPIA	0.0653846	0.632657
GOBP_REGULATION_OF_CELLULAR_MACROMOLECULE_BIOSYNTHETIC_PROCESS	0.028666	CALR,INSR,CTNNB1,ACOT8,RMND1,EIF4EBP2,CNOT2,RACK1,BTG2,MTIF2,SHMT1,BZW2,UNK,ZFP36L1,DCP1A,PABPC1,EIF3H,PARN,ELP2,TCOF1,PA2G4,SHMT2,EPRS1,GUF1,RPS4X,DPH5,IGF2BP2,EEF2,BANK1,CCR7,MTG1,POLDIP3,METTL8,ELP6,EIF4B,PYM1,EIF5AL1	0.0643478	0.632657
GOBP_CARBOHYDRATE_CATABOLIC_PROCESS	0.0286945	GM2A,ENO2,INSR,ARNT,DDIT4,HDAC4,CTBS,PGD,PHKG2,MAN2C1,GALT,FOXK1,TP53	0.083871	0.632657
GOBP_MAINTENANCE_OF_LOCATION	0.028778	GM2A,CALR,MCOLN1,FCER2,B4GALNT1,STAT5B,SQLE,SREBF2,HEXA,ABL1,GPSM2,NFKB1,CD19,POLR2M,SLC8B1,UVRAG,IBTK,PML,SCARB1,CCR7,CIZ1,DZIP1,INSIG1,FTL	0.0703812	0.632677
GOBP_REGULATION_OF_UBIQUITIN_DEPENDENT_PROTEIN_CATABOLIC_PROCESS	0.0297886	GNA12,GIPC1,MAPK9,RACK1,RNF144A,EIF3H,BAG6,SDCBP,VCP,PIAS1,CCAR2,LRRK2,PML,SOCS5	0.0813953	0.632677
GOBP_BIOLOGICAL_PROCESS_INVOLVED_IN_INTERACTION_WITH_HOST	0.0298764	TRIM25,INSR,SLAMF1,TRIM11,CD74,PIKFYVE,CD55,TRIM5,TRIM21,LDLR,VPS18,UVRAG,SCARB1,TRIM5,PPIA,DYNLT1	0.0780488	0.632677
GOBP_MATURATION_OF_LSU_RRNA_FROM_TRICISTRONIC_RRNA_TRANSCRIPT_SSU_RRNA_5_8S_RRNA_LSU_RRNA	0.0299038	PES1,NOL9,RPL35	0.2	0.632677
GOBP_SERINE_FAMILY_AMINO_ACID_CATABOLIC_PROCESS	0.0299038	SHMT1,CSAD,SHMT2	0.2	0.632677
GOBP_POSITIVE_REGULATION_OF_TRIGLYCERIDE_BIOSYNTHETIC_PROCESS	0.0299038	KAT5,LDLR,SCARB1	0.2	0.632677
GOBP_REGULATION_OF_DNA_TEMPLATED_DNA_REPLICATION_INITIATION	0.0299038	MCM5,CIZ1,MCM3	0.2	0.632677
GOBP_PTERIDINE_CONTAINING_COMPOUND_BIOSYNTHETIC_PROCESS	0.0299038	QDPR,DHFR2,GART	0.2	0.632677
GOBP_HAIR_FOLLICLE_MATURATION	0.0299038	CTNNB1,NSUN2,TRPC4AP	0.2	0.632677
GOBP_REGULATION_OF_RESPONSE_TO_INTERFERON_GAMMA	0.0299038	PARP9,PARP14,TXK	0.2	0.632677
GOBP_NEGATIVE_REGULATION_OF_ANDROGEN_RECEPTOR_SIGNALING_PATHWAY	0.0299038	PIAS2,HDAC1,NCOR2	0.2	0.632677
GOCC_NURD_COMPLEX	0.0299038	CHD3,HDAC1,CHD4	0.2	0.632677
GOCC_REPLISOME	0.0299038	RPA1,POLD4,MCM3	0.2	0.632677
GOMF_LOW_DENSITY_LIPOPROTEIN_PARTICLE_RECEPTOR_ACTIVITY	0.0299038	LRP12,LRP8,LDLR	0.2	0.632677
GOMF_MANNOSIDASE_ACTIVITY	0.0299038	MAN1A2,MAN2C1,MAN2A2	0.2	0.632677
GOMF_HEXOSAMINIDASE_ACTIVITY	0.0299038	GM2A,NAGLU,HEXA	0.2	0.632677
GOCC_T_CELL_RECEPTOR_COMPLEX	0.0299832	APBB1IP,CD8A,TRBV10-1,TRBV10-3,TRBV29-1,TRBC2,TRBC1,TRAV13-1,TRAV22,TRAV23DV6,TRAV9-2,TRAV9-2	0.0857143	0.632677
GOBP_ACTIVATED_T_CELL_PROLIFERATION	0.0300331	ICOSLG,IL27RA,SLAMF1,STAT5B,GPAM,ABL1	0.117647	0.632677
GOBP_RESPONSE_TO_AMINO_ACID_STARVATION	0.0300331	NPRL3,LARS1,DAPL1,WDR59,UCP2,RRAGA	0.117647	0.632677
GOCC_MALE_GERM_CELL_NUCLEUS	0.0300331	CTCF,MLH3,RAD51,TOPBP1,CDK7,DAZAP1	0.117647	0.632677
GOBP_MISMATCH_REPAIR	0.0301332	RPA1,MLH3,ABL1,MCM8,TDG	0.131579	0.632677
GOBP_NADH_METABOLIC_PROCESS	0.0301332	ENO2,MDH2,VCP,FOXK1,TP53	0.131579	0.632677
GOBP_TYPE_2_IMMUNE_RESPONSE	0.0301332	IL27RA,CD74,ECM1,IL4R,SOCS5	0.131579	0.632677
GOMF_DEACETYLASE_ACTIVITY	0.0301332	HDAC7,HDAC3,HDAC4,HDAC1,NDST1	0.131579	0.632677
GOMF_TRANSCRIPTION_COREGULATOR_BINDING	0.0302469	TFAM,CTCF,CTNNB1,CNOT2,HDAC3,STAT1,HDAC1,ETS1,LMO2,CHD4	0.0917431	0.633804
GOBP_SUBSTRATE_DEPENDENT_CELL_MIGRATION	0.0306006	ATP5F1B,ADAM8,SDCBP,CD2AP	0.153846	0.637422
GOBP_REGULATION_OF_LYSOSOMAL_LUMEN_PH	0.0306006	TMEM175,ATP6V1D,TMEM9,LRRK2	0.153846	0.637422
GOMF_MRNA_5_UTR_BINDING	0.0306006	SHMT1,SHMT2,RPS3A,IGF2BP2	0.153846	0.637422
GOBP_RESPONSE_TO_EXTRACELLULAR_STIMULUS	0.0309256	TRIM25,TTC5,FADS1,NPRL3,OXCT1,SREBF2,LTA,LARS1,KAT5,STAT1,DAPL1,SGIP1,PRKAB1,NUCB2,WDR59,ACAT1,LDLR,TGFBR2,NUDT15,UCP2,TBXA2R,PRR5,LRRK2,ENSA,PDK2,SUV39H1,FOXO1,FOXK1,TP53,PICK1,RRAGA,IFI16,ASS1	0.0653465	0.642325
GOBP_PROCESS_UTILIZING_AUTOPHAGIC_MECHANISM	0.0309576	GRAMD1A,PHB2,MCOLN1,SLC25A5,NPRL3,VDAC1,ATP6V1D,SREBF2,STING1,ATP6V1G2,VPS51,KAT5,PIKFYVE,ABL1,DAPL1,SNX5,VCP,TMEM59,RAB43,MTMR14,TRIM5,TRIM21,VPS18,MTMR9,UVRAG,LRRK2,WDR41,FOXO1,WDFY4,FOXK1,LGALS8,TP53,TRIM5,TECPR1,RRAGA,IFI16	0.0642857	0.642325
GOBP_JNK_CASCADE	0.0310856	SLAMF1,MAPK9,GPS2,HDAC3,MEN1,HIPK3,NFKB1,SDCBP,DUSP16,LRRK2,CCR7,MAGI3,DUSP22,MFHAS1	0.0809249	0.642836
GOMF_SH3_DOMAIN_BINDING	0.031104	PLSCR3,EVL,CBLB,ABL1,ARHGAP1,SGIP1,UVRAG,SH3KBP1,ELMO1,ABI1,CD2AP	0.088	0.642836
GOBP_NUCLEOBASE_CONTAINING_COMPOUND_TRANSPORT	0.031334	MCM3AP,SLC25A5,SLC29A3,ZFP36L1,NRDE2,NSUN2,ABCC5,RAE1,NUP210,ABCD1,TGFBR2,IGF2BP2,PARP11,POLDIP3,NUP42,NUP107,EIF5AL1	0.0762332	0.643273
GOBP_PROTEIN_CATABOLIC_PROCESS	0.0313494	GNA12,TRIM25,UHRF1,CYP51A1,NAGLU,CALR,PSMB4,CTNNB1,TIMP2,APPBP2,ARRB1,GIPC1,RCN3,MAPK9,RACK1,RPS27A,RNF144A,FBXL20,ASB2,DCAF11,EIF3H,FBXL6,CBLB,BAG6,NEDD4L,KAT5,ADAM8,TMEM9,CST3,RBCK1,SDCBP,VCP,UBE4B,ANAPC5,UBE3B,MSN,LDLR,USP3,PIAS1,NUDT15,ZNRF1,CCAR2,SF3B3,OAZ1,HPSE,LRRK2,PML,SOCS5,USP38,TRPC4AP,CDC16,CUL7,USP22,FOXO1,EZR,PCBP2,CD2AP,KLHDC3,FBXL18,PSME2	0.05923	0.643273
GOMF_HELICASE_ACTIVITY	0.031407	MCM5,CHD3,G3BP1,DDX42,RAD51,MCM8,HELZ2,DDX47,RECQL,DHX57,MCM3,DDX49,CHD4	0.0828025	0.643273
GOBP_LEUKOCYTE_CHEMOTAXIS	0.0314297	IL16,CALR,SLAMF1,CD74,ADAM8,PIKFYVE,IL6R,PDE4B,SLC8B1,GPSM3,RIPOR2,CCR7,CAMK1D,CCR6,HSD3B7,ZNF580,CNR2,PPIA	0.075	0.643273
GOBP_REGULATION_OF_INNATE_IMMUNE_RESPONSE	0.0314297	STAT5B,PARP9,STING1,BANF1,ADAM8,POLR3F,CASP6,LRP8,TRIM5,TRIM21,FAM3A,CD226,PARP14,STAT2,TRIM56,TXK,TRIM5,IFI16	0.075	0.643273
GOBP_SMALL_MOLECULE_BIOSYNTHETIC_PROCESS	0.0320643	CYP51A1,ENO2,LPCAT3,FADS1,ACSF3,QDPR,ACOT8,MDH2,SHMT1,MTR,DHFR2,CSAD,CD74,SHMT2,COQ8A,ACSS1,NFKB1,PGD,SRD5A3,PRKAB1,ABCD1,FAM3A,MSMO1,ARV1,IP6K2,ILVBL,DHCR24,ACAA2,PDK2,OSBPL2,KMO,HSD3B7,FOXO1,INSIG1,GATD1,IDI1,ASS1	0.0637931	0.654993
GOBP_MUCOPOLYSACCHARIDE_METABOLIC_PROCESS	0.0323386	TGFB1,XYLT2,ABCC5,HEXA,NFKB1,GLCE,IDUA,HPSE,NDST1	0.0947368	0.65932
GOBP_NEGATIVE_REGULATION_OF_KINASE_ACTIVITY	0.0325566	MACROH2A1,PKIB,RACK1,WARS1,LATS2,TAB1,CBLB,MEN1,ABL1,HIPK3,DUSP16,IPO5,PIK3IP1,IBTK,SOCS5,SH2B3,DUSP22,PPIA	0.0746888	0.661212
GOMF_CATALYTIC_ACTIVITY_ACTING_ON_DNA	0.0325566	MCM5,CHD3,G3BP1,MPG,MLH3,XRCC3,POLD4,RAD51,MCM8,RFC1,RECQL,NEIL1,FAN1,TDG,POLI,MCM3,CHD4,CDK7	0.0746888	0.661212
GOBP_GLYCEROLIPID_METABOLIC_PROCESS	0.0329428	LIPE,PHB2,LPCAT3,PIGT,PLSCR3,AGPAT4,KAT5,GPAM,PCYT2,PIKFYVE,PITPNM2,NAAA,MTMR14,MTMR10,LDLR,IP6K2,ACSL3,MTMR9,UVRAG,MBOAT7,SOCS5,SCARB1,INPP4B,MBOAT1,INSIG1,LCLAT1,DGKD	0.0676692	0.666214
GOBP_CELLULAR_RESPONSE_TO_EXTERNAL_STIMULUS	0.0329656	TTC5,FADS1,CD40,NPRL3,MAP3K1,SREBF2,LARS1,KAT5,DAPL1,NFKB1,PRKAB1,WDR59,NUDT15,UCP2,PRR5,LRRK2,PDK2,SUV39H1,FOXO1,TP53,PICK1,RRAGA,IFI16	0.070122	0.666214
GOMF_PROTEIN_DOMAIN_SPECIFIC_BINDING	0.0329921	TUBB,CHAF1A,INSR,CTNNB1,SLAMF1,FKBP8,PLSCR3,EPB41L2,RACK1,TRIM11,ANGEL1,EVL,WARS1,MYH9,CBLB,ETS2,BANF1,ABL1,DAPL1,ARHGAP1,PAG1,GPSM2,VCP,SGIP1,HDAC1,STX18,RFC1,TCF12,ACSL3,TDG,UVRAG,MOSPD3,ZMYND8,SH3KBP1,ELMO1,CEP68,PLAUR,EZR,ABI1,TP53,CD2AP,PICK1,KLHL17	0.0620491	0.666214
GOBP_SULFUR_COMPOUND_CATABOLIC_PROCESS	0.0332892	BLMH,CSAD,ABCD1,ACAT1,IDUA	0.128205	0.666406
GOBP_NEGATIVE_REGULATION_OF_JNK_CASCADE	0.0332892	GPS2,HDAC3,MEN1,HIPK3,DUSP16	0.128205	0.666406
GOMF_STEROID_DEHYDROGENASE_ACTIVITY	0.0332892	DHRS1,HSD17B4,SRD5A3,HSD3B7,RDH16	0.128205	0.666406
GOMF_HYDROLASE_ACTIVITY_HYDROLYZING_N_GLYCOSYL_COMPOUNDS	0.0332892	MPG,NEIL1,TDG,MAN2A2,IL1RL2	0.128205	0.666406
GOBP_REGULATION_OF_LIPID_METABOLIC_PROCESS	0.0333172	TGFB1,PHB2,LPCAT3,MACROH2A1,STAT5B,NPC2,GPS2,CD74,KAT5,NFKB1,CD19,ABCD1,FAM3A,ARV1,LDLR,ACSL3,PIK3IP1,MTMR9,MBOAT7,SCARB1,CCR7,PDK2,FMO1,INSIG1	0.0693642	0.666406
GOBP_REGULATION_OF_CELL_MORPHOGENESIS	0.0335125	GNA12,BCL11A,CALR,WDR1,MYH9,ST6GAL1,BRWD1,NEDD4L,ABL1,LRP8,RHOH,CUX1,MSN,PLXNA3,CUL7,RREB1,SH3KBP1,CDC42SE1,EZR,CFL1,CAMK2B,PLXNC1	0.0707395	0.669047
GOBP_MAINTENANCE_OF_LOCATION_IN_CELL	0.0337064	GM2A,CALR,MCOLN1,HEXA,ABL1,GPSM2,CD19,POLR2M,SLC8B1,UVRAG,IBTK,PML,CCR7,CIZ1,DZIP1,INSIG1,FTL	0.0755556	0.670426
GOCC_RNA_POLYMERASE_COMPLEX	0.0337086	POLR3F,RPRD1B,POLR1E,POLR2M,RPRD1A,MCM3,USP22,ATXN7L3,WDR61,CDK7	0.0900901	0.670426
GOBP_INTRINSIC_APOPTOTIC_SIGNALING_PATHWAY_BY_P53_CLASS_MEDIATOR	0.0341555	DDIT4,BAG6,CD74,CASP6,PML,PDK2,TP53,IFI16	0.0987654	0.678037
GOBP_REGULATION_OF_LEUKOCYTE_CHEMOTAXIS	0.0343737	CALR,SLAMF1,CD74,IL6R,SLC8B1,GPSM3,RIPOR2,CCR7,CAMK1D,CCR6,ZNF580	0.0866142	0.680049
GOBP_ALCOHOL_BIOSYNTHETIC_PROCESS	0.0345247	CYP51A1,LPCAT3,QDPR,NFKB1,SRD5A3,MSMO1,ARV1,IP6K2,DHCR24,ACAA2,INSIG1,IDI1	0.0839161	0.680049
GOCC_COATED_VESICLE	0.0345435	DENND1C,VAMP2,SEC23A,ATP6V1D,SREBF2,ATP6V1G2,CD74,KLHL12,STX6,SGIP1,GGA2,LDLR,IDUA,VPS18,EPN1,SEC31A,DENND1A,SEC24C,PACSIN1,NRGN,ECE1,HLA-DQB1	0.0705128	0.680049
GOBP_DENDRITIC_CELL_CHEMOTAXIS	0.0346432	CALR,SLAMF1,CCR7,CCR6	0.148148	0.680049
GOBP_CELLULAR_RESPONSE_TO_DEXAMETHASONE_STIMULUS	0.0346432	DDIT4,FBXO32,ATP5F1A,ASS1	0.148148	0.680049
GOBP_POSITIVE_REGULATION_OF_EXTRACELLULAR_MATRIX_ORGANIZATION	0.0346432	TGFB1,ABL1,CLASP2,CARMIL2	0.148148	0.680049
GOCC_NUCLEAR_SPECK	0.0347455	IL16,MAPK9,DDX42,PRPF8,NRDE2,FAM193B,PHF7,TAB1,PARN,PIAS2,HDAC4,CWC22,POMP,MAML2,TCF12,PIAS1,BMP2K,TBXA2R,COPS4,AAGAB,RMI2,POLI,RREB1,S100PBP,POLDIP3,DZIP1,SFMBT2,IFI16	0.0668258	0.680793
GOBP_CELL_CYCLE	0.034874	SEPTIN1,ACVR1B,RPA1,SMARCB1,UHRF1,SND1,FOXM1,TUBB,TGFB1,CHAF1A,CALR,PHB2,MCM5,INSR,CTCF,CTNNB1,ZNF655,MACROH2A1,CRLF3,CHD3,GIPC1,EPB41L2,RACK1,BTG2,PES1,STAT5B,ZFP36L1,NRDE2,MLH3,XRCC3,CEP72,NSUN2,LATS2,MTBP,MYH9,FBXL6,TUBA1B,RPS6KA2,BAG6,HDAC3,BANF1,KAT5,MEN1,SMARCC2,ING5,ACTR3,ABL1,RAD51,MCM8,RAE1,RBM38,RPRD1B,GPSM2,SDCBP,VCP,RPS6,ABCB1,BCL7A,ANAPC5,ACTB,IPO5,TACC2,TRIM21,USP3,TIPIN,TOPBP1,EML4…	0.0553145	0.682045
GOMF_PENTOSYLTRANSFERASE_ACTIVITY	0.0354453	XYLT2,PARP9,ART4,PARP14,PARP2,PARP11	0.113208	0.684147
GOBP_NEGATIVE_REGULATION_OF_TRANSFERASE_ACTIVITY	0.0355231	MACROH2A1,PKIB,RACK1,WARS1,LATS2,TAB1,CBLB,MEN1,ABL1,HIPK3,DUSP16,IPO5,PIK3IP1,IBTK,SOCS5,SH2B3,TP53,RPS15,DUSP22,PPIA	0.0719424	0.684147
GOBP_FOLIC_ACID_METABOLIC_PROCESS	0.0355645	SHMT1,DHFR2,SHMT2	0.1875	0.684147
GOBP_CELLULAR_RESPONSE_TO_STEROL_DEPLETION	0.0355645	LPCAT3,SREBF2,INSIG1	0.1875	0.684147
GOBP_TRNA_5_END_PROCESSING	0.0355645	THG1L,PRORP,POP1	0.1875	0.684147
GOBP_SEMAPHORIN_PLEXIN_SIGNALING_PATHWAY_INVOLVED_IN_NEURON_PROJECTION_GUIDANCE	0.0355645	PLXNA3,ECE1,PLXNC1	0.1875	0.684147
GOCC_COP9_SIGNALOSOME	0.0355645	COPS7A,COPS4,THEMIS	0.1875	0.684147
GOCC_NBAF_COMPLEX	0.0355645	SMARCB1,SMARCC2,ACTB	0.1875	0.684147
GOMF_GDP_DISSOCIATION_INHIBITOR_ACTIVITY	0.0355645	GDI2,GPSM2,ARHGDIB	0.1875	0.684147
GOBP_POSITIVE_REGULATION_OF_AUTOPHAGY	0.0361417	SLC25A5,NPRL3,VDAC1,STING1,KAT5,TMEM59,TRIM5,TRIM21,UVRAG,LRRK2,FOXO1,TRIM5	0.0833333	0.68957
GOBP_LEUKOCYTE_MEDIATED_IMMUNITY	0.0363249	TUBB,TGFB1,WDR1,IL27RA,FCER2,SLAMF1,CD40,VAMP2,STAT5B,HLA-DOA,LTA,CD74,CD55,CD19,IL21R,IL4R,CD226,HLA-DMB,HLA-DMA,MILR1,CLCF1,CCR6,BST2,CD8A,DUSP22,HLA-DQB1,TRBC2,TRBC1,HLA-DMB,IGHV1-69D	0.0656455	0.68957
GOBP_POSITIVE_REGULATION_OF_EPITHELIAL_CELL_MIGRATION	0.0366868	TGFB1,CALR,CD40,HDAC7,ATP5F1B,ATP5F1A,ABL1,ETS1,TGFBR2,CLASP2,SCARB1,RREB1,PRKD2,ZNF580	0.079096	0.68957
GOBP_ORGANIC_HYDROXY_COMPOUND_BIOSYNTHETIC_PROCESS	0.0373646	CYP51A1,LPCAT3,QDPR,ACOT8,GIPC1,SQLE,NFKB1,SRD5A3,MSMO1,ARV1,IP6K2,DHCR24,ACAA2,OSBPL2,HSD3B7,INSIG1,GATD1,IDI1	0.0734694	0.68957
GOMF_LIPID_TRANSPORTER_ACTIVITY	0.0373799	GM2A,GRAMD1A,GLTP,PITPNA,PLSCR3,NPC2,ABCB1,PITPNM2,ABCD1,ARV1,ATP8A1,OSBPL2,SLCO1A2	0.0807453	0.68957
GOBP_POSITIVE_REGULATION_OF_INNATE_IMMUNE_RESPONSE	0.0378117	STAT5B,PARP9,STING1,ADAM8,POLR3F,CASP6,TRIM5,CD226,TRIM56,TXK,TRIM5,IFI16	0.0827586	0.68957
GOBP_TOR_SIGNALING	0.0378787	GNA12,EIF4EBP2,DDIT4,NPRL3,TBC1D7,HDAC3,LARS1,RPS6,WDR59,PRR5,RRAGA	0.0852713	0.68957
GOBP_MRNA_TRANSPORT	0.0378787	MCM3AP,ZFP36L1,NSUN2,RAE1,NUP210,IGF2BP2,PARP11,POLDIP3,NUP42,NUP107,EIF5AL1	0.0852713	0.68957
GOMF_O_ACYLTRANSFERASE_ACTIVITY	0.0383716	LPCAT3,AGPAT4,GPAM,MBOAT7,MBOAT1,LCLAT1	0.111111	0.68957
GOBP_LYTIC_VACUOLE_ORGANIZATION	0.0383856	NAGLU,ACP2,TMEM175,ATP6V1D,HEXA,PIKFYVE,TMEM9,VPS18,LRRK2	0.0918367	0.68957
GOBP_NEGATIVE_REGULATION_OF_CELL_CYCLE	0.038559	TGFB1,CTNNB1,ZNF655,MACROH2A1,CRLF3,BTG2,ZFP36L1,XRCC3,NSUN2,LATS2,MTBP,RPS6KA2,MEN1,ABL1,RAD51,IPO5,TIPIN,TOPBP1,CCAR2,FANCD2,PML,INTS7,SUV39H1,RHNO1,TP53,DOT1L,ZFYVE19	0.0666667	0.68957
GOMF_PHOSPHATASE_BINDING	0.0386661	GNA12,CTNNB1,RACK1,STAT1,VCP,ANAPC5,MTMR9,TRPC4AP,ENSA,PTPA,FOXO1,KCNN4,TP53,RCAN3,MFHAS1	0.0769231	0.68957
GOBP_POSITIVE_REGULATION_OF_DENDRITIC_CELL_ANTIGEN_PROCESSING_AND_PRESENTATION	0.0387263	CD74,CCR7	0.285714	0.68957
GOBP_POSITIVE_REGULATION_OF_HUMORAL_IMMUNE_RESPONSE_MEDIATED_BY_CIRCULATING_IMMUNOGLOBULIN	0.0387263	FCER2,LTA	0.285714	0.68957
GOBP_REGULATION_OF_MESENCHYMAL_TO_EPITHELIAL_TRANSITION_INVOLVED_IN_METANEPHROS_MORPHOGENESIS	0.0387263	CTNNB1,STAT1	0.285714	0.68957
GOBP_ASPARTATE_METABOLIC_PROCESS	0.0387263	ADSS2,ASS1	0.285714	0.68957
GOBP_ISOLEUCINE_METABOLIC_PROCESS	0.0387263	ACAT1,ILVBL	0.285714	0.68957
GOBP_VALINE_METABOLIC_PROCESS	0.0387263	HIBADH,ILVBL	0.285714	0.68957
GOBP_GANGLIOSIDE_CATABOLIC_PROCESS	0.0387263	GM2A,HEXA	0.285714	0.68957
GOBP_MAINTENANCE_OF_DNA_METHYLATION	0.0387263	UHRF1,CTCF	0.285714	0.68957
GOBP_ALKANESULFONATE_METABOLIC_PROCESS	0.0387263	STAT5B,CSAD	0.285714	0.68957
GOBP_HEPARAN_SULFATE_PROTEOGLYCAN_CATABOLIC_PROCESS	0.0387263	NAGLU,HPSE	0.285714	0.68957
GOBP_PML_BODY_ORGANIZATION	0.0387263	ETS1,PML	0.285714	0.68957
GOBP_NUCLEAR_TRANSCRIBED_MRNA_CATABOLIC_PROCESS_DEADENYLATION_INDEPENDENT_DECAY	0.0387263	ZFP36L1,DCP1A	0.285714	0.68957
GOBP_INTERLEUKIN_4_MEDIATED_SIGNALING_PATHWAY	0.0387263	IL4R,PARP14	0.285714	0.68957
GOBP_HISTONE_H3_K9_DIMETHYLATION	0.0387263	SMARCB1,SUV39H1	0.285714	0.68957
GOBP_REGULATION_BY_VIRUS_OF_VIRAL_PROTEIN_LEVELS_IN_HOST_CELL	0.0387263	STAT1,DYNLT1	0.285714	0.68957
GOBP_ISOTYPE_SWITCHING_TO_IGA_ISOTYPES	0.0387263	TGFB1,CCR6	0.285714	0.68957
GOBP_TRACHEA_FORMATION	0.0387263	CTNNB1,TGFBR2	0.285714	0.68957
GOBP_REGULATION_OF_PHOSPHOLIPID_CATABOLIC_PROCESS	0.0387263	LDLR,SCARB1	0.285714	0.68957
GOBP_NEGATIVE_REGULATION_OF_INSULIN_SECRETION_INVOLVED_IN_CELLULAR_RESPONSE_TO_GLUCOSE_STIMULUS	0.0387263	KLF7,UCP2	0.285714	0.68957
GOBP_ACTIN_POLYMERIZATION_DEPENDENT_CELL_MOTILITY	0.0387263	ACTR3,ARPC3	0.285714	0.68957
GOBP_EXTRACELLULAR_EXOSOME_ASSEMBLY	0.0387263	SDC4,SDCBP	0.285714	0.68957
GOBP_THYMOCYTE_MIGRATION	0.0387263	ADAM8,CCR6	0.285714	0.68957
GOBP_POSITIVE_REGULATION_OF_HISTONE_H4_ACETYLATION	0.0387263	SMARCB1,ARRB1	0.285714	0.68957
GOBP_XMP_METABOLIC_PROCESS	0.0387263	GART,IMPDH2	0.285714	0.68957
GOBP_POSITIVE_REGULATION_OF_TROPHOBLAST_CELL_MIGRATION	0.0387263	ACVR1B,SYDE1	0.285714	0.68957
GOBP_POSITIVE_REGULATION_OF_NEUTROPHIL_EXTRAVASATION	0.0387263	ADAM8,RIPOR2	0.285714	0.68957
GOCC_PROTON_TRANSPORTING_ATP_SYNTHASE_COMPLEX_CATALYTIC_CORE_F_1	0.0387263	ATP5F1B,ATP5F1A	0.285714	0.68957
GOMF_ACETYL_COA_C_ACYLTRANSFERASE_ACTIVITY	0.0387263	ACAT1,ACAA2	0.285714	0.68957
GOMF_C_ACETYLTRANSFERASE_ACTIVITY	0.0387263	ACAT1,ACAA2	0.285714	0.68957
GOMF_MITOCHONDRIAL_RIBOSOME_BINDING	0.0387263	OXA1L,GUF1	0.285714	0.68957
GOBP_FOLIC_ACID_CONTAINING_COMPOUND_METABOLIC_PROCESS	0.0389805	SHMT1,DHFR2,GART,SHMT2	0.142857	0.68957
GOBP_RESPONSE_TO_CHOLESTEROL	0.0389805	GRAMD1A,TGFB1,LRP8,TGFBR2	0.142857	0.68957
GOBP_POSITIVE_REGULATION_OF_GRANULOCYTE_CHEMOTAXIS	0.0389805	CD74,RIPOR2,CCR7,CAMK1D	0.142857	0.68957
GOBP_PHAGOSOME_MATURATION	0.0389805	MCOLN1,TMEM175,PIKFYVE,RAB43	0.142857	0.68957
GOBP_REGULATION_OF_NUCLEOTIDE_EXCISION_REPAIR	0.0389805	SMARCB1,SMARCC2,BCL7A,ACTB	0.142857	0.68957
GOCC_PHAGOCYTIC_CUP	0.0389805	MCOLN1,RACK1,SNX5,RAB11FIP2	0.142857	0.68957
GOBP_REGULATION_OF_CELLULAR_AMIDE_METABOLIC_PROCESS	0.0390746	CALR,RMND1,EIF4EBP2,CNOT2,RACK1,BTG2,MTIF2,SHMT1,BZW2,UNK,ZFP36L1,DCP1A,PABPC1,EIF3H,PARN,ELP2,TCOF1,PA2G4,SHMT2,EPRS1,GUF1,RPS4X,DPH5,IGF2BP2,EEF2,BANK1,PDK2,MTG1,POLDIP3,METTL8,ELP6,EIF4B,TP53,PYM1,EIF5AL1	0.0634058	0.690078
GOBP_NEGATIVE_REGULATION_OF_PHOSPHORUS_METABOLIC_PROCESS	0.0392828	TGFB1,MACROH2A1,FKBP8,PKIB,DDIT4,RACK1,WARS1,LATS2,TAB1,CBLB,MEN1,HDAC4,ABL1,HIPK3,DUSP16,IPO5,PARP14,PIK3IP1,IBTK,LRRK2,SOCS5,ENSA,PTPA,SH2B3,SPRED2,TP53,DUSP22,MFHAS1,PPIA	0.0656109	0.692597
GOCC_TRANS_GOLGI_NETWORK	0.039557	ARL5B,VAMP2,CD74,VPS51,STX6,TMEM230,RAB43,GGA2,COG2,BACE1,CLASP2,LRRK2,ATP8A1,GCNT1,LAP3,NDST1,C17orf75,PICK1,HLA-DQB1	0.0719697	0.696269
GOBP_STEROID_BIOSYNTHETIC_PROCESS	0.0397437	CYP51A1,LPCAT3,ACOT8,SQLE,NFKB1,SRD5A3,MSMO1,ARV1,DHCR24,ACAA2,OSBPL2,HSD3B7,INSIG1,IDI1	0.0782123	0.698391
GOBP_SERINE_FAMILY_AMINO_ACID_METABOLIC_PROCESS	0.0401972	SHMT1,DHFR2,GART,CSAD,SHMT2	0.121951	0.703099
GOBP_G0_TO_G1_TRANSITION	0.0401972	SMARCB1,SMARCC2,BCL7A,ACTB,RHNO1	0.121951	0.703099
GOBP_REGULATION_OF_CHEMOTAXIS	0.0402113	IL16,TGFB1,CALR,SLAMF1,ST6GAL1,CD74,IL6R,SEMA4B,PLXNA3,SLC8B1,GPSM3,RIPOR2,CCR7,CAMK1D,CCR6,PRKD2,ZNF580	0.073913	0.703099
GOBP_VIRAL_GENE_EXPRESSION	0.0405613	SMARCB1,MGAT1,TRIM11,ST6GAL1,PARP9,HDAC1,TRIM21,EIF3L,PCBP2	0.0909091	0.707279
GOBP_EPIGENETIC_REGULATION_OF_GENE_EXPRESSION	0.0406513	SCMH1,CTCF,MACROH2A1,HDAC4,HDAC1,ATF7IP,TDG,PPHLN1,BEND3,L3MBTL3,SUV39H1,DOT1L,IFI16	0.0797546	0.707279
GOBP_MITOCHONDRIAL_GENE_EXPRESSION	0.0406513	TFAM,RMND1,QRSL1,MTIF2,PRORP,SHMT2,IARS2,MRPL37,FASTK,MRPL54,MTG1,METTL8,MTERF2	0.0797546	0.707279
GOBP_PROTEIN_MONOUBIQUITINATION	0.041091	TRIM25,UHRF1,FANCE,KLHL12,RAD51,TRIM21,TRIM56,ATXN7L3	0.0952381	0.712043
GOBP_FIBROBLAST_MIGRATION	0.0414474	GNA12,TGFB1,SDC4,PML,AKAP12,TNS1	0.109091	0.712043
GOMF_ATP_DEPENDENT_ACTIVITY	0.0416993	SPG7,MCM5,ACSF3,CHD3,APPBP2,G3BP1,DDX42,ATP6V1D,MLH3,XRCC3,MYH9,ABCC5,ATP6V1G2,ATP5F1B,ATP5F1A,RAD51,MCM8,HELZ2,VCP,ABCB1,ABCB8,RFC1,DDX47,ATF7IP,RECQL,ABCD1,ACSL3,DHX57,ATP8A1,MCM3,ATAD2B,DDX49,TP53,CHD4,CDK7	0.0630631	0.712043
GOBP_REGULATION_OF_GASTRULATION	0.0417342	RACK1,CLASP2,TGIF2	0.176471	0.712043
GOBP_NEGATIVE_REGULATION_OF_MYOTUBE_DIFFERENTIATION	0.0417342	HDAC3,HDAC4,HDAC1	0.176471	0.712043
GOBP_CARDIOLIPIN_METABOLIC_PROCESS	0.0417342	PHB2,PLSCR3,LCLAT1	0.176471	0.712043
GOBP_HISTONE_H3_K9_TRIMETHYLATION	0.0417342	SMARCB1,BEND3,SUV39H1	0.176471	0.712043
GOBP_POSITIVE_REGULATION_OF_DENDRITE_DEVELOPMENT	0.0417342	ABL1,LRP8,PACSIN1	0.176471	0.712043
GOBP_POSITIVE_REGULATION_OF_CHROMATIN_ORGANIZATION	0.0417342	KAT5,ATF7IP,PPHLN1	0.176471	0.712043
GOCC_GUANYL_NUCLEOTIDE_EXCHANGE_FACTOR_COMPLEX	0.0417342	ELMO1,WDR41,RASGRP3	0.176471	0.712043
GOMF_FOUR_WAY_JUNCTION_DNA_BINDING	0.0417342	XRCC3,MEN1,ABL1	0.176471	0.712043
GOMF_ALKALI_METAL_ION_BINDING	0.0417342	HDAC4,ACAT1,TDG	0.176471	0.712043
GOBP_POSITIVE_REGULATION_OF_RESPONSE_TO_EXTERNAL_STIMULUS	0.0429522	IL16,TGFB1,CALR,SLAMF1,STAT5B,PARP9,STING1,LTA,CD74,ADAM8,POLR3F,IL6R,CASP6,TRIM5,ETS1,LDLR,CD226,GPSM3,RIPOR2,LRRK2,CCR7,CAMK1D,CCR6,PRKD2,OASL,TRIM56,TXK,ZNF580,TRIM5,IFI16	0.0646552	0.726432
GOBP_REGULATION_OF_ORGANELLE_ORGANIZATION	0.0431035	SMARCB1,CALR,WDR1,INSR,CTCF,CTNNB1,SLAMF1,MACROH2A1,SLC25A5,SDC4,G3BP1,PLSCR3,PKIB,WASHC3,CNOT2,MAPK9,VDAC1,GDI2,EVL,XRCC3,TBC1D7,MTBP,SREBF2,PARN,RPS6KA2,KAT5,SMARCC2,PIKFYVE,ABL1,RAE1,GPSM2,SDCBP,STX18,RHOH,BCL7A,ARPC3,ANAPC5,ACTB,ATF7IP,ARHGDIB,FCHSD2,NSMCE1,MSN,PLXNA3,SYDE1,CLASP2,UVRAG,PPHLN1,LRRK2,ACAA2,PML,INF2,CCR7,RMI2,CDC16,CUL7,STAT2,DZIP1,STN1,PLAUR,BST2,CARMIL2,EZR,CEP70,TP53,CD2AP,T…	0.0571192	0.726432
GOBP_POSITIVE_REGULATION_OF_LEUKOCYTE_MIGRATION	0.0431464	CALR,SLAMF1,CD74,ADAM8,ABL1,IL6R,GPSM3,RIPOR2,CCR7,CAMK1D,CCR6,ZNF580	0.0810811	0.726432
GOMF_IMMUNE_RECEPTOR_ACTIVITY	0.0431464	IL27RA,IFNGR2,IFNAR1,HLA-DOA,CD74,IL6R,IL21R,IL4R,CCR7,CCR6,IL1RL2,HLA-DQB1	0.0810811	0.726432
GOCC_COATED_VESICLE_MEMBRANE	0.0432543	VAMP2,SEC23A,ATP6V1D,SREBF2,ATP6V1G2,CD74,KLHL12,SGIP1,LDLR,EPN1,SEC31A,DENND1A,SEC24C,NRGN,HLA-DQB1	0.0757576	0.726432
GOBP_SOMATIC_DIVERSIFICATION_OF_IMMUNOGLOBULINS	0.0433672	MCM3AP,TGFB1,IL27RA,CD40,CLCF1,CCR6,CYREN	0.1	0.726432
GOBP_REGULATION_OF_MITOCHONDRIAL_MEMBRANE_POTENTIAL	0.0433672	RACK1,NDUFS1,ABL1,VCP,ABCD1,UCP2,LRRK2	0.1	0.726432
GOBP_TRANSCRIPTION_PREINITIATION_COMPLEX_ASSEMBLY	0.0433672	SMARCB1,MED16,MED24,MED23,POLR1E,ATF7IP,TP53	0.1	0.726432
GOBP_NUCLEOSIDE_TRIPHOSPHATE_METABOLIC_PROCESS	0.0435026	TGFB1,ENO2,NDUFS3,INSR,NDUFS2,ARNT,DDIT4,NME4,ATP5F1B,ATP5F1A,NDUFS1,HDAC4,VCP,CTPS1,NUDT15,LRRK2,BEND3,FOXK1,IMPDH2	0.071161	0.726432
GOBP_NEGATIVE_REGULATION_OF_TRANSCRIPTION_BY_RNA_POLYMERASE_II	0.0435794	ZNF512B,BCL11A,UHRF1,RARG,FOXM1,ETV3,CALR,CTCF,RFX5,CTNNB1,MACROH2A1,CHD3,CNOT2,BTG2,SREBF2,HDAC7,ZNF263,ETS2,PARP9,GPS2,HDAC3,TLE4,KAT5,MEN1,CBX2,CBX8,KLF7,STAT1,HDAC4,NFKB1,SDCBP,HDAC1,KLF3,RFC1,NCOR2,CUX1,ATF7IP,HMG20A,PIAS1,TDG,BEND3,RREB1,SUV39H1,DCAF1,FOXO1,ZBTB5,ZNF668,EZR,FOXK1,TP53,ZNF8,TGIF2,CHD4,ZBTB34,DUSP22,IFI16	0.0585774	0.726432
GOBP_POSITIVE_REGULATION_OF_ENDOTHELIAL_CELL_MIGRATION	0.0435922	TGFB1,CALR,CD40,HDAC7,ATP5F1B,ATP5F1A,ABL1,ETS1,SCARB1,PRKD2,ZNF580	0.0833333	0.726432
GOMF_TRANSLATION_FACTOR_ACTIVITY_RNA_BINDING	0.0435961	MTIF2,EIF3H,EEF1B2,ABTB1,EIF3L,EEF2,EIF4B,EIF5AL1	0.0941176	0.726432
GOBP_REGULATION_OF_HETEROCHROMATIN_FORMATION	0.0436134	MACROH2A1,ATF7IP,PPHLN1,L3MBTL3	0.137931	0.726432
GOBP_POSITIVE_REGULATION_OF_PROTEIN_DEACETYLATION	0.0436134	LRRK2,SUV39H1,PRKD2,TP53	0.137931	0.726432
GOMF_NUCLEAR_THYROID_HORMONE_RECEPTOR_BINDING	0.0436134	MED16,MED24,JMJD1C,OASL	0.137931	0.726432
GOCC_VESICLE_MEMBRANE	0.0437295	RAB5B,ACAP1,CALR,MCOLN1,INSR,TMEM175,APPBP2,ARRB1,GIPC1,WASHC3,SLC29A3,RPS27A,RNF144A,VAMP2,SEC23A,ATP6V1D,TAB1,SREBF2,ABCC5,IFNGR2,HLA-DOA,STING1,ATP6V1G2,CD74,ADAM8,PIKFYVE,CD55,TMEM9,KLHL12,STX6,ARHGAP1,SNX5,SGIP1,TMEM59,SNX8,RAB43,GGA2,AP3M2,BACE1,LDLR,CMTM6,ZNRF1,VPS18,EPN1,SEC31A,DENND1A,LRRK2,PML,HLA-DMB,HLA-DMA,ATP8A1,SCARB1,SEC24C,RAB11FIP2,PACSIN1,SH3KBP1,SPRED2,PLAUR,BST2,MLEC,NRGN,SMA…	0.057072	0.726432
GOBP_CELL_CYCLE_PHASE_TRANSITION	0.0438544	ACVR1B,SMARCB1,FOXM1,PHB2,ZNF655,MACROH2A1,CRLF3,ZFP36L1,XRCC3,NSUN2,LATS2,MTBP,FBXL6,MEN1,SMARCC2,RAD51,RPS6,ABCB1,BCL7A,ANAPC5,ACTB,TIPIN,TOPBP1,CLASP2,CCAR2,FANCD2,PML,INTS7,CDC16,ENSA,RHNO1,TP53,DOT1L,ZFYVE19,CDK7,PSME2	0.0625	0.726432
GOBP_CYTOKINE_PRODUCTION	0.04386	ICOSLG,IL16,TGFB1,IL27RA,SLAMF1,ARNT,CD40,G3BP1,ARRB1,STAT5B,HDAC7,STING1,LTB,LTA,CD74,BANF1,KAT5,GPAM,ADAM8,STAT1,CD55,ABL1,POLR3F,IL6R,NFKB1,PDE4B,IRF5,IL4R,TRIM21,ABCD1,IGF2BP2,CD226,GPSM3,HPSE,LRRK2,PML,SOCS5,BANK1,CCR7,AKAP12,PRKD2,TRIM56,SERPINB1,BST2,EZR,TXK,ZNF580,CD2AP,IL1RL2,IFI16	0.059453	0.726432
GOBP_TRNA_METHYLATION	0.0439532	DALRD3,TRMT11,NSUN2,BCDIN3D,METTL8	0.119048	0.726432
GOBP_POSITIVE_REGULATION_OF_INTERLEUKIN_12_PRODUCTION	0.0439532	IL16,CD40,LTB,IRF5,CCR7	0.119048	0.726432
GOBP_ESTABLISHMENT_OF_RNA_LOCALIZATION	0.0441195	MCM3AP,ZFP36L1,NRDE2,NSUN2,RAE1,NUP210,TGFBR2,IGF2BP2,PARP11,POLDIP3,NUP42,NUP107,EIF5AL1	0.0787879	0.72804
GOBP_REGULATION_OF_CARBOHYDRATE_CATABOLIC_PROCESS	0.0446741	INSR,ARNT,DDIT4,HDAC4,PHKG2,TP53	0.107143	0.736043
GOBP_CARBOHYDRATE_HOMEOSTASIS	0.0455209	SMARCB1,INSR,SLC12A7,PLSCR3,RACK1,OXCT1,KAT5,MEN1,KLF7,RPS6,SLC8B1,UCP2,MBD5,PDK2,RAB11FIP2,FOXO1,FOXK1,PRCP	0.0717131	0.748825
GOBP_CELLULAR_RESPONSE_TO_INTERFERON_GAMMA	0.0457326	PARP9,IFNGR2,STAT1,ACTR3,EPRS1,RAB43,PARP14,TXK,TP53,ASS1	0.0854701	0.751139
GOBP_ADAPTIVE_IMMUNE_RESPONSE	0.0458385	ICOSLG,TGFB1,CD79A,MCOLN1,IL27RA,FCER2,SLAMF1,CD40,HLA-DOA,LTA,CD74,CD55,PAG1,IL6R,CD19,IL21R,IL4R,CD226,SOCS5,HLA-DMB,HLA-DMA,CLCF1,CCR6,PRKD2,RAPGEF4,THEMIS,CD8B2,CD8A,TXK,TNFRSF13C,DUSP22,HLA-DQB1,TRBV10-1,TRBV10-3,TRBV29-1,TRBC2,TRBC1,TRAV13-1,HLA-DMB,TRAV22,TRAV23DV6,IGHV1-69D,TRAV9-2,TRAV9-2	0.0603567	0.75171
GOBP_REGULATION_OF_STEM_CELL_POPULATION_MAINTENANCE	0.0462677	SMARCB1,CNOT2,LBH,HDAC1,BCL7A,ACTB,BICRA	0.0985915	0.753285
GOCC_CLATHRIN_COATED_PIT	0.0462677	ARRB1,LRP12,SGIP1,FCHSD2,LDLR,EPN1,DGKD	0.0985915	0.753285
GOBP_PEPTIDYL_LYSINE_ACETYLATION	0.0465198	SMARCB1,MCM3AP,CTCF,MED24,ARRB1,BAG6,NAA40,KAT5,ING5,ACTB,SF3B3,PML,BEND3,USP22,ATXN7L3	0.075	0.753285
GOBP_AMINOGLYCAN_METABOLIC_PROCESS	0.0477144	NAGLU,TGFB1,XYLT2,ABCC5,HEXA,NFKB1,CTBS,GLCE,IDUA,HPSE,NDST1	0.0820896	0.753285
GOBP_BASE_EXCISION_REPAIR	0.0479125	RPA1,MPG,NEIL1,TDG,PARP2	0.116279	0.753285
GOBP_COPII_COATED_VESICLE_BUDDING	0.0479125	SEC23A,KLHL12,SEC31A,SEC24C,INSIG1	0.116279	0.753285
GOBP_ENERGY_HOMEOSTASIS	0.0479125	SGIP1,SUV39H1,FMO1,FOXO1,PRCP	0.116279	0.753285
GOMF_CHROMATIN_DNA_BINDING	0.0479855	SMARCB1,CTCF,MACROH2A1,SMARCC2,HDAC1,ACTB,JMJD1C,HMGN1,FOXO1,CHD4	0.0847458	0.753285
GOBP_T_CELL_APOPTOTIC_PROCESS	0.0480533	LMBR1L,GPAM,ADAM8,RPS6,PRKD2,TP53	0.105263	0.753285
GOCC_VESICLE_COAT	0.0480533	SEC23A,KLHL12,SGIP1,EPN1,SEC31A,SEC24C	0.105263	0.753285
GOBP_REGULATION_OF_STRESS_ACTIVATED_PROTEIN_KINASE_SIGNALING_CASCADE	0.048216	FOXM1,SLAMF1,GPS2,HDAC3,MEN1,HIPK3,SDCBP,DUSP16,CCR7,FOXO1,EZR,MAGI3,DUSP22,MFHAS1,PPIA	0.0746269	0.753285
GOBP_CELL_CYCLE_PROCESS	0.0483379	SEPTIN1,ACVR1B,SMARCB1,SND1,FOXM1,TUBB,CALR,PHB2,INSR,CTCF,CTNNB1,ZNF655,MACROH2A1,CRLF3,CHD3,GIPC1,ZFP36L1,MLH3,XRCC3,CEP72,NSUN2,LATS2,MTBP,MYH9,FBXL6,RPS6KA2,BAG6,HDAC3,BANF1,KAT5,MEN1,SMARCC2,ACTR3,RAD51,RAE1,RPRD1B,GPSM2,VCP,RPS6,ABCB1,BCL7A,ANAPC5,ACTB,TACC2,TIPIN,TOPBP1,EML4,CLASP2,CCAR2,FANCD2,UVRAG,PML,INTS7,RMI2,CDC16,CUL7,ENSA,PTPA,HAUS1,MCM3,CEP68,RHNO1,EZR,CFL1,TP53,DOT1L,KLHDC3,ZFYV…	0.0564706	0.753285
GOBP_PSEUDOURIDINE_SYNTHESIS	0.0484025	PUS10,TRUB1,PUSL1	0.166667	0.753285
GOBP_MORPHOGENESIS_OF_AN_ENDOTHELIUM	0.0484025	CCM2,CTNNB1,PRKD2	0.166667	0.753285
GOBP_ACETYL_COA_BIOSYNTHETIC_PROCESS	0.0484025	ACSS1,ACAT1,PDK2	0.166667	0.753285
GOBP_RESPONSE_TO_STEROL_DEPLETION	0.0484025	LPCAT3,SREBF2,INSIG1	0.166667	0.753285
GOBP_NUCLEOLUS_ORGANIZATION	0.0484025	MACROH2A1,BEND3,SUV39H1	0.166667	0.753285
GOBP_LYMPH_NODE_DEVELOPMENT	0.0484025	TGFB1,LTB,LTA	0.166667	0.753285
GOBP_REGULATION_OF_DNA_METHYLATION_DEPENDENT_HETEROCHROMATIN_FORMATION	0.0484025	ATF7IP,PPHLN1,L3MBTL3	0.166667	0.753285
GOCC_SECONDARY_LYSOSOME	0.0484025	ADAM8,LRRK2,FTL	0.166667	0.753285
GOMF_PHOSPHATIDYLCHOLINE_TRANSPORTER_ACTIVITY	0.0484025	PITPNA,ABCB1,PITPNM2	0.166667	0.753285
GOBP_REGULATION_OF_T_HELPER_1_TYPE_IMMUNE_RESPONSE	0.0485415	IL27RA,SLAMF1,IL4R,SOCS5	0.133333	0.753285
GOBP_GLYCOSAMINOGLYCAN_CATABOLIC_PROCESS	0.0485415	NAGLU,TGFB1,HEXA,IDUA	0.133333	0.753285
GOBP_REGULATION_OF_MITOCHONDRIAL_GENE_EXPRESSION	0.0485415	RMND1,SHMT2,MTG1,METTL8	0.133333	0.753285
GOMF_NUCLEOCYTOPLASMIC_CARRIER_ACTIVITY	0.0485415	TNPO1,KPNA2,IPO5,NUP42	0.133333	0.753285
GOBP_LIPID_STORAGE	0.0489031	GM2A,B4GALNT1,STAT5B,SQLE,SREBF2,HEXA,NFKB1,SCARB1	0.091954	0.753285
GOMF_FLAVIN_ADENINE_DINUCLEOTIDE_BINDING	0.0489031	SQLE,IVD,ACAD9,ACOX3,ILVBL,DHCR24,KMO,FMO1	0.091954	0.753285
GOMF_HYDROLASE_ACTIVITY_ACTING_ON_CARBON_NITROGEN_BUT_NOT_PEPTIDE_BONDS_IN_LINEAR_AMIDES	0.0492893	HDAC7,NIT2,HDAC3,HDAC4,HDAC1,NAAA,NDST1	0.0972222	0.753285
GOBP_LIPID_METABOLIC_PROCESS	0.0495355	GM2A,CYP51A1,TGFB1,LIPE,PHB2,LPCAT3,B4GALNT1,FADS1,GLTP,ACSF3,MACROH2A1,ACOT8,PIGT,PITPNA,PLSCR3,STAT5B,NPC2,OXCT1,SQLE,SREBF2,GPS2,AGPAT4,CYP4F8,HSD17B4,CD74,NAA40,KAT5,GPAM,PCYT2,HEXA,ATP5F1B,ATP5F1A,PIKFYVE,IVD,ACSS1,ACAD9,NFKB1,LRP8,ACOX3,SRD5A3,PITPNM2,NAAA,PRKAB1,MTMR14,ST8SIA1,MTMR10,CD19,ABCD1,FAM3A,MSMO1,ARV1,ACAT1,LDLR,IP6K2,ILVBL,ACSL3,PIK3IP1,DHCR24,MTMR9,UVRAG,MBOAT7,ACAA2,SOCS5,SCAR…	0.0558304	0.753285
GOBP_REGULATION_OF_DOUBLE_STRAND_BREAK_REPAIR	0.0498716	SMARCB1,FOXM1,PARP9,KAT5,SMARCC2,RAD51,BCL7A,ACTB,PML,RMI2,CYREN	0.0814815	0.753285
GOBP_CHONDROCYTE_DEVELOPMENT_INVOLVED_IN_ENDOCHONDRAL_BONE_MORPHOGENESIS	0.0500716	RARG,TGFBR2	0.25	0.753285
GOBP_PROTEIN_SULFATION	0.0500716	TPST1,NDST1	0.25	0.753285
GOBP_LEUCINE_METABOLIC_PROCESS	0.0500716	IVD,MCCC1	0.25	0.753285
GOBP_POSITIVE_REGULATION_OF_CHOLESTEROL_STORAGE	0.0500716	SREBF2,SCARB1	0.25	0.753285
GOBP_REGULATION_OF_NEURON_MATURATION	0.0500716	BCL11A,LRRK2	0.25	0.753285
GOBP_RIBONUCLEOPROTEIN_COMPLEX_DISASSEMBLY	0.0500716	VCP,ZFAND1	0.25	0.753285
GOBP_DE_NOVO_AMP_BIOSYNTHETIC_PROCESS	0.0500716	ADSS2,GART	0.25	0.753285
GOBP_DOUBLE_STRAND_BREAK_REPAIR_VIA_SYNTHESIS_DEPENDENT_STRAND_ANNEALING	0.0500716	XRCC3,RAD51	0.25	0.753285
GOBP_DEPYRIMIDINATION	0.0500716	NEIL1,TDG	0.25	0.753285
GOBP_POSITIVE_REGULATION_OF_FIBROBLAST_GROWTH_FACTOR_RECEPTOR_SIGNALING_PATHWAY	0.0500716	CTNNB1,PRKD2	0.25	0.753285
GOBP_REGULATION_OF_RNA_POLYMERASE_II_TRANSCRIPTION_PREINITIATION_COMPLEX_ASSEMBLY	0.0500716	ATF7IP,TP53	0.25	0.753285
GOBP_TETRAHYDROFOLATE_BIOSYNTHETIC_PROCESS	0.0500716	DHFR2,GART	0.25	0.753285
GOBP_GLYCOLIPID_TRANSPORT	0.0500716	GLTP,NPC2	0.25	0.753285
GOBP_CELLULAR_RESPONSE_TO_LAMINAR_FLUID_SHEAR_STRESS	0.0500716	SREBF2,ASS1	0.25	0.753285
GOBP_MULTINUCLEAR_OSTEOCLAST_DIFFERENTIATION	0.0500716	TCTA,SH3PXD2A	0.25	0.753285
GOBP_POSITIVE_REGULATION_OF_DEACETYLASE_ACTIVITY	0.0500716	LRRK2,PRKD2	0.25	0.753285
GOBP_POSITIVE_REGULATION_OF_EXTRACELLULAR_MATRIX_DISASSEMBLY	0.0500716	CLASP2,CARMIL2	0.25	0.753285
GOBP_REGULATION_OF_HYALURONAN_BIOSYNTHETIC_PROCESS	0.0500716	TGFB1,NFKB1	0.25	0.753285
GOBP_NEGATIVE_REGULATION_OF_TROPHOBLAST_CELL_MIGRATION	0.0500716	CALR,ARHGDIB	0.25	0.753285
GOBP_POSITIVE_REGULATION_OF_PROTEIN_LOCALIZATION_TO_EARLY_ENDOSOME	0.0500716	MSN,EZR	0.25	0.753285
GOBP_REGULATION_OF_EPITHELIAL_TO_MESENCHYMAL_TRANSITION_INVOLVED_IN_ENDOCARDIAL_CUSHION_FORMATION	0.0500716	TGFB1,TGFBR2	0.25	0.753285
GOBP_POSITIVE_REGULATION_OF_EARLY_ENDOSOME_TO_LATE_ENDOSOME_TRANSPORT	0.0500716	MSN,EZR	0.25	0.753285
GOCC_SEH1_ASSOCIATED_COMPLEX	0.0500716	NPRL3,WDR59	0.25	0.753285
GOMF_INSULIN_LIKE_GROWTH_FACTOR_II_BINDING	0.0500716	INSR,IGFBP4	0.25	0.753285
GOMF_CD4_RECEPTOR_BINDING	0.0500716	IL16,CD74	0.25	0.753285
GOMF_1_ACYLGLYCEROPHOSPHOCHOLINE_O_ACYLTRANSFERASE_ACTIVITY	0.0500716	LPCAT3,MBOAT1	0.25	0.753285
GOMF_PRE_MIRNA_BINDING	0.0500716	TRUB1,BCDIN3D	0.25	0.753285
GOMF_DNA_DNA_ANNEALING_ACTIVITY	0.0500716	RECQL,TP53	0.25	0.753285
GOBP_LIPID_BIOSYNTHETIC_PROCESS	0.0501888	CYP51A1,LPCAT3,B4GALNT1,FADS1,ACSF3,ACOT8,PIGT,PLSCR3,SQLE,AGPAT4,CD74,KAT5,GPAM,PCYT2,PIKFYVE,ACSS1,NFKB1,SRD5A3,PITPNM2,PRKAB1,MTMR14,ST8SIA1,ABCD1,FAM3A,MSMO1,ARV1,LDLR,IP6K2,ACSL3,DHCR24,UVRAG,MBOAT7,ACAA2,SOCS5,SCARB1,INPP4B,MBOAT1,OSBPL2,PRKD2,HSD3B7,INSIG1,LCLAT1,IDI1,DGKD	0.0599455	0.753974
GOBP_ESTABLISHMENT_OF_CELL_POLARITY	0.0510424	RACK1,MYH9,KAT5,ABL1,GPSM2,MSN,RIPOR2,CCR7,RAB11FIP2,ARHGEF11,EZR,DYNLT1	0.0789474	0.764622
GOBP_B_CELL_DIFFERENTIATION	0.0510424	CD79A,SLC25A5,STAT5B,ZFP36L1,GPS2,HDAC4,ABL1,CD19,DOCK10,DCAF1,CLCF1,TP53	0.0789474	0.764622
GOBP_POSITIVE_REGULATION_OF_ORGANELLE_ORGANIZATION	0.0514537	WDR1,INSR,CTNNB1,MACROH2A1,SLC25A5,SDC4,G3BP1,PKIB,CNOT2,MAPK9,VDAC1,EVL,PARN,KAT5,ABL1,GPSM2,SDCBP,STX18,ANAPC5,ATF7IP,FCHSD2,MSN,PLXNA3,UVRAG,PPHLN1,PML,CCR7,CDC16,DZIP1,PLAUR,CARMIL2,TP53	0.0628684	0.765178
GOBP_MRNA_3_END_PROCESSING	0.051586	ZFP36L1,PABPC1,WDR33,RPRD1B,CSTF2,RPRD1A	0.103448	0.765178
GOBP_MEMBRANE_PROTEIN_PROTEOLYSIS	0.051586	NAPSA,TGFB1,TIMP2,MYH9,ADAM8,BACE1	0.103448	0.765178
GOBP_DENDRITIC_SPINE_MORPHOGENESIS	0.051586	LRP8,LRRK2,DOCK10,SIPA1L1,CFL1,CAMK2B	0.103448	0.765178
GOBP_B_CELL_ACTIVATION_INVOLVED_IN_IMMUNE_RESPONSE	0.051707	TGFB1,IL27RA,CD40,ABL1,CD19,DOCK10,CLCF1,CCR6	0.0909091	0.765178
GOBP_NEGATIVE_REGULATION_OF_PROTEIN_LOCALIZATION	0.0517373	CYP51A1,TGFB1,MACROH2A1,GDI2,LATS2,NEDD4L,KLF7,TMEM59,UCP2,RIPOR2,LRRK2,ANKRD13A,FOXO1,INSIG1,MFHAS1	0.0738916	0.765178
GOBP_REGULATION_OF_CARBOHYDRATE_METABOLIC_PROCESS	0.0518647	TGFB1,INSR,ARNT,IGFBP4,DDIT4,HDAC4,NFKB1,KHK,PHKG2,FAM3A,PDK2,FOXO1,FOXK1,TP53	0.0752688	0.765178
GOBP_POSITIVE_REGULATION_OF_HEMOPOIESIS	0.0518647	SMARCB1,TGFB1,STAT5B,ZFP36L1,CD74,KAT5,SMARCC2,ADAM8,RHOH,ACTB,IL4R,TGFBR2,SOCS5,IL1RL2	0.0752688	0.765178
GOBP_REGULATION_OF_POLYSACCHARIDE_METABOLIC_PROCESS	0.0520758	TGFB1,INSR,NFKB1,KHK,PHKG2	0.113636	0.765178
GOBP_POSITIVE_REGULATION_OF_MYOBLAST_DIFFERENTIATION	0.0520758	SMARCB1,KAT5,SMARCC2,ACTB,RIPOR2	0.113636	0.765178
GOBP_REGULATION_OF_DENDRITIC_SPINE_MORPHOGENESIS	0.0520758	LRP8,LRRK2,SIPA1L1,CFL1,CAMK2B	0.113636	0.765178
GOBP_REGULATION_OF_CHROMATIN_ORGANIZATION	0.0520758	MACROH2A1,KAT5,ATF7IP,PPHLN1,L3MBTL3	0.113636	0.765178
GOMF_TRANSCRIPTION_COREPRESSOR_BINDING	0.0520758	CNOT2,HDAC3,STAT1,HDAC1,ETS1	0.113636	0.765178
GOBP_POSITIVE_REGULATION_OF_PROTEIN_MODIFICATION_BY_SMALL_PROTEIN_CONJUGATION_OR_REMOVAL	0.0520938	ARNT,MAPK9,TBC1D7,CBLB,HDAC3,HDAC4,RWDD3,VCP,PIAS1,LRRK2,RPS2	0.0808824	0.765178
GOBP_PROTEIN_ACYLATION	0.0522328	SMARCB1,MCM3AP,DLST,CTCF,MED24,ARRB1,BAG6,NAA40,KAT5,ING5,ACTB,SF3B3,ZDHHC14,ZDHHC23,PML,BEND3,USP22,FOXO1,ATXN7L3	0.0695971	0.766153
GOBP_T_CELL_MIGRATION	0.0524331	IL27RA,ADAM8,ABL1,ECM1,MSN,RIPOR2,CCR6	0.0958904	0.768025
GOBP_POSITIVE_REGULATION_OF_MYELOID_CELL_DIFFERENTIATION	0.0526875	ACVR1B,TGFB1,ARNT,STAT5B,ZFP36L1,CD74,STAT1,ETS1,RCOR1	0.0865385	0.770682
GOCC_VESICLE_LUMEN	0.052981	GM2A,TUBB,TGFB1,TIMP2,GDI2,NPC2,NIT2,PA2G4,STK11IP,ECM1,NFKB1,SDCBP,VCP,BACE1,EEF2,HPSE,ARHGAP45,SERPINB1,FTL,IMPDH2,PPIA,DYNLT1	0.0672783	0.773904
GOBP_HEPARAN_SULFATE_PROTEOGLYCAN_BIOSYNTHETIC_PROCESS	0.0537637	CTNNB1,XYLT2,GLCE,NDST1	0.129032	0.783024
GOMF_STEROID_DEHYDROGENASE_ACTIVITY_ACTING_ON_THE_CH_OH_GROUP_OF_DONORS_NAD_OR_NADP_AS_ACCEPTOR	0.0537637	DHRS1,HSD17B4,HSD3B7,RDH16	0.129032	0.783024
GOBP_MITOTIC_CELL_CYCLE	0.0538516	ACVR1B,SMARCB1,FOXM1,TUBB,PHB2,INSR,CTNNB1,ZNF655,MACROH2A1,CRLF3,BTG2,STAT5B,ZFP36L1,NRDE2,XRCC3,LATS2,MTBP,FBXL6,TUBA1B,BANF1,KAT5,MEN1,SMARCC2,ABL1,RAD51,RAE1,GPSM2,SDCBP,VCP,RPS6,ABCB1,BCL7A,ANAPC5,ACTB,TACC2,USP3,TIPIN,TOPBP1,EML4,CLASP2,NUDT15,FANCD2,PML,CDC16,CUL7,ENSA,PTPA,MCM3,USP22,CFL1,TP53,ZFYVE19,CDK7,PSME2,DYNLT1	0.0578947	0.783024
GOBP_NEGATIVE_REGULATION_OF_PHOSPHORYLATION	0.053902	TGFB1,MACROH2A1,FKBP8,PKIB,DDIT4,RACK1,WARS1,LATS2,TAB1,CBLB,MEN1,HDAC4,ABL1,HIPK3,DUSP16,IPO5,PARP14,PIK3IP1,IBTK,LRRK2,SOCS5,SH2B3,SPRED2,DUSP22,PPIA	0.065445	0.783024
GOCC_MEMBRANE_COAT	0.0546124	SEC23A,KLHL12,SGIP1,AP3M2,VPS18,EPN1,SEC31A,SEC24C	0.0898876	0.792255
GOBP_REGULATION_OF_BIOLOGICAL_PROCESS_INVOLVED_IN_SYMBIOTIC_INTERACTION	0.0552731	TRIM25,TRIM11,CD74,TRIM5,TRIM21,TRIM5	0.101695	0.792886
GOBP_PROTEIN_HOMOTETRAMERIZATION	0.0552731	MCOLN1,THG1L,SHMT1,EVL,SHMT2,OSBPL2	0.101695	0.792886
GOBP_LEUKOCYTE_MIGRATION_INVOLVED_IN_INFLAMMATORY_RESPONSE	0.0555568	SLAMF1,ADAM8,CCR6	0.157895	0.792886
GOBP_REGULATION_OF_HUMORAL_IMMUNE_RESPONSE_MEDIATED_BY_CIRCULATING_IMMUNOGLOBULIN	0.0555568	FCER2,LTA,CD55	0.157895	0.792886
GOBP_NEGATIVE_REGULATION_OF_INTERLEUKIN_12_PRODUCTION	0.0555568	SLAMF1,NFKB1,CCR7	0.157895	0.792886
GOBP_DNA_DAMAGE_RESPONSE_SIGNAL_TRANSDUCTION_RESULTING_IN_TRANSCRIPTION	0.0555568	FOXM1,KAT5,TP53	0.157895	0.792886
GOBP_TRACHEA_DEVELOPMENT	0.0555568	RARG,CTNNB1,TGFBR2	0.157895	0.792886
GOBP_REGULATION_OF_PROTEIN_KINASE_C_SIGNALING	0.0555568	CD40,AKAP12,DGKD	0.157895	0.792886
GOBP_FATTY_ACID_DERIVATIVE_CATABOLIC_PROCESS	0.0555568	OXCT1,ABCD1,ACAT1	0.157895	0.792886
GOBP_CELLULAR_RESPONSE_TO_REACTIVE_NITROGEN_SPECIES	0.0555568	MTR,ATP5F1A,FOXO1	0.157895	0.792886
GOMF_PHOSPHATIDYLINOSITOL_MONOPHOSPHATE_PHOSPHATASE_ACTIVITY	0.0555568	MTMR14,MTMR10,MTMR9	0.157895	0.792886
GOMF_NUCLEAR_IMPORT_SIGNAL_RECEPTOR_ACTIVITY	0.0555568	TNPO1,KPNA2,IPO5	0.157895	0.792886
GOMF_KINASE_INHIBITOR_ACTIVITY	0.0557001	MACROH2A1,PKIB,RACK1,WARS1,RHOH,IBTK,SPRED2	0.0945946	0.793504
GOBP_NEGATIVE_REGULATION_OF_CELL_GROWTH	0.0557504	ACVR1B,BCL11A,TGFB1,NDUFS3,CRLF3,RACK1,SEMA4B,PLXNA3,IP6K2,CCAR2,PML,BST2,TP53,PRDM11	0.0744681	0.793504
GOBP_THIOESTER_BIOSYNTHETIC_PROCESS	0.0564434	ACSF3,ACSS1,ACAT1,ACSL3,PDK2	0.111111	0.801208
GOMF_CORE_PROMOTER_SEQUENCE_SPECIFIC_DNA_BINDING	0.0564434	SMARCB1,MACROH2A1,STAT1,HDAC1,TP53	0.111111	0.801208
GOBP_AMEBOIDAL_TYPE_CELL_MIGRATION	0.0568131	GNA12,ACVR1B,TGFB1,CALR,SDC4,CD40,GIPC1,EVL,MYH9,HDAC7,ATP5F1B,ATP5F1A,STAT1,ABL1,ARHGDIB,SEMA4B,ETS1,TGFBR2,SYDE1,CLASP2,TBXA2R,PML,SCARB1,AKAP12,RREB1,PRKD2,TNS1,ZNF580,LGALS8,PTP4A3,PRCP	0.0626263	0.805373
GOMF_GTPASE_ACTIVATOR_ACTIVITY	0.0570335	ACAP1,ARRB1,NPRL3,SEC23A,GDI2,TBC1D7,LARS1,ARHGAP1,ARFGAP2,ARHGDIB,SYDE1,SMAP2,ARHGAP45,LRRK2,GIT2,ARHGEF11,SIPA1L1,ALS2CL,RASGRP3	0.0688406	0.807414
GOCC_PLASMA_MEMBRANE_SIGNALING_RECEPTOR_COMPLEX	0.0574165	ACVR1B,CD79A,IL27RA,INSR,ITGAE,CD40,APBB1IP,IL6R,SDCBP,TGFBR2,CD8A,TRBV10-1,TRBV10-3,TRBV29-1,TRBC2,TRBC1,TRAV13-1,TRAV22,TRAV23DV6,TRAV9-2,TRAV9-2	0.0673077	0.811399
GOBP_REGULATION_OF_EMBRYONIC_DEVELOPMENT	0.05762	INSR,CTNNB1,RACK1,BAG6,CLASP2,TDG,CFL1,TGIF2	0.0888889	0.811399
GOMF_ACETYLTRANSFERASE_ACTIVITY	0.05762	MCM3AP,MED24,ARRB1,NAA40,KAT5,ACAT1,ACAA2,USP22	0.0888889	0.811399
GOCC_RNA_POLYMERASE_II_TRANSCRIPTION_REGULATOR_COMPLEX	0.0576223	TCF7,IRF9,RFX5,CTNNB1,MED16,ARNT,MED24,MED23,STAT5B,TLE4,STAT1,TCF12,STAT2,USP22,ATXN7L3,CHD4,CDK7	0.0705394	0.811399
GOCC_SITE_OF_DNA_DAMAGE	0.0581363	RPA1,PARP9,ACTR3,RAD51,VCP,ARPC3,PARP2,CYREN,TP53	0.0849057	0.816459
GOMF_PROTEIN_N_TERMINUS_BINDING	0.0581363	PHB2,BANF1,MEN1,SDCBP,LRP8,HDAC1,NCOR2,SUV39H1,TP53	0.0849057	0.816459
GOBP_CELLULAR_LIPID_METABOLIC_PROCESS	0.0585848	GM2A,LIPE,PHB2,LPCAT3,B4GALNT1,FADS1,GLTP,ACSF3,ACOT8,PIGT,PLSCR3,NPC2,AGPAT4,CYP4F8,HSD17B4,CD74,KAT5,GPAM,PCYT2,HEXA,PIKFYVE,IVD,ACSS1,ACAD9,LRP8,ACOX3,SRD5A3,PITPNM2,NAAA,PRKAB1,MTMR14,ST8SIA1,MTMR10,ABCD1,MSMO1,ARV1,ACAT1,LDLR,IP6K2,ILVBL,ACSL3,MTMR9,UVRAG,MBOAT7,ACAA2,SOCS5,SCARB1,INPP4B,MBOAT1,PDK2,FMO1,PRKD2,INSIG1,LCLAT1,IDI1,ALG11,RDH16,DGKD	0.0571992	0.821665
GOBP_REGULATION_OF_MYOBLAST_DIFFERENTIATION	0.0590908	SMARCB1,TGFB1,ZFP36L1,KAT5,SMARCC2,ACTB,RIPOR2	0.0933333	0.826989
GOBP_CHONDROCYTE_DEVELOPMENT	0.0592776	RARG,RFLNB,ECM1,TGFBR2	0.125	0.826989
GOBP_REGULATION_OF_ARP2_3_COMPLEX_MEDIATED_ACTIN_NUCLEATION	0.0592776	WASHC3,FCHSD2,CARMIL2,PICK1	0.125	0.826989
GOBP_RESPONSE_TO_INTERFERON_BETA	0.0592776	STING1,STAT1,BST2,IFI16	0.125	0.826989
GOBP_NEGATIVE_REGULATION_OF_IMMUNE_RESPONSE	0.0598304	IL27RA,PSMB4,SLAMF1,BANF1,CD55,IL4R,TRIM21,FAM3A,PARP14,SOCS5,STAT2,WDR41,DUSP22,IFI16	0.0736842	0.8336
GOBP_RECOMBINATIONAL_REPAIR	0.0600496	RPA1,MCM5,XRCC3,KAT5,RAD51,MCM8,ACTB,RECQL,NSMCE1,FAN1,RMI2,MCM3,RHNO1	0.0751445	0.834674
GOBP_LYMPHOCYTE_MIGRATION	0.0603634	IL27RA,ADAM8,ABL1,ECM1,MSN,SLC8B1,RIPOR2,CCR7,CCR6,HSD3B7	0.0813008	0.834674
GOMF_GUANYL_NUCLEOTIDE_EXCHANGE_FACTOR_ACTIVITY	0.0604543	DENND1C,THG1L,ARHGEF3,EEF1B2,NUCB2,TBXA2R,DENND1A,DENND11,RAPGEF6,DOCK10,ELMO1,ARHGEF11,WDR41,ALS2CL,RAPGEF4,RASGRP3	0.0711111	0.834674
GOBP_DENDRITE_MORPHOGENESIS	0.0616434	NEDD4L,KLF7,LRP8,CUX1,LRRK2,CUL7,DOCK10,SIPA1L1,CFL1,CAMK2B,ABI1	0.0785714	0.834674
GOBP_POSITIVE_REGULATION_OF_ANTIGEN_PROCESSING_AND_PRESENTATION	0.0624365	CD74,CCR7	0.222222	0.834674
GOBP_POSITIVE_REGULATION_OF_T_CELL_TOLERANCE_INDUCTION	0.0624365	CBLB,TGFBR2	0.222222	0.834674
GOBP_MANNOSE_METABOLIC_PROCESS	0.0624365	MAN2C1,MAN2A2	0.222222	0.834674
GOBP_OXALOACETATE_METABOLIC_PROCESS	0.0624365	MDH2,NIT2	0.222222	0.834674
GOBP_ACTIVATION_INDUCED_CELL_DEATH_OF_T_CELLS	0.0624365	GPAM,RPS6	0.222222	0.834674
GOBP_SUBSTRATE_DEPENDENT_CELL_MIGRATION_CELL_EXTENSION	0.0624365	SDCBP,CD2AP	0.222222	0.834674
GOBP_RESPONSE_TO_MUSCLE_INACTIVITY	0.0624365	FBXO32,HDAC4	0.222222	0.834674
GOBP_PROTEOGLYCAN_CATABOLIC_PROCESS	0.0624365	NAGLU,HPSE	0.222222	0.834674
GOBP_TETRAHYDROFOLATE_INTERCONVERSION	0.0624365	SHMT1,SHMT2	0.222222	0.834674
GOBP_PHOSPHATIDYLSERINE_ACYL_CHAIN_REMODELING	0.0624365	LPCAT3,MBOAT1	0.222222	0.834674
GOBP_DEVELOPMENT_OF_SECONDARY_SEXUAL_CHARACTERISTICS	0.0624365	PHB2,STAT5B	0.222222	0.834674
GOBP_REGULATION_OF_GAMMA_DELTA_T_CELL_DIFFERENTIATION	0.0624365	TCF7,STAT5B	0.222222	0.834674
GOBP_ENDOPLASMIC_RETICULUM_LOCALIZATION	0.0624365	POLR2M,MOSPD3	0.222222	0.834674
GOBP_POSITIVE_REGULATION_OF_RESPIRATORY_BURST	0.0624365	INSR,CAMK1D	0.222222	0.834674
GOBP_POSITIVE_REGULATION_OF_PROGRAMMED_NECROTIC_CELL_DEATH	0.0624365	CASP6,TP53	0.222222	0.834674
GOBP_CHOLESTEROL_IMPORT	0.0624365	LDLR,SCARB1	0.222222	0.834674
GOBP_UBIQUITIN_DEPENDENT_PROTEIN_CATABOLIC_PROCESS_VIA_THE_C_END_DEGRON_RULE_PATHWAY	0.0624365	TRPC4AP,KLHDC3	0.222222	0.834674
GOBP_REGULATION_OF_WOUND_HEALING_SPREADING_OF_EPIDERMAL_CELLS	0.0624365	CLASP2,RREB1	0.222222	0.834674
GOBP_REGULATION_OF_PROTEIN_LOCALIZATION_TO_CELL_CORTEX	0.0624365	EPB41L2,GPSM2	0.222222	0.834674
GOBP_REGULATION_OF_NEUTROPHIL_EXTRAVASATION	0.0624365	ADAM8,RIPOR2	0.222222	0.834674
GOBP_POSITIVE_REGULATION_OF_UNSATURATED_FATTY_ACID_BIOSYNTHETIC_PROCESS	0.0624365	CD74,ABCD1	0.222222	0.834674
GOCC_ARP2_3_PROTEIN_COMPLEX	0.0624365	ACTR3,ARPC3	0.222222	0.834674
GOCC_HOST_CELLULAR_COMPONENT	0.0624365	KPNA2,DYNLT1	0.222222	0.834674
GOCC_AP_3_ADAPTOR_COMPLEX	0.0624365	AP3M2,VPS18	0.222222	0.834674
GOMF_MANNOSYL_OLIGOSACCHARIDE_MANNOSIDASE_ACTIVITY	0.0624365	MAN1A2,MAN2A2	0.222222	0.834674
GOMF_TRNA_CYTOSINE_METHYLTRANSFERASE_ACTIVITY	0.0624365	NSUN2,METTL8	0.222222	0.834674
GOMF_POTASSIUM_CHANNEL_INHIBITOR_ACTIVITY	0.0624365	NEDD4L,ENSA	0.222222	0.834674
GOMF_RNA_2_O_METHYLTRANSFERASE_ACTIVITY	0.0624365	MRM1,BCDIN3D	0.222222	0.834674
GOBP_FATTY_ACID_BETA_OXIDATION	0.0626059	ACOT8,HSD17B4,IVD,ACOX3,ABCD1,ACAT1,ACAA2	0.0921053	0.83513
GOBP_REGULATION_OF_PROTEIN_DEACETYLATION	0.0631126	CCAR2,LRRK2,SUV39H1,PRKD2,SPRED2,TP53	0.0983607	0.83513
GOBP_REGULATION_OF_ANTIGEN_PROCESSING_AND_PRESENTATION	0.0631824	HLA-DOA,CD74,CCR7	0.15	0.83513
GOBP_N_GLYCAN_PROCESSING	0.0631824	MAN1A2,ST8SIA1,MAN2A2	0.15	0.83513
GOBP_NLS_BEARING_PROTEIN_IMPORT_INTO_NUCLEUS	0.0631824	KPNA2,CBLB,IPO5	0.15	0.83513
GOBP_POSITIVE_REGULATION_OF_CREB_TRANSCRIPTION_FACTOR_ACTIVITY	0.0631824	LRP8,CAMK1D,PRKD2	0.15	0.83513
GOBP_V_D_J_RECOMBINATION	0.0631824	TCF7,DCAF1,CYREN	0.15	0.83513
GOBP_PODOSOME_ASSEMBLY	0.0631824	MAPK9,ASB2,MSN	0.15	0.83513
GOMF_RNA_POLYMERASE_II_CORE_PROMOTER_SEQUENCE_SPECIFIC_DNA_BINDING	0.0631824	MACROH2A1,STAT1,HDAC1	0.15	0.83513
GOBP_POSITIVE_REGULATION_OF_PROTEIN_CATABOLIC_PROCESS	0.063361	MAPK9,RACK1,RNF144A,CBLB,BAG6,ADAM8,VCP,MSN,LDLR,PIAS1,OAZ1,LRRK2,SOCS5,FOXO1,EZR	0.0717703	0.836445
GOBP_PRODUCTION_OF_MOLECULAR_MEDIATOR_OF_IMMUNE_RESPONSE	0.0636405	VPREB3,MCM3AP,TGFB1,PHB2,IL27RA,SLAMF1,CD40,HLA-DOA,CD74,CD55,IL4R,CD226,HLA-DMB,HLA-DMA,CLCF1,CCR6,BST2,CYREN,HLA-DQB1,HLA-DMB,TRAV9-2,TRAV9-2	0.0658683	0.839085
GOBP_REGULATION_OF_CELLULAR_RESPONSE_TO_STRESS	0.064259	SMARCB1,FOXM1,LPCAT3,CTNNB1,SLAMF1,RACK1,KREMEN1,VDAC1,PARP9,GPS2,BAG6,HDAC3,CD74,KAT5,MEN1,SMARCC2,ABL1,HIPK3,RAD51,SDCBP,BCL7A,ACTB,DUSP16,NSMCE1,ABCD1,CCAR2,SF3B3,LRRK2,PML,CCR7,RMI2,USP22,FOXO1,INSIG1,SPRED2,CYREN,EZR,MAGI3,TP53,ATXN7L3,DUSP22,MFHAS1,PPIA	0.0589849	0.846183
GOBP_ENDOCYTOSIS	0.0650033	RAB5B,DENND1C,INSR,ARRB1,VAMP2,LRP12,MYH9,LMBR1L,NEDD4L,CD5,PIKFYVE,ABL1,SNX5,SDCBP,SGIP1,LRP8,RHOH,ACTB,FCHSD2,AP3M2,LDLR,TGFBR2,BMP2K,MTMR9,EPN1,DENND1A,LRRK2,SCARB1,PACSIN1,SH3KBP1,ELMO1,ANKRD13A,EZR,CD2AP,PICK1,DGKD,TRBC2,TRBC1,IGHV1-69D	0.0597243	0.853803
GOBP_ACETYL_COA_METABOLIC_PROCESS	0.0650801	DLST,ACSS1,ACAT1,PDK2	0.121212	0.853803
GOBP_NEGATIVE_REGULATION_OF_ANTIGEN_RECEPTOR_MEDIATED_SIGNALING_PATHWAY	0.0650801	CBLB,GPS2,EZR,DUSP22	0.121212	0.853803
GOBP_CELL_ACTIVATION_INVOLVED_IN_IMMUNE_RESPONSE	0.0657136	TGFB1,IL27RA,SLAMF1,CD40,VAMP2,CD74,APBB1IP,ABL1,IL6R,RPS6,CD19,IL4R,SOCS5,HLA-DMB,DOCK10,MILR1,CLCF1,CCR6,TP53,HLA-DMB	0.0668896	0.860986
GOBP_REGULATION_OF_HUMORAL_IMMUNE_RESPONSE	0.0657907	PHB2,FCER2,LTA,CD55,CCR7	0.106383	0.860986
GOBP_POSITIVE_REGULATION_OF_INTERFERON_GAMMA_PRODUCTION	0.0662457	IL27RA,SLAMF1,LTA,ABL1,PDE4B,CD226,TXK	0.0909091	0.865868
GOBP_MONOCARBOXYLIC_ACID_METABOLIC_PROCESS	0.0663751	ENO2,INSR,FADS1,ACSF3,ARNT,ACOT8,DDIT4,VDAC1,CYP4F8,HSD17B4,CD74,GPAM,HDAC4,IVD,ACSS1,MCCC1,ACAD9,PGD,ACOX3,NAAA,PRKAB1,ABCD1,MSMO1,ARV1,ACAT1,ILVBL,ACSL3,ACAA2,PDK2,OSBPL2,KMO,FMO1,HSD3B7,INSIG1,GATD1,FOXK1,TP53	0.0600649	0.865905
GOBP_REGULATION_OF_PROTEOLYSIS_INVOLVED_IN_PROTEIN_CATABOLIC_PROCESS	0.0664125	GNA12,GIPC1,MAPK9,RACK1,RNF144A,EIF3H,BAG6,SDCBP,VCP,PIAS1,NUDT15,CCAR2,LRRK2,PML,SOCS5,PSME2	0.0701754	0.865905
GOBP_PROTEOLYSIS_INVOLVED_IN_PROTEIN_CATABOLIC_PROCESS	0.0665958	GNA12,TRIM25,UHRF1,CALR,PSMB4,CTNNB1,APPBP2,ARRB1,GIPC1,RCN3,MAPK9,RACK1,RPS27A,RNF144A,FBXL20,ASB2,DCAF11,EIF3H,FBXL6,BAG6,NEDD4L,KAT5,RBCK1,SDCBP,VCP,UBE4B,ANAPC5,UBE3B,USP3,PIAS1,NUDT15,ZNRF1,CCAR2,LRRK2,PML,SOCS5,USP38,TRPC4AP,CDC16,CUL7,USP22,PCBP2,CD2AP,KLHDC3,FBXL18,PSME2	0.0583016	0.867224
GOBP_REGULATION_OF_JNK_CASCADE	0.0668217	SLAMF1,GPS2,HDAC3,MEN1,HIPK3,SDCBP,DUSP16,CCR7,MAGI3,DUSP22,MFHAS1	0.0774648	0.868844
GOBP_RNA_MODIFICATION	0.0669057	THG1L,MRM1,DALRD3,TRMT11,PUS10,NSUN2,PARN,ELP2,TRUB1,BCDIN3D,METTL8,PUSL1,ELP6	0.0738636	0.868844
GOBP_TRANSCRIPTION_ELONGATION_BY_RNA_POLYMERASE_II_PROMOTER	0.0669671	CTNNB1,MED16,NELFCD,MED24,MED23,INTS9,ELP2,INTS7,WDR61	0.0825688	0.868844
GOBP_CHROMATIN_REMODELING	0.0675333	SCMH1,SMARCB1,MCM3AP,CHAF1A,CTCF,MACROH2A1,CHD3,KAT5,SMARCC2,HDAC4,HDAC1,BCL7A,ACTB,ATF7IP,PPHLN1,BEND3,L3MBTL3,SUV39H1,TSPYL4,HJURP,NAP1L4,DOT1L,CHD4,BICRA	0.0643432	0.875116
GOBP_CELLULAR_NITROGEN_COMPOUND_CATABOLIC_PROCESS	0.0682019	SND1,SMG9,TTC5,SLFN12,CNOT2,MGAT1,BTG2,ZFP36L1,NRDE2,NSUN2,DCP1A,PABPC1,POP1,PARN,XRN2,RBM38,HELZ2,VCP,PDE4B,FASTK,ABCD1,ACAT1,NEIL1,NUDT15,IGF2BP2,TDG,GALT,KMO,DDX49,PYM1	0.0618557	0.882696
GOCC_ENDOCYTIC_VESICLE_MEMBRANE	0.0685844	CALR,MCOLN1,RPS27A,VAMP2,CD74,PIKFYVE,SGIP1,RAB43,LDLR,SCARB1,CAMK2B,HVCN1,PICK1,HLA-DQB1	0.0721649	0.886561
GOBP_RNA_CATABOLIC_PROCESS	0.0693013	SND1,SMG9,TTC5,SLFN12,CNOT2,BTG2,ZFP36L1,NRDE2,NSUN2,DCP1A,PABPC1,POP1,PARN,XRN2,RBM38,HELZ2,FASTK,IGF2BP2,DDX49,PYM1	0.0664452	0.894733
GOBP_SULFUR_COMPOUND_METABOLIC_PROCESS	0.0703601	DLST,ACSF3,ACOT8,BLMH,XYLT2,STAT5B,MTR,CSAD,HSD17B4,GPAM,ACSS1,MCCC1,NFU1,ABCD1,ACAT1,GLCE,ACSL3,IDUA,TPST1,HPSE,PDK2,NDST1	0.0650888	0.903056
GOBP_ASPARTATE_FAMILY_AMINO_ACID_METABOLIC_PROCESS	0.0707687	DLST,ADSS2,MTR,NIT2,ASS1	0.104167	0.903056
GOBP_NUCLEAR_TRANSCRIBED_MRNA_POLY_A_TAIL_SHORTENING	0.0711673	CNOT2,BTG2,PABPC1,PARN	0.117647	0.903056
GOBP_POSITIVE_REGULATION_OF_INTERLEUKIN_2_PRODUCTION	0.0711673	STAT5B,ABL1,PDE4B,PRKD2	0.117647	0.903056
GOBP_RESPONSE_TO_FLUID_SHEAR_STRESS	0.0711673	SREBF2,HDAC3,SOCS5,ASS1	0.117647	0.903056
GOBP_CELL_DEATH_IN_RESPONSE_TO_HYDROGEN_PEROXIDE	0.0711673	RACK1,ABL1,SIGMAR1,LRRK2	0.117647	0.903056
GOBP_REGULATION_OF_NEUTROPHIL_CHEMOTAXIS	0.0711673	CD74,RIPOR2,CCR7,CAMK1D	0.117647	0.903056
GOMF_TRNA_METHYLTRANSFERASE_ACTIVITY	0.0711673	TRMT11,NSUN2,BCDIN3D,METTL8	0.117647	0.903056
GOMF_CYCLIN_BINDING	0.0711673	RACK1,GPS2,HDAC3,CIZ1	0.117647	0.903056
GOBP_PURINE_NUCLEOBASE_METABOLIC_PROCESS	0.0712626	SHMT1,GART,SHMT2	0.142857	0.903056
GOBP_REGULATION_OF_TRANSLATIONAL_FIDELITY	0.0712626	LARS1,IARS2,VARS2	0.142857	0.903056
GOBP_REGULATION_OF_SISTER_CHROMATID_COHESION	0.0712626	CTCF,CTNNB1,MACROH2A1	0.142857	0.903056
GOBP_PHOSPHATIDYLINOSITOL_3_PHOSPHATE_BIOSYNTHETIC_PROCESS	0.0712626	PIKFYVE,UVRAG,INPP4B	0.142857	0.903056
GOCC_ANAPHASE_PROMOTING_COMPLEX	0.0712626	ANAPC5,CDC16,CUL7	0.142857	0.903056
GOMF_PURINE_NUCLEOTIDE_TRANSMEMBRANE_TRANSPORTER_ACTIVITY	0.0712626	SLC25A5,ABCC5,ABCD1	0.142857	0.903056
GOBP_REGULATION_OF_PEPTIDYL_TYROSINE_PHOSPHORYLATION	0.0713141	TGFB1,CD40,RACK1,CBLB,PARP9,CD74,ABL1,IL6R,LRP8,PARP14,IBTK,SOCS5,BANK1,CLCF1,SH2B3,ABI1,TP53,DUSP22	0.0676692	0.903056
GOBP_POSITIVE_REGULATION_OF_TYPE_I_INTERFERON_PRODUCTION	0.0715734	G3BP1,STING1,STAT1,POLR3F,IRF5,TRIM56	0.0952381	0.904957
GOBP_NUCLEAR_TRANSCRIBED_MRNA_CATABOLIC_PROCESS	0.0716357	SMG9,CNOT2,BTG2,ZFP36L1,DCP1A,PABPC1,PARN,XRN2,HELZ2,PYM1	0.0787402	0.904957
GOCC_CLATHRIN_COATED_VESICLE	0.0720202	DENND1C,VAMP2,ATP6V1D,ATP6V1G2,CD74,STX6,SGIP1,GGA2,LDLR,VPS18,EPN1,DENND1A,NRGN,ECE1,HLA-DQB1	0.0704225	0.908728
GOBP_RESPONSE_TO_IONIZING_RADIATION	0.0722732	BRAT1,KAT5,MEN1,RAD51,TOPBP1,FANCD2,PML,INTS7,RHNO1,TP53,IFI16	0.0763889	0.910831
GOBP_PROTEIN_ACETYLATION	0.0727542	SMARCB1,MCM3AP,CTCF,MED24,ARRB1,BAG6,NAA40,KAT5,ING5,ACTB,SF3B3,PML,BEND3,USP22,FOXO1,ATXN7L3	0.0692641	0.915801
GOBP_ACTIN_CYTOSKELETON_REORGANIZATION	0.0732978	ASB2,MYH9,ABL1,ARHGDIB,SYDE1,SIPA1L1,CARMIL2,EZR,CD2AP	0.0810811	0.920449
GOBP_NEGATIVE_REGULATION_OF_PROTEIN_CATABOLIC_PROCESS	0.0732978	CYP51A1,TIMP2,GIPC1,EIF3H,BAG6,CST3,SDCBP,CCAR2,SF3B3	0.0810811	0.920449
GOBP_REGULATION_OF_SMALL_MOLECULE_METABOLIC_PROCESS	0.073896	LPCAT3,INSR,ARNT,IGFBP4,DDIT4,CD74,HDAC4,NFKB1,VCP,NCOR2,PHKG2,ABCD1,FAM3A,ARV1,LDLR,BEND3,PDK2,FMO1,FOXO1,INSIG1,FOXK1,TP53	0.0647059	0.920622
GOBP_PHOSPHATIDYLINOSITOL_METABOLIC_PROCESS	0.0749137	PIGT,PIKFYVE,PITPNM2,MTMR14,MTMR10,IP6K2,MTMR9,UVRAG,MBOAT7,SOCS5,INPP4B,LCLAT1	0.0740741	0.920622
GOMF_ACYLTRANSFERASE_ACTIVITY	0.0752928	MCM3AP,LPCAT3,DLST,MED24,ARRB1,AGPAT4,NAA40,KAT5,GPAM,ACAT1,ZDHHC14,MBOAT7,ZDHHC23,ACAA2,MBOAT1,USP22,LCLAT1	0.068	0.920622
GOBP_REGULATION_OF_B_CELL_ACTIVATION	0.0756794	TGFB1,IL27RA,CD40,STAT5B,ZFP36L1,CD74,CD19,BANK1,CLCF1,SH3KBP1,TNFRSF13C,TRBC2,TRBC1,IGHV1-69D	0.071066	0.920622
GOBP_SULFUR_AMINO_ACID_CATABOLIC_PROCESS	0.0757022	BLMH,CSAD	0.2	0.920622
GOBP_REGULATION_OF_SECONDARY_HEART_FIELD_CARDIOBLAST_PROLIFERATION	0.0757022	CTNNB1,MKS1	0.2	0.920622
GOBP_GROWTH_PLATE_CARTILAGE_CHONDROCYTE_DIFFERENTIATION	0.0757022	RARG,TGFBR2	0.2	0.920622
GOBP_PHOSPHATIDYLGLYCEROL_BIOSYNTHETIC_PROCESS	0.0757022	PLSCR3,GPAM	0.2	0.920622
GOBP_FOLIC_ACID_CONTAINING_COMPOUND_BIOSYNTHETIC_PROCESS	0.0757022	DHFR2,GART	0.2	0.920622
GOBP_TRANSFERRIN_TRANSPORT	0.0757022	MCOLN1,ARHGAP1	0.2	0.920622
GOBP_VERY_LOW_DENSITY_LIPOPROTEIN_PARTICLE_ASSEMBLY	0.0757022	LPCAT3,ACSL3	0.2	0.920622
GOBP_REGULATION_OF_GOLGI_TO_PLASMA_MEMBRANE_PROTEIN_TRANSPORT	0.0757022	RACK1,ACSL3	0.2	0.920622
GOBP_TONGUE_MORPHOGENESIS	0.0757022	CTNNB1,HDAC1	0.2	0.920622
GOBP_REGULATION_OF_T_HELPER_1_CELL_DIFFERENTIATION	0.0757022	IL4R,SOCS5	0.2	0.920622
GOBP_POSITIVE_REGULATION_OF_MONOCYTE_DIFFERENTIATION	0.0757022	ZFP36L1,CD74	0.2	0.920622
GOBP_POSITIVE_REGULATION_OF_EXTRACELLULAR_MATRIX_ASSEMBLY	0.0757022	TGFB1,CLASP2	0.2	0.920622
GOBP_REGULATION_OF_HISTONE_DEACETYLASE_ACTIVITY	0.0757022	LRRK2,PRKD2	0.2	0.920622
GOBP_KETONE_BODY_METABOLIC_PROCESS	0.0757022	OXCT1,ACAT1	0.2	0.920622
GOBP_PROTEIN_LOCALIZATION_TO_EARLY_ENDOSOME	0.0757022	MSN,EZR	0.2	0.920622
GOBP_POSITIVE_REGULATION_OF_CD4_POSITIVE_ALPHA_BETA_T_CELL_PROLIFERATION	0.0757022	CD55,TGFBR2	0.2	0.920622
GOCC_WASH_COMPLEX	0.0757022	WASHC3,CAPZA1	0.2	0.920622
GOCC_INTEGRAL_COMPONENT_OF_LYSOSOMAL_MEMBRANE	0.0757022	TMEM175,SLC46A3	0.2	0.920622
GOMF_RDNA_BINDING	0.0757022	MACROH2A1,BEND3	0.2	0.920622
GOMF_EUKARYOTIC_INITIATION_FACTOR_4E_BINDING	0.0757022	EIF4EBP2,ANGEL1	0.2	0.920622
GOMF_ACTIVIN_RECEPTOR_ACTIVITY	0.0757022	ACVR1B,TGFBR2	0.2	0.920622
GOMF_TAT_PROTEIN_BINDING	0.0757022	SMARCB1,ACTB	0.2	0.920622
GOMF_MHC_CLASS_II_RECEPTOR_ACTIVITY	0.0757022	HLA-DOA,HLA-DQB1	0.2	0.920622
GOBP_ORGANIC_CYCLIC_COMPOUND_CATABOLIC_PROCESS	0.0757524	SND1,SMG9,TTC5,QDPR,SLFN12,CNOT2,MGAT1,BTG2,ZFP36L1,NRDE2,NSUN2,DCP1A,PABPC1,POP1,PARN,XRN2,RBM38,HELZ2,VCP,PDE4B,FASTK,ABCD1,ACAT1,NEIL1,NUDT15,IGF2BP2,TDG,GALT,SCARB1,KMO,DDX49,PYM1	0.0606061	0.920622
GOBP_REGULATION_OF_GENE_SILENCING_BY_RNA	0.0759478	TGFB1,TRUB1,NCOR2,BCDIN3D,TP53	0.102041	0.921936
GOMF_N_ACETYLTRANSFERASE_ACTIVITY	0.0760362	MCM3AP,MED24,ARRB1,NAA40,KAT5,USP22	0.09375	0.92195
GOBP_REGULATION_OF_CELLULAR_LOCALIZATION	0.0764257	TRIM25,CYP51A1,TGFB1,CTNNB1,MACROH2A1,EPB41L2,RACK1,VAMP2,ZFP36L1,NRDE2,GDI2,CEP72,NSUN2,LATS2,OXCT1,SREBF2,PARP9,HDAC3,NEDD4L,ADAM8,KLF7,STX6,ARHGAP1,GPSM2,VCP,TMEM59,STX18,ACTB,IPO5,TRIM5,TRIM21,MSN,ARV1,SLC8B1,ACSL3,UCP2,OAZ1,RIPOR2,LRRK2,PML,ENSA,ZFAND1,ANKRD13A,DZIP1,FOXO1,INSIG1,EZR,KCNN4,PTP4A3,CD2AP,TRIM5,PICK1,MFHAS1,PPIA	0.0566038	0.925393
GOBP_REGULATION_OF_CELL_CYCLE_PHASE_TRANSITION	0.0764954	SMARCB1,PHB2,ZNF655,MACROH2A1,CRLF3,ZFP36L1,XRCC3,NSUN2,MTBP,MEN1,SMARCC2,RAD51,BCL7A,ANAPC5,ACTB,TIPIN,TOPBP1,CCAR2,FANCD2,PML,INTS7,CDC16,RHNO1,TP53,DOT1L,ZFYVE19,CDK7,PSME2	0.0618102	0.925393
GOBP_REGULATION_OF_EXOCYTOSIS	0.0766294	SEPTIN1,SDC4,GIPC1,FBXL20,VAMP2,SLC4A8,SDCBP,IL4R,BACE1,RIMS3,CLASP2,VPS18,LRRK2,WDR41,RAPGEF4	0.0697674	0.925953
GOCC_TRANSFERASE_COMPLEX_TRANSFERRING_PHOSPHORUS_CONTAINING_GROUPS	0.0772518	ACVR1B,INSR,STING1,POLD4,POLR3F,RPRD1B,POLR1E,PRKAB1,PHKG2,POLR2M,TGFBR2,UVRAG,SOCS5,RPRD1A,MCM3,USP22,ATXN7L3,WDR61,CDK7	0.0662021	0.928737
GOBP_REGULATION_OF_LEUKOCYTE_PROLIFERATION	0.0774585	ICOSLG,IL27RA,CTNNB1,SLAMF1,SDC4,CD40,STAT5B,CBLB,ST6GAL1,CD74,GPAM,CD55,TGFBR2,HLA-DMB,CLCF1,BST2,TNFRSF13C,HLA-DMB	0.0669145	0.928737
GOBP_HYALURONAN_METABOLIC_PROCESS	0.0775343	TGFB1,ABCC5,HEXA,NFKB1	0.114286	0.928737
GOBP_REGULATION_OF_INTRACELLULAR_ESTROGEN_RECEPTOR_SIGNALING_PATHWAY	0.0775343	PHB2,CNOT2,LBH,VPS18	0.114286	0.928737
GOBP_NEGATIVE_REGULATION_OF_OXIDOREDUCTASE_ACTIVITY	0.0775343	OXA1L,NFKB1,LRRK2,CNR2	0.114286	0.928737
GOCC_ENDOPLASMIC_RETICULUM_EXIT_SITE	0.0775343	SEC23A,SEC31A,LRRK2,SEC24C	0.114286	0.928737
GOMF_DISORDERED_DOMAIN_SPECIFIC_BINDING	0.0775343	CTNNB1,FKBP8,EZR,TP53	0.114286	0.928737
GOBP_DNA_INTEGRITY_CHECKPOINT_SIGNALING	0.0777373	RAD51,TIPIN,TOPBP1,CCAR2,FANCD2,PML,INTS7,RHNO1,TP53,DOT1L	0.0775194	0.928737
GOCC_ENDOSOME	0.0778059	RAB5B,ACAP1,NAPSA,CD79A,MCOLN1,INSR,TMEM175,WASHC3,SLC29A3,RPS27A,RNF144A,ATP6V1D,NISCH,TAB1,ABCC5,IFNAR1,HLA-DOA,STING1,NEDD4L,CD74,VPS51,PIKFYVE,TMEM9,STX6,CYTIP,ARHGAP1,TMEM230,SNX5,TMEM59,SNX8,FCHSD2,GGA2,AP3M2,BACE1,LDLR,CMTM6,ZNRF1,VPS18,EPN1,UVRAG,LRRK2,PML,HLA-DMB,HLA-DMA,RAB11FIP2,PACSIN1,ANKRD13A,GRAP2,SERPINB1,BST2,CARMIL2,WDFY4,EZR,ECE1,PTP4A3,PICK1,HLA-DQB1,HLA-DMB	0.0560928	0.928737
GOBP_NEGATIVE_REGULATION_OF_PROTEIN_MODIFICATION_BY_SMALL_PROTEIN_CONJUGATION_OR_REMOVAL	0.0778397	CTNNB1,ARRB1,GPS2,ABL1,TRIM21,HMG20A,RPS15,PPIA	0.0833333	0.928737
GOBP_LYMPHOCYTE_APOPTOTIC_PROCESS	0.0779151	LMBR1L,CD74,GPAM,ADAM8,RPS6,PRKD2,TP53	0.0875	0.928737
GOCC_RNA_POLYMERASE_II_HOLOENZYME	0.0779151	RPRD1B,POLR2M,RPRD1A,USP22,ATXN7L3,WDR61,CDK7	0.0875	0.928737
GOCC_ENDOCYTIC_VESICLE	0.079423	RAB5B,CALR,MCOLN1,SLAMF1,RPS27A,VAMP2,CD74,ADAM8,PIKFYVE,STX6,SGIP1,RAB43,LDLR,UVRAG,RAPGEF6,SCARB1,SH3KBP1,CAMK2B,CD2AP,HVCN1,PICK1,HLA-DQB1	0.0641399	0.943506
GOBP_NADPH_REGENERATION	0.0797795	TALDO1,PGD,TP53	0.136364	0.943506
GOBP_SERINE_FAMILY_AMINO_ACID_BIOSYNTHETIC_PROCESS	0.0797795	SHMT1,DHFR2,SHMT2	0.136364	0.943506
GOBP_PURINE_NUCLEOSIDE_MONOPHOSPHATE_BIOSYNTHETIC_PROCESS	0.0797795	ADSS2,GART,IMPDH2	0.136364	0.943506
GOBP_NEGATIVE_REGULATION_OF_ATP_DEPENDENT_ACTIVITY	0.0797795	OXA1L,PXK,TP53	0.136364	0.943506
GOBP_CELL_PROLIFERATION_INVOLVED_IN_HEART_MORPHOGENESIS	0.0797795	CTNNB1,TGFBR2,MKS1	0.136364	0.943506
GOBP_CELLULAR_RESPONSE_TO_LOW_DENSITY_LIPOPROTEIN_PARTICLE_STIMULUS	0.0797795	SREBF2,LDLR,SOCS5	0.136364	0.943506
GOBP_RNA_3_END_PROCESSING	0.0799858	ZFP36L1,INTS9,PABPC1,PARN,WDR33,RPRD1B,CSTF2,INTS7,RPRD1A	0.079646	0.944888
GOBP_POSITIVE_REGULATION_OF_RESPONSE_TO_CYTOKINE_STIMULUS	0.0806532	PARP9,STING1,CD74,PARP14,TRIM56,TXK	0.0923077	0.950645
GOMF_MANGANESE_ION_BINDING	0.0806532	PPM1M,MGAT1,XYLT2,ABL1,LAP3,PEPD	0.0923077	0.950645
GOBP_VIRAL_GENOME_REPLICATION	0.0809053	SMARCB1,PABPC1,BANF1,VCP,OASL,BST2,PCBP2,HTATSF1,PPIA,IFI16	0.0769231	0.951493
GOBP_NEUTROPHIL_MIGRATION	0.0809053	WDR1,CD74,ADAM8,PIKFYVE,PDE4B,RHOH,RIPOR2,CCR7,CAMK1D,PPIA	0.0769231	0.951493
GOBP_REGULATION_OF_TELOMERASE_ACTIVITY	0.0813261	CTNNB1,PKIB,PARN,MEN1,TP53	0.1	0.955378
GOCC_P_BODY	0.0815744	CNOT2,ZFP36L1,DCP1A,TRIM5,TRIM21,IGF2BP2,MEX3B,TRIM5	0.0824742	0.95723
GOBP_REACTIVE_OXYGEN_SPECIES_METABOLIC_PROCESS	0.0818164	FOXM1,TGFB1,NDUFS3,DDIT4,VDAC1,PIKFYVE,NDUFS1,ABCD1,TGFBR2,CCS,LRRK2,FOXO1,SH3PXD2A,TP53,PRCP,HVCN1	0.0680851	0.957544
GOBP_VASCULOGENESIS	0.0820545	CCM2,TGFB1,CTNNB1,ZFP36L1,HDAC7,TGFBR2,CUL7	0.0864198	0.957544
GOBP_AMINOGLYCAN_BIOSYNTHETIC_PROCESS	0.0820545	TGFB1,XYLT2,ABCC5,HEXA,NFKB1,GLCE,NDST1	0.0864198	0.957544
GOBP_TELOMERE_MAINTENANCE_VIA_TELOMERE_LENGTHENING	0.0820545	RPA1,CTNNB1,PKIB,PARN,RAD51,RFC1,STN1	0.0864198	0.957544
GOBP_CARBOHYDRATE_DERIVATIVE_TRANSPORT	0.0820545	GLTP,SLC25A5,SLC29A3,NPC2,ABCC5,ABCD1,SCARB1	0.0864198	0.957544
GOCC_PLASMA_MEMBRANE_RAFT	0.0834641	LIPE,INSR,CTNNB1,LRP8,TGFBR2,LRRK2,SCARB1,EZR,CD8A	0.0789474	0.971562
GOBP_MITOPHAGY	0.0841756	PHB2,SLC25A5,VDAC1,TP53	0.111111	0.971562
GOBP_POSTREPLICATION_REPAIR	0.0841756	WDR33,VCP,NSMCE1,POLI	0.111111	0.971562
GOBP_MONOCYTE_DIFFERENTIATION	0.0841756	ZFP36L1,MYH9,CD74,IFI16	0.111111	0.971562
GOBP_PHOSPHATIDYLGLYCEROL_METABOLIC_PROCESS	0.0841756	PHB2,PLSCR3,GPAM,LCLAT1	0.111111	0.971562
GOBP_POSITIVE_REGULATION_OF_DENDRITE_MORPHOGENESIS	0.0841756	LRP8,CUX1,CUL7,CAMK2B	0.111111	0.971562
GOBP_REGULATION_OF_AUTOPHAGY_OF_MITOCHONDRION	0.0841756	SLC25A5,VDAC1,SREBF2,TP53	0.111111	0.971562
GOBP_POSITIVE_REGULATION_OF_ATP_METABOLIC_PROCESS	0.0841756	INSR,ARNT,VCP,BEND3	0.111111	0.971562
GOMF_RNA_POLYMERASE_II_COMPLEX_BINDING	0.0841756	ELP2,RPRD1B,CCAR2,RPRD1A	0.111111	0.971562
GOMF_STEROL_TRANSPORTER_ACTIVITY	0.0841756	GRAMD1A,NPC2,ARV1,OSBPL2	0.111111	0.971562
GOMF_ATPASE_COUPLED_TRANSMEMBRANE_TRANSPORTER_ACTIVITY	0.0854134	ATP6V1D,ABCC5,ATP6V1G2,ATP5F1B,ABCB1,ABCB8,ABCD1,ATP8A1	0.0816327	0.977256
GOBP_REGULATION_OF_DENDRITE_MORPHOGENESIS	0.0854234	NEDD4L,LRP8,CUX1,CUL7,SIPA1L1,CAMK2B	0.0909091	0.977256
GOBP_NEGATIVE_REGULATION_OF_PROTEOLYSIS_INVOLVED_IN_PROTEIN_CATABOLIC_PROCESS	0.0854234	GIPC1,EIF3H,BAG6,SDCBP,CCAR2,PML	0.0909091	0.977256
GOBP_POSITIVE_REGULATION_OF_CELL_MORPHOGENESIS_INVOLVED_IN_DIFFERENTIATION	0.0863182	CALR,ABL1,LRP8,CUX1,CUL7,RREB1,CAMK2B	0.0853659	0.977256
GOBP_REGULATION_OF_MORPHOGENESIS_OF_A_BRANCHING_STRUCTURE	0.0869014	BCL11A,PHB2,CTNNB1,ABL1,LRRK2	0.0980392	0.977256
GOBP_NEGATIVE_REGULATION_OF_PROTEASOMAL_PROTEIN_CATABOLIC_PROCESS	0.0869014	GIPC1,EIF3H,BAG6,SDCBP,CCAR2	0.0980392	0.977256
GOCC_LARGE_RIBOSOMAL_SUBUNIT	0.0870319	RPL13,MRPL37,RPL6,RPL28,RPL4,MRPL54,RPL18,RPL35,RPLP1	0.0782609	0.977256
GOBP_CARBOHYDRATE_METABOLIC_PROCESS	0.0872743	BRAT1,GM2A,TGFB1,ENO2,INSR,B4GALNT1,MAN1A2,ARNT,IGFBP4,MDH2,DDIT4,HEXA,TALDO1,GLB1L,HDAC4,NFKB1,CTBS,PGD,KHK,ST8SIA1,PHKG2,FAM3A,MAN2C1,IDUA,ALDH1B1,GALT,INPP4B,MAN2A2,PDK2,FOXO1,MLEC,NDST1,FOXK1,TP53,PGGHG	0.0590219	0.977256
GOCC_CLATHRIN_COATED_VESICLE_MEMBRANE	0.087476	VAMP2,ATP6V1D,ATP6V1G2,CD74,SGIP1,LDLR,EPN1,DENND1A,NRGN,HLA-DQB1	0.0757576	0.977256
GOBP_NUCLEAR_TRANSPORT	0.0882722	MCM3AP,TGFB1,CALR,PHB2,TNPO1,KPNA2,NRDE2,NSUN2,CBLB,HDAC3,RAE1,NUP210,DUSP16,IPO5,LRRK2,PML,POLDIP3,NUP42,NUP107,TP53,RPS15	0.0638298	0.977256
GOBP_RNA_LOCALIZATION	0.0885304	MCM3AP,ZFP36L1,NRDE2,NSUN2,PARN,RAE1,NUP210,TGFBR2,IGF2BP2,PARP11,POLDIP3,NUP42,NUP107,EIF5AL1	0.0693069	0.977256
GOBP_NEGATIVE_REGULATION_OF_CELL_CELL_ADHESION	0.0885304	TGFB1,TNFAIP8L2,SDC4,CBLB,CD74,ABL1,PAG1,IL4R,RIPOR2,SOCS5,SH2B3,DUSP22,SPINT2,ASS1	0.0693069	0.977256
GOBP_RNA_5_END_PROCESSING	0.088714	THG1L,PRORP,POP1	0.130435	0.977256
GOBP_POSITIVE_REGULATION_OF_MESENCHYMAL_CELL_PROLIFERATION	0.088714	CTNNB1,STAT1,TGFBR2	0.130435	0.977256
GOBP_REGULATION_OF_OXIDATIVE_PHOSPHORYLATION	0.088714	SHMT2,VCP,ABCD1	0.130435	0.977256
GOBP_REGULATION_OF_TRIGLYCERIDE_BIOSYNTHETIC_PROCESS	0.088714	KAT5,LDLR,SCARB1	0.130435	0.977256
GOBP_SNARE_COMPLEX_ASSEMBLY	0.088714	VAMP2,VPS18,UVRAG	0.130435	0.977256
GOBP_CD4_POSITIVE_ALPHA_BETA_T_CELL_PROLIFERATION	0.088714	CBLB,CD55,TGFBR2	0.130435	0.977256
GOBP_CELLULAR_RESPONSE_TO_STEROL	0.088714	GRAMD1A,LRP8,INSIG1	0.130435	0.977256
GOBP_HISTONE_H2A_ACETYLATION	0.088714	NAA40,KAT5,ACTB	0.130435	0.977256
GOBP_INTESTINAL_LIPID_ABSORPTION	0.088714	LPCAT3,LDLR,SCARB1	0.130435	0.977256
GOBP_POSITIVE_REGULATION_OF_TORC1_SIGNALING	0.088714	LARS1,WDR59,RRAGA	0.130435	0.977256
GOBP_NEGATIVE_REGULATION_OF_NEURAL_PRECURSOR_CELL_PROLIFERATION	0.088714	BTG2,TP53,SPINT2	0.130435	0.977256
GOMF_STEROL_TRANSFER_ACTIVITY	0.088714	GRAMD1A,NPC2,OSBPL2	0.130435	0.977256
GOMF_PROTEIN_MACROMOLECULE_ADAPTOR_ACTIVITY	0.0892383	APPBP2,RACK1,VAMP2,MYH9,TCOF1,MEN1,STX6,PAG1,SDCBP,STX18,TRIM5,WDR59,ATP1B3,VPS18,LRRK2,BANK1,TRPC4AP,SH2B3,DCAF7,ABI1,KLHDC3,TRIM5	0.0632184	0.977256
GOBP_REGULATION_OF_NUCLEOTIDE_METABOLIC_PROCESS	0.0893564	INSR,ARNT,DDIT4,HDAC4,VCP,BEND3,PDK2,TP53	0.0808081	0.977256
GOBP_REGULATION_OF_PH	0.0893564	TMEM175,ATP6V1D,SLC4A8,ATP5F1B,TMEM9,LRRK2,PDK2,HVCN1	0.0808081	0.977256
GOBP_PROTEIN_DENEDDYLATION	0.0897584	COPS7A,COPS4	0.181818	0.977256
GOBP_RNA_POLYMERASE_I_PREINITIATION_COMPLEX_ASSEMBLY	0.0897584	SMARCB1,POLR1E	0.181818	0.977256
GOBP_REGULATION_OF_DENDRITIC_CELL_ANTIGEN_PROCESSING_AND_PRESENTATION	0.0897584	CD74,CCR7	0.181818	0.977256
GOBP_GTP_BIOSYNTHETIC_PROCESS	0.0897584	NME4,IMPDH2	0.181818	0.977256
GOBP_REGULATION_OF_PROTEIN_ADP_RIBOSYLATION	0.0897584	WARS1,BANF1	0.181818	0.977256
GOBP_NEGATIVE_REGULATION_OF_PROTEIN_SUMOYLATION	0.0897584	CTNNB1,HMG20A	0.181818	0.977256
GOBP_NUCLEOSIDE_BISPHOSPHATE_CATABOLIC_PROCESS	0.0897584	ABCD1,ACAT1	0.181818	0.977256
GOBP_PHOSPHATIDYLETHANOLAMINE_ACYL_CHAIN_REMODELING	0.0897584	LPCAT3,MBOAT1	0.181818	0.977256
GOBP_REGULATION_OF_T_HELPER_2_CELL_DIFFERENTIATION	0.0897584	IL4R,SOCS5	0.181818	0.977256
GOBP_REGULATION_OF_GAMMA_DELTA_T_CELL_ACTIVATION	0.0897584	TCF7,STAT5B	0.181818	0.977256
GOBP_BRANCHING_MORPHOGENESIS_OF_A_NERVE	0.0897584	BCL11A,LRRK2	0.181818	0.977256
GOBP_NEGATIVE_REGULATION_OF_TELOMERASE_ACTIVITY	0.0897584	MEN1,TP53	0.181818	0.977256
GOBP_TRACHEA_MORPHOGENESIS	0.0897584	CTNNB1,TGFBR2	0.181818	0.977256
GOBP_EPITHELIAL_CELL_DIFFERENTIATION_INVOLVED_IN_PROSTATE_GLAND_DEVELOPMENT	0.0897584	WDR77,CTNNB1	0.181818	0.977256
GOBP_EPITHELIAL_CELL_PROLIFERATION_INVOLVED_IN_PROSTATE_GLAND_DEVELOPMENT	0.0897584	WDR77,CTNNB1	0.181818	0.977256
GOBP_CRD_MEDIATED_MRNA_STABILIZATION	0.0897584	PABPC1,IGF2BP2	0.181818	0.977256
GOBP_REGULATION_OF_PROTEIN_DEUBIQUITINATION	0.0897584	VCP,TRIM21	0.181818	0.977256
GOBP_NEGATIVE_REGULATION_OF_PROTEIN_POLYUBIQUITINATION	0.0897584	GPS2,PPIA	0.181818	0.977256
GOBP_REGULATION_OF_PROTEIN_LOCALIZATION_TO_CILIUM	0.0897584	GDI2,DZIP1	0.181818	0.977256
GOBP_NEURON_PROJECTION_MAINTENANCE	0.0897584	INSR,ABCD1	0.181818	0.977256
GOCC_SEMAPHORIN_RECEPTOR_COMPLEX	0.0897584	PLXNA3,PLXNC1	0.181818	0.977256
GOCC_AMINOACYL_TRNA_SYNTHETASE_MULTIENZYME_COMPLEX	0.0897584	LARS1,EPRS1	0.181818	0.977256
GOCC_PROTON_TRANSPORTING_V_TYPE_ATPASE_V1_DOMAIN	0.0897584	ATP6V1D,ATP6V1G2	0.181818	0.977256
GOMF_TYPE_I_TRANSFORMING_GROWTH_FACTOR_BETA_RECEPTOR_BINDING	0.0897584	TGFB1,TGFBR2	0.181818	0.977256
GOMF_SUMO_LIGASE_ACTIVITY	0.0897584	PIAS2,PIAS1	0.181818	0.977256
GOMF_DEATH_DOMAIN_BINDING	0.0897584	RACK1,DAPL1	0.181818	0.977256
GOMF_MDM2_MDM4_FAMILY_PROTEIN_BINDING	0.0897584	TP53,RPS15	0.181818	0.977256
GOMF_METAL_DEPENDENT_DEUBIQUITINASE_ACTIVITY	0.0897584	PRPF8,EIF3H	0.181818	0.977256
GOBP_ALCOHOL_METABOLIC_PROCESS	0.0900139	CYP51A1,LIPE,LPCAT3,QDPR,NPC2,SQLE,SREBF2,ACSS1,NFKB1,SRD5A3,NAAA,MSMO1,ARV1,LDLR,IP6K2,DHCR24,ALDH1B1,ACAA2,SCARB1,INPP4B,INSIG1,IDI1,RDH16	0.0626703	0.979029
GOBP_LIPID_OXIDATION	0.090689	ACOT8,HSD17B4,IVD,ACOX3,ABCD1,ACAT1,ILVBL,ACAA2,FMO1	0.0775862	0.980493
GOBP_REGULATION_OF_RECEPTOR_MEDIATED_ENDOCYTOSIS	0.090689	INSR,ARRB1,SDCBP,SGIP1,BMP2K,ANKRD13A,CD2AP,PICK1,DGKD	0.0775862	0.980493
GOCC_AUTOPHAGOSOME	0.090689	GRAMD1A,STING1,TMEM230,TRIM21,VPS18,UVRAG,LRRK2,FTL,TECPR1	0.0775862	0.980493
GOBP_VESICLE_BUDDING_FROM_MEMBRANE	0.0907056	SEC23A,KLHL12,ARFGAP2,AP3M2,SEC31A,SEC24C,INSIG1	0.0843373	0.980493
GOBP_REGULATION_OF_STEM_CELL_DIFFERENTIATION	0.0907056	CHD3,NSUN2,LBH,KAT5,ABL1,HDAC1,CHD4	0.0843373	0.980493
GOCC_CAVEOLA	0.0907056	LIPE,INSR,CTNNB1,LRP8,TGFBR2,LRRK2,SCARB1	0.0843373	0.980493
GOBP_PHOSPHATIDIC_ACID_METABOLIC_PROCESS	0.0910851	AGPAT4,GPAM,LCLAT1,DGKD	0.108108	0.981581
GOBP_PYRIMIDINE_CONTAINING_COMPOUND_BIOSYNTHETIC_PROCESS	0.0910851	SHMT1,DHFR2,NME4,CTPS1	0.108108	0.981581
GOMF_SMALL_MOLECULE_SENSOR_ACTIVITY	0.0910851	NDUFS2,MLH3,XRCC3,RAD51	0.108108	0.981581
GOBP_REGULATION_OF_RESPONSE_TO_DNA_DAMAGE_STIMULUS	0.0914138	SMARCB1,FOXM1,PARP9,CD74,KAT5,SMARCC2,ABL1,RAD51,BCL7A,ACTB,NSMCE1,CCAR2,SF3B3,PML,RMI2,USP22,SPRED2,CYREN,TP53,ATXN7L3	0.0641026	0.984036
GOBP_ESTABLISHMENT_OF_PROTEIN_LOCALIZATION	0.0914993	RAB5B,OXA1L,MCM3AP,CYP51A1,ACAP1,TGFB1,CALR,PHB2,MCOLN1,TNPO1,MACROH2A1,ARL5B,KPNA2,APPBP2,ARRB1,GIPC1,RCN3,WASHC3,RACK1,VAMP2,SEC23A,PITRM1,GDI2,OXCT1,MYH9,SREBF2,CBLB,BAG6,HDAC3,CD74,VPS51,ADAM8,PIKFYVE,KLF7,TMEM9,STX6,ARHGAP1,ARFGAP2,SNX5,SDCBP,VCP,STX18,SNX8,RAB43,NUP210,DUSP16,IPO5,FCHSD2,GGA2,AP3M2,COG2,CMTM6,SLC8B1,ACSL3,UCP2,VPS18,ZDHHC14,OAZ1,HPSE,SEC31A,DENND1A,LRRK2,ZDHHC23,PML,AAGAB,P…	0.0533573	0.984036
GOBP_PYRIMIDINE_NUCLEOTIDE_METABOLIC_PROCESS	0.0926711	SHMT1,NME4,CTPS1,NEIL1,TDG	0.0961538	0.993604
GOBP_HISTONE_UBIQUITINATION	0.0926711	UHRF1,CBX8,RAD51,USP22,ATXN7L3	0.0961538	0.993604
GOBP_NEGATIVE_REGULATION_OF_CARBOHYDRATE_METABOLIC_PROCESS	0.0926711	TGFB1,DDIT4,HDAC4,FAM3A,TP53	0.0961538	0.993604
GOBP_CELL_CYCLE_CHECKPOINT_SIGNALING	0.0933823	XRCC3,NSUN2,RAD51,TIPIN,TOPBP1,CCAR2,FANCD2,PML,INTS7,RHNO1,TP53,DOT1L,ZFYVE19	0.0698925	0.997402
GOBP_LEUKOCYTE_HOMEOSTASIS	0.0934032	STAT5B,CD74,GPAM,ABL1,RPS6,PDE4B,DOCK10,SH2B3	0.08	0.997402
GOBP_REGULATION_OF_CELL_MORPHOGENESIS_INVOLVED_IN_DIFFERENTIATION	0.0934032	CALR,ST6GAL1,ABL1,LRP8,CUX1,CUL7,RREB1,CAMK2B	0.08	0.997402
GOCC_NUCLEAR_PORE	0.0934032	MCM3AP,RAE1,NUP210,IPO5,PARP11,NUP42,NUP107,EIF5AL1	0.08	0.997402
GOCC_TRANSPORT_VESICLE_MEMBRANE	0.094254	RAB5B,VAMP2,SEC23A,SREBF2,ATP6V1G2,CD74,KLHL12,STX6,ZNRF1,SEC31A,LRRK2,SEC24C,SPRED2,NRGN,HLA-DQB1	0.0675676	1
GOBP_NUCLEOSIDE_TRIPHOSPHATE_BIOSYNTHETIC_PROCESS	0.0943598	TGFB1,NDUFS3,NDUFS2,NME4,ATP5F1B,ATP5F1A,NDUFS1,VCP,CTPS1,IMPDH2	0.0746269	1
GOBP_LEUKOCYTE_APOPTOTIC_PROCESS	0.0944354	ST6GAL1,LMBR1L,CD74,GPAM,ADAM8,RPS6,CCR7,PRKD2,TP53	0.0769231	1
GOBP_CELLULAR_RESPONSE_TO_VIRUS	0.0944354	TRIM25,CALR,PHB2,IFNGR2,IFNAR1,NFKB1,OASL,WDFY4,LGALS8	0.0769231	1
GOBP_LIPID_LOCALIZATION	0.0953065	GM2A,GRAMD1A,LPCAT3,B4GALNT1,GLTP,PITPNA,PLSCR3,STAT5B,NPC2,SQLE,SREBF2,GPS2,NME4,VPS51,HEXA,EPRS1,NFKB1,ABCB1,PITPNM2,ABCD1,ARV1,LDLR,ACSL3,SIGMAR1,ATP8A1,SCARB1,OSBPL2,KCNN4,SLCO1A2	0.0600414	1
GOBP_NUCLEAR_TRANSCRIBED_MRNA_CATABOLIC_PROCESS_DEADENYLATION_DEPENDENT_DECAY	0.0954185	CNOT2,BTG2,ZFP36L1,DCP1A,PABPC1,PARN	0.0882353	1
GOMF_PHOSPHATIDYLINOSITOL_BINDING	0.0955221	DENND1C,PITPNA,PXDC1,NISCH,SNX5,SDCBP,PITPNM2,SNX8,FCHSD2,GGA2,PXK,DENND1A,SCARB1,OSBPL2,NRGN,SH3PXD2A,TECPR1,ZFYVE19	0.0649819	1
GOBP_REGULATION_OF_CELL_CYCLE_PROCESS	0.0967475	SMARCB1,SND1,CALR,PHB2,INSR,CTCF,CTNNB1,ZNF655,MACROH2A1,CRLF3,GIPC1,ZFP36L1,XRCC3,NSUN2,MTBP,RPS6KA2,KAT5,MEN1,SMARCC2,RAD51,RAE1,RPRD1B,GPSM2,BCL7A,ANAPC5,ACTB,TIPIN,TOPBP1,CCAR2,FANCD2,UVRAG,PML,INTS7,RMI2,CDC16,CUL7,RHNO1,TP53,DOT1L,ZFYVE19,CDK7,PSME2	0.0571429	1
GOBP_FATTY_ACID_CATABOLIC_PROCESS	0.0975532	ACOT8,HSD17B4,IVD,ACOX3,ABCD1,ACAT1,ILVBL,ACAA2	0.0792079	1
GOCC_TRANS_GOLGI_NETWORK_MEMBRANE	0.0975532	CD74,VPS51,STX6,RAB43,COG2,NDST1,PICK1,HLA-DQB1	0.0792079	1
GOMF_PROTEIN_SERINE_THREONINE_PHOSPHATASE_ACTIVITY	0.0975532	PPM1M,TAB1,DUSP16,MTMR14,LRRK2,PDP2,LRRC40,DUSP22	0.0792079	1
GOBP_STEROL_TRANSPORT	0.0979189	GRAMD1A,LPCAT3,NPC2,SREBF2,GPS2,NFKB1,ARV1,LDLR,SCARB1,OSBPL2	0.0740741	1
GOBP_POSITIVE_REGULATION_OF_HUMORAL_IMMUNE_RESPONSE	0.0980458	FCER2,LTA,CCR7	0.125	1
GOBP_NEGATIVE_REGULATION_OF_CHONDROCYTE_DIFFERENTIATION	0.0980458	RARG,CTNNB1,RFLNB	0.125	1
GOBP_CELLULAR_RESPONSE_TO_INTERFERON_BETA	0.0980458	STING1,STAT1,IFI16	0.125	1
GOBP_PROTEIN_LOCALIZATION_TO_ENDOSOME	0.0980458	MSN,ANKRD13A,EZR	0.125	1
GOBP_REGULATION_OF_B_CELL_RECEPTOR_SIGNALING_PATHWAY	0.0980458	GPS2,CD19,CMTM3	0.125	1
GOBP_POSITIVE_REGULATION_OF_TRIGLYCERIDE_METABOLIC_PROCESS	0.0980458	KAT5,LDLR,SCARB1	0.125	1
GOMF_PROTON_CHANNEL_ACTIVITY	0.0980458	ATP5F1B,ATP5F1A,HVCN1	0.125	1
GOMF_DNA_DAMAGE_SENSOR_ACTIVITY	0.0980458	MLH3,XRCC3,RAD51	0.125	1
GOBP_REGULATION_OF_DNA_METABOLIC_PROCESS	0.0981103	SMARCB1,FOXM1,TGFB1,MCM5,IL27RA,CTNNB1,CD40,KPNA2,PKIB,PARN,PARP9,KAT5,MEN1,SMARCC2,ING5,RAD51,BCL7A,ACTB,NSMCE1,TIPIN,SF3B3,PML,RMI2,CIZ1,CLCF1,PRKD2,MCM3,USP22,STN1,CYREN,TP53,ATXN7L3	0.0590406	1
GOBP_DNA_REPLICATION_INITIATION	0.0982559	MCM5,TOPBP1,CIZ1,MCM3	0.105263	1
GOBP_FATTY_ACYL_COA_METABOLIC_PROCESS	0.0982559	ACSF3,HSD17B4,ABCD1,ACSL3	0.105263	1
GOBP_ESTABLISHMENT_OF_MITOTIC_SPINDLE_LOCALIZATION	0.0982559	KAT5,GPSM2,CLASP2,DYNLT1	0.105263	1
GOBP_REGULATION_OF_ISOTYPE_SWITCHING	0.0982559	TGFB1,IL27RA,CD40,CLCF1	0.105263	1
GOBP_ERYTHROCYTE_DEVELOPMENT	0.0982559	RPS6,L3MBTL3,SH2B3,SLC25A40	0.105263	1
GOBP_T_CELL_ACTIVATION_INVOLVED_IN_IMMUNE_RESPONSE	0.0982707	CD74,APBB1IP,IL6R,RPS6,IL4R,SOCS5,HLA-DMB,TP53,HLA-DMB	0.0762712	1
GOCC_PEPTIDASE_COMPLEX	0.0982707	SPG7,PSMB4,PIGT,VCP,SF3B3,USP22,PLAUR,ATXN7L3,PSME2	0.0762712	1
GOBP_SOMATIC_DIVERSIFICATION_OF_IMMUNOGLOBULINS_INVOLVED_IN_IMMUNE_RESPONSE	0.0986321	TGFB1,IL27RA,CD40,CLCF1,CCR6	0.0943396	1
GOBP_REGULATION_OF_GRANULOCYTE_CHEMOTAXIS	0.0986321	SLAMF1,CD74,RIPOR2,CCR7,CAMK1D	0.0943396	1
GOMF_NADP_BINDING	0.0986321	QDPR,DHFR2,PGD,HIBADH,FMO1	0.0943396	1
GOCC_SIDE_OF_MEMBRANE	0.0990301	GNA12,GM2A,ICOSLG,GRAMD1A,CD79A,CALR,IL27RA,INSR,FCER2,ITGAE,SLAMF1,CD40,MYH9,CD74,CD5,SNX5,IL6R,ABCB1,CD19,IL21R,IL4R,PTPN7,LDLR,TGFBR2,CD226,LRRK2,CCR7,OSBPL2,CCR6,CARMIL2,EZR,CD8A,ECE1,CNR2,TNFRSF13C,HLA-DQB1,TRBC2,TRBC1,IGHV1-69D	0.0575221	1
GOMF_UBIQUITIN_LIKE_PROTEIN_LIGASE_ACTIVITY	0.099093	TRIM25,UHRF1,MED24,TRIM11,RNF144A,ASB2,CBLB,NEDD4L,PIAS2,UBE4B,UBE3B,NSMCE1,TRIM5,TRIM21,PIAS1,ZNRF1,VPS18,TRIM7,TRIM56,NEURL3,TRIM5	0.0628743	1
GOBP_POSITIVE_REGULATION_OF_RESPONSE_TO_BIOTIC_STIMULUS	0.0993561	STAT5B,PARP9,STING1,ADAM8,POLR3F,CASP6,TRIM5,CD226,OASL,TRIM56,TXK,TRIM5,IFI16	0.0691489	1
GOBP_MONONUCLEAR_CELL_MIGRATION	0.0997438	CALR,IL27RA,SLAMF1,ASB2,ADAM8,ABL1,IL6R,ECM1,MSN,SLC8B1,RIPOR2,CCR7,CCR6,HSD3B7	0.0679612	1
GOBP_REGULATION_OF_CELL_SHAPE	0.10023	GNA12,WDR1,MYH9,BRWD1,RHOH,MSN,PLXNA3,SH3KBP1,CDC42SE1,EZR,PLXNC1	0.0718954	1
GOBP_CELLULAR_RESPONSE_TO_CARBOHYDRATE_STIMULUS	0.10023	SMARCB1,SLC12A7,RACK1,ZFP36L1,OXCT1,RPS6KA2,KAT5,MEN1,KLF7,UCP2,RAB11FIP2	0.0718954	1
GOBP_RNA_PHOSPHODIESTER_BOND_HYDROLYSIS	0.10023	SND1,SLFN12,CNOT2,PRORP,ANGEL1,POP1,PARN,XRN2,HELZ2,NOL9,CSTF2	0.0718954	1
GOBP_GENERATION_OF_PRECURSOR_METABOLITES_AND_ENERGY	0.100568	OXA1L,PHB2,ENO2,DLST,NDUFS3,INSR,NDUFS2,ARNT,QDPR,MDH2,DDIT4,OXCT1,IFNAR1,ATP5F1B,SHMT2,ATP5F1A,TALDO1,NDUFS1,HDAC4,ACSS1,VCP,PGD,KHK,NIPSNAP2,PHKG2,ABCD1,ACAT1,FOXK1,TP53,RDH16	0.0594059	1
GOBP_LYMPHOCYTE_HOMEOSTASIS	0.100641	STAT5B,CD74,GPAM,ABL1,RPS6,DOCK10	0.0869565	1
GOBP_MAPK_CASCADE	0.101483	CCM2,FOXM1,TGFB1,PHB2,INSR,CTNNB1,SLAMF1,IGFBP4,CD40,ARRB1,MAPK9,ZFP36L1,MAP3K1,TAB1,GPS2,LBH,HDAC3,CD74,MEN1,ADAM8,ABL1,HIPK3,NFKB1,SDCBP,DUSP16,TRIM5,PTPN7,LRRK2,BANK1,CCR7,AKAP12,PRKD2,GRAP2,SH2B3,FOXO1,SPRED2,EZR,MAGI3,NDST1,TRIM5,DUSP22,MFHAS1,RASGRP3,PPIA,PRDM11	0.0564617	1
GOBP_INTRINSIC_APOPTOTIC_SIGNALING_PATHWAY_IN_RESPONSE_TO_DNA_DAMAGE	0.101806	DDIT4,BAG6,CD74,ABL1,CCAR2,PML,TP53,IFI16	0.0784314	1
GOBP_POSITIVE_REGULATION_OF_HISTONE_MODIFICATION	0.101806	SMARCB1,CTNNB1,ARRB1,LRRK2,SUV39H1,PRKD2,TP53,WDR61	0.0784314	1
GOBP_POSITIVE_REGULATION_OF_LYMPHOCYTE_MEDIATED_IMMUNITY	0.102195	TGFB1,FCER2,SLAMF1,CD40,STAT5B,LTA,CD55,CD226,CLCF1	0.0756303	1
GOBP_DOUBLE_STRAND_BREAK_REPAIR_VIA_BREAK_INDUCED_REPLICATION	0.104503	MCM5,MCM3	0.166667	1
GOBP_POSITIVE_REGULATION_OF_TOLERANCE_INDUCTION	0.104503	CBLB,TGFBR2	0.166667	1
GOBP_CARDIOBLAST_PROLIFERATION	0.104503	CTNNB1,MKS1	0.166667	1
GOBP_MESENCHYMAL_TO_EPITHELIAL_TRANSITION_INVOLVED_IN_METANEPHROS_MORPHOGENESIS	0.104503	CTNNB1,STAT1	0.166667	1
GOBP_RESPONSE_TO_INACTIVITY	0.104503	FBXO32,HDAC4	0.166667	1
GOBP_FATTY_ACID_BETA_OXIDATION_USING_ACYL_COA_OXIDASE	0.104503	ACOT8,ACOX3	0.166667	1
GOBP_REGULATION_OF_BLOOD_VESSEL_REMODELING	0.104503	TGFB1,CST3	0.166667	1
GOBP_REGULATION_OF_CARDIAC_EPITHELIAL_TO_MESENCHYMAL_TRANSITION	0.104503	TGFB1,TGFBR2	0.166667	1
GOBP_PROTEIN_AUTO_ADP_RIBOSYLATION	0.104503	PARP2,PARP11	0.166667	1
GOBP_CENTROMERIC_SISTER_CHROMATID_COHESION	0.104503	CTCF,CTNNB1	0.166667	1
GOBP_CELLULAR_RESPONSE_TO_ELECTRICAL_STIMULUS	0.104503	CALR,ADSS2	0.166667	1
GOBP_ER_ASSOCIATED_MISFOLDED_PROTEIN_CATABOLIC_PROCESS	0.104503	BAG6,VCP	0.166667	1
GOBP_POSITIVE_REGULATION_OF_PODOSOME_ASSEMBLY	0.104503	MAPK9,MSN	0.166667	1
GOBP_POSITIVE_REGULATION_OF_DNA_METHYLATION_DEPENDENT_HETEROCHROMATIN_FORMATION	0.104503	ATF7IP,PPHLN1	0.166667	1
GOBP_REGULATION_OF_DEACETYLASE_ACTIVITY	0.104503	LRRK2,PRKD2	0.166667	1
GOCC_GOLGI_TRANS_CISTERNA	0.104503	ST6GAL1,TMEM59	0.166667	1
GOCC_GOLGI_MEDIAL_CISTERNA	0.104503	ST6GAL1,TMEM59	0.166667	1
GOCC_DNA_REPLICATION_PREINITIATION_COMPLEX	0.104503	MCM5,MCM3	0.166667	1
GOCC_INTRINSIC_COMPONENT_OF_VACUOLAR_MEMBRANE	0.104503	TMEM175,SLC46A3	0.166667	1
GOCC_AUTOLYSOSOME	0.104503	LRRK2,FTL	0.166667	1
GOCC_CATALYTIC_STEP_1_SPLICEOSOME	0.104503	PRPF8,CWC22	0.166667	1
GOMF_RIBONUCLEASE_P_ACTIVITY	0.104503	PRORP,POP1	0.166667	1
GOMF_NON_MEMBRANE_SPANNING_PROTEIN_TYROSINE_PHOSPHATASE_ACTIVITY	0.104503	PTPN7,DUSP22	0.166667	1
GOMF_HIGH_DENSITY_LIPOPROTEIN_PARTICLE_BINDING	0.104503	LRP8,SCARB1	0.166667	1
GOMF_MRNA_METHYLTRANSFERASE_ACTIVITY	0.104503	NSUN2,METTL8	0.166667	1
GOMF_SEMAPHORIN_RECEPTOR_ACTIVITY	0.104503	PLXNA3,PLXNC1	0.166667	1
GOMF_POTASSIUM_ION_BINDING	0.104503	HDAC4,ACAT1	0.166667	1
GOMF_OXIDOREDUCTASE_ACTIVITY_ACTING_ON_THE_CH_CH_GROUP_OF_DONORS_WITH_A_FLAVIN_AS_ACCEPTOR	0.104503	IVD,ACAD9	0.166667	1
GOBP_REGULATION_OF_TRANSCRIPTION_ELONGATION_BY_RNA_POLYMERASE_II	0.104602	CTNNB1,MED16,NELFCD,MED24,MED23,INTS9,INTS7	0.0813953	1
GOBP_NUCLEOSIDE_PHOSPHATE_CATABOLIC_PROCESS	0.104602	VCP,PDE4B,ABCD1,ACAT1,NEIL1,NUDT15,TDG	0.0813953	1
GOMF_SIGNALING_ADAPTOR_ACTIVITY	0.104602	RACK1,PAG1,WDR59,LRRK2,BANK1,SH2B3,ABI1	0.0813953	1
GOBP_POSITIVE_REGULATION_OF_IMMUNOGLOBULIN_PRODUCTION	0.104781	TGFB1,PHB2,CD40,IL4R,CLCF1	0.0925926	1
GOBP_CELLULAR_RESPONSE_TO_GLUCOSE_STARVATION	0.104781	KAT5,SUV39H1,TP53,PICK1,IFI16	0.0925926	1
GOBP_POSITIVE_REGULATION_OF_RECEPTOR_MEDIATED_ENDOCYTOSIS	0.104781	INSR,ARRB1,SGIP1,PICK1,DGKD	0.0925926	1
GOBP_BIOLOGICAL_PROCESS_INVOLVED_IN_INTERSPECIES_INTERACTION_BETWEEN_ORGANISMS	0.104822	TRIM25,SMARCB1,TUBB,IRF9,TGFB1,CALR,PHB2,IL27RA,INSR,FCER2,TNFAIP8L2,SLAMF1,CD40,G3BP1,PLSCR3,DDIT4,TRIM11,PRPF8,VAMP2,STAT5B,NPC2,PARP9,IFNGR2,IFNAR1,STING1,LTA,CD74,BANF1,KAT5,GPAM,SHMT2,TTC4,ADAM8,PIKFYVE,STAT1,ACTR3,CD55,EPRS1,ABL1,POLR3F,RBCK1,IL6R,CASP6,NFKB1,PDE4B,LRP8,HDAC1,AGBL5,IRF5,RAB43,IL4R,TRIM5,TRIM21,FAM3A,LDLR,CD226,VPS18,PARP14,TBXA2R,UVRAG,PML,BANK1,SCARB1,CCR7,AKAP12,KMO,STAT2…	0.0528455	1
GOMF_MODIFICATION_DEPENDENT_PROTEIN_BINDING	0.104948	UHRF1,PRPF8,BAG6,CBX2,CBX8,ING5,VCP,FAN1,PML,ZMYND8,ANKRD13A,ATAD2B	0.0697674	1
GOBP_NEGATIVE_REGULATION_OF_CELL_CYCLE_PROCESS	0.10521	ZNF655,MACROH2A1,CRLF3,ZFP36L1,XRCC3,NSUN2,MTBP,RPS6KA2,MEN1,RAD51,TIPIN,TOPBP1,CCAR2,FANCD2,PML,INTS7,RHNO1,TP53,DOT1L,ZFYVE19	0.0628931	1
GOBP_POSITIVE_REGULATION_OF_INTERFERON_BETA_PRODUCTION	0.105681	STING1,POLR3F,IRF5,TRIM56	0.102564	1
GOBP_FOAM_CELL_DIFFERENTIATION	0.105681	TGFB1,MAPK9,STAT1,NFKB1	0.102564	1
GOBP_AMYLOID_BETA_CLEARANCE	0.105681	CYP51A1,INSR,HDAC1,LDLR	0.102564	1
GOCC_CELL_CORTEX_REGION	0.105681	CTNNB1,GPSM2,RIMS3,CLASP2	0.102564	1
GOMF_EXORIBONUCLEASE_ACTIVITY_PRODUCING_5_PHOSPHOMONOESTERS	0.105681	CNOT2,ANGEL1,PARN,XRN2	0.102564	1
GOMF_FAD_BINDING	0.105681	SQLE,ACOX3,DHCR24,KMO	0.102564	1
GOBP_RNA_TEMPLATED_DNA_BIOSYNTHETIC_PROCESS	0.10601	RPA1,CTNNB1,PKIB,PARN,RFC1,STN1	0.0857143	1
GOBP_FIBROBLAST_PROLIFERATION	0.106161	CTNNB1,LTA,CD74,ING5,ABL1,PML,TP53,DAZAP1	0.0776699	1
GOBP_POSITIVE_REGULATION_OF_ADAPTIVE_IMMUNE_RESPONSE	0.106207	TGFB1,IL27RA,FCER2,SLAMF1,CD40,LTA,CD55,CD226,CLCF1	0.075	1
GOBP_REGULATION_OF_CELLULAR_CARBOHYDRATE_METABOLIC_PROCESS	0.107206	INSR,IGFBP4,DDIT4,HDAC4,KHK,PHKG2,FAM3A,PDK2,FOXO1,FOXK1,TP53	0.0709677	1
GOBP_POSITIVE_REGULATION_OF_MACROMOLECULE_BIOSYNTHETIC_PROCESS	0.10745	TRIM25,WDR77,SMARCB1,UHRF1,RARG,FOXM1,IRF9,TGFB1,TFAM,INSR,FCER2,CTCF,RFX5,TTC5,CTNNB1,MED16,ARNT,MED24,CRLF3,CD40,CHD3,ARRB1,RMND1,PKIB,MED23,STAT5B,PABPC1,SREBF2,ZNF263,PARN,ETS2,PARP9,GPS2,LBH,STING1,HDAC3,CD74,KAT5,MEN1,SMARCC2,KLF7,STAT1,ING5,HDAC4,ACTR3,ABL1,SNX5,HELZ2,RPRD1B,NFKB1,HDAC1,RFC1,GUF1,ACTB,IRF5,ATF7IP,TRIM5,TRIM21,RPS4X,MAML2,ETS1,TCF12,LMO2,CCAR2,SF3B3,EEF2,LRRK2,PML,CCR7,AKAP…	0.0524109	1
GOBP_REGULATION_OF_LEUKOCYTE_DIFFERENTIATION	0.10763	TCF7,SMARCB1,TGFB1,CTNNB1,STAT5B,ZFP36L1,HLA-DOA,CD74,KAT5,SMARCC2,ADAM8,ABL1,RHOH,ACTB,IL4R,TGFBR2,FANCD2,SOCS5,TCTA,IL1RL2	0.0626959	1
GOBP_GLUCOSE_CATABOLIC_PROCESS	0.107754	ENO2,FOXK1,TP53	0.12	1
GOBP_PYRIMIDINE_DEOXYRIBONUCLEOTIDE_METABOLIC_PROCESS	0.107754	SHMT1,NEIL1,TDG	0.12	1
GOBP_PEPTIDYL_ASPARAGINE_MODIFICATION	0.107754	NUDT14,MGAT1,ST6GAL1	0.12	1
GOBP_TELENCEPHALON_GLIAL_CELL_MIGRATION	0.107754	CTNNB1,LRP8,MBOAT7	0.12	1
GOBP_REGULATION_OF_CELL_FATE_SPECIFICATION	0.107754	CHD3,HDAC1,CHD4	0.12	1
GOBP_NEGATIVE_REGULATION_OF_NUCLEOTIDE_METABOLIC_PROCESS	0.107754	DDIT4,HDAC4,TP53	0.12	1
GOBP_GTP_METABOLIC_PROCESS	0.107754	NME4,LRRK2,IMPDH2	0.12	1
GOBP_NEGATIVE_REGULATION_OF_T_CELL_RECEPTOR_SIGNALING_PATHWAY	0.107754	CBLB,EZR,DUSP22	0.12	1
GOBP_POSITIVE_REGULATION_OF_POST_TRANSCRIPTIONAL_GENE_SILENCING	0.107754	TGFB1,TRUB1,TP53	0.12	1
GOCC_SAGA_COMPLEX	0.107754	SF3B3,USP22,ATXN7L3	0.12	1
GOMF_COA_HYDROLASE_ACTIVITY	0.107754	ACOT8,ABCD1,ACAA2	0.12	1
GOMF_TRANSFERASE_ACTIVITY_TRANSFERRING_ONE_CARBON_GROUPS	0.108277	MRM1,TRMT11,SHMT1,MTR,NSUN2,GART,SHMT2,METTL9,DPH5,BCDIN3D,SUV39H1,METTL27,METTL8,DOT1L,PRDM11	0.0660793	1
GOBP_IN_UTERO_EMBRYONIC_DEVELOPMENT	0.109339	GNA12,CCM2,ACVR1B,RPL13,SMARCB1,SMG9,CTNNB1,ARNT,CNOT2,MGAT1,UNK,ZFP36L1,NSUN2,LATS2,TAB1,MYH9,CMTM3,TGFBR2,EPN1,SMIM14,SEC24C,SH3PXD2A,TP53,SPINT2	0.0607595	1
GOBP_RESPONSE_TO_OSMOTIC_STRESS	0.109476	ICOSLG,ZFP36L1,ABCB1,KMO,ZFAND1,FMO1,TP53	0.0804598	1
GOBP_REGULATION_OF_FIBROBLAST_PROLIFERATION	0.109476	CTNNB1,LTA,CD74,ING5,ABL1,PML,TP53	0.0804598	1
GOBP_PROTEIN_POLYUBIQUITINATION	0.110378	CTNNB1,RNF144A,BLMH,GPS2,NEDD4L,RBCK1,UBE4B,ANAPC5,UBE3B,TRIM5,TRIM21,ZNRF1,CDC16,TRIM56,TRIM5,PPIA	0.0650407	1
GOBP_POSITIVE_REGULATION_OF_LOCOMOTION	0.110434	ACVR1B,IL16,TGFB1,CALR,INSR,SLAMF1,CD40,RACK1,HDAC7,CD74,ATP5F1B,ATP5F1A,ADAM8,ABL1,IL6R,SDCBP,SEMA4B,ETS1,TGFBR2,SYDE1,CLASP2,GPSM3,RIPOR2,ATP8A1,SCARB1,CCR7,AKAP12,RREB1,CAMK1D,CCR6,PRKD2,CARMIL2,ELP6,ZNF580,RRAS2	0.0576606	1
GOBP_B_CELL_PROLIFERATION	0.110617	CD79A,CD40,CD74,ABL1,CTPS1,CD19,CLCF1,TNFRSF13C	0.0769231	1
GOBP_ENDOTHELIAL_CELL_MIGRATION	0.110693	TGFB1,CALR,CD40,GIPC1,MYH9,HDAC7,ATP5F1B,ATP5F1A,STAT1,ABL1,ETS1,TBXA2R,SCARB1,PRKD2,ZNF580,LGALS8,PTP4A3,PRCP	0.0636042	1
GOBP_PROTEIN_N_LINKED_GLYCOSYLATION	0.111525	NUDT14,MGAT1,ST6GAL1,SRD5A3,MLEC,ALG11	0.084507	1
GOBP_MAST_CELL_ACTIVATION	0.111525	VAMP2,RHOH,IL4R,CD226,MILR1,CNR2	0.084507	1
GOBP_SIGNAL_TRANSDUCTION_BY_P53_CLASS_MEDIATOR	0.111703	FOXM1,DDIT4,BAG6,CD74,KAT5,CASP6,PML,PDK2,SPRED2,TP53,RPS15,IFI16	0.0689655	1
GOMF_MOLECULAR_ADAPTOR_ACTIVITY	0.112475	SEPTIN1,APPBP2,RACK1,VAMP2,MYH9,TCOF1,MEN1,STX6,PAG1,SDCBP,STX18,TRIM5,WDR59,LDLR,ATP1B3,TGFBR2,VPS18,LRRK2,BANK1,TRPC4AP,DZIP1,SH2B3,DCAF7,MAGI3,ABI1,KLHDC3,TRIM5,KLHL17,TMEM250	0.0589431	1
GOBP_ORGANELLE_DISASSEMBLY	0.112931	PHB2,SLC25A5,VDAC1,MTIF2,SREBF2,STING1,KAT5,VCP,ZFAND1,TP53	0.0719424	1
GOMF_PROTEASE_BINDING	0.112931	TIMP2,BAG6,ATP5F1A,CST3,ECM1,VCP,LDLR,BANK1,SH3PXD2A,TP53	0.0719424	1
GOBP_NUCLEOBASE_METABOLIC_PROCESS	0.113352	SHMT1,GART,SHMT2,CTPS1	0.1	1
GOBP_REGULATION_OF_FIBROBLAST_MIGRATION	0.113352	GNA12,TGFB1,SDC4,AKAP12	0.1	1
GOBP_SYNAPTIC_VESICLE_TRANSPORT	0.113352	CTNNB1,TMEM230,AP3M2,LRRK2	0.1	1
GOMF_OXIDOREDUCTASE_ACTIVITY_ACTING_ON_PAIRED_DONORS_WITH_INCORPORATION_OR_REDUCTION_OF_MOLECULAR_OXYGEN_NAD_P_H_AS_ONE_DONOR_AND_INCORPORATION_OF_ONE_ATOM_OF_OXYGEN	0.113352	CYP51A1,SQLE,KMO,FMO1	0.1	1
GOBP_POSITIVE_REGULATION_OF_DOUBLE_STRAND_BREAK_REPAIR	0.114468	SMARCB1,FOXM1,PARP9,KAT5,SMARCC2,BCL7A,ACTB	0.0795455	1
GOBP_NEGATIVE_REGULATION_OF_PROTEIN_SERINE_THREONINE_KINASE_ACTIVITY	0.114493	MACROH2A1,PKIB,LATS2,MEN1,ABL1,HIPK3,DUSP16,IPO5,SH2B3	0.0737705	1
GOBP_TYPE_I_INTERFERON_PRODUCTION	0.115173	G3BP1,STING1,BANF1,STAT1,POLR3F,IRF5,TRIM21,TRIM56	0.0761905	1
GOBP_REGULATION_OF_NEUROTRANSMITTER_TRANSPORT	0.115173	GIPC1,FBXL20,SLC4A8,BACE1,RIMS3,VPS18,LRRK2,KMO	0.0761905	1
GOCC_EXTERNAL_SIDE_OF_PLASMA_MEMBRANE	0.1154	ICOSLG,CD79A,CALR,IL27RA,INSR,FCER2,ITGAE,SLAMF1,CD40,CD74,CD5,IL6R,ABCB1,CD19,IL21R,IL4R,LDLR,TGFBR2,CD226,CCR7,CCR6,CD8A,ECE1,TNFRSF13C,TRBC2,TRBC1,IGHV1-69D	0.0593407	1
GOMF_HYDROLASE_ACTIVITY_ACTING_ON_ACID_ANHYDRIDES	0.115551	GNA12,SEPTIN1,RAB5B,SPG7,TUBB,NUDT14,MCM5,ACYP1,ARL5B,CHD3,G3BP1,MTIF2,DRG2,DDX42,MLH3,TUBA1B,ATP6V1G2,ATP5F1A,MCM8,VCP,RFC1,RHOH,GUF1,RAB43,DDX47,ATF7IP,ARHGDIB,RECQL,ABCD1,NUDT15,EEF2,DHX57,LRRK2,ATP8A1,MTG1,MCM3,ATAD2B,RRAS2,DDX49,CHD4,RRAGA,TMEM250	0.0562249	1
GOBP_MONOSACCHARIDE_METABOLIC_PROCESS	0.116148	BRAT1,ENO2,INSR,IGFBP4,MDH2,PGD,KHK,PHKG2,FAM3A,MAN2C1,GALT,MAN2A2,PDK2,FOXO1,FOXK1,TP53	0.0645161	1
GOBP_PROTEIN_CONTAINING_COMPLEX_DISASSEMBLY	0.116148	SMARCB1,MCOLN1,WDR1,INSR,DDIT4,SMARCC2,VCP,CLASP2,UVRAG,ZFAND1,CARMIL2,CFL1,PYM1,TECPR1,CAPZA1,EIF5AL1	0.0645161	1
GOBP_GOLGI_VESICLE_TRANSPORT	0.116987	RACK1,VAMP2,SEC23A,VPS51,KLHL12,STX6,ARFGAP2,VCP,STX18,SNX8,GGA2,COG2,ACSL3,SEC31A,UVRAG,LRRK2,SEC24C,INSIG1,PICK1	0.0625	1
GOBP_REGULATION_OF_PROTEIN_MATURATION	0.117182	LPCAT3,MYH9,RPS6KA2,ADAM8,LRRK2,PLAUR	0.0833333	1
GOMF_DAMAGED_DNA_BINDING	0.117182	RPA1,MPG,NEIL1,TDG,PARP2,POLI	0.0833333	1
GOBP_EMBRYONIC_DIGIT_MORPHOGENESIS	0.117628	GNA12,CTNNB1,HDAC1,MKS1,ECE1	0.0892857	1
GOBP_REGULATION_OF_PHOSPHATIDYLINOSITOL_3_KINASE_ACTIVITY	0.117628	TGFB1,CD19,PIK3IP1,SOCS5,CCR7	0.0892857	1
GOBP_RNA_POLYMERASE_II_PREINITIATION_COMPLEX_ASSEMBLY	0.117628	MED16,MED24,MED23,ATF7IP,TP53	0.0892857	1
GOBP_POSITIVE_REGULATION_OF_MIRNA_METABOLIC_PROCESS	0.117628	TGFB1,SREBF2,NFKB1,ETS1,TP53	0.0892857	1
GOMF_NAD_BINDING	0.117628	NDUFS2,QDPR,PARP9,HIBADH,ALDH1B1	0.0892857	1
GOBP_DIACYLGLYCEROL_METABOLIC_PROCESS	0.117818	LIPE,GPAM,DGKD	0.115385	1
GOBP_ORGANISM_EMERGENCE_FROM_PROTECTIVE_STRUCTURE	0.117818	SMARCB1,CMTM3,SMIM14	0.115385	1
GOCC_PORE_COMPLEX	0.117818	SPG7,SLC25A5,VDAC1	0.115385	1
GOCC_CORE_MEDIATOR_COMPLEX	0.117818	MED16,MED24,MED23	0.115385	1
GOMF_PHOSPHATIDYLINOSITOL_BISPHOSPHATE_PHOSPHATASE_ACTIVITY	0.117818	PIKFYVE,MTMR14,INPP4B	0.115385	1
GOMF_ACYL_COA_BINDING	0.117818	PITPNA,PANK3,ACAD9	0.115385	1
GOBP_RESPONSE_TO_OXIDATIVE_STRESS	0.117923	CTNNB1,THG1L,NDUFS2,ARNT,MACROH2A1,MAPK9,RACK1,BANF1,STAT1,ABL1,ABCD1,NEIL1,NUDT15,UCP2,FANCD2,CCS,DHCR24,SIGMAR1,LRRK2,PML,PDK2,ZFAND1,FOXO1,ZNF580,TP53,PPIA	0.0594966	1
GOBP_REGULATION_OF_DNA_REPAIR	0.11812	SMARCB1,FOXM1,PARP9,KAT5,SMARCC2,RAD51,BCL7A,ACTB,SF3B3,PML,RMI2,USP22,CYREN,ATXN7L3	0.0660377	1
GOBP_REGULATION_OF_ENDOCYTOSIS	0.11812	RAB5B,INSR,ARRB1,NEDD4L,ABL1,SDCBP,SGIP1,BMP2K,LRRK2,PACSIN1,ANKRD13A,CD2AP,PICK1,DGKD	0.0660377	1
GOBP_GRANULOCYTE_MIGRATION	0.118185	WDR1,SLAMF1,CD74,ADAM8,PIKFYVE,PDE4B,RHOH,RIPOR2,CCR7,CAMK1D,PPIA	0.0696203	1
GOBP_REGULATION_OF_RESPONSE_TO_BIOTIC_STIMULUS	0.118353	STAT5B,PARP9,STING1,BANF1,ADAM8,STAT1,CD55,POLR3F,CASP6,LRP8,TRIM5,TRIM21,FAM3A,CD226,PARP14,STAT2,OASL,TRIM56,TXK,PCBP2,TRIM5,IFI16	0.0609418	1
GOCC_PERINUCLEAR_REGION_OF_CYTOPLASM	0.118397	CALR,CTNNB1,ATXN10,MGAT1,RACK1,VAMP2,SEC23A,ANGEL1,XRCC3,STING1,KAT5,PIKFYVE,STAT1,STX6,ABL1,ARHGAP1,RAD51,SNX5,VCP,RPS6,PDE4B,MTMR14,MSN,ABCD1,ACSL3,MTMR9,SEC31A,FAM168B,INF2,BANK1,TRPC4AP,CUL7,PACSIN1,MCM3,ANKRD13A,EZR,ECE1,CD2AP,PICK1,CDK7,RASGRP3	0.0562414	1
GOBP_CYTOKINE_MEDIATED_SIGNALING_PATHWAY	0.118609	IL27RA,STAT5B,PARP9,IFNGR2,IFNAR1,GPS2,STING1,CD74,STAT1,IL6R,ECM1,LRP8,IRF5,IL21R,IL4R,PARP14,SOCS5,CCR7,STAT2,CLCF1,CCR6,OASL,SH2B3,TRIM56,TXK,TP53,TNFRSF13C,RRAGA,IL1RL2	0.0585859	1
GOBP_TRANSLATIONAL_INITIATION	0.118767	EIF4EBP2,MTIF2,BZW2,EIF3H,RPS3A,EIF3L,BANK1,EIF4B,RPS17	0.0731707	1
GOBP_B_CELL_RECEPTOR_SIGNALING_PATHWAY	0.118767	CD79A,GPS2,ABL1,CD19,CMTM3,BANK1,TRBC2,TRBC1,IGHV1-69D	0.0731707	1
GOBP_NEGATIVE_REGULATION_OF_GROWTH	0.119099	ACVR1B,BCL11A,TGFB1,NDUFS3,CRLF3,RACK1,ING5,SEMA4B,PLXNA3,TGFBR2,IP6K2,CCAR2,PML,BST2,TP53,PRDM11	0.064257	1
GOMF_PHOSPHOLIPID_BINDING	0.119194	DENND1C,GLTP,PITPNA,VDAC1,VAMP2,PXDC1,NISCH,NME4,SNX5,SDCBP,SGIP1,PITPNM2,SNX8,FCHSD2,GGA2,PXK,EPN1,DENND1A,RAPGEF6,SCARB1,OSBPL2,PACSIN1,CARMIL2,NRGN,SH3PXD2A,TECPR1,PICK1,ZFYVE19	0.0588235	1
GOMF_AMYLOID_BETA_BINDING	0.119578	INSR,CD74,CST3,LRP8,BACE1,LDLR,SCARB1	0.0786517	1
GOMF_GTPASE_BINDING	0.119652	TNPO1,GDI2,TBC1D7,EPRS1,ARHGAP1,RHOH,ARHGDIB,IPO5,GGA2,RIMS3,LRRK2,RAPGEF6,INF2,RAB11FIP2,GIT2,ALS2CL,CDC42SE1,RAPGEF4,RASGRP3	0.0622951	1
GOBP_POSITIVE_REGULATION_OF_CHROMOSOME_ORGANIZATION	0.119829	CTNNB1,MACROH2A1,PKIB,PARN,KAT5,ATF7IP,PPHLN1,PML	0.0754717	1
GOBP_TRNA_5_LEADER_REMOVAL	0.119843	PRORP,POP1	0.153846	1
GOBP_POSITIVE_REGULATION_OF_INFLAMMATORY_RESPONSE_TO_ANTIGENIC_STIMULUS	0.119843	LTA,CCR7	0.153846	1
GOBP_POSITIVE_REGULATION_OF_ACTIN_FILAMENT_DEPOLYMERIZATION	0.119843	WDR1,CARMIL2	0.153846	1
GOBP_POSITIVE_REGULATION_OF_OSTEOBLAST_PROLIFERATION	0.119843	ABL1,HPSE	0.153846	1
GOBP_ADHERENS_JUNCTION_ASSEMBLY	0.119843	CTNNB1,ACTB	0.153846	1
GOBP_RESPONSE_TO_LAMINAR_FLUID_SHEAR_STRESS	0.119843	SREBF2,ASS1	0.153846	1
GOBP_MITOCHONDRIAL_PROTEIN_PROCESSING	0.119843	SPG7,LRRK2	0.153846	1
GOBP_GAMMA_DELTA_T_CELL_DIFFERENTIATION	0.119843	TCF7,STAT5B	0.153846	1
GOBP_REGULATION_OF_CELLULAR_CARBOHYDRATE_CATABOLIC_PROCESS	0.119843	PHKG2,TP53	0.153846	1
GOBP_REGULATION_OF_RNA_EXPORT_FROM_NUCLEUS	0.119843	NRDE2,NSUN2	0.153846	1
GOBP_REGULATION_OF_THYMOCYTE_APOPTOTIC_PROCESS	0.119843	ADAM8,TP53	0.153846	1
GOBP_HISTONE_H3_DEACETYLATION	0.119843	HDAC4,HDAC1	0.153846	1
GOBP_CELLULAR_RESPONSE_TO_MANGANESE_ION	0.119843	BACE1,LRRK2	0.153846	1
GOBP_ECTODERMAL_PLACODE_DEVELOPMENT	0.119843	CTNNB1,HDAC1	0.153846	1
GOBP_NEGATIVE_REGULATION_OF_MITOCHONDRIAL_OUTER_MEMBRANE_PERMEABILIZATION_INVOLVED_IN_APOPTOTIC_SIGNALING_PATHWAY	0.119843	SLC25A5,ACAA2	0.153846	1
GOBP_POSITIVE_REGULATION_OF_CELLULAR_RESPIRATION	0.119843	IFNAR1,VCP	0.153846	1
GOBP_NEGATIVE_REGULATION_OF_EXTRACELLULAR_MATRIX_ORGANIZATION	0.119843	TGFB1,CST3	0.153846	1
GOBP_POSITIVE_REGULATION_OF_AUTOPHAGY_OF_MITOCHONDRION	0.119843	SLC25A5,VDAC1	0.153846	1
GOBP_POSITIVE_REGULATION_OF_CYTOPLASMIC_TRANSPORT	0.119843	MSN,EZR	0.153846	1
GOCC_CYTOLYTIC_GRANULE	0.119843	CALR,SERPINB1	0.153846	1
GOCC_WNT_SIGNALOSOME	0.119843	CTNNB1,LRRK2	0.153846	1
GOMF_POLY_A_SPECIFIC_RIBONUCLEASE_ACTIVITY	0.119843	CNOT2,PARN	0.153846	1
GOMF_INSULIN_LIKE_GROWTH_FACTOR_I_BINDING	0.119843	INSR,IGFBP4	0.153846	1
GOMF_NUCLEAR_GLUCOCORTICOID_RECEPTOR_BINDING	0.119843	STAT5B,NCOR2	0.153846	1
GOMF_NITRIC_OXIDE_SYNTHASE_BINDING	0.119843	CD74,ACTB	0.153846	1
GOBP_RHO_PROTEIN_SIGNAL_TRANSDUCTION	0.120897	GNA12,ARRB1,ARHGEF3,ABL1,ARHGAP1,ARHGDIB,RIPOR2,ARHGEF11,CDC42SE1,CFL1	0.070922	1
GOBP_NEGATIVE_REGULATION_OF_PEPTIDE_SECRETION	0.12126	CD74,KLF7,UCP2,FOXO1	0.097561	1
GOBP_TRIGLYCERIDE_BIOSYNTHETIC_PROCESS	0.12126	KAT5,GPAM,LDLR,SCARB1	0.097561	1
GOBP_GOLGI_TO_PLASMA_MEMBRANE_PROTEIN_TRANSPORT	0.12126	RACK1,VAMP2,GGA2,ACSL3	0.097561	1
GOBP_REGULATION_OF_ACTIN_NUCLEATION	0.12126	WASHC3,FCHSD2,CARMIL2,PICK1	0.097561	1
GOBP_REGULATION_OF_T_CELL_APOPTOTIC_PROCESS	0.12126	GPAM,ADAM8,PRKD2,TP53	0.097561	1
GOMF_SH2_DOMAIN_BINDING	0.12126	SLAMF1,RACK1,ABL1,PAG1	0.097561	1
GOBP_VESICLE_MEDIATED_TRANSPORT_IN_SYNAPSE	0.121363	CTNNB1,GIPC1,FBXL20,VAMP2,SLC4A8,ACTB,AP3M2,BACE1,RIMS3,VPS18,LRRK2,PACSIN1,GIT2,RAPGEF4	0.0657277	1
GOBP_CELLULAR_GLUCOSE_HOMEOSTASIS	0.12198	SMARCB1,SLC12A7,RACK1,OXCT1,KAT5,MEN1,KLF7,UCP2,RAB11FIP2,FOXO1,FOXK1	0.0691824	1
GOCC_CHROMOSOME	0.122099	RPA1,BCL11A,SMARCB1,MCM3AP,UHRF1,RARG,FOXM1,IRF9,CHAF1A,ETV3,MCM5,CTCF,RFX5,CTNNB1,FANCE,ARNT,MACROH2A1,CHD3,ARRB1,PES1,STAT5B,MLH3,XRCC3,MTBP,SREBF2,ETS2,PARP9,BANF1,POLD4,KAT5,MEN1,SMARCC2,CBX2,CBX8,KLF7,STAT1,ING5,ACTR3,RAD51,MCM8,NFKB1,VCP,HDAC1,KLF3,RFC1,BCL7A,ARPC3,NCOR2,ACTB,CUX1,IRF5,RECQL,NSMCE1,ETS1,TCF12,NEIL1,USP3,TIPIN,TOPBP1,CLASP2,CCAR2,FANCD2,UVRAG,PARP2,PPHLN1,MBD5,PML,INTS7,JMJD…	0.0520999	1
GOBP_POSITIVE_REGULATION_OF_MONONUCLEAR_CELL_MIGRATION	0.122981	CALR,SLAMF1,ADAM8,ABL1,CCR7,CCR6	0.0821918	1
GOBP_REGULATION_OF_ATP_METABOLIC_PROCESS	0.122981	INSR,ARNT,DDIT4,HDAC4,VCP,BEND3	0.0821918	1
GOBP_RESPONSE_TO_GAMMA_RADIATION	0.124318	MEN1,RAD51,FANCD2,PML,TP53	0.0877193	1
GOBP_REGULATION_OF_EXTRACELLULAR_MATRIX_ORGANIZATION	0.124318	TGFB1,ABL1,CST3,CLASP2,CARMIL2	0.0877193	1
GOBP_REGULATION_OF_GLUCOSE_METABOLIC_PROCESS	0.124584	INSR,IGFBP4,PHKG2,FAM3A,PDK2,FOXO1,FOXK1,TP53	0.0747664	1
GOBP_REGULATION_OF_TOR_SIGNALING	0.124584	GNA12,DDIT4,NPRL3,TBC1D7,HDAC3,LARS1,WDR59,RRAGA	0.0747664	1
GOBP_PROTEOGLYCAN_METABOLIC_PROCESS	0.124803	NAGLU,CTNNB1,XYLT2,GLCE,IDUA,HPSE,NDST1	0.0777778	1
GOBP_POSITIVE_REGULATION_OF_DEFENSE_RESPONSE	0.12509	IL16,STAT5B,PARP9,STING1,LTA,ADAM8,POLR3F,CASP6,TRIM5,ETS1,LDLR,CD226,GPSM3,LRRK2,CCR7,TRIM56,TXK,TRIM5,IFI16	0.0618893	1
GOBP_PEPTIDYL_TYROSINE_MODIFICATION	0.125708	TGFB1,MATK,INSR,CD40,RACK1,CBLB,PARP9,CD74,ABL1,HIPK3,IL6R,LRP8,TPST1,PARP14,IBTK,SOCS5,BANK1,CLCF1,SH2B3,TXK,ABI1,TP53,DUSP22	0.0600522	1
GOCC_SPECIFIC_GRANULE	0.125843	TIMP2,ATP6V1D,NIT2,ADAM8,NFKB1,CMTM6,HPSE,ATP8A1,PLAUR,MLEC,HVCN1	0.06875	1
GOBP_BLOOD_VESSEL_ENDOTHELIAL_CELL_MIGRATION	0.125951	TGFB1,CD40,MYH9,HDAC7,ATP5F1B,ATP5F1A,ABL1,ETS1,TBXA2R,SCARB1,PRKD2,PRCP	0.0674157	1
GOBP_POSITIVE_REGULATION_OF_CELLULAR_COMPONENT_ORGANIZATION	0.125961	TGFB1,WDR1,INSR,CTNNB1,MACROH2A1,SLC25A5,SDC4,G3BP1,ARRB1,PKIB,CNOT2,MAPK9,RACK1,VDAC1,EVL,WARS1,PARN,NEDD4L,KAT5,ACTR3,ABL1,GPSM2,SDCBP,VCP,SGIP1,LRP8,STX18,ANAPC5,CUX1,ATF7IP,FCHSD2,IL4R,MSN,PLXNA3,CLASP2,UVRAG,RIPOR2,PPHLN1,LRRK2,PML,ATP8A1,CCR7,CDC16,CUL7,RREB1,CAMK1D,PACSIN1,DZIP1,PLAUR,AMIGO2,CARMIL2,CAMK2B,TP53,PICK1,DGKD,PLXNC1,EIF5AL1	0.0541825	1
GOBP_VESICLE_MEDIATED_TRANSPORT	0.127538	SEPTIN1,RAB5B,DENND1C,CALR,INSR,CTNNB1,TMEM175,SLAMF1,SDC4,ARL5B,ARRB1,GIPC1,WASHC3,RACK1,FBXL20,VAMP2,SEC23A,GDI2,LRP12,MYH9,LMBR1L,SLC4A8,NEDD4L,CD5,VPS51,PIKFYVE,KLHL12,STX6,ABL1,ARHGAP1,ARFGAP2,SNX5,SDCBP,VCP,SGIP1,LRP8,STX18,RHOH,SNX8,ACTB,RAB43,FCHSD2,IL4R,GGA2,MSN,AP3M2,COG2,BACE1,LDLR,CMTM6,TGFBR2,ACSL3,RIMS3,CLASP2,VPS18,BMP2K,MTMR9,EPN1,SEC31A,UVRAG,DENND1A,LRRK2,SCARB1,CAMK1D,SEC24C,RA…	0.0524691	1
GOMF_SINGLE_STRANDED_DNA_BINDING	0.12757	RPA1,MCM5,RAD51,MCM8,RECQL,MCM3,STN1,PCBP2,TP53	0.072	1
GOBP_NEGATIVE_REGULATION_OF_CELL_ADHESION	0.127864	TGFB1,TNFAIP8L2,SDC4,CBLB,CD74,MEN1,ATP5F1B,ABL1,PAG1,IL4R,PLXNA3,CLASP2,RIPOR2,SOCS5,SH2B3,DUSP22,SPINT2,PLXNC1,ASS1	0.0616883	1
GOBP_BIOLOGICAL_PROCESS_INVOLVED_IN_SYMBIOTIC_INTERACTION	0.127864	TRIM25,SMARCB1,INSR,SLAMF1,TRIM11,CD74,PIKFYVE,CD55,HDAC1,TRIM5,TRIM21,LDLR,VPS18,UVRAG,SCARB1,CFL1,TRIM5,PPIA,DYNLT1	0.0616883	1
GOBP_SPINDLE_ORGANIZATION	0.128003	TUBB,CHD3,CEP72,MYH9,HDAC3,RAE1,GPSM2,VCP,TACC2,CLASP2,UVRAG,PTPA,HAUS1,EZR	0.0651163	1
GOBP_REGULATION_OF_MYELOID_CELL_DIFFERENTIATION	0.128003	ACVR1B,RARG,TGFB1,CTNNB1,ARNT,STAT5B,ZFP36L1,CD74,STAT1,ETS1,RCOR1,TCTA,KLF13,WDR61	0.0651163	1
GOBP_GANGLIOSIDE_METABOLIC_PROCESS	0.128215	GM2A,B4GALNT1,HEXA	0.111111	1
GOBP_POSITIVE_REGULATION_OF_LIPID_STORAGE	0.128215	SREBF2,NFKB1,SCARB1	0.111111	1
GOBP_ESTABLISHMENT_OR_MAINTENANCE_OF_MONOPOLAR_CELL_POLARITY	0.128215	MSN,CARMIL2,EZR	0.111111	1
GOMF_CALMODULIN_DEPENDENT_PROTEIN_KINASE_ACTIVITY	0.128215	PHKG2,CAMK1D,CAMK2B	0.111111	1
GOMF_NUCLEAR_LOCALIZATION_SEQUENCE_BINDING	0.128215	TNPO1,KPNA2,IPO5	0.111111	1
GOMF_PYROPHOSPHATE_HYDROLYSIS_DRIVEN_PROTON_TRANSMEMBRANE_TRANSPORTER_ACTIVITY	0.128215	ATP6V1D,ATP6V1G2,ATP5F1B	0.111111	1
GOMF_PATTERN_RECOGNITION_RECEPTOR_ACTIVITY	0.128215	TRIM5,SCARB1,TRIM5	0.111111	1
GOBP_DNA_DAMAGE_RESPONSE_SIGNAL_TRANSDUCTION_BY_P53_CLASS_MEDIATOR	0.128917	FOXM1,CD74,KAT5,PML,SPRED2,TP53	0.0810811	1
GOBP_REGULATION_OF_ATP_DEPENDENT_ACTIVITY	0.128917	OXA1L,UHRF1,ATP1B3,PXK,TP53,MYL4	0.0810811	1
GOBP_DNA_BIOSYNTHETIC_PROCESS	0.129031	RPA1,CTNNB1,PKIB,PARN,POLD4,MEN1,ING5,VCP,RFC1,POLI,PRKD2,STN1,TP53	0.0659898	1
GOBP_REGULATION_OF_CELLULAR_EXTRAVASATION	0.129398	IL27RA,ADAM8,RIPOR2,GCNT1	0.0952381	1
GOBP_INTESTINAL_ABSORPTION	0.129398	LPCAT3,LDLR,SCARB1,EZR	0.0952381	1
GOBP_REGULATION_OF_ACTIN_CYTOSKELETON_REORGANIZATION	0.129398	ABL1,ARHGDIB,CARMIL2,CD2AP	0.0952381	1
GOMF_QUATERNARY_AMMONIUM_GROUP_BINDING	0.129398	PITPNA,VDAC1,PITPNM2,ILVBL	0.0952381	1
GOBP_PYRUVATE_METABOLIC_PROCESS	0.129436	ENO2,INSR,ARNT,DDIT4,VDAC1,HDAC4,PDK2,FOXK1	0.0740741	1
GOCC_RUFFLE	0.129666	MYH9,ABL1,SNX5,MTMR14,CLASP2,MTMR9,ARHGAP45,PACSIN1,CARMIL2,EZR,CFL1,CD2AP	0.0670391	1
GOCC_SPECIFIC_GRANULE_MEMBRANE	0.130143	ATP6V1D,ADAM8,CMTM6,ATP8A1,PLAUR,MLEC,HVCN1	0.0769231	1
GOBP_PROTEIN_K63_LINKED_UBIQUITINATION	0.13118	GPS2,TRIM5,TRIM21,TRIM56,TRIM5	0.0862069	1
GOBP_NEGATIVE_REGULATION_OF_CATALYTIC_ACTIVITY	0.131697	OXA1L,MACROH2A1,TIMP2,ARRB1,PKIB,RACK1,WARS1,LATS2,TAB1,CBLB,PARP9,GPS2,MEN1,ABL1,HIPK3,CST3,ECM1,NFKB1,RHOH,DUSP16,IPO5,NEIL1,CCAR2,PIK3IP1,DHCR24,OAZ1,IBTK,LRRK2,SOCS5,ENSA,PTPA,SH2B3,SERPINB1,SPRED2,PLAUR,BST2,CDC42SE1,TP53,CNR2,RPS15,DUSP22,PPIA,IFI16,SPINT2	0.0552764	1
GOBP_MONOCARBOXYLIC_ACID_CATABOLIC_PROCESS	0.132099	ACOT8,HSD17B4,IVD,PGD,ACOX3,ABCD1,ACAT1,ILVBL,ACAA2	0.0714286	1
GOBP_RESPONSE_TO_CARBOHYDRATE	0.133192	SMARCB1,SLC12A7,RACK1,VAMP2,ZFP36L1,OXCT1,RPS6KA2,KAT5,MEN1,GPAM,KLF7,KHK,TGFBR2,UCP2,RAB11FIP2	0.0638298	1
GOCC_ENDOSOME_MEMBRANE	0.133834	RAB5B,ACAP1,MCOLN1,INSR,TMEM175,WASHC3,SLC29A3,RPS27A,RNF144A,ATP6V1D,TAB1,ABCC5,HLA-DOA,PIKFYVE,TMEM9,ARHGAP1,SNX5,TMEM59,SNX8,GGA2,BACE1,LDLR,CMTM6,VPS18,PML,HLA-DMB,HLA-DMA,RAB11FIP2,ECE1,HLA-DQB1,HLA-DMB	0.0573013	1
GOBP_APOPTOTIC_SIGNALING_PATHWAY	0.134467	ACVR1B,TGFB1,NDUFS3,CTNNB1,SLC25A5,SLFN12,PLSCR3,DDIT4,MAPK9,RACK1,BAG6,CD74,CD5,ING5,ABL1,DAPL1,RBCK1,IL6R,CASP6,HDAC1,FASTK,UBE4B,DDX47,CCAR2,PARP2,LRRK2,ACAA2,PML,PDK2,PLAUR,TP53,IFI27L2,PPIA,IFI16	0.0566667	1
GOBP_ATP_METABOLIC_PROCESS	0.134845	TGFB1,ENO2,NDUFS3,INSR,NDUFS2,ARNT,DDIT4,ATP5F1B,ATP5F1A,NDUFS1,HDAC4,VCP,BEND3,FOXK1	0.0645161	1
GOBP_REGULATION_OF_MIRNA_METABOLIC_PROCESS	0.134989	ZNF512B,TGFB1,SREBF2,NFKB1,ETS1,TP53	0.08	1
GOBP_EMBRYO_DEVELOPMENT_ENDING_IN_BIRTH_OR_EGG_HATCHING	0.135025	GNA12,CCM2,ACVR1B,RPL13,SMARCB1,RARG,SMG9,TGFB1,CTNNB1,CLUAP1,ARNT,SDC4,FKBP8,CNOT2,MGAT1,UNK,ZFP36L1,NSUN2,LATS2,TAB1,MYH9,TCOF1,KAT5,KLHL12,ABL1,CMTM3,TGFBR2,MKS1,EPN1,SMIM14,SEC24C,USP22,SH3PXD2A,NDST1,ECE1,ABI1,TP53,SPINT2	0.0559647	1
GOBP_MYD88_INDEPENDENT_TOLL_LIKE_RECEPTOR_SIGNALING_PATHWAY	0.13569	CD40,RAB11FIP2	0.142857	1
GOBP_NEGATIVE_REGULATION_OF_TYPE_2_IMMUNE_RESPONSE	0.13569	IL27RA,SOCS5	0.142857	1
GOBP_AMP_BIOSYNTHETIC_PROCESS	0.13569	ADSS2,GART	0.142857	1
GOBP_GMP_BIOSYNTHETIC_PROCESS	0.13569	GART,IMPDH2	0.142857	1
GOBP_L_SERINE_METABOLIC_PROCESS	0.13569	SHMT1,SHMT2	0.142857	1
GOBP_NEGATIVE_REGULATION_OF_EPIDERMAL_GROWTH_FACTOR_ACTIVATED_RECEPTOR_ACTIVITY	0.13569	CBLB,SOCS5	0.142857	1
GOBP_MIRNA_CATABOLIC_PROCESS	0.13569	SND1,PARN	0.142857	1
GOBP_RESPONSE_TO_STIMULUS_INVOLVED_IN_REGULATION_OF_MUSCLE_ADAPTATION	0.13569	FBXO32,HDAC4	0.142857	1
GOBP_TRNA_CATABOLIC_PROCESS	0.13569	NSUN2,POP1	0.142857	1
GOBP_NEGATIVE_REGULATION_OF_MAST_CELL_ACTIVATION	0.13569	MILR1,CNR2	0.142857	1
GOBP_PHOSPHATIDYLCHOLINE_ACYL_CHAIN_REMODELING	0.13569	LPCAT3,MBOAT7	0.142857	1
GOBP_NEGATIVE_REGULATION_OF_GLYCOLYTIC_PROCESS	0.13569	DDIT4,HDAC4	0.142857	1
GOBP_AMINO_SUGAR_CATABOLIC_PROCESS	0.13569	MGAT1,CTBS	0.142857	1
GOBP_ENDOSOMAL_LUMEN_ACIDIFICATION	0.13569	ATP6V1D,TMEM9	0.142857	1
GOBP_REGULATION_OF_ER_TO_GOLGI_VESICLE_MEDIATED_TRANSPORT	0.13569	STX18,LRRK2	0.142857	1
GOBP_RESPONSE_TO_EPINEPHRINE	0.13569	ABL1,PDE4B	0.142857	1
GOBP_NEPHRON_TUBULE_EPITHELIAL_CELL_DIFFERENTIATION	0.13569	CTNNB1,STAT1	0.142857	1
GOBP_REGULATION_OF_HISTONE_H4_ACETYLATION	0.13569	SMARCB1,ARRB1	0.142857	1
GOBP_PHAGOSOME_LYSOSOME_FUSION	0.13569	TMEM175,PIKFYVE	0.142857	1
GOBP_RESPONSE_TO_INTERLEUKIN_7	0.13569	GIPC1,ATP5F1B	0.142857	1
GOBP_REGULATION_OF_HIGH_VOLTAGE_GATED_CALCIUM_CHANNEL_ACTIVITY	0.13569	PDE4B,NIPSNAP2	0.142857	1
GOBP_MITOTIC_DNA_REPLICATION	0.13569	RAD51,MCM3	0.142857	1
GOCC_RIBONUCLEASE_P_COMPLEX	0.13569	PRORP,POP1	0.142857	1
GOMF_ABC_TYPE_XENOBIOTIC_TRANSPORTER_ACTIVITY	0.13569	ABCC5,ABCB1	0.142857	1
GOMF_EFFLUX_TRANSMEMBRANE_TRANSPORTER_ACTIVITY	0.13569	ABCC5,ABCB1	0.142857	1
GOMF_DIACYLGLYCEROL_BINDING	0.13569	DGKD,RASGRP3	0.142857	1
GOMF_MISMATCHED_DNA_BINDING	0.13569	MLH3,TDG	0.142857	1
GOMF_SEQUENCE_SPECIFIC_SINGLE_STRANDED_DNA_BINDING	0.13569	RPA1,STN1	0.142857	1
GOMF_PHOSPHATIDYLINOSITOL_3_5_BISPHOSPHATE_PHOSPHATASE_ACTIVITY	0.13569	PIKFYVE,MTMR14	0.142857	1
GOMF_GLYCEROPHOSPHOLIPID_FLIPPASE_ACTIVITY	0.13569	ABCB1,ATP8A1	0.142857	1
GOCC_MEMBRANE_PROTEIN_COMPLEX	0.136978	GNA12,ACVR1B,SPG7,CD79A,CALR,PHB2,IL27RA,NDUFS3,INSR,ITGAE,CTNNB1,NDUFS2,SLC25A5,CD40,PIGT,VDAC1,VAMP2,SEC23A,ATP6V1D,SREBF2,HLA-DOA,STING1,ATP6V1G2,CD74,ATP5F1B,ATP5F1A,ADAM8,NDUFS1,KLHL12,STX6,APBB1IP,SNX5,IL6R,SDCBP,VCP,SGIP1,PDE4B,ABCB8,STX18,AP3M2,ATP1B3,TGFBR2,VPS18,EPN1,SEC31A,UVRAG,TTYH3,SOCS5,HLA-DMB,HLA-DMA,SEC24C,PTPA,CACNA2D4,INSIG1,KCNA3,MLEC,CD8A,KCNN4,HLA-DQB1,TRBV10-1,TRBV10-3,TRB…	0.0529501	1
GOBP_NEGATIVE_REGULATION_OF_MAPK_CASCADE	0.137275	FOXM1,GPS2,HDAC3,MEN1,ABL1,HIPK3,DUSP16,SH2B3,FOXO1,SPRED2,EZR,PPIA	0.0662983	1
GOBP_NADP_METABOLIC_PROCESS	0.137755	TALDO1,PGD,FMO1,TP53	0.0930233	1
GOBP_NUCLEOSIDE_MONOPHOSPHATE_BIOSYNTHETIC_PROCESS	0.137755	ADSS2,SHMT1,GART,IMPDH2	0.0930233	1
GOBP_RESPONSE_TO_ELECTRICAL_STIMULUS	0.137755	CALR,ADSS2,BTG2,AKAP12	0.0930233	1
GOBP_RESPONSE_TO_DEXAMETHASONE	0.137755	DDIT4,FBXO32,ATP5F1A,ASS1	0.0930233	1
GOBP_REGULATION_OF_TRIGLYCERIDE_METABOLIC_PROCESS	0.137755	KAT5,LDLR,MBOAT7,SCARB1	0.0930233	1
GOBP_RNA_PHOSPHODIESTER_BOND_HYDROLYSIS_EXONUCLEOLYTIC	0.137755	CNOT2,ANGEL1,PARN,XRN2	0.0930233	1
GOMF_RNA_POLYMERASE_CORE_ENZYME_BINDING	0.137755	ELP2,RPRD1B,CCAR2,RPRD1A	0.0930233	1
GOBP_EMBRYO_IMPLANTATION	0.138208	ACVR1B,CALR,ARHGDIB,TGFBR2,SYDE1	0.0847458	1
GOBP_NADH_DEHYDROGENASE_COMPLEX_ASSEMBLY	0.138208	OXA1L,NDUFS3,NDUFS2,NDUFS1,ACAD9	0.0847458	1
GOCC_CONDENSED_CHROMOSOME	0.138556	SMARCB1,CTCF,MACROH2A1,MLH3,MTBP,BANF1,KAT5,SMARCC2,RAD51,ACTB,NSMCE1,TOPBP1,CLASP2,FANCD2,SUV39H1,HJURP,NUP107	0.0620438	1
GOBP_MATURATION_OF_LSU_RRNA	0.138923	PES1,NOL9,RPL35	0.107143	1
GOBP_POSITIVE_REGULATION_OF_RECEPTOR_INTERNALIZATION	0.138923	INSR,ARRB1,PICK1	0.107143	1
GOBP_REGULATION_OF_LIPOPOLYSACCHARIDE_MEDIATED_SIGNALING_PATHWAY	0.138923	CD55,TRIM5,TRIM5	0.107143	1
GOBP_NEGATIVE_REGULATION_OF_INTERLEUKIN_2_PRODUCTION	0.138923	HDAC7,KAT5,EZR	0.107143	1
GOBP_REGULATION_OF_ESTABLISHMENT_OR_MAINTENANCE_OF_CELL_POLARITY	0.138923	RACK1,ABL1,RIPOR2	0.107143	1
GOBP_RIG_I_SIGNALING_PATHWAY	0.138923	TRIM25,PHB2,OASL	0.107143	1
GOBP_TYPE_B_PANCREATIC_CELL_PROLIFERATION	0.138923	IGFBP4,MEN1,SERPINB1	0.107143	1
GOBP_POSITIVE_REGULATION_OF_ISOTYPE_SWITCHING	0.138923	TGFB1,CD40,CLCF1	0.107143	1
GOBP_GMP_METABOLIC_PROCESS	0.138923	GART,MAGI3,IMPDH2	0.107143	1
GOBP_GLUCOSE_6_PHOSPHATE_METABOLIC_PROCESS	0.138923	TALDO1,PGD,TP53	0.107143	1
GOBP_REGULATION_OF_ANDROGEN_RECEPTOR_SIGNALING_PATHWAY	0.138923	PIAS2,HDAC1,NCOR2	0.107143	1
GOBP_POSITIVE_REGULATION_OF_PROTEIN_MATURATION	0.138923	LPCAT3,MYH9,ADAM8	0.107143	1
GOBP_REGULATION_OF_CYTOPLASMIC_TRANSPORT	0.138923	MSN,LRRK2,EZR	0.107143	1
GOCC_MICROVILLUS_MEMBRANE	0.138923	CTNNB1,MSN,EZR	0.107143	1
GOMF_NUCLEOTIDE_TRANSMEMBRANE_TRANSPORTER_ACTIVITY	0.138923	SLC25A5,ABCC5,ABCD1	0.107143	1
GOMF_OXIDOREDUCTASE_ACTIVITY_ACTING_ON_THE_CH_NH_GROUP_OF_DONORS	0.138923	QDPR,DHFR2,PAOX	0.107143	1
GOMF_INTRAMOLECULAR_TRANSFERASE_ACTIVITY	0.138923	PUS10,TRUB1,PUSL1	0.107143	1
GOBP_DENDRITE_DEVELOPMENT	0.139889	BCL11A,NEDD4L,KLF7,ABL1,LRP8,CUX1,LRRK2,CUL7,DOCK10,CAMK1D,PACSIN1,SIPA1L1,CFL1,CAMK2B,ABI1	0.0632911	1
GOCC_OUTER_MEMBRANE	0.139889	PHB2,THG1L,VDAC1,RPS27A,AGPAT4,STING1,GPAM,NIPSNAP2,ACSL3,SIGMAR1,LRRK2,BRI3BP,BPHL,KMO,ASS1	0.0632911	1
GOBP_INNATE_IMMUNE_RESPONSE	0.140872	TRIM25,TUBB,PHB2,TNFAIP8L2,SLAMF1,CD40,G3BP1,TRIM11,VAMP2,STAT5B,PARP9,IFNGR2,IFNAR1,STING1,CD74,BANF1,KAT5,SHMT2,TTC4,ADAM8,STAT1,ACTR3,CD55,EPRS1,POLR3F,CASP6,LRP8,IRF5,RAB43,TRIM5,TRIM21,FAM3A,CD226,PARP14,PML,STAT2,OASL,TRIM56,BST2,TXK,PCBP2,TP53,TRIM5,MFHAS1,IL1RL2,IFI16,ASS1,TRBC2,TRBC1,IGHV1-69D	0.0542888	1
GOBP_REGULATION_OF_LEUKOCYTE_APOPTOTIC_PROCESS	0.141156	ST6GAL1,CD74,GPAM,ADAM8,CCR7,PRKD2,TP53	0.0752688	1
GOBP_REGULATION_OF_GLIAL_CELL_DIFFERENTIATION	0.141194	TGFB1,WDR1,CTNNB1,HDAC1,LDLR,CLCF1	0.0789474	1
GOMF_RIBONUCLEASE_ACTIVITY	0.141404	SND1,SLFN12,CNOT2,PRORP,ANGEL1,POP1,PARN,XRN2,HELZ2	0.0703125	1
GOBP_REGULATION_OF_DEFENSE_RESPONSE	0.142903	IL16,LPCAT3,PSMB4,TNFAIP8L2,VAMP2,STAT5B,PARP9,GPS2,STING1,LTA,BANF1,ADAM8,STAT1,POLR3F,CASP6,NFKB1,LRP8,TRIM5,TRIM21,FAM3A,ETS1,LDLR,FANCD2,CD226,PARP14,GPSM3,LRRK2,SOCS5,CCR7,STAT2,TRIM56,TXK,PCBP2,CNR2,TRIM5,MFHAS1,IL1RL2,IFI16	0.0556369	1
GOMF_ATP_HYDROLYSIS_ACTIVITY	0.144776	SPG7,MCM5,CHD3,G3BP1,DDX42,MLH3,ATP6V1G2,ATP5F1A,MCM8,VCP,RFC1,DDX47,ATF7IP,RECQL,ABCD1,DHX57,ATP8A1,MCM3,ATAD2B,DDX49,CHD4	0.0596591	1
GOBP_CELLULAR_RESPONSE_TO_OXYGEN_CONTAINING_COMPOUND	0.144922	BCL11A,SMARCB1,GRAMD1A,RARG,TGFB1,PHB2,INSR,CTNNB1,SLC12A7,PLSCR3,EIF4EBP2,DDIT4,MAPK9,RACK1,SHMT1,PRPF8,VAMP2,STAT5B,ZFP36L1,MTR,OXCT1,FBXO32,RPS6KA2,LARS1,KAT5,MEN1,ATP5F1A,KLF7,STAT1,CD55,EPRS1,ABL1,RAD51,SNX5,NFKB1,VCP,PDE4B,LRP8,KLF3,ACTB,IPO5,TRIM5,MSN,BACE1,LDLR,IP6K2,UCP2,CCS,TBXA2R,SIGMAR1,LRRK2,MBD5,SCARB1,PDK2,KMO,ZFAND1,RAB11FIP2,FOXO1,INSIG1,EZR,ZNF580,TP53,TRIM5,RRAGA,ASS1	0.0530179	1
GOCC_MITOTIC_SPINDLE	0.145121	TUBB,HDAC3,KAT5,TMEM9,RAE1,GPSM2,AGBL5,PTPN7,EML4,CLASP2,CDC16,HAUS1	0.0655738	1
GOBP_REGULATION_OF_RECEPTOR_INTERNALIZATION	0.145398	INSR,ARRB1,SDCBP,ANKRD13A,PICK1	0.0833333	1
GOBP_POSITIVE_REGULATION_OF_DNA_TEMPLATED_TRANSCRIPTION_ELONGATION	0.145398	CTNNB1,MED16,MED24,MED23,HMGN1	0.0833333	1
GOBP_POSITIVE_REGULATION_OF_OXIDOREDUCTASE_ACTIVITY	0.145398	FCER2,ABL1,CCS,SCARB1,PDP2	0.0833333	1
GOMF_OXIDOREDUCTASE_ACTIVITY_ACTING_ON_THE_CH_CH_GROUP_OF_DONORS	0.145398	IVD,ACAD9,ACOX3,SRD5A3,DHCR24	0.0833333	1
GOMF_ENZYME_ACTIVATOR_ACTIVITY	0.145727	GM2A,ACAP1,ARRB1,NPRL3,RACK1,SEC23A,PITRM1,GDI2,TBC1D7,DCP1A,TAB1,LARS1,CBX8,ARHGAP1,ARFGAP2,VCP,RFC1,ARHGDIB,SYDE1,SMAP2,ARHGAP45,LRRK2,PTPA,GIT2,ARHGEF11,SIPA1L1,ALS2CL,SH3PXD2A,ABI1,RASGRP3,PSME2,RPLP1	0.0565371	1
GOBP_NUCLEAR_EXPORT	0.146152	MCM3AP,TGFB1,CALR,NRDE2,NSUN2,RAE1,DUSP16,POLDIP3,NUP42,NUP107,RPS15	0.0666667	1
GOBP_REGULATION_OF_HISTONE_DEACETYLATION	0.146323	LRRK2,SUV39H1,PRKD2,TP53	0.0909091	1
GOBP_INNER_EAR_RECEPTOR_CELL_DEVELOPMENT	0.146323	NAGLU,SDC4,MKS1,WHRN	0.0909091	1
GOBP_SEMAPHORIN_PLEXIN_SIGNALING_PATHWAY	0.146323	SEMA4B,PLXNA3,ECE1,PLXNC1	0.0909091	1
GOMF_EXORIBONUCLEASE_ACTIVITY	0.146323	CNOT2,ANGEL1,PARN,XRN2	0.0909091	1
GOMF_THIOLESTER_HYDROLASE_ACTIVITY	0.146323	ACOT8,ABCD1,ACAA2,HAGHL	0.0909091	1
GOBP_METHYLATION	0.146371	WDR77,SMARCB1,CTCF,CTNNB1,MACROH2A1,MRM1,DALRD3,TRMT11,BTG2,MTR,NSUN2,MEN1,ATF7IP,METTL9,DPH5,BCDIN3D,BEND3,SUV39H1,METTL8,WDR61,DOT1L,PICK1,PRDM11	0.0588235	1
GOBP_NEGATIVE_REGULATION_OF_LEUKOCYTE_CELL_CELL_ADHESION	0.146586	TNFAIP8L2,SDC4,CBLB,CD74,PAG1,IL4R,RIPOR2,SOCS5,DUSP22,ASS1	0.0680272	1
GOBP_REGULATION_OF_IMMUNOGLOBULIN_PRODUCTION	0.147527	TGFB1,PHB2,IL27RA,CD40,IL4R,CLCF1	0.0779221	1
GOBP_NEGATIVE_REGULATION_OF_INNATE_IMMUNE_RESPONSE	0.147527	BANF1,TRIM21,FAM3A,PARP14,STAT2,IFI16	0.0779221	1
GOBP_PHOSPHATIDYLCHOLINE_METABOLIC_PROCESS	0.147527	LPCAT3,LDLR,ACSL3,MBOAT7,SCARB1,MBOAT1	0.0779221	1
GOCC_SITE_OF_DOUBLE_STRAND_BREAK	0.147527	ACTR3,RAD51,VCP,ARPC3,CYREN,TP53	0.0779221	1
GOMF_RECEPTOR_TYROSINE_KINASE_BINDING	0.147527	RACK1,CBLB,PITPNM2,SOCS5,SH2B3,TP53	0.0779221	1
GOBP_VESICLE_ORGANIZATION	0.147619	RAB5B,TMEM175,SLAMF1,SDC4,VAMP2,SEC23A,ATP6V1D,PIKFYVE,TMEM9,KLHL12,STX6,ARFGAP2,SDCBP,AP3M2,VPS18,SEC31A,UVRAG,SEC24C,ALS2CL,INSIG1,CD2AP	0.0594901	1
GOBP_NEGATIVE_REGULATION_OF_CELL_ACTIVATION	0.149128	TNFAIP8L2,SDC4,CBLB,CD74,PAG1,IL4R,LDLR,RIPOR2,SOCS5,BANK1,MILR1,SH2B3,CNR2,DUSP22	0.0633484	1
GOBP_SYNAPTIC_VESICLE_EXOCYTOSIS	0.149791	GIPC1,FBXL20,VAMP2,SLC4A8,BACE1,RIMS3,VPS18,LRRK2	0.0714286	1
GOBP_DEOXYRIBONUCLEOTIDE_CATABOLIC_PROCESS	0.14992	NEIL1,NUDT15,TDG	0.103448	1
GOBP_POSITIVE_REGULATION_OF_VASCULAR_ENDOTHELIAL_GROWTH_FACTOR_PRODUCTION	0.14992	TGFB1,ARNT,HPSE	0.103448	1
GOCC_FILAMENTOUS_ACTIN	0.14992	SPECC1L,CD2AP,DUSP22	0.103448	1
GOCC_LUMENAL_SIDE_OF_ENDOPLASMIC_RETICULUM_MEMBRANE	0.14992	CALR,CD74,HLA-DQB1	0.103448	1
GOMF_SPHINGOLIPID_BINDING	0.14992	PHB2,GLTP,VDAC1	0.103448	1
GOMF_EPHRIN_RECEPTOR_BINDING	0.14992	ABL1,SDCBP,SIPA1L1	0.103448	1
GOMF_MITOGEN_ACTIVATED_PROTEIN_KINASE_BINDING	0.14992	TAB1,ABL1,DUSP16	0.103448	1
GOBP_SULFUR_COMPOUND_BIOSYNTHETIC_PROCESS	0.151121	ACSF3,XYLT2,MTR,CSAD,ACSS1,ACAT1,GLCE,ACSL3,PDK2,NDST1	0.0675676	1
GOBP_POSITIVE_REGULATION_OF_B_CELL_ACTIVATION	0.151121	TGFB1,CD40,STAT5B,CD74,CLCF1,SH3KBP1,TNFRSF13C,TRBC2,TRBC1,IGHV1-69D	0.0675676	1
GOBP_TELOMERE_MAINTENANCE_VIA_RECOMBINATION	0.151965	XRCC3,RAD51	0.133333	1
GOBP_NATURAL_KILLER_CELL_PROLIFERATION	0.151965	SLAMF1,STAT5B	0.133333	1
GOBP_DENDRITIC_CELL_ANTIGEN_PROCESSING_AND_PRESENTATION	0.151965	CD74,CCR7	0.133333	1
GOBP_T_CELL_TOLERANCE_INDUCTION	0.151965	CBLB,TGFBR2	0.133333	1
GOBP_CHONDROCYTE_DIFFERENTIATION_INVOLVED_IN_ENDOCHONDRAL_BONE_MORPHOGENESIS	0.151965	RARG,TGFBR2	0.133333	1
GOBP_TRANSCRIPTION_INITIATION_AT_RNA_POLYMERASE_I_PROMOTER	0.151965	SMARCB1,POLR1E	0.133333	1
GOBP_POLYAMINE_BIOSYNTHETIC_PROCESS	0.151965	PAOX,OAZ1	0.133333	1
GOBP_PYRIMIDINE_RIBONUCLEOSIDE_TRIPHOSPHATE_BIOSYNTHETIC_PROCESS	0.151965	NME4,CTPS1	0.133333	1
GOBP_RESPONSE_TO_UV_C	0.151965	HMGN1,TP53	0.133333	1
GOBP_CENTRIOLE_CENTRIOLE_COHESION	0.151965	CTNNB1,CEP68	0.133333	1
GOBP_NEURAL_CREST_FORMATION	0.151965	TCOF1,KLHL12	0.133333	1
GOBP_NEGATIVE_REGULATION_OF_VIRAL_TRANSCRIPTION	0.151965	TRIM11,TRIM21	0.133333	1
GOBP_REGULATION_OF_MAMMARY_GLAND_EPITHELIAL_CELL_PROLIFERATION	0.151965	PHB2,RREB1	0.133333	1
GOBP_HIGH_DENSITY_LIPOPROTEIN_PARTICLE_CLEARANCE	0.151965	LDLR,SCARB1	0.133333	1
GOBP_KETONE_CATABOLIC_PROCESS	0.151965	OXCT1,GATD1	0.133333	1
GOBP_NEGATIVE_REGULATION_OF_TYROSINE_PHOSPHORYLATION_OF_STAT_PROTEIN	0.151965	PARP14,SH2B3	0.133333	1
GOBP_T_HELPER_2_CELL_DIFFERENTIATION	0.151965	IL4R,SOCS5	0.133333	1
GOBP_ISOTYPE_SWITCHING_TO_IGG_ISOTYPES	0.151965	IL27RA,CD40	0.133333	1
GOBP_REGULATION_OF_NUCLEAR_TRANSCRIBED_MRNA_POLY_A_TAIL_SHORTENING	0.151965	BTG2,PABPC1	0.133333	1
GOBP_POSITIVE_REGULATION_OF_T_CELL_APOPTOTIC_PROCESS	0.151965	ADAM8,TP53	0.133333	1
GOBP_REGULATION_OF_PODOSOME_ASSEMBLY	0.151965	MAPK9,MSN	0.133333	1
GOBP_METANEPHRIC_RENAL_VESICLE_MORPHOGENESIS	0.151965	CTNNB1,STAT1	0.133333	1
GOBP_NEUTROPHIL_EXTRAVASATION	0.151965	ADAM8,RIPOR2	0.133333	1
GOBP_POSITIVE_REGULATION_OF_NUCLEAR_TRANSCRIBED_MRNA_CATABOLIC_PROCESS_DEADENYLATION_DEPENDENT_DECAY	0.151965	ZFP36L1,PABPC1	0.133333	1
GOBP_REGULATION_OF_TRANSCRIPTION_OF_NUCLEOLAR_LARGE_RRNA_BY_RNA_POLYMERASE_I	0.151965	SMARCB1,MACROH2A1	0.133333	1
GOBP_POSITIVE_REGULATION_OF_METAPHASE_ANAPHASE_TRANSITION_OF_CELL_CYCLE	0.151965	ANAPC5,CDC16	0.133333	1
GOBP_POSITIVE_REGULATION_OF_EXOSOMAL_SECRETION	0.151965	SDC4,SDCBP	0.133333	1
GOBP_NEGATIVE_REGULATION_OF_LYMPHOCYTE_MIGRATION	0.151965	IL27RA,RIPOR2	0.133333	1
GOBP_REGULATION_OF_UNSATURATED_FATTY_ACID_BIOSYNTHETIC_PROCESS	0.151965	CD74,ABCD1	0.133333	1
GOCC_MRNA_CLEAVAGE_AND_POLYADENYLATION_SPECIFICITY_FACTOR_COMPLEX	0.151965	WDR33,CSTF2	0.133333	1
GOCC_EUKARYOTIC_TRANSLATION_INITIATION_FACTOR_3_COMPLEX	0.151965	EIF3H,EIF3L	0.133333	1
GOCC_PRC1_COMPLEX	0.151965	CBX2,CBX8	0.133333	1
GOCC_RNA_POLYMERASE_II_TRANSCRIPTION_REPRESSOR_COMPLEX	0.151965	ETV3,CTNNB1	0.133333	1
GOMF_TRNA_SPECIFIC_RIBONUCLEASE_ACTIVITY	0.151965	PRORP,POP1	0.133333	1
GOMF_NUCLEAR_VITAMIN_D_RECEPTOR_BINDING	0.151965	MED16,MED24	0.133333	1
GOMF_3_5_DNA_HELICASE_ACTIVITY	0.151965	MCM5,RECQL	0.133333	1
GOMF_NUCLEAR_RETINOID_X_RECEPTOR_BINDING	0.151965	RARG,NCOR2	0.133333	1
GOMF_ACTIVIN_BINDING	0.151965	ACVR1B,TGFBR2	0.133333	1
GOMF_PHOSPHATIDYLGLYCEROL_BINDING	0.151965	PITPNA,NME4	0.133333	1
GOBP_ENDOPLASMIC_RETICULUM_ORGANIZATION	0.152603	LPCAT3,BAG6,STX18,POLR2M,SEC31A,LRRK2,MOSPD3	0.0736842	1
GOBP_POSITIVE_REGULATION_OF_PROTEASOMAL_UBIQUITIN_DEPENDENT_PROTEIN_CATABOLIC_PROCESS	0.152603	MAPK9,RACK1,RNF144A,VCP,PIAS1,LRRK2,SOCS5	0.0736842	1
GOCC_COPII_COATED_ER_TO_GOLGI_TRANSPORT_VESICLE	0.152603	SEC23A,SREBF2,CD74,KLHL12,SEC31A,SEC24C,HLA-DQB1	0.0736842	1
GOBP_CORTICAL_CYTOSKELETON_ORGANIZATION	0.152745	CALR,WDR1,EPB41L2,RHOH,EZR	0.0819672	1
GOMF_BASAL_TRANSCRIPTION_MACHINERY_BINDING	0.152745	ELP2,RPRD1B,CCAR2,RPRD1A,TP53	0.0819672	1
GOMF_STEROL_BINDING	0.152745	GRAMD1A,VDAC1,NPC2,OSBPL2,INSIG1	0.0819672	1
GOBP_FATTY_ACID_DERIVATIVE_METABOLIC_PROCESS	0.153987	ACSF3,OXCT1,HSD17B4,ABCD1,ACAT1,ACSL3	0.0769231	1
GOMF_SMAD_BINDING	0.153987	ACVR1B,CTNNB1,MEN1,TCF12,TGFBR2,PML	0.0769231	1
GOBP_REGULATION_OF_CANONICAL_WNT_SIGNALING_PATHWAY	0.154434	TGFB1,CTNNB1,IGFBP4,G3BP1,KREMEN1,LATS2,LMBR1L,TLE4,TMEM9,NFKB1,VCP,HDAC1,CCAR2,MKS1,LRRK2,FOXO1	0.0615385	1
GOBP_DNA_TEMPLATED_DNA_REPLICATION	0.154727	RPA1,MCM5,POLD4,RAD51,MCM8,RFC1,RECQL,TIPIN,TOPBP1,CIZ1,MCM3	0.0658683	1
GOBP_REGULATION_OF_MEMBRANE_DEPOLARIZATION	0.155092	RACK1,NEDD4L,ABCD1,LRRK2	0.0888889	1
GOBP_PURINE_NUCLEOSIDE_MONOPHOSPHATE_METABOLIC_PROCESS	0.155092	ADSS2,GART,MAGI3,IMPDH2	0.0888889	1
GOBP_DEOXYRIBONUCLEOTIDE_METABOLIC_PROCESS	0.155092	SHMT1,NEIL1,NUDT15,TDG	0.0888889	1
GOBP_HISTONE_DEUBIQUITINATION	0.155092	USP3,SF3B3,USP22,ATXN7L3	0.0888889	1
GOBP_POSITIVE_REGULATION_OF_B_CELL_PROLIFERATION	0.155092	CD40,CD74,CLCF1,TNFRSF13C	0.0888889	1
GOBP_REGULATION_OF_MAST_CELL_ACTIVATION	0.155092	IL4R,CD226,MILR1,CNR2	0.0888889	1
GOBP_POSITIVE_REGULATION_OF_CD4_POSITIVE_ALPHA_BETA_T_CELL_ACTIVATION	0.155092	CD55,IL4R,TGFBR2,SOCS5	0.0888889	1
GOMF_PHOSPHATIDYLINOSITOL_3_PHOSPHATE_BINDING	0.155092	DENND1A,SH3PXD2A,TECPR1,ZFYVE19	0.0888889	1
GOBP_REGULATION_OF_REACTIVE_OXYGEN_SPECIES_METABOLIC_PROCESS	0.155726	FOXM1,TGFB1,VDAC1,PIKFYVE,ABCD1,TGFBR2,FOXO1,TP53,PRCP,HVCN1	0.0671141	1
GOBP_MITOCHONDRIAL_TRANSLATION	0.155968	RMND1,QRSL1,MTIF2,SHMT2,IARS2,MRPL37,MRPL54,MTG1,METTL8	0.0687023	1
GOBP_CELLULAR_LIPID_CATABOLIC_PROCESS	0.156564	GM2A,LIPE,ACOT8,HSD17B4,HEXA,IVD,ACOX3,SRD5A3,ABCD1,ACAT1,LDLR,ILVBL,ACAA2,SCARB1	0.0627803	1
GOBP_MITOTIC_CELL_CYCLE_PROCESS	0.15779	ACVR1B,SMARCB1,FOXM1,PHB2,INSR,ZNF655,MACROH2A1,CRLF3,ZFP36L1,XRCC3,LATS2,MTBP,FBXL6,BANF1,KAT5,SMARCC2,RAD51,RAE1,GPSM2,VCP,RPS6,ABCB1,BCL7A,ANAPC5,ACTB,TACC2,TIPIN,TOPBP1,EML4,CLASP2,FANCD2,PML,CDC16,CUL7,ENSA,PTPA,MCM3,CFL1,TP53,ZFYVE19,CDK7,PSME2,DYNLT1	0.0544304	1
GOBP_TISSUE_MIGRATION	0.158402	TGFB1,CALR,CD40,GIPC1,EVL,MYH9,HDAC7,ATP5F1B,ATP5F1A,STAT1,ABL1,ETS1,TGFBR2,CLASP2,TBXA2R,SCARB1,RREB1,PRKD2,ZNF580,LGALS8,PTP4A3,PRCP	0.0585106	1
GOBP_REGULATION_OF_PROTEIN_TYROSINE_KINASE_ACTIVITY	0.158483	RACK1,CBLB,LRP8,IBTK,SOCS5,ABI1,DUSP22	0.0729167	1
GOCC_CHROMOSOME_TELOMERIC_REGION	0.159109	RPA1,MCM5,MACROH2A1,XRCC3,MEN1,RAD51,NSMCE1,PML,MCM3,STN1,CHD4	0.0654762	1
GOCC_MICROTUBULE_ORGANIZING_CENTER	0.159614	SEPTIN1,DENND1C,PSMB4,CTNNB1,CLUAP1,CHD3,ATP6V1D,TBC1D7,CEP72,LATS2,NIT2,NAA40,KLHL12,RAD51,GPSM2,PDE4B,IL4R,TACC2,NEIL1,TOPBP1,EML4,CLASP2,SPECC1L,PXK,MKS1,NEK9,UVRAG,RAPGEF6,CDC16,CUL7,WHRN,HAUS1,MCM3,DZIP1,CEP68,EZR,CEP70,CAMK2B,TP53,CD2AP,TGIF2,HSPB11,CHD4,ZFYVE19,DCDC2B	0.0541516	1
GOBP_NEGATIVE_REGULATION_OF_ADAPTIVE_IMMUNE_RESPONSE	0.160244	IL27RA,SLAMF1,CD55,IL4R,DUSP22	0.0806452	1
GOBP_GLYCOSPHINGOLIPID_METABOLIC_PROCESS	0.160244	GM2A,B4GALNT1,GLTP,HEXA,ST8SIA1	0.0806452	1
GOBP_REGULATION_OF_MACROPHAGE_ACTIVATION	0.160244	CD74,IL4R,LDLR,LRRK2,MFHAS1	0.0806452	1
GOBP_REGULATION_OF_LYMPHOCYTE_APOPTOTIC_PROCESS	0.160244	CD74,GPAM,ADAM8,PRKD2,TP53	0.0806452	1
GOBP_REGULATION_OF_MIRNA_TRANSCRIPTION	0.160244	ZNF512B,TGFB1,SREBF2,ETS1,TP53	0.0806452	1
GOBP_REGULATION_OF_MITOCHONDRION_ORGANIZATION	0.1604	SLC25A5,PLSCR3,VDAC1,SREBF2,LRRK2,ACAA2,INF2,STAT2,PLAUR,TP53	0.0666667	1
GOBP_CELLULAR_MONOVALENT_INORGANIC_CATION_HOMEOSTASIS	0.160517	TMEM175,ATP6V1D,SLC4A8,ATP5F1B,TMEM9,ATP1B3,LRRK2,HVCN1	0.0701754	1
GOBP_SYNAPTIC_VESICLE_RECYCLING	0.160569	VAMP2,ACTB,AP3M2,LRRK2,PACSIN1,GIT2	0.0759494	1
GOMF_ATP_DEPENDENT_ACTIVITY_ACTING_ON_RNA	0.160569	G3BP1,DDX42,HELZ2,DDX47,DHX57,DDX49	0.0759494	1
GOBP_CELL_CHEMOTAXIS	0.160725	IL16,CALR,SLAMF1,CD74,ADAM8,PIKFYVE,IL6R,PDE4B,SLC8B1,GPSM3,RIPOR2,CCR7,CAMK1D,CCR6,PRKD2,HSD3B7,ZNF580,CNR2,PPIA	0.0595611	1
GOBP_REGULATION_OF_CHROMOSOME_SEGREGATION	0.16098	SMARCB1,XRCC3,KAT5,SMARCC2,BCL7A,ANAPC5,ACTB,RMI2,CDC16	0.0681818	1
GOBP_RESPONSE_TO_SALT_STRESS	0.161184	ZFP36L1,KMO,TP53	0.1	1
GOBP_REGULATION_OF_MESENCHYMAL_CELL_PROLIFERATION	0.161184	CTNNB1,STAT1,TGFBR2	0.1	1
GOBP_PURINE_NUCLEOTIDE_TRANSPORT	0.161184	SLC25A5,ABCC5,ABCD1	0.1	1
GOBP_MRNA_MODIFICATION	0.161184	NSUN2,TRUB1,METTL8	0.1	1
GOBP_REGULATION_OF_MITOCHONDRIAL_FISSION	0.161184	LRRK2,INF2,STAT2	0.1	1
GOBP_NEGATIVE_REGULATION_OF_BIOMINERALIZATION	0.161184	TGFB1,RFLNB,ECM1	0.1	1
GOBP_POSITIVE_REGULATION_OF_SIGNAL_TRANSDUCTION_BY_P53_CLASS_MEDIATOR	0.161184	PML,SPRED2,RPS15	0.1	1
GOCC_PODOSOME	0.161184	WDR1,ADAM8,SH3PXD2A	0.1	1
GOMF_METALLOCARBOXYPEPTIDASE_ACTIVITY	0.161184	CPM,AGBL5,PEPD	0.1	1
GOMF_S_ACYLTRANSFERASE_ACTIVITY	0.161184	DLST,ZDHHC14,ZDHHC23	0.1	1
GOMF_PROTEIN_LIPID_COMPLEX_BINDING	0.161184	LRP8,LDLR,SCARB1	0.1	1
GOBP_NEGATIVE_REGULATION_OF_INTRACELLULAR_SIGNAL_TRANSDUCTION	0.161226	FOXM1,NDUFS3,DDIT4,NPRL3,RACK1,TBC1D7,HDAC7,GPS2,HDAC3,CD74,MEN1,STAT1,ABL1,HIPK3,HDAC1,RHOH,DUSP16,WDR59,CCAR2,PIK3IP1,RIPOR2,LRRK2,BANK1,SH2B3,FOXO1,SPRED2,PLAUR,EZR,CD2AP,DGKD,PPIA	0.0560579	1
GOBP_MEMBRANE_ORGANIZATION	0.163144	SPG7,OXA1L,GRAMD1A,LPCAT3,GLTP,TMEM175,SLAMF1,SLC25A5,PITPNA,PLSCR3,VAMP2,SEC23A,NPC2,MYH9,BAG6,BANF1,PIKFYVE,KLHL12,STX6,ARFGAP2,ABCB1,STX18,RHOH,PITPNM2,FCHSD2,ABCD1,AP3M2,ARV1,VPS18,DHCR24,SEC31A,UVRAG,ACAA2,MOSPD3,ATP8A1,PARP11,OSBPL2,SEC24C,PACSIN1,ELMO1,INSIG1,KCNN4,TP53,PICK1,TRBC2,TRBC1,IGHV1-69D	0.0538373	1
GOBP_NEGATIVE_REGULATION_OF_RESPONSE_TO_EXTERNAL_STIMULUS	0.163223	LPCAT3,PSMB4,TNFAIP8L2,KREMEN1,ST6GAL1,GPS2,BANF1,NFKB1,SEMA4B,NUCB2,TRIM21,PLXNA3,FAM3A,BACE1,LDLR,CLASP2,PARP14,SOCS5,STAT2,SH2B3,PLAUR,PCBP2,CNR2,MFHAS1,IFI16	0.0573394	1
GOBP_IMPORT_INTO_NUCLEUS	0.163553	TGFB1,PHB2,TNPO1,KPNA2,CBLB,HDAC3,IPO5,LRRK2,PML,NUP107,TP53	0.0650888	1
GOMF_PRIMARY_ACTIVE_TRANSMEMBRANE_TRANSPORTER_ACTIVITY	0.163553	NDUFS3,NDUFS2,ATP6V1D,ABCC5,ATP6V1G2,ATP5F1B,NDUFS1,ABCB1,ABCB8,ABCD1,ATP8A1	0.0650888	1
GOCC_MITOCHONDRIAL_ENVELOPE	0.163819	SPG7,OXA1L,PHB2,NDUFS3,THG1L,NDUFS2,SLC25A5,SLC25A35,FKBP8,PLSCR3,VDAC1,RPS27A,DHFR2,AGPAT4,SLC25A27,NME4,STING1,GPAM,ATP5F1B,SHMT2,ATP5F1A,NDUFS1,COQ8A,ACAD9,MRPL37,ABCB8,GUF1,NIPSNAP2,ABCD1,SLC8B1,ACSL3,UCP2,MRPL54,LRRK2,BRI3BP,BPHL,MTG1,KMO,NRGN,SLC25A40,C12orf73,IFI27L2,ASS1	0.0542245	1
GOBP_T_HELPER_1_TYPE_IMMUNE_RESPONSE	0.164052	IL27RA,SLAMF1,IL4R,SOCS5	0.0869565	1
GOBP_MONOSACCHARIDE_CATABOLIC_PROCESS	0.164052	ENO2,GALT,FOXK1,TP53	0.0869565	1
GOBP_MAMMARY_GLAND_MORPHOGENESIS	0.164052	PHB2,NFKB1,TGFBR2,PML	0.0869565	1
GOMF_MAGNESIUM_ION_BINDING	0.16419	ENO2,THG1L,ADSS2,PLSCR3,XYLT2,RPS6KA2,FARSB,ABL1,ILVBL,FAN1,TDG,MAST4,LRRK2,ATP8A1	0.0622222	1
GOBP_POSITIVE_REGULATION_OF_ENDOCYTOSIS	0.164465	INSR,ARRB1,NEDD4L,SGIP1,LRRK2,PICK1,DGKD	0.0721649	1
GOBP_POSITIVE_REGULATION_OF_DNA_METABOLIC_PROCESS	0.164488	SMARCB1,FOXM1,TGFB1,CTNNB1,CD40,PKIB,PARN,PARP9,KAT5,SMARCC2,RAD51,BCL7A,ACTB,PML,CIZ1,CLCF1,PRKD2,STN1	0.0598007	1
GOBP_REGULATION_OF_BLOOD_VESSEL_ENDOTHELIAL_CELL_MIGRATION	0.165143	TGFB1,CD40,HDAC7,ATP5F1B,ATP5F1A,ABL1,ETS1,TBXA2R,PRKD2,PRCP	0.0662252	1
GOBP_VESICLE_MEDIATED_TRANSPORT_TO_THE_PLASMA_MEMBRANE	0.165143	DENND1C,RACK1,VAMP2,VPS51,STX6,ARHGAP1,GGA2,CMTM6,ACSL3,DENND1A	0.0662252	1
GOBP_IMMUNE_EFFECTOR_PROCESS	0.165961	TUBB,TGFB1,PHB2,WDR1,IL27RA,FCER2,SLAMF1,CD40,VAMP2,STAT5B,HLA-DOA,LTA,CD74,CD55,APBB1IP,ABL1,IL6R,RPS6,CD19,IL21R,IL4R,CD226,SOCS5,HLA-DMB,HLA-DMA,DOCK10,MILR1,CLCF1,CCR6,BST2,CD8A,TP53,DUSP22,HLA-DQB1,TRBC2,TRBC1,HLA-DMB,IGHV1-69D	0.054755	1
GOBP_REGULATION_OF_DNA_RECOMBINATION	0.166068	TGFB1,IL27RA,CD40,KPNA2,KAT5,RAD51,ACTB,RMI2,CLCF1	0.0676692	1
GOBP_CELLULAR_AMINO_ACID_BIOSYNTHETIC_PROCESS	0.167271	SHMT1,MTR,DHFR2,SHMT2,ILVBL,ASS1	0.075	1
GOBP_PYRIDINE_CONTAINING_COMPOUND_METABOLIC_PROCESS	0.167271	PARP9,TALDO1,PGD,KMO,FMO1,TP53	0.075	1
GOBP_WATER_SOLUBLE_VITAMIN_METABOLIC_PROCESS	0.167888	SHMT1,MTR,DHFR2,SHMT2,MCCC1	0.0793651	1
GOBP_LIPOPOLYSACCHARIDE_MEDIATED_SIGNALING_PATHWAY	0.167888	TGFB1,CD55,TRIM5,SCARB1,TRIM5	0.0793651	1
GOBP_REGULATION_OF_MEMBRANE_LIPID_DISTRIBUTION	0.167888	PLSCR3,ABCB1,ARV1,ATP8A1,KCNN4	0.0793651	1
GOMF_PROMOTER_SPECIFIC_CHROMATIN_BINDING	0.167888	MACROH2A1,STAT1,HDAC1,FOXO1,TP53	0.0793651	1
GOBP_FORMATION_OF_CYTOPLASMIC_TRANSLATION_INITIATION_COMPLEX	0.168594	EIF3H,EIF3L	0.125	1
GOBP_IMMUNOLOGICAL_SYNAPSE_FORMATION	0.168594	MSN,CCR7	0.125	1
GOBP_NADH_REGENERATION	0.168594	ENO2,FOXK1	0.125	1
GOBP_AROMATIC_AMINO_ACID_FAMILY_CATABOLIC_PROCESS	0.168594	QDPR,KMO	0.125	1
GOBP_HYALURONAN_CATABOLIC_PROCESS	0.168594	TGFB1,HEXA	0.125	1
GOBP_PRE_MIRNA_PROCESSING	0.168594	TRUB1,BCDIN3D	0.125	1
GOBP_REGULATION_OF_NUCLEOBASE_CONTAINING_COMPOUND_TRANSPORT	0.168594	NRDE2,NSUN2	0.125	1
GOBP_GLIAL_CELL_APOPTOTIC_PROCESS	0.168594	AKAP12,TP53	0.125	1
GOBP_PHOSPHATIDYLCHOLINE_CATABOLIC_PROCESS	0.168594	LDLR,SCARB1	0.125	1
GOBP_PROGESTERONE_METABOLIC_PROCESS	0.168594	STAT5B,AFP	0.125	1
GOBP_NEGATIVE_REGULATION_OF_JUN_KINASE_ACTIVITY	0.168594	HIPK3,DUSP16	0.125	1
GOBP_ACTIN_FILAMENT_SEVERING	0.168594	MYH9,CFL1	0.125	1
GOBP_PHOSPHOLIPID_HOMEOSTASIS	0.168594	RCN3,GPAM	0.125	1
GOBP_PROTON_TRANSPORTING_TWO_SECTOR_ATPASE_COMPLEX_ASSEMBLY	0.168594	OXA1L,TMEM9	0.125	1
GOBP_POSITIVE_REGULATION_OF_MITOCHONDRIAL_TRANSLATION	0.168594	RMND1,METTL8	0.125	1
GOBP_POSITIVE_REGULATION_OF_GLYCOGEN_METABOLIC_PROCESS	0.168594	INSR,PHKG2	0.125	1
GOBP_MRNA_METHYLATION	0.168594	NSUN2,METTL8	0.125	1
GOBP_REGULATION_OF_EXTRACELLULAR_MATRIX_ASSEMBLY	0.168594	TGFB1,CLASP2	0.125	1
GOBP_POSITIVE_REGULATION_OF_MYOBLAST_FUSION	0.168594	IL4R,RIPOR2	0.125	1
GOBP_REGULATION_OF_WNT_SIGNALING_PATHWAY_PLANAR_CELL_POLARITY_PATHWAY	0.168594	ABL1,MKS1	0.125	1
GOBP_REGULATION_OF_EPITHELIAL_CELL_DIFFERENTIATION_INVOLVED_IN_KIDNEY_DEVELOPMENT	0.168594	CTNNB1,STAT1	0.125	1
GOCC_SEPTIN_CYTOSKELETON	0.168594	SEPTIN1,TMEM250	0.125	1
GOCC_PRESYNAPTIC_ACTIVE_ZONE_CYTOPLASMIC_COMPONENT	0.168594	CTNNB1,RIMS3	0.125	1
GOMF_MRNA_REGULATORY_ELEMENT_BINDING_TRANSLATION_REPRESSOR_ACTIVITY	0.168594	SHMT1,SHMT2	0.125	1
GOMF_INSULIN_LIKE_GROWTH_FACTOR_RECEPTOR_BINDING	0.168594	INSR,ARRB1	0.125	1
GOMF_METALLOENDOPEPTIDASE_INHIBITOR_ACTIVITY	0.168594	TIMP2,BST2	0.125	1
GOMF_INTRAMOLECULAR_OXIDOREDUCTASE_ACTIVITY_TRANSPOSING_C_C_BONDS	0.168594	SREBF2,IDI1	0.125	1
GOMF_RNA_STEM_LOOP_BINDING	0.168594	EPRS1,DAZAP1	0.125	1
GOMF_FLOPPASE_ACTIVITY	0.168594	ABCB1,ATP8A1	0.125	1
GOBP_POSITIVE_REGULATION_OF_I_KAPPAB_KINASE_NF_KAPPAB_SIGNALING	0.170037	TRIM25,CTNNB1,CD40,CD74,ABL1,RBCK1,ECM1,TRIM5,TRIM21,CCR7,BST2,TRIM5	0.0634921	1
GOBP_METAPHASE_ANAPHASE_TRANSITION_OF_CELL_CYCLE	0.170546	SMARCB1,XRCC3,SMARCC2,BCL7A,ANAPC5,ACTB,CDC16	0.0714286	1
GOBP_PHOSPHATIDYLINOSITOL_BIOSYNTHETIC_PROCESS	0.171231	PIGT,PIKFYVE,PITPNM2,MTMR14,IP6K2,UVRAG,MBOAT7,SOCS5,INPP4B	0.0671642	1
GOBP_RESPONSE_TO_MONOSACCHARIDE	0.1713	SMARCB1,SLC12A7,RACK1,VAMP2,OXCT1,KAT5,MEN1,GPAM,KLF7,KHK,TGFBR2,UCP2,RAB11FIP2	0.0625	1
GOBP_POSITIVE_REGULATION_OF_DEFENSE_RESPONSE_TO_VIRUS_BY_HOST	0.172693	PARP9,STING1,STAT1	0.0967742	1
GOBP_GLYCOPROTEIN_CATABOLIC_PROCESS	0.172693	NAGLU,CST3,HPSE	0.0967742	1
GOBP_VIRAL_PROTEIN_PROCESSING	0.172693	MGAT1,ST6GAL1,PARP9	0.0967742	1
GOBP_POSITIVE_REGULATION_OF_MULTICELLULAR_ORGANISM_GROWTH	0.172693	STAT5B,GPAM,EZR	0.0967742	1
GOBP_RETINOIC_ACID_RECEPTOR_SIGNALING_PATHWAY	0.172693	RARG,CALR,PML	0.0967742	1
GOBP_NEGATIVE_REGULATION_OF_CARTILAGE_DEVELOPMENT	0.172693	RARG,CTNNB1,RFLNB	0.0967742	1
GOBP_CELL_SURFACE_RECEPTOR_SIGNALING_PATHWAY_INVOLVED_IN_HEART_DEVELOPMENT	0.172693	TGFB1,CTNNB1,MKS1	0.0967742	1
GOBP_BONE_GROWTH	0.172693	RARG,ECM1,TGFBR2	0.0967742	1
GOCC_POLYSOMAL_RIBOSOME	0.172693	EIF3H,RPL6,RPL18	0.0967742	1
GOMF_TUMOR_NECROSIS_FACTOR_RECEPTOR_BINDING	0.172693	LTB,LTA,STAT1	0.0967742	1
GOMF_ACID_THIOL_LIGASE_ACTIVITY	0.172693	ACSF3,ACSS1,ACSL3	0.0967742	1
GOBP_REGULATION_OF_GLYCOLYTIC_PROCESS	0.173192	INSR,ARNT,DDIT4,HDAC4	0.0851064	1
GOBP_MEMBRANE_PROTEIN_ECTODOMAIN_PROTEOLYSIS	0.173192	TIMP2,MYH9,ADAM8,BACE1	0.0851064	1
GOBP_ER_NUCLEUS_SIGNALING_PATHWAY	0.173192	LPCAT3,SREBF2,INSIG1,TP53	0.0851064	1
GOBP_POSITIVE_REGULATION_OF_MIRNA_TRANSCRIPTION	0.173192	TGFB1,SREBF2,ETS1,TP53	0.0851064	1
GOBP_HISTONE_H3_ACETYLATION	0.174088	SMARCB1,MCM3AP,ING5,SF3B3,USP22,ATXN7L3	0.0740741	1
GOBP_NEGATIVE_REGULATION_OF_RNA_CATABOLIC_PROCESS	0.174088	NRDE2,NSUN2,PABPC1,PARN,RBM38,IGF2BP2	0.0740741	1
GOBP_CELL_CELL_ADHESION	0.175215	ICOSLG,SMARCB1,TGFB1,IL27RA,ITGAE,CTNNB1,TNFAIP8L2,SLAMF1,SDC4,STAT5B,ZFP36L1,MYH9,CBLB,HLA-DOA,CD74,CD5,KAT5,GPAM,SMARCC2,ADAM8,CD55,CSRP1,ABL1,PAG1,RHOH,ACTB,IL4R,MSN,ETS1,TGFBR2,RIPOR2,SOCS5,HLA-DMB,HLA-DMA,CCR7,GCNT1,MILR1,SH2B3,PLAUR,AMIGO2,EZR,CNN3,CD2AP,TNFRSF13C,DUSP22,IL1RL2,PPIA,HLA-DQB1,SPINT2,ASS1,HLA-DMB	0.053125	1
GOBP_PROTEIN_CONTAINING_COMPLEX_ORGANIZATION	0.175373	WDR77,SPG7,SMARCB1,OXA1L,MCM3AP,SRPK3,TGFB1,CHAF1A,CALR,TFAM,LPCAT3,MCOLN1,WDR1,NDUFS3,INSR,THG1L,NDUFS2,MED16,MACROH2A1,MED24,CD40,MED23,WASHC3,DDIT4,NCLN,MAPK9,RACK1,SHMT1,PRPF8,VAMP2,ASB2,EVL,WARS1,EIF3H,HLA-DOA,STING1,CD74,KAT5,SMARCC2,SHMT2,NDUFS1,FARSB,TMEM9,KLHL12,EPRS1,ABL1,RAD51,ACAD9,POLR1E,VCP,SGIP1,ARPC3,RPL6,POMP,COPS7A,ATF7IP,FCHSD2,MSN,ACSL3,EIF3L,CLASP2,SF3B3,VPS18,UVRAG,SIGMAR1,K…	0.0510592	1
GOBP_CELLULAR_RESPONSE_TO_STEROID_HORMONE_STIMULUS	0.175452	CALR,PHB2,DDIT4,CNOT2,ZFP36L1,FBXO32,LBH,PIAS2,ATP5F1A,HDAC1,NCOR2,VPS18,ASS1	0.062201	1
GOBP_ACTIVATION_OF_INNATE_IMMUNE_RESPONSE	0.175672	STING1,CASP6,TRIM5,TRIM5,IFI16	0.078125	1
GOBP_OLIGOSACCHARIDE_METABOLIC_PROCESS	0.175672	GM2A,CTBS,ST8SIA1,MAN2C1,IDUA	0.078125	1
GOBP_EXTRACELLULAR_MATRIX_DISASSEMBLY	0.175672	TGFB1,ADAM8,CST3,CLASP2,CARMIL2	0.078125	1
GOBP_POSITIVE_REGULATION_OF_DEPHOSPHORYLATION	0.175672	GNA12,TGFB1,MTMR9,PTPA,PPIA	0.078125	1
GOBP_REGULATION_OF_MEIOTIC_CELL_CYCLE	0.175672	CALR,INSR,RPS6KA2,ANAPC5,CDC16	0.078125	1
GOBP_CELLULAR_RESPONSE_TO_CORTICOSTEROID_STIMULUS	0.175672	DDIT4,ZFP36L1,FBXO32,ATP5F1A,ASS1	0.078125	1
GOBP_POSITIVE_REGULATION_OF_DNA_BINDING_TRANSCRIPTION_FACTOR_ACTIVITY	0.175851	TRIM25,SMARCB1,PHB2,CTNNB1,CD40,STING1,ADAM8,HDAC4,RBCK1,LRP8,TRIM5,TRIM21,CAMK1D,PRKD2,TRIM5,PPIA	0.0601504	1
GOCC_EXOCYTIC_VESICLE	0.175981	SEPTIN1,RAB5B,GIPC1,VAMP2,SLC4A8,ATP6V1G2,STX6,TMEM230,PDE4B,BACE1,ZNRF1,COPS4,LRRK2,PICK1	0.0614035	1
GOBP_PROTEIN_COMPLEX_OLIGOMERIZATION	0.176085	OXA1L,MCOLN1,THG1L,SHMT1,EVL,STING1,CD74,SHMT2,FARSB,SIGMAR1,KCTD1,BEND3,OSBPL2,KCNA3,TP53	0.0607287	1
GOBP_POSITIVE_REGULATION_OF_PRODUCTION_OF_MOLECULAR_MEDIATOR_OF_IMMUNE_RESPONSE	0.176467	TGFB1,PHB2,SLAMF1,CD40,CD74,CD55,IL4R,CD226,CLCF1	0.0666667	1
GOBP_MITOCHONDRIAL_RESPIRATORY_CHAIN_COMPLEX_ASSEMBLY	0.176723	OXA1L,TFAM,NDUFS3,NDUFS2,NDUFS1,ACAD9,C12orf73	0.0707071	1
GOCC_CELL_LEADING_EDGE	0.179016	INSR,CTNNB1,EVL,PABPC1,MYH9,ABLIM1,ACTR3,APBB1IP,ABL1,SNX5,ARPC3,ACTB,MTMR14,CLASP2,MTMR9,ARHGAP45,RIPOR2,PACSIN1,CARMIL2,EZR,CFL1,ABI1,CD2AP,DUSP22	0.056872	1
GOBP_TELOMERE_MAINTENANCE	0.179768	RPA1,CTNNB1,PKIB,XRCC3,PARN,RAD51,RFC1,NSMCE1,PML,STN1	0.0649351	1
GOBP_REGULATION_OF_TRANSLATIONAL_INITIATION	0.181018	EIF4EBP2,MTIF2,BZW2,EIF3H,BANK1,EIF4B	0.0731707	1
GOBP_REGULATION_OF_HISTONE_METHYLATION	0.181018	SMARCB1,CTCF,CTNNB1,MACROH2A1,SUV39H1,WDR61	0.0731707	1
GOMF_CARGO_RECEPTOR_ACTIVITY	0.181018	INSR,LRP12,CD5,LRP8,LDLR,SCARB1	0.0731707	1
GOBP_PROTEIN_LOCALIZATION_TO_NUCLEUS	0.181549	TGFB1,CALR,PHB2,TNPO1,KPNA2,LATS2,CBLB,PARP9,HDAC3,PIKFYVE,IPO5,LRRK2,PML,CIZ1,NUP107,TP53,CD2AP,MFHAS1	0.0588235	1
GOBP_CHROMOSOME_SEGREGATION	0.182493	SMARCB1,PHB2,CTCF,CTNNB1,MACROH2A1,SLC25A5,MLH3,XRCC3,BAG6,BANF1,KAT5,SMARCC2,ACTR3,BCL7A,ANAPC5,ACTB,EML4,FANCD2,UVRAG,RMI2,CDC16,HJURP	0.0572917	1
GOBP_REGULATION_OF_MYOTUBE_DIFFERENTIATION	0.182503	HDAC3,HDAC4,RBM38,HDAC1	0.0833333	1
GOBP_POSITIVE_REGULATION_OF_TOR_SIGNALING	0.182503	HDAC3,LARS1,WDR59,RRAGA	0.0833333	1
GOBP_POSITIVE_REGULATION_OF_NUCLEOTIDE_METABOLIC_PROCESS	0.182503	INSR,ARNT,VCP,BEND3	0.0833333	1
GOBP_CLATHRIN_DEPENDENT_ENDOCYTOSIS	0.182503	SGIP1,FCHSD2,BMP2K,DGKD	0.0833333	1
GOBP_REGULATION_OF_TORC1_SIGNALING	0.182503	NPRL3,LARS1,WDR59,RRAGA	0.0833333	1
GOBP_DNA_REPLICATION	0.182529	RPA1,CHAF1A,MCM5,POLD4,ING5,RAD51,MCM8,RFC1,RECQL,TIPIN,TOPBP1,RMI2,POLI,CIZ1,MCM3,STN1,TP53	0.0592334	1
GOBP_HOMOLOGOUS_RECOMBINATION	0.18359	MLH3,RAD51,TOPBP1,FANCD2,KLHDC3	0.0769231	1
GOMF_RNA_METHYLTRANSFERASE_ACTIVITY	0.18359	MRM1,TRMT11,NSUN2,BCDIN3D,METTL8	0.0769231	1
GOBP_CELL_VOLUME_HOMEOSTASIS	0.184426	SLC12A7,ABCB8,KCNN4	0.09375	1
GOBP_LIPID_DROPLET_ORGANIZATION	0.184426	SQLE,KAT5,PPIA	0.09375	1
GOBP_PHOSPHATIDYLINOSITOL_DEPHOSPHORYLATION	0.184426	MTMR10,MTMR9,INPP4B	0.09375	1
GOBP_REGULATION_OF_AEROBIC_RESPIRATION	0.184426	SHMT2,VCP,ABCD1	0.09375	1
GOMF_PHOSPHATIDYLCHOLINE_BINDING	0.184426	PITPNA,VDAC1,PITPNM2	0.09375	1
GOCC_TRANSPORT_VESICLE	0.184956	SEPTIN1,RAB5B,GIPC1,VAMP2,SEC23A,SREBF2,SLC4A8,ATP6V1G2,CD74,CD55,KLHL12,STX6,TMEM230,PDE4B,BACE1,ZNRF1,COPS4,SEC31A,LRRK2,SEC24C,SPRED2,NRGN,PICK1,HLA-DQB1	0.0566038	1
GOBP_DNA_REPLICATION_CHECKPOINT_SIGNALING	0.185508	TIPIN,TOPBP1	0.117647	1
GOBP_NEGATIVE_REGULATION_OF_RECEPTOR_INTERNALIZATION	0.185508	SDCBP,ANKRD13A	0.117647	1
GOBP_LACTATE_METABOLIC_PROCESS	0.185508	GATD1,TP53	0.117647	1
GOBP_POSITIVE_REGULATION_OF_FIBROBLAST_MIGRATION	0.185508	TGFB1,AKAP12	0.117647	1
GOBP_GLYCOLIPID_CATABOLIC_PROCESS	0.185508	GM2A,HEXA	0.117647	1
GOBP_NUCLEAR_BODY_ORGANIZATION	0.185508	ETS1,PML	0.117647	1
GOBP_POSITIVE_REGULATION_OF_VASCULAR_ENDOTHELIAL_GROWTH_FACTOR_RECEPTOR_SIGNALING_PATHWAY	0.185508	ARNT,PRKD2	0.117647	1
GOBP_MITOTIC_INTRA_S_DNA_DAMAGE_CHECKPOINT_SIGNALING	0.185508	TIPIN,FANCD2	0.117647	1
GOBP_INTRACILIARY_ANTEROGRADE_TRANSPORT	0.185508	CLUAP1,HSPB11	0.117647	1
GOBP_CHEMICAL_HOMEOSTASIS_WITHIN_A_TISSUE	0.185508	NAPSA,RCN3	0.117647	1
GOBP_FATTY_ACID_HOMEOSTASIS	0.185508	GPAM,ABCD1	0.117647	1
GOBP_PROTEIN_TRIMERIZATION	0.185508	CD74,SIGMAR1	0.117647	1
GOBP_NEGATIVE_REGULATION_OF_CELL_SUBSTRATE_JUNCTION_ORGANIZATION	0.185508	CLASP2,DUSP22	0.117647	1
GOBP_REGULATION_OF_AUTOPHAGOSOME_MATURATION	0.185508	UVRAG,TECPR1	0.117647	1
GOBP_NEGATIVE_REGULATION_OF_CILIUM_ASSEMBLY	0.185508	GDI2,TBC1D7	0.117647	1
GOBP_REGULATION_OF_HEMATOPOIETIC_STEM_CELL_DIFFERENTIATION	0.185508	KAT5,ABL1	0.117647	1
GOBP_EMBRYONIC_BRAIN_DEVELOPMENT	0.185508	CTNNB1,MKS1	0.117647	1
GOCC_PROTEIN_PHOSPHATASE_TYPE_2A_COMPLEX	0.185508	PPP2R2C,PTPA	0.117647	1
GOMF_PALMITOYL_COA_HYDROLASE_ACTIVITY	0.185508	ACOT8,ACAA2	0.117647	1
GOMF_LOW_DENSITY_LIPOPROTEIN_PARTICLE_BINDING	0.185508	LDLR,SCARB1	0.117647	1
GOMF_SUMO_BINDING	0.185508	TDG,PML	0.117647	1
GOMF_RIBOSOMAL_SMALL_SUBUNIT_BINDING	0.185508	MTIF2,EIF4B	0.117647	1
GOMF_PROTON_TRANSPORTING_ATP_SYNTHASE_ACTIVITY_ROTATIONAL_MECHANISM	0.185508	ATP5F1B,ATP5F1A	0.117647	1
GOMF_PROTEASOME_BINDING	0.185508	BAG6,ZFAND1	0.117647	1
GOMF_FLIPPASE_ACTIVITY	0.185508	ABCB1,ATP8A1	0.117647	1
GOBP_CELLULAR_RESPONSE_TO_OXYGEN_LEVELS	0.186667	PHB2,NDUFS2,ZFP36L1,ADAM8,RWDD3,ACAA2,SUV39H1,FOXO1,ADO,TP53,PICK1	0.0632184	1
GOBP_PROTEIN_DNA_COMPLEX_SUBUNIT_ORGANIZATION	0.187097	SMARCB1,MCM3AP,CHAF1A,MED16,MACROH2A1,MED24,MED23,KAT5,SMARCC2,RAD51,POLR1E,ATF7IP,TSPYL4,HJURP,NAP1L4,TP53	0.0594796	1
GOBP_DNA_TEMPLATED_TRANSCRIPTION_INITIATION	0.187155	SMARCB1,TFAM,MED16,MED24,MED23,POLR1E,ATF7IP,TP53,CDK7	0.0656934	1
GOBP_REGULATION_OF_PROTEIN_STABILITY	0.187233	CALR,PHB2,GIPC1,QRSL1,NCLN,BAG6,HDAC3,NEDD4L,MCM8,ATF7IP,TRIM21,USP3,ATP1B3,CMTM6,CCAR2,MTMR9,LRRK2,TP53,CDK7	0.058104	1
GOBP_POSITIVE_REGULATION_OF_PEPTIDYL_TYROSINE_PHOSPHORYLATION	0.187743	TGFB1,CD40,PARP9,CD74,ABL1,IL6R,LRP8,PARP14,BANK1,CLCF1,ABI1,TP53	0.0621762	1
GOBP_MRNA_CATABOLIC_PROCESS	0.187785	SND1,SMG9,TTC5,CNOT2,BTG2,ZFP36L1,DCP1A,PABPC1,PARN,XRN2,RBM38,HELZ2,FASTK,IGF2BP2,PYM1	0.06	1
[truncated: 9,011 more rows]

## Sheet: Positive.naive.B6.only
module.name	p.val	overlapping.genes	module.overlapping.ratio	adj.p
[truncated: 10,561 more rows]

[truncated: 13 more sheets: Negative.naive.B6.only, Positive.pbl.B6.only, Negative.pbl.B6.only, Positive.spleen.B6.only, Negative.spleen.B6.only, Positive.memory.NZO.only, Negative.memory.NZO.only, Positive.naive.NZO.only, Negative.naive.NZO.only, Positive.pbl.NZO.only, Negative.pbl.NZO.only, Positive.spleen.NZO.only, Negative.spleen.NZO.only]
