# Supplementary material for: Transcriptional activation of Jun and Fos members of the AP‐1 complex is a conserved signature of immune aging that contributes to inflammaging
Source: Aging Cell. 2023 Feb 24;22(4):e13792. doi: 10.1111/acel.13792 (PMC10086525; doi:10.1111/acel.13792)
Supplement: Supplementary file 17 — Table S9 [file ACEL-22-e13792-s010.xlsx]

## Sheet: NAIVE_Age18vs3_NZO
	Unnamed: 0	UniqueID	Chr	Start	End	Strand	Peak.Score	Focus.Ratio.Region.Size	Annotation	Detailed.Annotation	Distance.to.TSS	Nearest.PromoterID	Entrez.ID	Nearest.Unigene	Nearest.Refseq	Nearest.Ensembl	Gene.Name	Gene.Alias	Gene.Description	Gene.Type	logFC	AveExpr	t	P.Value	adj.P.Val	B
0	1	chr6-2952	chr6	124911447	124911963	+	0		promoter-TSS (NM_008479)	promoter-TSS (NM_008479)	0	NM_008479	16768	Mm.4528	NM_008479	ENSMUSG00000030124	Lag3	CD223|LAG-3|Ly66	lymphocyte-activation gene 3	protein-coding	1.15943	1.75146	4.47405	0.000106036	0.000571321	1.21726
1	2	chr1-1229	chr1	60908605	60909451	+	0		promoter-TSS (NM_001281976)	promoter-TSS (NM_001281976)	3	NM_001281976	12477	Mm.390	NM_009843	ENSMUSG00000026011	Ctla4	Cd152|Ctla-4|Ly-56	cytotoxic T-lymphocyte-associated protein 4	protein-coding	1.95889	4.44692	11.9563	7.99679e-13	1.2491e-10	19.3091
2	3	chr2-3496	chr2	131950637	131951078	+	0		promoter-TSS (NM_001278520)	promoter-TSS (NM_001278520)	-4	NM_001126338	26434	Mm.180750	NM_023043	ENSMUSG00000027338	Prnd	AI450264|Dpl|PrPLP|doppel	prion like protein doppel	protein-coding	1.61095	2.04224	7.46157	2.89753e-08	6.16252e-07	9.00777
3	4	chr4-1744	chr4	91376067	91376916	+	0		promoter-TSS (NM_001357188)	promoter-TSS (NM_001357188)	5	NM_001347149	15569	Mm.318042	NM_010486	ENSMUSG00000008489	Elavl2	Hub|mel-N1	ELAV like RNA binding protein 1	protein-coding	1.13976	1.11376	2.95119	0.0061564	0.0173417	-2.42718
4	5	chr18-654	chr18	37746982	37747411	+	0		promoter-TSS (NM_033593)	promoter-TSS (NM_033593)	8	NM_033593	93722	Mm.247203	NM_033593	ENSMUSG00000102222	Pcdhga10	-	protocadherin gamma subfamily A, 10	protein-coding	1.00834	0.707389	3.36535	0.00214012	0.007139	-1.41286
5	6	chr6-3228	chr6	129660449	129660690	+	0		promoter-TSS (NM_001098669)	promoter-TSS (NM_001098669)	-13	NM_010653	16642	Mm.347927	NM_010653	ENSMUSG00000052736	Klrc2	NKG2C	killer cell lectin-like receptor subfamily C, member 2	protein-coding	3.49584	-0.239169	7.47438	2.80176e-08	6.00551e-07	7.98786
6	7	chr7-1117	chr7	43606883	43607492	+	0		promoter-TSS (NM_028913)	promoter-TSS (NM_028913)	18	NM_001355131	74400	Mm.159188	NM_028913	ENSMUSG00000055102	Zfp819	4930427I11Rik|4933405K07Rik	zinc finger protein 819	protein-coding	1.2657	1.55028	4.87499	3.46515e-05	0.000221496	2.3196
7	8	chr2-559	chr2	22621856	22622838	+	0		promoter-TSS (NM_008078)	promoter-TSS (NM_008078)	20	NM_008078	14417	Mm.4784	NM_008078	ENSMUSG00000026787	Gad2	6330404F12Rik|GAD(65)|GAD65|Gad-2	glutamic acid decarboxylase 2	protein-coding	1.26092	2.32413	6.374	5.36243e-07	6.69208e-06	6.22243
8	9	chr2-1451	chr2	45110993	45111327	+	0		promoter-TSS (NR_110572)	promoter-TSS (NR_110572)	22	NR_110572	433424	Mm.441408	NR_110571	ENSMUSG00000052248	Zeb2os	Gm13476|Zeb2nat	zinc finger E-box binding homeobox 2, opposite strand	ncRNA	1.15777	1.0448	4.16365	0.000250217	0.00117596	0.485592
9	10	chr15-2946	chr15	103257875	103258981	+	0		promoter-TSS (NM_001302341)	promoter-TSS (NM_001302341)	-25	NM_001302341	18022	Mm.457989	NM_008685	ENSMUSG00000058794	Nfe2	NF-E2|NF-E2/P45|p45|p45NFE2|p45nf-e2	nuclear factor, erythroid derived 2	protein-coding	1.24992	4.5423	9.59996	1.42004e-10	7.76335e-09	14.1806
10	11	chr11-623	chr11	30025673	30026455	+	0		promoter-TSS (NM_146016)	promoter-TSS (NM_146016)	-31	NM_146016	237711	Mm.445271	NM_146016	ENSMUSG00000044072	Eml6	2900083P10Rik|C230094A16Rik|EMAP-6	echinoderm microtubule associated protein like 6	protein-coding	1.85495	1.95763	6.19145	8.85113e-07	1.0156e-05	5.75831
11	12	chr1-1355	chr1	66174718	66176002	+	0		promoter-TSS (NM_008632)	promoter-TSS (NM_008632)	31	NM_008632	17756	Mm.256966	NM_008632	ENSMUSG00000015222	Map2	G1-397-34|MAP-2|Mtap-2|Mtap2|repro4	microtubule-associated protein 2	protein-coding	1.48763	2.81585	7.52171	2.4752e-08	5.40641e-07	9.19713
12	13	chr5-986	chr5	51553737	51554172	+	0		promoter-TSS (NM_008904)	promoter-TSS (NM_008904)	-33	NM_008904	19017	Mm.259072	NM_008904	ENSMUSG00000029167	Ppargc1a	A830037N07Rik|Gm11133|PGC-1|PPARGC-1-alpha|Pgc-1alpha|Pgc1|Pgco1|Ppargc1	peroxisome proliferative activated receptor, gamma, coactivator 1 alpha	protein-coding	1.14368	1.75756	4.7222	5.31103e-05	0.000317459	1.90573
13	14	chr18-464	chr18	32880109	32881164	+	0		promoter-TSS (NR_105779)	promoter-TSS (NR_105779)	37	NR_105779	102465186		NR_105779	ENSMUSG00000098252	Mir6361	Gm27612|mmu-mir-6361	microRNA 6361	ncRNA	1.03209	3.53363	7.12301	7.08942e-08	1.27936e-06	8.11314
14	15	chr1-4498	chr1	191182476	191184114	+	0		promoter-TSS (NM_007498)	promoter-TSS (NM_007498)	38	NM_007498	11910	Mm.2706	NM_007498	ENSMUSG00000026628	Atf3	LRG-21	activating transcription factor 3	protein-coding	1.07083	4.03358	7.8552	1.04162e-08	2.64516e-07	9.9503
15	16	chr13-513	chr13	23488619	23489176	+	0		promoter-TSS (NM_175938)	promoter-TSS (NM_175938)	-40	NM_175938	238555	Mm.129668	NM_175938	ENSMUSG00000053216	Btn2a2	Btn2|D030063K05	butyrophilin, subfamily 2, member A2	protein-coding	1.09084	2.4834	4.59492	7.57504e-05	0.000429013	1.45019
16	17	chr18-75	chr18	5590825	5594550	+	0		promoter-TSS (NR_033552)	promoter-TSS (NR_033552)	40	NM_001360982	21417	Mm.3929	NM_011546	ENSMUSG00000024238	Zeb1	3110032K11Rik|AREB6|BZP|MEB1|Nil2|TCF-8|Tcf18|Tcf8|Tw|ZEB|Zfhep|Zfhx1a|Zfx1a|Zfx1ha|[delta]EF1	zinc finger E-box binding homeobox 1	protein-coding	1.08547	6.64219	16.651	1.59508e-16	2.67177e-13	27.6894
17	18	chr3-859	chr3	52927347	52928066	+	0		promoter-TSS (NR_040555)	promoter-TSS (NR_040555)	-40	NR_040555	622124	Mm.389434	NR_040555	ENSMUSG00000104401	Gm20750	-	predicted gene, 20750	ncRNA	1.47158	3.56664	10.4336	2.0992e-11	1.70586e-09	16.0684
18	19	chr17-2948	chr17	80577191	80577865	+	0		promoter-TSS (NM_001360143)	promoter-TSS (NM_001360143)	-44	NM_001360143	381113	Mm.329216	NM_001033443	ENSMUSG00000033966	Cdkl4	AU067824|Gm942	cyclin-dependent kinase-like 4	protein-coding	1.41104	2.68741	6.87883	1.36253e-07	2.17182e-06	7.53966
19	20	chr14-1422	chr14	56261810	56262771	+	0		promoter-TSS (NM_013542)	promoter-TSS (NM_013542)	44	NM_013542	14939	Mm.14874	NM_013542	ENSMUSG00000015437	Gzmb	AI553453|CCP-1/C11|CCP1|Ctla-1|Ctla1|GZB	granzyme B	protein-coding	1.19442	3.52413	7.95751	8.0093e-09	2.16431e-07	10.2673
20	21	chr18-879	chr18	46921658	46921878	+	0		promoter-TSS (NM_001033446)	promoter-TSS (NM_001033446)	-47	NM_001033446	381142	Mm.329423	NM_001033446	ENSMUSG00000073568	Arl14epl	Gm949	ADP-ribosylation factor-like 14 effector protein-like	protein-coding	1.27414	0.753682	3.44632	0.00173127	0.00597437	-1.24497
21	22	chr8-2209	chr8	106337595	106338479	+	0		promoter-TSS (NM_021491)	promoter-TSS (NM_021491)	-49	NM_021491	58994	Mm.23298	NM_021491	ENSMUSG00000031906	Smpd3	4631433G07Rik|AI427456|AW537966|fro|nSMase2	sphingomyelin phosphodiesterase 3, neutral	protein-coding	1.40226	4.86752	11.5458	1.87725e-12	2.47011e-10	18.4681
22	23	chr17-2498	chr17	63863016	63864843	+	0		promoter-TSS (NM_001037997)	promoter-TSS (NM_001037997)	-52	NM_001037997	14158	Mm.23039	NM_008000	ENSMUSG00000000127	Fer	AV082135|C330004K01Rik|Fert|Fert2	fer (fms/fps related) protein kinase	protein-coding	1.22361	5.04259	10.0659	4.82395e-11	3.34595e-09	15.1652
23	24	chr18-650	chr18	37720180	37720821	+	0		promoter-TSS (NM_033576)	promoter-TSS (NM_033576)	-54	NM_033576	93701	Mm.247203	NM_033576	ENSMUSG00000103585	Pcdhgb4	-	protocadherin gamma subfamily B, 4	protein-coding	1.09594	1.79813	4.81297	4.12128e-05	0.000256169	2.12908
24	25	chr6-2728	chr6	119449193	119449464	+	0		promoter-TSS (NM_001271757)	promoter-TSS (NM_001271757)	58	NM_001271757	22419	Mm.321818	NM_009525	ENSMUSG00000030170	Wnt5b	AW545702|Wnt-5b	wingless-type MMTV integration site family, member 5B	protein-coding	1.24716	1.6793	4.68499	5.8924e-05	0.000346887	1.81339
25	26	chr16-1676	chr16	58407870	58409316	+	0		promoter-TSS (NM_028523)	promoter-TSS (NM_028523)	58	NM_001356484	73379	Mm.373589	NM_028523	ENSMUSG00000035107	Dcbld2	1700055P21Rik|AW146002|CLCP1|Esdn	discoidin, CUB and LCCL domain containing 2	protein-coding	1.71577	5.0163	11.6487	1.51286e-12	2.08306e-10	18.6739
26	27	chr13-2669	chr13	100201846	100202282	+	0		promoter-TSS (NM_010872)	promoter-TSS (NM_010872)	58	NM_001126182	17948	Mm.89961	NM_010872	ENSMUSG00000078945	Naip2	Birc1b|Naip-rs6	NLR family, apoptosis inhibitory protein 2	protein-coding	1.62896	1.10012	5.19228	1.42567e-05	0.000105157	3.08665
27	28	chr5-1775	chr5	92348476	92349422	+	0		promoter-TSS (NM_021274)	promoter-TSS (NM_021274)	-60	NM_021274	15945	Mm.877	NM_021274	ENSMUSG00000034855	Cxcl10	C7|CRG-2|INP10|IP-10|IP10|Ifi10|Scyb10|gIP-10|mob-1	chemokine (C-X-C motif) ligand 10	protein-coding	1.32036	3.7468	10.0122	5.45516e-11	3.66048e-09	15.1596
28	29	chr4-1728	chr4	89281754	89282511	+	0		promoter-TSS (NM_001040654)	promoter-TSS (NM_001040654)	60	NM_001040654	12578	Mm.4733	NM_009877	ENSMUSG00000044303	Cdkn2a	ARF-INK4a|Arf|INK4a-ARF|Ink4a/Arf|MTS1|Pctr1|p16|p16(INK4a)|p16INK4a|p19<ARF>|p19ARF	cyclin dependent kinase inhibitor 2A	protein-coding	1.00226	1.1363	3.8493	0.000590286	0.0024147	-0.318925
29	30	chr10-3404	chr10	120898916	120899148	+	0		promoter-TSS (NM_177092)	promoter-TSS (NM_177092)	-61	NM_177092	320183	Mm.169755	NM_177092	ENSMUSG00000051236	Msrb3	D430026P16Rik|I-8-23|MsrB2	methionine sulfoxide reductase B3	protein-coding	1.18694	1.19561	3.9711	0.000423972	0.00183106	0.00577895
30	31	chr3-1296	chr3	79145725	79146150	+	0		promoter-TSS (NM_001099624)	promoter-TSS (NM_001099624)	-62	NM_001099624	76089	Mm.31220	NM_001099624	ENSMUSG00000062232	Rapgef2	5830453M24Rik|CNRasGEF|Pdzgef1|RA-GEF-1|mKIAA0313|nRapGEP	Rap guanine nucleotide exchange factor (GEF) 2	protein-coding	1.25368	1.0217	3.5339	0.00137413	0.00491216	-1.04916
31	32	chr17-485	chr17	17622648	17626456	+	0		promoter-TSS (NM_172827)	promoter-TSS (NM_172827)	-63	NM_172827	240028	Mm.328807	NM_172827	ENSMUSG00000023845	Lnpep	2010309L07Rik|4732490P18Rik|CAP|IRAP|PLAP|gp160|vp165	leucyl/cystinyl aminopeptidase	protein-coding	1.04815	8.45012	6.4258	4.65404e-07	5.9692e-06	5.05503
32	33	chr2-2393	chr2	84650420	84650930	+	0		promoter-TSS (NM_007615)	promoter-TSS (NM_007615)	65	NM_001085450	12388	Mm.35738	NM_007615	ENSMUSG00000034101	Ctnnd1	AA409437|AU019353|Catns|Ctnnd|P120|mKIAA0384	catenin (cadherin associated protein), delta 1	protein-coding	1.05183	0.661616	3.98225	0.000411277	0.00178519	0.0361233
33	34	chr2-4178	chr2	158610406	158610907	+	0		promoter-TSS (NM_009508)	promoter-TSS (NM_009508)	67	NR_040359	100045469	Mm.143404	NR_040358	ENSMUSG00000086496	Gm14204	-	predicted gene 14204	ncRNA	1.02614	1.22102	3.75139	0.000768857	0.00301687	-0.582562
34	35	chr6-1135	chr6	54592827	54593566	+	0		promoter-TSS (NM_153573)	promoter-TSS (NM_153573)	-68	NM_153573	231997	Mm.274693	NM_153573	ENSMUSG00000038074	Fkbp14	BC029109|FKBP-14|FKBP22	FK506 binding protein 14	protein-coding	1.88823	2.87129	7.07751	8.00336e-08	1.41009e-06	8.04609
35	36	chr17-2779	chr17	74458550	74459527	+	0		promoter-TSS (NM_001033367)	promoter-TSS (NM_001033367)	70	NM_001033367	268973	Mm.311884	NM_001033367	ENSMUSG00000039193	Nlrc4	9530011P19Rik|CLAN|CLAN1|CLANA|CLANB|CLANC|CLAND|Card12|IPAF	NLR family, CARD domain containing 4	protein-coding	1.30077	2.31086	7.10923	7.35431e-08	1.31818e-06	8.14256
36	37	chr5-474	chr5	25759494	25760595	+	0		promoter-TSS (NM_001310504)	promoter-TSS (NM_001310504)	71	NM_001310504	242894	Mm.150319	NM_001004365	ENSMUSG00000056367	Actr3b	9630005C02|ARP11|AW047569|Arp3b|Arp3beta	ARP3 actin-related protein 3B	protein-coding	1.27042	3.85284	7.4687	2.84381e-08	6.07166e-07	8.98231
37	38	chr7-3128	chr7	116503809	116505074	+	0		promoter-TSS (NM_001130479)	promoter-TSS (NM_001130479)	72	NM_001360375	53322	Mm.9901	NM_016773	ENSMUSG00000030659	Nucb2	AI607786|Calnuc|Nefa|Nesfatin-1	nucleobindin 2	protein-coding	1.10724	5.52181	13.2051	6.70347e-14	1.83324e-11	21.7468
38	39	chr14-2468	chr14	111674422	111675660	+	0		promoter-TSS (NM_198865)	promoter-TSS (NM_198865)	-74	NM_198865	75409	Mm.235097	NM_029273	ENSMUSG00000033214	Slitrk5	2610019D03Rik	SLIT and NTRK-like family, member 5	protein-coding	1.02073	2.10235	5.03593	2.20856e-05	0.000152166	2.62297
39	40	chr14-2431	chr14	104467235	104468615	+	0		promoter-TSS (NM_011143)	promoter-TSS (NM_011143)	74	NM_011143	18996	Mm.246550	NM_011143	ENSMUSG00000048349	Pou4f1	Brn-3|Brn-3.0|Brn3|Brn3.0|Brn3a|E130119J07Rik	POU domain, class 4, transcription factor 1	protein-coding	1.09172	4.39617	6.92263	1.2113e-07	1.97838e-06	7.47774
40	41	chr7-616	chr7	25539820	25540339	+	0		promoter-TSS (NM_007543)	promoter-TSS (NM_007543)	-75	NM_007543	26367	Mm.439731	NM_007543	ENSMUSG00000054385	Ceacam2	AI267129|Bgp2|Ceacam2-L	carcinoembryonic antigen-related cell adhesion molecule 2	protein-coding	1.03689	1.29321	4.35931	0.000145787	0.000748647	0.959207
41	42	chr1-3097	chr1	144248516	144249541	+	0		promoter-TSS (NM_015811)	promoter-TSS (NM_015811)	76	NM_015811	50778	Mm.103701	NM_015811	ENSMUSG00000026358	Rgs1	BL34	regulator of G-protein signaling 1	protein-coding	1.33223	4.80417	9.72116	1.06944e-10	6.19669e-09	14.4455
42	43	chr8-2863	chr8	123653676	123654028	+	0		promoter-TSS (NM_133955)	promoter-TSS (NM_133955)	-77	NM_133955	69581	Mm.168257	NM_133955	ENSMUSG00000039960	Rhou	2310026M05Rik|AI182090|Arhu|CDC42L1|G28K|WRCH-1|WRCH1|mG28K	ras homolog family member U	protein-coding	1.25282	0.838752	3.88718	0.000532691	0.00221383	-0.18757
43	44	chr2-2152	chr2	74715805	74716302	+	0		promoter-TSS (NR_027899)	promoter-TSS (NR_027899)	77	NR_027899	73429	Mm.443313	NR_027899		Hoxd3os1	1700064D17Rik|1700109F18Rik	homeobox D3, opposite strand 1	ncRNA	1.55866	1.89216	5.98161	1.57958e-06	1.65398e-05	5.21363
44	45	chr2-3624	chr2	140671133	140671664	+	0		promoter-TSS (NM_178382)	promoter-TSS (NM_178382)	78	NM_178382	71436	Mm.426781	NM_178382	ENSMUSG00000051379	Flrt3	5530600M07Rik|C430047I10Rik|mKIAA1469	fibronectin leucine rich transmembrane protein 3	protein-coding	1.25979	1.24052	5.63386	4.1506e-06	3.72026e-05	4.30064
45	46	chr6-45	chr6	5390198	5390779	+	0		promoter-TSS (NM_001355662)	promoter-TSS (NM_001355662)	78	NM_001355662	65255	Mm.51340	NM_023048	ENSMUSG00000042607	Asb4	8430401O13Rik|AV117194|AW060255	ankyrin repeat and SOCS box-containing 4	protein-coding	1.20175	1.01538	3.40643	0.00192227	0.0065198	-1.358
46	47	chr1-2787	chr1	134111019	134111306	+	0		promoter-TSS (NM_001284524)	promoter-TSS (NM_001284524)	-80	NM_001284525	71884	Mm.328268	NM_027979	ENSMUSG00000026450	Chit1	2300002L19Rik	chitinase 1 (chitotriosidase)	protein-coding	1.25526	0.411502	3.10453	0.00418767	0.0125666	-1.94277
47	48	chr11-2555	chr11	83530499	83530700	+	0		promoter-TSS (NM_013653)	promoter-TSS (NM_013653)	-81	NM_013653	20304	Mm.284248	NM_013653	ENSMUSG00000035042	Ccl5	MuRantes|RANTES|SISd|Scya5|TCP228	chemokine (C-C motif) ligand 5	protein-coding	1.0862	0.763202	3.42712	0.0018208	0.00622976	-1.26757
48	49	chr9-2619	chr9	103230177	103230557	+	0		promoter-TSS (NM_133977)	promoter-TSS (NM_133977)	-81	NM_133977	22041	Mm.37214	NM_133977	ENSMUSG00000032554	Trf	AI266983|Cd176|HP|Tf|Tfn|hpx	transferrin	protein-coding	1.01624	0.794215	3.14306	0.00379686	0.0115727	-1.98038
49	50	chr14-2064	chr14	75455719	75456410	+	0		promoter-TSS (NM_001128093)	promoter-TSS (NM_001128093)	82	NM_001128093	380918	Mm.484360	NM_001128093	ENSMUSG00000091722	Siah3	Gm912	siah E3 ubiquitin protein ligase family member 3	protein-coding	1.11133	3.17182	6.28769	6.79371e-07	8.15406e-06	5.95797
50	51	chr18-581	chr18	35854213	35854997	+	0		promoter-TSS (NM_001357459)	promoter-TSS (NM_001357459)	-82	NM_001357459	67393	Mm.94560	NM_133687	ENSMUSG00000046668	Cxxc5	4930415K17Rik	CXXC finger 5	protein-coding	1.36662	3.06398	8.13532	5.08901e-09	1.48345e-07	10.7288
51	52	chr19-1538	chr19	47512792	47513342	+	0		promoter-TSS (NR_045322)	promoter-TSS (NR_045322)	85	NR_045322	100503104	Mm.442735	NR_045322	ENSMUSG00000097990	Gm19557	-	predicted gene, 19557	ncRNA	2.3272	3.8689	15.0496	2.31111e-15	1.7198e-12	24.8632
52	53	chr13-1018	chr13	41079547	41080041	+	0		promoter-TSS (NM_001145803)	promoter-TSS (NM_001145803)	-88	NM_001145802	17152	Mm.8149	NM_008547	ENSMUSG00000021363	Mak	A930010O05Rik	male germ cell-associated kinase	protein-coding	1.15342	1.11991	5.50481	5.94928e-06	5.0417e-05	3.95966
53	54	chr8-55	chr8	4216946	4217497	+	0		promoter-TSS (NM_207203)	promoter-TSS (NM_207203)	91	NM_207203	73072	Mm.477379	NM_207203	ENSMUSG00000064125	Prr36	-	proline rich 36	protein-coding	1.0599	2.25638	5.59672	4.60339e-06	4.05476e-05	4.14825
54	55	chr2-2400	chr2	84733507	84734720	+	0		promoter-TSS (NM_001005342)	promoter-TSS (NM_001005342)	-91	NM_001005342	241525	Mm.486398	NM_001005342	ENSMUSG00000034059	Ypel4	-	yippee like 4	protein-coding	1.95383	3.39675	11.7936	1.11882e-12	1.64664e-10	18.9101
55	56	chr18-6	chr18	3280422	3282030	+	0		promoter-TSS (NM_001311067)	promoter-TSS (NM_001311067)	-94	NM_001311067	12916	Mm.5244	NM_013498	ENSMUSG00000063889	Crem	ICER|ICERI	cAMP responsive element modulator	protein-coding	1.27989	6.04375	15.172	1.86966e-15	1.47412e-12	25.2789
56	57	chr6-1338	chr6	65144306	65145347	+	0		promoter-TSS (NM_019455)	promoter-TSS (NM_019455)	-96	NM_019455	54486	Mm.410688	NM_019455	ENSMUSG00000029919	Hpgds	H-PGDS|Ptgds2	hematopoietic prostaglandin D synthase	protein-coding	1.07886	5.82671	8.86538	8.2523e-10	3.30037e-08	12.214
57	58	chr2-1785	chr2	61577782	61579198	+	0		promoter-TSS (NM_011529)	promoter-TSS (NM_011529)	-96	NM_011529	21353	Mm.244393	NM_011529	ENSMUSG00000064289	Tank	C86182|E430026L09Rik|I-TRAF	TRAF family member-associated Nf-kappa B activator	protein-coding	1.24218	4.18117	8.22273	4.07812e-09	1.22905e-07	10.8911
58	59	chr11-2419	chr11	79529907	79531119	+	0		promoter-TSS (NM_001033711)	promoter-TSS (NM_001033711)	96	NM_010161	14017	Mm.439665	NM_010161	ENSMUSG00000078771	Evi2a	AW491894|Evi-2|Evi2	ecotropic viral integration site 2a	protein-coding	1.00285	4.58169	8.34582	2.99052e-09	9.53921e-08	11.13
59	60	chr12-2220	chr12	98736990	98737625	+	0		promoter-TSS (NM_001146199)	promoter-TSS (NM_001146199)	98	NM_001146199	24000	Mm.4420	NM_011877	ENSMUSG00000021009	Ptpn21	PTPD1|PTPRL10	protein tyrosine phosphatase, non-receptor type 21	protein-coding	1.0221	2.16403	4.87315	3.48297e-05	0.000222443	2.23534
60	61	chr12-1001	chr12	44268179	44269932	+	0		promoter-TSS (NM_026164)	promoter-TSS (NM_026164)	-99	NM_026164	67452	Mm.54126	NM_026164	ENSMUSG00000036257	Pnpla8	1200006O19Rik|AI467579|Ipla2(gamma)	patatin-like phospholipase domain containing 8	protein-coding	1.14907	7.02154	14.821	3.44691e-15	2.28286e-12	24.5067
61	62	chr14-1823	chr14	67233147	67233639	+	0		5' UTR (NM_001276387, exon 1 of 17)	5' UTR (NM_001276387, exon 1 of 17)	101	NM_001276387	13592	Mm.319947	NM_010095	ENSMUSG00000022053	Ebf2	D14Ggc1e|EBF-2|Mmot1|O/E-3|OE-3	early B cell factor 2	protein-coding	1.60926	1.3334	5.60559	4.49089e-06	3.97577e-05	4.20617
62	63	chr17-288	chr17	10839614	10841307	+	0		promoter-TSS (NM_027032)	promoter-TSS (NM_027032)	101	NM_016694	50873	Mm.311110	NM_016694	ENSMUSG00000023826	Park2	PRKN	Parkinson disease (autosomal recessive, juvenile) 2, parkin	protein-coding	1.01206	5.38343	11.4109	2.4957e-12	3.09528e-10	18.0958
63	64	chr6-716	chr6	39871014	39871653	+	0		promoter-TSS (NM_001360978)	promoter-TSS (NM_001360978)	-103	NM_001360978	434008	Mm.53915	NM_001004182	ENSMUSG00000057716	Tmem178b	A930009E05Rik|EG434008|Gm5567	transmembrane protein 178B	protein-coding	1.46254	0.938901	5.20511	1.3754e-05	0.000101983	3.17245
64	65	chr17-1740	chr17	36942377	36943506	+	0		promoter-TSS (NM_001099632)	promoter-TSS (NM_001099632)	-110	NM_001099632	386454	Mm.105324	NM_001099632	ENSMUSG00000036492	Rnf39	BC038661|Gm1786|Gm1787|Gm320|LIRF	ring finger protein 39	protein-coding	1.64773	4.06458	14.0482	1.38036e-14	6.09465e-12	23.2308
65	66	chr14-2261	chr14	84443121	84443784	+	0		promoter-TSS (NM_001013753)	promoter-TSS (NM_001013753)	-111	NM_001013753	219228	Mm.153643	NM_001013753	ENSMUSG00000035566	Pcdh17	C030033F14Rik|Gm78	protocadherin 17	protein-coding	2.68157	3.01692	8.4816	2.1288e-09	7.27868e-08	11.5406
66	67	chr5-1891	chr5	98329039	98329792	+	0		exon (NM_001024614, exon 1 of 6)	exon (NM_001024614, exon 1 of 6)	111	NM_001024614	75784	Mm.443240	NM_001024614	ENSMUSG00000057816	1700007G11Rik	4930428O21Rik	RIKEN cDNA 1700007G11 gene	protein-coding	1.27319	3.55993	7.8316	1.10692e-08	2.78006e-07	9.94692
67	68	chr16-1742	chr16	63863874	63864665	+	0		promoter-TSS (NM_010140)	promoter-TSS (NM_010140)	-112	NM_010140	13837	Mm.1977	NM_010140	ENSMUSG00000052504	Epha3	AW492086|Cek4|EK4|ETK1|End3|Hek|Hek4|Mek4|Tyro4	Eph receptor A3	protein-coding	1.31317	2.29946	7.7942	1.21905e-08	3.01104e-07	9.87074
68	69	chr2-2036	chr2	71980937	71981265	+	0		promoter-TSS (NM_019688)	promoter-TSS (NM_019688)	-114	NM_019688	56508	Mm.196153	NM_019688	ENSMUSG00000049044	Rapgef4	1300003D15Rik|5730402K07Rik|6330581N18Rik|EPAC 2|Epac-2|Epac2|mKIAA4040	Rap guanine nucleotide exchange factor (GEF) 4	protein-coding	1.28045	0.136297	3.28404	0.00264356	0.00852845	-1.58042
69	70	chr3-967	chr3	59131993	59132697	+	0		intron (NM_001287119, intron 1 of 2)	intron (NM_001287119, intron 1 of 2)	117	NM_001287120	140795	Mm.439021	NM_133200	ENSMUSG00000036381	P2ry14	A330108O13Rik|Gpr105|P2Y14	purinergic receptor P2Y, G-protein coupled, 14	protein-coding	1.04846	2.60208	5.33636	9.52631e-06	7.46221e-05	3.43288
70	71	chr1-3552	chr1	161787949	161788806	+	0		5' UTR (NM_001205243, exon 1 of 3)	5' UTR (NM_001205243, exon 1 of 3)	118	NM_010177	14103	Mm.3355	NM_010177	ENSMUSG00000000817	Fasl	APT1LG1|CD178|CD95-L|CD95L|Fas-L|Faslg|Tnfsf6|Tnlg1a|gld	Fas ligand (TNF superfamily, member 6)	protein-coding	1.13176	4.64757	8.37413	2.78531e-09	9.04701e-08	11.1862
71	72	chr13-2115	chr13	74769982	74771246	+	0		5' UTR (NM_001301156, exon 1 of 29)	5' UTR (NM_001301156, exon 1 of 29)	122	NM_001301157	12380	Mm.29163	NM_009817	ENSMUSG00000021585	Cast	-	calpastatin	protein-coding	1.27389	6.03758	15.879	5.63415e-16	6.01845e-13	26.48
72	73	chr2-1571	chr2	52676228	52676723	+	0		promoter-TSS (NM_001285426)	promoter-TSS (NM_001285426)	134	NM_001037099	12298	Mm.330223	NM_146123	ENSMUSG00000017412	Cacnb4	3110038O15Rik|Cchb4|lh	calcium channel, voltage-dependent, beta 4 subunit	protein-coding	1.53074	0.703191	5.17596	1.4923e-05	0.00010939	3.07139
73	74	chr18-645	chr18	37668804	37669139	+	0		promoter-TSS (NM_033585)	promoter-TSS (NM_033585)	-134	NM_033585	93710	Mm.247203	NM_033585	ENSMUSG00000103332	Pcdhga2	mKIAA0588	protocadherin gamma subfamily A, 2	protein-coding	1.28938	0.0227948	3.76435	0.000742476	0.00292924	-0.449612
74	75	chr11-1021	chr11	49076245	49076655	+	0		promoter-TSS (NM_001271677)	promoter-TSS (NM_001271677)	-137	NM_001271677	15953	Mm.24769	NM_008330	ENSMUSG00000078920	Ifi47	47kDa|IRG-47|Ifggc1|Igrd|Iigp4|Iipg4|Irgd	interferon gamma inducible protein 47	protein-coding	1.49347	1.23179	4.84554	3.76266e-05	0.00023715	2.24318
75	76	chr7-415	chr7	19212510	19212840	+	0		intron (NM_175668, intron 1 of 1)	intron (NM_175668, intron 1 of 1)	137	NM_175668	319197	Mm.135984	NM_175668	ENSMUSG00000044317	Gpr4	-	G protein-coupled receptor 4	protein-coding	1.02265	0.603941	3.61529	0.00110696	0.00410303	-0.850689
76	77	chr4-288	chr4	11123451	11124190	+	0		promoter-TSS (NR_151526)	promoter-TSS (NR_151526)	-138	NR_151526	100503518	Mm.102270	NR_151526	ENSMUSG00000086765	Gm11827	-	predicted gene 11827	ncRNA	1.17635	2.57284	5.7508	2.99704e-06	2.83396e-05	4.54906
77	78	chr18-1133	chr18	60803433	60803990	+	0		promoter-TSS (NM_010545)	promoter-TSS (NM_010545)	-138	NM_010545	16149	Mm.439737	NM_010545	ENSMUSG00000024610	Cd74	CLIP|DHLAG|HLADG|Ia-GAMMA|Ii	CD74 antigen (invariant polypeptide of major histocompatibility complex, class II antigen-associated)	protein-coding	1.61459	2.54729	7.66492	1.70395e-08	3.96944e-07	9.54983
78	79	chr6-228	chr6	17748772	17749850	+	0		5' UTR (NM_001083315, exon 1 of 15)	5' UTR (NM_001083315, exon 1 of 15)	141	NM_022332	64213	Mm.12051	NM_022332	ENSMUSG00000029534	St7	9430001H04Rik|Fam4a2|HELG|RAY1|SEN4|TSG7	suppression of tumorigenicity 7	protein-coding	1.49552	4.35747	11.7456	1.23623e-12	1.76835e-10	18.8852
79	80	chr10-739	chr10	26229242	26229882	+	0		promoter-TSS (NM_001115154)	promoter-TSS (NM_001115154)	-145	NM_001013766	268288	Mm.213322	NM_001013766	ENSMUSG00000051354	Samd3	Gm623	sterile alpha motif domain containing 3	protein-coding	1.07582	2.38462	5.41666	7.61043e-06	6.18443e-05	3.67087
80	81	chr7-1400	chr7	52005239	52005900	+	0		non-coding (NR_027704, exon 1 of 4)	non-coding (NR_027704, exon 1 of 4)	145	NR_027704	75744	Mm.386823	NM_001160345	ENSMUSG00000074093	Svip	1700006C13Rik|6620401M08Rik	small VCP/p97-interacting protein	protein-coding	1.18646	1.29682	3.28347	0.00264741	0.00853711	-1.67028
81	82	chr12-2215	chr12	98577912	98578222	+	0		5' UTR (NM_029911, exon 1 of 7)	5' UTR (NM_029911, exon 1 of 7)	146	NM_029911	72258	Mm.196158	NM_029911	ENSMUSG00000033854	Kcnk10	1700024D23Rik|3010005K24Rik|Trek2	potassium channel, subfamily K, member 10	protein-coding	1.19616	0.40939	3.29445	0.00257322	0.00833969	-1.56772
82	83	chr13-788	chr13	31806226	31806774	+	0		promoter-TSS (NM_008592)	promoter-TSS (NM_008592)	-146	NM_008592	17300	Mm.12949	NM_008592	ENSMUSG00000050295	Foxc1	FREAC3|Fkh1|Mf1|Mf4|ch|fkh-1|frkhda	forkhead box C1	protein-coding	1.13995	0.797224	3.99633	0.000395779	0.0017272	0.0736166
83	84	chr10-431	chr10	19011170	19013048	+	0		promoter-TSS (NM_001166402)	promoter-TSS (NM_001166402)	-146	NM_001166402	21929	Mm.116683	NM_009397	ENSMUSG00000019850	Tnfaip3	A20|Tnfip3	tumor necrosis factor, alpha-induced protein 3	protein-coding	1.18766	4.4096	6.47386	4.08161e-07	5.35713e-06	6.21112
84	85	chr18-839	chr18	44811598	44812464	+	0		intron (NM_001085373, intron 1 of 18)	CpG	151	NM_001085373	328949	Mm.312511	NM_001033406	ENSMUSG00000071856	Mcc	D18Ertd451e|E330037C19	mutated in colorectal cancers	protein-coding	1.30818	2.76507	8.42761	2.43615e-09	8.13225e-08	11.4445
85	86	chr11-4303	chr11	118342313	118343060	+	0		promoter-TSS (NM_021440)	promoter-TSS (NM_021440)	-152	NM_021440	58251	Mm.439815	NM_021440	ENSMUSG00000076433	Cep295nl	Ddc8|FS39|Kiaa1731nl	CEP295 N-terminal like	protein-coding	1.11163	4.24985	9.00053	5.93809e-10	2.51615e-08	12.7898
86	87	chr2-2325	chr2	80447290	80447813	+	0		promoter-TSS (NM_011356)	promoter-TSS (NM_011356)	-155	NM_011356	20378	Mm.427436	NM_011356	ENSMUSG00000027004	Frzb	Frp|Sfrp3|frezzled|fritz|frzb-1	frizzled-related protein	protein-coding	1.31709	0.527084	3.59013	0.00118365	0.00434186	-0.881787
87	88	chr18-644	chr18	37661464	37662109	+	0		promoter-TSS (NM_033584)	promoter-TSS (NM_033584)	-159	NM_033584	93709	Mm.247203	NM_033584	ENSMUSG00000103144	Pcdhga1	-	protocadherin gamma subfamily A, 1	protein-coding	1.24771	1.32803	5.20485	1.3764e-05	0.000102034	3.17253
88	89	chr14-2736	chr14	122474851	122475208	+	0		promoter-TSS (NM_009574)	promoter-TSS (NM_009574)	170	NR_045046	69248	Mm.235369	NR_045046	ENSMUSG00000085555	2610035F20Rik	-	RIKEN cDNA 2610035F20 gene	ncRNA	1.47772	1.97565	6.70231	2.19368e-07	3.23072e-06	7.08384
89	90	chr12-122	chr12	8301527	8302040	+	0		exon (NM_013527, exon 1 of 2)	exon (NM_013527, exon 1 of 2)	171	NM_013527	238057	Mm.271308	NM_013527	ENSMUSG00000037660	Gdf7	BMP12	growth differentiation factor 7	protein-coding	1.43565	0.923514	5.39098	8.17684e-06	6.56736e-05	3.65349
90	91	chr17-705	chr17	23745427	23745877	+	0		intron (NM_028416, intron 1 of 9)	intron (NM_028416, intron 1 of 9)	177	NM_028416	73016	Mm.221319	NM_028416	ENSMUSG00000040680	Kremen2	2900054E04Rik|Krm2	kringle containing transmembrane protein 2	protein-coding	1.05638	1.42624	3.41863	0.00186177	0.00635028	-1.38641
91	92	chr15-2913	chr15	102954359	102955051	+	0		exon (NM_001024842, exon 1 of 2)	exon (NM_001024842, exon 1 of 2)	179	NM_001024842	109663	Mm.37692	NM_001024842	ENSMUSG00000001656	Hoxc11	Hox-3.7	homeobox C11	protein-coding	1.75837	1.16532	4.73224	5.16422e-05	0.000310308	1.94887
92	93	chr2-2837	chr2	109917228	109918427	+	0		5' UTR (NM_172671, exon 1 of 18)	5' UTR (NM_172671, exon 1 of 18)	180	NM_172671	107515	Mm.277351	NM_172671	ENSMUSG00000050199	Lgr4	9130225G07|A330106J01Rik|A930009A08Rik|Gpr48	leucine-rich repeat-containing G protein-coupled receptor 4	protein-coding	1.86306	4.54027	9.0803	4.8953e-10	2.14425e-08	12.9168
93	94	chr2-3724	chr2	147183998	147184536	+	0		exon (NM_010919, exon 2 of 2)	exon (NM_010919, exon 2 of 2)	184	NR_030769	100313531	Mm.405189	NR_030769	ENSMUSG00000086509	Nkx2-2os	Gm14112|Nkx2-2as|Nkx2.2AS	NK2 homeobox 2, opposite strand	ncRNA	1.01859	0.821495	3.76309	0.000744999	0.00293816	-0.494851
94	95	chr2-2541	chr2	92191924	92192402	+	0		TTS (NR_035480)	TTS (NR_035480)	186	NR_035480	100316756		NR_035480	ENSMUSG00000088639	Mir1955	mir-1955|mmu-mir-1955	microRNA 1955	ncRNA	1.36904	2.64229	7.19619	5.83623e-08	1.09529e-06	8.36895
95	96	chr2-2262	chr2	78869062	78869404	+	0		promoter-TSS (NR_151458)	promoter-TSS (NR_151458)	186	NM_009454	22193	Mm.1485	NM_009454	ENSMUSG00000027011	Ube2e3	Ubce4|ubcM2	ubiquitin-conjugating enzyme E2E 3	protein-coding	1.07541	2.71606	5.99239	1.53319e-06	1.61249e-05	5.17811
96	97	chr16-1222	chr16	43663628	43665117	+	0		promoter-TSS (NM_001146325)	promoter-TSS (NM_001146325)	-188	NM_001146325	100043314	Mm.390896	NM_001146325	ENSMUSG00000071552	Tigit	Vstm3	T cell immunoreceptor with Ig and ITIM domains	protein-coding	1.65893	5.6701	13.2011	6.754e-14	1.83324e-11	21.726
97	98	chr2-1735	chr2	60283795	60284786	+	0		5' UTR (NM_001290660, exon 1 of 6)	5' UTR (NM_001290660, exon 1 of 6)	194	NM_001290660	66205	Mm.227281	NM_025422	ENSMUSG00000060703	Cd302	1110055L24Rik|AI159627	CD302 antigen	protein-coding	1.21884	2.86106	7.564	2.21622e-08	4.93206e-07	9.30187
98	99	chr7-1157	chr7	44590527	44591640	+	0		exon (NM_001290682, exon 1 of 5)	exon (NM_001290682, exon 1 of 5)	197	NM_008422	16504	Mm.40312	NM_008422	ENSMUSG00000062785	Kcnc3	KShIIID|Kcr2-3|Kv3.3	potassium voltage gated channel, Shaw-related subfamily, member 3	protein-coding	1.21036	2.88769	4.28579	0.000178674	0.00088686	0.498749
99	100	chr19-449	chr19	10740504	10740991	+	0		promoter-TSS (NR_027805)	promoter-TSS (NR_027805)	-200	NR_027805	403202	Mm.34482	NM_207529	ENSMUSG00000067577	A430093F15Rik	Gm674	RIKEN cDNA A430093F15 gene	ncRNA	1.76035	4.08825	13.7798	2.26494e-14	8.67077e-12	22.7338
100	101	chr8-2145	chr8	105518239	105519653	+	0		exon (NM_008289, exon 1 of 5)	exon (NM_008289, exon 1 of 5)	200	NM_008289	15484	Mm.5079	NM_008289	ENSMUSG00000031891	Hsd11b2	11HSD2	hydroxysteroid 11-beta dehydrogenase 2	protein-coding	1.16348	3.88569	9.36112	2.49699e-10	1.22863e-08	13.658
101	102	chr9-32	chr9	5308241	5309866	+	0		intron (NM_007609, intron 1 of 8)	intron (NM_007609, intron 1 of 8)	204	NM_007609	12363	Mm.1569	NM_007609	ENSMUSG00000033538	Casp4	CASP-11|CASP-4|Casp11|Caspl|ich-3	caspase 4, apoptosis-related cysteine peptidase	protein-coding	1.26785	3.23714	7.97347	7.68849e-09	2.09634e-07	10.3242
102	103	chr4-1732	chr4	89310244	89311405	+	0		5' UTR (NM_007670, exon 1 of 2)	5' UTR (NM_007670, exon 1 of 2)	208	NM_007670	12579	Mm.423094	NM_007670	ENSMUSG00000073802	Cdkn2b	AV083695|INK4b|MTS2|p15|p15(INK4b)|p15INK4b	cyclin dependent kinase inhibitor 2B	protein-coding	1.14335	4.26931	7.49315	2.6673e-08	5.74855e-07	8.98728
103	104	chr15-855	chr15	54919294	54920575	+	0		exon (NM_001136077, exon 1 of 26)	exon (NM_001136077, exon 1 of 26)	212	NM_001285995	18606	Mm.250256	NM_015744	ENSMUSG00000022425	Enpp2	ATX|E-NPP 2|Npps2|PD-Ialpha|Pdnp2|lysoPLD	ectonucleotide pyrophosphatase/phosphodiesterase 2	protein-coding	1.55105	2.85588	5.83238	2.38907e-06	2.33923e-05	4.77023
104	105	chr8-1959	chr8	94178778	94179830	+	0		5' UTR (NM_013602, exon 1 of 3)	5' UTR (NM_013602, exon 1 of 3)	215	NM_013602	17748	Mm.192991	NM_013602	ENSMUSG00000031765	Mt1	MT-I|Mt-1	metallothionein 1	protein-coding	1.54495	2.63452	8.05753	6.20281e-09	1.75175e-07	10.5312
105	106	chr7-4012	chr7	144939591	144939827	+	0		5' UTR (NM_007631, exon 1 of 5)	5' UTR (NM_007631, exon 1 of 5)	216	NM_007631	12443	Mm.273049	NM_007631	ENSMUSG00000070348	Ccnd1	AI327039|CycD1|Cyl-1|PRAD1|bcl-1|cD1	cyclin D1	protein-coding	1.48345	0.972449	6.12539	1.06178e-06	1.18365e-05	5.54983
106	107	chr18-412	chr18	31760623	31761052	+	0		5' UTR (NM_001242430, exon 1 of 8)	5' UTR (NM_001242430, exon 1 of 8)	221	NM_001242430	225339	Mm.290804	NM_153515	ENSMUSG00000041915	Ammecr1l	5430429D03Rik|AU022236|AU040755|AW111353|E230022H04Rik	AMME chromosomal region gene 1-like	protein-coding	1.11574	1.9037	4.33579	0.000155598	0.000790026	0.850283
107	108	chr3-652	chr3	40522583	40523686	+	0		promoter-TSS (NR_040445)	promoter-TSS (NR_040445)	-222	NR_040445	100040882	Mm.272869	NR_040445	ENSMUSG00000037884	1700017G19Rik	-	RIKEN cDNA 1700017G19 gene	ncRNA	1.3437	2.97999	8.60719	1.55787e-09	5.62573e-08	11.8812
108	109	chr12-1202	chr12	57545718	57546061	+	0		5' UTR (NM_008259, exon 1 of 2)	5' UTR (NM_008259, exon 1 of 2)	222	NM_008259	15375	Mm.4578	NM_008259	ENSMUSG00000035451	Foxa1	Hnf-3a|Hnf3a|Tcf-3a|Tcf3a	forkhead box A1	protein-coding	1.77396	0.538585	5.27524	1.13027e-05	8.61215e-05	3.27607
109	110	chr4-1699	chr4	88793794	88794735	+	0		promoter-TSS (NM_001161609).6	promoter-TSS (NM_001161609).6	-223	NM_001161609	545654	Mm.478784	NM_001161609	ENSMUSG00000095101	Gm13285	limitin	predicted gene 13285	protein-coding	1.06908	1.67784	3.81949	0.000639849	0.00258788	-0.347335
110	111	chr16-1787	chr16	67619922	67621444	+	0		5' UTR (NM_001145977, exon 1 of 9)	5' UTR (NM_001145977, exon 1 of 9)	225	NM_178721	239857	Mm.394300	NM_178721	ENSMUSG00000064115	Cadm2	2900078E11Rik|9330131D06|A830029E02Rik|Igdf4d|Igsf4d|NECL3|SynCAM 2|SynCAM2	cell adhesion molecule 2	protein-coding	1.54299	3.71517	8.27061	3.61373e-09	1.11629e-07	11.0179
111	112	chr9-2518	chr9	98954880	98955284	+	0		promoter-TSS (NM_012020)	promoter-TSS (NM_012020)	228	NR_003248	768252	Mm.129645	NR_003248	ENSMUSG00000097072	Foxl2os	-	forkhead box L2, opposite strand	ncRNA	1.75355	0.520116	5.2555	1.19447e-05	9.03785e-05	3.23497
112	113	chr5-2723	chr5	119669928	119671339	+	0		promoter-TSS (NM_011535)	promoter-TSS (NM_011535)	-229	NM_198052	21386	Mm.219139	NM_011535	ENSMUSG00000018604	Tbx3	D5Ertd189e	T-box 3	protein-coding	1.12509	2.47426	5.75885	2.93075e-06	2.7868e-05	4.50178
113	114	chr2-2151	chr2	74712086	74712366	+	0		5' UTR (NM_010468, exon 1 of 3)	5' UTR (NM_010468, exon 1 of 3)	233	NM_010468	15434	Mm.430708	NM_010468	ENSMUSG00000079277	Hoxd3	Hox-4.1|Hox-5.5	homeobox D3	protein-coding	1.11902	0.307355	3.28073	0.00266628	0.00858502	-1.59628
114	115	chr2-1452	chr2	45112899	45113137	+	0		5' UTR (NM_001355289, exon 2 of 11)	5' UTR (NM_001355289, exon 2 of 11)	234	NM_001355290	24136	Mm.440702	NM_015753	ENSMUSG00000026872	Zeb2	9130203F04Rik|D130016B08Rik|SIP1|Zfhx1b|Zfx1b|Zfxh1b	zinc finger E-box binding homeobox 2	protein-coding	1.71555	0.924455	5.39856	8.00537e-06	6.44839e-05	3.65179
115	116	chr16-76	chr16	4741742	4741964	+	0		intron (NM_010443, intron 1 of 5)	B4A|SINE|B4	240	NM_010443	15369	Mm.272866	NM_010443	ENSMUSG00000004070	Hmox2	HO-2|HO2	heme oxygenase 2	protein-coding	1.34573	-0.134989	3.79876	0.000676697	0.00271453	-0.370831
116	117	chr8-896	chr8	45409583	45410689	+	0		intron (NM_126166, intron 1 of 6)	intron (NM_126166, intron 1 of 6)	244	NM_001357316	142980	Mm.33874	NM_126166	ENSMUSG00000031639	Tlr3	AI957183	toll-like receptor 3	protein-coding	1.11498	2.54563	7.77891	1.26816e-08	3.10726e-07	9.84015
117	118	chr9-1135	chr9	51103084	51103712	+	0		promoter-TSS (NR_029654)	promoter-TSS (NR_029654)	247	NR_029655	723849		NR_029655	ENSMUSG00000065492	Mir34b	Mirn34b|mir-34b|mmu-mir-34b	microRNA 34b	ncRNA	1.15531	1.22255	4.72195	5.31485e-05	0.000317572	1.92137
118	119	chr9-2519	chr9	98955512	98956201	+	0		promoter-TSS (NR_003248)	promoter-TSS (NR_003248)	249	NM_012020	26927	Mm.151239	NM_012020	ENSMUSG00000050397	Foxl2	AU045128|BPES|PINTO|Pfrk	forkhead box L2	protein-coding	1.2718	1.54403	5.01612	2.33451e-05	0.000159361	2.66066
119	120	chr4-1694	chr4	88773234	88773918	+	0		promoter-TSS (NM_001243155)	promoter-TSS (NM_001243155)	-258	NM_001243165	545647	Mm.380019	NM_001243165	ENSMUSG00000096582	Gm13289	-	predicted gene 13289	protein-coding	1.82062	0.32764	3.85959	0.00057406	0.00235852	-0.223375
120	121	chr18-999	chr18	56431220	56433566	+	0		intron (NM_026240, intron 1 of 13)	CpG	261	NM_026240	107022	Mm.24356	NM_026240	ENSMUSG00000001700	Gramd3	9030613F08Rik|9130427A09Rik|AW061306|Gramd2b|NS3TP2	GRAM domain containing 3	protein-coding	1.01635	5.22106	11.3581	2.79177e-12	3.39259e-10	18.0226
121	122	chr1-4494	chr1	191098390	191098962	+	0		intron (NM_030060, intron 1 of 2)	CpG	262	NM_030060	381319	Mm.6922	NM_030060	ENSMUSG00000026630	Batf3	9130211I03Rik|Snft	basic leucine zipper transcription factor, ATF-like 3	protein-coding	1.17997	1.13445	5.45506	6.83613e-06	5.66575e-05	3.82969
122	123	chr11-3033	chr11	96299123	96299563	+	0		exon (NM_008269, exon 1 of 2)	exon (NM_008269, exon 1 of 2)	269	NM_008269	15414	Mm.215	NM_008269	ENSMUSG00000000690	Hoxb6	Hox-2.2	homeobox B6	protein-coding	1.12409	1.25622	3.37852	0.0020678	0.00693795	-1.46124
123	124	chr8-496	chr8	25518634	25519431	+	0		5' UTR (NM_010206, exon 1 of 18)	5' UTR (NM_010206, exon 1 of 18)	273	NM_010206	14182	Mm.265716	NM_010206	ENSMUSG00000031565	Fgfr1	AW208770|Eask|FGFR-I|FLG|Fgfr-1|Flt-2|Hspy|MFR|bFGF-R-1|c-fgr	fibroblast growth factor receptor 1	protein-coding	1.53445	3.34602	10.2662	3.05929e-11	2.31977e-09	15.7152
124	125	chr9-50	chr9	7783591	7784629	+	0		promoter-TSS (NR_049191)	promoter-TSS (NR_049191)	-280	NR_049191	100885830		NR_049191	ENSMUSG00000093615	Mir5618	Gm23685|mmu-mir-5618	microRNA 5618	ncRNA	1.33621	3.48041	8.67884	1.30486e-09	4.81981e-08	12.0519
125	126	chr13-2128	chr13	75706697	75708835	+	0		exon (NM_138953, exon 1 of 12)	exon (NM_138953, exon 1 of 12)	282	NM_138953	192657	Mm.21288	NM_138953	ENSMUSG00000001542	Ell2	-	elongation factor RNA polymerase II 2	protein-coding	1.11992	5.665	10.1038	4.42377e-11	3.11352e-09	15.1466
126	127	chr9-905	chr9	44526154	44527255	+	0		promoter-TSS (NM_007551)	promoter-TSS (NM_007551)	-283	NM_007551	12145	Mm.6246	NM_007551	ENSMUSG00000047880	Cxcr5	Blr1|CXC-R5|CXCR-5|Gpcr6|MDR15	chemokine (C-X-C motif) receptor 5	protein-coding	1.15287	3.59384	7.16833	6.28434e-08	1.16359e-06	8.24122
127	128	chr18-1363	chr18	67552310	67552536	+	0		intron (NM_194355, intron 1 of 14)	intron (NM_194355, intron 1 of 14)	298	NM_194355	68166	Mm.208723	NM_176832	ENSMUSG00000024533	Spire1	6030430B19Rik|AI415299|AU022898|AW550622|Spir-1	spire type actin nucleation factor 1	protein-coding	1.55926	0.434257	5.00804	2.3879e-05	0.000162387	2.6224
128	129	chr3-1601	chr3	88492708	88493319	+	0		intron (NM_001002011, intron 1 of 11)	intron (NM_001002011, intron 1 of 11)	299	NM_019390	16905	Mm.243014	NM_019390	ENSMUSG00000028063	Lmna	Dhe	lamin A	protein-coding	1.06534	2.61518	6.92955	1.18901e-07	1.94926e-06	7.68206
129	130	chr2-1096	chr2	32423212	32424281	+	0		intron (NM_146118, intron 1 of 10)	intron (NM_146118, intron 1 of 10)	320	NM_001290558	227731	Mm.37395	NM_146118	ENSMUSG00000026819	Slc25a25	1110030N17Rik|MCSC|mKIAA1896	solute carrier family 25 (mitochondrial carrier, phosphate carrier), member 25	protein-coding	1.00737	3.14549	5.21664	1.33169e-05	9.91086e-05	3.00892
130	131	chr16-405	chr16	17914346	17915113	+	0		intron (NM_029469, intron 1 of 2)	CpG-5570	330	NM_029469	195333	Mm.463003	NM_029469	ENSMUSG00000022738	Gsc2	4930568H22Rik|GSC-2|Gscl	goosecoid homebox 2	protein-coding	1.08202	2.6273	6.09414	1.15738e-06	1.27392e-05	5.44934
131	132	chr19-993	chr19	33761460	33761773	+	0		5' UTR (NM_001322338, exon 1 of 11)	5' UTR (NM_001322338, exon 1 of 11)	335	NM_001322338	101055671		NM_001322338	ENSMUSG00000087303	Lipo2	EG668114|Gm8981	lipase, member O2	protein-coding	1.56981	-0.772607	3.26826	0.00275364	0.00882084	-1.59791
132	133	chr16-333	chr16	16212781	16213236	+	0		promoter-TSS (NM_026163)	promoter-TSS (NM_026163)	-337	NM_026163	67451	Mm.2252	NM_026163	ENSMUSG00000041957	Pkp2	1200008D14Rik|1200012P04Rik|AA516617|Pkp2l	plakophilin 2	protein-coding	1.01772	1.29763	3.61153	0.0011181	0.00413875	-0.942065
133	134	chr18-1944	chr18	84720159	84720827	+	0		intron (NM_173770, intron 1 of 4)	intron (NM_173770, intron 1 of 4)	349	NM_173770	240479	Mm.472378	NM_173770	ENSMUSG00000047992	Fam69c	B230399E16Rik	family with sequence similarity 69, member C	protein-coding	1.02345	1.01666	3.97566	0.000418736	0.00181211	-0.0278068
134	135	chr10-2707	chr10	95415635	95416089	+	0		promoter-TSS (NM_001168657)	promoter-TSS (NM_001168657)	350	NM_001168655	216233	Mm.474283	NM_007706	ENSMUSG00000020027	Socs2	8030460M17|AI527257|AW108012|CIS2|Cish2|D130043N08Rik|JAB|SOCS-2|SSI-2|hg	suppressor of cytokine signaling 2	protein-coding	1.57033	1.98462	7.97888	7.58281e-09	2.07123e-07	10.2852
135	136	chr12-929	chr12	40198227	40199693	+	0		intron (NM_001033437, intron 1 of 3)	intron (NM_001033437, intron 1 of 3)	355	NM_001033437	380755	Mm.390463	NM_001033437	ENSMUSG00000071342	Lsmem1	Gm889	leucine-rich single-pass membrane protein 1	protein-coding	1.00599	4.78448	7.53139	2.41334e-08	5.2925e-07	9.01987
136	137	chr13-1007	chr13	40730577	40731054	+	0		promoter-TSS (NM_001122948)	promoter-TSS (NM_001122948)	-358	NM_001122948	21418	Mm.85544	NM_011547	ENSMUSG00000021359	Tfap2a	AP-2|AP2alpha|Ap-2 (a)|Ap2|Ap2tf|Tcfap2a	transcription factor AP-2, alpha	protein-coding	1.91315	1.56623	6.20042	8.63522e-07	9.95459e-06	5.71298
137	138	chr5-1567	chr5	75155694	75155922	+	0		promoter-TSS (NM_001083316)	promoter-TSS (NM_001083316)	-358	NM_001083316	18595	Mm.221403	NM_011058	ENSMUSG00000029231	Pdgfra	AI115593|CD140a|Pdgfr-2	platelet derived growth factor receptor, alpha polypeptide	protein-coding	1.26643	0.817686	3.63858	0.00104028	0.00389182	-0.793335
138	139	chr14-1667	chr14	63605935	63606370	+	0		promoter-TSS (NM_173393)	promoter-TSS (NM_173393)	-378	NM_173393	219149	Mm.32071	NM_173393	ENSMUSG00000035067	Xkr6	2700008G24Rik|BC024502|Xrg6	X-linked Kx blood group related 6	protein-coding	2.00251	0.937944	5.77873	2.77312e-06	2.65905e-05	4.64843
139	140	chr11-1011	chr11	48979413	48980164	+	0		promoter-TSS (NM_001114679)	promoter-TSS (NM_001114679)	-390	NM_173434	245240	Mm.452996	NM_173434	ENSMUSG00000069892	9930111J21Rik2	9930111J21Rik|Irgb5	RIKEN cDNA 9930111J21 gene 2	protein-coding	1.01858	0.838652	2.94141	0.00630788	0.0176877	-2.34944
140	141	chr1-3778	chr1	168432337	168432791	+	0		promoter-TSS (NM_001291509)	promoter-TSS (NM_001291509)	-395	NM_183355	18514	Mm.43358	NM_008783	ENSMUSG00000052534	Pbx1	2310056B04Rik|D230003C07Rik|Pbx-1	pre B cell leukemia homeobox 1	protein-coding	1.5266	1.01335	4.62066	7.05068e-05	0.000403839	1.63557
141	142	chr17-2475	chr17	62880721	62881113	+	0		intron (NM_010109, intron 1 of 3)	CpG	400	NM_010109	13640	Mm.7978	NM_010109	ENSMUSG00000048915	Efna5	AL-1|AV158822|EFL-5|Ephrin-A5|Epl7|LERK-7|RAGS	ephrin A5	protein-coding	1.01278	0.973794	3.49787	0.00151147	0.00531922	-1.19968
142	143	chr2-2600	chr2	93452993	93453459	+	0		promoter-TSS (NM_001271462)	promoter-TSS (NM_001271462)	407	NR_040532	100038525	Mm.440596	NR_040532	ENSMUSG00000075025	Gm10804	-	predicted gene 10804	ncRNA	1.40347	1.62491	5.6382	4.10063e-06	3.68345e-05	4.3118
143	144	chr13-3117	chr13	114458260	114458805	+	0		exon (NM_001301373, exon 1 of 6)	exon (NM_001301373, exon 1 of 6)	419	NM_001301373	14313	Mm.4913	NM_008046	ENSMUSG00000021765	Fst	AL033346|FS	follistatin	protein-coding	1.13305	1.86768	5.71457	3.31491e-06	3.0757e-05	4.50056
144	145	chr2-1300	chr2	36104800	36105148	+	0		promoter-TSS (NM_001083127)	promoter-TSS (NM_001083127)	434	NM_008500	16874	Mm.12881	NM_008500	ENSMUSG00000026890	Lhx6	Lhx6.1	LIM homeobox protein 6	protein-coding	1.66606	0.199154	5.05373	2.10124e-05	0.000145838	2.71721
145	146	chr14-1095	chr14	50955981	50957176	+	0		intron (NM_001123371, intron 1 of 5)	intron (NM_001123371, intron 1 of 5)	437	NM_001123371	667034	Mm.482171	NM_001123371	ENSMUSG00000068417	Pnp2	-	purine-nucleoside phosphorylase 2	protein-coding	1.51954	1.68646	4.03061	0.000360399	0.0015984	0.177693
146	147	chr8-1459	chr8	76901521	76902592	+	0		promoter-TSS (NM_001083906)	promoter-TSS (NM_001083906)	-452	NM_001083906	110784	Mm.324393	NM_001083906	ENSMUSG00000031618	Nr3c2	MR|Mlr	nuclear receptor subfamily 3, group C, member 2	protein-coding	1.20197	2.152	3.63214	0.00105834	0.00394756	-0.966325
147	148	chr1-3968	chr1	173366845	173367612	+	0		intron (NM_053199, intron 1 of 8)	CpG	467	NM_053199	94332	Mm.330524	NM_053199	ENSMUSG00000005338	Cadm3	BIgR|Igsf4b|Necl-1|Necl1|SynCAM3|Tsll1	cell adhesion molecule 3	protein-coding	1.6677	1.26398	6.66922	2.39938e-07	3.47721e-06	6.96345
148	149	chr16-1995	chr16	84773993	84775207	+	0		intron (NM_023844, intron 1 of 9)	intron (NM_023844, intron 1 of 9)	477	NM_023844	67374	Mm.41758	NM_023844	ENSMUSG00000053062	Jam2	1110002N23Rik|2410030G21Rik|2410167M24Rik|JAM-2|JAM-B|Jcam2|VE-JAM	junction adhesion molecule 2	protein-coding	1.05443	2.92523	6.87494	1.37689e-07	2.19259e-06	7.47508
149	150	chr4-823	chr4	41696400	41696803	+	0		intron (NM_016673, intron 1 of 9)	intron (NM_016673, intron 1 of 9)	490	NM_016673	12804	Mm.425178	NM_016673	ENSMUSG00000028444	Cntfr	Cntfralpha	ciliary neurotrophic factor receptor	protein-coding	1.53313	-0.270136	4.13147	0.000273358	0.00126745	0.398839
150	151	chr14-1708	chr14	64589894	64590436	+	0		promoter-TSS (NR_029813)	promoter-TSS (NR_029813)	-492	NR_029813	387233		NR_029813	ENSMUSG00000065597	Mir124a-1	Mirn124a|Mirn124a-1	microRNA 124a-1	ncRNA	1.52812	0.927407	6.13465	1.03502e-06	1.15752e-05	5.55679
151	152	chr3-371	chr3	27710427	27711471	+	0		promoter-TSS (NM_173182)	promoter-TSS (NM_173182)	-497	NM_001356953	72007	Mm.38832	NM_173182	ENSMUSG00000039286	Fndc3b	1600019O04Rik|AW550168|Fad104|mKIAA4164	fibronectin type III domain containing 3B	protein-coding	1.01541	4.16929	7.90731	9.10992e-09	2.38569e-07	10.0325
152	153	chr6-61	chr6	6863592	6864082	+	0		TTS (NR_002839)	TTS (NR_002839)	503	NM_010057	13396	Mm.439763	NM_010057	ENSMUSG00000029754	Dlx6	-	distal-less homeobox 6	protein-coding	1.24949	0.711171	3.93494	0.000467858	0.0019869	-0.0828585
153	154	chr9-346	chr9	21164923	21165494	+	0		promoter-TSS (NM_183408)	promoter-TSS (NM_183408)	-506	NM_183408	18577	Mm.191749	NM_019798	ENSMUSG00000032177	Pde4a	D9Ertd60e|Dpde2	phosphodiesterase 4A, cAMP specific	protein-coding	1.21845	3.37347	9.12894	4.35322e-10	1.94458e-08	13.1244
154	155	chr3-1470	chr3	85887142	85888908	+	0		promoter-TSS (NM_177130)	promoter-TSS (NM_177130)	-507	NM_177130	320302	Mm.482978	NM_177130	ENSMUSG00000031286	Glt28d2	4732486J07Rik|Glt28d1l	glycosyltransferase 28 domain containing 2	protein-coding	1.15195	3.64804	7.63139	1.85921e-08	4.27101e-07	9.40523
155	156	chr7-554	chr7	24661643	24661964	+	0		intron (NR_030681, intron 1 of 1)	intron (NR_030681, intron 1 of 1)	509	NR_030681	100043706	Mm.483825	NR_030681	ENSMUSG00000108470	Gm4598	-	predicted gene 4598	ncRNA	1.23015	1.4734	5.71171	3.34139e-06	3.09723e-05	4.50432
156	157	chr18-1410	chr18	68226751	68228108	+	0		promoter-TSS (NM_001357444)	promoter-TSS (NM_001357444)	-517	NM_001357444	52662	Mm.440183	NM_172631	ENSMUSG00000024544	Ldlrad4	8230401C20Rik|A430083H02|A430108L08Rik|C18orf1|D18Ertd653e|D330030L18Rik	low density lipoprotein receptor class A domain containing 4	protein-coding	1.26498	5.66282	12.1719	5.1485e-13	8.9452e-11	19.6808
157	158	chr4-2191	chr4	114925082	114925904	+	0		exon (NM_015758, exon 1 of 1)	exon (NM_015758, exon 1 of 1)	520	NM_015758	30923	Mm.377122	NM_015758	ENSMUSG00000044518	Foxe3	FREAC8|dyl|rct	forkhead box E3	protein-coding	1.10088	1.69407	6.21808	8.22573e-07	9.56597e-06	5.83303
158	159	chr16-569	chr16	22162572	22162983	+	0		intron (NM_183029, intron 1 of 15)	CpG	522	NM_183029	319765	Mm.489442	NM_183029	ENSMUSG00000033581	Igf2bp2	C330012H03Rik|IMP-2|Imp2|Neilsen	insulin-like growth factor 2 mRNA binding protein 2	protein-coding	1.27087	0.478048	4.14003	0.000267003	0.0012425	0.446438
159	160	chr2-1802	chr2	61803534	61804311	+	0		promoter-TSS (NM_009322)	promoter-TSS (NM_009322)	-531	NM_009322	21375	Mm.308525	NM_009322	ENSMUSG00000035033	Tbr1	-	T-box brain gene 1	protein-coding	1.45827	3.04087	8.71082	1.2059e-09	4.5224e-08	12.1269
160	161	chr4-1742	chr4	89687943	89689572	+	0		exon (NM_175647, exon 1 of 2)	exon (NM_175647, exon 1 of 2)	559	NM_175647	242523	Mm.130167	NM_175647	ENSMUSG00000043753	Dmrta1	Dmrt4	doublesex and mab-3 related transcription factor like family A1	protein-coding	1.49622	3.43789	8.36908	2.82083e-09	9.12658e-08	11.2982
161	162	chr4-1164	chr4	55532462	55533607	+	0		promoter-TSS (NM_010637)	promoter-TSS (NM_010637)	-559	NM_010637	16600	Mm.4325	NM_010637	ENSMUSG00000003032	Klf4	EZF|Gklf|Zie	Kruppel-like factor 4 (gut)	protein-coding	1.32942	4.37364	10.1111	4.35112e-11	3.07218e-09	15.375
162	163	chr13-2206	chr13	83727390	83727694	+	0		promoter-TSS (NR_015561)	promoter-TSS (NR_015561)	-564	NR_015561	320203	Mm.245636	NM_177100	ENSMUSG00000050334	C130071C03Rik	2810449C10Rik|ECONEXIN|EyeLinc1|Visc-1	RIKEN cDNA C130071C03 gene	ncRNA	1.83511	0.521259	4.9899	2.51232e-05	0.000169266	2.56265
163	164	chr14-2740	chr14	122484714	122485154	+	0		intron (NR_153443, intron 1 of 24)	intron (NR_153443, intron 1 of 24)	569	NR_153443	110821	Mm.23876	NM_144844	ENSMUSG00000041650	Pcca	C79630	propionyl-Coenzyme A carboxylase, alpha polypeptide	protein-coding	2.34915	0.767335	7.45698	2.93261e-08	6.21716e-07	8.5821
164	165	chr17-648	chr17	22424631	22424914	+	0		intron (NM_001331197, intron 1 of 5)	intron (NM_001331197, intron 1 of 5)	570	NM_001331198	74149	Mm.30767	NM_198003	ENSMUSG00000071266	Zfp946	1300003B13Rik	zinc finger protein 946	protein-coding	1.9184	1.14315	6.17962	9.14391e-07	1.0443e-05	5.63446
165	166	chr7-1972	chr7	78577078	78577454	+	0		intron (NM_182809, intron 1 of 13)	intron (NM_182809, intron 1 of 13)	572	NM_182809	18213	Mm.33496	NM_008746	ENSMUSG00000059146	Ntrk3	AW125844|Ntrk3_tv3|TrkC	neurotrophic tyrosine kinase, receptor, type 3	protein-coding	1.16575	1.84724	4.96184	2.71757e-05	0.00018085	2.52799
166	167	chr13-2159	chr13	78199262	78199673	+	0		promoter-TSS (NM_010151)	promoter-TSS (NM_010151)	-594	NM_010151	13865	Mm.439653	NM_010151	ENSMUSG00000069171	Nr2f1	COUP-TF1|COUP-TFI|COUPTFA|EAR-3|EAR3|Erbal3|SVP44|Tcfcoup1	nuclear receptor subfamily 2, group F, member 1	protein-coding	1.90539	0.593809	5.99906	1.50515e-06	1.58936e-05	5.081
167	168	chr2-2921	chr2	116065535	116065795	+	0		promoter-TSS (NM_001159568)	promoter-TSS (NM_001159568)	-607	NM_001136072	17536	Mm.247566	NM_010825	ENSMUSG00000027210	Meis2	A430109D20Rik|Mrg1|Stra10	Meis homeobox 2	protein-coding	1.62057	0.369742	4.18918	0.000233235	0.00110945	0.578415
168	169	chr5-1730	chr5	90903011	90903537	+	0		promoter-TSS (NM_009140)	promoter-TSS (NM_009140)	-625	NM_009140	20310	Mm.4979	NM_009140	ENSMUSG00000058427	Cxcl2	CINC-2a|GROb|Gro2|MIP-2|MIP-2a|Mgsa-b|Mip2|Scyb|Scyb2	chemokine (C-X-C motif) ligand 2	protein-coding	1.62854	0.506381	5.03446	2.21767e-05	0.000152676	2.69011
169	170	chr17-1235	chr17	30575478	30575816	+	0		intron (NM_172618, intron 1 of 11)	CpG	640	NM_027060	224671	Mm.41220	NM_027060	ENSMUSG00000062202	Btbd9	1700023F20Rik|4930402L05|AI464421	BTB (POZ) domain containing 9	protein-coding	1.10966	1.57501	4.61082	7.24663e-05	0.000413347	1.6254
170	171	chr4-1967	chr4	102989267	102991526	+	0		promoter-TSS (NR_040444)	promoter-TSS (NR_040444)	-641	NR_040444	100504717	Mm.394445	NR_040444	ENSMUSG00000085181	Gm12709	-	predicted gene 12709	ncRNA	1.21782	5.2067	8.6673	1.3426e-09	4.94543e-08	11.8442
171	172	chr2-647	chr2	25242062	25242511	+	0		promoter-TSS (NM_176834)	promoter-TSS (NM_176834)	-643	NM_176834	68846	Mm.24777	NM_176834	ENSMUSG00000044628	Rnf208	1110061N23Rik	ring finger protein 208	protein-coding	1.31024	1.58525	6.14151	1.01563e-06	1.1395e-05	5.62342
172	173	chr5-1888	chr5	98181311	98181722	+	0		intron (NM_029947, intron 1 of 3)	CpG	647	NM_029947	77630	Mm.332511	NM_029947	ENSMUSG00000035456	Prdm8	4930565F05Rik|PFM5	PR domain containing 8	protein-coding	1.61285	1.08277	5.28845	1.08927e-05	8.34872e-05	3.38116
173	174	chr4-519	chr4	22489150	22490642	+	0		promoter-TSS (NR_131335)	promoter-TSS (NR_131335)	-652	NR_131335	105500046		NR_131335	ENSMUSG00000107859	Gm30731	Pnky|lnc-pou3f2	predicted gene, 30731	ncRNA	1.12981	2.54953	5.69662	3.48479e-06	3.20592e-05	4.35846
174	175	chr3-69	chr3	9249464	9250363	+	0		promoter-TSS (NM_177660)	promoter-TSS (NM_177660)	-654	NM_177660	229055	Mm.103262	NM_177660	ENSMUSG00000069114	Zbtb10	4832414A18|AU021107|RINZF	zinc finger and BTB domain containing 10	protein-coding	2.15635	5.01237	17.0887	7.96444e-17	1.59842e-13	28.3426
175	176	chr18-936	chr18	53417099	53417577	+	0		intron (NM_008908, intron 1 of 4)	intron (NM_008908, intron 1 of 4)	669	NM_008908	19038	Mm.4587	NM_008908	ENSMUSG00000024538	Ppic	CyP-20c	peptidylprolyl isomerase C	protein-coding	1.02795	1.52864	3.6929	0.000899602	0.0034471	-0.760856
176	177	chr11-4379	chr11	119356078	119356390	+	0		promoter-TSS (NM_018822)	promoter-TSS (NM_018822)	677	NM_178743	268512	Mm.31869	NM_178743	ENSMUSG00000039908	Slc26a11	F630021I08Rik	solute carrier family 26, member 11	protein-coding	1.61062	2.16721	7.24255	5.16126e-08	9.91084e-07	8.45654
177	178	chr9-287	chr9	18478803	18479277	+	0		intron (NM_001357419, intron 1 of 1)	intron (NM_001357419, intron 1 of 1)	681	NM_001357418	73503	Mm.160088	NM_028557	ENSMUSG00000038691	Mbd3l1	1700070G05Rik|1700095H13Rik|Mbd3l	methyl-CpG binding domain protein 3-like 1	protein-coding	1.30387	0.726183	4.51039	9.58493e-05	0.000524455	1.38249
178	179	chr12-3180	chr12	118846483	118847545	+	0		intron (NM_177082, intron 1 of 2)	CpG	685	NM_177082	320145	Mm.51682	NM_177082	ENSMUSG00000048562	Sp8	D930049B17Rik|mBtd	trans-acting transcription factor 8	protein-coding	1.78242	2.53626	7.51219	2.5376e-08	5.51207e-07	9.17197
179	180	chr14-1135	chr14	52013683	52014050	+	0		intron (NM_027248, intron 1 of 4)	intron (NM_027248, intron 1 of 4)	692	NM_001253695	69890	Mm.475652	NM_027248	ENSMUSG00000049295	Zfp219	2010302A17Rik|Znf219	zinc finger protein 219	protein-coding	1.24823	2.04142	5.89906	1.9855e-06	2.00393e-05	4.99024
180	181	chr11-3490	chr11	102087073	102088560	+	0		intron (NM_016695, intron 1 of 12)	intron (NM_016695, intron 1 of 12)	699	NM_016695	50997	Mm.36242	NM_016695	ENSMUSG00000017314	Mpp2	D11Bwg0652e|Dlg2|Dlgh2|Pals4	membrane protein, palmitoylated 2 (MAGUK p55 subfamily member 2)	protein-coding	1.06238	3.9587	6.2294	7.97363e-07	9.34334e-06	5.63447
181	182	chr14-2460	chr14	105897339	105897700	+	0		promoter-TSS (NM_011897)	promoter-TSS (NM_011897)	-700	NM_011897	24064	Mm.89982	NM_011897	ENSMUSG00000022114	Spry2	sprouty2	sprouty RTK signaling antagonist 2	protein-coding	1.38476	1.64858	5.05442	2.09716e-05	0.000145605	2.77737
182	183	chr9-31	chr9	5298166	5300351	+	0		intron (NM_009807, intron 1 of 9)	intron (NM_009807, intron 1 of 9)	741	NM_009807	12362	Mm.1051	NM_009807	ENSMUSG00000025888	Casp1	ICE|Il1bc	caspase 1	protein-coding	1.29653	3.14386	7.63447	1.84435e-08	4.2413e-07	9.4711
183	184	chr9-782	chr9	42076129	42076806	+	0		intron (NM_011436, intron 6 of 47)	Lx8|LINE|L1	746	NM_001357261	20660	Mm.121920	NM_011436	ENSMUSG00000049313	Sorl1	2900010L19Rik|AI596264|AW261561|LR11|SorLA|gp250|mSorLA	sortilin-related receptor, LDLR class A repeats-containing	protein-coding	1.12164	2.32349	5.30887	1.02878e-05	7.96712e-05	3.42544
184	185	chr5-325	chr5	22747231	22748079	+	0		promoter-TSS (NR_027362)	promoter-TSS (NR_027362)	-771	NR_027362	330052	Mm.459265	NR_027362	ENSMUSG00000105076	A930003O13Rik	-	RIKEN cDNA A930003O13 gene	ncRNA	1.33949	2.54971	7.09072	7.72619e-08	1.36854e-06	8.09895
185	186	chr18-346	chr18	23754323	23754682	+	0		intron (NM_001162941, intron 1 of 7)	intron (NM_001162941, intron 1 of 7)	777	NM_001162941	212307	Mm.132237	NM_153058	ENSMUSG00000024277	Mapre2	AI314113|C820009F03Rik|D18Abb1e|EB1|EB2|RP1	microtubule-associated protein, RP/EB family, member 2	protein-coding	1.6985	1.52569	7.07486	8.05995e-08	1.41705e-06	7.92607
186	187	chr10-1321	chr10	52232229	52233423	+	0		promoter-TSS (NM_001347444)	promoter-TSS (NM_001347444)	-793	NM_001347444	66686	Mm.62982	NM_025705	ENSMUSG00000019891	Dcbld1	4631413K11Rik	discoidin, CUB and LCCL domain containing 1	protein-coding	1.22604	2.96595	7.99181	7.33617e-09	2.01605e-07	10.3724
187	188	chr1-667	chr1	42693881	42694180	+	0		intron (NR_027826, intron 1 of 3)	intron (NR_027826, intron 1 of 3)	795	NR_027826	66297	Mm.45203	NM_183252	ENSMUSG00000060424	Pantr1	2610017I09Rik|Pou3f3os|linc-Brn1a	POU domain, class 3, transcription factor 3 adjacent noncoding transcript 1	ncRNA	2.00388	-0.148317	4.68097	5.95894e-05	0.000350337	1.74017
188	189	chr19-1500	chr19	46970042	46970701	+	0		promoter-TSS (NM_001164365)	promoter-TSS (NM_001164365)	-804	NM_001164365	76952	Mm.40965	NM_029810	ENSMUSG00000025041	Nt5c2	2010002I23Rik|CnII|Gm9751|Gmp|Nt5b|Pnt5|cN-II	5'-nucleotidase, cytosolic II	protein-coding	1.12278	2.26776	4.72415	5.28218e-05	0.00031593	1.8421
189	190	chr4-1010	chr4	46567032	46567490	+	0		promoter-TSS (NM_178893)	promoter-TSS (NM_178893)	-821	NM_178893	107684	Mm.416311	NM_178893	ENSMUSG00000028337	Coro2a	9030208C03Rik|AI563590|IR10	coronin, actin binding protein 2A	protein-coding	1.77331	1.60753	5.17361	1.50216e-05	0.000110029	3.09526
190	191	chr17-117	chr17	6007839	6008990	+	0		intron (NM_001357667, intron 7 of 24)	ID_B1|SINE|B4	834	NM_001290698	20975	Mm.236068	NM_011523	ENSMUSG00000023805	Synj2	AI481647|SJ2|mKIAA0348	synaptojanin 2	protein-coding	1.24796	4.07464	9.85038	7.92114e-11	4.92591e-09	14.7869
191	192	chr2-3666	chr2	144332707	144333155	+	0		promoter-TSS (NM_026924)	promoter-TSS (NM_026924)	-851	NM_026924	107586	Mm.252750	NM_026924	ENSMUSG00000037279	Ovol2	1700108N11Rik|1810007D21Rik|M-OVO|M-OVO-A|M-OVO-B|MOVO|Ovo2|Zfp339|movo2	ovo like zinc finger 2	protein-coding	1.27634	0.374849	4.36022	0.00014542	0.000747172	1.00466
192	193	chr13-647	chr13	25054931	25055346	+	0		promoter-TSS (NM_177577)	promoter-TSS (NM_177577)	-866	NM_177577	195208	Mm.284719	NM_177577	ENSMUSG00000035910	Dcdc2a	AW492955|Dcdc2|RU2	doublecortin domain containing 2a	protein-coding	1.02859	0.973765	4.57105	8.09585e-05	0.000454454	1.52055
193	194	chr9-531	chr9	32394649	32395184	+	0		intron (NM_001168354, intron 1 of 1)	intron (NM_001168354, intron 1 of 1)	931	NM_001168354	56379	Mm.390168	NM_019659	ENSMUSG00000041248	Kcnj1	Kir1.1|ROMK|Romk2	potassium inwardly-rectifying channel, subfamily J, member 1	protein-coding	1.01538	1.70713	3.89926	0.0005155	0.00215279	-0.23081
194	195	chr3-3041	chr3	135486453	135486682	+	0		intron (NM_027288, intron 1 of 16)	intron (NM_027288, intron 1 of 16)	956	NM_027288	110173	Mm.280536	NM_027288	ENSMUSG00000028164	Manba	2410030O07Rik|B930014J03Rik|Bmn	mannosidase, beta A, lysosomal	protein-coding	1.69971	0.35478	5.07995	1.95251e-05	0.000137231	2.7457
195	196	chr12-1032	chr12	46819448	46820015	+	0		promoter-TSS (NM_021361)	promoter-TSS (NM_021361)	-956	NM_021361	664883	Mm.247195	NM_021361	ENSMUSG00000021047	Nova1	9430099M15Rik|G630039L02|Nova-1	neuro-oncological ventral antigen 1	protein-coding	1.21679	1.20106	3.90478	0.000507835	0.00212725	-0.208708
196	197	chr12-2264	chr12	99564588	99565024	+	0		intron (NR_136760, intron 1 of 3)	intron (NR_136760, intron 1 of 3)	965	NR_136760	102639404	Mm.396324	NR_136760	ENSMUSG00000097917	Gm26839	-	predicted gene, 26839	ncRNA	1.17341	3.5042	6.1474	9.99274e-07	1.12419e-05	5.51885
197	198	chr4-1114	chr4	53160718	53161015	+	0		promoter-TSS (NM_013454)	promoter-TSS (NM_013454)	-971	NM_013454	11303	Mm.277376	NM_013454	ENSMUSG00000015243	Abca1	ABC-1|Abc1	ATP-binding cassette, sub-family A (ABC1), member 1	protein-coding	1.27882	1.65704	5.735	3.13171e-06	2.93906e-05	4.56478
198	199	chr10-619	chr10	21689693	21690016	+	0		promoter-TSS (NR_045843)	promoter-TSS (NR_045843)	-991	NR_045843	432436	Mm.244553	NM_001004162	ENSMUSG00000056716	Gm5420	EG432436	predicted gene 5420	ncRNA	1.2485	1.05906	3.82416	0.000631835	0.00256063	-0.357591
199	200	chr7-2628	chr7	100663065	100663707	+	0		promoter-TSS (NM_013746)	promoter-TSS (NM_013746)	-992	NM_013746	27276	Mm.491216	NM_013746	ENSMUSG00000030701	Plekhb1	AI315628|PHR1|Phret1|evt-1	pleckstrin homology domain containing, family B (evectins) member 1	protein-coding	1.27496	3.04439	8.04393	6.42166e-09	1.80288e-07	10.5032
200	201	chr12-291	chr12	16588484	16589047	+	0		intron (NM_001130412, intron 1 of 20)	intron (NM_001130412, intron 1 of 20)	1005	NM_015763	14245	Mm.153625	NM_015763	ENSMUSG00000020593	Lpin1	Lipin1|fld	lipin 1	protein-coding	1.09316	3.0884	7.8818	9.72707e-09	2.50785e-07	10.0935
201	202	chr18-970	chr18	54991001	54991410	+	0		intron (NM_001360787, intron 1 of 8)	intron (NM_001360787, intron 1 of 8)	-1025	NM_175751	269023	Mm.192984	NM_175751	ENSMUSG00000052713	Zfp608	4932417D18Rik|D430007A19Rik|Znf608	zinc finger protein 608	protein-coding	1.22896	1.13106	3.29068	0.00259851	0.00840687	-1.61298
202	203	chr4-2131	chr4	109136428	109137339	+	0		5' UTR (NM_001355191, exon 1 of 21)	5' UTR (NM_001355191, exon 1 of 21)	1030	NM_001355190	100273	Mm.366315	NM_133885	ENSMUSG00000028559	Osbpl9	2600011I06Rik|AU015843|Orp-9	oxysterol binding protein-like 9	protein-coding	1.00928	3.74343	6.57934	3.06234e-07	4.25012e-06	6.63316
203	204	chr17-618	chr17	21536688	21537162	+	0		intron (NM_144515, intron 1 of 4)	RLTR19|LTR|ERVK	-1047	NR_131123	319870	Mm.488274	NR_131123	ENSMUSG00000097781	9330136K24Rik	-	RIKEN cDNA 9330136K24 gene	ncRNA	1.80122	3.29382	11.2918	3.21506e-12	3.82968e-10	17.7704
204	205	chr16-504	chr16	20695980	20696240	+	0		intron (NM_133778, intron 2 of 5)	CpG	1053	NM_133778	78408	Mm.196512	NM_133778	ENSMUSG00000050821	Fam131a	2900046G09Rik	family with sequence similarity 131, member A	protein-coding	1.30278	1.19138	3.78044	0.000710989	0.00282899	-0.469201
205	206	chr14-1040	chr14	47647943	47648548	+	0		Intergenic	Intergenic	-1066	NM_001347520	16709	Mm.3110	NM_008477	ENSMUSG00000021843	Ktn1	-	kinectin 1	protein-coding	1.346	1.9498	7.94014	8.37384e-09	2.24057e-07	10.2389
206	207	chr11-3596	chr11	104232277	104232735	+	0		intron (NM_001038609, intron 1 of 11)	CpG	1070	NM_001285454	17762	Mm.1287	NM_010838	ENSMUSG00000018411	Mapt	AI413597|AW045860|Mtapt|Tau	microtubule-associated protein tau	protein-coding	1.16955	0.656651	3.56176	0.00127633	0.00461811	-0.975684
207	208	chr8-2729	chr8	121906469	121906759	+	0		intron (NM_011404, intron 1 of 9)	intron (NM_011404, intron 1 of 9)	1072	NM_011404	20539	Mm.22374	NM_011404	ENSMUSG00000040010	Slc7a5	4F2LC|D0H16S474E|LAT1|TA1	solute carrier family 7 (cationic amino acid transporter, y+ system), member 5	protein-coding	1.04934	2.21412	5.49112	6.18103e-06	5.2089e-05	3.90576
208	209	chr14-164	chr14	14347327	14347851	+	0		intron (NM_008369, intron 2 of 11)	intron (NM_008369, intron 2 of 11)	1094	NM_008369	16188	Mm.425857	NM_008369	ENSMUSG00000068758	Il3ra	CD123|CDw123|SUT-1	interleukin 3 receptor, alpha chain	protein-coding	2.42689	2.64858	12.6555	1.95392e-13	4.21777e-11	20.3238
209	210	chr4-980	chr4	46342847	46343344	+	0		Intergenic	Intergenic	-1099	NM_183298	110805	Mm.354634	NM_183298	ENSMUSG00000070990	Foxe1	Titf2	forkhead box E1	protein-coding	1.00098	1.30635	3.78657	0.000699327	0.00279027	-0.516578
210	211	chr8-1549	chr8	81343469	81343853	+	0		intron (NM_001024617, intron 1 of 24)	intron (NM_001024617, intron 1 of 24)	1099	NM_001024617	234515	Mm.324468	NM_001024617	ENSMUSG00000037940	Inpp4b	E130107I17Rik	inositol polyphosphate-4-phosphatase, type II	protein-coding	1.08759	0.862088	4.19532	0.000229328	0.00109354	0.537149
211	212	chr6-2444	chr6	108659326	108659683	+	0		intron (NR_104577, intron 1 of 6)	CpG	-1125	NM_011498	20893	Mm.2436	NM_011498	ENSMUSG00000030103	Bhlhe40	Bhlhb2|C130042M06Rik|CR8|Clast5|Dec1|Sharp2|Stra13|Stra14	basic helix-loop-helix family, member e40	protein-coding	1.17318	2.77651	5.3876	8.25445e-06	6.61445e-05	3.55856
212	213	chr10-3279	chr10	118442019	118442327	+	0		intron (NM_008337, intron 1 of 3)	intron (NM_008337, intron 1 of 3)	1127	NM_008337	15978	Mm.240327	NM_008337	ENSMUSG00000055170	Ifng	IFN-g|Ifg	interferon gamma	protein-coding	1.58603	1.28044	5.50414	5.96037e-06	5.04923e-05	3.9519
213	214	chr5-2919	chr5	122989750	122991230	+	0		intron (NR_045820, intron 1 of 2)	intron (NR_045820, intron 1 of 2)	1136	NR_045820	109202	Mm.30769	NM_175405	ENSMUSG00000056735	A930024E05Rik	-	RIKEN cDNA A930024E05 gene	ncRNA	1.11117	5.20892	9.56716	1.53383e-10	8.26558e-09	14.0261
214	215	chr2-1556	chr2	52339726	52340170	+	0		Intergenic	Intergenic	-1150	NM_010889	17996	Mm.389247	NM_010889	ENSMUSG00000026950	Neb	AI595938	nebulin	protein-coding	1.12945	0.842164	3.95676	0.000440869	0.00189241	-0.00286554
215	216	chr10-1423	chr10	58392703	58393742	+	0		intron (NM_201242, intron 1 of 9)	intron (NM_201242, intron 1 of 9)	-1151	NM_001193303	110829	Mm.57734	NM_026148	ENSMUSG00000019920	Lims1	2310016J22Rik|4921524A02Rik|AI507642|AU021743|AW551584|C430041B13Rik|Lims1l|PINCH|PINCH1	LIM and senescent cell antigen-like domains 1	protein-coding	1.38758	4.176	12.3755	3.41334e-13	6.47743e-11	20.1368
216	217	chr11-1232	chr11	53351595	53352295	+	0		intron (NM_033565, intron 1 of 20)	intron (NM_033565, intron 1 of 20)	1178	NM_033565	93736	Mm.395281	NM_033565	ENSMUSG00000049470	Aff4	AF5Q31|Alf4|Laf4l|MCEF	AF4/FMR2 family, member 4	protein-coding	1.17794	3.11044	7.43112	3.13858e-08	6.58009e-07	8.95429
217	218	chr4-1359	chr4	62480642	62481856	+	0		intron (NM_138653, intron 1 of 6)	intron (NM_138653, intron 1 of 6)	1182	NM_138653	192120	Mm.29808	NM_138653	ENSMUSG00000028392	Bspry	-	B-box and SPRY domain containing	protein-coding	1.19585	3.89193	10.7971	9.37582e-12	8.99929e-10	16.8896
218	219	chr15-677	chr15	39196631	39197571	+	0		Intergenic	CpG	-1185	NM_001256383	116838	Mm.309296	NM_053271	ENSMUSG00000037386	Rims2	2810036I15Rik|AW048769|RIM2|Rab3ip2|Rim2(+40A)|Rim2(+44A)|Rim2(+4A)|Serg2|Syt3-rs|mKIAA0751	regulating synaptic membrane exocytosis 2	protein-coding	1.20465	2.86709	6.60159	2.88265e-07	4.03456e-06	6.74553
219	220	chr3-567	chr3	37313400	37314087	+	0		intron (NM_001255992, intron 1 of 1)	intron (NM_001255992, intron 1 of 1)	1189	NM_001255992	241950	Mm.32171	NM_001008502	ENSMUSG00000051444	Bbs12	Gm1805|Gm407|Gm721	Bardet-Biedl syndrome 12 (human)	protein-coding	1.39168	3.83041	8.36646	2.83946e-09	9.16892e-08	11.2757
220	221	chr7-673	chr7	27397444	27398060	+	0		intron (NM_032610, intron 18 of 35)	intron (NM_032610, intron 18 of 35)	-1199	NM_001199236	80297	Mm.459123	NM_032610	ENSMUSG00000011751	Sptbn4	1700022P15Rik|5830426A08Rik|ROSA62|SpbIV|Spnb4|dyn|lnd|nmf261|nmf379|qv	spectrin beta, non-erythrocytic 4	protein-coding	1.09632	1.85575	4.95501	2.76998e-05	0.000183766	2.48169
221	222	chr7-2102	chr7	80403745	80404719	+	0		intron (NM_001081454, intron 1 of 15)	intron (NM_001081454, intron 1 of 15)	1204	NM_001081454	18550	Mm.5241	NM_011046	ENSMUSG00000030530	Furin	9130404I01Rik|Fur|PACE|Pcsk3|SPC1	furin (paired basic amino acid cleaving enzyme)	protein-coding	1.42664	4.28433	11.1002	4.84939e-12	5.22228e-10	17.5388
222	223	chr9-2352	chr9	92265559	92266731	+	0		intron (NM_011636, intron 5 of 8)	intron (NM_011636, intron 5 of 8)	1216	NR_105808	102465203		NR_105808	ENSMUSG00000098766	Mir6386	Gm27842|mmu-mir-6386	microRNA 6386	ncRNA	1.37314	4.10233	6.09131	1.16644e-06	1.28177e-05	5.20033
223	224	chr15-287	chr15	18821319	18821783	+	0		intron (NM_009865, intron 1 of 11)	intron (NM_009865, intron 1 of 11)	1222	NM_009865	320873	Mm.117794	NM_009865	ENSMUSG00000022321	Cdh10	A830016G23Rik|C030003B10Rik|C030011H18Rik	cadherin 10	protein-coding	1.5364	3.17358	8.29458	3.40184e-09	1.05996e-07	11.117
224	225	chr17-1748	chr17	36990524	36990939	+	0		Intergenic	B1_Mus2|SINE|Alu	-1227	NM_001115075	240095	Mm.246609	NM_001115075	ENSMUSG00000024459	H2-M5	CRW2|D130003B22Rik|H-2M5	histocompatibility 2, M region locus 5	protein-coding	1.05174	0.164718	3.274	0.00271307	0.00871024	-1.57725
225	226	chr10-2964	chr10	105573021	105573482	+	0		intron (NM_177368, intron 1 of 11)	(T)n|Simple_repeat|Simple_repeat	1228	NM_177368	278279	Mm.25225	NM_177368	ENSMUSG00000036019	Tmtc2	8430438D04Rik|D330034A10Rik	transmembrane and tetratricopeptide repeat containing 2	protein-coding	1.06911	2.10213	3.9846	0.000408656	0.00177545	-0.0701522
226	227	chr6-1587	chr6	72597079	72597271	+	0		intron (NM_144917, intron 1 of 12)	intron (NM_144917, intron 1 of 12)	1238	NM_144917	232089	Mm.167232	NM_144917	ENSMUSG00000056698	Elmod3	AI844780|C330008I15Rik|RBM29|Rbed1	ELMO/CED-12 domain containing 3	protein-coding	1.17876	1.17704	4.84547	3.76335e-05	0.000237171	2.23564
227	228	chr2-3553	chr2	132691559	132692124	+	0		intron (NM_028637, intron 1 of 2)	intron (NM_028637, intron 1 of 2)	1243	NM_028637	73747	Mm.284114	NM_028637	ENSMUSG00000044991	1110034G24Rik	-	RIKEN cDNA 1110034G24 gene	protein-coding	2.33032	3.49268	10.4444	2.04878e-11	1.67932e-09	16.0773
228	229	chr1-669	chr1	42698110	42698719	+	0		exon (NM_008900, exon 1 of 1)	exon (NM_008900, exon 1 of 1)	1268	NM_008900	18993	Mm.440553	NM_008900	ENSMUSG00000045515	Pou3f3	Brn-1|Brn1|HST011|Otf8|Skin1|urehr2	POU domain, class 3, transcription factor 3	protein-coding	1.02757	0.977111	4.14559	0.000262955	0.0012264	0.438177
229	230	chr14-2413	chr14	103648698	103649216	+	0		Intergenic	Intergenic	-1271	NM_198014	105439	Mm.27548	NM_198014	ENSMUSG00000055717	Slain1	9630044O09Rik|AA675320|AW742596	SLAIN motif family, member 1	protein-coding	1.65667	3.25365	10.0351	5.17729e-11	3.5204e-09	15.1854
230	231	chr2-2417	chr2	84887467	84888472	+	0		Intergenic	Intergenic	-1277	NM_199223	269295	Mm.86447	NM_199223	ENSMUSG00000050896	Rtn4rl2	Ngr2|Ngrh1|Ngrl3	reticulon 4 receptor-like 2	protein-coding	1.04688	3.19159	8.25865	3.72444e-09	1.14303e-07	11.0243
231	232	chr6-277	chr6	24516068	24516636	+	0		Intergenic	Intergenic	-1285	NM_172535	214704	Mm.61131	NM_172535	ENSMUSG00000046192	Iqub	4932408B21Rik|Trs4	IQ motif and ubiquitin domain containing	protein-coding	1.10709	1.83805	5.33114	9.66631e-06	7.55386e-05	3.49221
232	233	chr9-212	chr9	14498727	14499636	+	0		intron (NM_173433, intron 1 of 1)	intron (NM_173433, intron 1 of 1)	1301	NM_173433	244694	Mm.240457	NM_173433	ENSMUSG00000053914	Kdm4d	4932416A15|Jmjd2d	lysine (K)-specific demethylase 4D	protein-coding	1.84211	4.38087	12.4023	3.23453e-13	6.22732e-11	20.1847
233	234	chr3-661	chr3	40798480	40798801	+	0		Intergenic	B3A|SINE|B2	-1311	NM_011495	20873	Mm.3794	NM_011495	ENSMUSG00000025758	Plk4	1700028H20|AI385771|Sak|Stk18	polo like kinase 4	protein-coding	1.10931	2.41612	6.50349	3.76475e-07	5.0148e-06	6.5704
234	235	chr14-1499	chr14	58071182	58071562	+	0		Intergenic	Intergenic	-1314	NM_013518	14180	Mm.8846	NM_013518	ENSMUSG00000021974	Fgf9	Eks	fibroblast growth factor 9	protein-coding	1.66732	1.51676	6.66162	2.44932e-07	3.54107e-06	6.91846
235	236	chr13-2199	chr13	83571836	83572697	+	0		intron (NM_001347566, intron 1 of 10)	intron (NM_001347566, intron 1 of 10)	-1341	NM_001347569	17260	Mm.24001	NM_025282	ENSMUSG00000005583	Mef2c	5430401D19Rik|9930028G15Rik|AV011172|Mef2	myocyte enhancer factor 2C	protein-coding	1.34946	2.27722	4.0672	0.00032606	0.00146772	0.167642
236	237	chr8-1848	chr8	88139421	88139696	+	0		intron (NM_172757, intron 2 of 14)	ORR1C2|LTR|ERVL-MaLR	1352	NR_106039	102465649		NR_106039	ENSMUSG00000099080	Mir7071	Gm27623|mmu-mir-7071	microRNA 7071	ncRNA	1.22521	0.841091	4.88055	3.41162e-05	0.000218688	2.33325
237	238	chr12-1270	chr12	69242943	69243433	+	0		intron (NM_178253, intron 1 of 12)	B1F|SINE|Alu	1356	NM_178253	271005	Mm.180969	NM_178253	ENSMUSG00000051890	Klhdc1	-	kelch domain containing 1	protein-coding	1.13948	1.51777	4.26664	0.00018838	0.000926428	0.685641
238	239	chr1-671	chr1	42714658	42714962	+	0		Intergenic	Intergenic	-1356	NR_110495	66620	Mm.383631	NR_110495	ENSMUSG00000097063	Pantr2	2610207O16Rik|Pou3f3os2|linc-Brn1b	POU domain, class 3, transcription factor 3 adjacent noncoding transcript 2	ncRNA	1.94337	0.153065	5.96874	1.63689e-06	1.70134e-05	4.97181
239	240	chr3-3533	chr3	157565328	157565593	+	0		Intergenic	Intergenic	-1359	NM_001359745	19218	Mm.30424	NM_011196	ENSMUSG00000040016	Ptger3	EP3|Pgerep3|Ptgerep3	prostaglandin E receptor 3 (subtype EP3)	protein-coding	1.1687	0.838516	3.57866	0.00122031	0.00444626	-0.914141
240	241	chr14-2526	chr14	118675433	118675691	+	0		intron (NM_001163676, intron 1 of 29)	ORR1F|LTR|ERVL-MaLR	1369	NM_001163675	239273	Mm.40537	NM_001033336	ENSMUSG00000032849	Abcc4	ABCC4-N1|D630049P08Rik|MOATB|MRP4	ATP-binding cassette, sub-family C (CFTR/MRP), member 4	protein-coding	1.01597	1.18982	3.68613	0.000916088	0.00349732	-0.692486
241	242	chr6-476	chr6	31221592	31221850	+	0		intron (NR_040260, intron 1 of 5)	intron (NR_040260, intron 1 of 5)	1370	NR_040261	73652	Mm.441297	NR_040257	ENSMUSG00000087380	2210408F21Rik	-	RIKEN cDNA 2210408F21 gene	ncRNA	2.49801	2.89694	12.1154	5.77468e-13	9.65786e-11	19.1493
242	243	chr3-2814	chr3	127631089	127632409	+	0		Intergenic	Intergenic	-1387	NM_009718	11924	Mm.42017	NM_009718	ENSMUSG00000027967	Neurog2	Atoh4|Math4A|bHLHa8|ngn-2|ngn2	neurogenin 2	protein-coding	1.02391	3.18629	6.97969	1.03945e-07	1.74106e-06	7.76399
243	244	chr9-1832	chr9	69458178	69458504	+	0		intron (NM_007585, intron 1 of 12)	intron (NM_007585, intron 1 of 12)	1397	NR_037296	100526560		NR_037296	ENSMUSG00000093042	Mir3109	mir-3109|mmu-mir-3109	microRNA 3109	ncRNA	1.19102	0.948337	3.99189	0.0004006	0.00174548	0.0759257
244	245	chr5-3751	chr5	143893510	143893831	+	0		intron (NM_025732, intron 1 of 2)	intron (NM_025732, intron 1 of 2)	1397	NM_025732	66729	Mm.439817	NM_025732	ENSMUSG00000029607	Ankrd61	4921520G13Rik	ankyrin repeat domain 61	protein-coding	1.21821	0.440901	3.48217	0.00157536	0.00550812	-1.12537
245	246	chr17-2592	chr17	66450957	66451375	+	0		Intergenic	Intergenic	-1416	NM_172963	68617	Mm.33421	NM_172963	ENSMUSG00000052105	Mtcl1	1110012J17Rik|Ccdc165|D130071O13|Kiaa0802|Soga2|mKIAA0802|t8219b25	microtubule crosslinking factor 1	protein-coding	1.20273	1.18838	5.21779	1.32744e-05	9.88253e-05	3.21028
246	247	chr12-1276	chr12	69294921	69295569	+	0		Intergenic	RMER6A|LTR|ERVK	-1436	NM_027117	69554	Mm.234368	NM_027117	ENSMUSG00000020978	Klhdc2	2310022K15Rik|D12Ertd522e|HCLP-1|LCP	kelch domain containing 2	protein-coding	1.04209	3.20191	4.43108	0.00011948	0.000631931	0.884565
247	248	chr5-2283	chr5	110284452	110284982	+	0		intron (NM_008993, intron 1 of 4)	MTE2b|LTR|ERVL-MaLR	1451	NM_008993	19301	Mm.21853	NM_008993	ENSMUSG00000029499	Pxmp2	22kDa|PMP22	peroxisomal membrane protein 2	protein-coding	1.79272	2.69801	9.57312	1.51248e-10	8.17045e-09	14.0542
248	249	chr1-4255	chr1	180940723	180941339	+	0		Intergenic	ID_B1|SINE|B4	-1487	NM_144794	208795	Mm.185518	NM_144794	ENSMUSG00000026519	Tmem63a	BC014795|Tmem64a	transmembrane protein 63a	protein-coding	1.17561	2.40566	5.95051	1.72164e-06	1.77467e-05	5.11749
249	250	chr17-2052	chr17	48039347	48040216	+	0		Intergenic	Intergenic	-1488	NM_029689	76651	Mm.76918	NM_029689	ENSMUSG00000094928	1700122O11Rik	-	RIKEN cDNA 1700122O11 gene	protein-coding	1.03021	3.95946	7.14374	6.70898e-08	1.22472e-06	8.11461
250	251	chr9-632	chr9	35282200	35283009	+	0		intron (NR_040715, intron 2 of 4)	intron (NR_040715, intron 2 of 4)	1499	NR_040715	71133	Mm.158577	NR_040715	ENSMUSG00000111746	4933422A05Rik	-	RIKEN cDNA 4933422A05 gene	ncRNA	1.15025	2.68178	7.73119	1.4348e-08	3.45198e-07	9.72476
251	252	chr9-1663	chr9	64812299	64812732	+	0		intron (NM_001162917, intron 2 of 34)	intron (NM_001162917, intron 2 of 34)	1504	NM_001162917	102442	Mm.222473	NM_176935	ENSMUSG00000053641	Dennd4a	AI115600|AI851943|F730015K02Rik	DENN/MADD domain containing 4A	protein-coding	1.40873	1.90131	6.53698	3.43648e-07	4.66861e-06	6.65641
252	253	chr2-2425	chr2	85034111	85034521	+	0		intron (NM_145526, intron 1 of 11)	intron (NM_145526, intron 1 of 11)	1518	NM_145526	228139	Mm.440375	NM_145526	ENSMUSG00000027071	P2rx3	4930513E20Rik|P2X3	purinergic receptor P2X, ligand-gated ion channel, 3	protein-coding	1.64535	1.86746	5.71967	3.26818e-06	3.04044e-05	4.5254
253	254	chr6-3892	chr6	149307703	149308068	+	0		Intergenic	MERV1_LTR|LTR|ERV1	-1529	NM_001289662	67246	Mm.333515	NM_026054	ENSMUSG00000032712	2810474O19Rik	6720435I21Rik|AA536804|AU020969|GET|Kiaa1551	RIKEN cDNA 2810474O19 gene	protein-coding	1.57885	2.15388	7.37677	3.62083e-08	7.39908e-07	8.81922
254	255	chr4-3479	chr4	141624944	141625782	+	0		TTS (NM_001033150)	TTS (NM_001033150)	-1529	NM_001013780	384071	Mm.295682	NM_001013780	ENSMUSG00000040740	Slc25a34	Gm1369	solute carrier family 25, member 34	protein-coding	1.20771	2.30604	6.72475	2.06444e-07	3.07055e-06	7.12609
255	256	chr1-1684	chr1	82292734	82293236	+	0		Intergenic	Intergenic	-1546	NM_010570	16367	Mm.4952	NM_010570	ENSMUSG00000055980	Irs1	G972R|IRS-1	insulin receptor substrate 1	protein-coding	1.44584	1.70493	4.59369	7.601e-05	0.000430299	1.52872
256	257	chr5-2651	chr5	118171108	118171515	+	0		intron (NM_007545, intron 1 of 1)	intron (NM_007545, intron 1 of 1)	1547	NM_007545	12123	Mm.384468	NM_007545	ENSMUSG00000046607	Hrk	AI838259|Bid3|DP5|harakiri	harakiri, BCL2 interacting protein (contains only BH3 domain)	protein-coding	1.01434	0.476967	3.10484	0.0041844	0.0125591	-2.00305
257	258	chr1-2699	chr1	132317536	132317819	+	0		intron (NM_001195025, intron 1 of 7)	intron (NM_001195025, intron 1 of 7)	1552	NM_001195025	74137	Mm.100666	NM_028778	ENSMUSG00000009772	Nuak2	1200013B22Rik|Omphk2|Snark|mKIAA0537	NUAK family, SNF1-like kinase, 2	protein-coding	1.70011	1.04788	5.07633	1.97239e-05	0.000138305	2.83196
258	259	chr12-8	chr12	3237184	3237506	+	0		non-coding (NR_015551, exon 2 of 7)	non-coding (NR_015551, exon 2 of 7)	1554	NR_015551	74173	Mm.309774	NM_028796	ENSMUSG00000079179	Rab10os	1700012B15Rik|1810036A22Rik	RAB10, member RAS oncogene family, opposite strand	ncRNA	1.96497	2.03296	9.59379	1.44077e-10	7.8471e-09	13.9626
259	260	chr3-2773	chr3	123387299	123387814	+	0		Intergenic	Intergenic	-1566	NM_201638	210529	Mm.260039	NM_201638	ENSMUSG00000028114	Mettl14	G430022H21Rik|mKIAA1627	methyltransferase like 14	protein-coding	1.03379	1.73779	4.86378	3.57551e-05	0.000227323	2.24306
260	261	chr9-2185	chr9	83549603	83550206	+	0		intron (NM_172507, intron 1 of 3)	intron (NM_172507, intron 1 of 3)	1566	NM_172507	212531	Mm.491246	NM_172507	ENSMUSG00000032261	Sh3bgrl2	A930014C21Rik|AA408038|B930089I21	SH3 domain binding glutamic acid-rich protein like 2	protein-coding	1.96776	2.85003	10.5251	1.71083e-11	1.44653e-09	16.0533
261	262	chr14-991	chr14	46884080	46884991	+	0		5' UTR (NM_028966, exon 2 of 12)	5' UTR (NM_028966, exon 2 of 12)	1570	NM_028966	74480	Mm.214454	NM_028966	ENSMUSG00000021838	Samd4	1700024G08Rik|1700111L17Rik|4933436G17Rik|Samd4a|Smaug|Smaug1|sunk	sterile alpha motif domain containing 4	protein-coding	1.29712	2.79473	8.2615	3.6977e-09	1.13799e-07	11.0388
262	263	chr4-304	chr4	11385004	11385393	+	0		intron (NM_194055, intron 2 of 15)	intron (NM_194055, intron 2 of 15)	1580	NM_001347052	207920	Mm.387719	NM_194055	ENSMUSG00000040728	Esrp1	2210008M09Rik|A630065D16|BC031468|Rbm35a	epithelial splicing regulatory protein 1	protein-coding	1.09752	1.45827	4.53896	8.8524e-05	0.000489919	1.42546
263	264	chr9-1843	chr9	69987701	69988054	+	0		Intergenic	Intergenic	-1589	NM_016787	12175	Mm.159777	NM_016787	ENSMUSG00000011958	Bnip2	5730523P12Rik|BNIP2beta|Nip21	BCL2/adenovirus E1B interacting protein 2	protein-coding	1.04801	1.85846	4.3887	0.000134384	0.000697655	0.997609
264	265	chr1-4428	chr1	186704103	186704691	+	0		intron (NM_001329107, intron 1 of 7)	CpG	1592	NM_001329107	21808	Mm.18213	NM_009367	ENSMUSG00000039239	Tgfb2	BB105277|Tgf-beta2|Tgfb-2	transforming growth factor, beta 2	protein-coding	1.02043	0.966608	3.89954	0.000515112	0.00215144	-0.190271
265	266	chr11-396	chr11	20114341	20114748	+	0		Intergenic	Intergenic	-1593	NM_146243	66713	Mm.259045	NM_146243	ENSMUSG00000020152	Actr2	4921510D23Rik|AA409782|Arp2|D6Ertd746e	ARP2 actin-related protein 2	protein-coding	1.38997	0.227818	2.85981	0.00771726	0.0209625	-2.42378
266	267	chr5-1746	chr5	91985489	91986255	+	0		Intergenic	Intergenic	-1601	NM_001177577	381651	Mm.332494	NM_001177577	ENSMUSG00000096035	Odaph	Gm1045|Gm1045-a|Gm1045-b	odontogenesis associated phosphoprotein	protein-coding	1.3471	1.90722	6.54672	3.34653e-07	4.57267e-06	6.69175
267	268	chr2-2407	chr2	84800276	84800602	+	0		intron (NM_019949, intron 1 of 3)	MIRb|SINE|MIR	1611	NM_019949	56791	Mm.38261	NM_019949	ENSMUSG00000027078	Ube2l6	2810489I21Rik|RIG-B|UBCH8|Ubce8|Ubcm8	ubiquitin-conjugating enzyme E2L 6	protein-coding	1.62424	0.759797	4.73613	5.10846e-05	0.000307543	1.93272
268	269	chr3-1522	chr3	87523773	87524130	+	0		Intergenic	Intergenic	-1627	NM_001286844	27049	Mm.219460	NM_012051	ENSMUSG00000003382	Etv3	AI414410|METS|Pe1	ets variant 3	protein-coding	1.96501	2.18584	8.90005	7.58242e-10	3.09412e-08	12.4001
269	270	chr4-2639	chr4	127351200	127353656	+	0		5' UTR (NM_008127, exon 2 of 2)	5' UTR (NM_008127, exon 2 of 2)	1653	NM_008127	14621	Mm.56906	NM_008127	ENSMUSG00000046623	Gjb4	Cnx30.3|Cx30.3|Gjb-4	gap junction protein, beta 4	protein-coding	1.37864	3.22469	6.15677	9.7381e-07	1.10078e-05	5.35422
270	271	chr7-1598	chr7	64248116	64248767	+	0		intron (NM_001039104, intron 26 of 26)	intron (NM_001039104, intron 26 of 26)	1658	NR_105844	102465226		NR_105844	ENSMUSG00000098910	Mir6416	Gm27746|mmu-mir-6416	microRNA 6416	ncRNA	1.11725	2.17819	4.79596	4.32208e-05	0.000266897	1.99276
271	272	chr1-4011	chr1	173675146	173675540	+	0		intron (NM_001162938, intron 1 of 6)	intron (NM_001162938, intron 1 of 6)	1663	NM_001162938	100033459	Mm.303377	NM_001162938	ENSMUSG00000066677	Ifi208	9830148g24rik|E430029J22Rik|NG2creBAC|Pydc3|Pyr-rv1|Tg(Cspg4-cre)1Akik	interferon activated gene 208	protein-coding	1.00546	2.40079	4.63839	6.71051e-05	0.000387891	1.60237
272	273	chr1-1506	chr1	74373409	74373669	+	0		Intergenic	L1MD1|LINE|L1	-1664	NM_013612	18173	Mm.2913	NM_013612	ENSMUSG00000026177	Slc11a1	Bcg|Ity|Ity1|Lsh|Nramp|Nramp1|ity	solute carrier family 11 (proton-coupled divalent metal ion transporters), member 1	protein-coding	1.44141	0.109169	4.36556	0.000143285	0.000737286	1.0016
273	274	chr18-38	chr18	4350980	4351586	+	0		intron (NM_007746, intron 1 of 7)	intron (NM_007746, intron 1 of 7)	1670	NM_007746	26410	Mm.3275	NM_007746	ENSMUSG00000024235	Map3k8	Cot|Cot/Tpl2|Est|Estf|Tpl-2|Tpl2|c-COT	mitogen-activated protein kinase kinase kinase 8	protein-coding	1.04201	2.8588	5.29755	1.06188e-05	8.18046e-05	3.32809
274	275	chr18-347	chr18	23772908	23773713	+	0		intron (NM_001162941, intron 2 of 7)	intron (NM_001162941, intron 2 of 7)	1679	NR_105778	102465185		NR_105778	ENSMUSG00000098607	Mir6360	Gm27296|mmu-mir-6360	microRNA 6360	ncRNA	1.03154	2.33698	5.32412	9.85816e-06	7.68203e-05	3.40634
275	276	chr6-738	chr6	40898482	40898907	+	0		intron (NM_175020, intron 2 of 5)	ORR1E|LTR|ERVL-MaLR	1693	NM_175020	232717	Mm.56997	NM_175020	ENSMUSG00000051936	Prss58	1700020H15|Tryx3	protease, serine 58	protein-coding	1.30032	0.938653	3.93634	0.000466077	0.00198125	-0.0656227
276	277	chr14-458	chr14	21987271	21988533	+	0		5' UTR (NM_145459, exon 2 of 3)	5' UTR (NM_145459, exon 2 of 3)	1699	NM_145459	218820	Mm.292401	NM_145459	ENSMUSG00000039081	Zfp503	AI181838|B830002A16Rik|Nolz-1|Nolz1|Znf503	zinc finger protein 503	protein-coding	1.26294	3.33512	8.36459	2.85281e-09	9.20754e-08	11.2416
277	278	chr8-2033	chr8	94978627	94979016	+	0		intron (NM_001198894, intron 1 of 13)	intron (NM_001198894, intron 1 of 13)	1712	NM_001198894	14766	Mm.290834	NM_018882	ENSMUSG00000031785	Adgrg1	Cyt28|Gpr56|TM7LN4|TM7XN1	adhesion G protein-coupled receptor G1	protein-coding	1.16546	1.17012	4.78972	4.39801e-05	0.000270879	2.09179
278	279	chr5-4030	chr5	149526453	149527469	+	0		intron (NR_045423, intron 1 of 4)	intron (NR_045423, intron 1 of 4)	-1718	NM_029440	381693	Mm.136919	NM_029440	ENSMUSG00000029658	Wdr95	4930434E21Rik	WD40 repeat domain 95	protein-coding	1.4755	4.70512	11.1344	4.50544e-12	4.92394e-10	17.6052
279	280	chr5-3927	chr5	148266738	148267135	+	0		intron (NM_001359511, intron 1 of 6)	(GA)n|Simple_repeat|Simple_repeat	1719	NM_001359511	77521	Mm.244177	NM_029920	ENSMUSG00000029651	Mtus2	5730592G18Rik|A730013O20Rik|AU067634|C130038G02Rik|Cazip|Gm763|mKIAA0774	microtubule associated tumor suppressor candidate 2	protein-coding	1.18766	0.211161	2.55577	0.0160107	0.0384975	-3.09001
280	281	chr3-465	chr3	32508245	32509416	+	0		Intergenic	Intergenic	-1720	NM_001161818	67778	Mm.285620	NM_144519	ENSMUSG00000027667	Zfp639	6230400O18Rik|ANC-2H01|ZASC1|Znf639	zinc finger protein 639	protein-coding	1.21013	4.43885	10.9529	6.67223e-12	6.79838e-10	17.2128
281	282	chr12-230	chr12	13270699	13271000	+	0		intron (NM_027706, intron 1 of 51)	intron (NM_027706, intron 1 of 51)	1722	NM_027706	71169	Mm.177520	NM_027706	ENSMUSG00000020576	Nbas	4933425L03Rik|Nag	neuroblastoma amplified sequence	protein-coding	1.00584	1.68689	4.04126	0.000350051	0.00156097	0.122256
282	283	chr4-722	chr4	34881003	34881443	+	0		intron (NM_013889, intron 1 of 7)	intron (NM_013889, intron 1 of 7)	1725	NM_013889	30046	Mm.38193	NM_013889	ENSMUSG00000039967	Zfp292	5730450D02Rik|5830493J20Rik|9430062L07Rik|AI449016|Krox-10|Zfp-15|Zfp15|Zn-15|Zn-16|mKIAA0530	zinc finger protein 292	protein-coding	1.60138	3.47934	9.55077	1.5941e-10	8.5279e-09	14.1031
283	284	chr18-1541	chr18	74440683	74441076	+	0		Intergenic	Intergenic	-1740	NM_201600	17919	Mm.260098	NM_008661	ENSMUSG00000025885	Myo5b	AI661750|mKIAA1119	myosin VB	protein-coding	1.5364	0.663316	4.99903	2.44894e-05	0.000165839	2.63928
284	285	chr9-2098	chr9	78366091	78366811	+	0		TTS (NM_025274)	TTS (NM_025274)	1748	NM_025274	434423	Mm.139314	NM_025274	ENSMUSG00000060461	Dppa5a	AA536857|Dppa5|Esg1|ecat2	developmental pluripotency associated 5A	protein-coding	1.01115	-0.0302695	2.71334	0.0110172	0.0282147	-2.85385
285	286	chr9-684	chr9	37554293	37554695	+	0		Intergenic	Intergenic	-1749	NM_022029	64011	Mm.335065	NM_022029	ENSMUSG00000053310	Nrgn	0710001B06Rik|AI838505|NG|NG/RC3|Pss1|R75334|RC3	neurogranin	protein-coding	1.81204	2.2192	7.31769	4.23119e-08	8.41271e-07	8.67872
286	287	chr2-1124	chr2	32608561	32608909	+	0		intron (NM_001289549, intron 2 of 6)	intron (NM_001289549, intron 2 of 6)	1750	NM_001025310	50935	Mm.88831	NM_016973	ENSMUSG00000026811	St6galnac6	ST6GalNAcVI|Siat7f	ST6 (alpha-N-acetyl-neuraminyl-2,3-beta-galactosyl-1,3)-N-acetylgalactosaminide alpha-2,6-sialyltransferase 6	protein-coding	1.10484	1.11214	4.76312	4.73744e-05	0.000288326	2.02
287	288	chr6-2993	chr6	125351210	125351746	+	0		intron (NM_011609, intron 1 of 9)	intron (NM_011609, intron 1 of 9)	1755	NM_011609	21937	Mm.1258	NM_011609	ENSMUSG00000030341	Tnfrsf1a	CD120a|FPF|TNF-R|TNF-R-I|TNF-R1|TNF-R55|TNF-alphaR1|TNFAR|TNFR60|TNFRI|TNFRp55|TNFalpha-R1|Tnfr-2|Tnfr1|p55|p55-R	tumor necrosis factor receptor superfamily, member 1a	protein-coding	1.92864	3.10178	11.3129	3.07355e-12	3.68765e-10	17.8443
288	289	chr1-3452	chr1	160042310	160042911	+	0		Intergenic	Intergenic	-1770	NR_028111	67647	Mm.171518	NM_001024470	ENSMUSG00000090394	4930523C07Rik	-	RIKEN cDNA 4930523C07 gene	protein-coding	2.20142	3.10446	7.40381	3.37218e-08	6.98799e-07	8.89801
289	290	chr11-2760	chr11	88049022	88049344	+	0		exon (NM_173374, exon 3 of 4)	exon (NM_173374, exon 3 of 4)	1810	NM_173374	110809	Mm.391719	NM_173374	ENSMUSG00000018379	Srsf1	1110054N12Rik|5730507C05Rik|6330415C05Rik|AI482334|AW491331|Asf|Sf2|Sfrs1	serine/arginine-rich splicing factor 1	protein-coding	1.61569	1.75067	6.16815	9.4375e-07	1.07178e-05	5.68901
290	291	chr10-1694	chr10	67098564	67099032	+	0		Intergenic	MER20B|DNA|hAT-Charlie	-1810	NM_178606	28193	Mm.41272	NM_178606	ENSMUSG00000019873	Reep3	D10Ucla1	receptor accessory protein 3	protein-coding	1.60369	2.29663	8.75051	1.09364e-09	4.1771e-08	12.1303
291	292	chr17-1853	chr17	44738328	44738593	+	0		intron (NM_001271627, intron 1 of 7)	intron (NM_001271627, intron 1 of 7)	-1812	NM_001145920	12393	Mm.391013	NM_009820	ENSMUSG00000039153	Runx2	AML3|Cbf|Cbfa-1|Cbfa1|LS3|Osf2|PEBP2aA|Pebp2a1|Pebpa2a	runt related transcription factor 2	protein-coding	1.18486	1.37115	3.99769	0.000394313	0.00172262	0.0602918
292	293	chr1-950	chr1	53850654	53851837	+	0		intron (NM_001001883, intron 21 of 28)	intron (NM_001001883, intron 21 of 28)	1821	NR_106149	102465783		NR_106149	ENSMUSG00000098443	Mir7681	Gm27806|mmu-mir-7681	microRNA 7681	ncRNA	1.04629	5.58028	12.445	2.96963e-13	5.78984e-11	20.2356
293	294	chr13-566	chr13	24412948	24413621	+	0		intron (NM_001111110, intron 2 of 16)	RMER1C|Other|Other	-1838	NM_007717	12763	Mm.8396	NM_007717	ENSMUSG00000016756	Cmah	-	cytidine monophospho-N-acetylneuraminic acid hydroxylase	protein-coding	1.38002	4.09406	8.25109	3.7961e-09	1.15965e-07	10.9776
294	295	chr12-177	chr12	11202430	11202899	+	0		non-coding (NR_131083, exon 3 of 3)	non-coding (NR_131083, exon 3 of 3)	1838	NR_131083	77442	Mm.159922	NR_131083	ENSMUSG00000112041	9530020I12Rik	-	RIKEN cDNA 9530020I12 gene	ncRNA	1.03046	1.25002	4.90095	3.22242e-05	0.000208232	2.36941
295	296	chr2-2342	chr2	83814439	83814697	+	0		intron (NM_175514, intron 1 of 7)	intron (NM_175514, intron 1 of 7)	1840	NM_175514	241520	Mm.330351	NM_175514	ENSMUSG00000048388	Fam171b	D430039N05Rik	family with sequence similarity 171, member B	protein-coding	1.6756	0.398999	4.50651	9.68872e-05	0.000528998	1.37463
296	297	chr2-2818	chr2	105673682	105674112	+	0		intron (NM_001244198, intron 1 of 12)	intron (NM_001244198, intron 1 of 12)	-1847	NM_001244200	18508	Mm.3608	NM_013627	ENSMUSG00000027168	Pax6	1500038E17Rik|AEY11|Dey|Gsfaey11|Pax-6|Sey	paired box 6	protein-coding	1.27192	0.665182	4.59093	7.65974e-05	0.000433143	1.58972
297	298	chr19-1288	chr19	43610287	43610660	+	0		Intergenic	Intergenic	-1852	NM_008699	18089	Mm.56994	NM_008699	ENSMUSG00000044220	Nkx2-3	Nkx-2.3|Nkx2.3|tinman	NK2 homeobox 3	protein-coding	1.20153	0.632725	3.73072	0.000812784	0.0031621	-0.560582
298	299	chr15-504	chr15	35297838	35298110	+	0		intron (NM_054049, intron 1 of 3)	intron (NM_054049, intron 1 of 3)	1862	NM_054049	107587	Mm.46336	NM_054049	ENSMUSG00000022330	Osr2	5430409I15Rik|Osr2A|Osr2B	odd-skipped related 2	protein-coding	1.59169	1.551	6.32672	6.10389e-07	7.45308e-06	6.07941
299	300	chr11-1725	chr11	62822000	62822231	+	0		intron (NM_053169, intron 1 of 5)	intron (NM_053169, intron 1 of 5)	1862	NM_053169	94092	Mm.117087	NM_053169	ENSMUSG00000047821	Trim16	9130006M08Rik|AI482483|EBBP	tripartite motif-containing 16	protein-coding	1.82964	0.728068	6.63946	2.601e-07	3.71414e-06	6.822
300	301	chr13-3074	chr13	113211394	113211692	+	0		intron (NM_023612, intron 1 of 2)	intron (NM_023612, intron 1 of 2)	1884	NM_023612	71690	Mm.38929	NM_023612	ENSMUSG00000042379	Esm1	0610042H23Rik|AV004503|ESM-1	endothelial cell-specific molecule 1	protein-coding	1.2123	0.789589	3.99771	0.00039429	0.00172262	0.103127
301	302	chr15-2762	chr15	100633454	100633890	+	0		intron (NM_001033872, intron 2 of 3)	intron (NM_001033872, intron 2 of 3)	1887	NM_001285414	207818	Mm.26282	NM_174992	ENSMUSG00000053559	Smagp	-	small cell adhesion glycoprotein	protein-coding	1.06756	1.59797	5.03992	2.18406e-05	0.000150753	2.74342
302	303	chr2-1591	chr2	57116388	57117468	+	0		intron (NM_001139509, intron 1 of 7)	intron (NM_001139509, intron 1 of 7)	-1890	NM_013613	18227	Mm.3507	NM_013613	ENSMUSG00000026826	Nr4a2	HZF-3|NOT|Nurr1|RNR-1|TINOR|TINUR	nuclear receptor subfamily 4, group A, member 2	protein-coding	1.29158	4.06285	8.95229	6.67645e-10	2.78272e-08	12.6856
303	304	chr10-2594	chr10	93309129	93309384	+	0		intron (NM_001322265, intron 1 of 4)	intron (NM_001322265, intron 1 of 4)	1903	NM_001282967	13713	Mm.4454	NM_013508	ENSMUSG00000008398	Elk3	D430049E23Rik|Erp|Etrp|Net|Sap-2	ELK3, member of ETS oncogene family	protein-coding	1.06146	2.46088	4.35924	0.000145816	0.00074874	0.843613
304	305	chr17-1550	chr17	34896264	34896663	+	0		exon (NM_198886, exon 2 of 2)	exon (NM_198886, exon 2 of 2)	1904	NM_198886	193736	Mm.161119	NM_198886	ENSMUSG00000049823	Zbtb12	BC020447|Bat-9|Bat9|G10|NG35	zinc finger and BTB domain containing 12	protein-coding	2.53137	3.05447	11.327	2.98297e-12	3.58546e-10	17.7663
305	306	chr4-1947	chr4	102585533	102585768	+	0		intron (NM_019840, intron 6 of 14)	intron (NM_019840, intron 6 of 14)	-1908	NM_001177982	18578	Mm.20181	NM_019840	ENSMUSG00000028525	Pde4b	Dpde4|R74983|dunce	phosphodiesterase 4B, cAMP specific	protein-coding	1.29986	0.453992	3.75505	0.000761309	0.00299197	-0.474857
306	307	chr18-1125	chr18	60744648	60745017	+	0		intron (NM_001348146, intron 1 of 6)	intron (NM_001348146, intron 1 of 6)	1914	NM_001348101	15531	Mm.181862	NM_008306	ENSMUSG00000054008	Ndst1	1200015G06Rik|HSNST|HSNST 1|Hsst|N-HSST|N-HSST 1|NDST-1|b2b2230Clo	N-deacetylase/N-sulfotransferase (heparan glucosaminyl) 1	protein-coding	1.78467	2.88418	12.0714	6.31687e-13	1.04329e-10	19.2644
307	308	chr9-67	chr9	8006394	8006650	+	0		Intergenic	Intergenic	-1926	NM_001171147	22601	Mm.221992	NM_009534	ENSMUSG00000053110	Yap1	AI325207|Yap|Yap65|Yki|Yorkie	yes-associated protein 1	protein-coding	1.04899	0.302215	3.28989	0.00260382	0.00842073	-1.58218
308	309	chr9-701	chr9	40343892	40344726	+	0		TTS (NR_040728)	TTS (NR_040728)	1936	NM_001357619	235283	Mm.138434	NM_172768	ENSMUSG00000040111	Gramd1b	3222402H23|A930008A22Rik|AI593249|mKIAA1201	GRAM domain containing 1B	protein-coding	1.14616	3.22857	6.58787	2.99215e-07	4.1658e-06	6.75357
309	310	chr1-3605	chr1	162738490	162738730	+	0		intron (NM_001081290, intron 1 of 34)	MIRb|SINE|MIR	1946	NM_001081290	226562	Mm.245446	NM_001081290	ENSMUSG00000040225	Prrc2c	1810043M20Rik|9630039I18Rik|A630006J20|Bat2d|Bat2d1|Bat2l2|E130112L15Rik|Prrc3|mKIAA1096	proline-rich coiled-coil 2C	protein-coding	1.1488	1.61108	3.63255	0.00105717	0.00394364	-0.880206
310	311	chr2-2125	chr2	73531225	73531644	+	0		Intergenic	Intergenic	-1947	NM_153138	215280	Mm.223504	NM_153138	ENSMUSG00000075284	Wipf1	AI115543|D2Ertd120e|WIP|Waspip	WAS/WASL interacting protein family, member 1	protein-coding	1.00412	0.621167	3.19119	0.0033575	0.0104372	-1.84631
311	312	chr5-1854	chr5	96919187	96919432	+	0		Intergenic	Intergenic	-1963	NR_131152	666266	Mm.32442	NR_131152	ENSMUSG00000106357	Gm8013	EG666266	predicted gene 8013	ncRNA	2.16168	1.42854	6.68996	2.26831e-07	3.32154e-06	6.79358
312	313	chr4-1684	chr4	88692483	88693995	+	0		Intergenic	Intergenic	-1971	NM_008336	15974	Mm.377093	NM_008336	ENSMUSG00000100079	Ifnab	-	interferon alpha B	protein-coding	1.02035	4.57625	12.8228	1.40601e-13	3.24456e-11	21.0317
313	314	chr14-1600	chr14	61601204	61601797	+	0		intron (NM_001164220, intron 2 of 2)	intron (NM_001164220, intron 2 of 2)	1988	NM_023233	66597	Mm.491258	NM_023233	ENSMUSG00000035235	Trim13	3110001L12Rik|CAR|LEU5|RNF77|Rfp2	tripartite motif-containing 13	protein-coding	2.13906	3.12445	14.8419	3.32263e-15	2.22277e-12	24.1188
314	315	chr4-1467	chr4	63862947	63863634	+	0		Intergenic	Intergenic	-2006	NM_009403	21949	Mm.4664	NM_009403	ENSMUSG00000028362	Tnfsf8	CD153|CD30LG|Cd30l|Tnlg3a	tumor necrosis factor (ligand) superfamily, member 8	protein-coding	1.13287	2.98193	5.82012	2.47184e-06	2.40888e-05	4.71038
315	316	chr8-661	chr8	34164384	34165003	+	0		intron (NM_026432, intron 2 of 5)	ORR1B1|LTR|ERVL-MaLR	2019	NR_105820	102465211		NR_105820	ENSMUSG00000098785	Mir6395	Gm27561|mmu-mir-6395	microRNA 6395	ncRNA	1.30602	2.92884	7.55578	2.26432e-08	5.02727e-07	9.27972
316	317	chr12-917	chr12	40039696	40040322	+	0		Intergenic	Intergenic	-2022	NM_001039515	11861	Mm.12723	NM_007487	ENSMUSG00000047446	Arl4a	AI467555|Arl4	ADP-ribosylation factor-like 4A	protein-coding	1.33193	3.59303	8.8744	8.07234e-10	3.23818e-08	12.5131
317	318	chr11-3028	chr11	96284234	96284967	+	0		3' UTR (NM_010461, exon 2 of 2)	3' UTR (NM_010461, exon 2 of 2)	-2046	NM_010460	15415	Mm.390366	NM_010460	ENSMUSG00000038721	Hoxb7	AI325018|Hox-2.3	homeobox B7	protein-coding	1.04046	2.30773	5.51457	5.7893e-06	4.92132e-05	3.96047
318	319	chr5-1105	chr5	62815460	62816315	+	0		intron (NM_001170705, intron 1 of 8)	AmnSINE1|SINE|Deu	2064	NM_001170705	100322896	Mm.479821	NM_001170705	ENSMUSG00000090326	Dthd1	Gm17384	death domain containing 1	protein-coding	1.03679	5.34343	9.72471	1.06064e-10	6.16186e-09	14.3626
319	320	chr4-4063	chr4	152197376	152198170	+	0		intron (NM_001146057, intron 1 of 8)	intron (NM_001146057, intron 1 of 8)	-2071	NM_001146058	70025	Mm.296191	NM_133348	ENSMUSG00000028937	Acot7	2410041A17Rik|Ach1|Act|Bach|CTE-IIa|Cte-II|Lach1	acyl-CoA thioesterase 7	protein-coding	1.03705	4.56165	8.18736	4.45982e-09	1.3275e-07	10.7297
320	321	chr3-2843	chr3	127918014	127918484	+	0		intron (NR_040552, intron 1 of 4)	ORR1D2|LTR|ERVL-MaLR	2078	NR_040552	329753	Mm.119720	NR_040552	ENSMUSG00000104763	9830132P13Rik	9830132P13	RIKEN cDNA 9830132P13 gene	ncRNA	1.80197	1.65029	6.78434	1.75747e-07	2.67883e-06	7.27712
321	322	chr5-3951	chr5	148554562	148555171	+	0		Intergenic	Intergenic	-2078	NM_001359199	24109	Mm.21846	NM_011908	ENSMUSG00000001687	Ubl3	AW108023|HCG|MUB|mmMUB	ubiquitin-like 3	protein-coding	2.31249	3.89004	17.0248	8.80626e-17	1.71538e-13	27.8129
322	323	chr9-2595	chr9	101249419	101250073	+	0		intron (NM_001161362, intron 1 of 13)	MER20|DNA|hAT-Charlie	2086	NM_001161362	235542	Mm.335386	NM_172144	ENSMUSG00000043154	Ppp2r3a	3222402P14Rik|A730042E07	protein phosphatase 2, regulatory subunit B'', alpha	protein-coding	1.69909	3.8395	12.0623	6.43542e-13	1.06023e-10	19.49
323	324	chr18-251	chr18	13970531	13970761	+	0		intron (NM_001360804, intron 2 of 7)	CpG	2087	NM_001360804	225207	Mm.40325	NM_145492	ENSMUSG00000024420	Zfp521	B930086A16Rik|Evi3|Znf521	zinc finger protein 521	protein-coding	1.03367	0.149979	3.15148	0.00371628	0.0113715	-1.87372
324	325	chr14-1835	chr14	67935533	67935787	+	0		Intergenic	Intergenic	-2088	NM_177780	68813	Mm.258155	NM_177780	ENSMUSG00000044447	Dock5	1110060D06Rik|AI666732|AI956923|BC016533|E130320D18|lr2|rlc	dedicator of cytokinesis 5	protein-coding	1.52183	1.51724	6.11773	1.08445e-06	1.20379e-05	5.55627
325	326	chr17-912	chr17	26839309	26839626	+	0		exon (NM_008700, exon 2 of 2)	exon (NM_008700, exon 2 of 2)	2098	NM_008700	18091	Mm.41974	NM_008700	ENSMUSG00000015579	Nkx2-5	Csx|Nkx-2.5|Nkx2.5|tinman	NK2 homeobox 5	protein-coding	1.03048	0.154875	2.70129	0.0113407	0.0289179	-2.85602
326	327	chr12-1910	chr12	84220455	84221505	+	0		Intergenic	MLT1F2|LTR|ERVL-MaLR	-2099	NM_001163501	238317	Mm.31256	NM_001163501	ENSMUSG00000042507	Elmsan1	9430029N19Rik|C130039O16Rik|Gm260	ELM2 and Myb/SANT-like domain containing 1	protein-coding	1.21518	4.59042	9.17972	3.85264e-10	1.76824e-08	13.1841
327	328	chr8-755	chr8	35585535	35585855	+	0		intron (NR_040376, intron 1 of 2)	ORR1F|LTR|ERVL-MaLR	-2103	NM_001081279	52065	Mm.103246	NM_001081279	ENSMUSG00000070056	Mfhas1	2310066G09Rik|D8Ertd91e	malignant fibrous histiocytoma amplified sequence 1	protein-coding	1.07708	1.21184	2.91537	0.00672889	0.0186659	-2.40159
328	329	chr15-1682	chr15	77954462	77954773	+	0		intron (NM_001017983, intron 2 of 8)	intron (NM_001017983, intron 2 of 8)	2105	NM_001168260	239554	Mm.295605	NM_001017983	ENSMUSG00000016552	Foxred2	A430097D04Rik|D15Bwg0759e|Gm304	FAD-dependent oxidoreductase domain containing 2	protein-coding	1.32998	1.86483	5.97278	1.61867e-06	1.6851e-05	5.19038
329	330	chr15-1901	chr15	80562302	80562854	+	0		Intergenic	Intergenic	-2108	NM_001163189	383075	Mm.297626	NM_001163189	ENSMUSG00000050439	Enthd1	Gm1242|Gm86	ENTH domain containing 1	protein-coding	1.47085	2.8833	8.6044	1.56867e-09	5.66165e-08	11.8553
330	331	chr19-1110	chr19	37177858	37178486	+	0		intron (NR_045329, intron 2 of 2)	intron (NR_045329, intron 2 of 2)	-2109	NM_001290826	208922	Mm.391176	NM_198300	ENSMUSG00000039652	Cpeb3	4831444O18Rik|CPE-BP3|mKIAA0940	cytoplasmic polyadenylation element binding protein 3	protein-coding	1.67618	1.83994	6.58408	3.02312e-07	4.20227e-06	6.77991
331	332	chr2-3696	chr2	145905068	145905641	+	0		intron (NM_026425, intron 1 of 5)	intron (NM_026425, intron 1 of 5)	2113	NM_026425	67877	Mm.151168	NM_026425	ENSMUSG00000002728	Naa20	1500004D14Rik|2900026I01Rik|AU041458|D2Ertd186e|Nat5	N(alpha)-acetyltransferase 20, NatB catalytic subunit	protein-coding	1.15225	2.75542	4.52935	9.09229e-05	0.000501018	1.27097
332	333	chr5-299	chr5	21370187	21370928	+	0		intron (NM_029195, intron 2 of 18)	PB1D10|SINE|Alu	-2116	NM_008013	14190	Mm.292100	NM_008013	ENSMUSG00000039899	Fgl2	AI385601|musfiblp	fibrinogen-like protein 2	protein-coding	1.43806	3.48893	7.35637	3.8208e-08	7.74794e-07	8.75083
333	334	chr2-704	chr2	26235001	26235563	+	0		intron (NM_153559, intron 1 of 12)	intron (NM_153559, intron 1 of 12)	2117	NM_153559	227638	Mm.116769	NM_153559	ENSMUSG00000036327	Qsox2	BC030934|Qscn6l1|Soxn	quiescin Q6 sulfhydryl oxidase 2	protein-coding	1.02552	2.49183	6.34796	5.75885e-07	7.10513e-06	6.15012
334	335	chr7-1411	chr7	55959514	55961239	+	0		intron (NM_023647, intron 1 of 6)	intron (NM_023647, intron 1 of 6)	2117	NM_001256132	93790	Mm.37249	NM_023647	ENSMUSG00000030452	Nipa2	2600017P10Rik|3830408P04Rik|AB041581	non imprinted in Prader-Willi/Angelman syndrome 2 homolog (human)	protein-coding	1.13903	5.23576	12.3074	3.91381e-13	7.20021e-11	19.9822
335	336	chr6-1257	chr6	57822388	57823573	+	0		intron (NM_146168, intron 1 of 4)	intron (NM_146168, intron 1 of 4)	2145	NM_146168	232023	Mm.24642	NM_146168	ENSMUSG00000037788	Vopp1	AW146242|Ecop	vesicular, overexpressed in cancer, prosurvival protein 1	protein-coding	1.61209	3.85435	11.994	7.40161e-13	1.18406e-10	19.3783
336	337	chr1-1869	chr1	87180975	87181345	+	0		Intergenic	Intergenic	-2154	NM_027084	69453	Mm.84618	NM_027084	ENSMUSG00000036480	Prss56	1700027L20Rik	protease, serine 56	protein-coding	1.08032	0.914809	3.40936	0.00190758	0.00648181	-1.33794
337	338	chr7-2875	chr7	106792864	106793453	+	0		Intergenic	Intergenic	-2159	NM_001011862	258180	Mm.377371	NM_001011862	ENSMUSG00000096714	Olfr699	MOR283-10P	olfactory receptor 699	protein-coding	1.10754	1.0551	3.0623	0.00465991	0.0137283	-2.10045
338	339	chr5-3647	chr5	141243532	141243861	+	0		intron (NM_177879, intron 1 of 44)	intron (NM_177879, intron 1 of 44)	2162	NM_177879	330222	Mm.151931	NM_177879	ENSMUSG00000039683	Sdk1	5330440E10|6720466O15Rik	sidekick cell adhesion molecule 1	protein-coding	1.71607	0.901733	5.15781	1.57008e-05	0.000114194	3.04785
339	340	chr2-4880	chr2	178020839	178021403	+	0		Intergenic	RLTR45|LTR|ERVK	-2163	NM_001177399	626848	Mm.422604	NM_001177399	ENSMUSG00000074519	Zfp971	Etohi1	zinc finger protein 971	protein-coding	1.72653	1.79167	6.42653	4.64475e-07	5.96041e-06	6.37428
340	341	chr9-2307	chr9	89208705	89209349	+	0		Intergenic	ORR1E|LTR|ERVL-MaLR	-2163	NM_026829	107885	Mm.486274	NM_026829	ENSMUSG00000066442	Mthfs	1110034I12Rik|2310020H23Rik|AI119695	5, 10-methenyltetrahydrofolate synthetase	protein-coding	1.46472	3.39345	7.83411	1.09978e-08	2.76317e-07	9.97487
341	342	chr6-1220	chr6	56903829	56904309	+	0		intron (NM_001360963, intron 1 of 9)	intron (NM_001360963, intron 1 of 9)	-2183	NM_001252374	107569	Mm.158936	NM_026004	ENSMUSG00000029780	Nt5c3	1600024P05Rik|2610206B05Rik|3110004A18Rik|AI842776|Nt5c3a|Nt5y|P5'N-1|P5N-1|PN-1|PN-I|PSN1|UMPH|Umph-1|Umph1|cN-III|lupin|p36	5'-nucleotidase, cytosolic III	protein-coding	1.14837	1.97763	3.65909	0.000984816	0.00371537	-0.912418
342	343	chr6-1915	chr6	87916065	87916382	+	0		intron (NM_173737, intron 2 of 6)	intron (NM_173737, intron 2 of 6)	2247	NM_173737	232210	Mm.246241	NM_173737	ENSMUSG00000030060	Hmces	8430410A17Rik|C85376	5-hydroxymethylcytosine (hmC) binding, ES cell specific	protein-coding	1.87466	1.41117	6.72144	2.08301e-07	3.09391e-06	6.96651
343	344	chr9-2718	chr9	106512192	106512450	+	0		Intergenic	ORR1A1|LTR|ERVL-MaLR	-2252	NM_029300	75470	Mm.63799	NM_029300	ENSMUSG00000066382	Iqcf5	1700007L12Rik	IQ motif containing F5	protein-coding	1.21069	-0.772894	2.55021	0.0162206	0.0389086	-3.11061
344	345	chr4-3481	chr4	141720847	141721439	+	0		intron (NM_001017966, intron 1 of 9)	intron (NM_001017966, intron 1 of 9)	2276	NM_001017966	68817	Mm.393721	NM_001017966	ENSMUSG00000078515	Ddi2	1110056G13Rik|1700027M01Rik|9130022E05Rik|AI604911|AU040698	DNA-damage inducible protein 2	protein-coding	1.07493	2.18817	6.03694	1.35546e-06	1.45732e-05	5.3548
345	346	chr3-3388	chr3	146783503	146783911	+	0		intron (NM_011100, intron 1 of 9)	intron (NM_011100, intron 1 of 9)	-2291	NM_001164200	18749	Mm.16766	NM_011100	ENSMUSG00000005034	Prkacb	CbPKA|Pkacb	protein kinase, cAMP dependent, catalytic, beta	protein-coding	1.14075	2.23986	5.23666	1.25915e-05	9.44851e-05	3.21467
346	347	chr2-434	chr2	18050577	18050913	+	0		Intergenic	Intergenic	-2296	NM_028317	72668	Mm.102183	NM_028317	ENSMUSG00000054074	Skida1	2810030E01Rik|5730507N06Rik|BB088113|DLN-1	SKI/DACH domain containing 1	protein-coding	1.27751	1.85698	5.10319	1.8295e-05	0.000129964	2.90374
347	348	chr5-1883	chr5	98033012	98033513	+	0		Intergenic	Intergenic	-2300	NM_133738	71914	Mm.24842	NM_133738	ENSMUSG00000029338	Antxr2	2310046B19Rik|AW561899|CMG-2|CMG2|cI-35	anthrax toxin receptor 2	protein-coding	1.83008	2.73249	10.5734	1.53665e-11	1.3286e-09	16.2355
348	349	chr13-188	chr13	9767408	9767849	+	0		Intergenic	Intergenic	-2307	NM_144516	66505	Mm.397307	NM_144516	ENSMUSG00000021156	Zmynd11	2210402G22Rik|BS69	zinc finger, MYND domain containing 11	protein-coding	1.36998	2.06824	7.23019	5.333e-08	1.01753e-06	8.45394
349	350	chr6-656	chr6	38834694	38835300	+	0		intron (NM_010433, intron 1 of 14)	intron (NM_010433, intron 1 of 14)	2314	NM_001136065	15258	Mm.23790	NM_010433	ENSMUSG00000061436	Hipk2	1110014O20Rik|B230339E18Rik|Stank	homeodomain interacting protein kinase 2	protein-coding	1.35742	2.23144	6.54971	3.31943e-07	4.54408e-06	6.69965
350	351	chr4-1250	chr4	59000598	59001076	+	0		Intergenic	B2_Mm2|SINE|B2	-2356	NM_001033165	72429	Mm.317801	NM_001033165	ENSMUSG00000070972	Dnajc25	2010109C08Rik|2010203O07Rik	DnaJ heat shock protein family (Hsp40) member C25	protein-coding	1.44597	2.73826	7.78406	1.2514e-08	3.073e-07	9.85546
351	352	chr4-255	chr4	9846593	9846865	+	0		intron (NM_013526, intron 1 of 1)	intron (NM_013526, intron 1 of 1)	2357	NM_013526	242316	Mm.302555	NM_013526	ENSMUSG00000051279	Gdf6	BMP-13|BMP13|GDF16	growth differentiation factor 6	protein-coding	1.30959	-0.0993348	3.56764	0.00125654	0.00456145	-0.910116
352	353	chr2-3102	chr2	120852690	120853356	+	0		intron (NR_038349, intron 1 of 3)	MTE2b|LTR|ERVL-MaLR	2367	NR_038349	100502700	Mm.330516	NR_038349	ENSMUSG00000087519	AV039307	-	expressed sequence AV039307	ncRNA	1.14508	2.59636	5.95687	1.69158e-06	1.74777e-05	5.03636
353	354	chr12-884	chr12	36039538	36040647	+	0		intron (NM_025359, intron 1 of 5)	intron (NM_025359, intron 1 of 5)	2386	NM_025359	66109	Mm.254663	NM_025359	ENSMUSG00000020577	Tspan13	1100001I23Rik|NET-6|Tm4sf13	tetraspanin 13	protein-coding	1.22682	4.99958	10.0834	4.63476e-11	3.23793e-09	15.2613
354	355	chr7-1608	chr7	65373341	65373923	+	0		Intergenic	Intergenic	-2388	NM_009386	21872	Mm.4342	NM_009386	ENSMUSG00000030516	Tjp1	ZO1	tight junction protein 1	protein-coding	2.06016	2.04233	8.48224	2.12539e-09	7.2708e-08	11.3124
355	356	chr7-2683	chr7	101453485	101453799	+	0		intron (NM_001008548, intron 2 of 30)	intron (NM_001008548, intron 2 of 30)	2390	NM_001243757	207728	Mm.247564	NM_001008548	ENSMUSG00000030653	Pde2a	CGS-PDE|cGSPDE	phosphodiesterase 2A, cGMP-stimulated	protein-coding	1.29226	1.49494	4.13059	0.000274016	0.00127001	0.418004
356	357	chr8-567	chr8	27172091	27172395	+	0		intron (NM_029423, intron 1 of 4)	intron (NM_029423, intron 1 of 4)	2403	NM_029423	75767	Mm.205335	NM_029423	ENSMUSG00000031488	Rab11fip1	2010200K21Rik|4833414G05Rik|Rcp	RAB11 family interacting protein 1 (class I)	protein-coding	1.22619	1.13665	3.2547	0.00285171	0.00909276	-1.65731
357	358	chr1-761	chr1	44121872	44122890	+	0		intron (NM_001357047, intron 2 of 10)	intron (NM_001357047, intron 2 of 10)	2413	NM_144558	246229	Mm.386883	NM_144558	ENSMUSG00000041684	Bivm	AI854267	basic, immunoglobulin-like variable motif containing	protein-coding	1.1649	5.44598	10.8432	8.4762e-12	8.31685e-10	16.8828
358	359	chr3-1952	chr3	96195046	96195233	+	0		TTS (NM_022030)	TTS (NM_022030)	2447	NM_026975	69168	Mm.104531	NM_026975	ENSMUSG00000015943	Bola1	1810037G04Rik	bolA-like 1 (E. coli)	protein-coding	1.45874	1.68172	5.40042	7.96395e-06	6.42207e-05	3.68824
359	360	chr6-2948	chr6	124884995	124886492	+	0		intron (NM_013488, intron 1 of 9)	intron (NM_013488, intron 1 of 9)	2457	NM_013488	12504	Mm.2209	NM_013488	ENSMUSG00000023274	Cd4	L3T4|Ly-4	CD4 antigen	protein-coding	1.08879	5.16827	8.92411	7.15049e-10	2.93414e-08	12.4791
360	361	chr7-3136	chr7	117383280	117383598	+	0		intron (NM_175645, intron 1 of 11)	intron (NM_175645, intron 1 of 11)	2460	NM_175645	233781	Mm.461427	NM_175645	ENSMUSG00000030657	Xylt1	8030490L12	xylosyltransferase 1	protein-coding	1.32122	1.54964	5.15003	1.60466e-05	0.000116393	3.03091
361	362	chr2-3254	chr2	126488921	126489260	+	0		intron (NM_001359975, intron 2 of 27)	intron (NM_001359975, intron 2 of 27)	2463	NM_001080944	241633	Mm.222235	NM_001080944	ENSMUSG00000060131	Atp8b4	Im	ATPase, class I, type 8B, member 4	protein-coding	1.42792	0.65726	3.75527	0.000760869	0.00299078	-0.474857
362	363	chr9-1018	chr9	46014968	46015600	+	0		intron (NM_027498, intron 1 of 24)	intron (NM_027498, intron 1 of 24)	2464	NM_027498	70661	Mm.219459	NM_027498	ENSMUSG00000034135	Sik3	5730525O22Rik|9030204A07Rik|AI447252|AI846254|AI849445|Qsk|SIK-3|mKIAA0999	SIK family kinase 3	protein-coding	1.303	2.7229	6.90536	1.26878e-07	2.05303e-06	7.61361
363	364	chr8-2712	chr8	121576193	121576490	+	0		intron (NM_133765, intron 1 of 8)	intron (NM_133765, intron 1 of 8)	2465	NM_133765	76454	Mm.24829	NM_133765	ENSMUSG00000052934	Fbxo31	1110003O08Rik|2310046N15Rik|Fbx14|Fbxo14	F-box protein 31	protein-coding	1.29523	1.56845	5.54241	5.3564e-06	4.60277e-05	4.05992
364	365	chr5-633	chr5	32133628	32134383	+	0		Intergenic	Intergenic	-2467	NM_008037	14284	Mm.24684	NM_008037	ENSMUSG00000029135	Fosl2	Fra-2	fos-like antigen 2	protein-coding	1.26307	3.33801	9.5911	1.44992e-10	7.88396e-09	14.1992
365	366	chr9-301	chr9	20609735	20610152	+	0		intron (NR_033729, intron 1 of 2)	intron (NR_033729, intron 1 of 2)	2468	NR_033729	66662	Mm.477847	NM_175110	ENSMUSG00000062470	Fbxl12os	5730577I03Rik	F-box and leucine-rich repeat protein 12, opposite strand	pseudo	1.70236	1.58941	7.04915	8.63262e-08	1.49668e-06	7.93862
366	367	chr19-1667	chr19	54047446	54047866	+	0		3' UTR (NM_007417, exon 1 of 1)	3' UTR (NM_007417, exon 1 of 1)	2474	NM_007417	11551	Mm.235195	NM_007417	ENSMUSG00000033717	Adra2a	AW122659|Adra-2|Adra-2a|alpha(2A)AR|alpha2-C10|alpha2A|alpha2A-AR	adrenergic receptor, alpha 2a	protein-coding	1.06604	1.18674	4.41806	0.000123873	0.000651835	1.11889
367	368	chr14-428	chr14	21078213	21079043	+	0		intron (NM_001243041, intron 1 of 10)	B1F1|SINE|Alu	2476	NM_001243041	11534	Mm.188734	NM_134079	ENSMUSG00000039197	Adk	2310026J05Rik|5033405D03Rik|AI255373|AI987814|Ak	adenosine kinase	protein-coding	1.28821	2.97126	9.18185	3.83291e-10	1.76285e-08	13.2446
368	369	chr7-2945	chr7	110624994	110625343	+	0		Intergenic	Intergenic	-2489	NM_009627	11535	Mm.1408	NM_009627	ENSMUSG00000030790	Adm	AM	adrenomedullin	protein-coding	1.72835	1.81192	5.57286	4.92017e-06	4.29269e-05	4.13971
369	370	chr3-187	chr3	18051589	18052077	+	0		Intergenic	Intergenic	-2492	NM_021560	59058	Mm.149938	NM_021560	ENSMUSG00000025128	Bhlhe22	Beta3|Beta3a|Bhlhb5	basic helix-loop-helix family, member e22	protein-coding	1.69669	0.568892	6.56482	3.18573e-07	4.39925e-06	6.64478
370	371	chr15-2916	chr15	102970720	102970960	+	0		exon (NM_010462, exon 2 of 2)	exon (NM_010462, exon 2 of 2)	-2510	NR_029722	723958		NR_029722	ENSMUSG00000065488	Mir196a-2	Mirn196a-2|mir-196a-2	microRNA 196a-2	ncRNA	1.48545	-0.15492	2.84494	0.008004	0.0216075	-2.50394
371	372	chr1-4634	chr1	195019684	195020147	+	0		intron (NR_015566, intron 2 of 7)	intron (NR_015566, intron 2 of 7)	2516	NR_015566	320977	Mm.99905	NR_015566	ENSMUSG00000096929	A330023F24Rik	C030002C11Rik	RIKEN cDNA A330023F24 gene	ncRNA	1.48521	1.72073	6.19208	8.83558e-07	1.0146e-05	5.75039
372	373	chr2-3965	chr2	154615559	154616228	+	0		intron (NM_199304, intron 1 of 14)	intron (NM_199304, intron 1 of 14)	2525	NM_199304	228807	Mm.103555	NM_199304	ENSMUSG00000059842	Zfp341	Znf341	zinc finger protein 341	protein-coding	1.18615	3.84396	9.31246	2.80382e-10	1.34561e-08	13.5407
373	374	chr2-1939	chr2	70559399	70559768	+	0		intron (NR_040496, intron 1 of 2)	intron (NR_040496, intron 1 of 2)	-2546	NM_008077	14415	Mm.272120	NM_008077	ENSMUSG00000070880	Gad1	EP10|Gad-1	glutamate decarboxylase 1	protein-coding	1.14108	0.769152	4.00347	0.000388139	0.0016998	0.100982
374	375	chr15-847	chr15	53343317	53343955	+	0		intron (NM_010162, intron 1 of 10)	intron (NM_010162, intron 1 of 10)	2547	NM_010162	14042	Mm.309395	NM_010162	ENSMUSG00000061731	Ext1	AA409028	exostoses (multiple) 1	protein-coding	1.19986	3.26439	7.96021	7.95402e-09	2.15543e-07	10.2848
375	376	chr9-2531	chr9	99240660	99240914	+	0		Intergenic	Intergenic	-2554	NM_023873	68121	Mm.288739	NM_023873	ENSMUSG00000056267	Cep70	6720484E09Rik|Bite|C030018L16Rik	centrosomal protein 70	protein-coding	1.10251	2.11393	5.30829	1.03044e-05	7.97718e-05	3.44127
376	377	chr3-643	chr3	38884253	38884506	+	0		Intergenic	Intergenic	-2561	NM_183221	329628	Mm.316210	NM_183221	ENSMUSG00000046743	Fat4	6030410K14Rik|9430004M15	FAT atypical cadherin 4	protein-coding	1.23533	0.647527	4.27358	0.000184804	0.000911481	0.789322
377	378	chr3-1656	chr3	89231450	89231797	+	0		exon (NM_013605, exon 4 of 7)	exon (NM_013605, exon 4 of 7)	2567	NM_013605	17829	Mm.16193	NM_013605	ENSMUSG00000042784	Muc1	CD227|EMA|Muc-1	mucin 1, transmembrane	protein-coding	1.00833	1.70932	4.01283	0.000378339	0.00166503	0.0317079
378	379	chr11-1608	chr11	60451726	60452276	+	0		Intergenic	BGLII_C|LTR|ERVK	-2590	NM_021354	13495	Mm.41803	NM_021354	ENSMUSG00000020537	Drg2	AI255295|AI461605|DRG-2	developmentally regulated GTP binding protein 2	protein-coding	1.43994	1.56204	5.58309	4.78169e-06	4.1923e-05	4.15778
379	380	chr12-1193	chr12	57194667	57195089	+	0		intron (NM_172577, intron 1 of 9)	B3A|SINE|B2	2594	NM_172577	217593	Mm.32835	NM_172577	ENSMUSG00000035472	Slc25a21	9930033G19Rik|A630030I10|BB158148	solute carrier family 25 (mitochondrial oxodicarboxylate carrier), member 21	protein-coding	1.18497	0.993081	3.58383	0.00120365	0.00439865	-0.942081
380	381	chr16-1524	chr16	52033811	52034515	+	0		intron (NM_001033238, intron 2 of 17)	intron (NM_001033238, intron 2 of 17)	2614	NM_001033238	208650	Mm.328206	NM_001033238	ENSMUSG00000022637	Cblb	AI429560|AI851073|Cbl-b	Casitas B-lineage lymphoma b	protein-coding	1.18506	3.50385	5.72572	3.21361e-06	3.00063e-05	4.34636
381	382	chr19-1403	chr19	45751887	45752476	+	0		non-coding (NR_151594, exon 15 of 15)	non-coding (NR_151594, exon 15 of 15)	-2618	NM_008723	18150	Mm.1406	NM_008723	ENSMUSG00000056209	Npm3	Nub1	nucleoplasmin 3	protein-coding	1.03169	2.77374	6.12004	1.07757e-06	1.19842e-05	5.53107
382	383	chr11-3689	chr11	106351741	106352312	+	0		Intergenic	Intergenic	-2636	NM_133199	110880	Mm.432528	NM_133199	ENSMUSG00000001027	Scn4a	Nav1.4|SkM1|mH2	sodium channel, voltage-gated, type IV, alpha	protein-coding	1.07256	3.75468	6.33581	5.95379e-07	7.31022e-06	6.01553
383	384	chr2-1823	chr2	62643433	62643790	+	0		intron (NM_001164477, intron 1 of 14)	intron (NM_001164477, intron 1 of 14)	2644	NM_001164477	71586	Mm.136224	NM_027835	ENSMUSG00000026896	Ifih1	9130009C22Rik|Helicard|Hlcd|MDA5|RLR-2	interferon induced with helicase C domain 1	protein-coding	1.5639	2.51987	7.78827	1.23787e-08	3.0477e-07	9.8538
384	385	chr2-2498	chr2	91638806	91639398	+	0		Intergenic	Intergenic	-2645	NM_010168	14061	Mm.89048	NM_010168	ENSMUSG00000027249	F2	Cf-2|Cf2|FII	coagulation factor II	protein-coding	1.98974	2.29131	8.32573	3.14533e-09	9.94805e-08	11.1312
385	386	chr11-508	chr11	21568935	21569604	+	0		intron (NM_001316675, intron 1 of 8)	intron (NM_001316675, intron 1 of 8)	2665	NM_008618	17449	Mm.212703	NM_008618	ENSMUSG00000020321	Mdh1	B230377B03Rik|D17921|MDH-s|MDHA|Mor-2|Mor2	malate dehydrogenase 1, NAD (soluble)	protein-coding	1.40334	3.54611	9.08652	4.8222e-10	2.11503e-08	13.0239
386	387	chr14-2378	chr14	102979808	102980113	+	0		3' UTR (NM_177715, exon 1 of 1)	3' UTR (NM_177715, exon 1 of 1)	2672	NR_039592	100628599		NR_039592	ENSMUSG00000092901	Mir5130	mir-5130|mmu-mir-5130|mu-mir-5130	microRNA 5130	ncRNA	2.05262	2.37161	10.5879	1.48783e-11	1.29484e-09	16.0328
387	388	chr9-2351	chr9	92252767	92252986	+	0		intron (NM_011636, intron 1 of 8)	intron (NM_011636, intron 1 of 8)	2682	NM_011636	22038	Mm.421956	NM_011636	ENSMUSG00000032369	Plscr1	MmTRA1a|MmTRA1b|Nor1|Tra1|Tra1a|Tra1b|Tras1|Tras2	phospholipid scramblase 1	protein-coding	2.50272	-0.24804	5.72162	3.25054e-06	3.0287e-05	4.06405
388	389	chr7-3407	chr7	126470158	126470658	+	0		intron (NR_110346, intron 4 of 9)	intron (NR_110346, intron 4 of 9)	2686	NR_110346	20399	Mm.8538	NM_011363	ENSMUSG00000030733	Sh2b1	AI425885|C530001K22Rik|Irip|Psm|SH2-B|SH2-Bb|Sh2bpsm1|mKIAA1299	SH2B adaptor protein 1	protein-coding	1.00598	4.53938	6.9996	9.85502e-08	1.6663e-06	7.66115
389	390	chr9-757	chr9	41160591	41161042	+	0		Intergenic	Intergenic	-2754	NM_176860	72828	Mm.133615	NM_176860	ENSMUSG00000032020	Ubash3b	2810457I06Rik|BB125008|STS-1|TULA-2|p70	ubiquitin associated and SH3 domain containing, B	protein-coding	1.043	1.29782	4.72413	5.28259e-05	0.00031593	1.92822
390	391	chr17-2578	chr17	66074076	66074490	+	0		intron (NM_001025572, intron 1 of 12)	PB1D11|SINE|Alu	2763	NM_001025572	106585	Mm.34706	NM_001025572	ENSMUSG00000034647	Ankrd12	2900001A12Rik|AI447928|ANCO-2|AV347965|GAC-1|mKIAA0874	ankyrin repeat domain 12	protein-coding	1.06604	2.6481	6.69979	2.20868e-07	3.24703e-06	7.08443
391	392	chr7-3656	chr7	131540051	131540298	+	0		Intergenic	Intergenic	-2789	NM_008257	15373	Mm.323562	NM_008257	ENSMUSG00000040148	Hmx3	Nkx-5.1|Nkx5-1|Nkx5.1	H6 homeobox 3	protein-coding	1.4485	0.89446	5.7256	3.2147e-06	3.00122e-05	4.50332
392	393	chr7-89	chr7	4961378	4961713	+	0		intron (NM_001146329, intron 2 of 3)	B2_Mm2|SINE|B2	2803	NM_001146329	381836	Mm.297829	NM_001146329	ENSMUSG00000030433	Sbk2	Gm1079|Sgk069	SH3-binding domain kinase family, member 2	protein-coding	1.20223	1.05064	4.82134	4.02598e-05	0.00025126	2.18117
393	394	chr1-1670	chr1	80755190	80756271	+	0		intron (NM_175291, intron 1 of 55)	intron (NM_175291, intron 1 of 55)	2823	NM_175291	210293	Mm.133473	NM_175291	ENSMUSG00000038608	Dock10	9330153B10Rik|A630054M16Rik|Jr4|Jr5|R75174|ZIZ3|Zizimin3|mKIAA0694	dedicator of cytokinesis 10	protein-coding	1.71064	5.27207	11.4172	2.4628e-12	3.06596e-10	18.1629
394	395	chr12-1068	chr12	52009233	52009429	+	0		Intergenic	Lx10|LINE|L1	-2824	NM_001347404	328092	Mm.2821	NM_029545	ENSMUSG00000020956	Dtd2	4930578F06Rik|6530401N04Rik|B830049N13Rik	D-tyrosyl-tRNA deacylase 2	protein-coding	1.65469	0.984168	5.05133	2.11537e-05	0.000146747	2.76364
395	396	chr1-2990	chr1	138270432	138271390	+	0		Intergenic	Intergenic	-2827	NM_177397	338375	Mm.114424	NM_177397	ENSMUSG00000026394	Atp6v1g3	-	ATPase, H+ transporting, lysosomal V1 subunit G3	protein-coding	1.12385	2.46867	6.26457	7.23895e-07	8.62126e-06	5.92924
396	397	chr16-1110	chr16	36931998	36932304	+	0		3' UTR (NM_030035, exon 22 of 22)	3' UTR (NM_030035, exon 22 of 22)	-2832	NM_008225	15163	Mm.4091	NM_008225	ENSMUSG00000022831	Hcls1	AW213261|HS1	hematopoietic cell specific Lyn substrate 1	protein-coding	1.78983	2.87066	8.66758	1.34167e-09	4.94478e-08	12.0059
397	398	chr16-2394	chr16	95901423	95901710	+	0		intron (NR_040484, intron 1 of 3)	intron (NR_040484, intron 1 of 3)	-2853	NR_040485	69776	Mm.120470	NR_040484	ENSMUSG00000086899	1600002D24Rik	-	RIKEN cDNA 1600002D24 gene	ncRNA	2.32781	1.33776	8.69415	1.25648e-09	4.67765e-08	11.5312
398	399	chr7-3833	chr7	140946963	140947790	+	0		non-coding (NR_153832, exon 12 of 12)	non-coding (NR_153832, exon 12 of 12)	2863	NM_053088	73835	Mm.389989	NM_053088	ENSMUSG00000025489	Ifitm5	1110003J06Rik|AW213665|Bril|DSPA1|Hrmp1|Hrtm1	interferon induced transmembrane protein 5	protein-coding	1.11151	3.96027	7.09023	7.73642e-08	1.36962e-06	7.99116
399	400	chr3-2299	chr3	103862841	103863496	+	0		intron (NR_104070, intron 3 of 22)	(CAAA)n|Simple_repeat|Simple_repeat	2891	NM_008979	19260	Mm.395	NM_008979	ENSMUSG00000027843	Ptpn22	70zpep|PEP|Ptpn8	protein tyrosine phosphatase, non-receptor type 22 (lymphoid)	protein-coding	1.42364	3.27242	8.33431	3.07825e-09	9.77321e-08	11.2189
400	401	chr16-923	chr16	32433566	32434690	+	0		intron (NM_001163160, intron 1 of 8)	intron (NM_001163160, intron 1 of 8)	2898	NM_001163160	13026	Mm.98775	NM_009981	ENSMUSG00000005615	Pcyt1a	CTalpha|Cctalpha|Ctpct|Cttalpha	phosphate cytidylyltransferase 1, choline, alpha isoform	protein-coding	1.11679	4.71127	9.22673	3.4416e-10	1.60517e-08	13.2656
401	402	chr12-1107	chr12	54200833	54201112	+	0		intron (NM_028133, intron 1 of 4)	intron (NM_028133, intron 1 of 4)	2902	NM_028133	112407	Mm.133037	NM_028133	ENSMUSG00000035105	Egln3	2610021G09Rik|AI505553|AI648162|Hif-p4h-3|Phd3|SM-20	egl-9 family hypoxia-inducible factor 3	protein-coding	1.35941	1.7126	5.18082	1.47215e-05	0.000108116	3.1123
402	403	chr17-1809	chr17	43267315	43267569	+	0		Intergenic	Intergenic	-2905	NM_133776	77596	Mm.159950	NM_133776	ENSMUSG00000041293	Adgrf1	5031409J19Rik|Gpr110|KPG_009	adhesion G protein-coupled receptor F1	protein-coding	1.77744	1.10208	6.07761	1.21142e-06	1.32285e-05	5.42224
403	404	chr10-1701	chr10	67182637	67183007	+	0		intron (NM_207221, intron 2 of 25)	intron (NM_207221, intron 2 of 25)	-2928	NM_001242396	108829	Mm.23846	NM_207221	ENSMUSG00000037876	Jmjd1c	5430433L24Rik|D630035I23Rik|Jmjdic|TRIP8	jumonji domain containing 1C	protein-coding	1.47809	2.7601	7.06068	8.37091e-08	1.46048e-06	8.01822
404	405	chr17-1755	chr17	37082963	37083639	+	0		Intergenic	Intergenic	2935	NM_146477	258469	Mm.271392	NM_146477	ENSMUSG00000056600	Olfr90	MOR256-21|bM573K1.2	olfactory receptor 90	protein-coding	1.03557	1.8228	5.06171	2.05482e-05	0.000143136	2.76811
405	406	chr17-1125	chr17	29081638	29082484	+	0		Intergenic	Intergenic	-2935	NR_036469	100504267	Mm.438550	NR_036469	ENSMUSG00000085912	Trp53cor1	Gm16197|linc-p21|lincRNA-p21	tumor protein p53 pathway corepressor 1	ncRNA	1.37009	3.47856	7.89745	9.34352e-09	2.43339e-07	10.1277
406	407	chr14-2039	chr14	75018753	75019184	+	0		intron (NM_198642, intron 1 of 13)	intron (NM_198642, intron 1 of 13)	2941	NM_198642	271221	Mm.320280	NM_198642	ENSMUSG00000034959	Rubcnl	5031414D18Rik|Gm744|Gm911|Kiaa0226l	RUN and cysteine rich domain containing beclin 1 interacting protein like	protein-coding	1.15338	2.10115	5.28332	1.105e-05	8.4517e-05	3.3553
407	408	chr18-713	chr18	38421585	38422113	+	0		intron (NM_001355749, intron 1 of 7)	intron (NM_001355749, intron 1 of 7)	2942	NM_022996	65113	Mm.102496	NM_022996	ENSMUSG00000024425	Ndfip1	0610010M22Rik|N4wbp5	Nedd4 family interacting protein 1	protein-coding	1.05224	1.98332	4.84892	3.7272e-05	0.000235386	2.19886
408	409	chr10-2348	chr10	82982211	82982888	+	0		Intergenic	Intergenic	-2948	NM_021439	58250	Mm.360747	NM_021439	ENSMUSG00000034612	Chst11	1110020P09Rik|C4ST|C4ST-1|C4ST1|C4s	carbohydrate sulfotransferase 11	protein-coding	1.47501	2.84747	6.46519	4.17933e-07	5.46265e-06	6.47242
409	410	chr9-1974	chr9	73060937	73061458	+	0		intron (NM_001301230, intron 2 of 6)	intron (NM_001301230, intron 2 of 6)	-2951	NM_001301232	11891	Mm.34867	NM_023635	ENSMUSG00000032202	Rab27a	2210402C08Rik|2410003M20Rik|4933437C11Rik|ash	RAB27A, member RAS oncogene family	protein-coding	1.05452	1.59348	3.48534	0.00156225	0.00546834	-1.23895
410	411	chr5-647	chr5	32608062	32608314	+	0		Intergenic	Intergenic	-2983	NM_001205132	22612	Mm.4558	NM_009535	ENSMUSG00000014932	Yes1	Yes|p61-Yes	YES proto-oncogene 1, Src family tyrosine kinase	protein-coding	1.95647	1.06845	5.87225	2.13877e-06	2.13311e-05	4.83224
411	412	chr6-724	chr6	40433028	40433266	+	0		intron (NM_001356375, intron 1 of 8)	MTEb|LTR|ERVL-MaLR	2988	NM_001356375	243780	Mm.333006	NM_175528	ENSMUSG00000037172	E330009J07Rik	AI841796|Lchn|mKIAA1147	RIKEN cDNA E330009J07 gene	protein-coding	2.81192	1.3361	8.7959	9.7828e-10	3.81569e-08	11.8809
412	413	chr6-1241	chr6	57583758	57584204	+	0		intron (NM_025992, intron 2 of 22)	intron (NM_025992, intron 2 of 22)	2989	NM_025992	67138	Mm.297393	NM_025992	ENSMUSG00000029798	Herc6	1700121D12Rik|2510038N07Rik|4930427L17Rik|AI451296|CEB1|Herc5	hect domain and RLD 6	protein-coding	1.11113	2.2227	4.97248	2.63787e-05	0.000176379	2.50882
413	414	chr1-3088	chr1	144006566	144007713	+	0		Intergenic	Intergenic	-2990	NM_009061	19735	Mm.28262	NM_009061	ENSMUSG00000026360	Rgs2	GOS8	regulator of G-protein signaling 2	protein-coding	1.58644	4.00087	9.86724	7.61814e-11	4.766e-09	14.8314
414	415	chr3-3235	chr3	142533191	142533493	+	0		intron (NM_001083312, intron 1 of 10)	L1_Mur2|LINE|L1	3006	NM_001083312	229900	Mm.45740	NM_145545	ENSMUSG00000040253	Gbp7	9830147J24Rik	guanylate binding protein 7	protein-coding	1.5094	2.60349	7.08867	7.76864e-08	1.37459e-06	8.09363
415	416	chr2-2061	chr2	72281800	72283463	+	0		Intergenic	Charlie1b|DNA|hAT-Charlie	-3006	NM_023057	65964	Mm.304143	NM_023057	ENSMUSG00000004085	Map3k20	AV006891|B230120H23Rik|HCCS-4|MLTK|MLTKalpha|MLTKbeta|Zak	mitogen-activated protein kinase kinase kinase 20	protein-coding	1.26946	5.51941	11.7572	1.20672e-12	1.73362e-10	18.8518
416	417	chr8-1843	chr8	86888038	86888501	+	0		Intergenic	Intergenic	-3011	NM_030563	80750	Mm.25117	NM_030563	ENSMUSG00000031652	N4bp1	AI481586|C81621	NEDD4 binding protein 1	protein-coding	1.47757	1.20597	3.41548	0.00187721	0.00639511	-1.35138
417	418	chr2-2157	chr2	74749172	74750166	+	0		non-coding (NR_110445, exon 3 of 3)	non-coding (NR_110445, exon 3 of 3)	-3015	NR_110447	102634401	Mm.235021	NR_110447	ENSMUSG00000085015	LOC102634401	-	uncharacterized LOC102634401	ncRNA	1.72256	3.69388	10.1503	3.97893e-11	2.83661e-09	15.4664
418	419	chr16-1331	chr16	45745771	45746169	+	0		TTS (NM_001252442)	TTS (NM_001252442)	-3015	NM_172511	213012	Mm.247453	NM_172511	ENSMUSG00000033157	Abhd10	-	abhydrolase domain containing 10	protein-coding	1.52071	1.50814	7.38473	3.54579e-08	7.27941e-07	8.83283
419	420	chr1-4160	chr1	179549257	179549841	+	0		intron (NM_146105, intron 1 of 10)	intron (NM_146105, intron 1 of 10)	3020	NM_146105	226744	Mm.87662	NM_146105	ENSMUSG00000038949	Cnst	9630058J23Rik	consortin, connexin sorting protein	protein-coding	1.77473	3.12318	10.2195	3.40071e-11	2.53062e-09	15.501
420	421	chr17-132	chr17	6426950	6427136	+	0		Intergenic	Intergenic	-3069	NM_009342	21648	Mm.1948	NM_009342	ENSMUSG00000096255	Dynlt1b	AGS2|Dynlt1|Tctex-1|Tctex1	dynein light chain Tctex-type 1B	protein-coding	1.46293	1.14757	4.32852	0.000158761	0.000803008	0.926323
421	422	chr5-1780	chr5	92384922	92385207	+	0		intron (NM_001310664, intron 2 of 10)	ORR1D1|LTR|ERVL-MaLR	-3070	NM_181728	109979	Mm.263514	NM_181728	ENSMUSG00000034842	Art3	4930569O04Rik|ARTC3	ADP-ribosyltransferase 3	protein-coding	1.03291	0.897475	3.79739	0.000679213	0.00272298	-0.418358
422	423	chr17-161	chr17	6658778	6659251	+	0		Intergenic	Intergenic	-3075	NM_001166627	100040531	Mm.457987	NM_001166627	ENSMUSG00000095677	Dynlt1f	100040631|Dynlt1e	dynein light chain Tctex-type 1F	protein-coding	2.26309	3.13665	10.0705	4.77378e-11	3.32104e-09	15.1696
423	424	chr16-2159	chr16	91685292	91685965	+	0		intron (NM_021720, intron 3 of 9)	intron (NM_021720, intron 3 of 9)	3100	NM_021720	60364	Mm.328698	NM_021720	ENSMUSG00000022960	Donson	1110025J21Rik|AI845729|ORF60	downstream neighbor of SON	protein-coding	1.3048	4.29877	13.6246	3.02623e-14	1.04934e-11	22.5116
424	425	chr4-1923	chr4	101510873	101511301	+	0		intron (NM_001164584, intron 1 of 18)	intron (NM_001164584, intron 1 of 18)	3111	NM_001164584	72685	Mm.76494	NM_198412	ENSMUSG00000028528	Dnajc6	2810027M23Rik|mKIAA0473	DnaJ heat shock protein family (Hsp40) member C6	protein-coding	1.07978	1.48926	5.21152	1.35094e-05	0.000100383	3.17925
425	426	chr15-952	chr15	58418291	58418871	+	0		intron (NM_145959, intron 1 of 23)	intron (NM_145959, intron 1 of 23)	3113	NM_145959	210998	Mm.3224	NM_145959	ENSMUSG00000037119	Fam91a1	AV220772|BC033609|D15Ertd621e|SKIN|mKIAA0493	family with sequence similarity 91, member A1	protein-coding	1.8806	2.69213	10.0651	4.83283e-11	3.34805e-09	15.0988
426	427	chr9-2306	chr9	89202192	89202582	+	0		intron (NM_007534, intron 1 of 1)	intron (NM_007534, intron 1 of 1)	3114	NM_007534	12045	Mm.479217	NM_007534	ENSMUSG00000089929	Bcl2a1b	A1-b	B cell leukemia/lymphoma 2 related protein A1b	protein-coding	2.00474	2.2959	8.82186	9.17949e-10	3.61659e-08	12.2482
427	428	chr13-815	chr13	33001117	33001716	+	0		Intergenic	Intergenic	-3125	NM_009256	20723	Mm.245041	NM_009256	ENSMUSG00000045827	Serpinb9	BB283241|CAP-3|CAP3|PI-9|PI9|Spi6|ovalbumin	serine (or cysteine) peptidase inhibitor, clade B, member 9	protein-coding	1.67665	3.17177	10.1632	3.86402e-11	2.76864e-09	15.4295
428	429	chr3-3148	chr3	138280476	138280950	+	0		intron (NM_007409, intron 3 of 8)	intron (NM_007409, intron 3 of 8)	3128	NM_007409	11522	Mm.2409	NM_007409	ENSMUSG00000074207	Adh1	ADH-A2|ADH-AA|AI194826|Adh-1|Adh-1-t|Adh-1e|Adh-1t|Adh-3e|Adh1-e|Adh1-t|Adh1tl|Adh3-e	alcohol dehydrogenase 1 (class I)	protein-coding	1.14214	0.687555	5.00592	2.40216e-05	0.000163122	2.65254
429	430	chr13-73	chr13	5864119	5865185	+	0		intron (NM_011803, intron 1 of 3)	intron (NM_011803, intron 1 of 3)	3163	NM_011803	23849	Mm.275036	NM_011803	ENSMUSG00000000078	Klf6	AI448727|BCD1|C86813|CPBP|Copeb|FM2|FM6|Ierepo1|Ierepo3|R75280|Zf9	Kruppel-like factor 6	protein-coding	1.04163	5.47166	10.5547	1.6019e-11	1.37247e-09	16.2252
430	431	chr15-2710	chr15	100041059	100042596	+	0		intron (NM_001159361, intron 1 of 37)	intron (NM_001159361, intron 1 of 37)	3163	NM_001159361	239667	Mm.243658	NM_172819	ENSMUSG00000023026	Dip2b	4932422C22|AI317237|AI854602|mKIAA1463	disco interacting protein 2 homolog B	protein-coding	1.00195	5.16703	7.36407	3.74397e-08	7.61781e-07	8.51977
431	432	chr3-25	chr3	5215265	5215502	+	0		intron (NR_045905, intron 1 of 2)	intron (NR_045905, intron 1 of 2)	-3171	NM_030708	80892	Mm.41522	NM_030708	ENSMUSG00000025255	Zfhx4	A930021B15|C130041O22Rik|Zfh-4|Zfh4	zinc finger homeodomain 4	protein-coding	1.18426	-0.210007	3.43133	0.00180082	0.00617353	-1.23334
432	433	chr19-1615	chr19	53461098	53462141	+	0		intron (NR_028427, intron 2 of 9)	intron (NR_028427, intron 2 of 9)	3177	NR_028427	381232	Mm.248624	NR_028427	ENSMUSG00000097636	Mirt1	4833407H14Rik|5430437C04Rik|5830416P10Rik|Gm10758	myocardial infarction associated transcript 1	ncRNA	1.0366	3.879	8.65132	1.39667e-09	5.10488e-08	11.9566
433	434	chr3-2474	chr3	107598017	107598400	+	0		intron (NM_007441, intron 1 of 3)	intron (NM_007441, intron 1 of 3)	3177	NM_007441	11694	Mm.10112	NM_007441	ENSMUSG00000014603	Alx3	-	aristaless-like homeobox 3	protein-coding	1.40913	0.118147	4.4542	0.00011205	0.00059861	1.24025
434	435	chr7-1379	chr7	49633321	49633986	+	0		exon (NM_001005232, exon 3 of 4)	exon (NM_001005232, exon 3 of 4)	3182	NM_001005232	13172	Mm.307176	NM_001005232	ENSMUSG00000030507	Dbx1	AI426026|Dbx	developing brain homeobox 1	protein-coding	1.17117	3.47318	6.77141	1.8199e-07	2.75926e-06	7.19461
435	436	chr16-1340	chr16	45942017	45942818	+	0		Intergenic	Intergenic	-3189	NR_152226	100503378	Mm.387133	NR_152226	ENSMUSG00000085826	Gm15638	Gm41457	predicted gene 15638	ncRNA	1.12986	2.9743	6.58924	2.98102e-07	4.15379e-06	6.76558
436	437	chr2-1282	chr2	35464486	35464802	+	0		Intergenic	MTC|LTR|ERVL-MaLR	-3195	NM_001145821	14594	Mm.281124	NM_010283	ENSMUSG00000035778	Ggta1	AW108479|GALT|Gal|Ggta|Ggta-1|alpha Gal|alpha3GalT	glycoprotein galactosyltransferase alpha 1, 3	protein-coding	1.55716	1.88797	5.10518	1.81934e-05	0.000129451	2.90579
437	438	chr1-3964	chr1	173127846	173128190	+	0		Intergenic	Intergenic	3197	NM_146764	258759	Mm.389211	NM_146764	ENSMUSG00000062527	Olfr1408	MOR267-4	olfactory receptor 1408	protein-coding	1.20557	0.0920169	3.35186	0.00221672	0.00734752	-1.4123
438	439	chr7-2999	chr7	113210548	113210777	+	0		intron (NM_001357070, intron 1 of 19)	MIRb|SINE|MIR	3197	NM_001243048	11865	Mm.33970	NM_007489	ENSMUSG00000055116	Arntl	Arnt3|BMAL1b|Bmal1|MOP3|bHLHe5|bmal1b'	aryl hydrocarbon receptor nuclear translocator-like	protein-coding	1.33007	2.1314	6.52213	3.57833e-07	4.81685e-06	6.62803
439	440	chr19-564	chr19	12457327	12457835	+	0		Intergenic	Intergenic	-3198	NM_010821	17476	Mm.3999	NM_010821	ENSMUSG00000046805	Mpeg1	MPS1|Mpg-1	macrophage expressed gene 1	protein-coding	1.18565	0.69438	3.23533	0.00299767	0.00948647	-1.76023
440	441	chr8-1293	chr8	70801251	70801457	+	0		Intergenic	Intergenic	3219	NR_106099	102466823		NR_106099	ENSMUSG00000099031	Mir7240	Gm27487|mmu-mir-7240	microRNA 7240	ncRNA	1.21434	1.63687	3.41205	0.00189415	0.00644313	-1.36495
441	442	chr19-1476	chr19	46619563	46620790	+	0		intron (NM_001177812, intron 2 of 4)	intron (NM_001177812, intron 2 of 4)	-3225	NM_001177813	226178	Mm.329895	NM_146099	ENSMUSG00000047731	Wbp1l	D19Wsu162e|Opal1	WW domain binding protein 1 like	protein-coding	1.44347	5.81449	12.6552	1.95512e-13	4.21777e-11	20.6583
442	443	chr6-2087	chr6	92241142	92241628	+	0		TTS (NM_009426)	TTS (NM_009426)	3265	NM_009426	22044	Mm.1363	NM_009426	ENSMUSG00000005892	Trh	Pro-TRH|Trf	thyrotropin releasing hormone	protein-coding	1.20287	1.38458	4.62385	6.98814e-05	0.000401047	1.65572
443	444	chr4-2102	chr4	108456042	108456281	+	0		Intergenic	Intergenic	-3265	NM_175472	230594	Mm.25181	NM_175472	ENSMUSG00000034610	Zcchc11	6030404K05Rik|9230115F04Rik|PPAPD3|mKIAA0191	zinc finger, CCHC domain containing 11	protein-coding	1.9141	2.13087	7.25239	5.02845e-08	9.70931e-07	8.44688
444	445	chr14-2738	chr14	122478335	122479024	+	0		exon (NM_009574, exon 2 of 3)	exon (NM_009574, exon 2 of 3)	3295	NM_009574	22772	Mm.308936	NM_009574	ENSMUSG00000061524	Zic2	HPE5|Ku	zinc finger protein of the cerebellum 2	protein-coding	1.10503	2.77332	6.40106	4.97965e-07	6.30708e-06	6.27451
445	446	chr2-1763	chr2	60877870	60878359	+	0		intron (NM_020296, intron 1 of 13)	intron (NM_020296, intron 1 of 13)	3324	NM_001141932	56878	Mm.259667	NM_020296	ENSMUSG00000026970	Rbms1	2600014B10Rik|AI255215|MSSP-1|MSSP-2|MSSP-3|YC1	RNA binding motif, single stranded interacting protein 1	protein-coding	1.41296	2.20866	6.3474	5.76766e-07	7.11466e-06	6.17116
446	447	chr13-1714	chr13	62469887	62470418	+	0		Intergenic	B3|SINE|B2	-3340	NM_178875	71508	Mm.442497	NM_178875	ENSMUSG00000113450	Zfp935	8430426H19Rik|Es113	zinc finger protein 935	protein-coding	1.02896	2.68646	5.56487	5.031e-06	4.37382e-05	4.00741
447	448	chr9-2345	chr9	91362009	91362873	+	0		intron (NM_009573, intron 2 of 2)	CpG	3358	NM_009573	22771	Mm.335350	NM_009573	ENSMUSG00000032368	Zic1	ZIC|ZNF201	zinc finger protein of the cerebellum 1	protein-coding	1.19529	1.09182	4.71896	5.35935e-05	0.000319815	1.91314
448	449	chr7-1255	chr7	45635105	45635684	+	0		TTS (NR_152217)	TTS (NR_152217)	3364	NR_152217	100126243	Mm.440600	NR_152217	ENSMUSG00000110357	A030001D20Rik	1110025D03Rik	RIKEN cDNA A030001D20 gene	ncRNA	1.04637	1.11922	4.06227	0.000330485	0.00148492	0.199073
449	450	chr10-1525	chr10	60287509	60288144	+	0		intron (NM_001146124, intron 1 of 13)	intron (NM_001146124, intron 1 of 13)	3365	NM_001146124	19156	Mm.29978	NM_011179	ENSMUSG00000004207	Psap	AI037048|SGP-1	prosaposin	protein-coding	1.90642	3.83045	12.4646	2.85524e-13	5.64053e-11	20.2626
450	451	chr11-220	chr11	6391473	6392024	+	0		Intergenic	Intergenic	-3377	NM_001005867	52915	Mm.1144	NM_028601	ENSMUSG00000041164	Zmiz2	Zimp7	zinc finger, MIZ-type containing 2	protein-coding	1.0389	3.7196	5.7314	3.16327e-06	2.96323e-05	4.37555
451	452	chr18-1992	chr18	89200648	89201033	+	0		intron (NM_001039149, intron 1 of 5)	L1MB5|LINE|L1	3413	NM_178687	225825	Mm.139293	NM_178687	ENSMUSG00000034028	Cd226	BC051526|DNAM-1|DNAM1|Pta1|TLiSA1	CD226 antigen	protein-coding	1.33226	1.8921	5.58912	4.7019e-06	4.13274e-05	4.18184
452	453	chr9-2765	chr9	107675736	107676617	+	0		intron (NM_008140, intron 7 of 8)	CpG	3416	NM_008140	14685	Mm.284853	NM_008140	ENSMUSG00000034837	Gnat1	Gnat-1|Ird1|Ird2|Tralpha|irdc|irdr|transducin	guanine nucleotide binding protein, alpha transducing 1	protein-coding	1.58377	3.70658	10.9685	6.44895e-12	6.6182e-10	17.2371
453	454	chr14-584	chr14	27234358	27234817	+	0		intron (NM_001289686, intron 3 of 12)	intron (NM_001289686, intron 3 of 12)	-3423	NM_027871	71704	Mm.248606	NM_027871	ENSMUSG00000021895	Arhgef3	1200004I24Rik|9830169H03Rik|C76747|Xpln	Rho guanine nucleotide exchange factor (GEF) 3	protein-coding	1.16598	2.32726	5.49052	6.19137e-06	5.21557e-05	3.91142
454	455	chr1-4118	chr1	177792747	177793320	+	0		intron (NM_007422, intron 1 of 12)	intron (NM_007422, intron 1 of 12)	3476	NM_007422	11566	Mm.338021	NM_007422	ENSMUSG00000015961	Adss	AI314886|AS|Adss2	adenylosuccinate synthetase, non muscle	protein-coding	1.03509	2.6047	6.24786	7.57902e-07	8.94903e-06	5.90512
455	456	chr8-2826	chr8	123061691	123062356	+	0		Intergenic	MYSERV6-int|LTR|ERVK	-3485	NM_153176	234847	Mm.292075	NM_153176	ENSMUSG00000000738	Spg7	AI452278|AU015315|Cmar|PGN	SPG7, paraplegin matrix AAA peptidase subunit	protein-coding	1.35526	3.09852	8.65647	1.37901e-09	5.05425e-08	12.0009
456	457	chr13-484	chr13	21984503	21984905	+	0		3' UTR (NM_001162928, exon 1 of 1)	3' UTR (NM_001162928, exon 1 of 1)	3510	NM_001162929	195236	Mm.204664	NM_001162928	ENSMUSG00000016982	Pom121l2	Gm24	POM121 membrane glycoprotein-like 2 (rat)	protein-coding	1.29615	0.762556	3.5203	0.0014245	0.00506296	-1.07755
457	458	chr4-2721	chr4	129569686	129570564	+	0		intron (NM_001162433, intron 1 of 12)	intron (NM_001162433, intron 1 of 12)	3516	NM_001162433	16818	Mm.293753	NM_010693	ENSMUSG00000000409	Lck	Hck-3|Lsk|Lskt|p56<lck>|p56Lck	lymphocyte protein tyrosine kinase	protein-coding	1.14218	4.08436	8.6882	1.27509e-09	4.73302e-08	12.049
458	459	chr3-1912	chr3	95757838	95759168	+	0		Intergenic	BC1_Mm|scRNA|scRNA	-3526	NM_001356966	71807	Mm.271754	NM_027931	ENSMUSG00000028107	Tars2	2610024N01Rik|AI429208|Tarsl1|thrRS	threonyl-tRNA synthetase 2, mitochondrial (putative)	protein-coding	1.23257	4.31926	8.10399	5.51083e-09	1.58135e-07	10.5678
459	460	chr4-3557	chr4	145249851	145250944	+	0		Intergenic	Intergenic	-3527	NM_011610	21938	Mm.235328	NM_011610	ENSMUSG00000028599	Tnfrsf1b	CD120b|TNF-R-II|TNF-R2|TNF-R75|TNF-alphaR2|TNFBR|TNFR80|TNFRII|TNFalpha-R2|Tnfr-1|Tnfr2|p75	tumor necrosis factor receptor superfamily, member 1b	protein-coding	1.17999	4.30171	8.17279	4.62756e-09	1.36968e-07	10.7319
460	461	chr4-1965	chr4	102982579	102983119	+	0		intron (NR_040444, intron 2 of 3)	intron (NR_040444, intron 2 of 3)	-3530	NM_026100	67344	Mm.111346	NM_026100	ENSMUSG00000028523	Tctex1d1	1700055O19Rik	Tctex1 domain containing 1	protein-coding	1.00387	1.96512	4.3847	0.000135883	0.00070451	0.877052
461	462	chr9-821	chr9	43102050	43102312	+	0		intron (NM_001359232, intron 1 of 40)	intron (NM_001359232, intron 1 of 40)	3537	NM_027144	69632	Mm.275266	NM_027144	ENSMUSG00000059495	Arhgef12	2310014B11Rik|AU019857|Larg|mKIAA0382	Rho guanine nucleotide exchange factor (GEF) 12	protein-coding	1.03216	1.29023	3.65877	0.000985662	0.00371772	-0.78216
462	463	chr12-1334	chr12	70107815	70108364	+	0		intron (NM_001286079, intron 1 of 28)	intron (NM_001286079, intron 1 of 28)	3540	NR_104398	18080	Mm.244047	NM_008697	ENSMUSG00000021068	Nin	3110068G20Rik|AI385615|AU024711|mKIAA1565	ninein	protein-coding	1.25255	3.04769	7.27879	4.68916e-08	9.15292e-07	8.57505
463	464	chr17-2326	chr17	53586792	53588551	+	0		intron (NM_001190846, intron 1 of 17)	intron (NM_001190846, intron 1 of 17)	3545	NM_001190846	18519	Mm.255025	NM_020005	ENSMUSG00000000708	Kat2b	A930006P13Rik|AI461839|AW536563|Pcaf|p/CAF	K(lysine) acetyltransferase 2B	protein-coding	1.05778	5.6994	11.7993	1.10568e-12	1.64148e-10	18.8924
464	465	chr19-1602	chr19	53325650	53326049	+	0		intron (NM_001360348, intron 1 of 5)	intron (NM_001360348, intron 1 of 5)	-3564	NM_001360345	17859	Mm.2154	NM_010847	ENSMUSG00000025025	Mxi1	Gm10197|Mad2|bHLHc11	MAX interactor 1, dimerization protein	protein-coding	1.71002	1.39382	6.1573	9.72367e-07	1.09964e-05	5.6204
465	466	chr1-4183	chr1	180199354	180199827	+	0		Intergenic	L2a|LINE|L2	-3570	NM_001359268	67426	Mm.38330	NM_023341	ENSMUSG00000026489	Coq8a	4632432J16Rik|AI462003|Adck3|Cabc1|mKIAA0451	coenzyme Q8A	protein-coding	2.18307	2.25385	10.4861	1.86648e-11	1.55295e-09	15.7139
466	467	chr10-868	chr10	34033812	34034208	+	0		Intergenic	Intergenic	-3587	NM_001162937	692132	Mm.383415	NM_001162937	ENSMUSG00000071340	Trappc3l	Bet3l	trafficking protein particle complex 3 like	protein-coding	1.46823	3.29207	8.1595	4.78621e-09	1.40757e-07	10.7844
467	468	chr12-2149	chr12	91789872	91790181	+	0		Intergenic	Intergenic	-3590	NM_175367	108800	Mm.23125	NM_175367	ENSMUSG00000020961	Ston2	4933401N24Rik|AI425999|AW544599	stonin 2	protein-coding	1.05625	1.51546	3.98925	0.000403504	0.00175634	0.00711548
468	469	chr5-3144	chr5	129016347	129016775	+	0		Intergenic	A-rich|Low_complexity|Low_complexity	-3595	NM_009391	19384	Mm.297440	NM_009391	ENSMUSG00000029430	Ran	-	RAN, member RAS oncogene family	protein-coding	1.06606	1.80456	4.59877	7.49417e-05	0.000424978	1.54749
469	470	chr11-3502	chr11	102245019	102245507	+	0		Intergenic	Intergenic	-3619	NM_153544	217216	Mm.247335	NM_153544	ENSMUSG00000034773	BC030867	-	cDNA sequence BC030867	protein-coding	1.13441	1.69512	5.1163	1.76358e-05	0.000126148	2.93665
470	471	chr4-989	chr4	46454305	46454832	+	0		intron (NM_130889, intron 1 of 6)	intron (NM_130889, intron 1 of 6)	3642	NM_130889	67628	Mm.263913	NM_130889	ENSMUSG00000028333	Anp32b	2410015B15Rik|PAL31|PHAPI2a|Ssp29	acidic (leucine-rich) nuclear phosphoprotein 32 family, member B	protein-coding	1.03669	2.45554	6.5314	3.48911e-07	4.72362e-06	6.64612
471	472	chr15-1116	chr15	61981556	61981836	+	0		Intergenic	Intergenic	-3645	NM_010849	17869	Mm.2444	NM_010849	ENSMUSG00000022346	Myc	AU016757|Myc2|Niard|Nird|bHLHe39	myelocytomatosis oncogene	protein-coding	1.32155	2.11402	5.40941	7.76637e-06	6.28877e-05	3.69857
472	473	chr16-231	chr16	10996563	10996973	+	0		Intergenic	Intergenic	-3647	NM_019980	56722	Mm.294753	NM_019980	ENSMUSG00000022500	Litaf	3222402J11Rik|C85531|N4WBP3|TBX1	LPS-induced TN factor	protein-coding	1.36963	1.78979	4.16668	0.000248139	0.00116769	0.452512
473	474	chr11-3077	chr11	96912752	96912958	+	0		intron (NM_001308183, intron 4 of 12)	intron (NM_001308183, intron 4 of 12)	3659	NM_001308183	80280	Mm.28297	NM_030248	ENSMUSG00000018669	Cdk5rap3	1810007E24Rik|BC002318|C53|C81486|HSF-27|IC53|LZAP|MST016	CDK5 regulatory subunit associated protein 3	protein-coding	1.00626	1.77478	3.78091	0.000710089	0.00282638	-0.524923
474	475	chr11-4258	chr11	117965405	117965987	+	0		TTS (NM_007707)	TTS (NM_007707)	3670	NM_007707	12702	Mm.3468	NM_007707	ENSMUSG00000053113	Socs3	Cis3|Cish3|EF-10|Ef10|SSI-3|Ssi3	suppressor of cytokine signaling 3	protein-coding	2.21066	3.76757	13.2198	6.5164e-14	1.79727e-11	21.6065
475	476	chr16-997	chr16	33403927	33404344	+	0		intron (NM_001358569, intron 1 of 8)	intron (NM_001358569, intron 1 of 8)	3690	NM_001358569	22661	Mm.392667	NM_011749	ENSMUSG00000022811	Zfp148	2210405J08Rik|AI480666|AW045217|BERF-1|BFCOL1|ZBP-89|Znf148	zinc finger protein 148	protein-coding	1.4641	1.85701	5.55324	5.197e-06	4.49279e-05	4.0885
476	477	chr14-1964	chr14	73138540	73139078	+	0		Intergenic	Intergenic	-3701	NM_001170694	105670	Mm.280068	NM_134083	ENSMUSG00000022106	Rcbtb2	2610028E02Rik|2810420M18Rik|AI448345|AW240694|Chc1l|RC/BTB2	regulator of chromosome condensation (RCC1) and BTB (POZ) domain containing protein 2	protein-coding	1.70331	2.68669	7.86595	1.0132e-08	2.5864e-07	10.0618
477	478	chr5-388	chr5	24261041	24261486	+	0		Intergenic	Intergenic	3735	NR_030454	735274		NR_030454	ENSMUSG00000106252	Mir684-1	Mirn684-1	microRNA 684-1	ncRNA	1.01481	1.88265	4.79417	4.34374e-05	0.000268046	2.06274
478	479	chr18-1979	chr18	88975413	88976142	+	0		exon (NM_175542, exon 5 of 49)	exon (NM_175542, exon 5 of 49)	3747	NR_105777	102466633		NR_105777	ENSMUSG00000098676	Mir6359	Gm27328|mmu-mir-6359	microRNA 6359	ncRNA	1.76986	2.46203	7.00671	9.66948e-08	1.64205e-06	7.87573
479	480	chr3-207	chr3	19268230	19269337	+	0		intron (NM_001122759, intron 1 of 12)	URR1B|DNA|hAT-Charlie	-3775	NM_008802	18583	Mm.355614	NM_008802	ENSMUSG00000069094	Pde7a	AU015378|AW047537	phosphodiesterase 7A	protein-coding	1.3105	3.84105	10.762	1.01272e-11	9.55429e-10	16.8124
480	481	chr19-1125	chr19	37553904	37554491	+	0		intron (NM_175353, intron 1 of 21)	intron (NM_175353, intron 1 of 21)	3779	NM_175353	107371	Mm.24865	NM_175353	ENSMUSG00000053799	Exoc6	4833405E05Rik|AW413330|C430002C19|Sec15|Sec15l1|hbd|msec15	exocyst complex component 6	protein-coding	1.56906	1.77833	7.82884	1.11482e-08	2.79528e-07	9.8336
481	482	chr4-2298	chr4	117493050	117493474	+	0		intron (NM_025739, intron 1 of 14)	intron (NM_025739, intron 1 of 14)	3790	NM_025739	66743	Mm.318331	NM_025739	ENSMUSG00000028677	Rnf220	4732477A13|4931406I20Rik|5730503K05Rik|AV302541	ring finger protein 220	protein-coding	1.11784	0.619279	3.74929	0.00077321	0.00302958	-0.499894
482	483	chr7-22	chr7	4124154	4124909	+	0		intron (NM_001001454, intron 2 of 12)	intron (NM_001001454, intron 2 of 12)	-3803	NR_033568	77323	Mm.378791	NR_033568	ENSMUSG00000086155	9430041J12Rik	-	RIKEN cDNA 9430041J12 gene	ncRNA	1.58829	3.59568	12.4003	3.2475e-13	6.23417e-11	20.1098
483	484	chr2-2599	chr2	93448648	93449083	+	0		intron (NM_001136055, intron 1 of 9)	intron (NM_001136055, intron 1 of 9)	3807	NM_001271462	12521	Mm.4261	NM_007656	ENSMUSG00000027215	Cd82	AA682076|AL023070|C33|IA4|Kai1|Tspan27	CD82 antigen	protein-coding	1.66506	1.80579	8.66387	1.354e-09	4.97637e-08	11.8893
484	485	chr13-1132	chr13	43788307	43789533	+	0		intron (NM_009856, intron 2 of 4)	intron (NM_009856, intron 2 of 4)	3808	NM_001289915	12522	Mm.57175	NM_009856	ENSMUSG00000015396	Cd83	-	CD83 antigen	protein-coding	1.05839	4.52239	8.08981	5.71326e-09	1.63167e-07	10.4982
485	486	chr3-3354	chr3	146145667	146146359	+	0		Intergenic	L1MC2|LINE|L1	-3820	NM_026656	68279	Mm.116862	NM_026656	ENSMUSG00000011008	Mcoln2	3300002C04Rik|AI549968|C86638|TRPML2	mucolipin 2	protein-coding	1.17327	0.327828	2.83369	0.00822781	0.0221206	-2.47961
486	487	chr6-701	chr6	39415760	39416145	+	0		intron (NM_018810, intron 1 of 7)	B3|SINE|B2	3824	NM_001311109	54484	Mm.270484	NM_018810	ENSMUSG00000029922	Mkrn1	RFP	makorin, ring finger protein, 1	protein-coding	1.78712	1.74474	6.16978	9.39532e-07	1.06804e-05	5.69128
487	488	chr3-2086	chr3	98335796	98336484	+	0		intron (NM_016966, intron 1 of 11)	intron (NM_016966, intron 1 of 11)	3829	NM_016966	236539	Mm.16898	NM_016966	ENSMUSG00000053398	Phgdh	3-PGDH|3PGDH|4930479N23|A10|PGAD|PGD|PGDH|SERA	3-phosphoglycerate dehydrogenase	protein-coding	1.02797	3.26961	8.07494	5.93357e-09	1.68876e-07	10.5708
488	489	chr5-1026	chr5	53593950	53594723	+	0		intron (NM_001359152, intron 1 of 9)	intron (NM_001359152, intron 1 of 9)	3850	NM_001080927	19664	Mm.209292	NM_009035	ENSMUSG00000039191	Rbpj	AI843960|CBF1|Igkjrb|Igkrsbp|RBP-J|RBP-J kappa|RBP-Jkappa|RBPjk|Rbpsuh	recombination signal binding protein for immunoglobulin kappa J region	protein-coding	1.59851	4.4954	15.5496	9.80023e-16	8.41245e-13	25.8617
489	490	chr5-2115	chr5	106461895	106462151	+	0		Intergenic	Intergenic	-3857	NM_001005477	104382	Mm.271593	NM_001005477	ENSMUSG00000034384	Barhl2	E130309B19Rik|MBH1	BarH like homeobox 2	protein-coding	1.25053	0.338109	3.44908	0.00171878	0.00593643	-1.20266
490	491	chr6-1350	chr6	65593938	65594596	+	0		intron (NM_001001495, intron 2 of 7)	intron (NM_001001495, intron 2 of 7)	3869	NM_001001495	414084	Mm.117558	NM_001001495	ENSMUSG00000044162	Tnip3	9030611K07Rik|ABIN-3|LIND	TNFAIP3 interacting protein 3	protein-coding	1.02572	3.71827	6.05189	1.30058e-06	1.40447e-05	5.24306
491	492	chr1-1389	chr1	67042559	67042955	+	0		Intergenic	Intergenic	-3885	NM_001190985	14768	Mm.20522	NM_021295	ENSMUSG00000026000	Lancl1	AW124738|Gpr69|Gpr69a|p40	LanC (bacterial lantibiotic synthetase component C)-like 1	protein-coding	1.08027	1.58656	5.05581	2.08903e-05	0.000145193	2.6965
492	493	chr1-4545	chr1	191579201	191579851	+	0		intron (NM_001306204, intron 1 of 17)	intron (NM_001306204, intron 1 of 17)	3890	NM_001306203	77065	Mm.338175	NM_178632	ENSMUSG00000037461	Ints7	5930412E23Rik|int7	integrator complex subunit 7	protein-coding	1.54814	2.8866	8.06086	6.1504e-09	1.74224e-07	10.5463
493	494	chr6-2514	chr6	113487075	113487444	+	0		intron (NR_145485, intron 2 of 9)	L1MB5|LINE|L1	3903	NR_145485	171508	Mm.41593	NM_133930	ENSMUSG00000030284	Creld1	AI843811|i11E7	cysteine-rich with EGF-like domains 1	protein-coding	1.77444	1.91615	6.55989	3.22875e-07	4.44659e-06	6.70265
494	495	chr16-1735	chr16	62857998	62858437	+	0		intron (NM_011173, intron 1 of 14)	MTE-int|LTR|ERVL-MaLR	3910	NM_011173	19128	Mm.127156	NM_011173	ENSMUSG00000022912	Pros1	AW214361	protein S (alpha)	protein-coding	1.39413	1.83031	6.23952	7.7547e-07	9.11746e-06	5.88663
495	496	chr16-1348	chr16	46006012	46006989	+	0		intron (NM_001134480, intron 1 of 3)	intron (NM_001134480, intron 1 of 3)	3913	NM_001134480	433022	Mm.380993	NM_001134480	ENSMUSG00000087141	Plcxd2	AW494639|EG433022	phosphatidylinositol-specific phospholipase C, X domain containing 2	protein-coding	1.09215	5.07116	12.2844	4.09963e-13	7.45919e-11	19.9541
496	497	chr18-1320	chr18	65934714	65935637	+	0		exon (NM_013833, exon 3 of 3)	exon (NM_013833, exon 3 of 3)	3914	NM_013833	19434	Mm.431047	NM_013833	ENSMUSG00000024518	Rax	7530406A22Rik|E130303K03Rik|Rx|ey-1|ey1	retina and anterior neural fold homeobox	protein-coding	1.07754	2.82386	7.46452	2.8752e-08	6.12682e-07	9.0475
497	498	chr1-3891	chr1	171763046	171763386	+	0		Intergenic	Intergenic	-3916	NM_013730	27218	Mm.103648	NM_013730	ENSMUSG00000015316	Slamf1	4933415F16|AA177906|CD150|CDw150|ESTM51|IPO-3|Slam	signaling lymphocytic activation molecule family member 1	protein-coding	1.05637	1.7851	3.88831	0.000531052	0.00220785	-0.264953
498	499	chr6-92	chr6	8504735	8505741	+	0		Intergenic	RSINE1|SINE|B4	3923	NR_040452	320312	Mm.374890	NR_040452	ENSMUSG00000087305	A430035B10Rik	2810488G03Rik	RIKEN cDNA A430035B10 gene	ncRNA	1.03898	5.27987	10.1289	4.17822e-11	2.96591e-09	15.305
499	500	chr2-4317	chr2	164456851	164457220	+	0		Intergenic	Intergenic	-3936	NM_025575	66460	Mm.44218	NM_025575	ENSMUSG00000045503	Sys1	2610042O14Rik|AI266964|C87389	SYS1 Golgi-localized integral membrane protein homolog (S. cerevisiae)	protein-coding	1.3761	0.901144	4.25415	0.00019499	0.000953274	0.741427
500	501	chr5-3425	chr5	137345981	137346359	+	0		Intergenic	Intergenic	-3939	NM_010144	13846	Mm.34533	NM_010144	ENSMUSG00000029710	Ephb4	AI042935|Htk|MDK2|Myk1|Tyro11|b2b2412Clo	Eph receptor B4	protein-coding	1.56619	0.990178	5.14457	1.62939e-05	0.000117912	3.01256
501	502	chr11-1894	chr11	69754430	69754958	+	0		intron (NM_001291068, intron 1 of 28)	B1_Mus2|SINE|Alu	3939	NM_001291068	20020	Mm.16533	NM_009089	ENSMUSG00000005198	Polr2a	220kDa|Rpb1|Rpo2-1	polymerase (RNA) II (DNA directed) polypeptide A	protein-coding	1.07508	2.10605	6.47066	4.11735e-07	5.39361e-06	6.49375
502	503	chr18-1922	chr18	84091511	84092693	+	0		intron (NM_146090, intron 1 of 1)	intron (NM_146090, intron 1 of 1)	3944	NM_146090	225791	Mm.147052	NM_146090	ENSMUSG00000049090	Zadh2	C530046K17Rik|PTGR-3|Pthr3	zinc binding alcohol dehydrogenase, domain containing 2	protein-coding	1.05575	5.03766	11.65	1.50878e-12	2.08177e-10	18.6556
503	504	chr11-4083	chr11	116020293	116020820	+	0		Intergenic	Intergenic	3948	NM_008211	15081	Mm.18516	NM_008211	ENSMUSG00000016559	H3f3b	9430068D06Rik|H3.3B	H3 histone, family 3B	protein-coding	1.3632	2.23812	7.02694	9.16014e-08	1.57005e-06	7.9332
504	505	chr10-2382	chr10	83652393	83652841	+	0		Intergenic	IAPLTR1a_Mm|LTR|ERVK	-3953	NM_145220	216190	Mm.282985	NM_145220	ENSMUSG00000020263	Appl2	Dip3b	adaptor protein, phosphotyrosine interaction, PH domain and leucine zipper containing 2	protein-coding	1.07089	1.52823	4.62678	6.93136e-05	0.000398556	1.63
505	506	chr17-1786	chr17	40789871	40790507	+	0		intron (NM_001204071, intron 4 of 9)	MLT1D|LTR|ERVL-MaLR	3957	NM_001204071	22024	Mm.1296	NM_009420	ENSMUSG00000023930	Crisp2	CRISP-2|GAPDL5|Tpx-1|Tpx1	cysteine-rich secretory protein 2	protein-coding	1.02879	0.968655	3.20746	0.00322034	0.0100761	-1.8326
506	507	chr15-413	chr15	28021524	28022224	+	0		intron (NM_001081302, intron 1 of 56)	intron (NM_001081302, intron 1 of 56)	3974	NM_001081302	223435	Mm.485422	NM_001081302	ENSMUSG00000022263	Trio	6720464I07Rik|AA408740|Solo	triple functional domain (PTPRF interacting)	protein-coding	1.22105	3.23164	5.34701	9.24676e-06	7.27321e-05	3.37807
507	508	chr11-1113	chr11	50837317	50837778	+	0		intron (NM_173387, intron 4 of 4)	RLTR40|LTR|ERVK	4005	NM_173387	214779	Mm.191846	NM_173387	ENSMUSG00000044296	Zfp879	Znf879	zinc finger protein 879	protein-coding	2.23467	1.97209	12.2547	4.35285e-13	7.8147e-11	19.5989
508	509	chr14-1983	chr14	73380785	73381772	+	0		intron (NM_008410, intron 1 of 5)	intron (NM_008410, intron 1 of 5)	4011	NM_008410	16432	Mm.4266	NM_008410	ENSMUSG00000022108	Itm2b	AI256040|Bri|Bri2|Bricd2b|D14Sel6|E25BMM|imBRI2	integral membrane protein 2B	protein-coding	1.04671	3.03964	4.92281	3.03119e-05	0.000198	2.18363
509	510	chr2-2404	chr2	84778938	84779963	+	0		Intergenic	Intergenic	-4021	NM_009776	12258	Mm.38888	NM_009776	ENSMUSG00000023224	Serping1	C1INH|C1nh	serine (or cysteine) peptidase inhibitor, clade G, member 1	protein-coding	1.46931	5.0441	11.7233	1.29482e-12	1.83629e-10	18.8229
510	511	chr9-1122	chr9	50852637	50853164	+	0		Intergenic	Intergenic	-4024	NM_001286553	73699	Mm.7726	NM_028614	ENSMUSG00000032058	Ppp2r1b	2410091N08Rik|AI790395	protein phosphatase 2, regulatory subunit A, beta	protein-coding	1.30882	2.55947	6.82439	1.57758e-07	2.44859e-06	7.41138
511	512	chr7-3909	chr7	142056339	142057314	+	0		intron (NM_001357705, intron 1 of 4)	intron (NM_001357705, intron 1 of 4)	4027	NM_001347560	101513	Mm.53259	NM_028308	ENSMUSG00000025147	Mob2	1110017M21Rik|2700078K21Rik|AI256456|Mmh	MOB kinase activator 2	protein-coding	1.49122	5.03937	13.9422	1.67715e-14	7.01583e-12	23.1324
512	513	chr15-225	chr15	11991813	11992126	+	0		intron (NM_011294, intron 2 of 4)	intron (NM_011294, intron 2 of 4)	4038	NM_011294	20024	Mm.41746	NM_011294	ENSMUSG00000022205	Sub1	AI842364|P15|P9|Pc4|Rpo2tc1	SUB1 homolog (S. cerevisiae)	protein-coding	1.12787	1.37331	4.8251	3.98389e-05	0.000249008	2.18032
513	514	chr7-2204	chr7	81854552	81855327	+	0		Intergenic	L4_A_Mam|LINE|RTE-X	-4062	NR_111910	107769	Mm.221412	NM_145375	ENSMUSG00000038623	Tm6sf1	AI428514|BC023123|C630016D09Rik	transmembrane 6 superfamily member 1	protein-coding	1.77064	4.77695	11.6359	1.55395e-12	2.12199e-10	18.66
514	515	chr15-937	chr15	58145054	58145802	+	0		intron (NM_029734, intron 1 of 5)	B1_Mur3|SINE|Alu	4062	NM_001326602	76773	Mm.26771	NM_029734	ENSMUSG00000022359	Wdyhv1	2410187C16Rik|AU014961|AW550036|Ntaq1	WDYHV motif containing 1	protein-coding	1.01393	3.71616	7.33998	3.98951e-08	8.014e-07	8.65912
515	516	chr13-498	chr13	23309106	23309578	+	0		intron (NR_126444, intron 1 of 1)	intron (NR_126444, intron 1 of 1)	4065	NR_126443	75322	Mm.108666	NR_126443	ENSMUSG00000085488	4930557F10Rik	-	RIKEN cDNA 4930557F10 gene	ncRNA	1.06439	-0.217672	2.56009	0.0158496	0.0381822	-3.096
516	517	chr2-2145	chr2	74663496	74663801	+	0		Intergenic	Intergenic	-4091	NM_007967	14029	Mm.25365	NM_007967	ENSMUSG00000001815	Evx2	Evx-2	even-skipped homeobox 2	protein-coding	1.76079	0.628627	4.60144	7.43868e-05	0.000422265	1.60965
517	518	chr10-474	chr10	19498064	19499419	+	0		intron (NR_152785, intron 1 of 2)	LTR40a|LTR|ERVL	4098	NR_152785	102635880	Mm.331974	NR_152784	ENSMUSG00000110902	Gm33104	-	predicted gene, 33104	ncRNA	1.92214	5.2273	18.4819	9.59209e-18	5.78543e-14	30.4353
518	519	chr7-374	chr7	17066404	17066661	+	0		Intergenic	Intergenic	-4105	NM_001162950	53417	Mm.135110	NM_016868	ENSMUSG00000004328	Hif3a	Ipas|MOP7|NEPAS|bHLHe17	hypoxia inducible factor 3, alpha subunit	protein-coding	1.48095	1.0366	5.16497	1.53893e-05	0.000112323	3.07166
519	520	chr5-503	chr5	28214131	28214428	+	0		intron (NM_001310512, intron 1 of 3)	intron (NM_001310512, intron 1 of 3)	-4111	NM_001310511	269637	Mm.68286	NM_175651	ENSMUSG00000044681	Cnpy1	1500012D20Rik|9630008K15Rik|AI853839	canopy FGF signaling regulator 1	protein-coding	1.58675	0.223686	5.13316	1.68226e-05	0.000121195	2.93182
520	521	chr10-311	chr10	13970138	13970851	+	0		intron (NM_001358782, intron 1 of 9)	intron (NM_001358782, intron 1 of 9)	4115	NM_010437	15273	Mm.42157	NM_010437	ENSMUSG00000015501	Hivep2	Gm20114|MIBP-1|MIBP1|Schnurri-2|Shn-2	human immunodeficiency virus type I enhancer binding protein 2	protein-coding	1.0874	3.99251	7.8662	1.01254e-08	2.58617e-07	9.99954
521	522	chr16-770	chr16	27392886	27393301	+	0		intron (NM_001025615, intron 1 of 9)	PB1D10|SINE|Alu	4137	NM_001289436	67501	Mm.258985	NM_026202	ENSMUSG00000038127	Ccdc50	C3orf6	coiled-coil domain containing 50	protein-coding	1.20246	1.88638	5.22931	1.2853e-05	9.61744e-05	3.21095
522	523	chr1-648	chr1	40469895	40470412	+	0		intron (NM_001161842, intron 2 of 9)	intron (NM_001161842, intron 2 of 9)	4147	NM_008365	16182	Mm.253664	NM_008365	ENSMUSG00000026070	Il18r1	Il18ralpha|Il1rrp	interleukin 18 receptor 1	protein-coding	2.49838	3.29997	11.3679	2.73444e-12	3.33516e-10	17.8234
523	524	chr1-4422	chr1	185208068	185208568	+	0		intron (NM_001163754, intron 1 of 34)	intron (NM_001163754, intron 1 of 34)	4150	NM_001163754	98732	Mm.275841	NM_172649	ENSMUSG00000039318	Rab3gap2	1110059F07Rik|2010002H18Rik|5830469C09|AI851069|AW743433|RAB3-GAP150|mKIAA0839	RAB3 GTPase activating protein subunit 2	protein-coding	1.21293	2.29414	5.34618	9.2682e-06	7.28834e-05	3.50684
524	525	chr5-1133	chr5	64040350	64041230	+	0		Intergenic	MIRb|SINE|MIR	-4183	NR_045384	74757	Mm.159329	NR_045384	ENSMUSG00000106219	5830416I19Rik	-	RIKEN cDNA 5830416I19 gene	ncRNA	1.06957	4.57086	9.18295	3.8228e-10	1.75986e-08	13.2166
525	526	chr8-76	chr8	4608832	4609137	+	0		Intergenic	RLTR9A3B|LTR|ERVK	-4186	NM_145591	233987	Mm.102799	NM_145591	ENSMUSG00000058748	Zfp958	-	zinc finger protein 958	protein-coding	1.57908	2.14002	6.40884	4.87485e-07	6.19567e-06	6.33023
526	527	chr19-1078	chr19	36383065	36383453	+	0		intron (NM_029508, intron 1 of 8)	intron (NM_029508, intron 1 of 8)	4192	NM_029508	76073	Mm.259180	NM_029508	ENSMUSG00000024805	Pcgf5	0610009F02Rik|1110054A01Rik|5830406C17Rik|5830443C21Rik|9530023M17Rik|AI324127	polycomb group ring finger 5	protein-coding	1.38893	1.43643	5.41623	7.61957e-06	6.19065e-05	3.72425
527	528	chr12-776	chr12	32212634	32213053	+	0		Intergenic	Intergenic	-4194	NM_001146200	30955	Mm.101369	NM_020272	ENSMUSG00000020573	Pik3cg	5830428L06Rik|PI3Kgamma|p110gamma	phosphatidylinositol-4,5-bisphosphate 3-kinase catalytic subunit gamma	protein-coding	1.30282	2.4927	6.66021	2.45872e-07	3.5531e-06	6.98575
528	529	chr13-2026	chr13	69813660	69814501	+	0		intron (NM_138596, intron 3 of 3)	intron (NM_138596, intron 3 of 3)	4198	NM_138596	28077	Mm.52583	NM_138596	ENSMUSG00000021598	Med10	AA959813|AI385605|C78613|D13Wsu50e	mediator complex subunit 10	protein-coding	1.17809	3.36467	9.64335	1.2827e-10	7.18105e-09	14.321
529	530	chr7-706	chr7	27933156	27934108	+	0		Intergenic	Intergenic	-4202	NM_028538	73430	Mm.379224	NM_028538	ENSMUSG00000070709	Zfp974	1700049G17Rik|AV321011|BB026409	zinc finger protein 974	protein-coding	1.2507	4.5011	9.34001	2.62563e-10	1.27768e-08	13.572
530	531	chr2-3427	chr2	130291373	130292093	+	0		Intergenic	Intergenic	-4206	NM_001110513	228598	Mm.32582	NM_152993	ENSMUSG00000053552	Ebf4	Ebf3|O/E-4|Olf-1	early B cell factor 4	protein-coding	1.08348	2.85521	7.86021	1.02827e-08	2.61627e-07	10.0442
531	532	chr11-928	chr11	46060032	46060600	+	0		intron (NM_009616, intron 1 of 22)	intron (NM_009616, intron 1 of 22)	4332	NM_001291891	11492	Mm.89940	NM_009616	ENSMUSG00000011256	Adam19	AL024287|MADDAM|MTLNB|Mltnb	a disintegrin and metallopeptidase domain 19 (meltrin beta)	protein-coding	1.06316	2.36551	3.47119	0.00162163	0.0056496	-1.41977
532	533	chr18-609	chr18	36304286	36304587	+	0		Intergenic	Intergenic	4335	NM_001267796	109169	Mm.426423	NM_001267796	ENSMUSG00000110185	Igip	6330403M23Rik	IgA inducing protein	protein-coding	1.57563	0.144643	4.16541	0.000249008	0.00117127	0.512562
533	534	chr15-1029	chr15	59652382	59653638	+	0		intron (NM_144549, intron 2 of 2)	intron (NM_144549, intron 2 of 2)	4356	NM_144549	211770	Mm.40298	NM_144549	ENSMUSG00000032501	Trib1	A530090O15Rik|TRB-1|Trb1	tribbles pseudokinase 1	protein-coding	1.57497	4.42579	15.5356	1.00346e-15	8.41245e-13	25.7987
534	535	chr3-872	chr3	53037019	53037337	+	0		Intergenic	Intergenic	-4369	NM_175386	108927	Mm.118617	NM_175386	ENSMUSG00000048332	Lhfp	2810489O06Rik|AI194968|Lhfpl6	lipoma HMGIC fusion partner	protein-coding	1.62509	1.62126	8.44646	2.32397e-09	7.79708e-08	11.2791
535	536	chr12-697	chr12	26410549	26410732	+	0		intron (NM_001081977, intron 1 of 9)	ORR1D2|LTR|ERVL-MaLR	4370	NR_105856	102466676		NR_105856	ENSMUSG00000098771	Mir6538	Gm27439|mmu-mir-6538	microRNA 6538	ncRNA	1.51344	1.18327	4.98401	2.55408e-05	0.00017166	2.58757
536	537	chr7-842	chr7	30055202	30056336	+	0		TTS (NM_001252519)	TTS (NM_001252519)	-4373	NM_178733	243906	Mm.347644	NM_011748	ENSMUSG00000053985	Zfp14	4732429I09Rik|Krox-9|Zfp-14|mKIAA1559	zinc finger protein 14	protein-coding	1.09713	2.9838	9.84447	8.03029e-11	4.96581e-09	14.7336
537	538	chr5-2232	chr5	108082381	108082700	+	0		intron (NM_001253879, intron 3 of 14)	B2_Mm2|SINE|B2	4375	NM_001253878	17765	Mm.257149	NM_013827	ENSMUSG00000029267	Mtf2	9230112N11Rik|AA537621|C76717|M96|Pcl2	metal response element binding transcription factor 2	protein-coding	1.00201	1.10512	3.67802	0.000936189	0.00356195	-0.720543
538	539	chr4-2097	chr4	108387708	108388366	+	0		Intergenic	Intergenic	-4382	NM_001099303	545667	Mm.380025	NM_001099303	ENSMUSG00000059816	Fam159a	Shisal2a	family with sequence similarity 159, member A	protein-coding	1.04746	1.64781	4.1274	0.000276429	0.00127963	0.305208
539	540	chr5-3937	chr5	148387966	148388832	+	0		intron (NM_007513, intron 1 of 12)	intron (NM_007513, intron 1 of 12)	4416	NM_001301424	11987	Mm.275489	NM_007513	ENSMUSG00000041313	Slc7a1	4831426K01Rik|AI447493|Atrc-1|Atrc1|Cat1|Rec-1|Rev-1|mCAT-1	solute carrier family 7 (cationic amino acid transporter, y+ system), member 1	protein-coding	1.50929	3.72535	11.5617	1.81562e-12	2.40493e-10	18.4817
540	541	chr1-1465	chr1	72870293	72870600	+	0		intron (NM_010518, intron 1 of 3)	intron (NM_010518, intron 1 of 3)	4419	NM_010518	16011	Mm.405761	NM_010518	ENSMUSG00000026185	Igfbp5	AI256729|AW208790|IGFBP-5|IGFBP-5P	insulin-like growth factor binding protein 5	protein-coding	1.158	-0.179297	3.24623	0.00291468	0.00926279	-1.64949
541	542	chr12-2475	chr12	103421129	103421593	+	0		intron (NM_001159502, intron 2 of 8)	L1MEc|LINE|L1	4419	NM_001159502	27225	Mm.3935	NM_020494	ENSMUSG00000041645	Ddx24	1700055J08Rik|2510027P10Rik|AI649272	DEAD (Asp-Glu-Ala-Asp) box polypeptide 24	protein-coding	1.40931	1.97125	4.8201	4.03995e-05	0.000251899	2.1393
542	543	chr7-73	chr7	4816582	4816961	+	0		Intergenic	Intergenic	-4431	NM_133777	77891	Mm.389787	NM_133777	ENSMUSG00000060860	Ube2s	0910001J09Rik|6720465F12Rik|AA409170|E2-EPF	ubiquitin-conjugating enzyme E2S	protein-coding	1.87603	3.11455	4.20618	0.000222568	0.0010663	0.36434
543	544	chr1-2011	chr1	90848131	90848719	+	0		Intergenic	MLT1E3|LTR|ERVL-MaLR	-4454	NM_001243008	12835	Mm.7562	NM_009935	ENSMUSG00000048126	Col6a3	AI507288|Col6a-3	collagen, type VI, alpha 3	protein-coding	1.49862	1.18253	4.62027	7.05822e-05	0.000404236	1.52671
544	545	chr14-2546	chr14	118850106	118850872	+	0		intron (NM_001160097, intron 1 of 3)	intron (NM_001160097, intron 1 of 3)	-4461	NM_001160099	58187	Mm.390755	NM_021386	ENSMUSG00000022132	Cldn10	6720456I16Rik|Cldn10a|Cldn10b|D14Ertd728e	claudin 10	protein-coding	1.12904	2.54813	5.68368	3.61266e-06	3.30624e-05	4.43048
545	546	chr2-4647	chr2	169958132	169959223	+	0		Intergenic	Intergenic	4510	NR_131974	446211	Mm.266854	NR_131974	ENSMUSG00000103935	AY702102	STDP1	cDNA sequence AY702102	ncRNA	1.99282	4.57324	11.1282	4.56552e-12	4.97319e-10	17.5934
546	547	chr4-755	chr4	40244227	40244455	+	0		Intergenic	MER57E2|LTR|ERV1	-4516	NM_172689	230073	Mm.86382	NM_172689	ENSMUSG00000040296	Ddx58	6430573D20Rik|C330021E21|RIG-I|RLR-1	DEAD (Asp-Glu-Ala-Asp) box polypeptide 58	protein-coding	1.42243	0.984641	4.40339	0.000129019	0.000673882	1.11182
547	548	chr12-2398	chr12	101971334	101971560	+	0		Intergenic	Intergenic	-4527	NM_016856	51786	Mm.716	NM_016856	ENSMUSG00000041781	Cpsf2	100kDa|2610024B04Rik|AI662483|Cpsf|MCPSF|mKIAA1367	cleavage and polyadenylation specific factor 2	protein-coding	1.68202	1.66241	5.75572	2.95633e-06	2.80589e-05	4.61527
548	549	chr7-1270	chr7	45778969	45779851	+	0		Intergenic	L1MA8|LINE|L1	-4537	NM_001005511	381983	Mm.44928	NM_001005511	ENSMUSG00000062044	Lmtk3	BC059845|aatyk3	lemur tyrosine kinase 3	protein-coding	1.52374	5.17006	13.319	5.3912e-14	1.57292e-11	21.9796
549	550	chr2-2482	chr2	91187454	91187727	+	0		intron (NM_001355279, intron 7 of 9)	intron (NM_001355279, intron 7 of 9)	-4543	NM_145527	228355	Mm.36410	NM_145527	ENSMUSG00000040687	Madd	9630059K23Rik|IG20	MAP-kinase activating death domain	protein-coding	1.259	2.28501	6.35175	5.69925e-07	7.04208e-06	6.18324
550	551	chr8-2230	chr8	106687458	106687778	+	0		intron (NM_173037, intron 1 of 17)	intron (NM_173037, intron 1 of 17)	4550	NM_173037	272538	Mm.87151	NM_173037	ENSMUSG00000041949	Tango6	AW413431|E330010G16|Tmco7	transport and golgi organization 6	protein-coding	1.72764	1.47567	6.49806	3.82087e-07	5.07018e-06	6.464
551	552	chr10-1909	chr10	75839113	75839793	+	0		Intergenic	Arthur1B|DNA|hAT-Tip100	-4572	NM_010361	14872	Mm.24118	NM_010361	ENSMUSG00000033318	Gstt2	AI266894|Yrs|mGSTT2	glutathione S-transferase, theta 2	protein-coding	1.20349	3.42215	8.99343	6.04128e-10	2.55171e-08	12.8057
552	553	chr3-1533	chr3	87743651	87744429	+	0		intron (NM_028971, intron 5 of 14)	intron (NM_028971, intron 5 of 14)	4583	NM_028971	74485	Mm.474494	NM_028971	ENSMUSG00000023084	Lrrc71	4933430H15Rik	leucine rich repeat containing 71	protein-coding	1.15519	3.07636	6.96054	1.09418e-07	1.81665e-06	7.71976
553	554	chr6-1861	chr6	87037844	87038675	+	0		Intergenic	Intergenic	-4587	NM_013528	14583	Mm.19893	NM_013528	ENSMUSG00000029992	Gfpt1	2810423A18Rik|AI324119|AI449986|GFA|GFAT|GFAT1|GFAT1m|Gfpt	glutamine fructose-6-phosphate transaminase 1	protein-coding	1.03737	4.08652	7.69771	1.56489e-08	3.70014e-07	9.58834
554	555	chr14-1743	chr14	65102478	65102967	+	0		Intergenic	ID_B1|SINE|B4	-4616	NM_018788	54616	Mm.103748	NM_018788	ENSMUSG00000021978	Extl3	2900009G18Rik|AU040105|Ext1l|mKIAA0519	exostoses (multiple)-like 3	protein-coding	1.31718	2.28663	6.6349	2.63337e-07	3.75308e-06	6.92106
555	556	chr1-546	chr1	38902598	38902966	+	0		Intergenic	ORR1E|LTR|ERVL-MaLR	-4622	NM_145142	98388	Mm.260054	NM_145142	ENSMUSG00000026080	Chst10	AI507003|AU041319|Hnk-1st|ST	carbohydrate sulfotransferase 10	protein-coding	3.24451	2.31821	17.4368	4.6322e-17	1.17994e-13	27.2937
556	557	chr5-3097	chr5	125183533	125184150	+	0		Intergenic	Intergenic	-4627	NM_001253905	20602	Mm.278646	NM_011424	ENSMUSG00000029478	Ncor2	N-CoR|SMRT|SMRTe	nuclear receptor co-repressor 2	protein-coding	1.03676	3.24028	6.25896	7.35149e-07	8.73974e-06	5.86256
557	558	chr12-2227	chr12	98896581	98897129	+	0		intron (NM_001081191, intron 1 of 43)	ORR1B2|LTR|ERVL-MaLR	4629	NM_001081191	319670	Mm.390484	NM_001081191	ENSMUSG00000051166	Eml5	BC027154|C130068M19Rik	echinoderm microtubule associated protein like 5	protein-coding	1.27557	3.30374	9.17498	3.89669e-10	1.78105e-08	13.2334
558	559	chr2-1647	chr2	58759722	58759907	+	0		intron (NM_001289660, intron 2 of 7)	MER5A1|DNA|hAT-Charlie	4630	NM_029692	76654	Mm.200370	NM_029692	ENSMUSG00000026839	Upp2	1700124F02Rik|AI266885|UDRPASE2|UP2|UPASE2	uridine phosphorylase 2	protein-coding	1.51544	0.120802	4.62515	6.96298e-05	0.000399958	1.65374
559	560	chr12-1791	chr12	80794914	80795413	+	0		intron (NM_001242419, intron 1 of 6)	intron (NM_001242419, intron 1 of 6)	4631	NM_178682	217684	Mm.341776	NM_178682	ENSMUSG00000021133	Susd6	4933426M11Rik|mKIAA0247	sushi domain containing 6	protein-coding	1.40828	2.70855	7.05438	8.51281e-08	1.47973e-06	8.00545
560	561	chr9-2196	chr9	83829920	83830191	+	0		Intergenic	Intergenic	-4634	NM_001284272	22137	Mm.1904	NM_009445	ENSMUSG00000038379	Ttk	AL022661|Esk1|Mps1|PYT|esk	Ttk protein kinase	protein-coding	1.39509	1.92283	5.37806	8.47763e-06	6.76057e-05	3.62611
561	562	chr13-1407	chr13	51797847	51798952	+	0		Intergenic	Intergenic	-4652	NM_013660	20354	Mm.33903	NM_013660	ENSMUSG00000021451	Sema4d	CD100|Semacl2|Semaj|Semcl2|coll-4	sema domain, immunoglobulin domain (Ig), transmembrane domain (TM) and short cytoplasmic domain, (semaphorin) 4D	protein-coding	1.38342	4.7851	11.2781	3.31055e-12	3.88907e-10	17.9076
562	563	chr7-2944	chr7	110619164	110620001	+	0		Intergenic	Intergenic	-4662	NM_177324	319934	Mm.102970	NM_177324	ENSMUSG00000038371	Sbf2	4833411B01Rik|AA414977|AI317167|B430219L04Rik|Mtmr13|mMTMH1	SET binding factor 2	protein-coding	1.26142	2.11213	6.88033	1.35706e-07	2.16467e-06	7.55653
563	564	chr19-1248	chr19	41900573	41901096	+	0		Intergenic	MIRc|SINE|MIR	-4681	NM_199447	107094	Mm.276044	NM_199447	ENSMUSG00000035049	Rrp12	AA408556|AA536972|mKIAA0690	ribosomal RNA processing 12 homolog (S. cerevisiae)	protein-coding	1.63799	3.73505	11.0504	5.39987e-12	5.68566e-10	17.4128
564	565	chr14-496	chr14	25454164	25454814	+	0		Intergenic	Intergenic	-4696	NM_001310666	328365	Mm.227484	NM_183208	ENSMUSG00000007817	Zmiz1	BC065120|E330020C23|Gm10397|I920194n01|Rai17|Zimp10	zinc finger, MIZ-type containing 1	protein-coding	1.40781	3.87952	11.2016	3.89969e-12	4.41491e-10	17.7417
565	566	chr1-1155	chr1	59917120	59918296	+	0		intron (NM_001037725, intron 1 of 7)	Tigger2b|DNA|TcMar-Tigger	4702	NM_001037725	72750	Mm.258250	NM_001037725	ENSMUSG00000041040	Fam117b	2810425F24Rik|6330416D14Rik|Als2cr13	family with sequence similarity 117, member B	protein-coding	1.00108	4.85025	9.83212	8.26338e-11	5.08621e-09	14.6692
566	567	chr17-2856	chr17	79015894	79016303	+	0		intron (NM_001171004, intron 1 of 18)	intron (NM_001171004, intron 1 of 18)	4718	NM_001171004	75292	Mm.252776	NM_029239	ENSMUSG00000024070	Prkd3	4930557O20Rik|5730497N19Rik|PKD3|Pkcnu|Prkcn	protein kinase D3	protein-coding	1.13648	1.76656	5.10267	1.83217e-05	0.000130057	2.90745
567	568	chr7-494	chr7	19945471	19946564	+	0		intron (NM_027308, intron 1 of 4)	intron (NM_027308, intron 1 of 4)	4726	NM_027308	70080	Mm.98583	NM_027308	ENSMUSG00000040498	Igsf23	2210010C17Rik	immunoglobulin superfamily, member 23	protein-coding	1.41993	4.43902	12.5478	2.41922e-13	4.99136e-11	20.495
568	569	chr4-4226	chr4	156030625	156031475	+	0		Intergenic	Intergenic	4728	NM_021985	21936	Mm.3180	NM_009400	ENSMUSG00000041954	Tnfrsf18	AITR|Gitr	tumor necrosis factor receptor superfamily, member 18	protein-coding	1.53378	3.74712	8.88208	7.92244e-10	3.19741e-08	12.5372
569	570	chr13-1005	chr13	40722514	40723626	+	0		intron (NM_001122948, intron 4 of 6)	CpG	-4738	NR_125899	102633805		NR_125899	ENSMUSG00000097752	Gm26688	Tfap2a-as1	predicted gene, 26688	ncRNA	1.23773	4.21375	7.25861	4.94626e-08	9.58134e-07	8.39927
570	571	chr14-1443	chr14	56816624	56816847	+	0		Intergenic	Intergenic	4746	NR_152252	100503842	Mm.297636	NR_152252	ENSMUSG00000100017	2410022M11Rik	-	RIKEN cDNA 2410022M11 gene	ncRNA	1.83913	1.11551	5.56461	5.03475e-06	4.37651e-05	4.06115
571	572	chr11-3403	chr11	100845282	100846388	+	0		intron (NM_001113563, intron 1 of 18)	intron (NM_001113563, intron 1 of 18)	4750	NM_001113563	20851	Mm.34064	NM_011489	ENSMUSG00000020919	Stat5b	-	signal transducer and activator of transcription 5B	protein-coding	1.06731	4.14446	8.42687	2.44066e-09	8.13908e-08	11.3821
572	573	chr14-2517	chr14	118231126	118231830	+	0		Intergenic	Intergenic	-4754	NR_131969	105245869	Mm.460408	NR_131969	ENSMUSG00000090534	LOC105245869	-	uncharacterized LOC105245869	ncRNA	1.03572	2.57642	5.84591	2.30096e-06	2.26535e-05	4.81046
573	574	chr16-1113	chr16	36985130	36986284	+	0		intron (NM_001358217, intron 1 of 3)	ORR1D1|LTR|ERVL-MaLR	4760	NM_001358217	207215	Mm.211899	NM_001037321	ENSMUSG00000047746	Fbxo40	9830003A13Rik|mKIAA1195	F-box protein 40	protein-coding	1.023	4.68025	6.42541	4.65892e-07	5.97281e-06	6.00552
574	575	chr16-2141	chr16	91522218	91523344	+	0		Intergenic	Intergenic	4763	NR_105786	102465190		NR_105786	ENSMUSG00000099308	Mir6367	Gm27467|mmu-mir-6367	microRNA 6367	ncRNA	1.50922	4.05424	9.91379	6.84156e-11	4.37364e-09	14.9378
575	576	chr5-511	chr5	28321743	28322204	+	0		intron (NM_028234, intron 1 of 18)	intron (NM_028234, intron 1 of 18)	4784	NM_028234	381626	Mm.304075	NM_028234	ENSMUSG00000048271	Rbm33	3200001K10Rik|6430512A10Rik|AA386890|Prr8	RNA binding motif protein 33	protein-coding	1.94807	2.79598	9.6174	1.36312e-10	7.51063e-09	14.159
576	577	chr16-1094	chr16	36670715	36671021	+	0		Intergenic	Lx9|LINE|L1	-4791	NM_019388	12524	Mm.1452	NM_019388	ENSMUSG00000022901	Cd86	B7|B7-2|B7.2|B70|CLS1|Cd28l2|ETC-1|Ly-58|Ly58|MB7|MB7-2|TS/A-2	CD86 antigen	protein-coding	1.15527	2.06266	5.33728	9.50182e-06	7.44641e-05	3.51083
577	578	chr11-2131	chr11	75472498	75473211	+	0		Intergenic	Intergenic	4804	NM_027249	380712	Mm.41393	NM_027249	ENSMUSG00000038217	Tlcd2	-	TLC domain containing 2	protein-coding	1.00178	2.26241	4.30039	0.000171608	0.000856667	0.716257
578	579	chr7-3593	chr7	128528093	128528683	+	0		intron (NM_013863, intron 1 of 3)	intron (NM_013863, intron 1 of 3)	4805	NM_013863	29810	Mm.84073	NM_013863	ENSMUSG00000030847	Bag3	AA407278|Bis|mg638	BCL2-associated athanogene 3	protein-coding	1.08588	1.81754	3.76637	0.000738462	0.00291707	-0.590116
579	580	chr17-390	chr17	15380304	15381026	+	0		Intergenic	Intergenic	-4842	NM_007865	13388	Mm.4875	NM_007865	ENSMUSG00000014773	Dll1	Delta1	delta like canonical Notch ligand 1	protein-coding	1.05826	1.81039	4.57368	8.03669e-05	0.000451644	1.43983
580	581	chr6-1661	chr6	82934479	82935355	+	0		intron (NM_011350, intron 4 of 13)	intron (NM_011350, intron 4 of 13)	4852	NM_001308374	20355	Mm.270543	NM_011350	ENSMUSG00000000627	Sema4f	Sema W	sema domain, immunoglobulin domain (Ig), TM domain, and short cytoplasmic domain	protein-coding	1.07992	4.32656	9.72612	1.05715e-10	6.15781e-09	14.4812
581	582	chr9-2165	chr9	81626855	81627300	+	0		Intergenic	Intergenic	-4853	NR_040395	319405	Mm.246494	NR_040393	ENSMUSG00000097466	D430036J16Rik	-	RIKEN cDNA D430036J16 gene	ncRNA	1.1609	0.834096	3.32493	0.00237762	0.00779155	-1.51408
582	583	chr16-438	chr16	18503394	18504063	+	0		intron (NM_001081682, intron 2 of 7)	intron (NM_001081682, intron 2 of 7)	4857	NM_001285493	13972	Mm.236139	NM_023120	ENSMUSG00000000884	Gnb1l	ESTM55|Gm16314|Me49f07|Wdr14|Wdvcf	guanine nucleotide binding protein (G protein), beta polypeptide 1-like	protein-coding	1.00545	2.71317	5.64109	4.06775e-06	3.65838e-05	4.24573
583	584	chr4-1308	chr4	59586304	59586554	+	0		intron (NM_001301367, intron 2 of 11)	B1F1|SINE|Alu	4866	NM_024255	72479	Mm.272905	NM_024255	ENSMUSG00000028383	Hsdl2	2610207I16Rik	hydroxysteroid dehydrogenase like 2	protein-coding	1.03467	2.06487	4.38377	0.000136235	0.00070611	0.985766
584	585	chr7-2453	chr7	96946365	96946939	+	0		Intergenic	RLTR45|LTR|ERVK	-4875	NM_153591	244141	Mm.274864	NM_153591	ENSMUSG00000018995	Nars2	AI875199	asparaginyl-tRNA synthetase 2 (mitochondrial)(putative)	protein-coding	1.72164	3.00852	9.40381	2.25612e-10	1.13283e-08	13.764
585	586	chr7-1329	chr7	47012943	47013683	+	0		Intergenic	Intergenic	-4899	NM_175318	101685	Mm.155687	NM_175318	ENSMUSG00000049516	Spty2d1	5830435K17Rik|AI852426|P16H6	SPT2, Suppressor of Ty, domain containing 1 (S. cerevisiae)	protein-coding	1.26181	2.90787	7.28814	4.57472e-08	8.98514e-07	8.59609
586	587	chr8-2112	chr8	104596196	104596605	+	0		3' UTR (NM_001024606, exon 2 of 2)	3' UTR (NM_001024606, exon 2 of 2)	4932	NM_001024606	382051	Mm.290750	NM_001024606	ENSMUSG00000048371	Pdp2	4833426J09Rik|Gm1705|mKIAA1348	pyruvate dehyrogenase phosphatase catalytic subunit 2	protein-coding	1.92479	1.46063	8.07455	5.93954e-09	1.68973e-07	10.3688
587	588	chr14-1863	chr14	69835381	69835567	+	0		Intergenic	Intergenic	-4933	NM_028526	73523	Mm.23509	NM_028526	ENSMUSG00000022085	Pebp4	PEBP-4	phosphatidylethanolamine binding protein 4	protein-coding	1.15267	1.37677	5.04516	2.15228e-05	0.000148839	2.7583
588	589	chr5-1435	chr5	72731175	72732143	+	0		intron (NM_001289494, intron 4 of 13)	intron (NM_001289494, intron 4 of 13)	4943	NM_013698	22165	Mm.3264	NM_013698	ENSMUSG00000054892	Txk	A130089B16Rik|Btkl|PTK-RL-18|PTK4|Rlk	TXK tyrosine kinase	protein-coding	1.45718	2.7499	8.36747	2.83227e-09	9.15462e-08	11.2873
589	590	chr2-3132	chr2	121511364	121511972	+	0		intron (NM_001290986, intron 2 of 12)	RMER6A|LTR|ERVK	4945	NM_001290986	241627	Mm.293284	NM_030234	ENSMUSG00000027242	Wdr76	5830411K18Rik|6030457D09|AA517836	WD repeat domain 76	protein-coding	1.01727	3.17083	5.52987	5.54726e-06	4.74051e-05	3.88577
590	591	chr1-2977	chr1	138180151	138180387	+	0		Intergenic	ORR1C2|LTR|ERVL-MaLR	-4964	NM_001268286	19264	Mm.391573	NM_011210	ENSMUSG00000026395	Ptprc	B220|CD45R|Cd45|L-CA|Ly-5|Lyt-4|T200|loc	protein tyrosine phosphatase, receptor type, C	protein-coding	1.31529	1.42845	5.22269	1.30934e-05	9.77192e-05	3.22256
591	592	chr12-2057	chr12	86879719	86879975	+	0		TTS (NM_145836)	TTS (NM_145836)	4967	NM_145836	238330	Mm.248358	NM_145836	ENSMUSG00000034168	Irf2bpl	6430527G18Rik|Eap1	interferon regulatory factor 2 binding protein-like	protein-coding	1.89888	1.77877	5.96612	1.6488e-06	1.71157e-05	5.15924
592	593	chr10-668	chr10	22301529	22301972	+	0		intron (NM_009018, intron 6 of 6)	ORR1C1|LTR|ERVL-MaLR	-4970	NR_015465	606736	Mm.387042	NR_015465	ENSMUSG00000097352	C920009B18Rik	-	RIKEN cDNA C920009B18 gene	ncRNA	1.26217	0.00465	2.73814	0.0103785	0.026829	-2.65791
593	594	chr17-3209	chr17	86957635	86958609	+	0		Intergenic	Intergenic	-4989	NM_145491	104215	Mm.826	NM_145491	ENSMUSG00000024143	Rhoq	Arhq|TC10A|Tc10	ras homolog family member Q	protein-coding	1.24243	4.15695	9.1367	4.2726e-10	1.91844e-08	13.1218
594	595	chr1-3016	chr1	138614522	138615002	+	0		intron (NM_021605, intron 1 of 9)	intron (NM_021605, intron 1 of 9)	4995	NM_001311148	59125	Mm.143817	NM_021605	ENSMUSG00000026393	Nek7	2810460C19Rik|AU020186	NIMA (never in mitosis gene a)-related expressed kinase 7	protein-coding	1.17161	2.29898	5.7261	3.21026e-06	2.99834e-05	4.51959
595	596	chr5-1457	chr5	72863283	72863566	+	0		intron (NM_013689, intron 1 of 17)	intron (NM_013689, intron 1 of 17)	5024	NM_013689	21682	Mm.319581	NM_013689	ENSMUSG00000029217	Tec	-	tec protein tyrosine kinase	protein-coding	1.13618	1.01688	4.5557	8.44938e-05	0.000471039	1.49444
596	597	chr2-1920	chr2	69856421	69856651	+	0		Intergenic	PB1D9|SINE|Alu	-5026	NR_149321	20823	Mm.10508	NM_009278	ENSMUSG00000068882	Ssb	SS-B	Sjogren syndrome antigen B	protein-coding	1.38237	0.398839	4.92097	3.04688e-05	0.000198731	2.41728
597	598	chr4-2783	chr4	130658016	130658573	+	0		Intergenic	ORR1A2-int|LTR|ERVL-MaLR	-5027	NM_030722	80912	Mm.440206	NM_030722	ENSMUSG00000028580	Pum1	AA517475|Pumm|mKIAA0099	pumilio RNA-binding family member 1	protein-coding	1.21006	2.13583	5.03848	2.19285e-05	0.000151266	2.68547
598	599	chr11-142	chr11	5256445	5256676	+	0		intron (NM_032396, intron 1 of 8)	intron (NM_032396, intron 1 of 8)	5050	NM_032396	84035	Mm.209989	NM_032396	ENSMUSG00000020393	Kremen1	AV002070|Kremen|Krm1	kringle containing transmembrane protein 1	protein-coding	1.5346	0.965869	4.38494	0.000135792	0.000704147	1.06479
599	600	chr10-2088	chr10	79798515	79798752	+	0		intron (NM_023128, intron 1 of 8)	intron (NM_023128, intron 1 of 8)	5061	NM_023128	18483	Mm.34650	NM_023128	ENSMUSG00000035863	Palm	-	paralemmin	protein-coding	1.16971	-0.090487	3.18415	0.00341865	0.0105959	-1.78548
600	601	chr13-743	chr13	30609894	30610069	+	0		Intergenic	Intergenic	-5062	NR_045975	75090	Mm.292232	NR_045975	ENSMUSG00000086263	4930519D14Rik	-	RIKEN cDNA 4930519D14 gene	ncRNA	1.35203	-0.537929	2.85124	0.0078813	0.0213241	-2.45426
601	602	chr5-2734	chr5	120436817	120437095	+	0		intron (NM_008499, intron 4 of 4)	intron (NM_008499, intron 4 of 4)	5070	NM_008499	16873	Mm.5151	NM_008499	ENSMUSG00000029595	Lhx5	Lim2	LIM homeobox protein 5	protein-coding	1.23642	0.149796	2.89445	0.00708612	0.0195	-2.42417
602	603	chr7-3743	chr7	135598126	135598995	+	0		intron (NM_001316680, intron 1 of 20)	intron (NM_001316680, intron 1 of 20)	5079	NM_001316680	19267	Mm.945	NM_011212	ENSMUSG00000041836	Ptpre	PTPe|PTPepsilon|RPTPepsilon	protein tyrosine phosphatase, receptor type, E	protein-coding	1.16564	3.32452	7.62473	1.89172e-08	4.3232e-07	9.43382
603	604	chr10-491	chr10	19596650	19597454	+	0		intron (NM_010511, intron 1 of 6)	MTEb|LTR|ERVL-MaLR	5103	NM_010511	15979	Mm.549	NM_010511	ENSMUSG00000020009	Ifngr1	CD119|IFN-gammaR|Ifgr|Ifngr|Nktar	interferon gamma receptor 1	protein-coding	1.25158	3.6223	10.6542	1.28457e-11	1.15435e-09	16.5728
604	605	chr16-937	chr16	32614081	32614395	+	0		intron (NM_001357298, intron 2 of 18)	B2_Mm2|SINE|B2	5116	NM_001357298	22042	Mm.28683	NM_011638	ENSMUSG00000022797	Tfrc	2610028K12Rik|CD71|E430033M20Rik|Mtvr1|TFR|TFR1|TR|Trfr|p90	transferrin receptor	protein-coding	1.27841	1.33193	4.69672	5.7027e-05	0.000337369	1.85715
605	606	chr10-1401	chr10	57799567	57799760	+	0		intron (NM_020561, intron 1 of 7)	ORR1D2|LTR|ERVL-MaLR	5119	NM_020561	57319	Mm.2379	NM_020561	ENSMUSG00000019872	Smpdl3a	0610010C24Rik|AI529588|ASM3A|ASML3|ASML3A	sphingomyelin phosphodiesterase, acid-like 3A	protein-coding	1.81811	2.50839	6.50839	3.71481e-07	4.96125e-06	6.59147
606	607	chr15-2758	chr15	100604654	100605559	+	0		Intergenic	Intergenic	-5122	NM_001304965	19009	Mm.28825	NM_010127	ENSMUSG00000009739	Pou6f1	2310038G18Rik|C79593|Emb|cns-1	POU domain, class 6, transcription factor 1	protein-coding	1.74749	3.73359	10.6641	1.25691e-11	1.14106e-09	16.5822
607	608	chr12-1988	chr12	85468288	85469244	+	0		Intergenic	Intergenic	-5124	NM_010234	14281	Mm.246513	NM_010234	ENSMUSG00000021250	Fos	D12Rfj1|c-fos|cFos	FBJ osteosarcoma oncogene	protein-coding	1.11134	2.95191	6.79192	1.72188e-07	2.63246e-06	7.30377
608	609	chr7-1696	chr7	67957166	67957610	+	0		intron (NM_010513, intron 1 of 20)	intron (NM_010513, intron 1 of 20)	5131	NM_010513	16001	Mm.275742	NM_010513	ENSMUSG00000005533	Igf1r	A330103N21Rik|CD221|D930020L01|IGF-1R|hyft	insulin-like growth factor I receptor	protein-coding	1.22811	1.88446	5.97739	1.59814e-06	1.66761e-05	5.19664
609	610	chr15-374	chr15	27625144	27625976	+	0		intron (NM_001013792, intron 1 of 6)	intron (NM_001013792, intron 1 of 6)	5133	NM_001013792	432940	Mm.309164	NM_001013792	ENSMUSG00000046034	Otulin	C79097|Fam105b|m3Sapc|m7-1Sapc	OTU deubiquitinase with linear linkage specificity	protein-coding	1.39382	3.63886	10.346	2.5556e-11	2.01015e-09	15.901
610	611	chr6-3887	chr6	149193469	149194232	+	0		Intergenic	RLTR30B_MM|LTR|ERV1	-5138	NM_001113424	232566	Mm.209147	NM_001113424	ENSMUSG00000068250	Amn1	5830467E07Rik|A230083D09|C730024G19Rik	antagonist of mitotic exit network 1	protein-coding	2.07454	3.31138	9.86998	7.57009e-11	4.74323e-09	14.7915
611	612	chr9-298	chr9	20575915	20576434	+	0		Intergenic	Intergenic	-5154	NM_172919	244721	Mm.86627	NM_172919	ENSMUSG00000058192	Zfp846	2210010B09Rik|9130221F13|Znf846	zinc finger protein 846	protein-coding	1.3534	1.6619	7.24353	5.14786e-08	9.89659e-07	8.4887
612	613	chr2-2385	chr2	84481378	84482499	+	0		Intergenic	MLTR18B_MM|LTR|ERVK	-5163	NM_001177320	21788	Mm.124316	NM_011576	ENSMUSG00000027082	Tfpi	A630013F22Rik|AW552122|EPI|LACI	tissue factor pathway inhibitor	protein-coding	1.0257	4.78669	9.02099	5.65069e-10	2.41187e-08	12.7387
613	614	chr2-1725	chr2	60204039	60205478	+	0		Intergenic	Intergenic	-5178	NM_020575	57438	Mm.260635	NM_020575	ENSMUSG00000026977	March7	Axo|Axot|Gtrgeo17	membrane-associated ring finger (C3HC4) 7	protein-coding	1.06983	3.90513	9.17533	3.89341e-10	1.78078e-08	13.2121
614	615	chr7-1551	chr7	63943911	63944283	+	0		Intergenic	Intergenic	-5182	NM_021366	50794	Mm.240473	NM_021366	ENSMUSG00000052040	Klf13	0610043C13Rik|9430029L20Rik|Bteb3|FKLF-2|FKLF2|NSLP1|RFLAT-1|RFLAT1	Kruppel-like factor 13	protein-coding	1.13777	2.88253	5.80531	2.57562e-06	2.49679e-05	4.7073
615	616	chr4-666	chr4	33242337	33244812	+	0		Intergenic	MTC-int|LTR|ERVL-MaLR	5213	NM_001033225	108767	Mm.27769	NM_001033225	ENSMUSG00000040128	Pnrc1	5730463C12Rik|B4-2|PRR2|Prol2	proline-rich nuclear receptor coactivator 1	protein-coding	1.37286	4.84193	13.5423	3.5317e-14	1.18132e-11	22.3966
616	617	chr11-2911	chr11	94596430	94596716	+	0		intron (NM_153807, intron 1 of 15)	MTEa|LTR|ERVL-MaLR	5213	NM_153807	264895	Mm.386885	NM_153807	ENSMUSG00000076435	Acsf2	-	acyl-CoA synthetase family member 2	protein-coding	1.5587	1.22889	4.42855	0.000120322	0.000635926	1.16817
617	618	chr16-778	chr16	29573853	29574368	+	0		Intergenic	Intergenic	-5224	NM_001199177	74143	Mm.274285	NM_133752	ENSMUSG00000038084	Opa1	1200011N24Rik|AI225888|AI847218|lilr3|mKIAA0567	OPA1, mitochondrial dynamin like GTPase	protein-coding	1.29058	1.28255	3.59619	0.00116472	0.00428307	-0.920783
618	619	chr17-890	chr17	26502800	26503661	+	0		Intergenic	Intergenic	5242	NM_013642	19252	Mm.239041	NM_013642	ENSMUSG00000024190	Dusp1	3CH134|MKP1|Ptpn16|U19515|erp|mkp-1	dual specificity phosphatase 1	protein-coding	1.90194	3.91038	13.518	3.69736e-14	1.22436e-11	22.2072
619	620	chr14-302	chr14	18233596	18234094	+	0		intron (NM_011584, intron 1 of 7)	intron (NM_011584, intron 1 of 7)	5261	NM_011584	353187	Mm.26587	NM_011584	ENSMUSG00000021775	Nr1d2	RVR|Rev-erb	nuclear receptor subfamily 1, group D, member 2	protein-coding	1.30047	2.06479	6.88702	1.33286e-07	2.13583e-06	7.57361
620	621	chr5-2614	chr5	117138568	117139175	+	0		intron (NM_001081308, intron 1 of 19)	intron (NM_001081308, intron 1 of 19)	5283	NM_183306	330177	Mm.24343	NM_183306	ENSMUSG00000061288	Taok3	2900006A08Rik|A130052D22|A430105I05Rik	TAO kinase 3	protein-coding	1.11616	3.59943	7.05593	8.47769e-08	1.47522e-06	7.94059
621	622	chr1-1282	chr1	63119854	63120203	+	0		intron (NR_045914, intron 1 of 3)	B1F|SINE|Alu	5288	NR_045914	100380944	Mm.392955	NR_045914	ENSMUSG00000084799	Ino80dos	Gm11602	INO80 complex subunit D, opposite strand	ncRNA	1.11925	0.666533	3.52119	0.00142116	0.00505253	-1.05071
622	623	chr9-2030	chr9	75630570	75631496	+	0		intron (NM_027309, intron 1 of 2)	intron (NM_027309, intron 1 of 2)	5301	NM_027309	70082	Mm.19119	NM_027309	ENSMUSG00000032184	Lysmd2	2210402C18Rik|AV033872|AW538442	LysM, putative peptidoglycan-binding, domain containing 2	protein-coding	1.04223	3.45724	6.7394	1.98427e-07	2.96919e-06	7.11637
623	624	chr5-528	chr5	29574395	29574723	+	0		intron (NM_133907, intron 1 of 22)	RLTR45|LTR|ERVK	5317	NM_133907	100763	Mm.137746	NM_133907	ENSMUSG00000039000	Ube3c	AI853514|mKIAA0010	ubiquitin protein ligase E3C	protein-coding	1.77398	0.454676	7.03514	8.96177e-08	1.54163e-06	7.79866
624	625	chr18-400	chr18	30267036	30268059	+	0		Intergenic	RLTR4_MM-int|LTR|ERV1	-5318	NR_151699	225326	Mm.194127	NM_181414	ENSMUSG00000033628	Pik3c3	5330434F23Rik|Vps34	phosphatidylinositol 3-kinase catalytic subunit type 3	protein-coding	1.31822	0.879326	3.32543	0.00237451	0.00778358	-1.46264
625	626	chr8-463	chr8	25044065	25044518	+	0		intron (NM_031257, intron 10 of 11)	intron (NM_031257, intron 10 of 11)	-5329	NM_001081187	330723	Mm.334452	NM_001081187	ENSMUSG00000037406	Htra4	B430206E18Rik	HtrA serine peptidase 4	protein-coding	1.30868	1.6168	5.54295	5.34842e-06	4.59669e-05	4.06167
626	627	chr1-3590	chr1	162564904	162565455	+	0		Intergenic	RMER15|LTR|ERVL	-5336	NM_001356527	53330	Mm.10699	NM_016796	ENSMUSG00000026696	Vamp4	D1Ertd147e|Vamp-4	vesicle-associated membrane protein 4	protein-coding	1.13104	2.51436	5.99607	1.51764e-06	1.60076e-05	5.22868
627	628	chr3-2776	chr3	123440934	123442214	+	0		Intergenic	Intergenic	-5339	NM_008939	19142	Mm.9431	NM_008939	ENSMUSG00000027978	Prss12	Bssp-3|motopsin	protease, serine 12 neurotrypsin (motopsin)	protein-coding	1.37274	3.61536	7.22509	5.40561e-08	1.02817e-06	8.34441
628	629	chr12-831	chr12	33434879	33435051	+	0		intron (NM_172253, intron 2 of 3)	B3|SINE|B2	5341	NM_172253	28071	Mm.196472	NM_172253	ENSMUSG00000020561	Twistnb	2410173G11|2810024J17Rik|D16Wsu83e	twist basic helix-loop-helix transcription factor 1 neighbor	protein-coding	2.53416	0.312889	6.50447	3.75473e-07	5.00548e-06	6.1327
629	630	chr2-741	chr2	26622608	26623609	+	0		Intergenic	Intergenic	-5349	NM_019833	56279	Mm.279863	NM_019833	ENSMUSG00000036186	Fam69b	AB030186|AW209000|B230317C12Rik|PIP49	family with sequence similarity 69, member B	protein-coding	1.2803	4.38688	11.1093	4.75575e-12	5.13815e-10	17.5557
630	631	chr2-3037	chr2	119276481	119276673	+	0		Intergenic	Intergenic	-5351	NM_145530	228543	Mm.120274	NM_145530	ENSMUSG00000034226	Rhov	A030005A06Rik|Arhv	ras homolog family member V	protein-coding	1.88782	-0.602276	4.28349	0.000179811	0.000891505	0.715075
631	632	chr12-499	chr12	21116967	21117297	+	0		intron (NM_001004364, intron 1 of 26)	intron (NM_001004364, intron 1 of 26)	5376	NM_001135192	211914	Mm.358946	NM_001004364	ENSMUSG00000052632	Asap2	6530401G17Rik|Ddef2|Gm1523|Gm592|PAG3|PAP	ArfGAP with SH3 domain, ankyrin repeat and PH domain 2	protein-coding	1.51862	0.389449	3.40836	0.00191259	0.00649568	-1.3008
632	633	chr18-1183	chr18	61549700	61550090	+	0		Intergenic	Intergenic	-5378	NM_146087	93687	Mm.26908	NM_146087	ENSMUSG00000024576	Csnk1a1	2610208K14Rik|4632404G05Rik|5430427P18Rik|CK1a|Csnk1a	casein kinase 1, alpha 1	protein-coding	1.73271	1.36971	6.89914	1.29015e-07	2.08048e-06	7.49728
633	634	chr13-1297	chr13	48668295	48668542	+	0		Intergenic	Intergenic	5382	NM_007526	12022	Mm.42241	NM_007526	ENSMUSG00000021381	Barx1	-	BarH-like homeobox 1	protein-coding	1.19808	0.0347368	3.1068	0.0041636	0.0125063	-1.96165
634	635	chr15-738	chr15	44624657	44625391	+	0		intron (NM_001357690, intron 2 of 6)	B3|SINE|B2	5383	NM_019480	55960	Mm.287896	NM_019480	ENSMUSG00000022339	Ebag9	AI835379|Rcas1	estrogen receptor-binding fragment-associated gene 9	protein-coding	1.25496	3.32622	9.32995	2.68932e-10	1.30198e-08	13.5971
635	636	chr11-3916	chr11	113196184	113196712	+	0		intron (NR_015556, intron 1 of 2)	intron (NR_015556, intron 1 of 2)	5390	NR_015556	72386	Mm.266961	NR_015556	ENSMUSG00000087259	2610035D17Rik	-	RIKEN cDNA 2610035D17 gene	ncRNA	1.50749	1.89376	4.88563	3.36349e-05	0.000216	2.33838
636	637	chr6-2872	chr6	122491364	122492028	+	0		Intergenic	Intergenic	-5391	NM_027664	108653	Mm.277939	NM_027664	ENSMUSG00000040649	Rimklb	4931417E21Rik|4933426K21Rik|AA097693|AI325948|AU015629|Naags	ribosomal modification protein rimK-like family member B	protein-coding	1.03885	1.51587	3.62576	0.0010765	0.00400628	-0.885446
637	638	chr8-830	chr8	39011113	39011381	+	0		intron (NM_001357305, intron 1 of 8)	intron (NM_001357305, intron 1 of 8)	5402	NM_030254	80286	Mm.272722	NM_030254	ENSMUSG00000039530	Tusc3	AU022242|BC003311|N33	tumor suppressor candidate 3	protein-coding	1.08254	1.32925	4.75139	4.89524e-05	0.000296133	1.999
638	639	chr14-1761	chr14	65598242	65598789	+	0		Intergenic	Intergenic	-5403	NR_045599	74195	Mm.29719	NM_028811	ENSMUSG00000022031	Elp3	2610507P14Rik|KAT9	elongator acetyltransferase complex subunit 3	protein-coding	1.22783	2.31515	5.46549	6.63988e-06	5.52523e-05	3.80959
639	640	chr4-1072	chr4	48039524	48040254	+	0		Intergenic	Intergenic	-5416	NM_015743	18124	Mm.247261	NM_015743	ENSMUSG00000028341	Nr4a3	AI573420|CHN|CSMF|MINOR|NOR-1|Nor1|TEC	nuclear receptor subfamily 4, group A, member 3	protein-coding	1.07406	4.17901	9.29474	2.92493e-10	1.39665e-08	13.5054
640	641	chr3-672	chr3	41077459	41077750	+	0		intron (NM_027558, intron 1 of 2)	intron (NM_027558, intron 1 of 2)	5442	NM_027558	70804	Mm.40321	NM_027558	ENSMUSG00000049940	Pgrmc2	4631434O19Rik|5730409G06Rik|DG6|PMBP	progesterone receptor membrane component 2	protein-coding	1.29395	1.25595	5.42774	7.3785e-06	6.03074e-05	3.75512
641	642	chr6-2135	chr6	97215928	97216587	+	0		intron (NM_022992, intron 1 of 2)	intron (NM_022992, intron 1 of 2)	5465	NM_022992	65106	Mm.291014	NM_022992	ENSMUSG00000035199	Arl6ip5	5930404D22Rik|AV001879|Aip-5|Gtrap3-18|addiscin	ADP-ribosylation factor-like 6 interacting protein 5	protein-coding	1.11312	2.8387	5.83049	2.40164e-06	2.34911e-05	4.74065
642	643	chr11-973	chr11	46398725	46399802	+	0		Intergenic	Intergenic	-5465	NM_001013783	432552	Mm.443244	NM_001013783	ENSMUSG00000020401	Fam71b	Gari-l3	family with sequence similarity 71, member B	protein-coding	1.19769	5.42482	10.5596	1.58457e-11	1.36189e-09	16.2801
643	644	chr2-4585	chr2	168201529	168201761	+	0		intron (NR_132310, intron 9 of 11)	intron (NR_132310, intron 9 of 11)	5467	NM_009628	11538	Mm.201322	NM_009628	ENSMUSG00000051149	Adnp	AA589558|mKIAA0784	activity-dependent neuroprotective protein	protein-coding	1.14883	1.10734	3.03015	0.005053	0.0146901	-2.23286
644	645	chr5-3134	chr5	127611645	127612171	+	0		intron (NM_133895, intron 1 of 7)	intron (NM_133895, intron 1 of 7)	5484	NM_133895	100561	Mm.28506	NM_133895	ENSMUSG00000029416	Slc15a4	AA987064|AW742963|C130069N12Rik|PHT1|PTR4	solute carrier family 15, member 4	protein-coding	1.01329	2.20873	4.338	0.000154651	0.000785999	0.810539
645	646	chr17-1143	chr17	29341541	29342024	+	0		intron (NM_001357763, intron 2 of 11)	intron (NM_001357763, intron 2 of 11)	5545	NM_001357762	56462	Mm.3224	NM_019880	ENSMUSG00000024012	Mtch1	2310034O17Rik|AI255158|AU018396|C77849|PSAP	mitochondrial carrier 1	protein-coding	1.39433	2.2161	6.91306	1.2428e-07	2.01937e-06	7.64036
646	647	chr6-995	chr6	50560564	50561275	+	0		Intergenic	Intergenic	5555	NM_007808	13063	Mm.35389	NM_007808	ENSMUSG00000063694	Cycs	-	cytochrome c, somatic	protein-coding	1.06079	3.06117	6.26872	7.15701e-07	8.53134e-06	5.91746
647	648	chr5-924	chr5	43823832	43825088	+	0		intron (NM_009763, intron 4 of 8)	intron (NM_009763, intron 4 of 8)	5567	NM_009763	12182	Mm.246332	NM_009763	ENSMUSG00000029082	Bst1	114/A10|A530073F09|BP-3|Bp3|Bsta1|CD157|Ly65	bone marrow stromal cell antigen 1	protein-coding	1.01297	4.64456	4.98098	2.57584e-05	0.000172895	2.13535
648	649	chr3-2383	chr3	105806801	105807113	+	0		Intergenic	Intergenic	-5576	NM_145541	109905	Mm.101922	NM_145541	ENSMUSG00000068798	Rap1a	AI848598|G-22K|Krev-1|Rap1	RAS-related protein 1a	protein-coding	1.06023	0.419426	3.22631	0.00306809	0.00966636	-1.70979
649	650	chr6-363	chr6	29513309	29513782	+	0		Intergenic	Intergenic	-5593	NM_001029985	333088	Mm.332961	NM_001029985	ENSMUSG00000059022	Kcp	AW060220|CRIM-2|Crim2|Gm793|KCP-1	kielin/chordin-like protein	protein-coding	1.281	2.23922	6.4619	4.21702e-07	5.50432e-06	6.47001
650	651	chr8-902	chr8	45994119	45994363	+	0		intron (NM_138668, intron 10 of 11)	B3|SINE|B2	5609	NM_001039562	654824	Mm.334517	NM_001039562	ENSMUSG00000050914	Ankrd37	-	ankyrin repeat domain 37	protein-coding	1.17979	0.0955249	3.69163	0.000902671	0.00345547	-0.623063
651	652	chr14-151	chr14	14017995	14018277	+	0		intron (NM_139227, intron 3 of 11)	intron (NM_139227, intron 3 of 11)	5645	NM_139227	246103	Mm.133625	NM_139227	ENSMUSG00000021738	Atxn7	A430107N12Rik|AI627028|Sca7|ataxin-7	ataxin 7	protein-coding	1.17939	1.11693	4.34238	0.000152785	0.000778192	0.952188
652	653	chr1-4405	chr1	184738002	184738307	+	0		Intergenic	Intergenic	-5661	NM_008250	15284	Mm.1347	NM_008250	ENSMUSG00000039377	Hlx	Hlx1	H2.0-like homeobox	protein-coding	1.24323	1.30359	4.52631	9.16948e-05	0.000504809	1.40731
653	654	chr17-1797	chr17	42870594	42870890	+	0		intron (NM_009847, intron 1 of 17)	intron (NM_009847, intron 1 of 17)	5682	NM_009847	12488	Mm.218637	NM_009847	ENSMUSG00000061665	Cd2ap	AL024079|C78928|METS-1|Mets1	CD2-associated protein	protein-coding	1.24278	1.5491	4.13412	0.000271373	0.00125957	0.391592
654	655	chr10-382	chr10	18061456	18061834	+	0		intron (NM_009048, intron 1 of 19)	intron (NM_009048, intron 1 of 19)	5705	NM_001111065	19707	Mm.4479	NM_009048	ENSMUSG00000019854	Reps1	BB161292	RalBP1 associated Eps domain containing protein	protein-coding	1.00848	1.37131	4.33276	0.00015691	0.000795548	0.88831
655	656	chr17-2890	chr17	79901640	79902022	+	0		Intergenic	Intergenic	-5708	NM_001286647	56298	Mm.175403	NM_019717	ENSMUSG00000059811	Atl2	2010110I21Rik|AA407293|AV334690|Aip-2|Arl6ip2	atlastin GTPase 2	protein-coding	1.06188	0.309836	3.11332	0.00409526	0.0123278	-1.9856
656	657	chr10-892	chr10	34287607	34288195	+	0		Intergenic	ORR1B1|LTR|ERVL-MaLR	5711	NM_009433	22110	Mm.20445	NM_009433	ENSMUSG00000047514	Tspyl1	Tspyl	testis-specific protein, Y-encoded-like 1	protein-coding	1.1392	1.98085	6.60243	2.8761e-07	4.02644e-06	6.83511
657	658	chr4-2162	chr4	109983342	109984168	+	0		TTS (NM_172296)	TTS (NM_172296)	5730	NM_172296	242620	Mm.32825	NM_172296	ENSMUSG00000047143	Dmrta2	Dmrt5	doublesex and mab-3 related transcription factor like family A2	protein-coding	1.63124	1.9793	7.5697	2.18349e-08	4.8756e-07	9.24936
658	659	chr16-1099	chr16	36688023	36688437	+	0		Intergenic	ORR1F-int|LTR|ERVL-MaLR	-5748	NM_001285791	106347	Mm.17807	NM_134109	ENSMUSG00000022900	Ildr1	AU041483|AU044638	immunoglobulin-like domain containing receptor 1	protein-coding	1.09257	2.26209	4.94833	2.82226e-05	0.000186617	2.44713
659	660	chr8-2534	chr8	117262631	117262917	+	0		intron (NM_001163262, intron 1 of 20)	intron (NM_001163262, intron 1 of 20)	5755	NM_001163262	74440	Mm.233181	NM_028941	ENSMUSG00000034390	Cmip	4933407C03Rik|5830471E12Rik|AI314065|AI464126	c-Maf inducing protein	protein-coding	1.19045	1.7725	5.52233	5.6653e-06	4.83327e-05	4.0058
660	661	chr9-1747	chr9	66598582	66599160	+	0		Intergenic	Intergenic	-5756	NM_001302122	235441	Mm.32465	NM_144937	ENSMUSG00000032376	Usp3	AA409661|BC017156	ubiquitin specific peptidase 3	protein-coding	1.2837	3.0703	7.2296	5.34131e-08	1.01828e-06	8.44653
661	662	chr5-3168	chr5	129914125	129914469	+	0		TTS (NM_001359308)	TTS (NM_001359308)	5757	NM_026916	69034	Mm.211372	NM_026916	ENSMUSG00000095789	Nupr1l	1810010E01Rik|4930579G22Rik|Nupr2	nuclear protein transcriptional regulator 1 like	protein-coding	1.05162	1.1905	3.50143	0.00149733	0.00527987	-1.19589
662	663	chr2-3230	chr2	125667034	125667626	+	0		intron (NM_199022, intron 5 of 11)	intron (NM_199022, intron 5 of 11)	-5770	NM_025613	58521	Mm.425101	NM_025613	ENSMUSG00000091337	Eid1	2610002K20Rik|Cri1|EID-1|ORF12|PNAS-22|PTD014	EP300 interacting inhibitor of differentiation 1	protein-coding	1.02686	2.0434	4.30012	0.000171736	0.000857112	0.760621
663	664	chr17-1518	chr17	34331330	34331578	+	0		intron (NM_001033978, intron 1 of 4)	intron (NM_001033978, intron 1 of 4)	5779	NM_001033978	381091	Mm.139204	NM_001033978	ENSMUSG00000067341	H2-Eb2	A130038H09Rik|H-2Eb2|Ia-5|Ia5|Iebeta2	histocompatibility 2, class II antigen E beta2	protein-coding	1.03684	0.573272	2.90435	0.00691485	0.0191041	-2.45341
664	665	chr11-1658	chr11	61647146	61647910	+	0		Intergenic	ID_B1|SINE|B4	-5793	NM_027817	71520	Mm.202760	NM_027817	ENSMUSG00000004837	Grap	8430435N19Rik|BB233594	GRB2-related adaptor protein	protein-coding	1.36559	3.56762	9.95984	6.15302e-11	4.04274e-09	15.033
665	666	chr7-258	chr7	16005085	16005514	+	0		Intergenic	Intergenic	-5804	NM_001081418	243842	Mm.440249	NM_001081418	ENSMUSG00000070808	Bicra	Gltscr1	BRD4 interacting chromatin remodeling complex associated protein	protein-coding	1.90222	3.11954	9.42815	2.12961e-10	1.08078e-08	13.7958
666	667	chr16-2138	chr16	91490703	91491394	+	0		intron (NM_010508, intron 2 of 10)	intron (NM_010508, intron 2 of 10)	5833	NM_010508	15975	Mm.502	NM_010508	ENSMUSG00000022967	Ifnar1	Ifar|Ifnar|Ifrc|Infar	interferon (alpha and beta) receptor 1	protein-coding	1.04947	2.79694	6.72144	2.08304e-07	3.09391e-06	7.13893
667	668	chr3-422	chr3	30593826	30594249	+	0		Intergenic	BC1_Mm|scRNA|scRNA	5833	NM_029690	76652	Mm.116928	NM_029690	ENSMUSG00000037737	Actrt3	1700119I24Rik|ARP-T3|Arpm1	actin related protein T3	protein-coding	1.3042	1.60051	5.61163	4.41588e-06	3.92089e-05	4.24148
668	669	chr6-118	chr6	11901015	11902204	+	0		intron (NM_010886, intron 3 of 3)	intron (NM_010886, intron 3 of 3)	5841	NM_010886	17992	Mm.415865	NM_010886	ENSMUSG00000029632	Ndufa4	MLRQ	NADH dehydrogenase (ubiquinone) 1 alpha subcomplex, 4	protein-coding	1.04454	4.23921	7.89603	9.37775e-09	2.44069e-07	10.0006
669	670	chr6-244	chr6	21954970	21955948	+	0		intron (NM_001311061, intron 4 of 11)	intron (NM_001311061, intron 4 of 11)	5844	NM_023626	71777	Mm.39999	NM_023626	ENSMUSG00000029670	Ing3	1300013A07Rik|P47ING3	inhibitor of growth family, member 3	protein-coding	1.60309	3.13652	7.44835	2.99974e-08	6.32908e-07	8.99705
670	671	chr13-2636	chr13	98896313	98897465	+	0		intron (NM_178716, intron 1 of 23)	intron (NM_178716, intron 1 of 23)	-5847	NM_001048267	238799	Mm.173286	NM_178716	ENSMUSG00000009470	Tnpo1	AU021749|D13Ertd688e|IPO2|Kpnb2|MIP|MIP1|TRN	transportin 1	protein-coding	1.15962	4.68524	12.1658	5.21261e-13	8.99025e-11	19.7344
671	672	chr6-1473	chr6	70797633	70798500	+	0		Intergenic	Intergenic	-5891	NM_009075	19895	Mm.17905	NM_009075	ENSMUSG00000053604	Rpia	RPI	ribose 5-phosphate isomerase A	protein-coding	1.05636	4.05055	9.35344	2.54304e-10	1.2485e-08	13.6249
672	673	chr5-1100	chr5	62771691	62772580	+	0		Intergenic	Intergenic	-5958	NM_178407	212285	Mm.244403	NM_178407	ENSMUSG00000037999	Arap2	Centd1|Gm148|mKIAA0580	ArfGAP with RhoGAP domain, ankyrin repeat and PH domain 2	protein-coding	1.14216	3.24587	8.30371	3.32458e-09	1.04155e-07	11.1395
673	674	chr1-641	chr1	40330395	40330703	+	0		intron (NM_001356478, intron 4 of 10)	intron (NM_001356478, intron 4 of 10)	5960	NM_133193	107527	Mm.155583	NM_133193	ENSMUSG00000070942	Il1rl2	AI481289|AW551444|IL-1Rrp2	interleukin 1 receptor-like 2	protein-coding	1.1156	0.533265	3.41729	0.00186837	0.00636785	-1.30975
674	675	chr15-539	chr15	36277034	36277339	+	0		intron (NM_001357631, intron 1 of 7)	B2_Mm2|SINE|B2	5961	NM_013923	30945	Mm.5181	NM_013923	ENSMUSG00000022280	Rnf19a	AA032313|Dorfin|Rnf19|UIP117|Ubce7ip2|XYbp	ring finger protein 19A	protein-coding	1.35027	0.407555	4.73656	5.10223e-05	0.000307252	1.95645
675	676	chr9-113	chr9	13425018	13425777	+	0		Intergenic	Intergenic	-5964	NR_028271	18689	Mm.41972	NM_008835	ENSMUSG00000031802	Phxr4	Sp5	per-hexamer repeat gene 4	ncRNA	1.41205	4.05665	9.17722	3.87586e-10	1.7752e-08	13.2298
676	677	chr2-1292	chr2	35973457	35973787	+	0		intron (NM_029774, intron 1 of 9)	intron (NM_029774, intron 1 of 9)	6002	NM_029774	74410	Mm.21591	NM_028921	ENSMUSG00000026885	Ttll11	4932702F08Rik|4933424A20Rik|AU043211|D2Ertd624e	tubulin tyrosine ligase-like family, member 11	protein-coding	1.10178	0.890142	4.30271	0.00017051	0.00085183	0.850275
677	678	chr8-397	chr8	22712262	22712911	+	0		Intergenic	Intergenic	-6003	NM_010546	16150	Mm.277886	NM_010546	ENSMUSG00000031537	Ikbkb	AI132552|IKK-2|IKK-beta|IKK2|IKK[b]|IKKbeta	inhibitor of kappaB kinase beta	protein-coding	2.02635	3.14059	11.9459	8.16983e-13	1.26716e-10	19.0355
678	679	chr17-200	chr17	7163821	7164380	+	0		Intergenic	Intergenic	-6015	NM_011299	20112	Mm.268383	NM_011299	ENSMUSG00000023809	Rps6ka2	90kDa|D17Wsu134e|Rps6ka-rs1|Rsk3|p90rsk|pp90rsk	ribosomal protein S6 kinase, polypeptide 2	protein-coding	1.09993	1.4543	4.07078	0.000322876	0.00145597	0.222176
679	680	chr7-3871	chr7	141344716	141345360	+	0		intron (NM_133191, intron 4 of 20)	B1_Mur1|SINE|Alu	6036	NM_133191	98845	Mm.27451	NM_133191	ENSMUSG00000025504	Eps8l2	AI042819|AW545405|Eps8r2	EPS8-like 2	protein-coding	1.2397	2.05534	4.91753	3.0763e-05	0.000200355	2.38222
680	681	chr17-1751	chr17	37009352	37010059	+	0		exon (NM_001168502, exon 6 of 6)	exon (NM_001168502, exon 6 of 6)	6039	NR_033137	22715	Mm.305561	NM_009559	ENSMUSG00000036036	Zfp57	G19|Zfp-57	zinc finger protein 57	protein-coding	1.6554	1.99647	7.48423	2.73038e-08	5.87111e-07	9.03954
681	682	chr10-115	chr10	6986393	6986654	+	0		intron (NM_001304955, intron 5 of 6)	intron (NM_001304955, intron 5 of 6)	-6058	NM_001170800	320495	Mm.331674	NM_001033391	ENSMUSG00000064065	Ipcef1	A130090K04Rik	interaction protein for cytohesin exchange factors 1	protein-coding	2.20682	2.46423	9.91163	6.87574e-11	4.38212e-09	14.6255
682	683	chr1-1082	chr1	58417730	58418285	+	0		intron (NM_001042634, intron 5 of 12)	intron (NM_001042634, intron 5 of 12)	6081	NR_027854	12747	Mm.1761	NM_009905	ENSMUSG00000026034	Clk1	STY	CDC-like kinase 1	protein-coding	1.09617	1.79418	5.14899	1.60933e-05	0.000116651	3.0109
683	684	chr18-827	chr18	42585505	42586025	+	0		Intergenic	Intergenic	-6113	NM_181543	240239	Mm.186779	NM_181543	ENSMUSG00000042816	Gpr151	C130082O03Rik|GalRL|PGR7|nGPCR-2037	G protein-coupled receptor 151	protein-coding	1.27338	1.80499	5.03879	2.19099e-05	0.000151169	2.70181
684	685	chr9-2470	chr9	96712950	96713590	+	0		intron (NM_001359959, intron 2 of 2)	intron (NM_001359959, intron 2 of 2)	6175	NM_001359960	245007	Mm.485954	NM_175537	ENSMUSG00000040433	Zbtb38	A930014K01Rik|CIBZ	zinc finger and BTB domain containing 38	protein-coding	1.51265	2.45062	7.55115	2.29189e-08	5.0715e-07	9.22434
685	686	chr6-1759	chr6	84587349	84587913	+	0		intron (NM_001177713, intron 2 of 6)	CpG	6179	NM_175475	232174	Mm.255246	NM_175475	ENSMUSG00000063415	Cyp26b1	CP26|P450RAI-2	cytochrome P450, family 26, subfamily b, polypeptide 1	protein-coding	1.22419	2.2908	5.93359	1.80427e-06	1.84919e-05	5.06036
686	687	chr6-935	chr6	49208354	49209185	+	0		intron (NM_023670, intron 2 of 14)	intron (NM_023670, intron 2 of 14)	6185	NM_023670	140488	Mm.281018	NM_023670	ENSMUSG00000029814	Igf2bp3	2610101N11Rik|AA522010|AL022933|AU045931|IMP-3|IMP3|Koc13|Neilsen|mimp3	insulin-like growth factor 2 mRNA binding protein 3	protein-coding	1.22156	3.02692	7.83862	1.08708e-08	2.73959e-07	9.99012
687	688	chr8-916	chr8	46216889	46217607	+	0		Intergenic	Intergenic	-6186	NM_007450	11739	Mm.16228	NM_007450	ENSMUSG00000031633	Slc25a4	AU019225|Ant1|mANC1	solute carrier family 25 (mitochondrial carrier, adenine nucleotide translocator), member 4	protein-coding	1.00741	1.42669	4.1806	0.000238815	0.0011312	0.481775
688	689	chr17-2063	chr17	48293437	48294237	+	0		Intergenic	B3|SINE|B2	-6201	NM_001360121	328833	Mm.329104	NM_001033405	ENSMUSG00000071068	Treml2	AW049306|Gm750|Tlt2	triggering receptor expressed on myeloid cells-like 2	protein-coding	1.42206	3.25047	8.68644	1.28062e-09	4.74619e-08	12.073
689	690	chr2-2203	chr2	75825711	75826223	+	0		Intergenic	MTD|LTR|ERVL-MaLR	-6210	NM_172666	228061	Mm.31227	NM_172666	ENSMUSG00000042410	Agps	5832437L22|9930035G10Rik|AW123847|Adaps|Adas|Adhaps|Adps|Aldhpsy|bs2	alkylglycerone phosphate synthase	protein-coding	1.12492	2.55652	6.17345	9.30068e-07	1.05929e-05	5.69893
690	691	chr14-1794	chr14	66274631	66275030	+	0		intron (NM_001162366, intron 1 of 30)	intron (NM_001162366, intron 1 of 30)	6222	NM_172498	19229	Mm.21613	NM_172498	ENSMUSG00000059456	Ptk2b	CADTK|CAKB|CAKbeta|E430023O05Rik|FADK2|FAK2|PYK2|Raftk	PTK2 protein tyrosine kinase 2 beta	protein-coding	1.51717	3.0034	8.94745	6.75542e-10	2.81033e-08	12.6623
691	692	chr13-1384	chr13	51638779	51639238	+	0		Intergenic	RLTR6_Mm|LTR|ERV1	-6224	NM_025415	66197	Mm.222228	NM_025415	ENSMUSG00000062248	Cks2	1110038L14Rik|CKSHS2	CDC28 protein kinase regulatory subunit 2	protein-coding	1.17284	0.840814	2.91305	0.00676765	0.0187581	-2.4179
692	693	chr2-1594	chr2	57175381	57175664	+	0		intron (NR_040356, intron 1 of 2)	intron (NR_040356, intron 1 of 2)	6232	NR_040356	767815	Mm.188065	NR_040356	ENSMUSG00000084938	BB557941	-	expressed sequence BB557941	ncRNA	1.46782	-0.0181688	4.03405	0.000357024	0.00158587	0.186709
693	694	chr15-51	chr15	5250265	5250589	+	0		Intergenic	Intergenic	-6240	NM_001136079	19219	Mm.18509	NM_008965	ENSMUSG00000039942	Ptger4	EP4|Ptgerep4	prostaglandin E receptor 4 (subtype EP4)	protein-coding	1.48704	0.876708	5.87344	2.1317e-06	2.12781e-05	4.86535
694	695	chr6-279	chr6	24533996	24534774	+	0		intron (NM_080847, intron 1 of 9)	ORR1D1|LTR|ERVL-MaLR	6241	NM_080847	78910	Mm.160150	NM_080847	ENSMUSG00000029685	Asb15	4930400E23Rik|Asb-15	ankyrin repeat and SOCS box-containing 15	protein-coding	1.5456	1.94231	7.63839	1.82564e-08	4.20266e-07	9.45364
695	696	chr3-3122	chr3	137911837	137912778	+	0		Intergenic	Intergenic	-6248	NM_019920	56692	Mm.331392	NM_019920	ENSMUSG00000091512	Lamtor3	AW556229|Map2k1ip1|Mapbp|Mapksp1|Mp1	late endosomal/lysosomal adaptor, MAPK and MTOR activator 3	protein-coding	1.22709	3.62205	6.60241	2.87625e-07	4.02644e-06	6.70008
696	697	chr19-1284	chr19	43530219	43531518	+	0		Intergenic	Intergenic	-6263	NM_010324	14718	Mm.19039	NM_010324	ENSMUSG00000025190	Got1	AI789014|Got-1|cAspAT|cCAT	glutamic-oxaloacetic transaminase 1, soluble	protein-coding	1.14173	5.07312	10.8085	9.14547e-12	8.82938e-10	16.8508
697	698	chr1-1889	chr1	87625790	87627363	+	0		intron (NM_001110192, intron 1 of 26)	intron (NM_001110192, intron 1 of 26)	6264	NM_001110193	16331	Mm.15105	NM_010566	ENSMUSG00000026288	Inpp5d	SHIP|SHIP-1|SHIP1|SIP-145|p150Ship|s-SHIP	inositol polyphosphate-5-phosphatase D	protein-coding	1.30029	5.68122	14.7388	3.98462e-15	2.46633e-12	24.5512
698	699	chr11-1392	chr11	55039393	55040109	+	0		Intergenic	Intergenic	-6280	NR_138556	11749	Mm.265347	NM_013472	ENSMUSG00000018340	Anxa6	AW107198|Anx6|AnxVI|Cabm|Camb	annexin A6	protein-coding	1.11041	3.07299	4.94724	2.83089e-05	0.000187113	2.25621
699	700	chr6-737	chr6	40893583	40893975	+	0		Intergenic	Intergenic	-6285	NM_139296	194357	Mm.207087	NM_139296	ENSMUSG00000029885	Moxd2	Dbhl1	monooxygenase, DBH-like 2	protein-coding	1.02073	2.46877	5.98026	1.58549e-06	1.65911e-05	5.18651
700	701	chr6-872	chr6	48510279	48510976	+	0		intron (NR_027808, intron 2 of 6)	intron (NR_027808, intron 2 of 6)	6288	NR_027808	58894	Mm.31983	NR_015597	ENSMUSG00000107476	Zfp862-ps	4732460K03Rik|AI448302|Zfp862|mKIAA0543	zinc finger protein 862, pseudogene	pseudo	1.24386	1.94834	4.68248	5.93384e-05	0.000349017	1.75764
701	702	chr14-808	chr14	36961875	36963053	+	0		intron (NM_027045, intron 1 of 10)	intron (NM_027045, intron 1 of 10)	6300	NM_027045	72972	Mm.27621	NM_027045	ENSMUSG00000058690	Ccser2	1700012P13Rik|2900054P12Rik|AI035535|AW108503|Fam190b|Gcap14	coiled-coil serine rich 2	protein-coding	1.16718	4.36954	11.1421	4.43081e-12	4.88267e-10	17.6186
702	703	chr3-3013	chr3	133537906	133538179	+	0		intron (NM_001040400, intron 1 of 10)	L1MD2|LINE|L1	6348	NM_001040400	214133	Mm.347816	NM_145989	ENSMUSG00000040943	Tet2	Ayu17-449|E130014J05Rik|mKIAA1546	tet methylcytosine dioxygenase 2	protein-coding	1.30971	0.297797	3.98419	0.000409107	0.00177694	0.0775723
703	704	chr16-585	chr16	22431858	22432178	+	0		intron (NM_001358428, intron 5 of 12)	intron (NM_001358428, intron 5 of 12)	6350	NM_001358428	104156	Mm.155708	NM_023794	ENSMUSG00000013089	Etv5	1110005E01Rik|8430401F14Rik|ERM	ets variant 5	protein-coding	1.68979	0.52697	4.89496	3.27682e-05	0.000211233	2.33128
704	705	chr14-306	chr14	18264382	18264874	+	0		Intergenic	MLT1E2|LTR|ERVL-MaLR	6353	NM_001359899	66480	Mm.2050	NM_025586	ENSMUSG00000012405	Rpl15	2510008H07Rik	ribosomal protein L15	protein-coding	1.08656	1.16226	4.41488	0.000124972	0.000656679	1.11499
705	706	chr3-732	chr3	51390086	51390295	+	0		intron (NR_028121, intron 3 of 3)	(TG)n|Simple_repeat|Simple_repeat	6357	NM_026358	67749	Mm.273339	NM_026358	ENSMUSG00000037161	Mgarp	4930583H14Rik|AI195347|CESP-1|HUMMR|Osap|Qsap	mitochondria localized glutamic acid rich protein	protein-coding	1.11267	-0.0234454	3.29309	0.00258231	0.00836385	-1.54095
706	707	chr14-87	chr14	8659626	8660080	+	0		intron (NM_028934, intron 2 of 15)	intron (NM_028934, intron 2 of 15)	6437	NM_028934	74430	Mm.271901	NM_028934	ENSMUSG00000021747	4930452B06Rik	4933406L09Rik|AI854000	RIKEN cDNA 4930452B06 gene	protein-coding	1.10845	0.548156	4.16819	0.000247111	0.00116367	0.519281
707	708	chr11-1873	chr11	69375688	69376042	+	0		Intergenic	B4A|SINE|B4	-6439	NM_146019	216848	Mm.178246	NM_146019	ENSMUSG00000018474	Chd3	2600010P09Rik|AF020312|Chd7|Prp7|Prp9-1	chromodomain helicase DNA binding protein 3	protein-coding	2.00507	1.11114	6.1895	8.8987e-07	1.01999e-05	5.63979
708	709	chr5-290	chr5	21192337	21193100	+	0		intron (NR_153365, intron 1 of 26)	intron (NR_153365, intron 1 of 26)	6451	NM_001359876	212167	Mm.121705	NM_175437	ENSMUSG00000039934	Gsap	A530088I07Rik|Pion	gamma-secretase activating protein	protein-coding	1.07431	1.91422	3.80416	0.0006669	0.00268059	-0.520123
709	710	chr15-1630	chr15	77440693	77441309	+	0		intron (NM_001024848, intron 1 of 4)	RMER5|LTR|ERV1	6459	NM_001024848	278679	Mm.440965	NM_001024848	ENSMUSG00000068252	Apol7b	-	apolipoprotein L 7b	protein-coding	1.09778	0.820826	2.86647	0.0075919	0.0206711	-2.55521
710	711	chr5-789	chr5	35899519	35900165	+	0		intron (NM_027373, intron 1 of 16)	intron (NM_027373, intron 1 of 16)	6523	NM_027373	70292	Mm.125167	NM_027373	ENSMUSG00000029094	Afap1	2600003E23Rik|9630044L16Rik|AI848729|Afap|mKIAA3018	actin filament associated protein 1	protein-coding	1.08218	1.65353	5.35009	9.16734e-06	7.22446e-05	3.53825
711	712	chr18-1022	chr18	56531187	56532027	+	0		intron (NM_001127338, intron 17 of 19)	intron (NM_001127338, intron 17 of 19)	-6532	NR_106160	102465790		NR_106160	ENSMUSG00000099196	Mir1258	Gm27371|mmu-mir-1258	microRNA 1258	ncRNA	1.09316	2.39359	8.00955	7.01084e-09	1.94195e-07	10.3406
712	713	chr18-1238	chr18	62971160	62971591	+	0		Intergenic	Intergenic	-6541	NM_028017	108123	Mm.292687	NM_028017	ENSMUSG00000024581	Napg	2400003O04Rik|SNARE	N-ethylmaleimide sensitive fusion protein attachment protein gamma	protein-coding	1.08553	2.06584	6.08061	1.20141e-06	1.31322e-05	5.46844
713	714	chr10-501	chr10	19718613	19719659	+	0		intron (NM_172786, intron 1 of 6)	intron (NM_172786, intron 1 of 6)	6549	NM_172786	237313	Mm.234667	NM_172786	ENSMUSG00000020007	Il20ra	E230031K19	interleukin 20 receptor, alpha	protein-coding	1.20694	3.70583	8.169	4.67221e-09	1.37833e-07	10.7682
714	715	chr4-4017	chr4	151051136	151051673	+	0		intron (NM_009498, intron 2 of 4)	L1MB5|LINE|L1	6549	NM_009498	22319	Mm.273930	NM_009498	ENSMUSG00000028955	Vamp3	D130027G05Rik|VAMP-3|ceb	vesicle-associated membrane protein 3	protein-coding	1.73278	1.85224	7.47335	2.8094e-08	6.01565e-07	8.96793
715	716	chr18-1102	chr18	60381976	60383198	+	0		intron (NM_021792, intron 2 of 2)	intron (NM_021792, intron 2 of 2)	6558	NM_001146275	60440	Mm.261140	NM_021792	ENSMUSG00000054072	Iigp1	2900074L10Rik|AI046432|AW111922|Ifgga1|Iigp|Irga6	interferon inducible GTPase 1	protein-coding	1.19672	3.34704	7.64503	1.79441e-08	4.14228e-07	9.49047
716	717	chr18-1116	chr18	60630644	60631085	+	0		Intergenic	Intergenic	-6559	NM_177340	104027	Mm.252321	NM_177340	ENSMUSG00000043079	Synpo	9030217H17Rik|9130229N11|9330140I15Rik|AW046661	synaptopodin	protein-coding	1.2212	1.66613	4.2019	0.00022521	0.00107669	0.572911
717	718	chr5-253	chr5	17842196	17842729	+	0		intron (NM_001159558, intron 1 of 15)	intron (NM_001159558, intron 1 of 15)	-6566	NM_007643	12491	Mm.18628	NM_007643	ENSMUSG00000002944	Cd36	FAT|GPIV|Scarb3	CD36 molecule	protein-coding	1.17111	0.764621	4.20515	0.000223199	0.00106878	0.612552
718	719	chr15-1639	chr15	77705032	77705912	+	0		intron (NM_001134802, intron 1 of 4)	RMER5|LTR|ERV1	6583	NM_001134802	666348	Mm.303207	NM_001134802	ENSMUSG00000071716	Apol7e	-	apolipoprotein L 7e	protein-coding	1.05118	4.37614	7.35546	3.82997e-08	7.76135e-07	8.60757
719	720	chr15-1444	chr15	73716421	73716687	+	0		Intergenic	Intergenic	-6591	NM_001166390	19245	Mm.390807	NM_008975	ENSMUSG00000059895	Ptp4a3	AV088979|Prl-3|pPtp4a3	protein tyrosine phosphatase 4a3	protein-coding	1.46375	0.817226	5.2033	1.38236e-05	0.000102429	3.14546
720	721	chr19-713	chr19	21771498	21771973	+	0		Intergenic	Intergenic	-6605	NM_031997	83921	Mm.329776	NM_031997	ENSMUSG00000024754	Tmem2	-	transmembrane protein 2	protein-coding	1.5859	1.44107	4.8829	3.38933e-05	0.000217491	2.33976
721	722	chr14-2252	chr14	79594007	79594532	+	0		intron (NM_026474, intron 2 of 12)	intron (NM_026474, intron 2 of 12)	6609	NM_026474	67955	Mm.18972	NM_026474	ENSMUSG00000022024	Sugt1	2410174K12Rik|SGT1	SGT1, suppressor of G2 allele of SKP1 (S. cerevisiae)	protein-coding	1.64807	3.08062	9.5546	1.57982e-10	8.46519e-09	14.0946
722	723	chr13-1750	chr13	63245961	63247321	+	0		intron (NM_001289926, intron 13 of 15)	intron (NM_001289926, intron 13 of 15)	6612	NR_110521	72061	Mm.188105	NM_028079	ENSMUSG00000021458	2010111I01Rik	2300006M17Rik|AP-O|AW742919|Aopep|ApO|mir-23b|mir-24-1|mir-27b	RIKEN cDNA 2010111I01 gene	protein-coding	1.00741	3.95901	7.87883	9.80184e-09	2.52299e-07	10.0499
723	724	chr3-3544	chr3	157931538	157931828	+	0		Intergenic	Intergenic	-6620	NM_145953	107869	Mm.28301	NM_145953	ENSMUSG00000028179	Cth	0610010I13Rik|AI314617|BC019483|CSE|Cys3	cystathionase (cystathionine gamma-lyase)	protein-coding	1.37581	0.575585	4.56291	8.28155e-05	0.000463242	1.50978
724	725	chr3-2715	chr3	121807920	121808596	+	0		intron (NM_008991, intron 1 of 22)	intron (NM_008991, intron 1 of 22)	6651	NM_001355756	19299	Mm.399042	NM_008991	ENSMUSG00000028127	Abcd3	AI313901|AU018866|AW146054|PMP68|PMP70|Pxmp1	ATP-binding cassette, sub-family D (ALD), member 3	protein-coding	1.07344	2.35898	5.78954	2.69102e-06	2.59272e-05	4.68236
725	726	chr7-1617	chr7	66115832	66116539	+	0		intron (NM_001081163, intron 1 of 2)	intron (NM_001081163, intron 1 of 2)	6670	NM_001081163	269941	Mm.333916	NM_001081163	ENSMUSG00000032640	Chsy1	mKIAA0990	chondroitin sulfate synthase 1	protein-coding	1.91951	3.77224	13.9598	1.62356e-14	6.89274e-12	22.9799
726	727	chr7-3991	chr7	143748458	143748828	+	0		Intergenic	Intergenic	-6680	NM_024289	79196	Mm.21199	NM_024289	ENSMUSG00000037606	Osbpl5	1110006M06Rik|AI462538|ORP5|Obph1|Osbp2	oxysterol binding protein-like 5	protein-coding	1.14657	2.13837	6.21536	8.28742e-07	9.62721e-06	5.82457
727	728	chr4-535	chr4	24966176	24967273	+	0		Intergenic	CpG	-6695	NM_030733	81006	Mm.160412	NM_030733	ENSMUSG00000040372	Gpr63	PSP24beta|Psp24-2	G protein-coupled receptor 63	protein-coding	1.29673	1.5486	5.56961	4.96496e-06	4.32365e-05	4.11902
728	729	chr19-672	chr19	18663923	18664153	+	0		Intergenic	ORR1E|LTR|ERVL-MaLR	-6742	NM_026120	67383	Mm.306602	NM_026120	ENSMUSG00000024726	Carnmt1	2410127L17Rik	carnosine N-methyltransferase 1	protein-coding	1.63915	0.131944	4.89256	3.29892e-05	0.000212512	2.31823
729	730	chr2-3492	chr2	131902942	131903416	+	0		Intergenic	Intergenic	-6749	NM_011170	19122	Mm.648	NM_011170	ENSMUSG00000079037	Prnp	AA960666|AI325101|CD230|PrP|PrP<C>|PrPC|PrPSc|Prn-i|Prn-p|Sinc|prP27-30|prP33-35C	prion protein	protein-coding	1.44388	3.06655	5.75621	2.95233e-06	2.8041e-05	4.5583
730	731	chr5-38	chr5	3886588	3887717	+	0		Intergenic	Intergenic	6781	NM_172135	545725	Mm.99593	NM_172135	ENSMUSG00000040429	Mterf1a	4931431L11Rik|9230106K09Rik|Mterf|Mterf1|mTERF1b	mitochondrial transcription termination factor 1a	protein-coding	1.27014	3.67515	9.68091	1.17479e-10	6.70159e-09	14.4077
731	732	chr14-839	chr14	40999896	41000383	+	0		intron (NM_001316734, intron 3 of 5)	intron (NM_001316734, intron 3 of 5)	6781	NM_001316736	70564	Mm.27227	NM_027464	ENSMUSG00000021792	Fam213a	5730469M10Rik|AU040822|Adrx|Pamm	family with sequence similarity 213, member A	protein-coding	1.29866	1.55925	5.32439	9.85072e-06	7.67714e-05	3.48732
732	733	chr19-68	chr19	4065661	4066830	+	0		Intergenic	RLTR6_Mm|LTR|ERV1	-6798	NM_144869	225884	Mm.440201	NM_144869	ENSMUSG00000058216	Gstp3	-	glutathione S-transferase pi 3	protein-coding	1.03686	3.78555	4.03604	0.00035508	0.00157957	-0.230767
733	734	chr5-1691	chr5	88727236	88728103	+	0		intron (NM_026735, intron 1 of 5)	(CA)n|Simple_repeat|Simple_repeat	6798	NM_026735	68473	Mm.35764	NM_026735	ENSMUSG00000006262	Mob1b	1110003E08Rik|AU015450|B230364F10|Mobkl1a	MOB kinase activator 1B	protein-coding	1.04795	2.74255	4.97406	2.6262e-05	0.000175688	2.42396
734	735	chr11-893	chr11	44610758	44611826	+	0		Intergenic	Intergenic	-6808	NM_001290711	13591	Mm.439662	NM_007897	ENSMUSG00000057098	Ebf1	Ebf|O/E-1|OE-1|Olf-1|Olf1	early B cell factor 1	protein-coding	1.17254	2.25498	5.07228	1.99487e-05	0.000139557	2.74127
735	736	chr10-1337	chr10	53525500	53526110	+	0		Intergenic	ORR1C2-int|LTR|ERVL-MaLR	-6816	NR_037973	100502868	Mm.297722	NR_037973	ENSMUSG00000112739	Gm20597	B230314j19	predicted gene, 20597	ncRNA	1.04309	1.66916	4.95652	2.75836e-05	0.000183104	2.50727
736	737	chr10-514	chr10	19941000	19941720	+	0		intron (NM_008580, intron 1 of 29)	intron (NM_008580, intron 1 of 29)	6834	NM_008580	26408	Mm.6595	NM_008580	ENSMUSG00000071369	Map3k5	7420452D20Rik|ASK|ASK1|MAPKKK5|Mekk5	mitogen-activated protein kinase kinase kinase 5	protein-coding	1.0432	1.97053	4.49933	9.88422e-05	0.000537942	1.27367
737	738	chr9-3033	chr9	114788749	114788930	+	0		TTS (NM_027294)	TTS (NM_027294)	-6846	NM_133978	102545	Mm.35600	NM_133978	ENSMUSG00000032436	Cmtm7	AI481279|Cklfsf7|LNV	CKLF-like MARVEL transmembrane domain containing 7	protein-coding	1.2588	0.644768	3.83473	0.000614018	0.00249805	-0.291611
738	739	chr13-1669	chr13	59718757	59719547	+	0		3' UTR (NM_001167593, exon 4 of 4)	3' UTR (NM_001167593, exon 4 of 4)	6868	NM_001167593	238662	Mm.295939	NM_001167593	ENSMUSG00000091311	Spata31d1b	EG238662|Fam75d1b|Gm4934	spermatogenesis associated 31 subfamily D, member 1B	protein-coding	1.17309	2.39504	5.91932	1.87706e-06	1.91078e-05	5.02925
739	740	chr1-3331	chr1	155564683	155565299	+	0		intron (NM_026683, intron 2 of 3)	intron (NM_026683, intron 2 of 3)	6871	NM_026683	72482	Mm.288249	NM_026683	ENSMUSG00000033701	Acbd6	0610010G04Rik|2610100E10Rik	acyl-Coenzyme A binding domain containing 6	protein-coding	1.0385	1.83063	5.46176	6.7093e-06	5.57321e-05	3.83007
740	741	chr18-1788	chr18	80719822	80720114	+	0		Intergenic	L1M4b|LINE|L1	-6897	NM_001164109	18018	Mm.329560	NM_016791	ENSMUSG00000033016	Nfatc1	2210017P03Rik|AI449492|AV076380|NF-ATc|NFAT2|NFATc|Nfatcb	nuclear factor of activated T cells, cytoplasmic, calcineurin dependent 1	protein-coding	1.041	1.35094	3.7662	0.000738795	0.00291821	-0.491289
741	742	chr6-3239	chr6	129746703	129748096	+	0		Intergenic	Intergenic	-6915	NM_177155	320407	Mm.123265	NM_177155	ENSMUSG00000043932	Klri2	A530090P03Rik	killer cell lectin-like receptor family I member 2	protein-coding	1.35189	5.23952	10.4619	1.97035e-11	1.62105e-09	16.0807
742	743	chr8-2104	chr8	104435576	104436671	+	0		intron (NM_001013380, intron 4 of 12)	intron (NM_001013380, intron 4 of 12)	6924	NM_001013380	234663	Mm.289583	NM_001013380	ENSMUSG00000035770	Dync1li2	AA409702|C920003I06|Dncli2|Dnclic2|LIC2	dynein, cytoplasmic 1 light intermediate chain 2	protein-coding	1.48307	4.61645	12.3021	3.95627e-13	7.25817e-11	20.0057
743	744	chr10-1994	chr10	77962818	77963078	+	0		intron (NM_138301, intron 4 of 33)	intron (NM_138301, intron 4 of 33)	6924	NM_138301	28240	Mm.276762	NM_138301	ENSMUSG00000009292	Trpm2	9830168K16Rik|C79133|LTRPC2|TRPC7|Trp7|Trrp7	transient receptor potential cation channel, subfamily M, member 2	protein-coding	1.35542	0.260025	3.66397	0.000972053	0.00367431	-0.703816
744	745	chr7-2548	chr7	99133914	99134487	+	0		intron (NM_178635, intron 1 of 14)	intron (NM_178635, intron 1 of 14)	6944	NM_178635	78610	Mm.323072	NM_178635	ENSMUSG00000035354	Uvrag	9530039D02Rik|AI648770|BB124205|Uvrag1|Uvragl	UV radiation resistance associated gene	protein-coding	1.15205	1.25662	5.08694	1.91469e-05	0.00013506	2.86712
745	746	chr13-3171	chr13	117227367	117227685	+	0		intron (NM_010330, intron 1 of 8)	intron (NM_010330, intron 1 of 8)	6953	NM_010330	13723	Mm.274926	NM_010330	ENSMUSG00000021728	Emb	AL022799|Gp70	embigin	protein-coding	1.37123	1.09206	4.07395	0.000320079	0.00144562	0.2885
746	747	chr6-3139	chr6	128832900	128833640	+	0		Intergenic	L1MCa|LINE|L1	-6955	NM_030599	80782	Mm.6180	NM_030599	ENSMUSG00000079298	Klrb1b	Klrb1d|Ly55b|Ly55d|NKR-P1B|NKR-P1D|Nkrp1-b|Nkrp1b|Nkrp1d|ly-55b|ly-55d	killer cell lectin-like receptor subfamily B member 1B	protein-coding	1.98666	3.48371	11.0709	5.16639e-12	5.49221e-10	17.4685
747	748	chr15-1281	chr15	66507274	66508477	+	0		Intergenic	MER77B|LTR|ERVL	-6965	NM_019457	54562	Mm.244890	NM_019457	ENSMUSG00000022375	Lrrc6	LRTP	leucine rich repeat containing 6 (testis)	protein-coding	1.37475	4.37092	12.4847	2.74294e-13	5.52164e-11	20.3631
748	749	chr11-430	chr11	20638810	20639117	+	0		intron (NM_001038625, intron 1 of 1)	intron (NM_001038625, intron 1 of 1)	6986	NM_001038625	58172	Mm.339676	NM_021372	ENSMUSG00000049800	Sertad2	AB041541|AU021878|Kiaa0127|MNCb-1504|SEI-2|Sei2|TRIP-Br2|mKIAA0127	SERTA domain containing 2	protein-coding	1.04128	1.72246	4.80082	4.26369e-05	0.000263844	2.08593
749	750	chr1-82	chr1	10225365	10225885	+	0		intron (NM_001102430, intron 1 of 37)	Lx3_Mus|LINE|L1	7045	NM_001102430	211673	Mm.229141	NM_001102430	ENSMUSG00000067851	Arfgef1	ARFGEP1|BIG1|D130059B05Rik|D730028O18Rik|P200	ADP-ribosylation factor guanine nucleotide-exchange factor 1(brefeldin A-inhibited)	protein-coding	1.3005	2.21736	5.76015	2.92016e-06	2.77952e-05	4.62253
750	751	chr18-1655	chr18	77072252	77073238	+	0		intron (NM_001164170, intron 1 of 12)	(CA)n|Simple_repeat|Simple_repeat	7065	NM_001164170	17344	Mm.6370	NM_008602	ENSMUSG00000025423	Pias2	6330408K17Rik|AI462206|ARIP3|AU018068|Dib|Miz1|PIASxalpha|PIASxb|PIASxbeta|SIZ2	protein inhibitor of activated STAT 2	protein-coding	1.19292	2.2191	6.70517	2.1768e-07	3.21085e-06	7.10264
751	752	chr1-36	chr1	7095377	7096653	+	0		intron (NM_183028, intron 1 of 5)	intron (NM_183028, intron 1 of 5)	7095	NM_183028	319263	Mm.21539	NM_183028	ENSMUSG00000051285	Pcmtd1	8430411F12Rik|A030012M09Rik	protein-L-isoaspartate (D-aspartate) O-methyltransferase domain containing 1	protein-coding	1.12133	5.22866	11.9693	7.78584e-13	1.22436e-10	19.2966
752	753	chr1-1060	chr1	57852309	57853030	+	0		intron (NM_001164566, intron 1 of 11)	intron (NM_001164566, intron 1 of 11)	7098	NM_001164566	67198	Mm.159989	NM_144882	ENSMUSG00000038305	Spats2l	2810022L02Rik|A230104H11Rik|AA987173|AI480531|AI842453|AW413586	spermatogenesis associated, serine-rich 2-like	protein-coding	1.67417	1.8469	6.68222	2.31632e-07	3.3768e-06	7.02154
753	754	chr16-1014	chr16	33691348	33691783	+	0		intron (NM_175256, intron 1 of 14)	intron (NM_175256, intron 1 of 14)	7099	NM_175256	77446	Mm.245741	NM_172934	ENSMUSG00000075254	Heg1	4632417D23Rik|5530401I02Rik|9530025L16Rik|BC038614|Gm629	heart development protein with EGF-like domains 1	protein-coding	1.08732	2.91925	5.78065	2.75836e-06	2.64912e-05	4.59754
754	755	chr2-1309	chr2	37338736	37338980	+	0		Intergenic	Intergenic	7109	NM_146374	258371	Mm.223061	NM_146374	ENSMUSG00000049018	Olfr368	MOR178-1	olfactory receptor 368	protein-coding	1.54955	0.433361	5.06878	2.01451e-05	0.000140663	2.8031
755	756	chr18-273	chr18	14675447	14676162	+	0		intron (NM_009280, intron 2 of 10)	intron (NM_009280, intron 2 of 10)	7110	NM_001161369	268996	Mm.31761	NM_009280	ENSMUSG00000037013	Ss18	D130059H17|Ssxt|Syt	SS18, nBAF chromatin remodeling complex subunit	protein-coding	1.22439	2.28362	6.34575	5.7938e-07	7.14058e-06	6.16751
756	757	chr16-2407	chr16	96089348	96089743	+	0		Intergenic	Intergenic	-7117	NM_176928	93871	Mm.240871	NM_145125	ENSMUSG00000022914	Brwd1	5330419I02Rik|D530019K20Rik|G1-403-16|Wdr9|repro5	bromodomain and WD repeat domain containing 1	protein-coding	1.05351	1.77559	4.27263	0.000185291	0.000913476	0.709378
757	758	chr11-1366	chr11	54826857	54827259	+	0		Intergenic	Intergenic	7139	NR_040284	432562	Mm.406948	NR_040284	ENSMUSG00000086789	Lyrm7os	Gm12228	LYR motif containing 7, opposite strand	ncRNA	1.0301	0.608254	3.81529	0.000647163	0.00261268	-0.413823
758	759	chr12-964	chr12	41030933	41031546	+	0		intron (NM_053122, intron 2 of 6)	intron (NM_053122, intron 2 of 6)	7149	NM_053122	93757	Mm.363813	NM_053122	ENSMUSG00000056899	Immp2l	AI853880|IMP2|Tg(HLA-A/H2-D)2Enge	IMP2 inner mitochondrial membrane peptidase-like (S. cerevisiae)	protein-coding	1.2494	1.98506	4.8607	3.60646e-05	0.000228915	2.22606
759	760	chr9-1012	chr9	45946593	45946916	+	0		exon (NM_172257, exon 12 of 26)	exon (NM_172257, exon 12 of 26)	-7164	NR_106055	102465659		NR_106055	ENSMUSG00000098327	Mir7087	Gm27273|mmu-mir-7087	microRNA 7087	ncRNA	1.15857	2.27219	6.63517	2.63146e-07	3.75116e-06	6.92124
760	761	chr6-3193	chr6	129282414	129282671	+	0		Intergenic	Intergenic	-7173	NM_001033122	12515	Mm.74745	NM_001033122	ENSMUSG00000030156	Cd69	5830438K24Rik|AI452015|AIM|VEA	CD69 antigen	protein-coding	1.73028	1.8193	5.72837	3.19003e-06	2.983e-05	4.53815
761	762	chr14-1903	chr14	70340734	70341730	+	0		intron (NM_144808, intron 1 of 9)	intron (NM_144808, intron 1 of 9)	7201	NM_001135152	213053	Mm.270647	NM_144808	ENSMUSG00000022094	Slc39a14	FAD-123|ZIP-14|Zip14|fad123	solute carrier family 39 (zinc transporter), member 14	protein-coding	1.37191	4.02653	10.1942	3.60173e-11	2.64749e-09	15.5671
762	763	chr15-572	chr15	36615839	36616517	+	0		Intergenic	Intergenic	-7205	NM_008774	18458	Mm.371570	NM_008774	ENSMUSG00000022283	Pabpc1	PABP|Pabp1|PabpI|Pabpl1|ePAB	poly(A) binding protein, cytoplasmic 1	protein-coding	1.08184	2.78725	5.53434	5.47839e-06	4.69134e-05	3.96283
763	764	chr6-954	chr6	49360362	49360691	+	0		Intergenic	Intergenic	-7213	NM_172727	231946	Mm.35199	NM_172727	ENSMUSG00000047115	Fam221a	D330028D13Rik	family with sequence similarity 221, member A	protein-coding	1.20324	1.09004	4.57204	8.07343e-05	0.0004534	1.53654
764	765	chr4-1353	chr4	62367454	62368374	+	0		intron (NM_175090, intron 1 of 4)	intron (NM_175090, intron 1 of 4)	7213	NM_175090	20529	Mm.248637	NM_175090	ENSMUSG00000066150	Slc31a1	4930445G01Rik|AI787263|AU016967|Ctr1	solute carrier family 31, member 1	protein-coding	1.14797	1.79707	5.98439	1.5675e-06	1.64366e-05	5.22014
765	766	chr11-2031	chr11	72953319	72954573	+	0		Intergenic	Intergenic	-7223	NM_001163336	53313	Mm.6306	NM_016745	ENSMUSG00000020788	Atp2a3	SERCA3b|Serca3	ATPase, Ca++ transporting, ubiquitous	protein-coding	1.11959	3.83662	9.80435	8.81293e-11	5.34498e-09	14.6818
766	767	chr15-1209	chr15	64067192	64068187	+	0		Intergenic	Intergenic	-7241	NM_001360036	223601	Mm.246108	NM_144846	ENSMUSG00000022378	Fam49b	0910001A06Rik|AW122079	family with sequence similarity 49, member B	protein-coding	1.15143	4.93734	11.1113	4.73464e-12	5.1237e-10	17.5312
767	768	chr8-2285	chr8	108707017	108707786	+	0		Intergenic	(CCTG)n|Simple_repeat|Simple_repeat	-7243	NM_007496	11906	Mm.416972	NM_007496	ENSMUSG00000038872	Zfhx3	A230102L03Rik|Atbf1|Sci|WBP9|mKIAA4228	zinc finger homeobox 3	protein-coding	1.18327	1.48537	5.30935	1.0274e-05	7.95927e-05	3.44874
768	769	chr2-536	chr2	19665204	19665431	+	0		Intergenic	Intergenic	7255	NM_027715	71198	Mm.83981	NM_027715	ENSMUSG00000043415	Otud1	4933428L19Rik	OTU domain containing 1	protein-coding	1.42587	1.61327	5.71441	3.31646e-06	3.07598e-05	4.5121
769	770	chr16-2216	chr16	92818435	92819160	+	0		intron (NM_001111022, intron 2 of 6)	intron (NM_001111022, intron 2 of 6)	7277	NM_001111021	12394	Mm.4081	NM_009821	ENSMUSG00000022952	Runx1	AML1|CBF-alpha-2|Cbfa2|Pebp2a2|Pebpa2b	runt related transcription factor 1	protein-coding	1.47366	4.04847	8.47573	2.16018e-09	7.36988e-08	11.5332
770	771	chr3-2785	chr3	126589198	126590048	+	0		Intergenic	Intergenic	-7328	NM_001293664	108058	Mm.255822	NM_023813	ENSMUSG00000053819	Camk2d	2810011D23Rik|8030469K03Rik|CaMK II|[d]-CaMKII	calcium/calmodulin-dependent protein kinase II, delta	protein-coding	1.05311	4.08543	6.76348	1.8593e-07	2.80756e-06	7.09219
771	772	chr15-1640	chr15	77721640	77721841	+	0		Intergenic	Intergenic	-7332	NM_173743	71898	Mm.422856	NM_173743	ENSMUSG00000068246	Apol9b	2310016F22Rik	apolipoprotein L 9b	protein-coding	1.29199	0.754939	3.82575	0.000629116	0.00255086	-0.312561
772	773	chr1-1344	chr1	64948840	64950126	+	0		intron (NM_001039493, intron 1 of 7)	Lx7|LINE|L1	7341	NM_001039493	241075	Mm.239534	NM_175509	ENSMUSG00000051344	Plekhm3	9430067K14Rik|A230102O09Rik|AI449570|DAPR|Plekhm1l	pleckstrin homology domain containing, family M, member 3	protein-coding	1.04252	3.85853	5.76575	2.87503e-06	2.7409e-05	4.40507
773	774	chr3-2839	chr3	127888721	127889176	+	0		intron (NM_027482, intron 1 of 1)	intron (NM_027482, intron 1 of 1)	7375	NM_027482	70617	Mm.317049	NM_027482	ENSMUSG00000050549	Fam241a	2700063A17Rik|5730508B09Rik|C80506	family with sequence similarity 241, member A	protein-coding	1.23785	1.63877	4.23475	0.000205712	0.000998762	0.638013
774	775	chr11-2662	chr11	86591359	86591719	+	0		intron (NM_001356531, intron 10 of 11)	intron (NM_001356531, intron 10 of 11)	-7381	NR_029738	387140		NR_029738	ENSMUSG00000065455	Mir21a	Mir21|Mirn21|mmu-mir-21|mmu-mir-21a	microRNA 21a	ncRNA	1.11072	2.0559	3.68471	0.000919561	0.00350775	-0.787917
775	776	chr18-550	chr18	35569275	35569836	+	0		intron (NM_010771, intron 1 of 14)	intron (NM_010771, intron 1 of 14)	7397	NM_010771	17184	Mm.215034	NM_010771	ENSMUSG00000037236	Matr3	1110061A14Rik|2810017I02Rik|AI841759|AW555618|D030046F20Rik|mKIAA0723	matrin 3	protein-coding	1.22926	1.30244	4.10455	0.000294324	0.00134898	0.317401
776	777	chr1-1239	chr1	60985053	60985582	+	0		intron (NM_017480, intron 1 of 4)	intron (NM_017480, intron 1 of 4)	7403	NM_017480	54167	Mm.42044	NM_017480	ENSMUSG00000026009	Icos	AILIM|CCLP|CRP-1|H4|Ly115	inducible T cell co-stimulator	protein-coding	2.35337	1.44571	7.82329	1.1309e-08	2.82849e-07	9.63069
777	778	chr11-2551	chr11	83444924	83445270	+	0		intron (NM_080453, intron 4 of 7)	intron (NM_080453, intron 4 of 7)	7403	NM_025492	66330	Mm.44800	NM_025492	ENSMUSG00000035085	1700020L24Rik	-	RIKEN cDNA 1700020L24 gene	protein-coding	1.26719	1.7323	4.97482	2.62063e-05	0.000175424	2.56667
778	779	chr5-495	chr5	28157977	28158580	+	0		Intergenic	Intergenic	-7418	NM_010134	13799	Mm.4298	NM_010134	ENSMUSG00000039095	En2	BB131122|En-2	engrailed 2	protein-coding	1.37125	1.16996	5.10458	1.8224e-05	0.000129618	2.91206
779	780	chr5-1661	chr5	86078800	86079531	+	0		intron (NM_001310639, intron 2 of 7)	intron (NM_001310639, intron 2 of 7)	7419	NM_001310639	56792	Mm.131237	NM_019992	ENSMUSG00000029254	Stap1	AI586015|Brdg1|STAP-1	signal transducing adaptor family member 1	protein-coding	1.13496	2.16576	5.84526	2.30511e-06	2.26876e-05	4.8366
780	781	chr9-2087	chr9	78100696	78101752	+	0		intron (NM_001081490, intron 3 of 12)	ORR1D2|LTR|ERVL-MaLR	7432	NM_023605	71538	Mm.28584	NM_023605	ENSMUSG00000001366	Fbxo9	9030401P18Rik|AA986398	f-box protein 9	protein-coding	1.04892	3.8131	8.37697	2.76555e-09	9.00048e-08	11.2928
781	782	chr8-532	chr8	25968917	25969675	+	0		intron (NM_029884, intron 4 of 17)	L1MC4a|LINE|L1	7448	NM_029884	52120	Mm.28326	NM_029884	ENSMUSG00000037260	Hgsnat	9430010M12Rik|AW208455|D8Ertd354e|Tmem76	heparan-alpha-glucosaminide N-acetyltransferase	protein-coding	1.2241	1.07848	5.35176	9.12463e-06	7.19766e-05	3.54482
782	783	chr3-1020	chr3	60508455	60508851	+	0		intron (NM_001253711, intron 1 of 7)	intron (NM_001253711, intron 1 of 7)	7474	NM_001253710	56758	Mm.255723	NM_020007	ENSMUSG00000027763	Mbnl1	Mbnl|mKIAA0428	muscleblind like splicing factor 1	protein-coding	1.05674	1.51346	4.14666	0.000262183	0.00122326	0.420381
783	784	chr7-2433	chr7	92866545	92866997	+	0		intron (NM_001355126, intron 2 of 5)	intron (NM_001355126, intron 2 of 5)	7476	NM_001080995	74041	Mm.26468	NM_028729	ENSMUSG00000030641	Ddias	4632434I11Rik|noxin	DNA damage-induced apoptosis suppressor	protein-coding	1.5371	1.40126	5.19247	1.42492e-05	0.000105126	3.13554
784	785	chr9-3470	chr9	123869325	123869693	+	0		Intergenic	Intergenic	-7480	NM_011798	23832	Mm.390241	NM_011798	ENSMUSG00000060509	Xcr1	Ccxcr1|Gpr5|mXcr1	chemokine (C motif) receptor 1	protein-coding	2.36675	1.94403	7.80196	1.19487e-08	2.96385e-07	9.75592
785	786	chr4-2269	chr4	117002558	117003122	+	0		intron (NM_175244, intron 18 of 20)	intron (NM_175244, intron 18 of 20)	7492	NM_175244	76608	Mm.251420	NM_175244	ENSMUSG00000046861	Hectd3	1700064K09Rik|AI467540|AW743312	HECT domain E3 ubiquitin protein ligase 3	protein-coding	1.36289	2.54737	4.89109	3.31254e-05	0.000213307	2.13802
786	787	chr3-50	chr3	8915957	8916767	+	0		intron (NM_025434, intron 1 of 2)	intron (NM_025434, intron 1 of 2)	7495	NM_025434	66230	Mm.38460	NM_025434	ENSMUSG00000040269	Mrps28	1500012D08Rik|AW061224	mitochondrial ribosomal protein S28	protein-coding	1.32782	2.07984	6.71544	2.11712e-07	3.13609e-06	7.12986
787	788	chr4-2227	chr4	116009843	116010986	+	0		intron (NR_151700, intron 1 of 14)	intron (NR_151700, intron 1 of 14)	7510	NR_151700	14073	Mm.256025	NM_010173	ENSMUSG00000034171	Faah	AW412498	fatty acid amide hydrolase	protein-coding	1.28242	5.69434	16.341	2.63239e-16	3.6321e-13	27.2515
788	789	chr7-378	chr7	18710440	18710719	+	0		Intergenic	Intergenic	-7511	NM_001004152	243862	Mm.389833	NM_001004152	ENSMUSG00000044903	Psg22	AA408604|cea9	pregnancy-specific glycoprotein 22	protein-coding	1.07081	0.199366	3.27175	0.00272891	0.00875475	-1.60283
789	790	chr2-4005	chr2	155107335	155107875	+	0		Intergenic	RLTR45|LTR|ERVK	-7526	NR_040634	100504268	Mm.410858	NR_040634	ENSMUSG00000087254	2310005A03Rik	-	RIKEN cDNA 2310005A03 gene	ncRNA	1.26485	2.05831	5.36988	8.67392e-06	6.89882e-05	3.56587
790	791	chr7-1749	chr7	68756613	68757132	+	0		Intergenic	L1MEf|LINE|L1	-7634	NM_025549	66412	Mm.251199	NM_025549	ENSMUSG00000042659	Arrdc4	2410003C09Rik|AV216361	arrestin domain containing 4	protein-coding	1.52932	2.48659	5.53842	5.41641e-06	4.64367e-05	3.9738
791	792	chr10-884	chr10	34199716	34200075	+	0		intron (NM_172508, intron 1 of 5)	intron (NM_172508, intron 1 of 5)	7656	NM_172508	212898	Mm.34557	NM_172508	ENSMUSG00000039497	Dse	6030499O08|AI480506|B130024B19Rik|DS-epi1|Sart2	dermatan sulfate epimerase	protein-coding	1.12812	1.83482	5.92784	1.83323e-06	1.87308e-05	5.07155
792	793	chr5-456	chr5	25092602	25093342	+	0		intron (NM_145401, intron 1 of 15)	intron (NM_145401, intron 1 of 15)	7670	NM_145401	108099	Mm.33649	NM_145401	ENSMUSG00000028944	Prkag2	2410051C13Rik|AAKG|AAKG2|AI854673|H91620p|WPWS	protein kinase, AMP-activated, gamma 2 non-catalytic subunit	protein-coding	1.39385	2.34962	8.78133	1.0139e-09	3.92686e-08	12.2602
793	794	chr18-918	chr18	52457658	52458297	+	0		Intergenic	Intergenic	-7716	NM_026040	67222	Mm.100617	NM_026040	ENSMUSG00000024528	Srfbp1	2810036K01Rik|p49/STRAP	serum response factor binding protein 1	protein-coding	1.25453	1.80329	5.73262	3.15251e-06	2.95482e-05	4.55856
794	795	chr13-2725	chr13	101760367	101760627	+	0		intron (NM_001077495, intron 1 of 15)	intron (NM_001077495, intron 1 of 15)	7720	NM_001077495	18708	Mm.259333	NM_001024955	ENSMUSG00000041417	Pik3r1	PI3K|p50alpha|p55alpha|p85alpha	phosphoinositide-3-kinase regulatory subunit 1	protein-coding	2.13501	2.34472	9.34325	2.60545e-10	1.27066e-08	13.4319
795	796	chr12-515	chr12	21408969	21410452	+	0		intron (NM_011739, intron 1 of 4)	intron (NM_011739, intron 1 of 4)	7726	NM_011739	22630	Mm.289630	NM_011739	ENSMUSG00000076432	Ywhaq	2700028P07Rik|AA409740|AU021156|R74690	tyrosine 3-monooxygenase/tryptophan 5-monooxygenase activation protein theta	protein-coding	1.00143	4.465	9.33172	2.67801e-10	1.29935e-08	13.4982
796	797	chr4-104	chr4	6982851	6983136	+	0		intron (NM_145711, intron 1 of 8)	intron (NM_145711, intron 1 of 8)	7730	NM_145711	252838	Mm.435828	NM_145711	ENSMUSG00000041272	Tox	1700007F02Rik	thymocyte selection-associated high mobility group box	protein-coding	1.02274	1.14454	3.31818	0.00241968	0.00790982	-1.63018
797	798	chr18-1585	chr18	75304311	75305849	+	0		Intergenic	Intergenic	-7751	NR_045393	100503117	Mm.250517	NR_045393	ENSMUSG00000102047	2010010A06Rik	5033420E22Rik	RIKEN cDNA 2010010A06 gene	ncRNA	1.32599	4.90634	13.1547	7.38346e-14	1.95623e-11	21.6682
798	799	chr2-317	chr2	12426922	12427605	+	0		Intergenic	RLTR45|LTR|ERVK	-7803	NM_001355539	66960	Mm.34059	NM_024185	ENSMUSG00000026767	Mindy3	1810041E18Rik|2310047O13Rik|5830410F13Rik|AI447827|AW111958|Fam188a	MINDY lysine 48 deubiquitinase 3	protein-coding	1.3297	1.77094	6.81954	1.59832e-07	2.47557e-06	7.3922
799	800	chr7-536	chr7	24498916	24499584	+	0		exon (NM_153112, exon 2 of 9)	exon (NM_153112, exon 2 of 9)	-7837	NM_146183	232969	Mm.181332	NM_146183	ENSMUSG00000064264	Zfp428	2410005H09Rik|AV271806|AW047854|Znf428	zinc finger protein 428	protein-coding	1.31106	2.12569	7.09226	7.69464e-08	1.36405e-06	8.10281
800	801	chr13-487	chr13	22001500	22002283	+	0		TTS (NM_019429)	TTS (NM_019429)	7850	NM_019429	54373	Mm.32043	NM_019429	ENSMUSG00000006179	Prss16	AI448615|TSSP	protease, serine 16 (thymus)	protein-coding	1.27465	3.31359	8.83574	8.87291e-10	3.51462e-08	12.4304
801	802	chr10-1468	chr10	59710282	59710556	+	0		intron (NM_001359267, intron 1 of 11)	B3|SINE|B2	7856	NM_001291443	216001	Mm.27199	NM_144822	ENSMUSG00000020111	Micu1	C730016L05Rik|Calc|Cbara1	mitochondrial calcium uptake 1	protein-coding	1.796	0.30358	5.95256	1.71188e-06	1.76598e-05	4.93335
802	803	chr9-2480	chr9	96773189	96773651	+	0		non-coding (NR_102293, exon 5 of 5)	non-coding (NR_102293, exon 5 of 5)	7858	NR_102296	319707	Mm.392191	NR_102293	ENSMUSG00000101581	C430002N11Rik	-	RIKEN cDNA C430002N11 gene	ncRNA	2.48243	2.00514	9.58356	1.4758e-10	7.99844e-09	13.4747
803	804	chr7-2172	chr7	81065222	81065715	+	0		intron (NM_054085, intron 2 of 13)	intron (NM_054085, intron 2 of 13)	7868	NM_054085	116904	Mm.475768	NM_054085	ENSMUSG00000038763	Alpk3	AW319487|D330016D04|MAK|Midori|mKIAA1330	alpha-kinase 3	protein-coding	1.04966	1.56764	5.56878	4.9765e-06	4.331e-05	4.12266
804	805	chr10-1823	chr10	71302653	71303080	+	0		Intergenic	Intergenic	-7879	NR_152791	102637684	Mm.338906	NR_152791	ENSMUSG00000093732	Gm20609	-	predicted gene 20609	ncRNA	1.32905	2.54331	6.53918	3.41595e-07	4.64784e-06	6.66111
805	806	chr4-459	chr4	19562072	19562329	+	0		intron (NM_027769, intron 1 of 15)	B3|SINE|B2	7908	NM_027769	70568	Mm.38390	NM_027769	ENSMUSG00000028228	Cpne3	5430428M23Rik|5730450C07Rik|C85108|CPN3	copine III	protein-coding	1.13067	0.676457	3.60924	0.00112494	0.00415898	-0.854778
806	807	chr18-1709	chr18	79101272	79101686	+	0		intron (NM_053099, intron 1 of 5)	intron (NM_053099, intron 1 of 5)	7912	NM_053099	240427	Mm.312871	NM_053099	ENSMUSG00000024548	Setbp1	C130092E12|Seb|mKIAA0437	SET binding protein 1	protein-coding	1.11609	0.709805	4.19125	0.000231911	0.0011042	0.567589
807	808	chr11-4307	chr11	118362981	118363686	+	0		Intergenic	Intergenic	-7922	NM_011594	21858	Mm.206505	NM_011594	ENSMUSG00000017466	Timp2	D11Bwg1104e|Timp-2	tissue inhibitor of metalloproteinase 2	protein-coding	1.10332	2.35907	6.15365	9.82198e-07	1.10837e-05	5.66055
808	809	chr4-3507	chr4	143143520	143144677	+	0		intron (NM_001256380, intron 6 of 7)	intron (NM_001256380, intron 6 of 7)	-7936	NR_105988	102465618		NR_105988	ENSMUSG00000106597	Mir7021	mmu-mir-7021	microRNA 7021	ncRNA	1.00895	3.41744	7.37708	3.61788e-08	7.39534e-07	8.78717
809	810	chr12-841	chr12	35038662	35039779	+	0		Intergenic	Intergenic	-7969	NM_001014973	217463	Mm.213991	NM_001014973	ENSMUSG00000020590	Snx13	Rgs-px1|mKIAA0713	sorting nexin 13	protein-coding	1.249	2.84363	8.43198	2.40963e-09	8.05995e-08	11.4572
810	811	chr7-2696	chr7	101547581	101548068	+	0		Intergenic	ORR1B1|LTR|ERVL-MaLR	7978	NM_007490	11871	Mm.439746	NM_007490	ENSMUSG00000092517	Art2a-ps	ARTC2|Art2a|Ly92a|Rt-6|Rt6|Rt6-1	ADP-ribosyltransferase 2a, pseudogene	protein-coding	1.15308	2.59602	4.02455	0.00036642	0.00162073	0.0764519
811	812	chr12-1209	chr12	59021111	59021635	+	0		intron (NM_025656, intron 6 of 9)	B1F|SINE|Alu	7982	NM_025656	66603	Mm.35353	NM_025656	ENSMUSG00000060121	Gemin2	Sip1|gemin-2	gem nuclear organelle associated protein 2	protein-coding	1.0957	2.9134	6.16256	9.58401e-07	1.0854e-05	5.62774
812	813	chr10-1249	chr10	43995863	43997855	+	0		intron (NM_172393, intron 2 of 19)	B1_Mur4|SINE|Alu	7987	NM_172393	11630	Mm.292082	NM_172393	ENSMUSG00000019866	Crybg1	AI462491|AI463325|Aim1	crystallin beta-gamma domain containing 1	protein-coding	1.29106	5.91025	14.0242	1.4424e-14	6.32642e-12	23.2464
813	814	chr9-1248	chr9	56097767	56098211	+	0		intron (NM_011193, intron 1 of 14)	intron (NM_011193, intron 1 of 14)	8013	NM_011193	19200	Mm.2534	NM_011193	ENSMUSG00000032322	Pstpip1	CD2BP1|def-2	proline-serine-threonine phosphatase-interacting protein 1	protein-coding	1.11133	2.62811	5.83056	2.40114e-06	2.34897e-05	4.78843
814	815	chr17-2316	chr17	53531282	53531569	+	0		intron (NM_173449, intron 1 of 2)	B2_Mm2|SINE|B2	8026	NM_173449	110332	Mm.444633	NM_173449	ENSMUSG00000044957	Pp2d1	4921523A10Rik	protein phosphatase 2C-like domain containing 1	protein-coding	1.34936	0.373381	4.40521	0.00012837	0.000671098	1.11073
815	816	chr14-738	chr14	32193689	32193992	+	0		intron (NM_016897, intron 3 of 6)	B2_Mm2|SINE|B2	8051	NM_016897	53600	Mm.303703	NM_016897	ENSMUSG00000013701	Timm23	Tim23	translocase of inner mitochondrial membrane 23	protein-coding	1.21778	0.0290902	3.02585	0.00510788	0.0148197	-2.12191
816	817	chr10-3731	chr10	130330539	130331303	+	0		intron (NM_183264, intron 1 of 8)	intron (NM_183264, intron 1 of 8)	8069	NM_183264	67596	Mm.131264	NM_183264	ENSMUSG00000034833	Tespa1	5830405N20Rik|A430001F24Rik|AI450549	thymocyte expressed, positive selection associated 1	protein-coding	1.16431	3.77282	8.13066	5.14955e-09	1.49649e-07	10.6766
817	818	chr6-2509	chr6	113427289	113427593	+	0		intron (NM_178373, intron 5 of 5)	intron (NM_178373, intron 5 of 5)	-8093	NM_001346511	101122	Mm.31204	NM_001033204	ENSMUSG00000051169	Rpusd3	AI527266	RNA pseudouridylate synthase domain containing 3	protein-coding	1.09364	0.198524	3.29588	0.00256373	0.00831181	-1.54263
818	819	chr2-2472	chr2	91078108	91078710	+	0		Intergenic	Intergenic	-8094	NR_110981	68427	Mm.192375	NM_026721	ENSMUSG00000002105	Slc39a13	1100001L14Rik|AA387663|ZIP-13|ZIP13	solute carrier family 39 (metal ion transporter), member 13	protein-coding	1.05364	2.91936	6.22527	8.06453e-07	9.42513e-06	5.79544
819	820	chr7-74	chr7	4836265	4836919	+	0		exon (NM_172737, exon 2 of 6)	exon (NM_172737, exon 2 of 6)	8104	NM_172737	232813	Mm.44666	NM_172737	ENSMUSG00000053550	Shisa7	ckamp59	shisa family member 7	protein-coding	1.54025	3.91926	8.517	1.94902e-09	6.77594e-08	11.629
820	821	chr3-3545	chr3	157938498	157939242	+	0		Intergenic	Intergenic	-8130	NM_001359909	433667	Mm.265806	NM_001013806	ENSMUSG00000039988	Ankrd13c	AI505652|AU022220	ankyrin repeat domain 13c	protein-coding	2.06226	3.43062	11.2153	3.78637e-12	4.30872e-10	17.6466
821	822	chr5-1928	chr5	100525993	100526937	+	0		intron (NM_001359204, intron 2 of 10)	intron (NM_001359204, intron 2 of 10)	8156	NM_001359204	26891	Mm.957	NM_012001	ENSMUSG00000035297	Cops4	AW208976|D5Ertd774e|SGN4	COP9 signalosome subunit 4	protein-coding	1.0328	4.98412	9.76847	9.57895e-11	5.6999e-09	14.5073
822	823	chr4-838	chr4	42961683	42961875	+	0		Intergenic	B3|SINE|B2	-8167	NM_026088	67317	Mm.478018	NM_026088	ENSMUSG00000028451	1700022I11Rik	-	RIKEN cDNA 1700022I11 gene	protein-coding	1.25174	1.61335	4.95446	2.77429e-05	0.000183941	2.51623
823	824	chr11-890	chr11	44577939	44578319	+	0		Intergenic	Intergenic	-8188	NR_126460	75389	Mm.261421	NR_126460	ENSMUSG00000086501	4930597A21Rik	-	RIKEN cDNA 4930597A21 gene	ncRNA	1.68215	0.88959	7.55474	2.2705e-08	5.03593e-07	9.15789
824	825	chr12-2038	chr12	86686563	86687225	+	0		intron (NM_177354, intron 2 of 6)	intron (NM_177354, intron 2 of 6)	8194	NM_177354	238328	Mm.216101	NM_177354	ENSMUSG00000021256	Vash1	AI834978|D930046M13Rik|G630009D10Rik	vasohibin 1	protein-coding	1.29164	3.01852	5.15001	1.60475e-05	0.000116393	2.88745
825	826	chr14-1876	chr14	70069055	70069406	+	0		Intergenic	Intergenic	-8215	NM_018781	13655	Mm.103737	NM_018781	ENSMUSG00000033730	Egr3	Pilot	early growth response 3	protein-coding	1.06375	2.06662	5.67363	3.71519e-06	3.38544e-05	4.39744
826	827	chr4-834	chr4	42865689	42866338	+	0		intron (NR_155456, intron 3 of 3)	intron (NR_155456, intron 3 of 3)	8221	NM_001356379	277773	Mm.212727	NM_177785	ENSMUSG00000050141	Fam205c	4931430D02|FAM205CP	family with sequence similarity 205, member C	protein-coding	1.28893	-0.100164	2.95351	0.00612089	0.0172612	-2.24195
827	828	chr10-575	chr10	21178345	21179092	+	0		Intergenic	Intergenic	-8226	NR_152786	102636600	Mm.227606	NR_152786	ENSMUSG00000111005	Gm33619	-	predicted gene, 33619	ncRNA	1.33592	3.01195	7.09753	7.58731e-08	1.35112e-06	8.10268
828	829	chr11-1696	chr11	62466346	62467170	+	0		intron (NM_001039536, intron 1 of 6)	intron (NM_001039536, intron 1 of 6)	8298	NM_001039536	327942	Mm.390358	NM_199026	ENSMUSG00000014245	Pigl	Gm737	phosphatidylinositol glycan anchor biosynthesis, class L	protein-coding	1.81893	3.81861	12.3669	3.47251e-13	6.57088e-11	20.0646
829	830	chr9-1456	chr9	59941046	59942465	+	0		Intergenic	RSINE1|SINE|B4	8324	NM_013708	23958	Mm.103641	NM_013708	ENSMUSG00000032292	Nr2e3	A930035N01Rik|PNR|RNR|rd7	nuclear receptor subfamily 2, group E, member 3	protein-coding	1.0335	5.79041	8.22312	4.07409e-09	1.2287e-07	10.6386
830	831	chr10-3088	chr10	115242889	115243429	+	0		intron (NM_025706, intron 1 of 16)	L1_Mur3|LINE|L1	8334	NM_025706	66687	Mm.22252	NM_025706	ENSMUSG00000020130	Tbc1d15	4432405K22Rik|AU022358|AU023730|AW557774|Ly6dl|Rab7-GAP	TBC1 domain family, member 15	protein-coding	1.65152	1.37289	7.1014	7.5095e-08	1.33912e-06	7.99308
831	832	chr1-3069	chr1	143730839	143731159	+	0		Intergenic	B3A|SINE|B2	-8350	NM_001038593	69367	Mm.272727	NM_023505	ENSMUSG00000018196	Glrx2	1700010P22Rik|AI645710|Grx2	glutaredoxin 2 (thioltransferase)	protein-coding	1.17254	0.910349	3.67805	0.000936115	0.00356187	-0.71331
832	833	chr15-2831	chr15	101257819	101259162	+	0		Intergenic	Intergenic	-8356	NM_010444	15370	Mm.119	NM_010444	ENSMUSG00000023034	Nr4a1	GFRP1|Gfrp|Hbr-1|Hbr1|Hmr|N10|NGFI-B|NGFIB|NP10|NUR77-1|NUR77-2|TIS1|TR3|nur77	nuclear receptor subfamily 4, group A, member 1	protein-coding	1.06767	5.63753	11.9325	8.39736e-13	1.29337e-10	19.1945
833	834	chr7-2384	chr7	90137970	90139238	+	0		intron (NM_001360867, intron 1 of 19)	intron (NM_001360867, intron 1 of 19)	8391	NM_001252521	233489	Mm.235175	NM_146194	ENSMUSG00000039361	Picalm	CALM|CLTH|PAP180|fit-1|fit1|mKIAA4114	phosphatidylinositol binding clathrin assembly protein	protein-coding	1.21194	4.77344	10.7168	1.11878e-11	1.0363e-09	16.6825
834	835	chr4-747	chr4	40134686	40135061	+	0		Intergenic	Intergenic	-8392	NM_007386	11428	Mm.331547	NM_007386	ENSMUSG00000028405	Aco1	Aco-1|Irebp|Irp1	aconitase 1	protein-coding	1.10669	1.69352	4.75662	4.8243e-05	0.000292644	1.97978
835	836	chr12-1345	chr12	70218709	70219850	+	0		intron (NM_133198, intron 3 of 19)	intron (NM_133198, intron 3 of 19)	8404	NM_133198	110095	Mm.256926	NM_133198	ENSMUSG00000021069	Pygl	-	liver glycogen phosphorylase	protein-coding	1.29267	5.61142	14.1198	1.21085e-14	5.569e-12	23.4438
836	837	chr14-2028	chr14	74939293	74939642	+	0		intron (NM_001033439, intron 1 of 19)	intron (NM_001033439, intron 1 of 19)	8410	NM_001033439	380916	Mm.288868	NM_001033439	ENSMUSG00000068015	Lrch1	4832412D13Rik|AI552548|AW215503|Chdc1|mKIAA1016	leucine-rich repeats and calponin homology (CH) domain containing 1	protein-coding	1.13871	1.30097	4.6313	6.8445e-05	0.000394178	1.69339
837	838	chr1-3643	chr1	164494575	164495213	+	0		Intergenic	Intergenic	-8413	NR_151593	102635083	Mm.98705	NR_151593	ENSMUSG00000097281	Gm26685	-	predicted gene, 26685	ncRNA	1.13438	2.44735	6.10777	1.11466e-06	1.23367e-05	5.50698
838	839	chr16-1992	chr16	84704113	84705089	+	0		Intergenic	Intergenic	-8422	NR_132106	100653389	Mm.261808	NR_132106	ENSMUSG00000097418	Mir155hg	Bic|Gm26667	Mir155 host gene (non-protein coding)	ncRNA	1.06232	3.18477	5.97925	1.58994e-06	1.66193e-05	5.09134
839	840	chr9-485	chr9	25261101	25261554	+	0		intron (NM_001359738, intron 1 of 12)	intron (NM_001359738, intron 1 of 12)	8435	NM_001359738	235072	Mm.270259	NM_009859	ENSMUSG00000001833	Sept7	Cdc10|E430034N22	septin 7	protein-coding	1.31341	0.592075	3.88899	0.00053008	0.0022045	-0.165768
840	841	chr6-2396	chr6	106791368	106791926	+	0		intron (NM_021449, intron 4 of 10)	intron (NM_021449, intron 4 of 10)	8440	NM_175357	58799	Mm.290085	NM_021449	ENSMUSG00000005362	Crbn	2610203G15Rik|2900045O07Rik|AF229032|AW108261|piL	cereblon	protein-coding	1.05804	3.52762	7.11212	7.29804e-08	1.31022e-06	8.08846
841	842	chr19-915	chr19	32379401	32379812	+	0		intron (NM_144792, intron 1 of 9)	ORR1F|LTR|ERVL-MaLR	8443	NM_001362423	208449	Mm.329810	NM_144792	ENSMUSG00000040451	Sgms1	9530058O11Rik|AI841905|C80702|Mob|Sms1|Sor1|Tmem23	sphingomyelin synthase 1	protein-coding	1.04681	1.05077	3.88293	0.000538869	0.00223474	-0.222258
842	843	chr17-222	chr17	7934244	7934696	+	0		3' UTR (NM_145968, exon 10 of 10)	3' UTR (NM_145968, exon 10 of 10)	8470	NM_145968	72536	Mm.119680	NM_145968	ENSMUSG00000033450	Tagap	2610315E15Rik|TRD|Tcd-1|Tcd1|Tcd1a|tcs-1|tcs1	T cell activation Rho GTPase activating protein	protein-coding	1.01894	0.518609	2.48092	0.0190538	0.0444275	-3.30482
843	844	chr18-1954	chr18	84859694	84859973	+	0		intron (NM_001348159, intron 1 of 5)	L2|LINE|L2	8495	NM_001348159	109672	Mm.31018	NM_025797	ENSMUSG00000024646	Cyb5a	0610009N12Rik|Cyb5	cytochrome b5 type A (microsomal)	protein-coding	1.19074	1.11872	3.62236	0.0010863	0.00403773	-0.832775
844	845	chr15-2422	chr15	95838214	95838967	+	0		intron (NM_001253813, intron 2 of 20)	intron (NM_001253813, intron 2 of 20)	-8518	NR_155277	102634389	Mm.440563	NR_155276	ENSMUSG00000078648	LOC102634389	-	uncharacterized LOC102634389	ncRNA	1.23812	1.56599	7.22481	5.40958e-08	1.02863e-06	8.43555
845	846	chr3-937	chr3	58516414	58518150	+	0		Intergenic	Intergenic	-8539	NM_001005509	229317	Mm.21617	NM_001005509	ENSMUSG00000027810	Eif2a	D030048D22|D3Ertd194e	eukaryotic translation initiation factor 2A	protein-coding	1.21487	3.75775	9.23018	3.41326e-10	1.59532e-08	13.3567
846	847	chr7-911	chr7	30832042	30832634	+	0		Intergenic	RLTR1B-int|LTR|ERV1	-8563	NM_146187	233079	Mm.97338	NM_146187	ENSMUSG00000051314	Ffar2	GPCR43|Gpr43	free fatty acid receptor 2	protein-coding	1.40105	2.18546	7.07958	7.95923e-08	1.40445e-06	8.05802
847	848	chr10-2572	chr10	93170865	93171838	+	0		intron (NM_146239, intron 1 of 16)	ORR1E|LTR|ERVL-MaLR	8566	NR_035452	100316689		NR_035452	ENSMUSG00000089214	Mir1931	mir-1931|mmu-mir-1931	microRNA 1931	ncRNA	1.23464	5.45152	14.1781	1.08889e-14	5.14348e-12	23.5583
848	849	chr4-317	chr4	11550085	11550623	+	0		3' UTR (NM_001347055, exon 24 of 24)	3' UTR (NM_001347055, exon 24 of 24)	-8566	NM_001039556	623474	Mm.491200	NM_177285	ENSMUSG00000078773	Rad54b	E130016E03Rik	RAD54 homolog B (S. cerevisiae)	protein-coding	1.08724	2.17534	5.18569	1.45222e-05	0.000106783	3.06023
849	850	chr11-1979	chr11	70803517	70804452	+	0		intron (NM_001045526, intron 1 of 4)	intron (NM_001045526, intron 1 of 4)	8577	NM_001045526	327957	Mm.164325	NM_001045526	ENSMUSG00000057135	Scimp	A430084P05Rik	SLP adaptor and CSK interacting membrane protein	protein-coding	1.44186	4.06391	9.87052	7.56055e-11	4.74174e-09	14.8397
850	851	chr6-473	chr6	31209207	31210548	+	0		intron (NR_110469, intron 1 of 3)	intron (NR_110469, intron 1 of 3)	8597	NR_110471	232685	Mm.443019	NM_144555	ENSMUSG00000044471	Lncpint	Lincpint|MNCb-1768|Pint|linc-Pint	long non-protein coding RNA, Trp53 induced transcript	ncRNA	1.12454	4.46301	9.99871	5.6273e-11	3.76075e-09	15.1032
851	852	chr1-2161	chr1	94011794	94011984	+	0		TTS (NM_001039219)	TTS (NM_001039219)	-8604	NM_001310769	241159	Mm.214565	NM_173772	ENSMUSG00000034000	Neu4	9330166I04	sialidase 4	protein-coding	1.0261	0.00938023	2.44473	0.0207083	0.0476575	-3.35372
852	853	chr7-1389	chr7	49786795	49787140	+	0		intron (NM_133740, intron 6 of 15)	intron (NM_133740, intron 6 of 15)	8609	NM_133740	71974	Mm.33202	NM_133740	ENSMUSG00000030505	Prmt3	2010005E20Rik|2410018A17Rik|AL033309|Hrmt1l3	protein arginine N-methyltransferase 3	protein-coding	1.06575	0.661791	3.60244	0.00114551	0.00422392	-0.866593
853	854	chr18-1973	chr18	88902681	88903010	+	0		Intergenic	Intergenic	-8638	NM_018821	54607	Mm.91920	NM_018821	ENSMUSG00000056153	Socs6	1500012M23Rik|5830401B18Rik|AI447482|Cis4|Cish4|HSPC060|SOCS-4|SOCS-6|SSI4|STAI4|STATI4|Socs4	suppressor of cytokine signaling 6	protein-coding	1.8973	-0.171239	4.4501	0.000113333	0.000604354	1.22809
854	855	chr5-3293	chr5	135115201	135115876	+	0		intron (NR_152882, intron 2 of 16)	intron (NR_152882, intron 2 of 16)	8647	NR_152880	58805	Mm.34213	NM_021455	ENSMUSG00000005373	Mlxipl	ChREBP|Mlx|WS-bHLH|Wbscr14|bHLHd14	MLX interacting protein-like	protein-coding	1.02521	2.6153	4.85119	3.70365e-05	0.000234122	2.07316
855	856	chr1-2473	chr1	127213401	127213883	+	0		intron (NM_145128, intron 1 of 17)	intron (NM_145128, intron 1 of 17)	8656	NM_145128	107895	Mm.214682	NM_145128	ENSMUSG00000036155	Mgat5	4930471A21Rik|5330407H02Rik|AI480971|GlcNAc-TV	mannoside acetylglucosaminyltransferase 5	protein-coding	1.56601	1.71771	5.8467	2.29594e-06	2.26109e-05	4.85679
856	857	chr18-1890	chr18	82846746	82847706	+	0		Intergenic	Intergenic	-8671	NR_125720	73985	Mm.399211	NR_125720	ENSMUSG00000097738	4930445N18Rik	3010027C24Rik	RIKEN cDNA 4930445N18 gene	ncRNA	1.13586	3.97726	9.15143	4.12382e-10	1.86047e-08	13.1536
857	858	chr16-2143	chr16	91537892	91538938	+	0		Intergenic	Intergenic	-8679	NM_008338	15980	Mm.249364	NM_008338	ENSMUSG00000022965	Ifngr2	Ifgr2|Ifgt	interferon gamma receptor 2	protein-coding	1.47913	4.64799	13.5382	3.5591e-14	1.1845e-11	22.3773
858	859	chr1-2264	chr1	106162629	106163003	+	0		intron (NR_040630, intron 2 of 2)	intron (NR_040630, intron 2 of 2)	8708	NR_040630	626049	Mm.247410	NR_040630	ENSMUSG00000101583	Gm20753	-	predicted gene, 20753	ncRNA	1.39857	1.00457	5.3218	9.92238e-06	7.72662e-05	3.47822
859	860	chr1-428	chr1	36722733	36723766	+	0		intron (NR_040290, intron 2 of 8)	intron (NR_040290, intron 2 of 8)	8711	NR_040290	71166	Mm.157049	NR_040290	ENSMUSG00000102416	4933424G06Rik	1700104I15Rik	RIKEN cDNA 4933424G06 gene	ncRNA	1.62516	4.07362	12.183	5.03358e-13	8.77287e-11	19.7417
860	861	chr8-925	chr8	46543046	46543626	+	0		Intergenic	B4|SINE|B4	-8733	NM_027973	71876	Mm.22108	NM_027973	ENSMUSG00000031629	Cenpu	1700029A22Rik|Mlf1ip	centromere protein U	protein-coding	1.04012	3.76711	7.79749	1.20875e-08	2.99044e-07	9.84244
861	862	chr11-270	chr11	11497475	11498577	+	0		intron (NM_001347068, intron 7 of 8)	intron (NM_001347068, intron 7 of 8)	8760	NM_028669	73862	Mm.159077	NM_028669	ENSMUSG00000020191	Spata48	4930415F15Rik	spermatogenesis associated 48	protein-coding	1.31922	3.2567	7.75494	1.34924e-08	3.26724e-07	9.77992
862	863	chr12-2860	chr12	113022961	113023576	+	0		intron (NM_001081170, intron 1 of 23)	L1MEg|LINE|L1	8760	NM_001081170	217893	Mm.35754	NM_198165	ENSMUSG00000021143	Pacs2	6720425G15Rik|AW208651|AW489976|E230011J22|Pacs1l|mKIAA0602	phosphofurin acidic cluster sorting protein 2	protein-coding	1.76269	2.6138	8.32584	3.14451e-09	9.94805e-08	11.1742
863	864	chr17-1085	chr17	28701188	28701484	+	0		intron (NM_001168514, intron 2 of 12)	intron (NM_001168514, intron 2 of 12)	8768	NM_001357724	26416	Mm.311337	NM_011951	ENSMUSG00000053436	Mapk14	CSBP2|Crk1|Csbp1|Mxi2|PRKM14|PRKM15|p38|p38-alpha|p38MAPK|p38a|p38alpha	mitogen-activated protein kinase 14	protein-coding	1.3557	1.44377	4.12737	0.000276452	0.00127964	0.39138
864	865	chr4-2187	chr4	114899768	114900403	+	0		Intergenic	Intergenic	8813	NM_008593	17301	Mm.7997	NM_008593	ENSMUSG00000055210	Foxd2	AI426778|Mf2	forkhead box D2	protein-coding	1.00928	1.37132	5.46651	6.62093e-06	5.51292e-05	3.86115
865	866	chr5-1496	chr5	73264975	73265931	+	0		Intergenic	L2b|LINE|L2	-8835	NM_028194	72313	Mm.260594	NM_028194	ENSMUSG00000070733	Fryl	2010313D22Rik|2310004H21Rik|2510002A14Rik|9030227G01Rik|mKIAA0826	FRY like transcription coactivator	protein-coding	1.18503	4.27293	11.4127	2.48646e-12	3.0896e-10	18.1962
866	867	chr8-874	chr8	41032367	41033810	+	0		intron (NM_001005863, intron 5 of 13)	intron (NM_001005863, intron 5 of 13)	8843	NM_001005865	102103	Mm.149438	NM_001005863	ENSMUSG00000045636	Mtus1	AI481402|ATBP135|Atip1|B430010I23Rik|B430305I03Rik|C85752|Cctsg1-440|MD44|MTSG1|mKIAA1288	mitochondrial tumor suppressor 1	protein-coding	1.01829	2.59298	7.24855	5.07982e-08	9.79708e-07	8.40367
867	868	chr18-545	chr18	35478478	35479124	+	0		intron (NM_030749, intron 1 of 9)	intron (NM_030749, intron 1 of 9)	-8849	NM_001360814	81500	Mm.291482	NM_030749	ENSMUSG00000024357	Sil1	1810057E01Rik|AI042831|wz	endoplasmic reticulum chaperone SIL1 homolog (S. cerevisiae)	protein-coding	1.08734	1.37292	5.01076	2.36982e-05	0.000161389	2.65528
868	869	chr2-4687	chr2	170347304	170347711	+	0		3' UTR (NM_001164369, exon 12 of 12)	3' UTR (NM_001164369, exon 12 of 12)	-8854	NR_040610	73303	Mm.443297	NR_040610	ENSMUSG00000086999	Bcas1os2	1700040N02Rik	breast carcinoma amplified sequence 1, opposite strand 2	ncRNA	1.1002	1.85258	4.77324	4.60533e-05	0.000281655	2.01586
869	870	chr5-1177	chr5	64485603	64486132	+	0		Intergenic	L1M3|LINE|L1	8859	NR_045413	77382	Mm.366742	NR_045411	ENSMUSG00000105352	C030018K13Rik	-	RIKEN cDNA C030018K13 gene	ncRNA	1.31165	2.70029	6.2734	7.06559e-07	8.43908e-06	5.95715
870	871	chr1-4187	chr1	180264500	180265844	+	0		Intergenic	Intergenic	-8872	NM_001128605	19165	Mm.330850	NM_011183	ENSMUSG00000010609	Psen2	ALG-3|Ad4h|Alg3|PS-2|PS2|Psnl2|STM2	presenilin 2	protein-coding	1.27088	3.33377	9.13771	4.26229e-10	1.91511e-08	13.1447
871	872	chr1-657	chr1	40523928	40524549	+	0		5' UTR (NM_010553, exon 4 of 13)	5' UTR (NM_010553, exon 4 of 13)	8876	NM_010553	16174	Mm.20466	NM_010553	ENSMUSG00000026068	Il18rap	AcPL|IL-18R-beta|IL-18RAcP|IL-18Rbeta|IL-1RAcPL	interleukin 18 receptor accessory protein	protein-coding	1.42066	1.78373	5.71837	3.28003e-06	3.04931e-05	4.5197
872	873	chr3-163	chr3	14894998	14895343	+	0		intron (NM_001357334, intron 4 of 7)	intron (NM_001357334, intron 4 of 7)	8882	NM_009801	12349	Mm.1186	NM_009801	ENSMUSG00000027562	Car2	AI131712|CAII|Ca2|Car-2|Ltw-5|Lvtw-5	carbonic anhydrase 2	protein-coding	1.20946	0.77652	3.7197	0.000837205	0.00324329	-0.569496
873	874	chr1-1087	chr1	58453768	58454970	+	0		intron (NM_022988, intron 4 of 6)	intron (NM_022988, intron 4 of 6)	-8883	NM_001285827	70225	Mm.340195	NM_027351	ENSMUSG00000026035	Ppil3	2310076N22Rik|2510026K04Rik|Cyp10l	peptidylprolyl isomerase (cyclophilin)-like 3	protein-coding	1.01962	4.53584	7.04453	8.73967e-08	1.51167e-06	7.75415
874	875	chr4-487	chr4	20032573	20033750	+	0		Intergenic	ORR1C2|LTR|ERVL-MaLR	-8891	NM_010281	14590	Mm.20461	NM_010281	ENSMUSG00000073987	Ggh	gamma-GH	gamma-glutamyl hydrolase	protein-coding	1.01445	3.74637	5.26756	1.15481e-05	8.78458e-05	3.07236
875	876	chr1-1149	chr1	59755089	59755683	+	0		Intergenic	ORR1D2|LTR|ERVL-MaLR	-8893	NM_007561	12168	Mm.7106	NM_007561	ENSMUSG00000067336	Bmpr2	2610024H22Rik|AL117858|AW546137|BB189135|BMP-2|BMPR-2|BMPR-II|BMPRII|BRK-3|Gm20272	bone morphogenetic protein receptor, type II (serine/threonine kinase)	protein-coding	1.10344	1.66824	7.15464	6.51729e-08	1.19566e-06	8.25144
876	877	chr11-1057	chr11	49837422	49838294	+	0		3' UTR (NM_013529, exon 19 of 19)	3' UTR (NM_013529, exon 19 of 19)	-8893	NM_001163672	26420	Mm.68933	NM_016961	ENSMUSG00000020366	Mapk9	AI851083|JNK2|Prkm9|p54aSAPK	mitogen-activated protein kinase 9	protein-coding	1.04568	2.22019	5.47937	6.38724e-06	5.34725e-05	3.84501
877	878	chr16-1952	chr16	78367736	78367989	+	0		intron (NR_002700, intron 3 of 4)	(GAA)n|Simple_repeat|Simple_repeat	8895	NR_002700	654432	Mm.458574	NR_002700	ENSMUSG00000044645	Gm7334	EG654432	B-cell translocation gene 3 pseudogene	pseudo	1.35909	0.0224813	3.50295	0.00149133	0.0052618	-1.07637
878	879	chr15-2921	chr15	102998741	103000134	+	0		Intergenic	Intergenic	8898	NM_010466	15426	Mm.6167	NM_010466	ENSMUSG00000001657	Hoxc8	D130011F21Rik|Hox-3.1	homeobox C8	protein-coding	1.00673	3.5047	6.34862	5.7484e-07	7.09355e-06	6.06164
879	880	chr14-1477	chr14	57725376	57725580	+	0		intron (NM_153382, intron 1 of 1)	intron (NM_153382, intron 1 of 1)	8940	NM_153382	50523	Mm.347899	NM_015771	ENSMUSG00000021959	Lats2	4932411G09Rik|AV277261|AW228608	large tumor suppressor 2	protein-coding	1.8345	0.784125	5.65079	3.95923e-06	3.57632e-05	4.24883
880	881	chr7-2686	chr7	101465621	101467233	+	0		intron (NR_152192, intron 3 of 31)	intron (NR_152192, intron 3 of 31)	-8949	NR_029791	387157		NR_029791	ENSMUSG00000065446	Mir139	Mirn139|mir-139|mmu-mir-139	microRNA 139	ncRNA	1.33083	6.1244	11.0804	5.06068e-12	5.40586e-10	17.3574
881	882	chr16-1668	chr16	57557995	57558441	+	0		intron (NM_001177871, intron 1 of 1)	intron (NM_001177871, intron 1 of 1)	8976	NM_001177871	78749	Mm.328360	NM_001040397	ENSMUSG00000043336	Filip1l	4631422O05Rik|Doc1	filamin A interacting protein 1-like	protein-coding	1.10162	1.29248	4.66891	6.16296e-05	0.000360062	1.77841
882	883	chr10-2806	chr10	96625204	96626815	+	0		Intergenic	Intergenic	9008	NM_007569	12226	Mm.23811	NM_007569	ENSMUSG00000036478	Btg1	AI426953|AW546738	B cell translocation gene 1, anti-proliferative	protein-coding	1.17734	4.36554	11.0854	5.00706e-12	5.3659e-10	17.4934
883	884	chr8-2975	chr8	125560349	125561294	+	0		intron (NM_001357372, intron 1 of 21)	intron (NM_001357372, intron 1 of 21)	9042	NM_001357372	244668	Mm.271668	NM_001081337	ENSMUSG00000001995	Sipa1l2	BC058408|mKIAA1389	signal-induced proliferation-associated 1 like 2	protein-coding	1.05049	3.49395	7.55282	2.28191e-08	5.05278e-07	9.2313
884	885	chr17-1639	chr17	35460882	35461198	+	0		Intergenic	(TC)n|Simple_repeat|Simple_repeat	-9049	NM_010391	15007	Mm.88795	NM_010391	ENSMUSG00000067235	H2-Q10	H-2Q10|Q10|Qa10	histocompatibility 2, Q region locus 10	protein-coding	2.03215	0.0144809	3.16597	0.00358132	0.0110215	-1.79666
885	886	chr4-196	chr4	8681201	8681500	+	0		Intergenic	Intergenic	-9056	NM_001277149	320790	Mm.138792	NM_001033395	ENSMUSG00000041235	Chd7	A730019I05Rik|Cycn|Cyn|Dz|Edy|Flo|GENA 47|GENA 60|Gena 52|Lda|Mt|Obt|Todo|WBE1|Whi|metis	chromodomain helicase DNA binding protein 7	protein-coding	1.46086	0.677103	5.03273	2.22848e-05	0.000153309	2.69731
886	887	chr5-3994	chr5	149015584	149016493	+	0		Intergenic	Intergenic	9076	NR_040429	100503307	Mm.188008	NR_040429	ENSMUSG00000086610	Gm15408	-	predicted gene 15408	ncRNA	1.3557	4.51029	9.48159	1.87662e-10	9.78723e-09	13.9069
887	888	chr6-1047	chr6	52111845	52112250	+	0		intron (NR_110440, intron 2 of 2)	intron (NR_110440, intron 2 of 2)	9098	NR_110440	102635415	Mm.333063	NR_110440	ENSMUSG00000085412	Halr1	Gm15055|Haunt|Linchoxa1|linc-Evx1|linc-Hoxa1|linc1547	Hoxa adjacent long noncoding RNA 1	ncRNA	1.10331	2.49148	5.97106	1.62641e-06	1.69152e-05	5.17925
888	889	chr1-380	chr1	36153186	36153640	+	0		intron (NM_198899, intron 36 of 40)	intron (NM_198899, intron 36 of 40)	-9100	NR_105862	102465540		NR_105862	ENSMUSG00000098752	Mir6897	Gm27652|mmu-mir-6897	microRNA 6897	ncRNA	2.5672	1.16128	12.2247	4.6257e-13	8.19133e-11	18.9807
889	890	chr3-3506	chr3	153895278	153896260	+	0		intron (NM_001282054, intron 5 of 20)	intron (NM_001282054, intron 5 of 20)	9122	NM_001282054	55993	Mm.272226	NM_031870	ENSMUSG00000005493	Msh4	4930485C04Rik|AV144863|mMsh4	mutS homolog 4	protein-coding	1.2707	3.63585	8.46244	2.23304e-09	7.55709e-08	11.5195
890	891	chr6-2867	chr6	122291450	122292477	+	0		Intergenic	Intergenic	-9130	NM_016970	50928	Mm.20434	NM_016970	ENSMUSG00000030114	Klrg1	2F1-Ag|MAFA|MAFA-L	killer cell lectin-like receptor subfamily G, member 1	protein-coding	1.68182	3.70134	8.94951	6.72168e-10	2.79805e-08	12.701
891	892	chr7-867	chr7	30353501	30353764	+	0		Intergenic	Intergenic	9140	NM_175478	233067	Mm.23157	NM_175478	ENSMUSG00000036957	Lrfn3	A530045B06Rik|SALM4	leucine rich repeat and fibronectin type III domain containing 3	protein-coding	1.0584	0.767572	3.64423	0.00102472	0.00384356	-0.770444
892	893	chr2-4984	chr2	181483510	181484601	+	0		Intergenic	Intergenic	-9151	NM_183181	241850	Mm.87455	NM_183181	ENSMUSG00000055882	Abhd16b	1700095H12	abhydrolase domain containing 16B	protein-coding	1.33806	4.37563	10.4197	2.1653e-11	1.74885e-09	16.0618
893	894	chr10-1818	chr10	71246836	71247570	+	0		Intergenic	URR1B|DNA|hAT-Charlie	-9159	NM_009360	21780	Mm.229292	NM_009360	ENSMUSG00000003923	Tfam	AI661103|Hmgts|mtTFA|tsHMG	transcription factor A, mitochondrial	protein-coding	1.16822	3.53809	8.85957	8.37025e-10	3.34351e-08	12.4831
894	895	chr4-1441	chr4	63486471	63487175	+	0		intron (NM_001008791, intron 1 of 12)	intron (NM_001008791, intron 1 of 12)	9168	NM_028640	73750	Mm.300397	NM_028640	ENSMUSG00000039137	Whrn	1110035G07Rik|AW122018|AW742671|C430046P22Rik|Dfnb31|Ush2d|wi	whirlin	protein-coding	1.25874	3.11186	7.85459	1.04326e-08	2.64727e-07	10.0334
895	896	chr3-425	chr3	30610490	30612045	+	0		intron (NM_001289621, intron 4 of 6)	intron (NM_001289621, intron 4 of 6)	9180	NM_030557	80732	Mm.200378	NM_030557	ENSMUSG00000037730	Mynn	2810011C24Rik|AA415053|AI661031|AW049392|Mynr|SBBIZ1	myoneurin	protein-coding	1.04139	4.85559	11.028	5.66875e-12	5.9217e-10	17.3431
896	897	chr3-3448	chr3	152355441	152355927	+	0		intron (NM_001355666, intron 1 of 21)	intron (NM_001355666, intron 1 of 21)	9206	NM_133247	170822	Mm.258320	NM_133247	ENSMUSG00000025437	Usp33	9830169D19Rik|AA409780|Vdu1	ubiquitin specific peptidase 33	protein-coding	1.75342	2.28765	8.35073	2.95386e-09	9.46668e-08	11.1772
897	898	chr5-2792	chr5	121229222	121229642	+	0		intron (NM_181421, intron 1 of 75)	intron (NM_181421, intron 1 of 75)	9213	NM_181421	269700	Mm.184589	NM_181421	ENSMUSG00000042744	Hectd4	A130010L24|AU042671|BC019639|EG545802|Gm15800|mKIAA0614	HECT domain E3 ubiquitin protein ligase 4	protein-coding	1.5512	1.46409	5.97743	1.59798e-06	1.66761e-05	5.20271
898	899	chr5-3298	chr5	135196358	135196716	+	0		exon (NM_011714, exon 2 of 19)	exon (NM_011714, exon 2 of 19)	9214	NM_011714	22385	Mm.40331	NM_011714	ENSMUSG00000002748	Baz1b	C87820|WSTF|Wbscr9	bromodomain adjacent to zinc finger domain, 1B	protein-coding	1.04347	0.641928	2.82458	0.0084132	0.0225331	-2.62562
899	900	chr4-3375	chr4	139319669	139320284	+	0		Intergenic	Intergenic	9232	NM_025337	110198	Mm.482154	NM_025337	ENSMUSG00000028743	Akr7a5	0610025K21Rik|Afar|Afar1|Akr7a2	aldo-keto reductase family 7, member A5 (aflatoxin aldehyde reductase)	protein-coding	1.15733	1.89422	4.6018	7.43107e-05	0.000421941	1.53519
900	901	chr8-2824	chr8	123051440	123052193	+	0		Intergenic	Intergenic	9241	NR_045268	100503178	Mm.294938	NR_045268	ENSMUSG00000099881	2810013P06Rik	-	RIKEN cDNA 2810013P06 gene	ncRNA	1.56856	3.17971	9.55465	1.57963e-10	8.46519e-09	14.0732
901	902	chr2-1543	chr2	51981995	51982919	+	0		Intergenic	Intergenic	-9249	NM_001141948	64685	Mm.7491	NM_019401	ENSMUSG00000026946	Nmi	-	N-myc (and STAT) interactor	protein-coding	1.58143	3.37638	10.2116	3.46234e-11	2.56496e-09	15.5811
902	903	chr6-903	chr6	48727076	48728671	+	0		Intergenic	Intergenic	9252	NM_146167	231932	Mm.30479	NM_146167	ENSMUSG00000043931	Gimap7	IAN7|Ian3	GTPase, IMAP family member 7	protein-coding	1.14619	5.46112	11.7474	1.23161e-12	1.76554e-10	18.8235
903	904	chr16-1361	chr16	46487496	46487904	+	0		intron (NM_021495, intron 1 of 5)	intron (NM_021495, intron 1 of 5)	9267	NM_021497	58998	Mm.40477	NM_021495	ENSMUSG00000022656	Nectin3	2610301B19Rik|3000002N23Rik|4921513D19Rik|AA407785|AU016832|AW538082|CD113|Pvrl3	nectin cell adhesion molecule 3	protein-coding	1.3133	0.425764	3.39067	0.00200317	0.00675188	-1.3436
904	905	chr4-18	chr4	3647079	3647398	+	0		Intergenic	Intergenic	-9268	NR_040643	70143	Mm.417835	NR_040643	ENSMUSG00000085394	2210414B05Rik	-	RIKEN cDNA 2210414B05 gene	ncRNA	1.2288	0.900026	3.93643	0.000465958	0.00198087	-0.0524475
905	906	chr14-1100	chr14	50998076	50998827	+	0		Intergenic	Intergenic	-9300	NM_001162863	75019	Mm.318775	NM_029145	ENSMUSG00000021872	Rnase10	4930474F22Rik|Rah1	ribonuclease, RNase A family, 10 (non-active)	protein-coding	1.1693	2.01529	5.45902	6.76087e-06	5.61204e-05	3.80933
906	907	chr6-1654	chr6	82872065	82872949	+	0		Intergenic	Intergenic	9346	NR_040520	69652	Mm.96357	NR_040520	ENSMUSG00000100291	2310069B03Rik	-	RIKEN cDNA 2310069B03 gene	ncRNA	1.90687	3.72738	13.2019	6.74466e-14	1.83324e-11	21.6036
907	908	chr9-3253	chr9	120082195	120083365	+	0		Intergenic	Intergenic	-9353	NM_007720	12776	Mm.442098	NM_007720	ENSMUSG00000042262	Ccr8	C-C|C-C CKR-8|CC-CKR-8|CCR-8|CKR-8|Cmkbr8|mCCR8	chemokine (C-C motif) receptor 8	protein-coding	1.31896	3.91909	8.74297	1.11411e-09	4.23573e-08	12.1925
908	909	chr3-397	chr3	28410402	28410755	+	0		intron (NM_026910, intron 2 of 32)	intron (NM_026910, intron 2 of 32)	-9365	NR_130342	100628591		NR_130342	ENSMUSG00000092990	Mir466q	Mir446q|mmu-mir-466q|mu-mir-446q	microRNA 466q	ncRNA	1.6642	1.3667	5.23924	1.25009e-05	9.38897e-05	3.26516
909	910	chr9-3024	chr9	114740407	114740759	+	0		intron (NM_026036, intron 3 of 3)	B4A|SINE|B4	9380	NM_026036	67213	Mm.28858	NM_026036	ENSMUSG00000032434	Cmtm6	2810051A14Rik|AA536733|Cklfsf6	CKLF-like MARVEL transmembrane domain containing 6	protein-coding	1.29012	2.53511	5.80729	2.5615e-06	2.48383e-05	4.73887
910	911	chr2-3200	chr2	122711867	122712286	+	0		Intergenic	Intergenic	-9413	NM_001290993	22785	Mm.27801	NM_011774	ENSMUSG00000005802	Slc30a4	Znt4|lm|znT-4	solute carrier family 30 (zinc transporter), member 4	protein-coding	1.0329	0.858185	3.66743	0.000963104	0.00364652	-0.781939
911	912	chr5-1411	chr5	72212440	72213107	+	0		intron (NR_003966, intron 1 of 22)	L2|LINE|L2	9430	NM_153389	231287	Mm.32775	NM_153389	ENSMUSG00000046808	Atp10d	9830145H18Rik|ATPVD|D5Buc24e	ATPase, class V, type 10D	protein-coding	1.04106	2.69446	6.32384	6.15232e-07	7.50391e-06	6.07847
912	913	chr11-2569	chr11	83737387	83737613	+	0		Intergenic	L1MA4|LINE|L1	-9440	NM_183249	66107	Mm.902	NM_183249	ENSMUSG00000051748	Wfdc21	1100001G20Rik|Wdnm1-like	WAP four-disulfide core domain 21	protein-coding	2.58118	2.04326	6.86549	1.4123e-07	2.23715e-06	7.51893
913	914	chr1-1206	chr1	60755440	60756383	+	0		intron (NM_007642, intron 1 of 3)	intron (NM_007642, intron 1 of 3)	9523	NM_007642	12487	Mm.255003	NM_007642	ENSMUSG00000026012	Cd28	-	CD28 antigen	protein-coding	2.20418	5.069	17.5416	3.94177e-17	1.14595e-13	29.0225
914	915	chr6-1251	chr6	57711789	57712226	+	0		intron (NM_133737, intron 1 of 8)	intron (NM_133737, intron 1 of 8)	9552	NM_133737	71835	Mm.274904	NM_133737	ENSMUSG00000062190	Lancl2	1700003F10Rik	LanC (bacterial lantibiotic synthetase component C)-like 2	protein-coding	1.85497	1.89907	8.83613	8.8643e-10	3.51462e-08	12.2919
915	916	chr4-2694	chr4	129146417	129146714	+	0		Intergenic	Intergenic	9566	NM_027402	384061	Mm.44075	NM_027402	ENSMUSG00000001334	Fndc5	1500001L03Rik|AI836596|C87088|PeP|Pxp	fibronectin type III domain containing 5	protein-coding	1.01814	2.27395	4.25794	0.000192962	0.000944683	0.599735
916	917	chr9-626	chr9	35166287	35166556	+	0		intron (NM_027030, intron 2 of 5)	intron (NM_027030, intron 2 of 5)	9566	NM_027030	69305	Mm.229110	NM_027030	ENSMUSG00000032040	Dcps	1700001E16Rik|AA408441	decapping enzyme, scavenger	protein-coding	1.07543	0.563186	3.78268	0.0007067	0.00281562	-0.420714
917	918	chr9-1452	chr9	59760653	59760862	+	0		intron (NM_173018, intron 1 of 43)	intron (NM_173018, intron 1 of 43)	9583	NM_173018	270163	Mm.249545	NM_173018	ENSMUSG00000039585	Myo9a	4732465J09Rik|C130068I12Rik|C230003M11	myosin IXa	protein-coding	1.37593	-0.342779	2.67968	0.0119429	0.0301802	-2.81024
918	919	chr17-1745	chr17	36971335	36971895	+	0		Intergenic	Intergenic	9622	NM_029747	76797	Mm.159787	NM_029747	ENSMUSG00000064308	2410137M14Rik	-	RIKEN cDNA 2410137M14 gene	protein-coding	1.44723	2.27077	7.684	1.62157e-08	3.81374e-07	9.54891
919	920	chr13-785	chr13	31567444	31568149	+	0		intron (NR_029439, intron 3 of 5)	intron (NR_029439, intron 3 of 5)	9626	NM_008239	15220	Mm.44235	NM_008239	ENSMUSG00000038415	Foxq1	HFH-1|Hfh1|Hfh1l|sa	forkhead box Q1	protein-coding	1.31205	2.30109	6.20049	8.6335e-07	9.95452e-06	5.78768
920	921	chr3-1349	chr3	81922728	81923179	+	0		Intergenic	MLTR11B|LTR|ERVK	-9648	NM_177662	229445	Mm.254642	NM_177662	ENSMUSG00000028015	Ctso	A330105D01Rik|AI118514	cathepsin O	protein-coding	1.33502	1.86377	6.20105	8.62021e-07	9.94093e-06	5.78896
921	922	chr18-459	chr18	32569463	32569905	+	0		Intergenic	Lx4A|LINE|L1	-9650	NM_001048207	71683	Mm.292145	NM_027863	ENSMUSG00000090523	Gypc	0610037F22Rik|Cd236r	glycophorin C	protein-coding	1.27074	1.33099	4.80393	4.22682e-05	0.000261771	2.1238
922	923	chr5-275	chr5	20940860	20941804	+	0		intron (NM_001080977, intron 1 of 7)	ORR1D2|LTR|ERVL-MaLR	-9657	NR_030699	320770	Mm.491217	NR_030699	ENSMUSG00000101013	A630072M18Rik	Aptr	RIKEN cDNA A630072M18 gene	ncRNA	1.33987	4.29434	11.2232	3.72259e-12	4.25075e-10	17.7991
923	924	chr14-1608	chr14	61691909	61692186	+	0		Intergenic	ORR1E|LTR|ERVL-MaLR	-9674	NR_028264	668253	Mm.32886	NR_028264	ENSMUSG00000097589	Dleu2	1810047A16Rik|4932411A06Rik|7730401J12Rik|AI197277|AI788824|Alt1|Gm9069|Leu2	deleted in lymphocytic leukemia, 2	ncRNA	1.35435	0.236576	3.6241	0.00108128	0.00402223	-0.777277
924	925	chr5-1366	chr5	67437127	67437920	+	0		Intergenic	(CA)n|Simple_repeat|Simple_repeat	-9724	NM_001164806	666938	Mm.101339	NM_001164806	ENSMUSG00000092060	Bend4	D330027G24Rik|EG666938	BEN domain containing 4	protein-coding	1.48432	2.31673	6.24012	7.74192e-07	9.11051e-06	5.88707
925	926	chr5-357	chr5	23626166	23626479	+	0		intron (NM_001359174, intron 2 of 16)	intron (NM_001359174, intron 2 of 16)	-9751	NM_009274	20817	Mm.288728	NM_009274	ENSMUSG00000062604	Srpk2	AW226533|AW492537|AW547358|Wbp6|mSRPK2	serine/arginine-rich protein specific kinase 2	protein-coding	1.21035	0.888933	4.3187	0.000163135	0.000821429	0.882626
926	927	chr2-1572	chr2	52731859	52732866	+	0		intron (NM_019667, intron 1 of 13)	intron (NM_019667, intron 1 of 13)	9787	NM_019667	56324	Mm.263639	NM_019667	ENSMUSG00000055371	Stam2	1200004O12Rik|5730456G07Rik|BB145015|Hbp	signal transducing adaptor molecule (SH3 domain and ITAM motif) 2	protein-coding	1.12591	2.83343	6.94649	1.13619e-07	1.87672e-06	7.71706
927	928	chr1-2505	chr1	127830004	127830999	+	0		exon (NM_011737, exon 5 of 10)	exon (NM_011737, exon 5 of 10)	9789	NM_011737	22625	Mm.246566	NM_011737	ENSMUSG00000051590	Map3k19	Ysk4	mitogen-activated protein kinase kinase kinase 19	protein-coding	1.67917	5.12736	16.3653	2.53038e-16	3.5748e-13	27.2472
928	929	chr10-2703	chr10	95313208	95314516	+	0		intron (NM_001330138, intron 2 of 2)	intron (NM_001330138, intron 2 of 2)	9847	NM_001330138	12905	Mm.473739	NM_009950	ENSMUSG00000045867	Cradd	RAIDD	CASP2 and RIPK1 domain containing adaptor with death domain	protein-coding	1.32051	4.99009	8.58627	1.6408e-09	5.88669e-08	11.6819
929	930	chr7-1989	chr7	78837166	78837557	+	0		intron (NM_029585, intron 3 of 4)	intron (NM_029585, intron 3 of 4)	9850	NM_029585	76375	Mm.250541	NM_029585	ENSMUSG00000030610	Det1	2610034H20Rik	de-etiolated homolog 1 (Arabidopsis)	protein-coding	1.16705	0.0739902	2.72364	0.0107477	0.0276217	-2.77854
930	931	chr7-3796	chr7	139968288	139969518	+	0		Intergenic	B1_Mur2|SINE|Alu	9852	NM_001359836	381933	Mm.440431	NM_001033465	ENSMUSG00000073795	6430531B16Rik	Gm1093	RIKEN cDNA 6430531B16 gene	protein-coding	1.1364	4.77068	11.2779	3.3119e-12	3.88907e-10	17.8996
931	932	chr9-1968	chr9	72968226	72969080	+	0		intron (NM_001163725, intron 4 of 6)	intron (NM_001163725, intron 4 of 6)	9868	NM_026314	67685	Mm.31817	NM_026314	ENSMUSG00000092192	Dyx1c1	1700010I24Rik|Dnaaf4|EKN1|b2b811.1Clo|b2b811Clo	dyslexia susceptibility 1 candidate 1	protein-coding	1.00669	4.29687	8.07661	5.90846e-09	1.68234e-07	10.4901
932	933	chr5-28	chr5	3666655	3667090	+	0		exon (NM_029141, exon 6 of 11)	exon (NM_029141, exon 6 of 11)	9868	NM_029141	75010	Mm.85064	NM_029141	ENSMUSG00000014529	Tmbim7	4930403J02Rik|4930500J03Rik|4930511M11Rik|Lfg5|Lgf5|Tmbim1b	transmembrane BAX inhibitor motif containing 7	protein-coding	1.75334	3.27801	9.79696	8.96547e-11	5.41765e-09	14.6517
933	934	chr19-752	chr19	24971099	24971929	+	0		Intergenic	Intergenic	-9898	NM_146097	226043	Mm.272127	NM_146097	ENSMUSG00000024878	Cbwd1	AV349248|BC018472	COBW domain containing 1	protein-coding	1.25651	3.44685	7.22627	5.38875e-08	1.02526e-06	8.40554
934	935	chr19-562	chr19	12026400	12027285	+	0		Intergenic	Intergenic	9898	NM_146680	258675	Mm.271517	NM_146680	ENSMUSG00000067529	Olfr1423	MOR239-3	olfactory receptor 1423	protein-coding	1.11181	2.764	6.20514	8.52367e-07	9.84503e-06	5.7682
935	936	chr6-2410	chr6	108222827	108223197	+	0		intron (NM_010585, intron 2 of 61)	intron (NM_010585, intron 2 of 61)	9916	NM_010585	16438	Mm.227912	NM_010585	ENSMUSG00000030102	Itpr1	D6Pas2|Gm10429|IP3R 1|IP3R1|InsP3R|Ip3r|Itpr-1|P400|Pcp-1|Pcp1|insP3R1|opt|wblo	inositol 1,4,5-trisphosphate receptor 1	protein-coding	1.1493	1.40428	4.63097	6.85077e-05	0.00039447	1.65477
936	937	chr2-3156	chr2	122196018	122196362	+	0		intron (NM_028914, intron 5 of 6)	intron (NM_028914, intron 5 of 6)	9918	NM_028914	74401	Mm.374834	NM_028914	ENSMUSG00000027229	Terb2	4933406J08Rik	telomere repeat binding bouquet formation protein 2	protein-coding	1.47431	0.385799	5.11819	1.75427e-05	0.00012559	2.94969
937	938	chr10-92	chr10	5603289	5604026	+	0		intron (NM_026793, intron 1 of 1)	intron (NM_026793, intron 1 of 1)	9929	NM_026793	68632	Mm.338242	NM_026793	ENSMUSG00000046916	Myct1	1110020B04Rik|AI225941|AI642973|Mtmc1	myc target 1	protein-coding	1.13103	2.52383	5.68531	3.59629e-06	3.2934e-05	4.39705
938	939	chr17-325	chr17	12779327	12779986	+	0		intron (NR_027784, intron 2 of 2)	intron (NR_027784, intron 2 of 2)	-9950	NM_010515	16004	Mm.26553	NM_010515	ENSMUSG00000023830	Igf2r	AI661837|CD222|CI-MPR|M6P/IGF2R|Mpr300	insulin-like growth factor 2 receptor	protein-coding	1.99509	4.43152	15.4947	1.07559e-15	8.79445e-13	25.6982
939	940	chr10-1388	chr10	57542376	57542638	+	0		Intergenic	Intergenic	-9978	NM_019760	56442	Mm.29344	NM_019760	ENSMUSG00000019877	Serinc1	1500011D18Rik|AI315070|AIGP-2|TMS-2|Tde1l|Tde2|Tms2|mKIAA1253	serine incorporator 1	protein-coding	1.00234	-0.669039	2.5865	0.0148968	0.0362211	-2.99426
940	941	chr19-1627	chr19	53538932	53539672	+	0		intron (NM_001085390, intron 3 of 3)	intron (NM_001085390, intron 3 of 3)	9984	NM_001085390	240672	Mm.482424	NM_001085390	ENSMUSG00000034765	Dusp5	Gm337	dual specificity phosphatase 5	protein-coding	1.63641	3.05499	10.7859	9.60923e-12	9.20998e-10	16.7817
941	942	chr14-2690	chr14	121954286	121956044	+	0		intron (NM_183031, intron 1 of 1)	intron (NM_183031, intron 1 of 1)	10028	NM_183031	321019	Mm.265618	NM_183031	ENSMUSG00000051212	Gpr183	Ebi2	G protein-coupled receptor 183	protein-coding	1.04464	5.53479	11.579	1.75079e-12	2.33776e-10	18.4797
942	943	chr7-222	chr7	12937044	12937857	+	0		Intergenic	A-rich|Low_complexity|Low_complexity	10034	NM_029809	381845	Mm.439896	NM_029809	ENSMUSG00000033967	Rnf225	2310014L17Rik|AV237412|C77118	ring finger protein 225	protein-coding	1.11868	1.6372	4.79903	4.28514e-05	0.000264937	2.09836
943	944	chr13-2312	chr13	91377272	91378809	+	0		intron (NR_045161, intron 1 of 2)	intron (NR_045161, intron 1 of 2)	10045	NR_045161	320297	Mm.375866	NR_045161	ENSMUSG00000097182	A830009L08Rik	-	RIKEN cDNA A830009L08 gene	ncRNA	1.12096	4.50437	9.44082	2.0666e-10	1.05552e-08	13.7797
944	945	chr12-931	chr12	40212622	40212877	+	0		intron (NM_013562, intron 7 of 11)	B3|SINE|B2	10062	NR_035459	100316693		NR_035459	ENSMUSG00000089371	Mir1938	mir-1938|mmu-mir-1938	microRNA 1938	ncRNA	1.75348	0.392856	5.71083	3.34964e-06	3.104e-05	4.38219
945	946	chr19-820	chr19	29261533	29262252	+	0		intron (NM_008413, intron 2 of 24)	intron (NM_008413, intron 2 of 24)	10089	NM_001048177	16452	Mm.275839	NM_008413	ENSMUSG00000024789	Jak2	Fd17	Janus kinase 2	protein-coding	1.19624	1.8636	6.13161	1.04372e-06	1.16568e-05	5.60682
946	947	chr18-1551	chr18	74788602	74790006	+	0		intron (NM_177470, intron 2 of 9)	B1_Mur2|SINE|Alu	10092	NM_177470	52538	Mm.245724	NM_177470	ENSMUSG00000036880	Acaa2	0610011L04Rik|AI255831|AI265397|D18Ertd240e	acetyl-Coenzyme A acyltransferase 2 (mitochondrial 3-oxoacyl-Coenzyme A thiolase)	protein-coding	1.38852	3.71309	10.3075	2.78692e-11	2.15373e-09	15.8193
947	948	chr7-3351	chr7	125541623	125542735	+	0		Intergenic	Intergenic	-10103	NM_001008700	16190	Mm.233802	NM_010557	ENSMUSG00000030748	Il4ra	CD124|Il4r	interleukin 4 receptor, alpha	protein-coding	1.83422	3.42545	6.03155	1.37581e-06	1.47537e-05	5.16776
948	949	chr7-244	chr7	15912083	15912436	+	0		Intergenic	Intergenic	10112	NM_009156	20364	Mm.42829	NM_009156	ENSMUSG00000041571	Selenow	Sepw1|selW	selenoprotein W	protein-coding	1.08062	1.44582	5.40303	7.90603e-06	6.38703e-05	3.69188
949	950	chr6-2780	chr6	120082196	120084320	+	0		Intergenic	Intergenic	-10122	NM_016718	29862	Mm.103668	NM_016718	ENSMUSG00000041377	Ninj2	-	ninjurin 2	protein-coding	1.24391	5.64832	13.7299	2.48532e-14	9.19556e-12	22.7285
950	951	chr13-1284	chr13	48525856	48526111	+	0		Intergenic	ORR1B2|LTR|ERVL-MaLR	10131	NR_029656	387247		NR_029656	ENSMUSG00000065453	Mirlet7d	Mirnlet7d|let-7d|mmu-let-7d	microRNA let7d	ncRNA	1.35243	0.378164	4.00733	0.000384068	0.00168565	0.131064
951	952	chr16-2320	chr16	94580804	94581308	+	0		intron (NM_001113389, intron 1 of 11)	intron (NM_001113389, intron 1 of 11)	10149	NM_001113389	13548	Mm.310973	NM_007890	ENSMUSG00000022897	Dyrk1a	2310043O08Rik|D16Ertd272e|D16Ertd493e|Dyrk|Gm10783|Mnbh|Mp86|mmb	dual-specificity tyrosine-(Y)-phosphorylation regulated kinase 1a	protein-coding	1.05527	3.32591	7.34827	3.90325e-08	7.88858e-07	8.73473
952	953	chr19-129	chr19	4865034	4865528	+	0		intron (NM_013456, intron 12 of 20)	intron (NM_013456, intron 12 of 20)	10152	NM_019861	56464	Mm.29561	NM_019861	ENSMUSG00000083282	Ctsf	AI481912	cathepsin F	protein-coding	1.34728	1.28001	4.95759	2.7501e-05	0.000182648	2.52785
953	954	chr12-1940	chr12	84762555	84763262	+	0		intron (NM_023409, intron 2 of 3)	intron (NM_023409, intron 2 of 3)	10204	NM_023409	67963	Mm.282556	NM_023409	ENSMUSG00000021242	Npc2	2700012J19Rik|AA408070|AU045843|HE1	NPC intracellular cholesterol transporter 2	protein-coding	1.08632	5.1111	8.47853	2.14513e-09	7.33075e-08	11.4029
954	955	chr18-735	chr18	38928705	38929164	+	0		intron (NM_001033789, intron 3 of 4)	intron (NM_001033789, intron 3 of 4)	-10235	NM_010197	14164	Mm.241282	NM_010197	ENSMUSG00000036585	Fgf1	Dffrx|Fam|Fgf-1|Fgfa	fibroblast growth factor 1	protein-coding	1.46128	0.668702	5.47407	6.48262e-06	5.41614e-05	3.83206
955	956	chr10-1851	chr10	75222254	75223150	+	0		intron (NM_001145826, intron 2 of 18)	intron (NM_001145826, intron 2 of 18)	10312	NM_001145826	74392	Mm.27716	NM_153406	ENSMUSG00000033444	Specc1l	4930470P14Rik|4932439K10Rik|9530057A13Rik|AI317249|Cytsa|mKIAA0376	sperm antigen with calponin homology and coiled-coil domains 1-like	protein-coding	1.67801	3.292	11.2392	3.59738e-12	4.15071e-10	17.7184
956	957	chr1-2386	chr1	119494304	119494555	+	0		intron (NM_022327, intron 1 of 4)	B3|SINE|B2	10353	NM_022327	64143	Mm.27832	NM_022327	ENSMUSG00000004451	Ralb	5730472O18Rik	v-ral simian leukemia viral oncogene B	protein-coding	1.11986	0.585321	3.09338	0.00430779	0.0128606	-2.04906
957	958	chr8-1438	chr8	72656734	72657443	+	0		exon (NM_176940, exon 3 of 19)	exon (NM_176940, exon 3 of 19)	10377	NM_176940	319555	Mm.390076	NM_176940	ENSMUSG00000048148	Nwd1	A230063L24Rik	NACHT and WD repeat domain containing 1	protein-coding	1.3117	1.4561	5.82595	2.43208e-06	2.37397e-05	4.7391
958	959	chr16-1704	chr16	58738176	58738558	+	0		Intergenic	B3A|SINE|B2	10457	NR_045517	224250	Mm.29482	NM_171826	ENSMUSG00000022744	Cldnd1	1110019C08Rik|AA407103|AI849195|AW489850|Cldn25	claudin domain containing 1	protein-coding	1.17111	0.284719	3.40785	0.00191512	0.00650176	-1.2937
959	960	chr3-778	chr3	52257642	52258119	+	0		Intergenic	Intergenic	-10457	NM_019739	56458	Mm.29891	NM_019739	ENSMUSG00000044167	Foxo1	AI876417|Afxh|FKHR|Fkhr1|Foxo1a	forkhead box O1	protein-coding	1.14916	2.19782	6.16625	9.48694e-07	1.07643e-05	5.68902
960	961	chr1-1855	chr1	86515671	86516489	+	0		Intergenic	B1F|SINE|Alu	-10477	NM_001360830	19231	Mm.19187	NM_008972	ENSMUSG00000026238	Ptma	Thym	prothymosin alpha	protein-coding	1.1808	2.60446	5.78899	2.69514e-06	2.59631e-05	4.67197
961	962	chr5-3008	chr5	124020679	124022875	+	0		intron (NM_177876, intron 1 of 3)	IMPB_01|Satellite|Satellite	10483	NM_177876	330192	Mm.4079	NM_177876	ENSMUSG00000066278	Vps37b	2300007F24Rik|AI415429|BC026744	vacuolar protein sorting 37B	protein-coding	1.07569	4.66504	7.63002	1.86587e-08	4.27891e-07	9.24916
962	963	chr5-2206	chr5	107839997	107841373	+	0		intron (NM_007964, intron 2 of 17)	ID_B1|SINE|B4	10523	NM_001276397	73318	Mm.441500	NM_028502	ENSMUSG00000063447	Ube2d2b	1700013N18Rik	ubiquitin-conjugating enzyme E2D 2B	protein-coding	1.24586	5.28404	15.5592	9.6412e-16	8.41245e-13	25.9648
963	964	chr4-4198	chr4	155683693	155683944	+	0		Intergenic	Intergenic	-10524	NM_178699	230991	Mm.29083	NM_178699	ENSMUSG00000074738	Fndc10	B930041F14Rik|MNCb-3966	fibronectin type III domain containing 10	protein-coding	1.69807	-0.647535	4.60416	7.38247e-05	0.000419834	1.52545
964	965	chr10-3422	chr10	121300674	121301002	+	0		intron (NM_001361015, intron 6 of 12)	intron (NM_001361015, intron 6 of 12)	10558	NM_029057	74694	Mm.233833	NM_029057	ENSMUSG00000052302	Tbc1d30	4930505D03Rik|9530013E20Rik	TBC1 domain family, member 30	protein-coding	1.73042	2.65891	8.32269	3.1695e-09	1.00101e-07	11.1446
965	966	chr3-2108	chr3	100436646	100437333	+	0		intron (NR_040543, intron 2 of 2)	intron (NR_040543, intron 2 of 2)	10584	NR_040543	73806	Mm.396549	NR_040543	ENSMUSG00000086923	4930406D18Rik	-	RIKEN cDNA 4930406D18 gene	ncRNA	1.74872	2.59821	7.3876	3.51909e-08	7.23583e-07	8.85237
966	967	chr1-778	chr1	46863504	46864902	+	0		intron (NM_001356417, intron 2 of 10)	intron (NM_001356417, intron 2 of 10)	-10585	NM_001356416	227059	Mm.233889	NM_172653	ENSMUSG00000025986	Slc39a10	2900042E17Rik|5430433I10|Zip10|mKIAA1265	solute carrier family 39 (zinc transporter), member 10	protein-coding	1.15157	5.01516	10.1025	4.43695e-11	3.11948e-09	15.2665
967	968	chr18-1217	chr18	62169083	62169679	+	0		Intergenic	Intergenic	10600	NM_007420	11555	Mm.5598	NM_007420	ENSMUSG00000045730	Adrb2	Adrb-2|Badm|Gpcr7	adrenergic receptor, beta 2	protein-coding	1.47336	3.35238	7.25043	5.05461e-08	9.75414e-07	8.48963
968	969	chr9-1674	chr9	65010507	65011661	+	0		intron (NM_021345, intron 1 of 10)	intron (NM_021345, intron 1 of 10)	10633	NM_021345	57874	Mm.308180	NM_021345	ENSMUSG00000033629	Hacd3	4930523M17Rik|AW742319|B-ind1|Hcad3|Hspc121|Ptplad1	3-hydroxyacyl-CoA dehydratase 3	protein-coding	1.06729	3.62558	7.3949	3.45211e-08	7.12021e-07	8.82986
969	970	chr1-3770	chr1	167339204	167339500	+	0		Intergenic	B3|SINE|B2	-10639	NM_019993	56752	Mm.292539	NM_019993	ENSMUSG00000026687	Aldh9a1	AA139417|Abaldh|ESTM40|TMABA-DH|Tmabadh	aldehyde dehydrogenase 9, subfamily A1	protein-coding	1.23954	0.727513	4.60494	7.36645e-05	0.000419098	1.62596
970	971	chr2-4536	chr2	167678056	167678453	+	0		Intergenic	Intergenic	-10661	NM_009883	12608	Mm.439656	NM_009883	ENSMUSG00000056501	Cebpb	C/EBPbeta|CRP2|IL-6DBP|LAP|LIP|NF-IL6|NF-M|Nfil6	CCAAT/enhancer binding protein (C/EBP), beta	protein-coding	1.1402	2.21589	5.1177	1.7567e-05	0.000125751	2.89642
971	972	chr16-2002	chr16	84982574	84983236	+	0		intron (NM_001198825, intron 12 of 15)	intron (NM_001198825, intron 12 of 15)	10694	NR_045889	100038614	Mm.441351	NR_045889	ENSMUSG00000115518	Gm10791	-	predicted gene 10791	ncRNA	1.12979	3.21114	6.81157	1.63304e-07	2.52223e-06	7.32855
972	973	chr19-1303	chr19	43771366	43771857	+	0		Intergenic	L1M4|LINE|L1	-10697	NM_013806	12780	Mm.39054	NM_013806	ENSMUSG00000025194	Abcc2	AI173996|Abc30|Cmoat|Mrp2|cMRP	ATP-binding cassette, sub-family C (CFTR/MRP), member 2	protein-coding	1.38348	1.43312	5.72127	3.25366e-06	3.03063e-05	4.52548
973	974	chr3-533	chr3	36531910	36532380	+	0		Intergenic	Intergenic	-10700	NR_040411	100503068	Mm.389423	NR_040411	ENSMUSG00000085007	Gm11549	-	predicted gene 11549	ncRNA	1.83547	0.728477	6.5377	3.42969e-07	4.6613e-06	6.50341
974	975	chr2-300	chr2	11652949	11654044	+	0		intron (NM_008367, intron 1 of 7)	intron (NM_008367, intron 1 of 7)	10704	NM_008367	16184	Mm.915	NM_008367	ENSMUSG00000026770	Il2ra	CD25|Il2r|Ly-43	interleukin 2 receptor, alpha chain	protein-coding	1.34093	5.61649	17.4413	4.60025e-17	1.17994e-13	28.9803
975	976	chr5-1428	chr5	72658312	72658716	+	0		intron (NM_001081205, intron 1 of 5)	intron (NM_001081205, intron 1 of 5)	10718	NM_001081205	70701	Mm.38884	NM_001081205	ENSMUSG00000067219	Nipal1	3830408G10Rik|Npal1	NIPA-like domain containing 1	protein-coding	1.09221	1.02128	4.07463	0.000319485	0.00144362	0.264966
976	977	chr17-2567	chr17	65961487	65962380	+	0		Intergenic	Intergenic	-10746	NM_023053	65960	Mm.10153	NM_023053	ENSMUSG00000024098	Twsg1	1810013J15Rik|9030422N06Rik|AW552143|D17Ertd403e|Tsg|Twg	twisted gastrulation BMP signaling modulator 1	protein-coding	1.28943	3.31686	4.19422	0.000230026	0.00109663	0.288216
977	978	chr14-949	chr14	44977186	44977539	+	0		Intergenic	Intergenic	-10749	NM_008964	19217	Mm.4630	NM_008964	ENSMUSG00000037759	Ptger2	EP2|Ptgerep2	prostaglandin E receptor 2 (subtype EP2)	protein-coding	1.11468	1.41753	4.6036	7.394e-05	0.000420233	1.59105
978	979	chr2-1539	chr2	51945538	51946306	+	0		Intergenic	Intergenic	-10759	NM_001355604	71684	Mm.28309	NM_030243	ENSMUSG00000036249	Rbm43	0610033I05Rik	RNA binding motif protein 43	protein-coding	1.28841	1.48321	5.25771	1.18709e-05	8.99437e-05	3.30454
979	980	chr18-1520	chr18	73764967	73765520	+	0		Intergenic	Intergenic	-10764	NM_053255	114615	Mm.50642	NM_053255	ENSMUSG00000036941	Elac1	2610018O07Rik|8430417G19Rik	elaC ribonuclease Z 1	protein-coding	1.41392	2.17387	7.41403	3.28272e-08	6.82825e-07	8.90932
980	981	chr15-91	chr15	6568536	6569602	+	0		Intergenic	Intergenic	-10778	NM_011815	23880	Mm.170905	NM_011815	ENSMUSG00000022148	Fyb	ADAP|B630013F22Rik|FYB-120/130|Fyb1|Slap130|p120/130|p120/p130	FYN binding protein	protein-coding	1.42209	4.93435	12.2775	4.15742e-13	7.5025e-11	19.9535
981	982	chr1-4425	chr1	185351880	185352625	+	0		exon (NM_011794, exon 7 of 9)	exon (NM_011794, exon 7 of 9)	-10792	NM_029735	107508	Mm.154511	NM_029735	ENSMUSG00000026615	Eprs	2410081F06Rik|3010002K18Rik|C79379|Qprs	glutamyl-prolyl-tRNA synthetase	protein-coding	1.55437	3.28615	8.98144	6.21967e-10	2.61206e-08	12.7775
982	983	chr4-2974	chr4	133622234	133622950	+	0		intron (NM_001017968, intron 2 of 7)	intron (NM_001017968, intron 2 of 7)	10837	NM_001017968	503610	Mm.331948	NM_001017968	ENSMUSG00000037553	Zdhhc18	-	zinc finger, DHHC domain containing 18	protein-coding	1.1654	4.69302	8.99997	5.94614e-10	2.51795e-08	12.7521
983	984	chr17-895	chr17	26571902	26572811	+	0		intron (NM_026170, intron 1 of 9)	intron (NM_026170, intron 1 of 9)	10844	NM_026170	67458	Mm.30496	NM_026170	ENSMUSG00000001576	Ergic1	1200007D18Rik|maa-136	endoplasmic reticulum-golgi intermediate compartment (ERGIC) 1	protein-coding	1.28031	4.57706	9.75522	9.87874e-11	5.82599e-09	14.5483
984	985	chr9-1913	chr9	72099865	72100849	+	0		intron (NM_011544, intron 3 of 20)	intron (NM_011544, intron 3 of 20)	10844	NM_001253862	21406	Mm.171615	NM_011544	ENSMUSG00000032228	Tcf12	A130037E08Rik|ALF1|HEB|HEBAlt|HTF-4|HTF4|ME1|REB|bHLHb20	transcription factor 12	protein-coding	1.53881	3.39697	9.7816	9.29097e-11	5.57365e-09	14.6144
985	986	chr17-300	chr17	12307310	12308289	+	0		intron (NM_001357722, intron 1 of 25)	intron (NM_001357722, intron 1 of 25)	10861	NM_011948	26407	Mm.28587	NM_011948	ENSMUSG00000014426	Map3k4	D17Rp17|D17Rp17e|MAPKKK4|MEKK 4|MTK1|Mek4b|Mekk4|RP17|Rp17a|Tas|mKIAA0213	mitogen-activated protein kinase kinase kinase 4	protein-coding	1.50185	5.23339	13.4076	4.55597e-14	1.40999e-11	22.1432
986	987	chr10-1107	chr10	41529930	41530844	+	0		3' UTR (NM_016898, exon 6 of 6)	3' UTR (NM_016898, exon 6 of 6)	10887	NM_016898	53599	Mm.269815	NM_016898	ENSMUSG00000019818	Cd164	A115|A24|AA589639|AW540279|MGC-24|MSSP	CD164 antigen	protein-coding	1.29473	4.59974	9.39603	2.29819e-10	1.15134e-08	13.6967
987	988	chr6-772	chr6	41532218	41533198	+	0		Intergenic	Intergenic	10932	NM_009430	22072	Mm.276926	NM_009430	ENSMUSG00000057163	Prss2	TRY8|TRYP|Ta|Tesp4|Try2	protease, serine 2	protein-coding	1.24268	5.06853	9.9836	5.82589e-11	3.86934e-09	14.9929
988	989	chr8-2891	chr8	124241837	124242831	+	0		intron (NM_139272, intron 1 of 15)	MIR|SINE|MIR	10940	NM_139272	108148	Mm.33808	NM_139272	ENSMUSG00000089704	Galnt2	AI480629	polypeptide N-acetylgalactosaminyltransferase 2	protein-coding	1.56172	4.66214	12.1577	5.29853e-13	9.0676e-11	19.721
989	990	chr3-509	chr3	35764720	35765372	+	0		intron (NR_151627, intron 1 of 31)	intron (NR_151627, intron 1 of 31)	10983	NM_029570	76295	Mm.239416	NM_029570	ENSMUSG00000037400	Atp11b	1110019I14Rik|ATPIF|ATPIR|mKIAA0956	ATPase, class VI, type 11B	protein-coding	1.42079	2.30751	6.36105	5.55598e-07	6.89077e-06	6.20771
990	991	chr9-196	chr9	14287173	14287419	+	0		intron (NM_030261, intron 1 of 9)	intron (NM_030261, intron 1 of 9)	10995	NM_030261	75747	Mm.325126	NM_030261	ENSMUSG00000032009	Sesn3	5630400E15Rik|BC003348|SEST3	sestrin 3	protein-coding	1.28691	0.589624	3.59695	0.00116238	0.00427703	-0.858333
991	992	chr4-3863	chr4	149437476	149437798	+	0		Intergenic	Intergenic	-11006	NM_022022	63958	Mm.415260	NM_022022	ENSMUSG00000028960	Ube4b	4930551I19Rik|4933406G05Rik|AU014668|D4Bwg0973e|UFD2|UFD2a|Ufd2p|mKIAA0684	ubiquitination factor E4B	protein-coding	1.67093	-0.0329363	3.63215	0.00105831	0.00394756	-0.76329
992	993	chr11-847	chr11	43385102	43385836	+	0		Intergenic	Intergenic	-11008	NR_029558	387164		NR_029558	ENSMUSG00000065601	Mir146	Mirn146|miR-146a|mmu-mir-146	microRNA 146	ncRNA	1.71786	4.20122	10.6198	1.38624e-11	1.22739e-09	16.5036
993	994	chr10-676	chr10	22413685	22414078	+	0		Intergenic	Intergenic	11068	NR_028580	100038752	Mm.392859	NR_028580	ENSMUSG00000096937	Gm10825	-	predicted gene 10825	ncRNA	1.75208	-0.202935	3.26647	0.00276638	0.00885608	-1.58597
994	995	chr9-3006	chr9	114507207	114508022	+	0		Intergenic	Intergenic	-11070	NM_009916	12773	Mm.1337	NM_009916	ENSMUSG00000047898	Ccr4	C-C CKR-4|CHEMR1|Cmkbr4|LESTR|Sdf1r	chemokine (C-C motif) receptor 4	protein-coding	1.07523	2.58725	4.79343	4.35276e-05	0.000268466	1.9938
995	996	chr8-467	chr8	25090406	25091056	+	0		intron (NM_031257, intron 1 of 11)	intron (NM_031257, intron 1 of 11)	11080	NM_031257	83436	Mm.261122	NM_031257	ENSMUSG00000031557	Plekha2	6430512N22Rik|AI851530|AU041791|TAPP2|W91773	pleckstrin homology domain-containing, family A (phosphoinositide binding specific) member 2	protein-coding	1.06007	2.52473	6.17332	9.30407e-07	1.05949e-05	5.69257
996	997	chr10-377	chr10	18011879	18012124	+	0		intron (NM_001359559, intron 2 of 2)	intron (NM_001359559, intron 2 of 2)	11089	NM_001359560	73112	Mm.276041	NM_028440	ENSMUSG00000078453	Abracl	1700028I04Rik|3110003A17Rik	ABRA C-terminal like	protein-coding	1.92007	0.686517	5.71753	3.28774e-06	3.05477e-05	4.43402
997	998	chr15-149	chr15	8433120	8433591	+	0		intron (NM_201232, intron 1 of 45)	intron (NM_201232, intron 1 of 45)	11108	NM_027707	71175	Mm.240329	NM_027707	ENSMUSG00000022141	Nipbl	Idn3	NIPBL cohesin loading factor	protein-coding	1.50492	1.30339	5.28215	1.10863e-05	8.47554e-05	3.37778
998	999	chr8-1124	chr8	64958188	64958415	+	0		intron (NM_001163747, intron 2 of 4)	intron (NM_001163747, intron 2 of 4)	11116	NM_001163747	73067	Mm.294445	NM_028427	ENSMUSG00000025521	Tmem192	3110005G23Rik	transmembrane protein 192	protein-coding	1.77737	-0.24759	5.1384	1.65779e-05	0.000119731	2.91816
999	1000	chr7-633	chr7	25707543	25708266	+	0		Intergenic	Intergenic	11149	NM_028771	52132	Mm.278798	NM_028771	ENSMUSG00000002608	Ccdc97	1200014H14Rik|2810446P04Rik|AA545218|D7Ertd462e	coiled-coil domain containing 97	protein-coding	1.17614	2.41336	5.91692	1.88956e-06	1.92204e-05	4.98336
1000	1001	chr17-347	chr17	13241298	13241613	+	0		Intergenic	Intergenic	11192	NM_001167913	236574		NM_001167913	ENSMUSG00000073457	Smok2b	Gm1847|Smok+129	sperm motility kinase 2B	protein-coding	1.99718	-0.226199	4.07464	0.000319476	0.00144362	0.292392
1001	1002	chr4-1488	chr4	70523326	70524119	+	0		intron (NM_172694, intron 1 of 5)	intron (NM_172694, intron 1 of 5)	11206	NM_172694	230316	Mm.251188	NM_172694	ENSMUSG00000039270	Megf9	4933405H16Rik|9630025C07|Egfl5|mKIAA0818	multiple EGF-like-domains 9	protein-coding	1.04744	1.81435	5.02469	2.2792e-05	0.000156214	2.658
1002	1003	chr10-3104	chr10	115396064	115396282	+	0		intron (NM_001033261, intron 2 of 34)	intron (NM_001033261, intron 2 of 34)	11214	NM_001033261	216345	Mm.207621	NM_001033261	ENSMUSG00000034163	Zfc3h1	BC033596|Ccdc131|Psrc2	zinc finger, C3H1-type containing	protein-coding	1.07991	0.271882	2.90292	0.00693928	0.0191596	-2.40818
1003	1004	chr9-3111	chr9	116163879	116164362	+	0		intron (NM_009371, intron 1 of 7)	intron (NM_009371, intron 1 of 7)	11243	NM_029575	21813	Mm.172346	NM_009371	ENSMUSG00000032440	Tgfbr2	1110020H15Rik|AU042018|DNIIR|RIIDN|TBR-II|TbetaR-II|TbetaRII	transforming growth factor, beta receptor II	protein-coding	2.01053	4.06689	11.5423	1.89123e-12	2.47049e-10	18.4394
1004	1005	chr8-65	chr8	4313243	4314389	+	0		intron (NM_010485, intron 1 of 5)	MER20|DNA|hAT-Charlie	11284	NM_010485	15568	Mm.119162	NM_010485	ENSMUSG00000040028	Elavl1	2410055N02Rik|HUR|Hua|W91709	ELAV (embryonic lethal, abnormal vision)-like 1 (Hu antigen R)	protein-coding	1.39266	4.88264	11.7576	1.20565e-12	1.73362e-10	18.8969
1005	1006	chr15-355	chr15	25959400	25959627	+	0		intron (NM_001277317, intron 1 of 6)	intron (NM_001277317, intron 1 of 6)	11286	NR_106071	102465698		NR_106071	ENSMUSG00000098719	Mir7212	Gm28027|mmu-mir-7212	microRNA 7212	ncRNA	1.51621	0.667174	3.40706	0.00191907	0.00651318	-1.31027
1006	1007	chr13-445	chr13	21323350	21323633	+	0		Intergenic	Intergenic	11288	NM_145451	75512	Mm.46195	NM_145451	ENSMUSG00000004341	Gpx6	1700020G18Rik|Ry2d1|olfactory	glutathione peroxidase 6	protein-coding	1.10647	0.28543	3.48292	0.00157226	0.00549957	-1.13147
1007	1008	chr13-3088	chr13	113606831	113607668	+	0		intron (NM_130796, intron 1 of 1)	intron (NM_130796, intron 1 of 1)	11315	NM_130796	170625	Mm.33721	NM_130796	ENSMUSG00000042364	Snx18	Snag1	sorting nexin 18	protein-coding	1.02224	1.58459	4.59049	7.66897e-05	0.000433628	1.45533
1008	1009	chr5-2501	chr5	114864734	114865358	+	0		intron (NM_026263, intron 5 of 11)	intron (NM_026263, intron 5 of 11)	11332	NM_026263	67593	Mm.251409	NM_026263	ENSMUSG00000029564	4930519G04Rik	1700014B12Rik	RIKEN cDNA 4930519G04 gene	protein-coding	1.47586	2.51594	7.01296	9.50901e-08	1.62187e-06	7.89169
1009	1010	chr17-3222	chr17	87118423	87119620	+	0		intron (NM_019654, intron 1 of 2)	URR1B|DNA|hAT-Charlie	11342	NM_019654	56468	Mm.126885	NM_019654	ENSMUSG00000037104	Socs5	1810018L08Rik|Cish5|mKIAA0671	suppressor of cytokine signaling 5	protein-coding	2.03959	3.93063	13.32	5.38133e-14	1.57292e-11	21.9557
1010	1011	chr18-279	chr18	14794369	14794835	+	0		intron (NM_001100449, intron 1 of 14)	B1F|SINE|Alu	11357	NM_001100449	72504	Mm.312233	NM_001100449	ENSMUSG00000054321	Taf4b	105kDa|2610524B04Rik|4932409F03Rik|AW987595|TAFII-105|TAFII105|Taf2c2	TATA-box binding protein associated factor 4b	protein-coding	1.27336	0.733135	4.13536	0.000270453	0.00125626	0.43936
1011	1012	chr1-2197	chr1	97650008	97650537	+	0		intron (NM_001355071, intron 1 of 1)	intron (NM_001355071, intron 1 of 1)	11404	NM_001355073	52392	Mm.12309	NM_133825	ENSMUSG00000044768	D1Ertd622e	AI987691|AW047450	DNA segment, Chr 1, ERATO Doi 622, expressed	protein-coding	1.09756	3.21773	7.12032	7.14027e-08	1.28638e-06	8.14174
1012	1013	chr9-473	chr9	25140160	25140561	+	0		intron (NM_020586, intron 1 of 7)	MTD|LTR|ERVL-MaLR	11421	NM_020586	80517	Mm.142843	NM_020586	ENSMUSG00000008429	Herpud2	5031400M07Rik|AB041580	HERPUD family member 2	protein-coding	1.00281	0.426845	2.51533	0.0175941	0.0416142	-3.31193
1013	1014	chr17-610	chr17	21477220	21477910	+	0		Intergenic	MMVL30-int|LTR|ERV1	-11423	NM_013843	24132	Mm.42140	NM_013843	ENSMUSG00000057409	Zfp53	D030067O06Rik|KRAZ1|Zfp-53|Zfp118|zfas8	zinc finger protein 53	protein-coding	1.31771	2.5851	5.39139	8.16762e-06	6.56074e-05	3.64121
1014	1015	chr2-3204	chr2	122753568	122754243	+	0		Intergenic	Intergenic	-11454	NM_001162503	59010	Mm.28986	NM_021507	ENSMUSG00000005803	Sqor	0610039J17Rik|4930557M22Rik|Sqrdl	sulfide quinone oxidoreductase	protein-coding	1.07684	2.74101	7.25405	5.00643e-08	9.67807e-07	8.4965
1015	1016	chr4-609	chr4	32405604	32406309	+	0		Intergenic	Intergenic	-11479	NM_001109661	12014	Mm.491223	NM_007521	ENSMUSG00000040270	Bach2	E030004N02Rik	BTB and CNC homology, basic leucine zipper transcription factor 2	protein-coding	1.10301	2.38917	4.1734	0.00024359	0.00115004	0.394208
1016	1017	chr8-2982	chr8	125680850	125681855	+	0		Intergenic	Intergenic	11534	NM_028908	74393	Mm.41709	NM_028908	ENSMUSG00000050930	Map10	4933403G14Rik|AI835009|mKIAA1383	microtubule-associated protein 10	protein-coding	1.31296	2.90893	6.78663	1.74666e-07	2.66481e-06	7.29014
1017	1018	chr5-2180	chr5	107545724	107546826	+	0		exon (NM_182745, exon 5 of 6)	exon (NM_182745, exon 5 of 6)	11564	NM_182745	76421	Mm.67037	NM_175241	ENSMUSG00000089798	1700028K03Rik	-	RIKEN cDNA 1700028K03 gene	protein-coding	1.06304	3.31404	8.05327	6.27059e-09	1.76646e-07	10.5102
1018	1019	chr12-1682	chr12	78918325	78918706	+	0		Intergenic	Intergenic	-11577	NM_013738	27260	Mm.103380	NM_013738	ENSMUSG00000021118	Plek2	-	pleckstrin 2	protein-coding	1.11002	2.5241	5.75234	2.98426e-06	2.8247e-05	4.56871
1019	1020	chr8-584	chr8	31123261	31123590	+	0		intron (NM_175136, intron 2 of 5)	intron (NM_175136, intron 2 of 5)	11579	NM_175136	68867	Mm.29532	NM_175136	ENSMUSG00000039328	Rnf122	1110063C11Rik	ring finger protein 122	protein-coding	1.19341	1.88805	5.37257	8.60875e-06	6.8511e-05	3.60248
1020	1021	chr5-1590	chr5	76540809	76541083	+	0		3' UTR (NM_001359373, exon 4 of 4)	3' UTR (NM_001359373, exon 4 of 4)	11588	NM_001359373	69940	Mm.403233	NM_027270	ENSMUSG00000036435	Exoc1	2810407P21Rik|A730011E05Rik|SEC3|Sec3l1|Sec3p	exocyst complex component 1	protein-coding	1.05556	0.545219	4.00924	0.000382074	0.0016779	0.131607
1021	1022	chr15-2408	chr15	94601082	94601770	+	0		Intergenic	Intergenic	-11602	NM_008971	19230	Mm.490250	NM_008971	ENSMUSG00000022451	Twf1	A6|Ptk9|twinfilin	twinfilin actin binding protein 1	protein-coding	1.11851	2.37361	6.44081	4.46697e-07	5.77367e-06	6.40895
1022	1023	chr7-432	chr7	19321541	19321765	+	0		Intergenic	Intergenic	-11608	NM_008036	14282	Mm.248335	NM_008036	ENSMUSG00000003545	Fosb	-	FBJ osteosarcoma oncogene B	protein-coding	1.44681	1.37637	6.01108	1.45591e-06	1.54575e-05	5.25503
1023	1024	chr16-1760	chr16	64839968	64840245	+	0		intron (NM_001347245, intron 1 of 8)	intron (NM_001347245, intron 1 of 8)	11617	NM_001347245	72020	Mm.25960	NM_028059	ENSMUSG00000047141	Zfp654	1600021C16Rik|1810008K20Rik|433036|Gm5488|Znf654	zinc finger protein 654	protein-coding	1.23329	1.50184	4.18579	0.000235426	0.00111803	0.5214
1024	1025	chr17-1258	chr17	31069161	31069463	+	0		intron (NM_009593, intron 2 of 14)	intron (NM_009593, intron 2 of 14)	11618	NM_009593	11307	Mm.15691	NM_009593	ENSMUSG00000024030	Abcg1	AW413978|Abc8|White	ATP binding cassette subfamily G member 1	protein-coding	1.60979	2.01664	5.74629	3.03492e-06	2.86243e-05	4.59591
1025	1026	chr15-2209	chr15	86021994	86022299	+	0		intron (NM_009886, intron 1 of 34)	intron (NM_009886, intron 1 of 34)	11631	NM_009886	12614	Mm.22680	NM_009886	ENSMUSG00000016028	Celsr1	Adgrc1|Crsh|Scy|crash	cadherin, EGF LAG seven-pass G-type receptor 1	protein-coding	1.14905	0.552685	3.59119	0.00118033	0.00433109	-0.902137
1026	1027	chr9-2435	chr9	96375654	96376497	+	0		Intergenic	Intergenic	-11644	NM_007502	11933	Mm.424	NM_007502	ENSMUSG00000032412	Atp1b3	AA409958|AI664000|AW212096	ATPase, Na+/K+ transporting, beta 3 polypeptide	protein-coding	2.77367	2.17823	14.6219	4.90186e-15	2.89862e-12	23.6333
1027	1028	chr12-3119	chr12	117348429	117348952	+	0		Intergenic	Intergenic	-11678	NR_044987	432713	Mm.459210	NR_044987	ENSMUSG00000101930	Gm5441	-	predicted gene 5441	ncRNA	1.09011	1.32008	4.71974	5.34762e-05	0.000319214	1.86359
1028	1029	chr4-500	chr4	21754930	21756135	+	0		intron (NM_001290420, intron 11 of 11)	ORR1A3|LTR|ERVL-MaLR	11679	NM_029840	77032	Mm.87238	NM_029840	ENSMUSG00000028251	Tstd3	2610029I01Rik	thiosulfate sulfurtransferase (rhodanese)-like domain containing 3	protein-coding	1.0154	3.19533	5.50475	5.95032e-06	5.0417e-05	3.71096
1029	1030	chr14-538	chr14	25780176	25780964	+	0		Intergenic	Lx8|LINE|L1	-11714	NM_001101433	71918	Mm.41904	NM_001101433	ENSMUSG00000055538	Zcchc24	2310047A01Rik	zinc finger, CCHC domain containing 24	protein-coding	1.09083	2.683	5.75318	2.97729e-06	2.82134e-05	4.56424
1030	1031	chr16-870	chr16	31683413	31684250	+	0		intron (NM_001357282, intron 3 of 25)	intron (NM_001357282, intron 3 of 25)	-11717	NM_001357281	13383	Mm.382	NM_007862	ENSMUSG00000022770	Dlg1	B130052P05Rik|Dlgh1|E-dlg/SAP97|SAP-97|SAP97|mKIAA4187	discs large MAGUK scaffold protein 1	protein-coding	1.03238	3.56398	6.45016	4.35442e-07	5.65043e-06	6.31644
1031	1032	chr13-12	chr13	3525430	3527175	+	0		Intergenic	Intergenic	-11773	NM_008112	14569	Mm.153226	NM_008112	ENSMUSG00000021218	Gdi2	GDI-B|GDIB|Gdi3	guanosine diphosphate (GDP) dissociation inhibitor 2	protein-coding	1.09813	5.34713	12.034	6.81859e-13	1.10955e-10	19.3677
1032	1033	chr5-1911	chr5	100222127	100222811	+	0		Intergenic	L1MA7|LINE|L1	11777	NR_040679	69571	Mm.396412	NR_040679	ENSMUSG00000100157	2310034O05Rik	-	RIKEN cDNA 2310034O05 gene	ncRNA	1.42558	0.902426	4.73041	5.19076e-05	0.000311535	1.9472
1033	1034	chr12-337	chr12	17366924	17367435	+	0		intron (NM_001008421, intron 9 of 20)	intron (NM_001008421, intron 9 of 20)	11787	NR_037226	100526470		NR_037226	ENSMUSG00000093037	Mir3066	mir-3066|mmu-mir-3066	microRNA 3066	ncRNA	1.22227	1.71762	4.93913	2.89587e-05	0.000190476	2.47125
1034	1035	chr1-587	chr1	39560472	39560802	+	0		intron (NM_001033135, intron 4 of 6)	intron (NM_001033135, intron 4 of 6)	-11797	NR_028555	100217461		NR_028555	ENSMUSG00000077704	Snord89	MBII-289	small nucleolar RNA, C/D box 89	snoRNA	1.22439	0.844223	4.16171	0.000251554	0.0011814	0.512357
1035	1036	chr5-2898	chr5	122718812	122719872	+	0		intron (NM_001310720, intron 5 of 10)	intron (NM_001310720, intron 5 of 10)	11798	NM_011026	18438	Mm.290884	NM_011026	ENSMUSG00000029470	P2rx4	AI504491|AW555605|D5Ertd444e|P2X4	purinergic receptor P2X, ligand-gated ion channel 4	protein-coding	1.06405	5.44374	9.55748	1.56913e-10	8.42153e-09	13.9765
1036	1037	chr4-2675	chr4	128980900	128981889	+	0		Intergenic	Intergenic	-11830	NM_001033966	11637	Mm.29460	NM_016895	ENSMUSG00000028792	Ak2	Ak-2|D4Ertd220e	adenylate kinase 2	protein-coding	1.00887	3.31614	5.56968	4.96397e-06	4.32365e-05	3.97084
1037	1038	chr4-1623	chr4	86885701	86886861	+	0		intron (NM_001290543, intron 2 of 5)	intron (NM_001290543, intron 2 of 5)	11867	NM_001290543	230379	Mm.45019	NM_139306	ENSMUSG00000038007	Acer2	2410116I05Rik|Asah3l|CRG-L1|maCER2	alkaline ceramidase 2	protein-coding	1.63059	5.8746	17.5077	4.15269e-17	1.14595e-13	29.0758
1038	1039	chr14-509	chr14	25522351	25522775	+	0		intron (NM_183208, intron 2 of 23)	intron (NM_183208, intron 2 of 23)	-11876	NR_037236	100526533		NR_037236	ENSMUSG00000093081	Mir3075	mir-3075|mmu-mir-3075	microRNA 3075	ncRNA	2.10614	2.49441	11.1466	4.38833e-12	4.86011e-10	17.2614
1039	1040	chr4-760	chr4	40301065	40301580	+	0		Intergenic	Intergenic	-11910	NR_040663	75819	Mm.399244	NR_040663	ENSMUSG00000087137	4930509K18Rik	-	RIKEN cDNA 4930509K18 gene	ncRNA	1.01779	1.6214	4.8254	3.98059e-05	0.000248872	2.16217
1040	1041	chr4-2836	chr4	132036839	132037411	+	0		intron (NM_183428, intron 1 of 20)	ID_B1|SINE|B4	11953	NM_001128606	269587	Mm.30038	NM_183428	ENSMUSG00000028906	Epb41	4.1R|AI415518|D4Ertd442e|Elp-1|Elp1|Epb4.1|mKIAA4056	erythrocyte membrane protein band 4.1	protein-coding	1.60212	2.19055	6.44475	4.41922e-07	5.72225e-06	6.42566
1041	1042	chr3-740	chr3	51495546	51496312	+	0		3' UTR (NM_016858, exon 2 of 2)	3' UTR (NM_016858, exon 2 of 2)	11963	NM_016858	19338	Mm.1664	NM_016858	ENSMUSG00000027739	Rab33b	-	RAB33B, member RAS oncogene family	protein-coding	1.13859	2.43941	6.36922	5.43302e-07	6.76233e-06	6.21207
1042	1043	chr8-2163	chr8	105746166	105746983	+	0		intron (NM_027469, intron 1 of 2)	intron (NM_027469, intron 1 of 2)	12033	NM_027469	70575	Mm.40954	NM_027469	ENSMUSG00000013150	Gfod2	5730466C23Rik	glucose-fructose oxidoreductase domain containing 2	protein-coding	1.19129	4.82229	10.3653	2.44664e-11	1.94058e-09	15.9139
1043	1044	chr7-2784	chr7	104299759	104300555	+	0		3' UTR (NM_023835, exon 8 of 8)	3' UTR (NM_023835, exon 8 of 8)	-12051	NM_001310602	667823	Mm.482375	NM_001310602	ENSMUSG00000060441	Trim5	EG667823|Gm8833	tripartite motif-containing 5	protein-coding	1.13718	2.17189	4.42735	0.000120723	0.000637638	1.11369
1044	1045	chr17-1789	chr17	40892329	40892924	+	0		Intergenic	ORR1E|LTR|ERVL-MaLR	-12068	NM_027834	71583	Mm.158733	NM_027834	ENSMUSG00000054951	9130008F23Rik	-	RIKEN cDNA 9130008F23 gene	protein-coding	1.07221	0.714621	3.36448	0.002145	0.00715458	-1.44589
1045	1046	chr4-3938	chr4	150188907	150189215	+	0		intron (NM_009802, intron 7 of 7)	intron (NM_009802, intron 7 of 7)	12074	NM_009802	12353	Mm.232523	NM_009802	ENSMUSG00000028972	Car6	Ca6|DOC1	carbonic anhydrase 6	protein-coding	1.12972	0.00259453	3.72644	0.000822198	0.00319375	-0.597561
1046	1047	chr1-2919	chr1	136671132	136671358	+	0		Intergenic	Intergenic	-12151	NR_045324	100503460	Mm.30630	NR_045324	ENSMUSG00000097113	Gm19705	-	predicted gene, 19705	ncRNA	1.03783	1.35947	3.54455	0.00133591	0.00479719	-1.07553
1047	1048	chr18-800	chr18	40231070	40232055	+	0		Intergenic	Intergenic	-12163	NM_023311	67180	Mm.270382	NM_023311	ENSMUSG00000024487	Yipf5	2610311I19Rik|AA408236|Yip1a	Yip1 domain family, member 5	protein-coding	1.00199	3.59419	6.95457	1.11182e-07	1.84133e-06	7.66245
1048	1049	chr16-2113	chr16	91055870	91058091	+	0		intron (NM_001163695, intron 1 of 1)	intron (NM_001163695, intron 1 of 1)	12165	NM_001163695	74387	Mm.236220	NM_028905	ENSMUSG00000039851	4932438H23Rik	4931406G06Rik|AI550392	RIKEN cDNA 4932438H23 gene	protein-coding	1.15577	5.87542	13.4503	4.20167e-14	1.31883e-11	22.1778
1049	1050	chr7-1235	chr7	45447590	45447852	+	0		intron (NM_030678, intron 10 of 15)	intron (NM_030678, intron 10 of 15)	12165	NM_010240	14325	Mm.30357	NM_010240	ENSMUSG00000050708	Ftl1	Ftl|Ftl-1|L-ferritin	ferritin light polypeptide 1	protein-coding	1.01804	0.779843	4.05742	0.000334911	0.00150197	0.232298
1050	1051	chr17-3137	chr17	84944082	84944998	+	0		intron (NR_027929, intron 2 of 3)	intron (NR_027929, intron 2 of 3)	-12201	NM_001159497	19043	Mm.249695	NM_011151	ENSMUSG00000061130	Ppm1b	PP2CB	protein phosphatase 1B, magnesium dependent, beta isoform	protein-coding	1.29717	3.4277	6.79758	1.6958e-07	2.60281e-06	7.25334
1051	1052	chr2-4794	chr2	173534438	173535202	+	0		Intergenic	Intergenic	12228	NM_028158	72221	Mm.46132	NM_028158	ENSMUSG00000027518	1700021F07Rik	-	RIKEN cDNA 1700021F07 gene	protein-coding	1.21327	4.08769	8.78098	1.01475e-09	3.92788e-08	12.265
1052	1053	chr12-2468	chr12	103343595	103343948	+	0		intron (NM_023049, intron 2 of 9)	intron (NM_023049, intron 2 of 9)	12230	NM_023049	65256	Mm.27159	NM_023049	ENSMUSG00000021200	Asb2	1110008E15Rik	ankyrin repeat and SOCS box-containing 2	protein-coding	1.23247	2.64437	5.9582	1.68535e-06	1.74267e-05	5.12283
1053	1054	chr1-3528	chr1	161482296	161482547	+	0		Intergenic	Intergenic	-12236	NM_183391	240873	Mm.276823	NM_183391	ENSMUSG00000066755	Tnfsf18	Gitrl|Tnlg2a	tumor necrosis factor (ligand) superfamily, member 18	protein-coding	1.3814	0.846417	4.73276	5.15678e-05	0.000309973	1.94688
1054	1055	chr10-710	chr10	24823372	24824536	+	0		intron (NM_134005, intron 4 of 24)	intron (NM_134005, intron 4 of 24)	12241	NM_134005	209558	Mm.338425	NM_134005	ENSMUSG00000019989	Enpp3	AI876438|CD203c	ectonucleotide pyrophosphatase/phosphodiesterase 3	protein-coding	1.07983	4.31004	9.12884	4.3543e-10	1.94458e-08	13.09
1055	1056	chr13-464	chr13	21766124	21766608	+	0		Intergenic	Intergenic	12243	NM_178201	319187		NM_178201	ENSMUSG00000095217	Hist1h2bn	-	histone cluster 1, H2bn	protein-coding	2.59735	-1.20387	4.92789	2.98839e-05	0.00019561	2.18711
1056	1057	chr1-4102	chr1	177260792	177261335	+	0		Intergenic	Intergenic	-12296	NM_011785	23797	Mm.235194	NM_011785	ENSMUSG00000019699	Akt3	AI851531|D930002M15Rik|Nmf350	thymoma viral proto-oncogene 3	protein-coding	1.39122	2.16347	6.60615	2.84722e-07	3.99678e-06	6.84583
1057	1058	chr12-2207	chr12	98246652	98247632	+	0		intron (NM_008079, intron 5 of 16)	intron (NM_008079, intron 5 of 16)	12317	NM_008079	14420	Mm.5120	NM_008079	ENSMUSG00000021003	Galc	2310068B06Rik|A930008M05Rik|AW212969|AW413532|Gacy|twi|twitcher	galactosylceramidase	protein-coding	1.13882	3.78812	5.79553	2.64657e-06	2.55584e-05	4.56448
1058	1059	chr18-354	chr18	23942091	23942648	+	0		Intergenic	Intergenic	-12319	NM_027007	69256	Mm.218343	NM_027007	ENSMUSG00000024276	Zfp397	2810411K16Rik|6720480F11Rik|AI461664	zinc finger protein 397	protein-coding	1.31856	3.06074	7.9517	8.12934e-09	2.1895e-07	10.2671
1059	1060	chr5-2185	chr5	107646049	107646352	+	0		intron (NM_001359917, intron 11 of 12)	B1_Mur1|SINE|Alu	-12350	NR_046195	78443	Mm.490703	NR_046195	ENSMUSG00000085900	A930041C12Rik	-	RIKEN cDNA A930041C12 gene	ncRNA	1.50916	1.23874	4.5129	9.51812e-05	0.000521446	1.39198
1060	1061	chr2-65	chr2	4729777	4730623	+	0		intron (NM_178663, intron 2 of 8)	intron (NM_178663, intron 2 of 8)	12369	NM_178663	209645	Mm.149539	NM_178663	ENSMUSG00000048186	Bend7	1110017O21Rik|E130319B15Rik	BEN domain containing 7	protein-coding	1.28289	4.19453	11.4232	2.4316e-12	3.03854e-10	18.2144
1061	1062	chr11-2645	chr11	86369716	86370113	+	0		Intergenic	Intergenic	-12389	NM_001080931	327987	Mm.341886	NM_001080931	ENSMUSG00000034297	Med13	1110067M05Rik|D030023K18|Thrap1|Trap240	mediator complex subunit 13	protein-coding	1.01825	1.52265	4.028	0.000362974	0.00160755	0.111129
1062	1063	chr12-18	chr12	3322031	3322721	+	0		Intergenic	Intergenic	-12407	NM_016676	19325	Mm.378993	NM_016676	ENSMUSG00000020671	Rab10	AW107754	RAB10, member RAS oncogene family	protein-coding	2.11825	2.74889	11.0683	5.19473e-12	5.51349e-10	17.1588
1063	1064	chr16-759	chr16	26383993	26384509	+	0		Intergenic	Intergenic	-12412	NM_016674	12737	Mm.289441	NM_016674	ENSMUSG00000022512	Cldn1	AI596271	claudin 1	protein-coding	1.19938	1.33886	5.33323	9.61011e-06	7.51793e-05	3.51173
1064	1065	chr2-3265	chr2	126605733	126606766	+	0		intron (NM_008230, intron 4 of 11)	intron (NM_008230, intron 4 of 11)	12429	NM_008230	15186	Mm.18603	NM_008230	ENSMUSG00000027360	Hdc	AW108189|Hdc-a|Hdc-c|Hdc-e|Hdc-s	histidine decarboxylase	protein-coding	1.35974	5.09934	12.9528	1.09103e-13	2.62676e-11	21.278
1065	1066	chr3-1112	chr3	65515832	65516143	+	0		Intergenic	Intergenic	-12460	NM_178892	99929	Mm.246398	NM_178892	ENSMUSG00000034640	Tiparp	ARTD14|AW558171|PARP7	TCDD-inducible poly(ADP-ribose) polymerase	protein-coding	1.22971	0.688367	4.91387	3.10797e-05	0.00020194	2.41607
1066	1067	chr3-112	chr3	9820945	9821259	+	0		intron (NM_001195031, intron 1 of 8)	intron (NM_001195031, intron 1 of 8)	12577	NM_053182	94212	Mm.23897	NM_053182	ENSMUSG00000027508	Pag1	Cbp|F730007C19Rik|Pag	phosphoprotein associated with glycosphingolipid microdomains 1	protein-coding	1.13757	0.914175	4.28496	0.000179084	0.000888566	0.812859
1067	1068	chr6-3064	chr6	127433815	127434689	+	0		Intergenic	Intergenic	-12588	NM_001346513	101187	Mm.110818	NM_181402	ENSMUSG00000037997	Parp11	5330431N24Rik|AI851877|ARTD11|HIN1L|PARP-11	poly (ADP-ribose) polymerase family, member 11	protein-coding	1.79068	3.21548	10.1227	4.23773e-11	3.00493e-09	15.3775
1068	1069	chr9-1551	chr9	62353642	62354229	+	0		intron (NM_009672, intron 1 of 6)	intron (NM_009672, intron 1 of 6)	12592	NM_009672	11737	Mm.269088	NM_009672	ENSMUSG00000032249	Anp32a	Anp32|I1PP2A|LANP|PHAP1|W91701|pp32	acidic (leucine-rich) nuclear phosphoprotein 32 family, member A	protein-coding	1.15832	3.58461	7.22356	5.42756e-08	1.03145e-06	8.39723
1069	1070	chr6-944	chr6	49251330	49251583	+	0		intron (NM_001362188, intron 3 of 8)	B2_Mm2|SINE|B2	12596	NM_001347209	101214	Mm.196598	NM_198102	ENSMUSG00000029817	Tra2a	1500010G04Rik|AL022798|G430041M01Rik|mAWMS1	transformer 2 alpha	protein-coding	1.0072	-0.0625489	2.76963	0.00961728	0.0251872	-2.66387
1070	1071	chr6-1158	chr6	54804036	54804578	+	0		Intergenic	Intergenic	-12609	NM_199143	387524	Mm.286149	NM_199143	ENSMUSG00000058446	Znrf2	1190002C14Rik|AU044205|D6Ertd365e	zinc and ring finger 2	protein-coding	1.93483	2.11181	7.60385	1.99747e-08	4.51965e-07	9.35136
1071	1072	chr12-1431	chr12	72748314	72748806	+	0		Intergenic	Intergenic	-12651	NM_008910	19042	Mm.261045	NM_008910	ENSMUSG00000021096	Ppm1a	2310003C21Rik|2900017D14Rik|AI427932|AU017636|MMPa-2|MPPa-1	protein phosphatase 1A, magnesium dependent, alpha isoform	protein-coding	1.58621	1.11089	6.40574	4.91642e-07	6.241e-06	6.27517
1072	1073	chr10-201	chr10	8505698	8506617	+	0		intron (NM_177387, intron 1 of 7)	MIRc|SINE|MIR	12668	NM_177387	338362	Mm.41163	NM_177387	ENSMUSG00000047712	Ust	D930010O20Rik|UA2OST	uronyl-2-sulfotransferase	protein-coding	1.07293	5.16891	6.74919	1.93248e-07	2.90415e-06	6.9375
1073	1074	chr16-965	chr16	33043204	33043830	+	0		intron (NM_178378, intron 4 of 10)	intron (NM_178378, intron 4 of 10)	12669	NM_178378	69707	Mm.227918	NM_178378	ENSMUSG00000035578	Iqcg	2400003L07Rik|G1-374-12|esgd12d|repro1|stubby12d	IQ motif containing G	protein-coding	1.73568	2.69553	10.6118	1.41121e-11	1.24121e-09	16.4254
1074	1075	chr1-389	chr1	36260582	36260814	+	0		Intergenic	Intergenic	12727	NM_153408	214854	Mm.389110	NM_153408	ENSMUSG00000047180	Neurl3	2010300P06Rik|Lincr	neuralized E3 ubiquitin protein ligase 3	protein-coding	1.84212	2.46483	9.02351	5.61629e-10	2.4044e-08	12.7566
1075	1076	chr4-248	chr4	9630388	9631585	+	0		intron (NM_001177856, intron 4 of 4)	intron (NM_001177856, intron 4 of 4)	12731	NM_001177852	65973	Mm.222206	NM_023066	ENSMUSG00000028207	Asph	2310005F16Rik|3110001L23Rik|AI848629|AW261690|AW561901|BAH|C79816|cI-37	aspartate-beta-hydroxylase	protein-coding	1.03947	5.02814	9.57144	1.51846e-10	8.1961e-09	14.0613
1076	1077	chr15-336	chr15	25830411	25830689	+	0		Intergenic	Intergenic	-12748	NM_001034851	66270	Mm.25311	NM_025459	ENSMUSG00000022270	Retreg1	1810015C04Rik|AU015349|Fam134b|Retreg1d	reticulophagy regulator 1	protein-coding	1.5826	1.35714	6.09815	1.14465e-06	1.26264e-05	5.45839
1077	1078	chr3-1436	chr3	84678607	84679282	+	0		intron (NM_177260, intron 1 of 6)	tRNA-Ala-GCY_|tRNA|tRNA	12752	NM_177260	320782	Mm.107370	NM_177260	ENSMUSG00000056498	Tmem154	9930117H01Rik	transmembrane protein 154	protein-coding	1.0525	3.67387	7.28559	4.60565e-08	9.03518e-07	8.53733
1078	1079	chr2-349	chr2	13557117	13557792	+	0		Intergenic	MER5A|DNA|hAT-Charlie	-12790	NM_010067	13434	Mm.6979	NM_010067	ENSMUSG00000026723	Trdmt1	Dnmt2|Rnmt2	tRNA aspartic acid methyltransferase 1	protein-coding	1.01682	3.89882	5.81617	2.49906e-06	2.4304e-05	4.5621
1079	1080	chr4-287	chr4	11088500	11089520	+	0		Intergenic	RSINE1|SINE|B4	-12805	NM_001085493	76947	Mm.275265	NM_001085493	ENSMUSG00000050323	Ndufaf6	2310030N02Rik	NADH dehydrogenase (ubiquinone) complex I, assembly factor 6	protein-coding	1.4755	3.73517	11.1368	4.4814e-12	4.90576e-10	17.5939
1080	1081	chr2-3907	chr2	153278339	153278872	+	0		Intergenic	Intergenic	-12811	NM_008444	16569	Mm.315560	NM_008444	ENSMUSG00000027475	Kif3b	AI854312|AW549267|mKIAA0359	kinesin family member 3B	protein-coding	1.00916	3.19506	5.73652	3.11856e-06	2.92963e-05	4.43931
1081	1082	chr4-1219	chr4	57867023	57867750	+	0		intron (NM_009649, intron 2 of 2)	intron (NM_009649, intron 2 of 2)	12824	NM_001035533	11641	Mm.467752	NM_009649	ENSMUSG00000038729	Akap2	AA959716|AI649048|Akap-2|Akap-kl|B230340M18Rik|Prka2	A kinase (PRKA) anchor protein 2	protein-coding	1.54133	3.86147	11.2441	3.55968e-12	4.12157e-10	17.8311
1082	1083	chr10-155	chr10	7819442	7819845	+	0		intron (NM_026141, intron 12 of 12)	intron (NM_026141, intron 12 of 12)	-12827	NM_172785	237256	Mm.140055	NM_172785	ENSMUSG00000039981	Zc3h12d	D730019B10Rik|TFL	zinc finger CCCH type containing 12D	protein-coding	1.13284	1.7613	3.52681	0.00140018	0.00499013	-1.17567
1083	1084	chr7-971	chr7	34272596	34272914	+	0		intron (NM_172741, intron 1 of 12)	intron (NM_172741, intron 1 of 12)	12854	NM_172741	233103	Mm.491097	NM_172741	ENSMUSG00000066571	4931406P16Rik	AA553327|mKIAA0355	RIKEN cDNA 4931406P16 gene	protein-coding	1.17779	0.675884	3.70687	0.000866549	0.00334094	-0.619642
1084	1085	chr5-3882	chr5	147062925	147064502	+	0		intron (NM_080795, intron 1 of 9)	intron (NM_080795, intron 1 of 9)	12859	NM_080795	140887	Mm.272203	NM_080795	ENSMUSG00000016520	Lnx2	9630046H24|AW209022	ligand of numb-protein X 2	protein-coding	1.27494	4.49654	10.187	3.66061e-11	2.67721e-09	15.5276
1085	1086	chr4-902	chr4	44059458	44060249	+	0		exon (NM_015828, exon 3 of 12)	exon (NM_015828, exon 3 of 12)	12864	NM_001190414	50798	Mm.256718	NM_015828	ENSMUSG00000028479	Gne	2310066H07Rik|DMRV|GLCNE|IBM2|NM|Uae1	glucosamine (UDP-N-acetyl)-2-epimerase/N-acetylmannosamine kinase	protein-coding	1.61322	3.81275	9.72035	1.07149e-10	6.20311e-09	14.4948
1086	1087	chr17-3147	chr17	85015355	85015600	+	0		TTS (NM_001159496)	TTS (NM_001159496)	-12870	NM_009205	20532	Mm.227176	NM_009205	ENSMUSG00000024131	Slc3a1	D2H|NBAT|NTAA|RBAT	solute carrier family 3, member 1	protein-coding	1.23468	-0.239529	2.87062	0.00751485	0.0204959	-2.44525
1087	1088	chr12-2487	chr12	104056816	104057947	+	0		Intergenic	Intergenic	-12938	NM_026535	68054	Mm.20286	NM_026535	ENSMUSG00000041567	Serpina12	4632419J12Rik	serine (or cysteine) peptidase inhibitor, clade A (alpha-1 antiproteinase, antitrypsin), member 12	protein-coding	1.01165	3.59258	3.96196	0.000434665	0.00187012	-0.349466
1088	1089	chr6-1403	chr6	66521877	66522661	+	0		Intergenic	Intergenic	-12952	NM_019499	56150	Mm.489653	NM_019499	ENSMUSG00000029910	Mad2l1	AA673185|MAD2	MAD2 mitotic arrest deficient-like 1	protein-coding	1.24916	1.19407	5.3355	9.54922e-06	7.47736e-05	3.51829
1089	1090	chr4-2088	chr4	108313690	108314588	+	0		Intergenic	L3|LINE|CR1	-13049	NM_001033634	414872	Mm.426241	NM_001033634	ENSMUSG00000034636	Zyg11b	1110046I03Rik|2810482G21Rik|D4Mgi23|Gm431|mKIAA1730	zyg-ll family member B, cell cycle regulator	protein-coding	1.6278	4.02103	11.1516	4.34086e-12	4.81559e-10	17.6426
1090	1091	chr9-726	chr9	40813768	40814906	+	0		Intergenic	Intergenic	13064	NM_031165	15481	Mm.290774	NM_031165	ENSMUSG00000015656	Hspa8	2410008N15Rik|Hsc70|Hsc71|Hsc73|Hsp73|Hspa10	heat shock protein 8	protein-coding	1.1617	3.40808	9.92345	6.69086e-11	4.31371e-09	14.953
1091	1092	chr13-3099	chr13	113807144	113808059	+	0		intron (NM_172595, intron 1 of 4)	MTD|LTR|ERVL-MaLR	13093	NM_172595	218639	Mm.79837	NM_172595	ENSMUSG00000042348	Arl15	A430036I03|Arfrp2|C230032K13Rik	ADP-ribosylation factor-like 15	protein-coding	1.084	3.01121	7.71419	1.49943e-08	3.57729e-07	9.54897
1092	1093	chr11-3324	chr11	99167709	99168643	+	0		Intergenic	Intergenic	-13099	NM_001301713	12775	Mm.2932	NM_007719	ENSMUSG00000037944	Ccr7	CC-CKR-7|CCR-7|CD197|Cdw197|Cmkbr7|EBI1|Ebi1h	chemokine (C-C motif) receptor 7	protein-coding	1.47761	4.02246	11.1567	4.29365e-12	4.77917e-10	17.6513
1093	1094	chr2-119	chr2	6309246	6310056	+	0		intron (NR_040333, intron 4 of 6)	MLT1I|LTR|ERVL-MaLR	-13106	NM_001080548	98910	Mm.40673	NM_181399	ENSMUSG00000039046	Usp6nl	AI316785|RNTRE|TRE2NL|mKIAA0019	USP6 N-terminal like	protein-coding	1.3188	2.93301	4.97452	2.62279e-05	0.000175506	2.43445
1094	1095	chr10-646	chr10	22007566	22008015	+	0		Intergenic	Intergenic	13124	NM_011361	20393	Mm.28405	NM_011361	ENSMUSG00000019970	Sgk1	Sgk	serum/glucocorticoid regulated kinase 1	protein-coding	1.30346	2.02525	4.94667	2.83543e-05	0.000187301	2.42697
1095	1096	chr8-2736	chr8	121964706	121965084	+	0		intron (NM_016812, intron 1 of 13)	intron (NM_016812, intron 1 of 13)	-13129	NR_106096	102466915		NR_106096	ENSMUSG00000099140	Mir7237	Gm27482|mmu-mir-7237	microRNA 7237	ncRNA	1.11963	1.54212	4.37911	0.000138005	0.000714618	1.01506
1096	1097	chr2-4153	chr2	158132775	158133746	+	0		intron (NM_009373, intron 4 of 12)	intron (NM_009373, intron 4 of 12)	13132	NM_009373	21817	Mm.330731	NM_009373	ENSMUSG00000037820	Tgm2	G[a]h|TG2|TGase2|tTG|tTGas	transglutaminase 2, C polypeptide	protein-coding	1.0506	3.82534	7.0262	9.17828e-08	1.57275e-06	7.84022
1097	1098	chr8-753	chr8	35508394	35509059	+	0		Intergenic	Intergenic	-13193	NM_026067	67276	Mm.207534	NM_026067	ENSMUSG00000031527	Eri1	3'hexo|3110010F15Rik|Thex1|eri-1	exoribonuclease 1	protein-coding	1.06652	1.7012	5.29817	1.06002e-05	8.16899e-05	3.32736
1098	1099	chr16-165	chr16	8843029	8843582	+	0		intron (NM_001081400, intron 3 of 3)	intron (NM_001081400, intron 3 of 3)	13205	NM_001081400	69053	Mm.390868	NM_001081400	ENSMUSG00000022507	1810013L24Rik	1110017P05Rik|3010002C02Rik|AA792997|AW124177|Gm19906|R74903	RIKEN cDNA 1810013L24 gene	protein-coding	1.20877	2.10265	6.02949	1.38365e-06	1.48121e-05	5.33821
1099	1100	chr11-4050	chr11	115640836	115642199	+	0		Intergenic	Intergenic	-13222	NM_026071	67283	Mm.383426	NM_026071	ENSMUSG00000020744	Slc25a19	2900089E13Rik|DNC|MUP1|TPC	solute carrier family 25 (mitochondrial thiamine pyrophosphate carrier), member 19	protein-coding	1.16137	4.63606	11.1457	4.39702e-12	4.86016e-10	17.6269
1100	1101	chr9-3249	chr9	120054627	120055468	+	0		intron (NM_009987, intron 1 of 1)	intron (NM_009987, intron 1 of 1)	13249	NM_009987	13051	Mm.44065	NM_009987	ENSMUSG00000052336	Cx3cr1	-	chemokine (C-X3-C motif) receptor 1	protein-coding	1.1941	4.5523	9.63374	1.3119e-10	7.30135e-09	14.2664
1101	1102	chr1-4383	chr1	184020597	184020889	+	0		Intergenic	Intergenic	13255	NM_028516	73363	Mm.50115	NM_028516	ENSMUSG00000044854	1700056E22Rik	-	RIKEN cDNA 1700056E22 gene	protein-coding	1.30139	2.28415	6.111	1.10476e-06	1.22435e-05	5.54972
1102	1103	chr6-815	chr6	43652870	43653172	+	0		intron (NM_013861, intron 2 of 8)	intron (NM_013861, intron 2 of 8)	13257	NM_013861	29807	Mm.320979	NM_013861	ENSMUSG00000029735	Tpk1	-	thiamine pyrophosphokinase	protein-coding	1.17044	0.511637	4.7685	4.6667e-05	0.000284727	2.03681
1103	1104	chr14-2684	chr14	121928279	121929889	+	0		intron (NM_026861, intron 4 of 8)	intron (NM_026861, intron 4 of 8)	-13310	NM_182806	110168	Mm.37405	NM_182806	ENSMUSG00000050350	Gpr18	-	G protein-coupled receptor 18	protein-coding	1.25525	5.39637	13.5136	3.72829e-14	1.22846e-11	22.3304
1104	1105	chr6-2887	chr6	122755890	122756291	+	0		Intergenic	Intergenic	-13345	NM_011401	20527	Mm.395108	NM_011401	ENSMUSG00000003153	Slc2a3	AA408729|AL023014|AL024341|AU040424|C78366|Glut-3|Glut3	solute carrier family 2 (facilitated glucose transporter), member 3	protein-coding	1.06417	1.84181	4.30611	0.000168912	0.000845121	0.782217
1105	1106	chr3-2996	chr3	133078317	133078640	+	0		intron (NM_001356309, intron 3 of 11)	intron (NM_001356309, intron 3 of 11)	13347	NM_026231	67553	Mm.304899	NM_026231	ENSMUSG00000028018	Gstcd	4933434L15Rik	glutathione S-transferase, C-terminal domain containing	protein-coding	1.22231	0.252302	3.91235	0.0004975	0.00209186	-0.0970886
1106	1107	chr11-1803	chr11	68400103	68400333	+	0		Intergenic	CpG	-13392	NM_008744	18208	Mm.39095	NM_008744	ENSMUSG00000020902	Ntn1	AI561871|BC019633|Netrin-1	netrin 1	protein-coding	1.45086	-0.256039	3.72423	0.000827077	0.00321006	-0.543067
1107	1108	chr15-245	chr15	12218315	12218569	+	0		intron (NM_001356498, intron 1 of 15)	intron (NM_001356498, intron 1 of 15)	13414	NM_001356498	268783	Mm.54460	NM_172958	ENSMUSG00000039458	Mtmr12	3Pap|4932703C11|C730015A02Rik|Pip3ap|mKIAA1682	myotubularin related protein 12	protein-coding	1.6168	1.09505	5.13776	1.66075e-05	0.000119906	2.99708
1108	1109	chr11-567	chr11	23572079	23572463	+	0		TTS (NM_001347242)	TTS (NM_001347242)	-13429	NR_004857	100134990	Mm.247328	NR_004857	ENSMUSG00000085415	Selenok-ps1	Gm12060	selenoprotein K, pseudogene 1	pseudo	1.17269	0.00239199	2.98924	0.00559883	0.0160092	-2.22169
1109	1110	chr14-2334	chr14	99032344	99033056	+	0		Intergenic	Intergenic	13436	NM_175245	76789	Mm.38912	NM_175245	ENSMUSG00000033186	Mzt1	2410129H14Rik|AI120158|Mozart1	mitotic spindle organizing protein 1	protein-coding	1.02387	1.43381	4.68067	5.96384e-05	0.000350563	1.77258
1110	1111	chr8-515	chr8	25653825	25654226	+	0		intron (NM_001001735, intron 4 of 9)	B4A|SINE|B4	13448	NM_001081269	234135	Mm.217337	NM_001001735	ENSMUSG00000054823	Nsd3	6720429E03|A530023P05|AI528490|WHISTLE|Whsc1l1	nuclear receptor binding SET domain protein 3	protein-coding	1.38098	1.87323	5.67101	3.74244e-06	3.40792e-05	4.39752
1111	1112	chr17-2453	chr17	57265485	57265808	+	0		Intergenic	Intergenic	-13454	NM_001163816	22324	Mm.248172	NM_011691	ENSMUSG00000034116	Vav1	Vav|vav-T	vav 1 oncogene	protein-coding	1.04677	1.29828	4.67397	6.07646e-05	0.000355919	1.79367
1112	1113	chr11-2758	chr11	88011578	88011965	+	0		Intergenic	Intergenic	-13473	NM_001168471	68097	Mm.246436	NM_026556	ENSMUSG00000020483	Dynll2	1700064A15Rik|6720463E02Rik|C87222|DLC8|DLC8b|Dlc2	dynein light chain LC8-type 2	protein-coding	1.16553	0.614256	4.28826	0.000177457	0.000881613	0.826314
1113	1114	chr7-1088	chr7	42461043	42462097	+	0		Intergenic	L1Md_F2|LINE|L1	-13490	NM_027702	71162	Mm.158598	NM_027702	ENSMUSG00000030463	4933421I07Rik	-	RIKEN cDNA 4933421I07 gene	protein-coding	1.47949	2.6078	7.18976	5.9366e-08	1.11037e-06	8.35268
1114	1115	chr18-1416	chr18	68286499	68287188	+	0		intron (NM_153794, intron 1 of 3)	RLTR19|LTR|ERVK	13490	NM_153794	108654	Mm.125857	NM_153794	ENSMUSG00000038121	Fam210a	4933403F05Rik|AA987140|AV134576|AW491926	family with sequence similarity 210, member A	protein-coding	1.9971	3.74923	11.2977	3.17509e-12	3.78889e-10	17.9038
1115	1116	chr6-3413	chr6	134843404	134844048	+	0		intron (NM_177687, intron 1 of 4)	RSINE1|SINE|B4	13527	NM_177687	232430	Mm.267010	NM_177687	ENSMUSG00000032652	Crebl2	AI046348|B230205M03	cAMP responsive element binding protein-like 2	protein-coding	1.00212	0.894064	3.73071	0.000812809	0.0031621	-0.618245
1116	1117	chr1-4387	chr1	184047722	184048120	+	0		intron (NM_022019, intron 2 of 3)	C-rich|Low_complexity|Low_complexity	13540	NM_022019	63953	Mm.404024	NM_022019	ENSMUSG00000039384	Dusp10	2610306G15Rik|AI158871|MKP-5|MKP5	dual specificity phosphatase 10	protein-coding	1.07783	2.22983	5.52242	5.66388e-06	4.83269e-05	3.98296
1117	1118	chr4-1245	chr4	58957049	58957298	+	0		exon (NM_001099323, exon 6 of 6)	exon (NM_001099323, exon 6 of 6)	13545	NM_001099323	100041581	Mm.463942	NM_001099323	ENSMUSG00000038630	Zkscan16	XM_143800|Zfp483	zinc finger with KRAB and SCAN domains 16	protein-coding	1.02985	-0.0561548	3.77629	0.00071899	0.00285445	-0.469553
1118	1119	chr16-2449	chr16	97948802	97949347	+	0		3' UTR (NM_001081684, exon 2 of 2)	3' UTR (NM_001081684, exon 2 of 2)	13548	NM_001320385	114565	Mm.474489	NM_175428	ENSMUSG00000046962	Zbtb21	5430437K12Rik|B430213I24Rik|Zfp295|Znf295|mKIAA1227	zinc finger and BTB domain containing 21	protein-coding	2.49263	3.06995	8.66968	1.33473e-09	4.92193e-08	12.0173
1119	1120	chr5-384	chr5	24086789	24087283	+	0		Intergenic	Intergenic	-13554	NM_001161800	52323	Mm.273768	NM_026448	ENSMUSG00000028986	Klhl7	2700038B03Rik|D5Ertd363e|SBBI26	kelch-like 7	protein-coding	1.18352	0.289045	4.09315	0.000303671	0.0013844	0.301143
1120	1121	chr15-916	chr15	57878284	57879304	+	0		intron (NM_024207, intron 4 of 7)	intron (NM_024207, intron 4 of 7)	13624	NM_024207	67819	Mm.289387	NM_024207	ENSMUSG00000022365	Derl1	1110021N07Rik|AI195141|AW551338|Derlin-1	Der1-like domain family, member 1	protein-coding	1.42961	4.20118	12.5399	2.45748e-13	5.0389e-11	20.4695
1121	1122	chr7-2114	chr7	80548379	80549137	+	0		Intergenic	LTR16A2|LTR|ERVL	-13639	NM_001042527	12144	Mm.12932	NM_007550	ENSMUSG00000030528	Blm	-	Bloom syndrome, RecQ like helicase	protein-coding	1.14348	1.2169	5.42853	7.36219e-06	6.01964e-05	3.72747
1122	1123	chr14-2104	chr14	76570418	76570679	+	0		Intergenic	Intergenic	-13659	NM_001360046	72661	Mm.320384	NM_001160326	ENSMUSG00000052584	Serp2	2810032E02Rik	stress-associated endoplasmic reticulum protein family member 2	protein-coding	2.13853	0.757799	6.85277	1.46151e-07	2.30189e-06	7.13888
1123	1124	chr1-2235	chr1	105677327	105677751	+	0		intron (NM_173187, intron 1 of 28)	ORR1D2|LTR|ERVL-MaLR	13678	NM_029349	227446	Mm.337339	NM_029349	ENSMUSG00000026319	2310035C23Rik	6430401N10|Kiaa1468|Relch|mKIAA1468	RIKEN cDNA 2310035C23 gene	protein-coding	1.20084	1.18692	4.68148	5.95052e-05	0.000349935	1.8156
1124	1125	chr4-1605	chr4	86683230	86684272	+	0		Intergenic	RMER1B|Other|Other	-13692	NM_007408	11520	Mm.381	NM_007408	ENSMUSG00000028494	Plin2	AA407157|ADPH|Adfp|Adrp	perilipin 2	protein-coding	1.24965	4.7681	11.3893	2.61291e-12	3.20464e-10	18.1294
1125	1126	chr5-2014	chr5	104007755	104008432	+	0		intron (NM_053262, intron 4 of 6)	intron (NM_053262, intron 4 of 6)	13703	NM_053262	114664	Mm.46019	NM_053262	ENSMUSG00000029311	Hsd17b11	Dhrs8|Pan1b|SDR2|retSDR2	hydroxysteroid (17-beta) dehydrogenase 11	protein-coding	1.02126	2.88957	4.17451	0.000242849	0.00114703	0.314415
1126	1127	chr8-135	chr8	11463652	11464740	+	0		intron (NM_011227, intron 1 of 1)	intron (NM_011227, intron 1 of 1)	-13733	NR_126558	102132	Mm.37632	NR_126558	ENSMUSG00000096957	E230013L22Rik	AI645545	RIKEN cDNA E230013L22 gene	ncRNA	1.82106	3.73873	13.1068	8.09766e-14	2.09112e-11	21.4591
1127	1128	chr9-2950	chr9	111003008	111003906	+	0		intron (NR_152179, intron 2 of 6)	MLTR14|LTR|ERV1	-13744	NM_153100	235636	Mm.441138	NM_153100	ENSMUSG00000066319	Rtp3	Tmem7	receptor transporter protein 3	protein-coding	1.57278	3.8561	9.51486	1.73484e-10	9.16975e-09	14.026
1128	1129	chr2-296	chr2	11616599	11617337	+	0		Intergenic	Intergenic	-13769	NM_152824	76938	Mm.182769	NM_152824	ENSMUSG00000037197	Rbm17	2700027J02Rik	RNA binding motif protein 17	protein-coding	1.48206	3.25737	7.35463	3.83836e-08	7.77402e-07	8.7542
1129	1130	chr17-1876	chr17	45488170	45489364	+	0		Intergenic	L1MB7|LINE|L1	-13829	NM_001357831	71020	Mm.44257	NM_027649	ENSMUSG00000023935	Spats1	1700011H05Rik|4933400B06Rik|Ddip|Srsp1	spermatogenesis associated, serine-rich 1	protein-coding	1.03171	5.04154	9.56541	1.54013e-10	8.28603e-09	14.0347
1130	1131	chr9-500	chr9	27043734	27044284	+	0		intron (NM_178113, intron 4 of 35)	intron (NM_178113, intron 4 of 35)	13834	NM_178113	78658	Mm.251777	NM_178113	ENSMUSG00000035024	Ncapd3	2810487N22Rik|4632407J06Rik|AI195468|AU018739|B130055D15Rik|mKIAA0056	non-SMC condensin II complex, subunit D3	protein-coding	1.01689	1.86449	3.5514	0.00131187	0.00472533	-1.13534
1131	1132	chr15-420	chr15	28189561	28190225	+	0		Intergenic	Intergenic	-13873	NM_133365	110082	Mm.248464	NM_133365	ENSMUSG00000022262	Dnah5	AU022615|Dnahc5|Mdnah5|b2b1134Clo|b2b1154Clo|b2b1537Clo|b2b1565Clo|b2b3491Clo|b2b601Clo|mKIAA1603	dynein, axonemal, heavy chain 5	protein-coding	1.77407	3.84869	9.53468	1.65567e-10	8.80044e-09	14.072
1132	1133	chr14-2133	chr14	77520564	77520921	+	0		intron (NM_001253759, intron 7 of 19)	intron (NM_001253759, intron 7 of 19)	-13874	NR_033141	629678	Mm.390721	NM_001037935	ENSMUSG00000067973	Gm6994	EG629678	predicted gene 6994	ncRNA	1.48179	1.4559	7.93902	8.39797e-09	2.24451e-07	10.242
1133	1134	chr10-3116	chr10	116487060	116487795	+	0		intron (NM_001359563, intron 13 of 13)	B1F1|SINE|Alu	-13904	NM_021452	58802	Mm.440652	NM_021452	ENSMUSG00000054934	Kcnmb4	1700058G18Rik|2900045G12Rik	potassium large conductance calcium-activated channel, subfamily M, beta member 4	protein-coding	1.02522	2.27102	5.2672	1.15599e-05	8.78994e-05	3.26089
1134	1135	chr8-1990	chr8	94458642	94459065	+	0		Intergenic	MLT1A|LTR|ERVL-MaLR	-13910	NM_001033207	434341	Mm.334720	NM_001033207	ENSMUSG00000074151	Nlrc5	AI451557|AK220210|NOD27	NLR family, CARD domain containing 5	protein-coding	1.57323	1.98871	4.9645	2.69738e-05	0.000179597	2.53839
1135	1136	chr8-2983	chr8	125720165	125720377	+	0		Intergenic	ORR1E|LTR|ERVL-MaLR	-13932	NM_025636	66566	Mm.25296	NM_025636	ENSMUSG00000031851	Ntpcr	2310079N02Rik|AI449709	nucleoside-triphosphatase, cancer-related	protein-coding	1.03397	1.17158	3.55297	0.00130643	0.00470876	-0.999757
1136	1137	chr17-370	chr17	13746383	13746801	+	0		intron (NM_022311, intron 1 of 2)	intron (NM_022311, intron 1 of 2)	-13949	NR_151731	17356	Mm.59167	NM_010806	ENSMUSG00000068036	Afdn	5033403D15Rik|AF6|Af-6|Afadin|Gm314|I-afadin|Mllt4|S-afadin	afadin, adherens junction formation factor	protein-coding	1.05205	0.786719	3.63728	0.00104392	0.00390146	-0.800261
1137	1138	chr6-2546	chr6	114656915	114657185	+	0		intron (NM_001253718, intron 2 of 19)	intron (NM_001253718, intron 2 of 19)	13953	NM_001253717	74244	Mm.275332	NM_028835	ENSMUSG00000030314	Atg7	1810013K23Rik|Agp7|Apg7l|Atg7l|Gm21553	autophagy related 7	protein-coding	2.10576	1.86472	8.57712	1.67847e-09	5.99221e-08	11.4384
1138	1139	chr19-466	chr19	10815886	10816283	+	0		intron (NM_009852, intron 1 of 12)	MER46C|DNA|TcMar-Tigger	13974	NM_009852	12511	Mm.290897	NM_009852	ENSMUSG00000024670	Cd6	-	CD6 antigen	protein-coding	1.71505	1.93133	6.79834	1.69232e-07	2.59806e-06	7.33763
1139	1140	chr2-713	chr2	26337930	26338296	+	0		intron (NM_001355575, intron 9 of 13)	IAPLTR1_Mm|LTR|ERVK	13997	NM_026828	52838	Mm.31239	NM_026828	ENSMUSG00000075467	Dnlz	1110034G11Rik|D2Bwg1335e|HEP1	DNL-type zinc finger	protein-coding	1.6681	-0.68391	4.0947	0.000302383	0.00138009	0.34649
1140	1141	chr1-1727	chr1	84709852	84710635	+	0		Intergenic	Intergenic	-14022	NM_152915	227325	Mm.292560	NM_152915	ENSMUSG00000036766	Dner	A930026D19Rik|BET|Bret	delta/notch-like EGF repeat containing	protein-coding	1.46372	1.20303	4.94814	2.82377e-05	0.000186698	2.50895
1141	1142	chr3-892	chr3	54708789	54709517	+	0		exon (NM_019995, exon 11 of 20)	exon (NM_019995, exon 11 of 20)	14030	NM_001358015	56790	Mm.486375	NM_019995	ENSMUSG00000027751	Supt20	AA667204|AI450544|D3Ertd300e|Fam48a|Supt20h|p38IP	suppressor of Ty 20	protein-coding	1.22223	2.70184	5.99028	1.54215e-06	1.62017e-05	5.20555
1142	1143	chr2-286	chr2	11515948	11516327	+	0		intron (NM_001177758, intron 1 of 14)	B1F1|SINE|Alu	-14047	NM_001177757	170768	Mm.19669	NM_133232	ENSMUSG00000026773	Pfkfb3	E330010H22Rik|iPFK-2|uPFK-2	6-phosphofructo-2-kinase/fructose-2,6-biphosphatase 3	protein-coding	1.14602	0.32921	3.47775	0.00159384	0.00556442	-1.14392
1143	1144	chr9-353	chr9	21225143	21225396	+	0		Intergenic	Intergenic	14063	NM_001110305	50868	Mm.248266	NM_016679	ENSMUSG00000003308	Keap1	INRF2|mKIAA0132	kelch-like ECH-associated protein 1	protein-coding	1.94576	1.16508	6.8015	1.67796e-07	2.57961e-06	7.0595
1144	1145	chr4-2407	chr4	120801469	120801826	+	0		intron (NM_001048168, intron 1 of 9)	B3|SINE|B2	14066	NM_001357192	18046	Mm.318389	NM_008692	ENSMUSG00000032897	Nfyc	-	nuclear transcription factor-Y gamma	protein-coding	1.04166	1.37023	3.54122	0.00134774	0.00483242	-1.11737
1145	1146	chr12-1284	chr12	69385600	69386833	+	0		Intergenic	Intergenic	14066	NM_007481	11845	Mm.27308	NM_007481	ENSMUSG00000044147	Arf6	AI788669|AW496366	ADP-ribosylation factor 6	protein-coding	1.32237	3.15917	7.69972	1.55676e-08	3.68751e-07	9.64586
1146	1147	chr7-1048	chr7	38093260	38093509	+	0		Intergenic	Intergenic	14106	NM_007633	12447	Mm.16110	NM_007633	ENSMUSG00000002068	Ccne1	AW538188|CycE1	cyclin E1	protein-coding	1.48205	2.67774	8.67972	1.30203e-09	4.81476e-08	12.02
1147	1148	chr10-2974	chr10	107932062	107932945	+	0		Intergenic	Intergenic	-14142	NR_131147	628877	Mm.363120	NR_131147	ENSMUSG00000112910	Gm29685	-	predicted gene, 29685	ncRNA	1.23623	2.92691	4.52293	9.25627e-05	0.000508995	1.26234
1148	1149	chr9-693	chr9	37932458	37932969	+	0		Intergenic	Intergenic	14165	NM_146798	258794	Mm.377695	NM_146798	ENSMUSG00000066747	Olfr878	MOR163-1	olfactory receptor 878	protein-coding	1.16753	0.948256	4.11656	0.00028478	0.0013115	0.380518
1149	1150	chr2-1974	chr2	71031773	71033358	+	0		intron (NM_145524, intron 1 of 9)	intron (NM_145524, intron 1 of 9)	-14191	NM_001110512	228019	Mm.490343	NM_145524	ENSMUSG00000041975	Mettl8	BC004636|Tip	methyltransferase like 8	protein-coding	1.52077	6.07097	12.4798	2.7698e-13	5.54202e-11	20.2727
1150	1151	chr3-492	chr3	34664030	34664480	+	0		intron (NR_015580, intron 4 of 4)	CpG	14260	NM_011443	20674	Mm.65396	NM_011443	ENSMUSG00000074637	Sox2	Sox-2|lcc|ysb	SRY (sex determining region Y)-box 2	protein-coding	1.11318	-0.0778275	3.01107	0.00530095	0.0152981	-2.18347
1151	1152	chr15-2093	chr15	83085716	83086155	+	0		Intergenic	Intergenic	-14270	NM_023475	68607	Mm.30056	NM_023475	ENSMUSG00000058586	Serhl	0610008B10Rik|1110019M09Rik|AU019786	serine hydrolase-like	protein-coding	1.29736	1.08617	5.03793	2.19627e-05	0.00015147	2.74033
1152	1153	chr13-2508	chr13	95711039	95711357	+	0		intron (NM_027711, intron 12 of 35)	intron (NM_027711, intron 12 of 35)	14278	NM_010170	14064	Mm.440952	NM_010170	ENSMUSG00000021675	F2rl2	F730031A08|PAR3	coagulation factor II (thrombin) receptor-like 2	protein-coding	1.37801	1.53757	4.98576	2.54159e-05	0.000170995	2.55114
1153	1154	chr1-3265	chr1	153723168	153723922	+	0		non-coding (NR_046171, exon 3 of 3)	non-coding (NR_046171, exon 3 of 3)	14284	NR_046171	329271	Mm.384841	NR_046171	ENSMUSG00000100334	C230024C17Rik	C230024C17	RIKEN cDNA C230024C17 gene	ncRNA	2.10714	3.67037	12.3519	3.57855e-13	6.69502e-11	19.995
1154	1155	chr17-877	chr17	26229860	26230055	+	0		intron (NM_001206335, intron 1 of 12)	intron (NM_001206335, intron 1 of 12)	14285	NM_001206335	106581	Mm.28844	NM_207217	ENSMUSG00000024187	Fam234a	Itfg3	family with sequence similarity 234, member A	protein-coding	1.16042	1.91595	5.31132	1.02176e-05	7.92204e-05	3.41889
1155	1156	chr6-910	chr6	48784822	48785555	+	0		Intergenic	Intergenic	-14337	NM_031247	83408	Mm.333050	NM_031247	ENSMUSG00000039264	Gimap3	2010110D23Rik|Gimap5|Ian4	GTPase, IMAP family member 3	protein-coding	1.80791	2.24771	7.76952	1.29931e-08	3.16717e-07	9.78763
1156	1157	chr3-715	chr3	51238704	51238948	+	0		intron (NM_009834, intron 1 of 2)	intron (NM_009834, intron 1 of 2)	14379	NM_009834	12457	Mm.86541	NM_009834	ENSMUSG00000023087	Noct	AU043840|Ccr4|Ccrn4l	nocturnin	protein-coding	1.02451	0.523069	3.10497	0.004183	0.0125554	-2.02547
1157	1158	chr10-148	chr10	7695425	7695858	+	0		intron (NM_010690, intron 2 of 7)	B2_Mm2|SINE|B2	14432	NM_010690	16798	Mm.34083	NM_010690	ENSMUSG00000040021	Lats1	AW208599	large tumor suppressor	protein-coding	1.29835	1.42951	6.31582	6.28908e-07	7.65238e-06	6.06577
1158	1159	chr13-1365	chr13	51115499	51116459	+	0		intron (NM_001283029, intron 1 of 5)	MER77B|LTR|ERVL	14432	NM_001283029	20729	Mm.188432	NM_011462	ENSMUSG00000021395	Spin1	Spin	spindlin 1	protein-coding	1.83417	3.45591	12.0436	6.68639e-13	1.09072e-10	19.3739
1159	1160	chr14-2519	chr14	118577762	118578300	+	0		intron (NM_001163676, intron 18 of 29)	ORR1E|LTR|ERVL-MaLR	14441	NR_105815	102465208		NR_105815	ENSMUSG00000098433	Mir6391	Gm27914|mmu-mir-6391	microRNA 6391	ncRNA	1.55751	2.01483	7.48054	2.75695e-08	5.92631e-07	9.04329
1160	1161	chr17-302	chr17	12363655	12364655	+	0		Intergenic	Tigger5|DNA|TcMar-Tigger	-14454	NM_008877	18815	Mm.971	NM_008877	ENSMUSG00000059481	Plg	AI649309|Pg	plasminogen	protein-coding	1.53601	3.69841	9.16346	4.00615e-10	1.82102e-08	13.198
1161	1162	chr8-1925	chr8	91298458	91299071	+	0		intron (NM_173431, intron 6 of 25)	intron (NM_173431, intron 6 of 25)	14458	NM_173431	244585	Mm.324592	NM_173431	ENSMUSG00000033282	Rpgrip1l	1700047E16Rik|4931437C01|Ftm|Nphp8	Rpgrip1-like	protein-coding	1.13432	0.903176	4.20509	0.00022324	0.00106889	0.55451
1162	1163	chr3-454	chr3	32379970	32380307	+	0		Intergenic	B3|SINE|B2	-14473	NM_009517	22401	Mm.35705	NM_009517	ENSMUSG00000027663	Zmat3	Wig1	zinc finger matrin type 3	protein-coding	1.02817	0.320014	3.66395	0.000972101	0.00367431	-0.697026
1163	1164	chr10-2541	chr10	91138240	91138653	+	0		Intergenic	ORR1B2|LTR|ERVL-MaLR	-14483	NM_133668	18674	Mm.298	NM_133668	ENSMUSG00000061904	Slc25a3	5730556H19Rik|PTP|Phc	solute carrier family 25 (mitochondrial carrier, phosphate carrier), member 3	protein-coding	1.00866	1.65798	4.15143	0.000258768	0.00120971	0.394483
1164	1165	chr3-589	chr3	37653978	37654889	+	0		Intergenic	Intergenic	14486	NM_001305441	24063	Mm.330986	NM_011896	ENSMUSG00000037211	Spry1	sprouty1|spry-1	sprouty RTK signaling antagonist 1	protein-coding	1.11495	3.73574	7.16886	6.27549e-08	1.1629e-06	8.23037
1165	1166	chr7-492	chr7	19935258	19936028	+	0		Intergenic	Intergenic	-14500	NM_027514	52118	Mm.227506	NM_027514	ENSMUSG00000040511	Pvr	3830421F03Rik|CD155|D7Ertd458e|HVED|PVS|Taa1|Tage4|mE4|necl-5	poliovirus receptor	protein-coding	1.38311	3.94842	11.4481	2.3067e-12	2.89887e-10	18.2673
1166	1167	chr2-2826	chr2	106955653	106956126	+	0		Intergenic	Intergenic	14502	NM_173750	212772	Mm.381231	NM_173750	ENSMUSG00000027122	Arl14ep	2700007P21Rik|4930448O08Rik|ARF7EP	ADP-ribosylation factor-like 14 effector protein	protein-coding	1.07555	0.700136	3.99897	0.000392937	0.00171763	0.0920156
1167	1168	chr6-2265	chr6	99420570	99421100	+	0		intron (NM_053202, intron 1 of 18)	intron (NM_053202, intron 1 of 18)	14510	NM_053202	108655	Mm.234965	NM_053202	ENSMUSG00000030067	Foxp1	3110052D19Rik|4932443N09Rik|AI461938|AW494214	forkhead box P1	protein-coding	2.06399	2.35448	10.6625	1.26117e-11	1.14222e-09	16.1321
1168	1169	chr8-586	chr8	31135623	31135987	+	0		Intergenic	Intergenic	-14511	NM_144927	234138	Mm.349800	NM_144927	ENSMUSG00000031577	Tti2	-	TELO2 interacting protein 2	protein-coding	1.09195	1.54326	4.10554	0.000293525	0.00134571	0.285601
1169	1170	chr17-1757	chr17	37246327	37247443	+	0		Intergenic	Intergenic	-14517	NM_146512	258505	Mm.353371	NM_146512	ENSMUSG00000058802	Olfr97	MOR156-2	olfactory receptor 97	protein-coding	1.33529	3.31785	9.4986	1.80273e-10	9.47253e-09	13.9841
1170	1171	chr10-1551	chr10	60816748	60817263	+	0		intron (NM_029770, intron 1 of 16)	intron (NM_029770, intron 1 of 16)	14576	NM_029770	107449	Mm.290433	NM_029770	ENSMUSG00000020099	Unc5b	6330415E02Rik|A630020F16|D10Bwg0792e|Unc5h2	unc-5 netrin receptor B	protein-coding	1.18206	1.87113	3.75235	0.000766853	0.00301037	-0.663742
1171	1172	chr10-2608	chr10	93418160	93418823	+	0		Intergenic	B3|SINE|B2	-14616	NR_106161	102465791		NR_106161	ENSMUSG00000098679	Mir7688	Gm27874|mmu-mir-7688	microRNA 7688	ncRNA	1.1174	2.05807	4.03588	0.000355236	0.00158005	0.0559617
1172	1173	chr10-678	chr10	22714270	22715351	+	0		intron (NM_011603, intron 1 of 6)	intron (NM_011603, intron 1 of 6)	14622	NR_106123	102465768		NR_106123	ENSMUSG00000098714	Mir7663	Gm28034|mmu-mir-7663	microRNA 7663	ncRNA	1.05517	3.45581	7.6884	1.60317e-08	3.77986e-07	9.57013
1173	1174	chr5-1896	chr5	99267010	99268212	+	0		Intergenic	Intergenic	-14684	NM_181318	320292	Mm.259074	NM_145839	ENSMUSG00000089809	Rasgef1b	4732452O09Rik|GPIgamma4|Gpig4	RasGEF domain family, member 1B	protein-coding	1.29973	2.14659	6.37354	5.36921e-07	6.69704e-06	6.23284
1174	1175	chr10-280	chr10	12993454	12994064	+	0		Intergenic	L1_Rod|LINE|L1	-14691	NM_175102	66125	Mm.29743	NM_175102	ENSMUSG00000078348	Sf3b5	10kDa|1110005L13Rik|AU043053|Sf3b10	splicing factor 3b, subunit 5	protein-coding	1.34636	1.21701	4.96768	2.67348e-05	0.00017831	2.55923
1175	1176	chr7-1137	chr7	44359909	44360752	+	0		exon (NM_027049, exon 6 of 6)	exon (NM_027049, exon 6 of 6)	14700	NM_027049	69349	Mm.358922	NM_027049	ENSMUSG00000008028	1700008O03Rik	-	RIKEN cDNA 1700008O03 gene	protein-coding	1.02572	4.03219	7.65771	1.7362e-08	4.03435e-07	9.4059
1176	1177	chr2-3872	chr2	152768778	152768979	+	0		intron (NM_001289739, intron 2 of 4)	intron (NM_001289739, intron 2 of 4)	14705	NM_053091	84682	Mm.196668	NM_053091	ENSMUSG00000009876	Cox4i2	Cox4b|CoxIV-2	cytochrome c oxidase subunit 4I2	protein-coding	1.68872	0.408909	5.24178	1.24123e-05	9.33407e-05	3.17779
1177	1178	chr11-2885	chr11	94226025	94226363	+	0		Intergenic	Intergenic	14740	NM_009427	22057	Mm.259673	NM_009427	ENSMUSG00000037573	Tob1	Tob|Trob	transducer of ErbB-2.1	protein-coding	1.05635	1.76236	4.66468	6.23605e-05	0.000364011	1.72087
1178	1179	chr1-3307	chr1	155172854	155174060	+	0		intron (NM_021433, intron 1 of 7)	intron (NM_021433, intron 1 of 7)	14754	NM_021433	58244	Mm.66264	NM_021433	ENSMUSG00000026470	Stx6	2310039E05Rik|2410005I16Rik|AA437559|AI415714|AI845861	syntaxin 6	protein-coding	1.34212	3.00738	6.39835	5.01677e-07	6.34197e-06	6.21182
1179	1180	chr17-1025	chr17	28256393	28257510	+	0		intron (NM_011145, intron 2 of 7)	intron (NM_011145, intron 2 of 7)	-14757	NR_045427	69050	Mm.486938	NR_045427	ENSMUSG00000002250	1810013A23Rik	-	RIKEN cDNA 1810013A23 gene	ncRNA	1.00805	5.68791	9.7332	1.03985e-10	6.07304e-09	14.3407
1180	1181	chr4-627	chr4	32586468	32588771	+	0		Intergenic	Intergenic	14763	NM_010289	14610	Mm.377084	NM_010289	ENSMUSG00000051056	Gja10	Cx-57|Cx59|cx57	gap junction protein, alpha 10	protein-coding	1.2093	5.18601	12.2501	4.39409e-13	7.83428e-11	19.8837
1181	1182	chr1-4481	chr1	189936803	189937310	+	0		Intergenic	Intergenic	-14765	NM_026796	226830	Mm.156895	NM_026796	ENSMUSG00000026603	Smyd2	1110020E07Rik|4930402C15|KMT3C|Zmynd14	SET and MYND domain containing 2	protein-coding	1.203	0.962637	5.29466	1.07051e-05	8.22969e-05	3.40332
1182	1183	chr8-1629	chr8	82759093	82759562	+	0		Intergenic	ORR1E|LTR|ERVL-MaLR	14799	NM_145600	30932	Mm.269248	NM_145600	ENSMUSG00000031711	Zfp330	BC008086|Noa36|Znf330	zinc finger protein 330	protein-coding	1.38853	1.14533	5.99234	1.53338e-06	1.61249e-05	5.20737
1183	1184	chr3-3511	chr3	153929528	153930110	+	0		intron (NM_007382, intron 9 of 11)	intron (NM_007382, intron 9 of 11)	14824	NM_007382	11364	Mm.10530	NM_007382	ENSMUSG00000062908	Acadm	AU018656|MCAD	acyl-Coenzyme A dehydrogenase, medium chain	protein-coding	1.09467	1.18402	4.09873	0.000299062	0.0013672	0.311288
1184	1185	chr10-1269	chr10	44443318	44444226	+	0		intron (NM_007548, intron 4 of 6)	intron (NM_007548, intron 4 of 6)	14976	NM_007548	12142	Mm.4800	NM_007548	ENSMUSG00000038151	Prdm1	Blimp-1|Blimp1|PRDI-BF1|ZNFPR1A1|b2b1765Clo	PR domain containing 1, with ZNF domain	protein-coding	1.03139	4.0397	7.28264	4.64163e-08	9.08423e-07	8.45603
1185	1186	chr6-382	chr6	29838386	29839112	+	0		intron (NM_001171000, intron 1 of 16)	intron (NM_001171000, intron 1 of 16)	-14992	NM_001347084	74340	Mm.210899	NM_021414	ENSMUSG00000029772	Ahcyl2	4631427C17Rik|AI227036|Adohcyase3|mKIAA0828	S-adenosylhomocysteine hydrolase-like 2	protein-coding	1.19085	2.7072	7.30317	4.39654e-08	8.69449e-07	8.63978
1186	1187	chr8-1784	chr8	85447696	85448049	+	0		Intergenic	ORR1D2|LTR|ERVL-MaLR	-15031	NM_025722	66714	Mm.272748	NM_025722	ENSMUSG00000036934	4921524J17Rik	-	RIKEN cDNA 4921524J17 gene	protein-coding	1.02735	1.16976	3.66359	0.000973055	0.00367687	-0.756744
1187	1188	chr9-1429	chr9	59337976	59338852	+	0		intron (NR_153195, intron 6 of 15)	intron (NR_153195, intron 6 of 15)	15094	NR_153195	102774	Mm.200714	NM_175325	ENSMUSG00000025235	Bbs4	AW537059|AW742241|D9Ertd464e	Bardet-Biedl syndrome 4 (human)	protein-coding	1.13866	2.01417	5.4258	7.41854e-06	6.05749e-05	3.74652
1188	1189	chr4-2168	chr4	111399669	111400051	+	0		intron (NM_001284190, intron 6 of 12)	intron (NM_001284190, intron 6 of 12)	-15146	NR_033793	67621	Mm.45533	NM_026279	ENSMUSG00000028545	Bend5	2310026E23Rik	BEN domain containing 5	protein-coding	1.33097	-0.242582	2.95136	0.00615378	0.017337	-2.29548
1189	1190	chr3-243	chr3	19659355	19659858	+	0		intron (NM_001081281, intron 3 of 9)	intron (NM_001081281, intron 3 of 9)	15146	NM_001081281	381485	Mm.35419	NM_001081281	ENSMUSG00000060913	Trim55	D830041C10Rik|Murf2|Rnf29	tripartite motif-containing 55	protein-coding	1.76003	1.49296	7.94866	8.19308e-09	2.2004e-07	10.0747
1190	1191	chr13-2622	chr13	98332054	98332506	+	0		Intergenic	B3|SINE|B2	15164	NR_137279	105246056	Mm.256021	NR_137279	ENSMUSG00000048603	Gm9828	-	predicted gene 9828	ncRNA	1.19478	0.941532	4.316	0.000164355	0.000826379	0.87997
1191	1192	chr6-2405	chr6	108170287	108170531	+	0		intron (NM_145937, intron 3 of 8)	URR1A|DNA|hAT-Charlie	15174	NM_145937	58911	Mm.439876	NM_145937	ENSMUSG00000030101	Sumf1	AA543204|AI463102|AI851573|FGE	sulfatase modifying factor 1	protein-coding	1.35622	1.0836	5.59655	4.60551e-06	4.0561e-05	4.18989
1192	1193	chr6-3200	chr6	129316407	129316789	+	0		Intergenic	B1F|SINE|Alu	15183	NM_199034	381816	Mm.46114	NM_199034	ENSMUSG00000047720	4922502D21Rik	Clec2m|Gm1074|SPATA78	RIKEN cDNA 4922502D21 gene	protein-coding	1.12113	1.89123	4.61402	7.18235e-05	0.000410281	1.60169
1193	1194	chr12-2211	chr12	98283496	98284158	+	0		Intergenic	Intergenic	15192	NM_008152	14744	Mm.378924	NM_008152	ENSMUSG00000021886	Gpr65	Dig1|Gpcr25|TDAG8	G-protein coupled receptor 65	protein-coding	1.04051	1.17991	3.87673	0.000547997	0.00226777	-0.259
1194	1195	chr16-2267	chr16	93914041	93914684	+	0		Intergenic	Intergenic	15205	NM_001165925	56173	Mm.328716	NM_019500	ENSMUSG00000047109	Cldn14	AI851731	claudin 14	protein-coding	1.94349	3.23363	13.4752	4.0084e-14	1.2887e-11	22.0171
1195	1196	chr19-1102	chr19	36903937	36904692	+	0		Intergenic	CpG	15285	NM_028263	72514	Mm.41674	NM_028263	ENSMUSG00000047632	Fgfbp3	2610306H15Rik|Fgf-bp3	fibroblast growth factor binding protein 3	protein-coding	1.0169	1.11034	4.15765	0.000254379	0.00119222	0.446981
1196	1197	chr17-238	chr17	8116229	8116803	+	0		Intergenic	Intergenic	-15288	NM_001033442	381059	Mm.490353	NM_001033442	ENSMUSG00000095720	Gm1604b	Gm1604	predicted gene 1604b	protein-coding	1.02178	1.8653	3.51309	0.00145191	0.00514601	-1.2016
1197	1198	chr4-496	chr4	21712160	21712654	+	0		Intergenic	RMER21A|LTR|ERV1	-15294	NM_001290420	51813	Mm.278584	NM_016746	ENSMUSG00000028252	Ccnc	AI451004|AU020987|CG1C	cyclin C	protein-coding	1.05904	1.85713	5.08709	1.91387e-05	0.000135017	2.83297
1198	1199	chr10-3235	chr10	117940386	117941121	+	0		intron (NR_045342, intron 3 of 3)	intron (NR_045342, intron 3 of 3)	15294	NR_045342	71067	Mm.410793	NR_045342	ENSMUSG00000112500	4933411E08Rik	-	RIKEN cDNA 4933411E08 gene	ncRNA	1.56432	2.45843	6.04237	1.33526e-06	1.43817e-05	5.36338
1199	1200	chr10-3132	chr10	116564799	116565539	+	0		intron (NM_001359563, intron 1 of 13)	intron (NM_001359563, intron 1 of 13)	15367	NM_001359248	72068	Mm.351553	NM_028082	ENSMUSG00000020166	Cnot2	2600016M12Rik|2810470K03Rik|AA537049|AA959607|AW557563|C79650	CCR4-NOT transcription complex, subunit 2	protein-coding	1.69026	3.37639	11.0769	5.09979e-12	5.43887e-10	17.4185
1200	1201	chr3-2986	chr3	131318414	131318804	+	0		TTS (NM_028943)	TTS (NM_028943)	-15382	NM_027816	71519	Mm.473179	NM_027816	ENSMUSG00000027983	Cyp2u1	8430436A10Rik	cytochrome P450, family 2, subfamily u, polypeptide 1	protein-coding	1.891	0.183378	5.99365	1.52781e-06	1.60847e-05	5.05876
1201	1202	chr18-951	chr18	53877153	53877887	+	0		intron (NM_152809, intron 1 of 12)	intron (NM_152809, intron 1 of 12)	15407	NM_152809	70425	Mm.368668	NM_152809	ENSMUSG00000073563	Csnk1g3	3300002K07Rik|C330049O21Rik	casein kinase 1, gamma 3	protein-coding	1.44837	1.12282	6.00033	1.49985e-06	1.58516e-05	5.26183
1202	1203	chr4-1654	chr4	88078973	88079472	+	0		Intergenic	BGLII_Mus|LTR|ERVK	-15408	NM_001081184	230393	Mm.287210	NM_001081184	ENSMUSG00000038368	Focad	-	focadhesin	protein-coding	1.66968	2.09197	8.11041	5.42158e-09	1.56048e-07	10.5987
1203	1204	chr19-1700	chr19	56412448	56412648	+	0		intron (NM_007611, intron 2 of 6)	L1Md_T|LINE|L1	15419	NM_007611	12369	Mm.35687	NM_007611	ENSMUSG00000025076	Casp7	AI314680|CMH-1|ICE-IAP3|Mch3|caspase-7|mCASP-7	caspase 7	protein-coding	2.76607	-0.255492	5.2561	1.19248e-05	9.03004e-05	2.99529
1204	1205	chr5-1618	chr5	77130411	77130691	+	0		Intergenic	Intergenic	-15428	NM_175606	74318	Mm.181852	NM_175606	ENSMUSG00000059325	Hopx	1110018K11Rik|1200015P04Rik|2300002F06Rik|AI848177|AW490897|Cameo|Hdop|Hod|Hop|Ob1|Obl|Toto	HOP homeobox	protein-coding	1.28675	1.47704	4.59268	7.62252e-05	0.000431438	1.58948
1205	1206	chr8-2414	chr8	111956062	111956308	+	0		Intergenic	Intergenic	15482	NM_026693	93739	Mm.371666	NM_026693	ENSMUSG00000031950	Gabarapl2	0610012F20Rik|2900019O08Rik|AI173605|GATE-16|Gef2	gamma-aminobutyric acid (GABA) A receptor-associated protein-like 2	protein-coding	1.29159	0.31563	3.16256	0.00361265	0.0111058	-1.82631
1206	1207	chr17-1312	chr17	31692828	31694013	+	0		Intergenic	Intergenic	15489	NM_001278569	12954	Mm.1228	NM_013501	ENSMUSG00000024041	Cryaa	Acry-1|Crya-1|Crya1|DAcry-1|lop18	crystallin, alpha A	protein-coding	1.56127	3.95023	9.96249	6.1157e-11	4.0233e-09	15.0466
1207	1208	chr8-2169	chr8	105811584	105812099	+	0		intron (NM_145824, intron 2 of 13)	intron (NM_145824, intron 2 of 13)	15509	NM_145824	74334	Mm.4206	NM_145824	ENSMUSG00000037415	Ranbp10	4432417N03Rik	RAN binding protein 10	protein-coding	1.18331	1.56421	3.94617	0.000453774	0.00193828	-0.0908972
1208	1209	chr7-3228	chr7	120754736	120755453	+	0		intron (NM_177697, intron 3 of 33)	(GAAA)n|Simple_repeat|Simple_repeat	15537	NM_177697	233813	Mm.389939	NM_177697	ENSMUSG00000030889	Vwa3a	E030013G06Rik	von Willebrand factor A domain containing 3A	protein-coding	1.1053	2.31756	6.24669	7.60349e-07	8.97313e-06	5.90059
1209	1210	chr6-2462	chr6	108843811	108844566	+	0		intron (NM_138677, intron 4 of 11)	ORR1E|LTR|ERVL-MaLR	15547	NM_138677	192193	Mm.21596	NM_138677	ENSMUSG00000030104	Edem1	A130059K23Rik|EDEM|mKIAA0212	ER degradation enhancer, mannosidase alpha-like 1	protein-coding	1.0844	3.78199	7.09734	7.59116e-08	1.35112e-06	8.03362
1210	1211	chr11-4175	chr11	117092696	117093170	+	0		Intergenic	Intergenic	15585	NR_105853	102465258		NR_105853	ENSMUSG00000104740	Mir6516	mmu-mir-6516	microRNA 6516	ncRNA	1.17232	1.70893	4.00148	0.00039025	0.00170769	0.0415839
1211	1212	chr2-3545	chr2	132613595	132613969	+	0		intron (NR_033469, intron 2 of 3)	intron (NR_033469, intron 2 of 3)	15586	NR_033469	767814	Mm.371752	NR_033468	ENSMUSG00000074783	AU019990	-	expressed sequence AU019990	ncRNA	1.32969	1.11057	4.60308	7.4047e-05	0.000420769	1.61939
1212	1213	chr19-918	chr19	32404485	32405120	+	0		Intergenic	Intergenic	15586	NR_033198	67188	Mm.391160	NR_033198	ENSMUSG00000097787	2700046G09Rik	-	RIKEN cDNA 2700046G09 gene	ncRNA	1.30402	2.66838	6.79397	1.71238e-07	2.62036e-06	7.32686
1213	1214	chr10-2566	chr10	93145163	93145408	+	0		Intergenic	Charlie24|DNA|hAT-Charlie	-15591	NM_146239	237459	Mm.217404	NM_146239	ENSMUSG00000020015	Cdk17	6430598J10Rik|Pctk2	cyclin-dependent kinase 17	protein-coding	1.47234	2.1885	6.12369	1.06678e-06	1.18822e-05	5.5865
1214	1215	chr15-704	chr15	41846135	41847088	+	0		intron (NR_152565, intron 12 of 17)	intron (NR_152565, intron 12 of 17)	15653	NM_001130164	170719	Mm.254267	NM_130885	ENSMUSG00000022307	Oxr1	2210416C20Rik|C7|C7B	oxidation resistance 1	protein-coding	1.3198	4.24161	7.62535	1.88868e-08	4.31924e-07	9.36831
1215	1216	chr1-1909	chr1	87869888	87870078	+	0		intron (NM_177646, intron 1 of 29)	intron (NM_177646, intron 1 of 29)	-15684	NR_136921	100503175	Mm.426422	NR_136921	ENSMUSG00000101942	Gm19582	-	predicted gene, 19582	ncRNA	2.95334	0.789805	8.39982	2.61161e-09	8.58383e-08	10.632
1216	1217	chr14-2034	chr14	74990604	74990961	+	0		Intergenic	Intergenic	15696	NR_046078	100043169	Mm.145900	NR_046078	ENSMUSG00000115019	Gm4278	-	predicted gene 4278	ncRNA	1.04706	1.81516	4.55092	8.56264e-05	0.00047628	1.43467
1217	1218	chr16-2350	chr16	95241695	95241901	+	0		intron (NR_153766, intron 1 of 4)	intron (NR_153766, intron 1 of 4)	-15760	NR_073406	16516	Mm.272239	NM_019664	ENSMUSG00000062609	Kcnj15	4930414N08Rik|AI182284|AI267127|IRKK|Kir4.2	potassium inwardly-rectifying channel, subfamily J, member 15	protein-coding	1.73447	0.292642	5.57882	4.83895e-06	4.23186e-05	4.05925
1218	1219	chr13-232	chr13	12379306	12379855	+	0		Intergenic	Intergenic	-15795	NM_144835	217995	Mm.171186	NM_144835	ENSMUSG00000050244	Heatr1	AA517551|B130016L12Rik|BC019693	HEAT repeat containing 1	protein-coding	1.15611	1.27982	4.78441	4.46387e-05	0.000274603	2.06805
1219	1220	chr14-372	chr14	20252860	20253830	+	0		Intergenic	Intergenic	15817	NM_029006	74571	Mm.105571	NM_029006	ENSMUSG00000023387	Kcnk16	4731413G05Rik|TALK-1|TALK1	potassium channel, subfamily K, member 16	protein-coding	1.3513	2.46181	7.45683	2.93374e-08	6.21757e-07	9.03263
1220	1221	chr15-2591	chr15	98743609	98744465	+	0		intron (NM_007478, intron 1 of 4)	intron (NM_007478, intron 1 of 4)	-15839	NM_024169	66120	Mm.30729	NM_024169	ENSMUSG00000003355	Fkbp11	1110002O23Rik|FKBP-11	FK506 binding protein 11	protein-coding	1.08656	3.21798	6.22176	8.14275e-07	9.48946e-06	5.76278
1221	1222	chr14-1842	chr14	68067807	68068195	+	0		Intergenic	Intergenic	-15862	NM_010910	18039	Mm.1956	NM_010910	ENSMUSG00000022055	Nefl	AI847934|CMT2E|NF-L|NF68|Nfl	neurofilament, light polypeptide	protein-coding	1.15396	1.16831	5.49622	6.09371e-06	5.14444e-05	3.93467
1222	1223	chr2-4920	chr2	180305291	180306198	+	0		Intergenic	Intergenic	-15865	NM_173031	271887	Mm.246640	NM_173031	ENSMUSG00000038980	Rbbp8nl	4732416F18	RBBP8 N-terminal like	protein-coding	1.53196	3.81978	9.47392	1.91097e-10	9.92638e-09	13.9292
1223	1224	chr5-606	chr5	31713363	31714532	+	0		intron (NM_181281, intron 2 of 10)	Lx8|LINE|L1	15897	NM_181281	107976	Mm.482126	NM_144541	ENSMUSG00000052139	Babam2	6030405P19Rik|AI429776|B830038C02Rik|Bre	BRISC and BRCA1 A complex member 2	protein-coding	1.16775	3.23381	7.61	1.96568e-08	4.46426e-07	9.40736
1224	1225	chr1-1495	chr1	74262301	74263065	+	0		intron (NM_001357387, intron 8 of 10)	intron (NM_001357387, intron 8 of 10)	-15917	NM_174985	227289	Mm.246587	NM_174985	ENSMUSG00000064272	Gpbar1	BG37|GPCR|GPR131|M-BAR|TGR5	G protein-coupled bile acid receptor 1	protein-coding	2.71176	3.01254	17.1593	7.13062e-17	1.5234e-13	27.4923
1225	1226	chr5-3721	chr5	143419347	143420169	+	0		intron (NM_025841, intron 4 of 4)	intron (NM_025841, intron 4 of 4)	15938	NM_025841	66913	Mm.181880	NM_025841	ENSMUSG00000079111	Kdelr2	1110007A14Rik	KDEL (Lys-Asp-Glu-Leu) endoplasmic reticulum protein retention receptor 2	protein-coding	1.52698	2.32838	5.96123	1.67127e-06	1.73083e-05	5.12865
1226	1227	chr10-834	chr10	29296957	29297363	+	0		Intergenic	B3|SINE|B2	-16006	NM_001110195	52665	Mm.28930	NM_025855	ENSMUSG00000019883	Echdc1	1700028A24Rik|AI314462|AI930038|D10Ertd667e|MMCD	enoyl Coenzyme A hydratase domain containing 1	protein-coding	1.03212	0.58121	3.18966	0.00337071	0.0104728	-1.8671
1227	1228	chr16-303	chr16	13796161	13797369	+	0		intron (NM_001039521, intron 10 of 17)	intron (NM_001039521, intron 10 of 17)	16066	NM_001039521	106298	Mm.288606	NM_001039521	ENSMUSG00000022682	Rrn3	AL023001|E130302O19Rik|R75565|TIF-1A|Tif1a	RRN3 RNA polymerase I transcription factor homolog (yeast)	protein-coding	1.14166	4.98092	11.0584	5.30724e-12	5.60595e-10	17.4209
1228	1229	chr6-2759	chr6	119918392	119919242	+	0		intron (NR_149727, intron 7 of 10)	intron (NR_149727, intron 7 of 10)	16119	NM_011236	19365	Mm.149	NM_011236	ENSMUSG00000030166	Rad52	Rad52yh	RAD52 homolog, DNA repair protein	protein-coding	1.38888	3.88397	10.5532	1.60724e-11	1.37527e-09	16.3579
1229	1230	chr12-2347	chr12	100882787	100883986	+	0		intron (NM_001177674, intron 2 of 2)	intron (NM_001177674, intron 2 of 2)	16138	NM_001177674	238377	Mm.32160	NM_175493	ENSMUSG00000047415	Gpr68	BB131428|Ogr1	G protein-coupled receptor 68	protein-coding	1.2154	5.34219	11.2375	3.61079e-12	4.15171e-10	17.7645
1230	1231	chr16-903	chr16	32149258	32149617	+	0		intron (NM_001347181, intron 1 of 2)	IAPEz-int|LTR|ERVK	16157	NM_001347181	224109	Mm.33498	NM_146069	ENSMUSG00000052384	Nrros	E430025L02Rik|Lrcc33|Lrrc33	negative regulator of reactive oxygen species	protein-coding	1.79055	-0.521939	3.72266	0.000830578	0.00322139	-0.549271
1231	1232	chr12-199	chr12	12277823	12278779	+	0		intron (NM_029758, intron 2 of 12)	intron (NM_029758, intron 2 of 12)	16162	NM_029758	76820	Mm.440802	NM_029758	ENSMUSG00000020589	Fam49a	2410157M17Rik|9630047E15|D12Ertd553e	family with sequence similarity 49, member A	protein-coding	1.19081	4.28861	10.5005	1.80742e-11	1.51141e-09	16.1725
1232	1233	chr15-273	chr15	12840575	12841395	+	0		intron (NM_026799, intron 5 of 34)	RSINE1|SINE|B4	16170	NM_001130149	14000	Mm.293142	NM_026799	ENSMUSG00000022191	Drosha	1110013A17Rik|AI874853|Etohi2|Rn3|Rnasen	drosha, ribonuclease type III	protein-coding	1.26896	2.88168	8.22082	4.09778e-09	1.23304e-07	10.9393
1233	1234	chr17-2023	chr17	47646740	47647011	+	0		intron (NM_198421, intron 1 of 6)	B3|SINE|B2	16185	NM_198421	224836	Mm.59393	NM_198421	ENSMUSG00000090115	Usp49	C330046L10Rik|Gm545	ubiquitin specific peptidase 49	protein-coding	1.39886	0.72184	4.13677	0.000269404	0.0012521	0.449743
1234	1235	chr1-2910	chr1	136608261	136609150	+	0		Intergenic	B3|SINE|B2	-16196	NM_177643	226442	Mm.62521	NM_177643	ENSMUSG00000041483	Zfp281	Znf281	zinc finger protein 281	protein-coding	1.85078	3.38941	9.04756	5.29856e-10	2.29659e-08	12.9295
1235	1236	chr5-1312	chr5	65950722	65951123	+	0		Intergenic	Intergenic	-16202	NM_001081104	231252	Mm.140015	NM_001081104	ENSMUSG00000029205	Chrna9	2410015I05Rik|Acra9|EG666827|Gm8311	cholinergic receptor, nicotinic, alpha polypeptide 9	protein-coding	1.07003	3.31929	7.03564	8.94983e-08	1.54006e-06	7.90514
1236	1237	chr16-574	chr16	22249648	22249937	+	0		intron (NM_001330554, intron 5 of 8)	intron (NM_001330554, intron 5 of 8)	16213	NM_001330555	20462	Mm.210352	NM_009186	ENSMUSG00000022858	Tra2b	5730405G21Rik|D16Ertd266e|SIG-41|Sfrs10|Silg41|TRA2beta	transformer 2 beta	protein-coding	1.24172	-0.0743005	3.03261	0.00502186	0.0146156	-2.10143
1237	1238	chr10-2545	chr10	91153938	91154663	+	0		intron (NM_001080129, intron 4 of 8)	intron (NM_001080129, intron 4 of 8)	16250	NM_001283048	21917	Mm.159684	NM_011605	ENSMUSG00000019961	Tmpo	5630400D24Rik|AI195756|AI606875|AW214352|AW547477|LAP2|TP	thymopoietin	protein-coding	1.1026	2.9843	6.1484	9.96527e-07	1.12174e-05	5.59742
1238	1239	chr18-811	chr18	41982306	41983234	+	0		Intergenic	Intergenic	16279	NM_001033426	332309	Mm.240520	NM_001033426	ENSMUSG00000073574	Grxcr2	Gm851	glutaredoxin, cysteine rich 2	protein-coding	1.01838	3.53221	5.04017	2.18252e-05	0.000150678	2.35575
1239	1240	chr13-10	chr13	3513948	3514819	+	0		Intergenic	B2_Mm1a|SINE|B2	16333	NR_045363	73270	Mm.296923	NR_045363	ENSMUSG00000097709	1700024F13Rik	-	RIKEN cDNA 1700024F13 gene	ncRNA	1.14264	1.19735	4.78165	4.49842e-05	0.000276446	2.05702
1240	1241	chr18-602	chr18	36180542	36181108	+	0		intron (NM_001167891, intron 1 of 9)	MLT1H1-int|LTR|ERVL-MaLR	16335	NM_001167891	100042150	Mm.380390	NM_001167891	ENSMUSG00000060275	Nrg2	Don1|NTAK	neuregulin 2	protein-coding	1.1093	1.95467	4.65453	6.41511e-05	0.000373065	1.62626
1241	1242	chr17-691	chr17	23616641	23617698	+	0		Intergenic	MLTR11B|LTR|ERVK	16343	NM_001289481	332221	Mm.270315	NM_001033425	ENSMUSG00000023902	Zscan10	BC068284|Zfp206|Zkscan10|Znf206	zinc finger and SCAN domain containing 10	protein-coding	1.6166	4.50586	8.60335	1.57276e-09	5.67334e-08	11.7477
1242	1243	chr17-2635	chr17	70973116	70975172	+	0		3' UTR (NM_023402, exon 4 of 4)	3' UTR (NM_023402, exon 4 of 4)	16372	NM_023402	67938	Mm.261329	NM_023402	ENSMUSG00000034868	Myl12b	1500001M02Rik|C77744|Mylc2b|RLC-B	myosin, light chain 12B, regulatory	protein-coding	1.06402	5.11443	10.4377	2.07989e-11	1.69433e-09	16.0213
1243	1244	chr10-3183	chr10	117392832	117393999	+	0		Intergenic	Intergenic	-16442	NM_001310609	432508	Mm.478881	NM_001013391	ENSMUSG00000055531	Cpsf6	4733401N12Rik|AI256641|CFIM|CFIM68|HPBRII-4|HPBRII-7	cleavage and polyadenylation specific factor 6	protein-coding	1.37324	3.61562	9.59976	1.4207e-10	7.76335e-09	14.2213
1244	1245	chr14-2405	chr14	103363099	103363400	+	0		Intergenic	Intergenic	-16449	NM_207215	105689	Mm.6478	NM_207215	ENSMUSG00000033004	Mycbp2	AU023734|AW107953|AW546647|C130061D10Rik|Pam|Phr1|R75243	MYC binding protein 2	protein-coding	1.0918	-0.124211	3.37381	0.0020934	0.00700859	-1.35613
1245	1246	chr2-2532	chr2	92007575	92007859	+	0		intron (NM_011957, intron 1 of 11)	MIR3|SINE|MIR	16453	NM_011957	26427	Mm.10353	NM_011957	ENSMUSG00000027230	Creb3l1	Oasis	cAMP responsive element binding protein 3-like 1	protein-coding	1.09899	1.08779	3.67372	0.000947044	0.00359581	-0.726913
1246	1247	chr5-869	chr5	37066820	37067826	+	0		intron (NM_178394, intron 1 of 12)	intron (NM_178394, intron 1 of 12)	16466	NM_178394	76071	Mm.85280	NM_178394	ENSMUSG00000063646	Jakmip1	5830437M04Rik|C330021K24Rik|Gababrbp|Marlin-1	janus kinase and microtubule interacting protein 1	protein-coding	1.34941	6.07129	14.6902	4.34256e-15	2.61457e-12	24.4438
1247	1248	chr1-3811	chr1	170992241	170992845	+	0		Intergenic	ORR1B2|LTR|ERVL-MaLR	-16472	NM_010187	14130	Mm.425062	NM_010187	ENSMUSG00000026656	Fcgr2b	AI528646|CD32|F630109E10Rik|Fc[g]RII|FcgRII|Fcgr2|Fcgr2a|Fcr-2|Fcr-3|Ly-17|Ly-m20|LyM-1|Lym-1|fcRII	Fc receptor, IgG, low affinity IIb	protein-coding	1.08133	1.75185	4.82245	4.01357e-05	0.000250579	2.09986
1248	1249	chr10-1627	chr10	62543068	62544836	+	0		Intergenic	Intergenic	-16507	NM_001358965	19073	Mm.338790	NM_011157	ENSMUSG00000020077	Srgn	Prg|Prg1|Sgc	serglycin	protein-coding	1.03679	5.95657	12.2494	4.40042e-13	7.83428e-11	19.802
1249	1250	chr19-403	chr19	9915874	9916229	+	0		Intergenic	Intergenic	-16518	NM_016692	16319	Mm.29755	NM_016692	ENSMUSG00000024660	Incenp	2700067E22Rik|AU019509|C130081E20|C77457	inner centromere protein	protein-coding	1.10313	1.84845	5.96411	1.658e-06	1.7195e-05	5.16671
1250	1251	chr6-2524	chr6	113654467	113655513	+	0		intron (NM_001113553, intron 2 of 11)	intron (NM_001113553, intron 2 of 11)	16523	NM_001113553	108960	Mm.152142	NM_172161	ENSMUSG00000060477	Irak2	6330415L08Rik|AI649099|IRAK-2	interleukin-1 receptor-associated kinase 2	protein-coding	2.30793	3.8272	13.8816	1.87551e-14	7.52807e-12	22.7999
1251	1252	chr6-1811	chr6	86420592	86420895	+	0		intron (NM_001164078, intron 5 of 11)	intron (NM_001164078, intron 5 of 11)	16524	NM_001164079	21841	Mm.333219	NM_011585	ENSMUSG00000071337	Tia1	2310050N03Rik|AI256674|TIA-1|mTIA-1	cytotoxic granule-associated RNA binding protein 1	protein-coding	1.55021	0.579514	4.54804	8.63139e-05	0.000479611	1.48123
1252	1253	chr11-646	chr11	30754785	30755600	+	0		Intergenic	CpG	-16583	NM_134013	103554	Mm.240066	NM_134013	ENSMUSG00000040850	Psme4	AA409398|AU041366|TEMO|mKIAA0077	proteasome (prosome, macropain) activator subunit 4	protein-coding	1.06457	1.27479	3.95725	0.000440286	0.00189042	-0.106924
1253	1254	chr14-2219	chr14	79284855	79285176	+	0		Intergenic	B4|SINE|B4	16620	NM_025427	66214	Mm.29811	NM_025427	ENSMUSG00000022018	Rgcc	1190002H23Rik|Rgc-32|Rgc32	regulator of cell cycle	protein-coding	1.20863	2.04516	5.68194	3.63017e-06	3.31892e-05	4.42269
1254	1255	chr14-1068	chr14	49155231	49155998	+	0		Intergenic	Intergenic	-16632	NM_027492	70646	Mm.275688	NM_027492	ENSMUSG00000036282	Naa30	4930487N19Rik|5730533P17Rik|AI447922|AW322455|Nat12	N(alpha)-acetyltransferase 30, NatC catalytic subunit	protein-coding	1.49298	3.62337	11.1243	4.60444e-12	5.00734e-10	17.573
1255	1256	chr7-1605	chr7	64856157	64856642	+	0		intron (NM_183087, intron 2 of 9)	intron (NM_183087, intron 2 of 9)	16641	NM_023239	66647	Mm.19944	NM_023239	ENSMUSG00000070520	Nsmce3	5730494G16Rik|AI642138|BB044375|HCA4|Mageg1|Ndnl2|mage-g1	NSE3 homolog, SMC5-SMC6 complex component	protein-coding	1.06619	-0.017885	2.86379	0.007642	0.0207896	-2.50059
1256	1257	chr11-573	chr11	23753959	23754678	+	0		intron (NM_009044, intron 3 of 9)	intron (NM_009044, intron 3 of 9)	16652	NM_009044	19696	Mm.4869	NM_009044	ENSMUSG00000020275	Rel	c-Rel	reticuloendotheliosis oncogene	protein-coding	1.29805	1.13584	5.75981	2.92293e-06	2.78136e-05	4.62033
1257	1258	chr1-680	chr1	43075585	43076041	+	0		exon (NM_001357299, exon 2 of 12)	exon (NM_001357299, exon 2 of 12)	16673	NM_001357299	73122	Mm.246069	NM_001013025	ENSMUSG00000070939	Tgfbrap1	3110018K12Rik|AU024090|AU042859|AW742551|Trap1	transforming growth factor, beta receptor associated protein 1	protein-coding	1.21735	1.12622	6.82442	1.57746e-07	2.44859e-06	7.41081
1258	1259	chr6-449	chr6	31079487	31080081	+	0		Intergenic	Intergenic	-16691	NR_029532	387223		NR_029532	ENSMUSG00000065604	Mir29b-1	Mirn29b|Mirn29b-1|mir-29b-1	microRNA 29b-1	ncRNA	1.32604	2.87623	6.91641	1.23168e-07	2.00436e-06	7.633
1259	1260	chr16-823	chr16	30533614	30534104	+	0		intron (NM_001357415, intron 9 of 11)	intron (NM_001357415, intron 9 of 11)	16719	NM_001357414	224090	Mm.241459	NM_172614	ENSMUSG00000022537	Tmem44	1700007N03Rik|9330161C17Rik|B230220N21	transmembrane protein 44	protein-coding	1.23123	2.12571	4.96144	2.72063e-05	0.000180963	2.47682
1260	1261	chr3-2448	chr3	107084632	107085024	+	0		Intergenic	Intergenic	-16739	NM_008417	16490	Mm.39285	NM_008417	ENSMUSG00000040724	Kcna2	Akr6a4|Gm10672|Kca1-2|Kv1.2|Mk-2	potassium voltage-gated channel, shaker-related subfamily, member 2	protein-coding	1.06425	1.63894	4.29924	0.000172153	0.000859003	0.829429
1261	1262	chr13-833	chr13	34096041	34097002	+	0		intron (NR_046184, intron 2 of 4)	intron (NR_046184, intron 2 of 4)	16751	NR_046184	432745	Mm.159104	NR_046184	ENSMUSG00000113591	4930447K03Rik	-	RIKEN cDNA 4930447K03 gene	ncRNA	1.13411	3.55001	6.6644	2.43095e-07	3.51757e-06	6.88799
1262	1263	chr2-4224	chr2	160747959	160748258	+	0		exon (NM_021280, exon 4 of 34)	exon (NM_021280, exon 4 of 34)	16798	NM_021280	18803	Mm.44463	NM_021280	ENSMUSG00000016933	Plcg1	AI894140|Cded|Plc-1|Plc-gamma1|Plcg-1	phospholipase C, gamma 1	protein-coding	1.28144	2.17823	4.21872	0.000215007	0.00103599	0.498914
1263	1264	chr7-3899	chr7	141578547	141579454	+	0		intron (NM_001357068, intron 1 of 21)	intron (NM_001357068, intron 1 of 21)	16820	NM_007459	11772	Mm.253090	NM_007459	ENSMUSG00000002957	Ap2a2	2410074K14Rik|AF006990|AW146353|Adtab|C78001|L25	adaptor-related protein complex 2, alpha 2 subunit	protein-coding	1.2083	4.44214	7.89945	9.2958e-09	2.42478e-07	10.0385
1264	1265	chr16-763	chr16	26598200	26598950	+	0		intron (NR_152416, intron 1 of 12)	intron (NR_152416, intron 1 of 12)	16870	NM_134103	16180	Mm.253424	NM_008364	ENSMUSG00000022514	Il1rap	6430709H04Rik|AI255955|AV239853|IL-1RAcP	interleukin 1 receptor accessory protein	protein-coding	1.11028	1.53885	3.91023	0.000500369	0.00210179	-0.209747
1265	1266	chr7-2965	chr7	110965132	110965999	+	0		intron (NM_194464, intron 1 of 20)	Lx9|LINE|L1	16896	NM_194464	17540	Mm.250023	NM_010826	ENSMUSG00000005611	Mrvi1	BB115629|Irag|Ris1	MRV integration site 1	protein-coding	1.50302	4.66271	14.0959	1.26493e-14	5.7776e-12	23.3928
1266	1267	chr16-1699	chr16	58701149	58702466	+	0		Intergenic	Intergenic	16917	NM_001162955	71223	Mm.359970	NM_001162955	ENSMUSG00000047293	Gpr15	4933439K08Rik	G protein-coupled receptor 15	protein-coding	1.00407	3.50917	7.02046	9.3202e-08	1.59336e-06	7.83946
1267	1268	chr17-1670	chr17	35755206	35755733	+	0		Intergenic	Intergenic	-16981	NR_045459	74601	Mm.410840	NR_045459	ENSMUSG00000092171	4833427F10Rik	-	RIKEN cDNA 4833427F10 gene	ncRNA	1.07457	2.15964	5.28665	1.09477e-05	8.38502e-05	3.36234
1268	1269	chr10-1857	chr10	75299657	75300120	+	0		intron (NM_153406, intron 13 of 15)	intron (NM_153406, intron 13 of 15)	-16989	NM_009630	11540	Mm.333734	NM_009630	ENSMUSG00000020178	Adora2a	A2AAR|A2aR|AA2AR	adenosine A2a receptor	protein-coding	1.16843	3.13515	7.03753	8.90475e-08	1.53461e-06	7.93965
1269	1270	chr9-2033	chr9	76230520	76230797	+	0		exon (NM_198962, exon 7 of 8)	exon (NM_198962, exon 7 of 8)	-17001	NR_153419	404194	Mm.213862	NM_205844	ENSMUSG00000059383	Gfral	AY457637|Gral	GDNF family receptor alpha like	protein-coding	1.30674	0.0572429	3.11579	0.00406964	0.0122672	-1.91297
1270	1271	chr3-3341	chr3	146004498	146005248	+	0		intron (NM_001166064, intron 3 of 6)	intron (NM_001166064, intron 3 of 6)	17003	NM_001166064	214804	Mm.268854	NM_001166064	ENSMUSG00000036863	Syde2	C430017H16Rik	synapse defective 1, Rho GTPase, homolog 2 (C. elegans)	protein-coding	1.80048	2.93415	12.0257	6.93506e-13	1.12299e-10	19.3049
1271	1272	chr2-3951	chr2	154355479	154355839	+	0		intron (NM_025876, intron 6 of 13)	IAPEz-int|LTR|ERVK	17060	NM_025876	66971	Mm.289427	NM_025876	ENSMUSG00000027487	Cdk5rap1	2310066P17Rik	CDK5 regulatory subunit associated protein 1	protein-coding	1.85301	-1.16844	3.09963	0.00424006	0.0127043	-1.93811
1272	1273	chr9-2125	chr9	79810339	79811077	+	0		Intergenic	Intergenic	17067	NR_040734	74633	Mm.262175	NR_040734	ENSMUSG00000086918	4930429F24Rik	-	RIKEN cDNA 4930429F24 gene	ncRNA	1.1583	2.98127	4.68807	5.84205e-05	0.000344664	1.64444
1273	1274	chr5-2033	chr5	104999424	105000202	+	0		Intergenic	Intergenic	-17096	NM_030239	27405	Mm.389663	NM_030239	ENSMUSG00000029299	Abcg3	Abcp2|Mxr2	ATP binding cassette subfamily G member 3	protein-coding	1.2137	1.76522	5.88718	2.05199e-06	2.0613e-05	4.96505
1274	1275	chr16-1940	chr16	78237958	78238606	+	0		Intergenic	Intergenic	17172	NR_045698	100503619	Mm.387531	NR_045698	ENSMUSG00000109841	E330011O21Rik	-	RIKEN cDNA E330011O21 gene	ncRNA	1.15527	2.00048	4.8266	3.96723e-05	0.000248154	2.12844
1275	1276	chr5-3006	chr5	124013831	124014227	+	0		intron (NM_177876, intron 1 of 3)	intron (NM_177876, intron 1 of 3)	17177	NR_105999	102465625		NR_105999	ENSMUSG00000098454	Mir7032	Gm27309|mmu-mir-7032	microRNA 7032	ncRNA	1.30642	2.02673	5.45489	6.83945e-06	5.66779e-05	3.80675
1276	1277	chr6-2566	chr6	114904202	114905053	+	0		intron (NM_001356371, intron 2 of 5)	ORR1F|LTR|ERVL-MaLR	17194	NM_177683	232334	Mm.268357	NM_177683	ENSMUSG00000030315	Vgll4	BC048841|VGL-4	vestigial like family member 4	protein-coding	1.99541	3.4753	11.5372	1.91166e-12	2.48738e-10	18.3582
1277	1278	chr18-1871	chr18	82536529	82537913	+	0		intron (NM_001025245, intron 3 of 3)	intron (NM_001025245, intron 3 of 3)	-17242	NM_001025251	17196	Mm.252063	NM_010777	ENSMUSG00000041607	Mbp	C76307|Hmbpr|R75289|golli-mbp|jve|mld|shi	myelin basic protein	protein-coding	1.28097	4.72663	11.2875	3.24493e-12	3.83765e-10	17.9208
1278	1279	chr16-2163	chr16	91746157	91747107	+	0		intron (NM_001110276, intron 1 of 15)	intron (NM_001110276, intron 1 of 15)	17261	NM_010587	16443	Mm.40546	NM_010587	ENSMUSG00000022957	Itsn1	AA517634|AA545208|AI316805|AI839402|AI848451|Ehsh1|Ese1|Itsn|Sh3p17	intersectin 1 (SH3 domain protein 1A)	protein-coding	1.15143	1.95645	5.0537	2.10139e-05	0.000145838	2.73559
1279	1280	chr13-368	chr13	17975642	17976510	+	0		Intergenic	Intergenic	17275	NM_025904	67008	Mm.252918	NM_025904	ENSMUSG00000075054	Yae1d1	1600012F09Rik	Yae1 domain containing 1	protein-coding	2.1253	3.50668	9.88869	7.24964e-11	4.56838e-09	14.8542
1280	1281	chr9-2314	chr9	89687554	89687962	+	0		Intergenic	Intergenic	17285	NM_025360	66111	Mm.27606	NM_025360	ENSMUSG00000032353	Tmed3	1200002G13Rik|AW546672|P24b	transmembrane p24 trafficking protein 3	protein-coding	1.51707	0.418734	4.88237	3.3943e-05	0.000217767	2.3062
1281	1282	chr11-3241	chr11	98568191	98568606	+	0		Intergenic	Intergenic	17301	NM_001166495	69376	Mm.55996	NM_027061	ENSMUSG00000017195	Zpbp2	1700017D11Rik|2610022C02Rik|ZPBPL	zona pellucida binding protein 2	protein-coding	1.40322	1.12402	4.994	2.48364e-05	0.000167726	2.62709
1282	1283	chr13-626	chr13	24778639	24779867	+	0		Intergenic	Intergenic	-17316	NM_020567	57441	Mm.12239	NM_020567	ENSMUSG00000006715	Gmnn	AW546347|Gem	geminin	protein-coding	1.69571	4.59402	12.735	1.67032e-13	3.77305e-11	20.8561
1283	1284	chr17-3162	chr17	86184642	86185580	+	0		intron (NM_011104, intron 1 of 14)	intron (NM_011104, intron 1 of 14)	17326	NM_011104	18754	Mm.24614	NM_011104	ENSMUSG00000045038	Prkce	5830406C15Rik|PKC[e]|PKCepsilon|Pkce|R75156	protein kinase C, epsilon	protein-coding	1.062	3.12845	7.19436	5.86455e-08	1.09967e-06	8.33132
1284	1285	chr1-3295	chr1	155065521	155066270	+	0		non-coding (NR_151545, exon 4 of 7)	non-coding (NR_151545, exon 4 of 7)	17369	NR_151545	671336	Mm.393476	NR_151545	ENSMUSG00000096950	Gm9530	-	predicted gene 9530	ncRNA	1.22356	3.01496	8.23122	3.99152e-09	1.20765e-07	10.9664
1285	1286	chr10-1431	chr10	58463683	58464774	+	0		exon (NM_011240, exon 11 of 29)	exon (NM_011240, exon 11 of 29)	17376	NM_011240	19386	Mm.431695	NM_011240	ENSMUSG00000003226	Ranbp2	A430087B05Rik|AI256741|NUP358	RAN binding protein 2	protein-coding	1.29985	3.37869	9.89585	7.13077e-11	4.51495e-09	14.8912
1286	1287	chr6-3747	chr6	145193134	145194019	+	0		intron (NM_177222, intron 7 of 15)	intron (NM_177222, intron 7 of 15)	17394	NM_177222	320662	Mm.207779	NM_177222	ENSMUSG00000043541	Casc1	A230084G12Rik|Las1	cancer susceptibility candidate 1	protein-coding	1.00104	4.63765	8.29005	3.44092e-09	1.0694e-07	10.982
1287	1288	chr16-2054	chr16	89835646	89835861	+	0		intron (NM_009384, intron 14 of 27)	intron (NM_009384, intron 14 of 27)	-17401	NM_001145887	21844	Mm.310902	NM_009384	ENSMUSG00000002489	Tiam1	AI847750|D16Ium10|D16Ium10e	T cell lymphoma invasion and metastasis 1	protein-coding	1.15954	0.787902	2.61441	0.0139478	0.0343209	-3.03578
1288	1289	chr6-3211	chr6	129434210	129434783	+	0		intron (NM_175526, intron 3 of 5)	intron (NM_175526, intron 3 of 5)	17504	NM_001347475	243653	Mm.131289	NM_175526	ENSMUSG00000033082	Clec1a	5930406N14Rik	C-type lectin domain family 1, member a	protein-coding	1.54344	1.63869	5.94553	1.74555e-06	1.7961e-05	5.11834
1289	1290	chr16-470	chr16	20000315	20000869	+	0		Intergenic	RLTR45|LTR|ERVK	-17543	NM_183390	239743	Mm.86699	NM_183390	ENSMUSG00000043008	Klhl6	-	kelch-like 6	protein-coding	2.02011	2.15878	8.55799	1.76013e-09	6.24713e-08	11.6973
1290	1291	chr5-2102	chr5	105717861	105718874	+	0		intron (NM_178701, intron 1 of 2)	(TTG)n|Simple_repeat|Simple_repeat	17557	NM_178701	231549	Mm.23837	NM_178701	ENSMUSG00000046079	Lrrc8d	2810473G09Rik|4930525N13Rik|A930019F03|Lrrc5	leucine rich repeat containing 8D	protein-coding	2.08765	4.8735	17.7459	2.88412e-17	9.55063e-14	29.2856
1291	1292	chr2-1359	chr2	38368568	38369224	+	0		exon (NM_010710, exon 5 of 5)	exon (NM_010710, exon 5 of 5)	17588	NM_010710	16870	Mm.142856	NM_010710	ENSMUSG00000000247	Lhx2	LH2A|Lh-2|Lim2|ap|apterous	LIM homeobox protein 2	protein-coding	1.68488	3.14495	10.0235	5.31558e-11	3.5923e-09	15.1354
1292	1293	chr9-59	chr9	7855325	7855767	+	0		intron (NM_007464, intron 5 of 8)	intron (NM_007464, intron 5 of 8)	17624	NM_007464	11796	Mm.2026	NM_007464	ENSMUSG00000032000	Birc3	AW107670|Api1|Api2|Birc2|C-IAP2|HIAP2|IAP1|IAP2|MIAP1|MIAP2|MIHB|MIHC|RNF49|cIAP-1|cIAP-2|cIAP1|cIAP2	baculoviral IAP repeat-containing 3	protein-coding	1.13661	1.79132	5.20659	1.36971e-05	0.000101607	3.16701
1293	1294	chr5-378	chr5	24012357	24012981	+	0		intron (NM_053090, intron 1 of 10)	RLTR24|LTR|ERV1	17643	NM_001310471	84652	Mm.304976	NM_053090	ENSMUSG00000028995	Fam126a	AB030242|Drctnnb1a	family with sequence similarity 126, member A	protein-coding	1.1671	2.06	6.1812	9.1044e-07	1.04069e-05	5.72493
1294	1295	chr19-1715	chr19	56848236	56848632	+	0		intron (NM_001002238, intron 11 of 25)	intron (NM_001002238, intron 11 of 25)	17722	NM_001002241	83561	Mm.247541	NM_031387	ENSMUSG00000025081	Tdrd1	MTR-1	tudor domain containing 1	protein-coding	1.11748	0.141403	3.26678	0.00276414	0.00885018	-1.60735
1295	1296	chr13-2062	chr13	73718342	73718686	+	0		Intergenic	Intergenic	-17734	NM_028878	74338	Mm.271635	NM_028878	ENSMUSG00000021565	Slc6a19	4632401C08Rik|B<0>AT1	solute carrier family 6 (neurotransmitter transporter), member 19	protein-coding	1.28381	2.51617	6.88513	1.33966e-07	2.14311e-06	7.56953
1296	1297	chr13-1487	chr13	52998494	52999066	+	0		Intergenic	Intergenic	-17741	NM_017373	18030	Mm.136604	NM_017373	ENSMUSG00000056749	Nfil3	AV225605|E4BP4	nuclear factor, interleukin 3, regulated	protein-coding	1.16256	2.91551	5.22113	1.31506e-05	9.80251e-05	3.10224
1297	1298	chr13-967	chr13	37870204	37871099	+	0		intron (NM_001039188, intron 1 of 9)	intron (NM_001039188, intron 1 of 9)	-17783	NR_033218	68750	Mm.491109	NM_026830	ENSMUSG00000039087	Rreb1	1110037N09Rik|AA414966|B930013M22Rik	ras responsive element binding protein 1	protein-coding	1.05361	3.98137	7.98792	7.40951e-09	2.03044e-07	10.2944
1298	1299	chr10-686	chr10	24131194	24131772	+	0		Intergenic	Intergenic	-17806	NM_001358563	53331	Mm.248042	NM_016797	ENSMUSG00000019998	Stx7	AI315064|AI317144|AW107239|Syn7	syntaxin 7	protein-coding	1.18888	2.13915	5.79172	2.67477e-06	2.58011e-05	4.69303
1299	1300	chr18-1052	chr18	56907564	56907828	+	0		intron (NM_177115, intron 1 of 4)	intron (NM_177115, intron 1 of 4)	17852	NM_177115	320253	Mm.312623	NM_177115	ENSMUSG00000032656	March3	6330411I15Rik|A530081L18Rik|AI843639|MARCH-III	membrane-associated ring finger (C3HC4) 3	protein-coding	1.08954	0.32426	3.35897	0.00217606	0.00723557	-1.42103
1300	1301	chr16-590	chr16	22493250	22493926	+	0		intron (NM_001346673, intron 21 of 23)	intron (NM_001346673, intron 21 of 23)	-17892	NR_130988	78082	Mm.243927	NR_130988	ENSMUSG00000089874	9230117E06Rik	-	RIKEN cDNA 9230117E06 gene	ncRNA	1.03724	2.95104	5.99364	1.52787e-06	1.60847e-05	5.17272
1301	1302	chr18-1616	chr18	75496618	75496872	+	0		intron (NM_201354, intron 9 of 11)	intron (NM_201354, intron 9 of 11)	-17900	NR_045879	100038353	Mm.440724	NR_045879	ENSMUSG00000097712	Gm10532	-	predicted gene 10532	ncRNA	1.30338	1.01962	4.54486	8.70827e-05	0.000483234	1.47175
1302	1303	chr3-1966	chr3	96327190	96327494	+	0		Intergenic	Intergenic	-17945	NR_152105	100504145	Mm.100443	NR_152105	ENSMUSG00000097851	Platr30	Gm17580	pluripotency associated transcript 30	ncRNA	1.52012	1.50433	5.29566	1.06749e-05	8.21317e-05	3.41375
1303	1304	chr15-944	chr15	58196611	58197159	+	0		intron (NM_026346, intron 4 of 8)	intron (NM_026346, intron 4 of 8)	18007	NM_026346	67731	Mm.25683	NM_026346	ENSMUSG00000022358	Fbxo32	4833442G10Rik|AI430017|ATROGIN1|Gm20361|MAFbx	F-box protein 32	protein-coding	1.41228	1.89066	5.83001	2.40486e-06	2.35116e-05	4.81553
1304	1305	chr8-2251	chr8	107114121	107114990	+	0		Intergenic	Intergenic	-18010	NM_001286200	21750	Mm.6402	NM_009353	ENSMUSG00000031921	Terf2	TRF2	telomeric repeat binding factor 2	protein-coding	1.33554	2.13999	6.59306	2.95028e-07	4.11703e-06	6.81227
1305	1306	chr2-3481	chr2	131509206	131510567	+	0		intron (NM_001177840, intron 1 of 3)	intron (NM_001177840, intron 1 of 3)	18024	NM_001177837	228608	Mm.136586	NM_145533	ENSMUSG00000027333	Smox	B130066H01Rik|PAO|PAOh1|SMO	spermine oxidase	protein-coding	1.67581	5.15019	14.7827	3.68754e-15	2.39433e-12	24.6324
1306	1307	chr13-295	chr13	13571844	13572771	+	0		Intergenic	Intergenic	-18102	NM_010748	17101	Mm.342337	NM_010748	ENSMUSG00000019726	Lyst	D13Sfk13|beige|bg	lysosomal trafficking regulator	protein-coding	2.25891	4.56983	13.02	9.57608e-14	2.35878e-11	21.382
1307	1308	chr15-120	chr15	6726170	6726825	+	0		intron (NM_030168, intron 2 of 37)	intron (NM_030168, intron 2 of 37)	18116	NM_030168	78757	Mm.275811	NM_030168	ENSMUSG00000050310	Rictor	4921505C17Rik|6030405M08Rik|AVO3|AW492497|D530039E11Rik	RPTOR independent companion of MTOR, complex 2	protein-coding	2.16841	3.70971	13.1742	7.11193e-14	1.90695e-11	21.5258
1308	1309	chr15-63	chr15	5513961	5514929	+	0		intron (NR_045274, intron 1 of 4)	intron (NR_045274, intron 1 of 4)	18127	NR_045274	71432	Mm.291087	NR_045274	ENSMUSG00000110018	5430437J10Rik	-	RIKEN cDNA 5430437J10 gene	ncRNA	1.00157	3.89512	8.6446	1.42008e-09	5.1847e-08	11.9114
1309	1310	chr3-3224	chr3	142413432	142414253	+	0		Intergenic	Intergenic	-18146	NM_001190854	56376	Mm.117709	NM_019808	ENSMUSG00000028273	Pdlim5	1110001A05Rik|AI987914|C87059|Enh|Enh1|Enh2|Enh3|LIM	PDZ and LIM domain 5	protein-coding	1.30781	2.3553	5.48177	6.34464e-06	5.31763e-05	3.87903
1310	1311	chr3-56	chr3	8981794	8982876	+	0		intron (NM_009412, intron 1 of 5)	B3|SINE|B2	-18189	NM_001025261	21985	Mm.371590	NM_009412	ENSMUSG00000027506	Tpd52	AI043038|mD52	tumor protein D52	protein-coding	1.30703	2.96383	7.39064	3.49101e-08	7.187e-07	8.84922
1311	1312	chr12-938	chr12	40427102	40428084	+	0		intron (NM_172575, intron 1 of 12)	intron (NM_172575, intron 1 of 12)	18197	NM_178845	246196	Mm.26852	NM_172575	ENSMUSG00000055917	Zfp277	2410017E24Rik|NIRF4	zinc finger protein 277	protein-coding	1.40018	3.3512	10.724	1.10122e-11	1.0229e-09	16.713
1312	1313	chr15-1702	chr15	78450195	78450651	+	0		intron (NM_001355601, intron 10 of 17)	MLT1A1|LTR|ERVL-MaLR	18211	NM_001355601	71753	Mm.34056	NM_027902	ENSMUSG00000016942	Tmprss6	1300008A22Rik	transmembrane serine protease 6	protein-coding	1.03304	1.67857	4.06147	0.000331208	0.00148766	0.187988
1313	1314	chr12-2253	chr12	99467645	99468971	+	0		Intergenic	Intergenic	-18234	NM_183186	71375	Mm.341972	NM_183186	ENSMUSG00000033713	Foxn3	5430426H20Rik|AA589593|AW556347|Ches1|Ches1l|HTLFL1	forkhead box N3	protein-coding	1.34666	4.58731	12.6595	1.93877e-13	4.20993e-11	20.7142
1314	1315	chr12-134	chr12	8520729	8521906	+	0		Intergenic	Intergenic	18249	NM_001038660	328059	Mm.46326	NM_177802	ENSMUSG00000020600	Slc7a15	Arpat	solute carrier family 7 (cationic amino acid transporter, y+ system), member 15	protein-coding	1.2389	4.18089	8.51466	1.96041e-09	6.80481e-08	11.5921
1315	1316	chr2-12	chr2	3456582	3456864	+	0		non-coding (NR_027509, exon 5 of 5)	non-coding (NR_027509, exon 5 of 5)	18263	NM_022724	64707	Mm.23483	NM_022724	ENSMUSG00000026646	Suv39h2	4930507K23Rik|AA536750|D030054H19Rik|D2Ertd544e|KMT1B	suppressor of variegation 3-9 2	protein-coding	1.0783	0.437377	4.14521	0.000263225	0.00122708	0.460685
1316	1317	chr3-1749	chr3	90323060	90323698	+	0		Intergenic	Intergenic	-18275	NM_139304	229542	Mm.270999	NM_139304	ENSMUSG00000042390	Gatad2b	AL118180|C430014D17Rik|P66beta|mKIAA1150	GATA zinc finger domain containing 2B	protein-coding	1.10584	2.33304	4.63122	6.84596e-05	0.000394227	1.58553
1317	1318	chr11-1958	chr11	70580835	70581478	+	0		intron (NM_016713, intron 1 of 30)	intron (NM_016713, intron 1 of 30)	18275	NM_001045964	50932	Mm.42967	NM_016713	ENSMUSG00000020827	Mink1	B55|MINK|Map4k6|Ysk2	misshapen-like kinase 1 (zebrafish)	protein-coding	1.072	3.71527	5.25651	1.1911e-05	9.02063e-05	3.08981
1318	1319	chr15-79	chr15	6426616	6427462	+	0		intron (NM_001008702, intron 9 of 13)	intron (NM_001008702, intron 9 of 13)	-18294	NM_013485	12279	Mm.29095	NM_013485	ENSMUSG00000022149	C9	-	complement component 9	protein-coding	1.18493	2.63553	8.306	3.30542e-09	1.03604e-07	11.1483
1319	1320	chr14-1947	chr14	72691370	72691780	+	0		intron (NM_207636, intron 1 of 25)	MLT1A|LTR|ERVL-MaLR	18428	NM_207636	319448	Mm.205421	NM_207636	ENSMUSG00000033487	Fndc3a	1700094E19Rik|D14Ertd453e|F730017H24Rik|Fndc3|sys	fibronectin type III domain containing 3A	protein-coding	1.21541	0.627431	3.40546	0.00192714	0.0065332	-1.33253
1320	1321	chr19-706	chr19	21634145	21634477	+	0		intron (NM_025423, intron 1 of 3)	ORR1F|LTR|ERVL-MaLR	18480	NM_025423	66206	Mm.272430	NM_025423	ENSMUSG00000035171	1110059E24Rik	-	RIKEN cDNA 1110059E24 gene	protein-coding	1.23032	0.497225	3.42003	0.00185498	0.00633036	-1.29028
1321	1322	chr10-1166	chr10	42294974	42295479	+	0		Intergenic	Intergenic	-18484	NM_019740	56484	Mm.338613	NM_019740	ENSMUSG00000048756	Foxo3	1110048B16Rik|2010203A17Rik|C76856|FKHRL1|Fkhr2|Foxo3a	forkhead box O3	protein-coding	1.10687	1.65106	5.28883	1.08811e-05	8.34368e-05	3.3931
1322	1323	chr7-1787	chr7	73522760	73523683	+	0		intron (NM_001081345, intron 2 of 38)	intron (NM_001081345, intron 2 of 38)	18525	NM_001081345	244059	Mm.34539	NM_001081345	ENSMUSG00000078671	Chd2	2810013C04Rik|2810040A01Rik|5630401D06Rik|AI851092|BC029703|CHD-2	chromodomain helicase DNA binding protein 2	protein-coding	1.00114	3.09338	6.50814	3.71728e-07	4.96255e-06	6.54052
1323	1324	chr9-2462	chr9	96649671	96650434	+	0		Intergenic	Intergenic	-18549	NM_053268	114713	Mm.124502	NM_053268	ENSMUSG00000032413	Rasa2	5430433H21Rik|AA517451|AU023900|GAP1m	RAS p21 protein activator 2	protein-coding	1.22876	2.49127	4.06152	0.000331164	0.00148757	0.105539
1324	1325	chr15-792	chr15	51846454	51847320	+	0		intron (NM_080635, intron 1 of 7)	Lx7|LINE|L1	18574	NM_080635	68135	Mm.289800	NM_080635	ENSMUSG00000022312	Eif3h	1110008A16Rik|40kD|9430017H16Rik|EIF3-P40|EIF3-gamma|Eif3s3	eukaryotic translation initiation factor 3, subunit H	protein-coding	1.45385	3.26217	9.43352	2.10269e-10	1.06876e-08	13.8295
1325	1326	chr9-2893	chr9	110457988	110458252	+	0		intron (NM_001360306, intron 1 of 9)	intron (NM_001360306, intron 1 of 9)	18574	NM_177771	270201	Mm.41744	NM_177771	ENSMUSG00000054792	Klhl18	A930041K15|AW545966	kelch-like 18	protein-coding	1.94115	2.07987	8.34962	2.9621e-09	9.47929e-08	11.1387
1326	1327	chr9-1792	chr9	67813226	67814267	+	0		Intergenic	Intergenic	18584	NM_001163143	244911	Mm.325849	NM_001163143	ENSMUSG00000047990	C2cd4a	EG244911|Fam148a	C2 calcium-dependent domain containing 4A	protein-coding	1.05006	1.24667	4.18828	0.000233818	0.00111167	0.455896
1327	1328	chr3-2145	chr3	101010429	101011378	+	0		intron (NM_001167906, intron 6 of 8)	ORR1B1|LTR|ERVL-MaLR	18592	NM_001167906	630146	Mm.190915	NM_001099332	ENSMUSG00000086564	Cd101	EWI-101|Gm1016|Gm734|Igsf2	CD101 antigen	protein-coding	1.36035	4.64783	13.3235	5.34557e-14	1.57292e-11	21.9803
1328	1329	chr10-2057	chr10	78555592	78556021	+	0		Intergenic	Lx5c|LINE|L1	-18694	NM_173751	216136	Mm.2644	NM_173751	ENSMUSG00000032763	Ilvbl	5830463I21|AI415009	ilvB (bacterial acetolactate synthase)-like	protein-coding	1.21575	0.992302	3.41746	0.00186751	0.00636587	-1.32686
1329	1330	chr2-3692	chr2	145804672	145804956	+	0		intron (NM_028724, intron 2 of 12)	L1MB3|LINE|L1	18698	NM_028724	74030	Mm.228799	NM_028724	ENSMUSG00000001768	Rin2	2010003K16Rik|4632403N06Rik|AW821980|RASSF4	Ras and Rab interactor 2	protein-coding	1.25605	0.114861	3.03044	0.00504931	0.0146819	-2.10801
1330	1331	chr16-1420	chr16	49836716	49837154	+	0		Intergenic	Intergenic	-18719	NM_010581	16423	Mm.31752	NM_010581	ENSMUSG00000055447	Cd47	9130415E20Rik|AA407862|AI848868|AW108519|B430305P08Rik|IAP|Itgp	CD47 antigen (Rh-related antigen, integrin-associated signal transducer)	protein-coding	1.03504	2.5368	5.87942	2.09666e-06	2.09821e-05	4.90845
1331	1332	chr12-1241	chr12	65017384	65017782	+	0		intron (NM_177805, intron 17 of 19)	B3A|SINE|B2	-18751	NM_177806	328110	Mm.283339	NM_177806	ENSMUSG00000035597	Prpf39	Srcs1	pre-mRNA processing factor 39	protein-coding	1.58841	0.961264	5.14715	1.61766e-05	0.000117191	3.02625
1332	1333	chr10-2415	chr10	84774373	84775231	+	0		intron (NM_001024918, intron 1 of 17)	intron (NM_001024918, intron 1 of 17)	18754	NM_001024918	71137	Mm.79070	NM_027689	ENSMUSG00000020037	Rfx4	4933412G19Rik|NYD-sp10	regulatory factor X, 4 (influences HLA class II expression)	protein-coding	1.14685	2.67145	6.22553	8.05877e-07	9.42144e-06	5.82103
1333	1334	chr4-2110	chr4	108638523	108639023	+	0		3' UTR (NM_183300, exon 16 of 16)	3' UTR (NM_183300, exon 16 of 16)	18817	NM_177045	319965	Mm.151129	NM_177045	ENSMUSG00000028582	Cc2d1b	A830039B04Rik|Freud2	coiled-coil and C2 domain containing 1B	protein-coding	1.57128	1.5458	6.01801	1.42828e-06	1.52129e-05	5.28924
1334	1335	chr2-4713	chr2	172412477	172412808	+	0		intron (NM_001080820, intron 1 of 6)	intron (NM_001080820, intron 1 of 6)	18848	NM_001276423	320664	Mm.210195	NM_001033538	ENSMUSG00000074570	Cass4	F730031O20Rik	Cas scaffolding protein family member 4	protein-coding	1.16733	1.33492	4.32288	0.000161259	0.000813903	0.892871
1335	1336	chr6-1555	chr6	72216510	72216943	+	0		intron (NM_153778, intron 2 of 2)	intron (NM_153778, intron 2 of 2)	18851	NM_153778	71093	Mm.87449	NM_153778	ENSMUSG00000037621	Atoh8	4933425C05Rik|Hath6|Math6|bHLHa21|okadin	atonal bHLH transcription factor 8	protein-coding	1.41911	0.784758	3.84754	0.000593097	0.00242515	-0.274785
[truncated: 2,356 more rows]

## Sheet: PBL_Age18vs3_NZO
	Unnamed: 0	UniqueID	Chr	Start	End	Strand	Peak.Score	Focus.Ratio.Region.Size	Annotation	Detailed.Annotation	Distance.to.TSS	Nearest.PromoterID	Entrez.ID	Nearest.Unigene	Nearest.Refseq	Nearest.Ensembl	Gene.Name	Gene.Alias	Gene.Description	Gene.Type	logFC	AveExpr	t	P.Value	adj.P.Val	B
[truncated: 1,473 more rows]

[truncated: 6 more sheets: MEMORY_Age18vs3_NZO, PBL_Age18vs3_B6, SPLEEN_Age18vs3_NZO, SPLEEN_Age18vs3_B6, NAIVE_Age18vs3_B6, MEMORY_Age18vs3_B6]
