# Supplementary material for: Transcriptional activation of Jun and Fos members of the AP‐1 complex is a conserved signature of immune aging that contributes to inflammaging
Source: Aging Cell. 2023 Feb 24;22(4):e13792. doi: 10.1111/acel.13792 (PMC10086525; doi:10.1111/acel.13792)
Supplement: Supplementary file 18 — Table S10 [file ACEL-22-e13792-s009.xlsx]

## Sheet: Positive.memory.B6.only
module.name	p.val	overlapping.genes	module.overlapping.ratio	adj.p
Butyrate-induced histone acetylation (WP2366)	0.0527308	ACLY,AKT1	1	1
Kinesins (WP1842)	0.0782201	CENPE,KIF20A,KIF22,KIF3C,KIF5A,KIFC1,KLC1,KLC2,RACGAP1	0.375	1
TCA Cycle Nutrient Utilization and Invasiveness of Ovarian Cancer (WP2868)	0.0831945	MAPK1,MAPK3,STAT3	0.6	1
RalA downstream regulated genes (WP2290)	0.118459	CDC42,EXOC8,KRAS,RALA,RALBP1	0.416667	1
TP53 Network (WP1742)	0.123888	BAX,BCL2,BID,CDKN1A,PMAIP1,TNFSF10,TP53	0.368421	1
Signaling by Leptin (WP3374)	0.129765	IRS1,PTPN11,STAT3,STAT5B	0.444444	1
Demo_complete (WP3418)	0.138563	HMGCR,PDIA2,SOAT1	0.5	1
Intrinsic Pathway for Apoptosis (WP1841)	0.142577	AKT1,AKT2,BAX,BCL2,BID,CASP7,DIABLO,PMAIP1,TFDP1,TP53,YWHAG,YWHAQ	0.315789	1
mTOR signalling (WP3318)	0.146393	AKT1,AKT1S1,AKT2,EEF2K,LAMTOR3,RPS6KB1,RPTOR,RRAGC,TSC1	0.333333	1
IL-2 Signaling Pathway (WP49)	0.147328	AKT1,BCL2,CRKL,JAK3,MAPK1,MAPK3,NMI,PTK2B,PTPN11,RPS6KB1,RPS6KB2,STAT3,STAT5B	0.309524	1
IL-9 Signaling Pathway (WP22)	0.17591	JAK3,MAPK1,MAPK3,PIK3R2,STAT3,STAT5B	0.352941	1
TCA Cycle (WP78)	0.17591	FH,IDH2,IDH3A,MDH2,SDHB,SDHD	0.352941	1
Mammary gland development pathway - Involution (Stage 4 of 4) (WP2815)	0.178601	BAX,MMP9,STAT3,TP53	0.4	1
Steroid Biosynthesis (WP496)	0.178601	CYP17A1,F13B,HSD17B1,HSD17B4	0.4	1
TOR Signaling (WP1471)	0.185536	AKT1,AKT1S1,CDC42,DDIT4,HMGCR,PRKAG1,PRKAG2,RPS6KB1,RPTOR,RRAGC,TSC1	0.305556	1
Oncogene Induced Senescence (WP3308)	0.188496	CDK6,CDKN2C,MAPK1,MAPK3,TFDP1,TP53,UBC	0.333333	1
Interleukin-11 Signaling Pathway (WP2332)	0.192415	AKT1,ATF1,BCL2,BIRC5,FES,ICAM1,MAPK1,MAPK3,PIAS3,PIK3R2,PTPN11,RPS6KB1,STAT3	0.295455	1
IL-7 Signaling Pathway (WP205)	0.197493	AKT1,JAK3,MAPK1,MAPK3,PIK3R2,PTK2B,STAT3,STAT5B	0.32	1
Demo_step3 (WP3539)	0.227896	HMGCR,SOAT1	0.5	1
Demo (WP3590)	0.229672	HMGCR	1	1
Influenza A virus infection (WP1438)	0.229672	BCL2	1	1
TCA and Urea cycles (WP1945)	0.229672	FH	1	1
Toll Like Receptor 3 (TLR3) Cascade (WP3352)	0.229672	TLR3	1	1
EPO Receptor Signaling (WP581)	0.231464	AKT1,IRS1,MAPK1,MAPK3,PDK1,PTPRU,STAT3,STAT5B	0.307692	1
RHO GTPases activate KTN1 (WP3337)	0.232356	CDC42,KIF5A,KLC1,KLC2	0.363636	1
Cholesterol Biosynthesis (WP197)	0.248406	FDPS,HMGCR,LSS,PMVK,SC5D	0.333333	1
T-Cell Receptor and Co-stimulatory Signaling (WP2583)	0.269378	AKT1,CD8A,DYRK2,ITK,NRON,PDCD1,PDK1,PPP3CA,RASGRP1	0.290323	1
tRNA modification in the nucleus and cytosol (WP3561)	0.269378	ADAT1,CTU2,METTL1,PUS7,TRDMT1,TRMT112,TRMT13,URM1,WDR4	0.290323	1
IL-5 Signaling Pathway (WP127)	0.301696	AKT1,BCL2,KRAS,MAPK1,MAPK3,PIK3R2,PTPN11,RPS6KB1,RPS6KB2,STAT3,STAT5B	0.275	1
miR-517 relationship with ARCN1 and USP1 (WP3596)	0.324364	ARCN1,CDKN1A	0.4	1
RHO GTPases Activate Rhotekin and Rhophilins (WP3384)	0.342488	LIN7B,RHPN1,RHPN2	0.333333	1
Signal Transduction of S1P Receptor (WP26)	0.345487	AKT1,AKT2,MAPK1,MAPK3,PLCB3,RACGAP1,S1PR5	0.28	1
Advanced glycosylation endproduct receptor signaling (WP1781)	0.347806	CAPZA1,MAPK1,MAPK3,PRKCSH	0.307692	1
Osteopontin Signaling (WP1434)	0.347806	MAP3K14,MAPK1,MAPK3,MMP9	0.307692	1
Energy dependent regulation of mTOR by LKB1-AMPK (WP2748)	0.348695	CAB39,PRKAG1,PRKAG2,RPTOR,TSC1	0.294118	1
Mitochondrial LC-Fatty Acid Beta-Oxidation (WP368)	0.348695	ACADS,ACSF2,CPT1A,ECI1,HADH	0.294118	1
IL-4 Signaling Pathway (WP395)	0.351596	AKT1,BIRC5,CEBPB,FES,IRS1,JAK3,MAPK1,MAPK3,NFIL3,PIK3R2,PTPN11,RPS6KB1,STAT3,STAT5B	0.259259	1
Complement Activation (WP545)	0.393565	C1R,C4A,C5,C8G,CD55,MASP2	0.272727	1
Aripiprazole Metabolic Pathway (WP2640)	0.406613	CYP3A43	0.5	1
Evolocumab Mechanism (WP3408)	0.406613	LDLR	0.5	1
Melanin biosynthesis (WP3377)	0.406613	DCT	0.5	1
PCSK9-mediated LDLR degradation (WP2846)	0.406613	LDLR	0.5	1
Signal regulatory protein (SIRP) family interactions (WP1909)	0.412726	PTK2B,PTPN11,TYROBP	0.3	1
AMPK Signaling (WP1403)	0.416063	AKT1,AKT2,CAB39,CDKN1A,CPT1A,EEF2K,HMGCR,LIPE,PIK3R2,PRKAG1,PRKAG2,RPS6KB1,RPS6KB2,RPTOR,SLC2A4,TP53,TSC1	0.246377	1
Lipid storage and perilipins in skeletal muscle (WP2887)	0.417265	LIPE,MGLL	0.333333	1
Response to elevated platelet cytosolic Ca2+ (WP1903)	0.417265	CALU,PSAP	0.333333	1
Oncostatin M Signaling Pathway (WP2374)	0.422883	AKT1,CASP7,CEBPB,IRS1,JAK3,JUND,KRAS,LDLR,MAPK1,MAPK3,PIAS3,PTK2B,PTPN11,STAT3,STAT5B,TP53	0.246154	1
Effects of PIP2 hydrolysis (WP1809)	0.429569	ABHD12,DGKD,DGKE,ITPR3,MGLL,RASGRP1,RASGRP2	0.259259	1
Signaling by SCF-KIT (WP2713)	0.439878	FER,FES,GRAP2,KRAS,MMP9,PIK3R2,PTPN11,PTPRU,STAT3,STAT5B	0.25	1
Signaling Pathways in Glioblastoma (WP2261)	0.445319	AKT1,AKT2,BRCA1,CCNE1,CDK6,CDKN1A,CDKN2C,ERBB2,IRS1,KRAS,MAP2K5,MAPK1,MAPK3,MSH6,PIK3C2A,PIK3R2,PLCG2,RB1,TP53,TSC1	0.240964	1
Translocation of GLUT4 to the plasma membrane (WP2777)	0.457893	AKT1,AKT2,ASPSCR1,EXOC1,EXOC3,EXOC8,MYO1C,PRKAG1,PRKAG2,RAB13,RALA,SLC2A4,TBC1D1,YWHAG,YWHAQ	0.241935	1
Prostate Cancer (WP2263)	0.470548	AKT1,ARID1A,ATF1,BAX,BCL2,BRCA1,CRKL,CYP17A1,F13B,HSD17B1,HSD17B4,KLK2,MAPK1,MAPK3,MSH6,NDRG1,PTK2B,PTPN11,RAD50,RB1,RPTOR,SMARCA4,SMARCC1,STAT3,TP53,TSC1	0.236364	1
Golgi to ER Retrograde Transport (WP3554)	0.480364	ARCN1,ARFGAP1,COPG1	0.272727	1
Interleukin-7 signaling (WP2673)	0.480364	JAK3,PIK3R2,STAT5B	0.272727	1
Triacylglyceride Synthesis (WP325)	0.484512	AGPAT2,AGPAT4,DGAT1,DGAT2,LIPE,MOGAT2	0.25	1
DAP12 interactions (WP2694)	0.497972	B2M,GRAP2,KRAS,LCP2,PIK3R2,PLCG2,SIGLEC15,TYROBP	0.242424	1
Nanomaterial induced apoptosis (WP2507)	0.500101	BAX,BID,CASP7,DIABLO,ENDOG	0.25	1
Abacavir transport and metabolism (WP2712)	0.503148	ABCG2,GUK1	0.285714	1
Acetylcholine Synthesis (WP528)	0.503148	CHAT,CHKA	0.285714	1
Ubiquinol biosynthesis (WP2734)	0.503148	COQ5,PDSS1	0.285714	1
Deregulation of Rab and Rab Effector Genes in Bladder Cancer (WP2291)	0.519176	RAB27A,RPH3AL,SYTL3,TBC1D10A	0.25	1
ISG15 antiviral mechanism (WP2672)	0.523377	AAAS,EIF4A1,EIF4A2,EIF4G3,FLNB,KPNB1,MAPK3,NUP153,NUP160,NUP188,POM121,RAE1,TRIM25,UBC	0.233333	1
Hexose transport (WP1828)	0.54135	AAAS,G6PC,G6PC3,NUP153,NUP160,NUP188,POM121,RAE1,SLC2A4,SLC2A5	0.232558	1
Sandbox Pathway (WP4)	0.542926	TP53	0.333333	1
Mitotic Telophase/Cytokinesis (WP2765)	0.544051	KIF20A,MAU2,SMC3	0.25	1
RAF-independent MAPK1/3 activation (WP3332)	0.544051	MAPK1,MAPK3,PTPN11	0.25	1
Rap1 signalling (WP1895)	0.544051	RAP1GAP,RASGRP1,RASGRP2	0.25	1
NGF signalling via TRKA from the plasma membrane (WP1873)	0.544957	AP2A1,ATF1,CRKL,DNM1,DNM2,DUSP7,IRS1,KRAS,MAP2K5,MAPK1,MAPK3,MAPKAPK3,PIK3R2,PPP2R1B,RALA,RALB,STAT3	0.22973	1
Insulin processing (WP2736)	0.57069	EXOC1,EXOC3,EXOC8,KIF5A,RAB27A,STX1A	0.230769	1
Polycystic Kidney Disease Pathway (WP2571)	0.571632	EGF,IGF1,PKD1,TSC1	0.235294	1
Genes and (Common) Pathways Underlying Drug Addiction (WP2636)	0.580338	MAPK1,MAPK3	0.25	1
Glucocorticoid &amp; Mineralcorticoid Metabolism (WP237)	0.580338	CYP17A1,HSD11B1	0.25	1
NAD Biosynthesis II (from tryptophan) (WP2485)	0.580338	AFMID,QPRT	0.25	1
NR1D1 (REV-ERBA) represses gene expression (WP3394)	0.580338	NPAS2,NR1D1	0.25	1
SREBP signalling (WP1982)	0.580823	ACLY,AKT1,FDPS,HMGCR,KPNB1,LDLR,LSS,MIR33A,NFYA,NR1H2,PRKAG1,PRKAG2,SAR1B,SCAP,SCARB1,YY1	0.225352	1
Bladder Cancer (WP2828)	0.590019	CDKN1A,EGF,ERBB2,MAPK1,PIK3R2,RB1,TP53	0.225806	1
Host Interactions with Influenza Factors (WP2771)	0.590019	AAAS,KPNB1,NUP153,NUP160,NUP188,POM121,RAE1	0.225806	1
IL17 signaling pathway (WP2112)	0.590019	AKT1,CEBPB,IL17C,MAP3K14,MAPK1,MAPK3,STAT3	0.225806	1
Statin Pathway (WP430)	0.590019	DGAT1,HMGCR,LDLR,MIR33A,PDIA2,SCARB1,SOAT1	0.225806	1
Thrombin signalling through proteinase activated receptors (PARs) (WP1929)	0.590019	ARRB2,GNA12,GNA15,GNB2,GNGT2,MAPK1,MAPK3	0.225806	1
Cholesterol biosynthesis (WP1795)	0.593109	ARV1,FDPS,LSS,PMVK,SC5D	0.227273	1
DNA Damage Response (only ATM dependent) (WP710)	0.60166	AKT1,AKT2,BAX,BCL2,CDC42,CDKN1A,DVL1,DVL2,ERBB2,FOSL1,G6PC,IRS1,KRAS,LDLR,MAPK1,PDK1,PIK3C2A,PIK3R2,PMAIP1,PPP2R5C,SOD2,TCF7,TP53,WNT5B,WNT7B	0.223214	1
Ganglio Sphingolipid Metabolism (WP1423)	0.602924	A3GALT2,B3GALT4,ST6GALNAC6	0.230769	1
Platelet Adhesion to exposed collagen (WP1883)	0.602924	FCER1G,GP1BA,ITGA10	0.230769	1
TFs Regulate miRNAs related to cardiac hypertrophy (WP1559)	0.602924	AKT1,AKT2,STAT3	0.230769	1
FSH signaling pathway (WP2035)	0.611011	AKT1,GRK6,MAPK1,MAPK3,RPS6KB1,RPS6KB2	0.222222	1
RORA activates gene expression (WP3370)	0.611011	CARM1,CPT1A,NCOA1,NCOA6,NPAS2,NR1D1	0.222222	1
The citric acid (TCA) cycle and respiratory electron transport (WP2766)	0.621778	FH,IDH2,IDH3A,MDH2,PDK1,PDK2,PPARD,SDHB,SDHD	0.219512	1
Signaling by ERBB2 (WP2780)	0.626526	AKT1,AKT2,EGF,ERBB2,KRAS,UBC,USP8	0.21875	1
Translation Factors (WP107)	0.647611	CLUH,EEF2K,EIF3B,EIF3H,EIF3J,EIF4A1,EIF4A2,EIF4G3,EIF4H,EIF5,EIF5B	0.215686	1
BDNF Pathway (WP2152)	0.647936	BCL2	0.25	1
Peroxisomal beta-oxidation of tetracosanoyl-CoA (WP1941)	0.647936	HSD17B4	0.25	1
Pilocytic astrocytoma (WP2253)	0.647936	PTPN11	0.25	1
Serotonin Receptor 2 and STAT3 Signaling (WP733)	0.647936	STAT3	0.25	1
Base-Excision Repair, AP Site Formation (WP3399)	0.648295	NEIL1,NTHL1	0.222222	1
Fcgamma receptor (FCGR) dependent phagocytosis (WP2719)	0.648295	CD3G,FCGR3A	0.222222	1
Nifedipine Activity (WP259)	0.648295	MAPK1,PTK2B	0.222222	1
SUMOylation (WP2778)	0.648295	SAE1,UBE2I	0.222222	1
Activation of gene expression by SREBF (SREBP) (WP2706)	0.649129	FDPS,HMGCR,LSS,NFYA,PMVK,SC5D	0.214286	1
Endosomal Sorting Complex Required For Transport (ESCRT) (WP3575)	0.649129	CHMP5,SNF8,UBC,VPS28,VPS37B,VPS4A	0.214286	1
TP53 Regulates Metabolic Genes (WP3349)	0.65314	AKT1,AKT2,COX14,COX6A1,DDIT4,GLS,LAMTOR3,PRKAG1,PRKAG2,RPTOR,RRAGC,TACO1,TP53,TSC1,YWHAG,YWHAQ	0.216216	1
Osteoblast Signaling (WP322)	0.656522	COL1A1,PTH,TNFSF11	0.214286	1
Regulation of cholesterol biosynthesis by SREBP (SREBF) (WP2686)	0.656522	KPNB1,SAR1B,SCAP	0.214286	1
Angiogenesis (WP1539)	0.675621	AKT1,FLT1,MAPK1,MMP9,SMAD1	0.208333	1
IL-6 signaling pathway (WP364)	0.682272	AKT1,MAPK1,MAPK3,NCOA1,NR2F6,PIK3R2,PTPN11,RPS6KB1,STAT3	0.209302	1
JAK/STAT (WP2593)	0.682272	CDC42,EGF,KHDRBS1,NCOA1,PDK1,PIAS3,PTPN11,STAT3,STAT5B	0.209302	1
MAPK Cascade (WP422)	0.684873	KRAS,MAP2,MAP3K2,MAPK1,MAPK3,PLCB3	0.206897	1
Integrated Cancer Pathway (WP1971)	0.691731	AKT1,ATF1,BAX,BCL2,BRCA1,CDKN1A,MSH6,RAD50,RB1,TP53	0.208333	1
Leptin signaling pathway (WP2034)	0.697492	AKT1,BAX,CDC42,ERBB2,IRS1,KHDRBS1,MAPK1,MAPK3,NCOA1,PIK3R2,PLCG2,PTPN11,RPS6KB1,SOCS7,STAT3,STAT5B	0.210526	1
Prolactin receptor signaling (WP2678)	0.70469	PTPN11,SKP1,STAT5B	0.2	1
Transcriptional activation by NRF2 (WP3)	0.70469	CEBPB,KEAP1,MAF	0.2	1
EGF/EGFR Signaling Pathway (WP437)	0.705347	AKT1,AP2A1,ATF1,ATXN2,CAV1,CBLB,CDC42,CRKL,DNM1,EGF,EPS15L1,ERBB2,FOSB,ITCH,JUND,KRAS,LIMK2,MAP2K5,MAP3K2,MAPK1,PIAS3,PIK3R2,PLD1,PLD2,PTK2B,PTPN11,PTPN5,RALA,RALB,RALBP1,RPS6KB1,STAT3,STAT5B,TNK2,USP8	0.214724	1
alpha-linolenic (omega3) and linoleic (omega6) acid metabolism (WP2724)	0.707187	ACOT8,HSD17B4	0.2	1
ATF6-alpha activates chaperone genes (WP2655)	0.707187	ATF4,NFYA	0.2	1
HDR through MMEJ (alt-NHEJ) (WP3570)	0.707187	RAD50,RBBP8	0.2	1
Interleukin-6 signaling (WP2704)	0.707187	PTPN11,STAT3	0.2	1
Serotonin Receptor 2 and ELK-SRF/GATA4 signaling (WP732)	0.707546	KRAS,MAPK1,MAPK3,RASGRP1	0.2	1
Signaling by Retinoic Acid (WP3323)	0.710183	ALDH1A3,CPT1A,DHRS4,DHRS9,PDK1,PDK2,PPARD,RARA,RARG	0.204545	1
Interleukin-2 signaling (WP2732)	0.712423	HAVCR2,JAK3,PIK3R2,PTK2B,STAT5B	0.2	1
MyD88 dependent cascade initiated on endosome (WP2768)	0.712423	IRAK2,IRAK4,IRF7,PELI3,TAB1	0.2	1
Cellular response to heat stress (WP3395)	0.713665	AAAS,AKT1S1,CAMK2B,CCAR2,DNAJC7,HSF1,HSPA4,HSPA9,MAPK1,MAPK3,NUP153,NUP160,NUP188,POM121,PTGES3,RAE1,RPTOR,SERPINH1	0.209302	1
IL-3 Signaling Pathway (WP286)	0.717842	AKT1,BCL2,CRKL,MAPK1,MAPK3,PIK3R2,PTPN11,STAT3,STAT5B,YWHAQ	0.204082	1
Signaling by NOTCH2 (WP2718)	0.718141	JAG2,MAML1,MIB2,NCSTN,NEURL1B,UBC	0.2	1
Mitochondrial iron-sulfur cluster biogenesis (WP2702)	0.728829	SLC25A28	0.2	1
RNA interference (WP2805)	0.728829	XPO5	0.2	1
GPVI-mediated activation cascade (WP1826)	0.736458	AKT1,AKT2,CDC42,FCER1G,JAK3,LCP2,PIK3R2,PLCG2,PTPN11	0.2	1
PI Metabolism (WP2747)	0.742477	ARF3,INPP4A,INPP5K,MTMR2,MTMR3,MTMR6,PIK3C2A,PIK3R2,PIP4K2A,SACM1L	0.2	1
Metabolism of nitric oxide (WP1850)	0.745143	AKT1,CAV1,DNM2,SPR	0.190476	1
Hedgehog Signaling Pathway (WP47)	0.747501	PTCH1,SIN3A,SMO	0.1875	1
ID signaling pathway (WP53)	0.747501	CCNE1,PAX5,RB1	0.1875	1
Interactome of polycomb repressive complex 2 (PRC2) (WP2916)	0.747501	ELL,JARID2,MORC3	0.1875	1
RHO GTPases activate CIT (WP3376)	0.747501	KIF14,MYH9,PRC1	0.1875	1
TCA Cycle and PDHc (WP2453)	0.747501	ACLY,FH,IDH3A	0.1875	1
RANKL/RANK Signaling Pathway (WP2018)	0.748364	AKT1,AKT2,CDC42,ICAM1,MAPK1,MAPK3,PIK3R2,RELB,SPI1,TAB1,TNFSF11	0.2	1
Signaling by NOTCH3 (WP2722)	0.757592	JAG2,NCSTN	0.181818	1
Signaling by NOTCH4 (WP2721)	0.757592	JAG2,NCSTN	0.181818	1
DNA Damage Bypass (WP1803)	0.76107	DTL,POLD2,POLE,POLE2,RFC2,TRIM25,UBC,UBE2B,USP43	0.195652	1
Notch Signaling Pathway (WP268)	0.76107	DTX2,DVL1,DVL2,HDAC2,INPP5K,JAG2,KAT2A,MAML1,NCSTN	0.195652	1
Signaling by PDGF (WP1916)	0.777129	CRKL,KRAS,PIK3R2,PTPN11,STAT3,STAT5B	0.1875	1
Globo Sphingolipid Metabolism (WP1424)	0.778929	A3GALT2,ST6GALNAC1,ST6GALNAC4,ST6GALNAC6	0.181818	1
MyD88 cascade initiated on plasma membrane (WP2801)	0.778929	IRAK2,IRAK4,PELI3,TAB1	0.181818	1
Semaphorin interactions (WP1907)	0.779361	CDC42,DPYSL4,ERBB2,FES,LIMK1,LIMK2,MYH9,PLXNB1,SEMA4A,SEMA4D,SEMA5A,TLN1,TYROBP	0.19697	1
TSH signaling pathway (WP2032)	0.779361	AKT1,CCNE1,GNA12,MAPK1,MAPK3,PIK3R2,PLD1,RAP1GAP,RB1,RPS6KB1,SCRIB,STAT3,TSHR	0.19697	1
DNA Replication (WP466)	0.781105	CDC6,MCM2,POLA2,POLD2,POLE,POLE2,RFC2,UBC	0.190476	1
TWEAK Signaling Pathway (WP2036)	0.781105	AKT1,AKT2,CASP7,MAP3K14,MAPK1,MAPK3,MMP9,RELB	0.190476	1
Integrated Breast Cancer Pathway (WP1984)	0.783107	AKT1,ATF1,BAX,BCL2,BID,BRCA1,CDC42,ERAL1,FAU,FER,FOSL1,HIPK2,HMGCR,IMPA1,IRS1,ITPKC,KRAS,MAPK1,MAX,MSH6,PHB,PIK3R2,PKIA,RAD50,RALA,RB1,SMAD1,SMARCA4,TAB1,TFPI,TP53,TSC1	0.206452	1
RHO GTPases Activate ROCKs (WP3365)	0.785187	LIMK1,LIMK2,MYH9	0.176471	1
Circadian Clock (WP1797)	0.787253	CARM1,CRTC1,FBXL3,NCOA1,NCOA6,NPAS2,NR1D1,PPP1CC,SKP1,UBC	0.192308	1
XBP1(S) activates chaperone genes (WP3472)	0.787253	ARFGAP1,CUL7,DDX11,GOSR2,PDIA6,SEC61G,SEC63,TLN1,TPP1,YIF1A	0.192308	1
DNA Damage Reversal (WP1804)	0.791142	ASCC2	0.166667	1
mir-124 predicted interactions with cell cycle and differentiation (WP3595)	0.791142	PTBP1	0.166667	1
miRNA Biogenesis (WP2338)	0.791142	XPO5	0.166667	1
Thyroxine (Thyroid Hormone) Production (WP1981)	0.791142	TSHR	0.166667	1
BMP Signalling and Regulation (WP1425)	0.8003	SMAD1,TOB2	0.166667	1
Iron metabolism in placenta (WP2007)	0.8003	TFR2,TFRC	0.166667	1
MFAP5-mediated ovarian cancer cell motility and invasiveness (WP3301)	0.8003	ITPR3,MAPK1	0.166667	1
Alpha 6 Beta 4 signaling pathway (WP244)	0.802905	AKT1,IRS1,MAPK1,MAPK3,PIK3R2,PTPN11	0.181818	1
Sialic acid metabolism (WP3363)	0.802905	NEU3,NPL,ST6GALNAC1,ST6GALNAC4,ST6GALNAC6,ST8SIA4	0.181818	1
Toll-Like Receptors Cascades (WP2775)	0.80466	DNM1,DNM2,ITGB2,PLCG2,TLR3	0.178571	1
Apoptosis-related network due to altered Notch3 in ovarian cancer (WP2864)	0.807405	AKT1,BIRC5,CASP7,CDKN1A,JUND,MAPK1,PTK2B,RPS6KB1,SERBP1,VIM	0.188679	1
Metastatic brain tumor (WP2249)	0.809059	CDC42,CDK6,MIR29A,TP53	0.173913	1
NIK--&gt;noncanonical NF-kB signaling (WP3545)	0.809824	MAP3K14,PSMB6,PSMC1,PSMD11,PSMD12,PSMD9,PSME3,PSME4,RELB,SKP1,UBC	0.189655	1
G1 to S cell cycle control (WP45)	0.815262	CCNE1,CDK6,CDKN1A,CDKN2C,CREB3,E2F2,MCM2,POLA2,POLE,POLE2,RB1,TFDP1,TP53	0.191176	1
TCR Signaling Pathway (WP69)	0.815994	AKT1,CBLB,CD247,CD3G,CD8A,CDC42,CRKL,DBNL,GRAP2,ITK,LCP2,MAP3K14,MAPK1,MAPK3,PIK3R2,PTK2B,PTPN11,VIM	0.195652	1
Miscellaneous transport and binding events (WP3320)	0.818085	CTNS,MRS2,NIPAL3	0.166667	1
Mitophagy (WP3549)	0.818085	PINK1,TOMM6,VDAC1	0.166667	1
Signaling by NODAL (WP2675)	0.818085	ACVR1B,ACVR2B,LEFTY2	0.166667	1
SREBF and miR33 in cholesterol and lipid homeostasis (WP2011)	0.818085	HMGCR,LDLR,MIR33A	0.166667	1
MHC class II antigen presentation (WP2679)	0.821116	AP1M1,AP2A1,CENPE,DNM1,DNM2,DYNC1H1,HLA-DOA,KIF20A,KIF3C,KIF5A,KLC1,KLC2,RACGAP1,RILP,SAR1B	0.192308	1
G13 Signaling Pathway (WP524)	0.824787	CDC42,LIMK1,PIK3R2,PIP4K2A,RHPN2,RPS6KB1,TNK2	0.179487	1
Cardiac Hypertrophic Response (WP2795)	0.826098	AKT1,AKT2,EGF,HDAC4,IGF1,MAP2K5,MAP3K14,MAPK1,MAPK3,PPP3CA	0.185185	1
Interferon type I signaling pathways (WP585)	0.826098	CRKL,EIF4A1,IRS1,PIAS3,PIK3R2,PRMT1,PTPN11,RPS6KB1,RPTOR,STAT3	0.185185	1
Fatty Acid Beta Oxidation (WP143)	0.826302	ACADS,CPT1A,ECI1,HADH,HADHB,LIPE	0.176471	1
Resolution of Abasic Sites (AP sites) (WP3345)	0.826302	NEIL1,NTHL1,POLD2,POLE,POLE2,RFC2	0.176471	1
Serotonin HTR1 Group and FOS Pathway (WP722)	0.826302	HTR1B,HTR1F,MAPK1,MAPK3,MAPKAPK3,RASGRP1	0.176471	1
Signaling of Hepatocyte Growth Factor Receptor (WP313)	0.826302	CRKL,MAPK1,MAPK3,PTK2B,PTPN11,STAT3	0.176471	1
Endochondral Ossification (WP474)	0.829457	ADAMTS4,AKT1,CAB39,ENPP1,HDAC4,IGF1,MMP9,PTCH1,PTH,RUNX3,SERPINH1,STAT5B	0.1875	1
YAP1- and WWTR1 (TAZ)-stimulated gene expression (WP2738)	0.829616	CARM1,HIPK1,HIPK2,NCOA1,NCOA6	0.172414	1
SUMOylation of DNA damage response and repair proteins (WP3327)	0.831511	AAAS,BRCA1,MDC1,NSMCE1,NUP153,NUP160,NUP188,PHC3,POM121,RAE1,SMC3,SMC5,UBE2I	0.188406	1
Post-translational modification: synthesis of GPI-anchored proteins (WP1887)	0.835747	DPM3,GPAA1,PIGS,PIGW	0.166667	1
Homologous recombination (WP186)	0.836187	POLD2,RAD50	0.153846	1
RHO GTPases activate IQGAPs (WP3330)	0.836187	CDC42,MEN1	0.153846	1
Signaling by Activin (WP2791)	0.836187	ACVR1B,ACVR2B	0.153846	1
Aflatoxin B1 metabolism (WP699)	0.839141	EPHX1	0.142857	1
Arachidonate Epoxygenase / Epoxide Hydrolase (WP678)	0.839141	GSTP1	0.142857	1
DDX1 as a regulatory component of the Drosha microprocessor (WP2942)	0.839141	RAD50	0.142857	1
Non-homologous end joining (WP438)	0.839141	RAD50	0.142857	1
Pentose Phosphate Pathway (WP134)	0.839141	TALDO1	0.142857	1
Trafficking and processing of endosomal TLR (WP2709)	0.839141	TLR3	0.142857	1
TRAIL signaling (WP3400)	0.839141	TNFSF10	0.142857	1
Eukaryotic Translation Initiation (WP1812)	0.841931	EIF3B,EIF3H,EIF3J,EIF4A1,EIF4A2,EIF4H,EIF5,EIF5B,FAU,RPL19,RPL23,RPL29,RPL35A,RPL37,RPL38,RPL8,RPS15,RPS16,RPS18,RPS25,RPS27,RPS28	0.19469	1
Deadenylation-dependent mRNA decay (WP2659)	0.843107	CNOT7,CNOT8,DCPS,EDC4,EIF4A1,EIF4A2,NT5C3B,PAN2,PATL1	0.18	1
Peroxisomal lipid metabolism (WP1878)	0.84659	ACOT8,HSD17B4,MLYCD	0.157895	1
Serotonin Receptor 4/6/7 and NR3C Signaling (WP734)	0.84659	ATF1,MAPK1,MAPK3	0.157895	1
Signaling by Hippo (WP2714)	0.84659	DVL2,SAV1,WWC1	0.157895	1
TarBasePathway (WP1992)	0.84659	HDAC4,IGF1,KCNJ2	0.157895	1
Glycerophospholipid biosynthesis (WP2740)	0.855949	AGPAT2,AGPAT4,CDIPT,CDS1,CEPT1,CHAT,CHKA,CPNE7,DGAT1,DGAT2,HADHB,MGLL,PLA2G12A,PLBD1,PLD1,PLD2,PLD6,SLC44A4	0.189474	1
Differentiation of white and brown adipocyte (WP2895)	0.859237	CEBPB,HSPB7,MPZL2,SMAD1	0.16	1
Glutathione metabolism (WP100)	0.859237	GPX1,GPX4,GSTM2,OPLAH	0.16	1
IL-1 signaling pathway (WP195)	0.859278	AKT1,IRAK2,IRAK4,MAP3K14,MAP3K2,MAPK1,MAPK3,PIK3R2,PTPN11,TAB1	0.178571	1
Synaptic Vesicle Pathway (WP2267)	0.859712	AP2A1,CLTC,CPLX3,DNM1,DNM2,SLC18A2,SLC22A3,STX1A,SYN3	0.176471	1
Inositol phosphate metabolism (WP2741)	0.860861	IMPA1,INPP4A,INPP5A,ITPKA,ITPKC,NUDT3,PLCB3,PLCG2	0.173913	1
Regulation of Microtubule Cytoskeleton (WP2038)	0.860861	AKT1,CDC42,CLASP1,DVL1,LIMK1,STAT3,TESK2,TRIO	0.173913	1
ER to Golgi Anterograde Transport (WP3542)	0.862971	GOSR2,NAPB,SAR1B,STX5,TRAPPC1,TRAPPC10,YKT6	0.170732	1
MAPK targets/ Nuclear events mediated by MAP kinases (WP1845)	0.866131	ATF1,PPP2R1B	0.142857	1
Sphingolipid Metabolism (WP1422)	0.871127	CERS4,CERS5,SGMS2	0.15	1
Rac1/Pak1/p38/MMP-2 pathway (WP3303)	0.873428	AKT1,BAX,BIRC5,CASP7,ERBB2,KRAS,MAPK1,MAPK3,PTPN11,STAT3,STAT5B,TP53	0.179104	1
Signaling by NOTCH1 (WP2720)	0.873428	ARRB2,DLK1,DTX2,HDAC2,HDAC4,ITCH,JAG2,KAT2A,MAML1,NCSTN,SKP1,UBC	0.179104	1
Costimulation by the CD28 family (WP1799)	0.873429	AKT1,AKT2,CD3G,CDC42,GRAP2,MAP3K14,PDCD1,PIK3R2,PPP2R1B,PPP2R5C,PTPN11	0.177419	1
Lipid digestion, mobilization, and transport (WP2764)	0.874878	CAV1,FABP12,LDLR,LDLRAP1,LIPE,LMF2,MGLL,PPP1CC,SAR1B	0.173077	1
tRNA processing in the nucleus (WP3552)	0.874878	AAAS,NUP153,NUP160,NUP188,POM121,RAE1,RPP40,TSEN15,ZBTB8OS	0.173077	1
RHO GTPase Effectors (WP3406)	0.876112	CDC42	0.125	1
Unfolded Protein Response (UPR) (WP1939)	0.876112	ATF4	0.125	1
Metabolism of non-coding RNA (WP2715)	0.876624	AAAS,DDX20,NUP153,NUP160,NUP188,POM121,RAE1,WDR77	0.170213	1
TSLP Signaling Pathway (WP2203)	0.876624	AKT1,FES,MAPK1,MAPK3,PTPN11,RELB,STAT3,STAT5B	0.170213	1
Fatty acid, triacylglycerol, and ketone body metabolism (WP1817)	0.880014	ACADS,ACLY,ACOT12,ACOT8,ACSBG2,ACSF2,AGPAT2,AGPAT4,CPT1A,DGAT1,DGAT2,ECI1,ELOVL7,HADH,HADHB,PCCA,PPARD,PRKAG2,TECR	0.186275	1
MyD88-independent TLR3/TLR4 cascade (WP2752)	0.883382	IRF7,PTPN11,TAB1,TLR3,UBC,UBE2D2	0.162162	1
Neurotransmitter Release Cycle (WP1871)	0.883382	CHAT,GLS,LIN7B,SLC18A2,STX1A,SYN3	0.162162	1
Zinc homeostasis (WP3529)	0.883382	SLC30A2,SLC30A4,SLC39A1,SLC39A11,SLC39A4,SLC39A7	0.162162	1
Folate Metabolism (WP176)	0.885893	AHCY,FLAD1,GPX1,GPX4,ICAM1,LDLR,MTHFD2,RFK,SCARB1,SLC46A1,SOD2,TP53	0.176471	1
Synthesis of DNA (WP1925)	0.88891	CDC6,CDKN1A,GINS1,MCM2,POLA2,POLD2,POLE,POLE2,PSMB6,PSMC1,PSMD11,PSMD12,PSMD9,PSME3,PSME4,RB1,RFC2,UBC	0.183673	1
Initiation of transcription and translation elongation at the HIV-1 LTR (WP3414)	0.889239	HDAC2,HDAC4,HEXIM1,PPP3CA,SUPT4H1	0.15625	1
Activation of Matrix Metalloproteinases (WP2769)	0.890968	MMP14,MMP9	0.133333	1
Biogenic Amine Synthesis (WP550)	0.890968	CHAT,HDC	0.133333	1
POU5F1 (OCT4), SOX2, NANOG activate genes related to proliferation (WP3333)	0.892124	EPHA1,POLR2A,STAT3	0.142857	1
Signaling by BMP (WP2760)	0.892124	ACVR2B,SKI,SMAD1	0.142857	1
Vitamin A and Carotenoid Metabolism (WP716)	0.894055	ALDH1A3,DGAT1,MAPK1,RARA,RARG,RDH8,SCARB1	0.162791	1
S Phase (WP2772)	0.894816	CDC6,CDCA5,CDKN1A,GINS1,MAX,MCM2,PDS5A,POLA2,POLD2,POLE,POLE2,PSMB6,PSMC1,PSMD11,PSMD12,PSMD9,PSME3,PSME4,RB1,RFC2,SKP1,SMC3,UBC	0.186992	1
Androgen receptor signaling pathway (WP138)	0.897296	AKT1,BRCA1,CARM1,CAV1,CCNE1,CDC42,CDKN1A,KAT5,LIMK2,NCOA1,PIAS3,PIK3R2,RB1,SIN3A,STAT3,UBE2I	0.179775	1
Cytoplasmic Ribosomal Proteins (WP477)	0.897296	FAU,RPL19,RPL23,RPL29,RPL35A,RPL37,RPL38,RPL8,RPS15,RPS16,RPS18,RPS25,RPS27,RPS28,RPS6KB1,RPS6KB2	0.179775	1
Transcriptional regulation of pluripotent stem cells (WP2821)	0.897692	LIN28A,POLR2A,PRDM14,STAT3	0.148148	1
WNT ligand biogenesis and trafficking (WP2790)	0.897692	VPS29,WNT5B,WNT7B,WNT9A	0.148148	1
Amyotrophic lateral sclerosis (ALS) (WP2447)	0.898496	BAX,BCL2,BID,GPX1,PPP3CA,TP53	0.157895	1
Nuclear Receptors (WP170)	0.898496	NR1H2,NR2F6,NR4A2,PPARD,RARA,RARG	0.157895	1
Kit receptor signaling pathway (WP304)	0.899374	AKT1,BCL2,CRKL,MAPK1,MAPK3,PIK3R2,PTPN11,RPS6KB1,STAT3,STAT5B	0.169492	1
Glycolysis and Gluconeogenesis (WP534)	0.903743	FBP1,G6PC,GAPDHS,MDH2,PFKL,PGAM2,SLC2A4,SLC2A5	0.163265	1
Benzo(a)pyrene metabolism (WP696)	0.90459	EPHX1	0.111111	1
Composition of Lipid Particles (WP3601)	0.90459	LDLR	0.111111	1
Cytosine methylation (WP3585)	0.90459	IDH2	0.111111	1
Erythrocytes take up carbon dioxide and release oxygen (WP2744)	0.90459	RHAG	0.111111	1
Erythrocytes take up oxygen and release carbon dioxide (WP2681)	0.90459	RHAG	0.111111	1
Folate-Alcohol and Cancer Pathway (WP1589)	0.90459	CEBPB	0.111111	1
GP1b-IX-V activation signalling (WP1823)	0.90459	GP1BA	0.111111	1
Heme Biosynthesis (WP561)	0.90459	UROS	0.111111	1
Mismatch repair (WP531)	0.90459	MSH6	0.111111	1
Platelet Aggregation (Plug Formation) (WP1884)	0.90459	GP1BA	0.111111	1
ROS production in response to bacteria (WP3551)	0.904656	ATP6V0A4,ATP6V0E2,ATP6V1E1,ATP6V1G2,NCF1	0.151515	1
Influenza Life Cycle (WP2683)	0.905068	AAAS,FAU,GTF2F1,HNRNPA2B1,HNRNPF,HNRNPH1,HNRNPR,HNRNPUL1,KPNB1,NUP153,NUP160,NUP188,POLR2A,POM121,PTBP1,RAE1,RNPS1,RPL19,RPL23,RPL29,RPL35A,RPL37,RPL38,RPL8,RPS15,RPS16,RPS18,RPS25,RPS27,RPS28,SRRM1,SRSF1,SRSF3,SRSF5,U2AF1	0.192308	1
Regulation of DNA replication (WP1898)	0.907131	CDC6,CDKN1A,E2F2,MCM2,PSMB6,PSMC1,PSMD11,PSMD12,PSMD9,PSME3,PSME4,RB1,UBC	0.173333	1
Mitotic Prometaphase (WP2652)	0.907849	BIRC5,CDCA5,CENPE,CENPF,CLASP1,CSNK2B,MAD2L1,NDC80,NDE1,NUP160,PDS5A,PMF1,PPP1CC,PPP2R1B,PPP2R5C,RPS27,SMC3,SPDL1,ZWINT	0.180952	1
Type II diabetes mellitus (WP1584)	0.909997	IRS1,MAPK1,SLC2A4	0.136364	1
Complement and Coagulation Cascades (WP558)	0.910423	C1R,C5AR1,C8G,CD55,CLTC,CLU,F12,F13B,MASP2,TFPI	0.166667	1
Cori Cycle (WP1946)	0.911463	SLC2A4,TALDO1	0.125	1
Ligand-dependent caspase activation (WP3358)	0.911463	TLR3,TNFSF10	0.125	1
MAP3K8 (TPL2)-dependent MAPK1/3 activation (WP3576)	0.911463	SKP1,UBC	0.125	1
Quercetin and Nf-kB/ AP-1 Induced Cell Apoptosis (WP2435)	0.911463	KEAP1,MAFK	0.125	1
Fc epsilon receptor (FCERI) signaling (WP2759)	0.911731	FCER1G,GRAP2,ITK,ITPR3,KRAS,LCP2,MAPK1,MAPK3,PIK3R2,PLCG2,PPP3CA,PSMB6,PSMC1,PSMD11,PSMD12,PSMD9,PSME3,PSME4,RASGRP1,RASGRP2,SKP1,TAB1,UBC,UBE2D2	0.184615	1
ATM Signaling Pathway (WP2516)	0.911897	BID,BRCA1,CDKN1A,MDC1,RAD50,TP53	0.153846	1
Nanoparticle-mediated activation of receptor signaling (WP2643)	0.913198	COL1A1,KRAS,MAPK1,TLN1	0.142857	1
Regulation of Apoptosis (WP1896)	0.915293	PSMB6,PSMC1,PSMD11,PSMD12,PSMD9,PSME3,PSME4,UBC	0.16	1
Eukaryotic Translation Termination (WP1813)	0.915496	APEH,FAU,RPL19,RPL23,RPL29,RPL35A,RPL37,RPL38,RPL8,RPS15,RPS16,RPS18,RPS25,RPS27,RPS28	0.174419	1
Signaling by ERBB4 (WP2781)	0.918165	EGF,ITCH,KRAS,NCSTN,UBC	0.147059	1
AGE/RAGE pathway (WP2324)	0.918698	AKT1,CDC42,IRAK4,IRS1,MAPK1,MAPK3,MMP14,MMP9,NCF1,STAT3,STAT5B	0.166667	1
Macroautophagy (WP3348)	0.918698	ATG10,ATG101,ATG4D,LAMTOR3,MTMR3,PRKAG1,PRKAG2,RPTOR,RRAGC,TSC1,WIPI2	0.166667	1
Signaling by Insulin receptor (WP1913)	0.918698	AKT2,ATP6V0A4,ATP6V0E2,ATP6V1E1,ATP6V1G2,IRS1,KRAS,MAPK1,MAPK3,PIK3R2,PTPN11	0.166667	1
Signaling by EGFR (WP1910)	0.918955	AP2A1,CDC42,EGF,EPS15L1,KRAS,PTPN11,UBC	0.155556	1
TGF-beta Receptor Signaling (WP560)	0.922702	EGF,LEFTY2,LIF,MAPK3,RUNX3,SKI,SKIL,SMAD1,STAT3	0.160714	1
Signaling by Type 1 Insulin-like Growth Factor 1 Receptor (IGF1R) (WP2677)	0.923734	AKT2,IGF1,IRS1,KRAS,PIK3R2,PTPN11	0.15	1
Transcriptional regulation of white adipocyte differentiation (WP2751)	0.925031	CARM1,CEBPB,MED17,MED18,MED20,MED24,MED26,MED6,MED7,MED9,NCOA1,NCOA6,SLC2A4	0.168831	1
Aflatoxin activation and detoxification (WP3306)	0.925138	ACY3,DPEP1,MGST3	0.130435	1
Estrogen signaling pathway (WP712)	0.925138	AKT1,BCL2,MAPK1	0.130435	1
Nanoparticle triggered autophagic cell death (WP2509)	0.925138	ATG10,BCL2,TSC1	0.130435	1
RHO GTPases activate PAKs (WP3351)	0.925138	CDC42,LIMK1,MYH9	0.130435	1
Sphingolipid metabolism (WP2788)	0.926133	CERS4,CERS5,CPTP,GBA,GDF1,NEU3,PSAP,SGMS2,SGPP1,SMPD4,SUMF1,VAPB	0.166667	1
Ligand-independent caspase activation via DCC (WP3317)	0.926523	UNC5A	0.1	1
Neurotoxicity of clostridium toxins (WP2665)	0.926523	STX1A	0.1	1
POU5F1 (OCT4), SOX2, NANOG repress genes related to differentiation (WP3382)	0.926523	TSC22D1	0.1	1
Vitamin D Metabolism (WP1531)	0.926523	PTH	0.1	1
Metabolism of porphyrins (WP1852)	0.9283	COX10,UROS	0.117647	1
NOTCH1 regulation of human endothelial cell calcification (WP3413)	0.9283	CALU,JAG2	0.117647	1
Synthesis, secretion, and deacylation of Ghrelin (WP3436)	0.9283	IGF1,SPCS1	0.117647	1
Pre-NOTCH Expression and Processing (WP2786)	0.929382	KAT2A,MAML1,TFDP1,TMED2,TNRC6B,TNRC6C,TP53	0.152174	1
Notch Signaling Pathway (WP61)	0.929469	AKT1,CDKN1A,HDAC2,ITCH,JAG2,MAML1,NCSTN,PIK3R2,SKP1,STAT3	0.16129	1
Complement cascade (WP1798)	0.929955	C1R,C4A,C5,C8G,CD55	0.142857	1
Protein folding (WP1892)	0.929955	CCT4,CCT5,PFDN1,PFDN6,TUBA3D	0.142857	1
Signaling by FGFR3 (WP3336)	0.929955	KRAS,MAPK1,MAPK3,PTPN11,UBC	0.142857	1
Mitotic G1-G1/S phases (WP1858)	0.931082	CCNE1,CDC6,CDK6,CDKN1A,CDKN2C,E2F2,LIN9,MAX,MCM2,POLA2,POLE,POLE2,PPP2R1B,PSMB6,PSMC1,PSMD11,PSMD12,PSMD9,PSME3,RB1,SKP1,TFDP1,UBC	0.179688	1
Metabolism of water-soluble vitamins and cofactors (WP1857)	0.931175	ABCD4,ENPP1,FLAD1,HLCS,LMBRD1,MMACHC,MOCOS,NAPRT,PCCA,QPRT,RFK,SLC23A2,SLC46A1,SLC52A3,SLC5A6	0.170455	1
Arachidonic acid metabolism (WP2650)	0.931858	ALOX12B,ALOX5AP,CYP2U1,CYP4A11,DPEP1,GPX1,GPX4,PTGES3,TBXAS1	0.157895	1
Signaling by FGFR1 (WP3335)	0.934861	KRAS,MAPK1,MAPK3,PTPN11,STAT3,STAT5B,TRIM24,UBC	0.153846	1
DNA Damage Response (WP707)	0.935637	BAX,BID,BRCA1,CCNE1,CDK6,CDKN1A,PMAIP1,RAD50,RB1,TLK2,TP53	0.161765	1
Eicosanoid Synthesis (WP167)	0.937908	ALOX5AP,DPEP1,TBXAS1	0.125	1
IL1 and megakaryotyces in obesity (WP2865)	0.937908	ICAM1,MMP9,SELENBP1	0.125	1
MAP kinase activation in TLR cascade (WP2792)	0.937908	IRAK2,MAPKAPK3,TAB1	0.125	1
Physiological and Pathological Hypertrophy of the Heart (WP1528)	0.937908	MAPK1,PPP3CA,STAT3	0.125	1
Prostaglandin Synthesis and Regulation (WP98)	0.938057	ANXA6,HSD11B1,PTGER1,TBXAS1	0.133333	1
Signaling by Robo receptor (WP1918)	0.938057	ARHGAP39,CDC42,CLASP1,SRGAP1	0.133333	1
Apoptosis (WP254)	0.938864	AKT1,BAX,BCL2,BID,BIRC5,CASP7,DFFA,DIABLO,IGF1,IRF7,PMAIP1,SCAF11,TNFSF10,TP53	0.166667	1
M/G1 Transition (WP2785)	0.93992	CDC6,MCM2,POLA2,POLE,POLE2,PSMB6,PSMC1,PSMD11,PSMD12,PSMD9,PSME3,PSME4,UBC	0.164557	1
MyD88:Mal cascade initiated on plasma membrane (WP2761)	0.940205	IRAK2,IRAK4,PELI3,TAB1,UBC	0.138889	1
Nuclear Receptors in Lipid Metabolism and Toxicity (WP299)	0.940205	CYP4A11,MIR33A,PPARD,RARA,RARG	0.138889	1
Integrated Lung Cancer Pathway (WP2512)	0.94125	EGF,ERBB2,IRS1,MAP3K14,MAPK1,MAPK3,PDK1,PIK3C2A,RELB,SAMSN1,SMAGP,TNFSF11	0.162162	1
Peptide GPCRs (WP24)	0.94125	C5AR1,CCR4,CCR7,CXCR5,CXCR6,GALR1,GALR2,GHSR,MC1R,OPRL1,SSTR3,TSHR	0.162162	1
GABA synthesis, release, reuptake and degradation (WP2685)	0.942077	DNAJC5,STX1A	0.111111	1
FAS pathway and Stress induction of HSP regulation (WP314)	0.943285	BCL2,CASP7,DFFA,LMNB2,MAPKAPK3,RB1	0.142857	1
Gene regulatory network modelling somitogenesis (WP2854)	0.943416	HES7	0.0909091	1
Nucleotide GPCRs (WP80)	0.943416	P2RY6	0.0909091	1
RHO GTPases Activate NADPH Oxidases (WP3396)	0.943416	NCF1	0.0909091	1
Serotonin Transporter Activity (WP1455)	0.943416	STX1A	0.0909091	1
Trans-sulfuration pathway (WP2333)	0.943416	AHCY	0.0909091	1
Proteasome Degradation (WP183)	0.944921	HLA-G,PSMB6,PSMC1,PSMD11,PSMD12,PSMD9,PSME3,UBC,UBE2B,UBE2D2	0.15625	1
Differentiation Pathway (WP2848)	0.946763	EGF,GDF5,IGF1,NT5E,NTF4,TNFSF11,WNT7B	0.145833	1
Diurnally Regulated Genes with Circadian Orthologs (WP410)	0.946763	CEBPB,ETV6,GSTP1,QKI,STBD1,UGP2,ZFR	0.145833	1
Mecp2 and Associated Rett Syndrome (WP3584)	0.946763	HNRNPF,HNRNPH1,REST,SIN3A,SMC3,SP3,SST	0.145833	1
Host Interactions of HIV factors (WP2684)	0.947389	AAAS,AP1M1,AP2A1,B2M,HMGA1,KPNB1,NUP153,NUP160,NUP188,POM121,PSMB6,PSMC1,PSMD11,PSMD12,PSMD9,PSME3,PSME4,RAE1,RCC1,SKP1,UBC	0.173554	1
Gastric Cancer Network 2 (WP2363)	0.947885	BRIX1,DSCC1,LMNB2,TP53	0.129032	1
Interleukin-1 signaling (WP1839)	0.947885	IRAK2,IRAK4,PELI3,TAB1	0.129032	1
Regulation of Hypoxia-inducible Factor (HIF) by oxygen (WP2727)	0.948636	EGLN1,UBC,UBE2D2	0.12	1
NCAM signaling for neurite out-growth (WP1866)	0.949083	CNTN2,KRAS,MAPK1,MAPK3,ST8SIA4	0.135135	1
Transport of vitamins, nucleosides, and related molecules (WP1937)	0.949083	APOD,LCN12,SLC28A2,SLC29A2,SLC5A6	0.135135	1
Apoptosis Modulation by HSP70 (WP384)	0.953311	BID,CASP7	0.105263	1
Growth hormone receptor signaling (WP2657)	0.953311	STAT3,STAT5B	0.105263	1
Overview of nanoparticle effects (WP3287)	0.953311	BAX,BCL2	0.105263	1
Prolactin Signaling Pathway (WP2037)	0.953612	AKT1,ERBB2,IRS1,MAPK1,MAPK3,PIAS3,PIK3R2,PTPN11,RPS6KB1,STAT3,STAT5B,YWHAG	0.157895	1
Wnt Signaling Pathway and Pluripotency (WP399)	0.95371	DVL1,DVL2,FBXW2,FOSL1,FZD3,LDLR,NFYA,NKD1,PPARD,PPM1J,PPP2R1B,PPP2R5C,RACGAP1,TCF7,TP53,WNT5B,WNT7B	0.166667	1
TNFR2 non-canonical NF-kB pathway (WP3398)	0.953903	MAP3K14,PSMB6,PSMC1,PSMD11,PSMD12,PSMD9,PSME3,PSME4,TNFSF11	0.15	1
Structural Pathway of Interleukin 1 (IL-1) (WP2637)	0.953934	IRAK2,IRAK4,IRF7,MAP3K14,MAPK1,MAPK3,TAB1	0.142857	1
Constitutive Androstane Receptor Pathway (WP2875)	0.956263	CYP4A11,DNAJC7,NCOA1,NCOA6	0.125	1
Hypothetical Network for Drug Addiction (WP666)	0.956263	CAMK2B,GRIN2D,MAPK1,MAPK3	0.125	1
mRNA Processing (WP411)	0.956399	CLK2,CLK3,CLK4,DDX20,DHX15,EFTUD2,HNRNPA2B1,HNRNPAB,HNRNPH1,HNRNPR,POLR2A,PRMT1,PTBP1,RBM39,RNPS1,SF3B1,SF3B4,SRRM1,SRSF1,SRSF3,SRSF5,U2AF1	0.171875	1
Alanine and aspartate metabolism (WP106)	0.956427	ASPA	0.0833333	1
Passive transport by Aquaporins (WP1877)	0.956427	MIP	0.0833333	1
Collagen degradation (WP2708)	0.956748	ADAM9,COL14A1,ELANE,MMP14,MMP9	0.131579	1
Signaling by FGFR4 (WP3334)	0.956748	KRAS,MAPK1,MAPK3,PTPN11,UBC	0.131579	1
Striated Muscle Contraction (WP383)	0.956748	ACTN4,MYBPC3,MYL4,TNNI3,VIM	0.131579	1
ErbB Signaling Pathway (WP673)	0.956796	CDKN1A,EGF,ERBB2,KRAS,MAPK1,PDK1,RPS6KB1,TP53	0.145455	1
Detoxification of Reactive Oxygen Species (WP2824)	0.957615	GPX1,GSTP1,SOD2	0.115385	1
SRP-dependent cotranslational protein targeting to membrane (WP2737)	0.957758	FAU,RPL19,RPL23,RPL29,RPL35A,RPL37,RPL38,RPL8,RPS15,RPS16,RPS18,RPS25,RPS27,RPS28,SEC61G,SPCS1,SRP68,SSR2	0.166667	1
MicroRNAs in cardiomyocyte hypertrophy (WP1544)	0.959084	AKT1,AKT2,DVL1,EGF,HDAC4,IGF1,LIF,MAP2K5,MAP3K14,MAPK1,MAPK3,MIR23A,PIK3R2,PPP3CA,STAT3,TAB1	0.163265	1
Apoptotic execution phase (WP1784)	0.960224	CASP7,DBNL,DFFA,GSN,KPNB1,SATB1,VIM	0.14	1
Eukaryotic Translation Elongation (WP1811)	0.960991	FAU,RPL19,RPL23,RPL29,RPL35A,RPL37,RPL38,RPL8,RPS15,RPS16,RPS18,RPS25,RPS27,RPS28	0.159091	1
RHO GTPases Activate Formins (WP3379)	0.961956	BIRC5,CDC42,CENPE,CENPF,CLASP1,DVL1,DVL2,MAD2L1,NDC80,NDE1,NUP160,PMF1,PPP1CC,PPP2R1B,PPP2R5C,RPS27,SPDL1,ZWINT	0.165138	1
EBV LMP1 signaling (WP262)	0.962442	MAP3K14,MAPK1	0.1	1
Fanconi Anemia Pathway (WP3569)	0.963344	DCLRE1A,FANCA,FANCE,FANCG,UBC	0.128205	1
PDGF Pathway (WP2526)	0.963344	CDC42,MAPK1,MAPK3,PTPN11,STAT3	0.128205	1
Cargo concentration in the ER (WP3560)	0.963381	GOSR2,SAR1B,STX5,TMED2	0.121212	1
Fluoropyrimidine Activity (WP1601)	0.963381	ABCG2,TK1,TP53,UPP2	0.121212	1
Processing of Capped Intron-Containing Pre-mRNA (WP1889)	0.963498	AAAS,EFTUD2,GTF2F1,HNRNPA2B1,HNRNPF,HNRNPH1,HNRNPR,HNRNPUL1,NUP153,NUP160,NUP188,POLR2A,POM121,PRPF19,PTBP1,RAE1,RNPS1,SF3B1,SF3B4,SLBP,SRRM1,SRSF1,SRSF11,SRSF3,SRSF5,U2AF1	0.173333	1
PIP3 activates AKT signaling (WP2653)	0.963627	AKT1,AKT1S1,AKT2,CDKN1A,EGF,ERBB2,IRS1,PIK3R2,PTPN11,RPS6KB2,TNRC6B,TNRC6C	0.153846	1
Interferon alpha/beta signaling (WP1835)	0.965727	GBP2,HLA-G,IFITM2,IRF7,OAS2,OASL,PTPN11	0.137255	1
Wnt Signaling Pathway Netpath (WP363)	0.965727	AKT1,ARRB2,CDK6,DVL1,DVL2,MAPK1,TSC1	0.137255	1
Senescence and Autophagy in Cancer (WP615)	0.96644	AKT1S1,ATG10,BCL2,CDKN1A,CEBPB,COL1A1,GSN,HMGA1,IGF1,IRF7,KMT2A,MAPK1,MMP14,RB1,SLC39A1,SLC39A4,TP53	0.161905	1
Cytosolic iron-sulfur cluster assembly (WP2690)	0.966447	CIAO1	0.0769231	1
Estrogen Receptor Pathway (WP2881)	0.966447	STAT3	0.0769231	1
Human Complement System (WP2806)	0.968104	ARRB2,C1R,C4A,C5,C5AR1,C5AR2,CD55,ELANE,F12,FCGR3A,GNA15,ICAM1,ITGAX,ITGB2,MASP2	0.157895	1
Bile acid and bile salt metabolism (WP1788)	0.969409	ACOT8,HSD17B4,HSD3B7,NCOA1	0.117647	1
Degradation of the extracellular matrix (WP2774)	0.969409	ELANE,MMP14,MMP9,NCSTN	0.117647	1
Amino acid synthesis and interconversion (transamination) (WP3564)	0.969844	ASPA,GLS	0.0952381	1
Glycerophospholipid Biosynthetic Pathway (WP2533)	0.969844	CDIPT,CEPT1	0.0952381	1
Regulation of Insulin-like Growth Factor (IGF) transport and uptake by Insulin-like Growth Factor Binding Proteins (IGFBPs) (WP2799)	0.969844	IGF1,KLK2	0.0952381	1
Integrin-mediated Cell Adhesion (WP185)	0.970709	AKT1,AKT2,CAPN5,CAV1,CDC42,ITGA10,ITGA4,ITGA9,ITGAE,ITGAX,ITGB2,MAP2K5,MAPK1,PIK3R2,TLN1,ZYX	0.158416	1
RHO GTPases activate PKNs (WP3357)	0.971334	MYH9,YWHAG,YWHAQ	0.107143	1
Nonsense-Mediated Decay (NMD) (WP2710)	0.973105	FAU,RNPS1,RPL19,RPL23,RPL29,RPL35A,RPL37,RPL38,RPL8,RPS15,RPS16,RPS18,RPS25,RPS27,RPS28,SMG5,UPF1	0.158879	1
Angiogenesis overview (WP1993)	0.973365	AKT1,CDC42,KRAS,MAPK1,MMP14,MMP9,PTK2B,PTPN11,SEMA4A	0.140625	1
Hedgehog ligand biogenesis (WP3401)	0.973365	OS9,PSMB6,PSMC1,PSMD11,PSMD12,PSMD9,PSME3,PSME4,UBC	0.140625	1
Interferon gamma signaling (WP1836)	0.973759	B2M,CAMK2B,GBP2,HLA-G,ICAM1,IRF7,OAS2,OASL,PTPN11,TRIM25,TRIM26,TRIM3,TRIM45	0.151163	1
Energy Metabolism (WP1541)	0.974018	NCOA1,PPARD,PPP3CA,PRKAG1,PRKAG2,PRMT1	0.12766	1
Irinotecan Pathway (WP229)	0.974164	ABCG2	0.0714286	1
Gamma carboxylation, hypusine formation and arylsulfatase activation (WP2762)	0.9745	DPH3,GGCX,SUMF1,VKORC1	0.114286	1
RHO GTPases Activate WASPs and WAVEs (WP3388)	0.9745	CDC42,MAPK1,MAPK3,WIPF2	0.114286	1
Regulation of lipid metabolism by Peroxisome proliferator-activated receptor alpha (PPARalpha) (WP2797)	0.975307	CARM1,CPT1A,CYP4A11,HMGCR,MED17,MED18,MED20,MED24,MED26,MED6,MED7,MED9,NCOA1,NCOA6,NFYA,NPAS2,NR1D1,SIN3A	0.159292	1
Beta-catenin independent WNT signaling (WP3558)	0.975367	AP2A1,ARRB2,CLTC,DVL1,DVL2,FZD3,GNB2,GNGT2,ITPR3,PLCB3,PPP3CA,PSMB6,PSMC1,PSMD11,PSMD12,PSMD9,PSME3,PSME4,SCRIB,TCF7,TNRC6B,TNRC6C,UBC,WNT5B	0.166667	1
Blood Clotting Cascade (WP272)	0.975829	F12,F13B	0.0909091	1
Fatty Acid Biosynthesis (WP357)	0.975829	ACLY,HADH	0.0909091	1
Gap junction trafficking and regulation (WP1820)	0.976499	CLTC,DNM1,DNM2	0.103448	1
Integrin cell surface interactions (WP1833)	0.976884	COMP,F11R,ICAM1,ITGA10,ITGA4,ITGA9,ITGAE,ITGAX,ITGB2	0.138462	1
Hair Follicle Development: Induction (Part 1 of 3) (WP2804)	0.977972	DVL1,EGF,KRT10,PTCH1,SMO	0.119048	1
Degradation of beta-catenin by the destruction complex (WP2773)	0.978075	PPP2R1B,PPP2R5C,PSMB6,PSMC1,PSMD11,PSMD12,PSMD9,PSME3,PSME4,SKP1,TCF7,UBC	0.146341	1
EPH-Ephrin signaling (WP3309)	0.978522	AP2A1,CAV1,CDC42,CLTC,DNM1,EFNA2,EFNA3,EFNA4,EPHA1,LIMK1,LIMK2,MMP9,MYH9,NCSTN	0.150538	1
Mitochondrial translation (WP3310)	0.979581	AURKAIP1,MRPL12,MRPL2,MRPL20,MRPL22,MRPL33,MRPS16,MRPS22,MRPS33,MRPS6,MTIF3,PTCD3,TUFM	0.147727	1
Retinoblastoma (RB) in Cancer (WP2446)	0.979581	CCNE1,CDK6,CDKN1A,E2F2,FANCG,MSH6,POLE,POLE2,RB1,SIN3A,SMC3,TFDP1,TP53	0.147727	1
GPCRs, Class C Metabotropic glutamate, pheromone (WP501)	0.980106	GRM4	0.0666667	1
Dopaminergic Neurogenesis (WP2855)	0.980771	NR4A2,SLC18A2,STAT3	0.1	1
Extracellular vesicle-mediated signaling in recipient cells (WP2870)	0.980771	AKT1,ERBB2,KRAS	0.1	1
Gastric Cancer Network 1 (WP2361)	0.980771	CENPF,ECT2,LIN9	0.1	1
Matrix Metalloproteinases (WP129)	0.980771	MMP14,MMP28,MMP9	0.1	1
mRNA Capping (WP1861)	0.980771	GTF2F1,GTF2H1,POLR2A	0.1	1
Surfactant metabolism (WP3579)	0.980771	ABCA3,DMBT1,SLC34A1	0.1	1
Interleukin-3, 5 and GM-CSF signaling (WP1840)	0.981485	CRKL,JAK3,PIK3R2,PTPN11,STAT5B	0.116279	1
miRNAs involved in DNA damage response (WP1545)	0.981485	CCNE1,CDK6,CDKN1A,MIR23A,TP53	0.116279	1
Signaling by FGFR2 (WP3338)	0.981485	KRAS,MAPK1,MAPK3,PTPN11,UBC	0.116279	1
Transcriptional activity of SMAD2/SMAD3:SMAD4 heterotrimer (WP2755)	0.981485	MEN1,SKI,SKIL,TFDP1,UBC	0.116279	1
Wnt Signaling Pathway (WP428)	0.982677	DVL1,DVL2,FBXW2,FOSL1,FZD3,LDLR,PPP2R5C,WNT5B,WNT7B	0.134328	1
Mitotic Metaphase and Anaphase (WP2757)	0.982867	ANAPC2,BIRC5,CDCA5,CENPE,CENPF,CLASP1,LEMD2,MAD2L1,NDC80,NDE1,NUP160,PDS5A,PMF1,PPP1CC,PPP2R1B,PPP2R5C,PSMB6,PSMC1,PSMD11,PSMD12,PSMD9,PSME3,PSME4,RPS27,SMC3,SPDL1,ZWINT	0.165644	1
C-type lectin receptors (CLRs) (WP3354)	0.983766	CCL17,FCER1G,ITPR3,KRAS,MAP3K14,PLCG2,PPP3CA,PSMB6,PSMC1,PSMD11,PSMD12,PSMD9,PSME3,PSME4,RELB,SKP1,TAB1,UBC,UBE2D2	0.155738	1
Mitochondrial biogenesis (WP3331)	0.984125	CARM1,NCOA1,NCOA6,NR1D1,PRKAG1,PRKAG2	0.12	1
Apoptosis Modulation and Signaling (WP1772)	0.984205	BAX,BCL2,BID,BIRC5,CASP7,DFFA,DIABLO,ENDOG,MAP3K14,MAPK3,PMAIP1,TNFSF10,TP53	0.144444	1
Signal amplification (WP1908)	0.984294	GNA15,GNB2,GNGT2	0.0967742	1
Eukaryotic Transcription Initiation (WP405)	0.984468	GTF2H1,POLR2A,POLR3H,TAF12,TAF6	0.113636	1
Nucleotide-binding domain, leucine rich repeat containing receptor (NLR) signaling pathways (WP2763)	0.984468	BCL2,IRAK2,ITCH,TAB1,TXNIP	0.113636	1
Methionine De Novo and Salvage Pathway (WP3580)	0.984543	AHCY,MRI1	0.0833333	1
Fatty Acid Omega Oxidation (WP206)	0.984682	CYP4A11	0.0625	1
Metabolism of Angiotensinogen to Angiotensins (WP2729)	0.984682	ENPEP	0.0625	1
Nephrin interactions (WP1867)	0.984682	PIK3R2	0.0625	1
Osteoclast Signaling (WP12)	0.984682	TNFSF11	0.0625	1
miR-targeted genes in leukocytes - TarBase (WP2003)	0.98521	ARCN1,BCL2,CDIPT,CDK5RAP3,CDK6,CEBPB,DDX5,GOLGA7,HMGA1,LAMTOR3,LMNB2,MPDU1,MRPL20,MTHFD2,PDLIM5,POLE4,POM121,PPIF,RAB34,SAC3D1,SH3BGRL3,TMEM109,WDFY1,YWHAQ	0.161074	1
Formation of Fibrin Clot (Clotting Cascade) (WP1818)	0.985404	F12,F13B,GP1BA,TFPI	0.105263	1
RNA Polymerase II Transcription (WP1906)	0.98554	ELL,GTF2F1,GTF2H1,POLR2A,RNPS1,SLBP,SRRM1,SRSF1,SRSF11,SRSF3,SRSF5,SUPT4H1,TAF12,TAF4,TAF6,U2AF1	0.149533	1
Hedgehog 'on' state (WP3313)	0.987106	ARRB2,ITCH,PSMB6,PSMC1,PSMD11,PSMD12,PSMD9,PSME3,PSME4,PTCH1,SMO,UBC	0.139535	1
miRNA Regulation of DNA Damage Response (WP1530)	0.987106	BAX,BID,BRCA1,CCNE1,CCNG1,CDK6,CDKN1A,PMAIP1,RAD50,RB1,TLK2,TP53	0.139535	1
Trans-sulfuration and one carbon metabolism (WP2525)	0.987194	AHCY,MTHFD2,MTHFD2L	0.09375	1
ATF4 activates genes (WP2753)	0.987665	ATF4,NFYA	0.08	1
Sulfur amino acid metabolism (WP3574)	0.987665	AHCY,MRI1	0.08	1
TNFs bind their physiological receptors (WP3350)	0.987665	TNFRSF17,TNFSF11	0.08	1
Cell Cycle (WP179)	0.987871	CCNE1,CDC6,CDK6,CDKN1A,E2F2,HDAC2,HDAC4,MAD2L1,MCM2,MEN1,RB1,TFDP1,TP53,YWHAG,YWHAQ	0.145631	1
Histidine, lysine, phenylalanine, tyrosine, proline and tryptophan catabolism (WP3573)	0.987925	ACMSD,AFMID,HDC,HPD	0.102564	1
Mitochondrial protein import (WP2717)	0.988671	HSPA9,MTX1,TIMM22,TIMM50,TOMM6,VDAC1	0.115385	1
trans-Golgi Network Vesicle Budding (WP3578)	0.988899	AP1M1,AP4M1,CLTC,DNM2,NECAP1,PIK3C2A,TFRC,TPD52,TXNDC5	0.128571	1
Heart Development (WP1591)	0.989126	HAND1,IRX4,MAPK1,PTPN11,SMAD1	0.108696	1
Tryptophan metabolism (WP465)	0.989126	ACMSD,AFMID,AOC1,HADH,PRMT1	0.108696	1
Metabolism of nucleotides (WP1851)	0.989269	AK1,GMPR,GPX1,GUK1,IMPDH2,NT5C1A,NT5E,PFAS,TK1,UPP2	0.131579	1
Respiratory electron transport, ATP synthesis by chemiosmotic coupling, and heat production by uncoupling proteins. (WP1902)	0.989472	COX14,COX6A1,NDUFA12,NDUFAB1,NDUFB11,NDUFB6,NDUFB7,NDUFS5,NDUFS8,NDUFV1,NDUFV3,SDHB,SDHD,TACO1,TIMMDC1,UQCR11,UQCRC1	0.147826	1
MAPK Signaling Pathway (WP382)	0.989668	ACVR1B,AKT1,AKT2,ARRB2,ATF4,CASP7,CDC42,CRKL,DUSP1,DUSP7,EGF,GNA12,JUND,KRAS,LAMTOR3,MAP2K5,MAP3K14,MAP3K2,MAPK1,MAPK3,MAX,NTF4,PPP3CA,PTPN5,RASGRP1,TAB1,TP53	0.160714	1
APC/C-mediated degradation of cell cycle proteins (WP3557)	0.989711	ANAPC2,MAD2L1,PSMB6,PSMC1,PSMD11,PSMD12,PSMD9,PSME3,PSME4,SKP1,UBC	0.134146	1
HIV Life Cycle (WP2658)	0.990166	AAAS,CHMP5,ELL,GTF2F1,GTF2H1,HMGA1,NUP153,NUP160,NUP188,POLR2A,POM121,RAE1,RCC1,SUPT4H1,TAF12,TAF4,TAF6,UBC,VPS28,VPS37B,VPS4A	0.153285	1
Glucuronidation (WP698)	0.990169	UGDH,UGP2	0.0769231	1
PPAR Alpha Pathway (WP2878)	0.990169	CPT1A,CYP4A11	0.0769231	1
TAK1 activates NFkB by phosphorylation and activation of IKKs complex (WP2656)	0.990169	IRAK2,TAB1	0.0769231	1
TGF-beta Signaling Pathway (WP366)	0.990525	AKT1,CAV1,CDC42,CDKN1A,FOSB,ITCH,JUND,LIMK2,MAPK1,NUP153,PDK1,PIK3R2,SIN3A,SKI,SKIL,SKP1,TAB1,TFDP1,TP53,UBE2I	0.151515	1
Amine-derived hormones (WP3548)	0.99092	IYD	0.0555556	1
Hematopoietic Stem Cell Differentiation (WP2849)	0.990925	ACVR1B,CSF3,IKZF1,KCNH2,SPI1	0.106383	1
Selenium Metabolism and Selenoproteins (WP28)	0.990925	GPX1,GPX4,MSRB1,SELENBP1,SP3	0.106383	1
Regulation of mRNA stability by proteins that bind AU-rich elements (WP2733)	0.991078	AKT1,PSMB6,PSMC1,PSMD11,PSMD12,PSMD9,PSME3,PSME4,TNPO1,UBC,ZFP36L1	0.13253	1
Hedgehog 'off' state (WP3316)	0.991225	IFT57,ITCH,MKS1,PSMB6,PSMC1,PSMD11,PSMD12,PSMD9,PSME3,PSME4,PTCH1,SKP1,SMO,UBC	0.14	1
Oxidative phosphorylation (WP623)	0.991748	NDUFAB1,NDUFB6,NDUFB7,NDUFS5,NDUFS8,NDUFV1,NDUFV3	0.116667	1
Netrin-1 signaling (WP1868)	0.991778	CDC42,PTPN11,TRIO,UNC5A	0.097561	1
NOD pathway (WP1433)	0.991778	AAMP,CASP7,NLRP12,NLRP2	0.097561	1
Parkin-Ubiquitin Proteasomal System pathway (WP2359)	0.991812	CCNE1,HSPA1B,HSPA4,HSPA9,PSMC1,PSMD11,PSMD12,PSMD9,TUBA3D	0.125	1
Metabolism of carbohydrates (WP1848)	0.991887	AAAS,FBP1,G6PC,G6PC3,GALE,GALK1,GAPDHS,MDH2,NUP153,NUP160,NUP188,PFKFB4,PFKL,PGAM2,POM121,PPP2R1B,RAE1,SLC2A4,SLC2A5,TALDO1,UBC,UGP2	0.152778	1
Assembly of the primary cilium (WP3498)	0.992286	ACTR1A,B9D1,BBS10,CC2D2A,CCT4,CCT5,CEP78,CLASP1,DYNC1H1,DYNLRB1,EXOC1,EXOC3,EXOC8,IFT20,IFT27,IFT46,IFT57,KIF3C,MKS1,NDE1,PKD1,SMO,SSTR3,TCTN1,TNPO1,TTBK2,WDR60,YWHAG	0.159091	1
Cell surface interactions at the vascular wall (WP1794)	0.992928	CAV1,CD2,F11R,FCER1G,ITGA4,ITGAX,ITGB2,KRAS,PIK3R2,PTPN11,SLC16A3,SLC3A2,SPN	0.135417	1
Primary Focal Segmental Glomerulosclerosis FSGS (WP2572)	0.992983	ACTN4,AKT1,CAMK2B,CDKN1A,DNM1,MYH9,TLN1,VIM,YWHAQ	0.123288	1
Integrin alphaIIb beta3 signaling (WP1832)	0.993009	TLN1	0.0526316	1
Nucleotide Metabolism (WP404)	0.993009	MTHFD2	0.0526316	1
Small Ligand GPCRs (WP247)	0.993009	PTGER1	0.0526316	1
One Carbon Metabolism (WP241)	0.993778	AHCY,MTHFD2	0.0714286	1
RIG-I/MDA5 mediated induction of IFN-alpha/beta pathways (WP1904)	0.993989	IFIH1,IRF7,ITCH,NLRX1,SIKE1,TRIM25,UBC,UBE2D2	0.117647	1
Adipogenesis (WP236)	0.994402	AGPAT2,CDKN1A,CEBPB,DLK1,DVL1,HMGA1,HNF1A,IGF1,IRS1,LIF,LIPE,NCOA1,PPARD,RARA,RB1,SLC2A4,STAT3,STAT5B,WNT5B	0.145038	1
Corticotropin-releasing hormone (WP2355)	0.994424	AKT1,ARRB2,BCL2,FOSB,FOSL1,GNB2,GRK6,JUND,MAPK1,MAPK3,NR4A2,PLCG2	0.130435	1
Glycogen Metabolism (WP500)	0.994426	PPP2R1B,PPP2R5C,UGP2	0.0833333	1
Metabolism of steroid hormones and vitamin D (WP2749)	0.994426	CYP17A1,HSD11B1,HSD17B1	0.0833333	1
Hypertrophy Model (WP516)	0.994618	JUND	0.05	1
Mitochondrial Gene Expression (WP391)	0.994618	PPP3CA	0.05	1
Syndecan interactions (WP2787)	0.994618	ACTN1	0.05	1
Arrhythmogenic Right Ventricular Cardiomyopathy (WP2118)	0.994868	ACTN1,ACTN4,CACNA2D4,CACNG5,ITGA10,ITGA4,ITGA9,PKP2,TCF7	0.12	1
One Carbon Metabolism (WP3530)	0.995058	AHCY,MTHFD2	0.0689655	1
Nucleotide Excision Repair (WP1980)	0.995137	COPS3,ELL,GTF2H1,INO80,INO80C,PIAS3,POLD2,POLE,POLE2,POLR2A,PRPF19,RFC2,UBC,UBE2I,YY1	0.136364	1
TNF alpha Signaling Pathway (WP231)	0.995173	AKT1,BAX,BID,CASP7,DIABLO,KRAS,MAP3K14,MAPK1,MAPK3,RFK,SKP1,TAB1	0.129032	1
Type II interferon signaling (IFNG) (WP619)	0.995489	ICAM1,PTPN11,SPI1	0.0810811	1
Mesodermal Commitment Pathway (WP2857)	0.995621	ACVR2B,AMH,HAND1,HES7,HTT,LEFTY2,RPL38,SMAD1,TWSG1	0.118421	1
Phase 1 - Functionalization of compounds (WP1879)	0.995716	AOC1,CYP17A1,CYP2S1,CYP2U1,CYP2W1,CYP3A43,CYP4A11,EPHX1,NCOA1,PAOX,TBXAS1	0.125	1
TCR signaling (WP1927)	0.995753	CD3G,GRAP2,ITK,LCP2,PIK3R2,PSMB6,PSMC1,PSMD11,PSMD12,PSMD9,PSME3,PSME4,SKP1,UBC,UBE2D2	0.135135	1
Inflammatory Response Pathway (WP453)	0.996078	COL1A1,THBS3	0.0666667	1
Signaling by TGF-beta Receptor Complex (WP2742)	0.996353	F11R,PPP1CC,UBC	0.0789474	1
Sleep regulation (WP3591)	0.996353	AHCY,CACNA1I,NPAS2	0.0789474	1
Muscle contraction (WP1864)	0.996462	ANXA6,MYBPC3,MYL4,TLN1,TNNI3,TRIM72,VIM	0.107692	1
Signaling by Rho GTPases (WP1917)	0.996473	ARHGAP18,ARHGAP25,ARHGAP39,ARHGEF17,ARHGEF2,CDC42,DEPDC1B,ECT2,GDI2,PIK3R2,RACGAP1,RALBP1,RHOF,SRGAP1,SYDE2,TRIO	0.135593	1
Transport of glucose and other sugars, bile salts and organic acids, metal ions and amine compounds (WP1935)	0.996504	RHAG,SLC13A5,SLC16A3,SLC18A2,SLC22A3,SLC22A5,SLC2A4,SLC2A5,SLC30A2,SLC39A1,SLC39A4,SLC39A7,SLC44A4	0.128713	1
Signaling by the B Cell Receptor (BCR) (WP2746)	0.996771	CBLB,ITPR3,KRAS,PLCG2,PPP3CA,PSMB6,PSMC1,PSMD11,PSMD12,PSMD9,PSME3,PSME4,RASGRP1,SKP1,UBC	0.132743	1
Incretin synthesis, secretion, and inactivation (WP2728)	0.99681	SPCS1	0.0454545	1
Nicotine Activity on Dopaminergic Neurons (WP1602)	0.99681	SLC18A2	0.0454545	1
MAPK6/MAPK4 signaling (WP3307)	0.996833	CDC42,PSMB6,PSMC1,PSMD11,PSMD12,PSMD9,PSME3,PSME4,TNRC6B,TNRC6C,UBC	0.122222	1
Selenium Micronutrient Network (WP15)	0.996833	ALOX5AP,FLAD1,GPX1,GPX4,ICAM1,LDLR,MSRB1,PRDX5,RFK,SCARB1,SOD2	0.122222	1
BMAL1:CLOCK,NPAS2 activates circadian gene expression (WP3355)	0.996891	CRTC1,NR1D1	0.0645161	1
Hair Follicle Development: Organogenesis (Part 2 of 3) (WP2839)	0.996891	PTCH1,SMO	0.0645161	1
Aryl Hydrocarbon Receptor (WP2586)	0.996935	CDKN1A,KRAS,MAPK1,RB1	0.0869565	1
Aryl Hydrocarbon Receptor Pathway (WP2873)	0.996935	BAX,JUND,NCOA1,PTGES3	0.0869565	1
Chromatin modifying enzymes (WP3362)	0.997189	DR1,EPC1,HDAC2,ING4,JADE2,KAT2A,KAT5,KAT8,PHF20,SUPT3H,TAF12,TRRAP,VPS72,WDR5,ZZZ3	0.131579	1
Electron Transport Chain (WP111)	0.997385	COX6A1,NDUFA12,NDUFAB1,NDUFB6,NDUFB7,NDUFS5,NDUFS8,NDUFV1,NDUFV3,SDHB,SDHD,UQCR11,UQCRC1	0.126214	1
Platelet homeostasis (WP1885)	0.997503	GNB2,GNGT2,ITPR3,P2RX1,PPP2R1B,PPP2R5C,PTPN11	0.104478	1
Oxidative Stress (WP408)	0.997537	GPX1,SOD2	0.0625	1
Branched-chain amino acid catabolism (WP3556)	0.997545	BCKDK	0.0434783	1
GPCRs, Class B Secretin-like (WP334)	0.997545	GLP1R	0.0434783	1
Processing of Capped Intronless Pre-mRNA (WP1890)	0.997545	SLBP	0.0434783	1
Endothelin Pathways (WP2197)	0.998051	GNA15,MAPK1	0.0606061	1
Oxidation by Cytochrome P450 (WP43)	0.99841	CYP17A1,CYP2S1,CYP2U1,CYP2W1,CYP3A43,CYP4A11	0.0952381	1
RAF/MAP kinase cascade (WP2735)	0.998415	ARRB2,CAMK2B,DAB2IP,DUSP1,DUSP7,EGF,ERBB2,GRIN2D,IRS1,JAK3,KRAS,LAMTOR3,MAPK1,MAPK3,MARK3,PAQR3,PHB,PPP2R1B,PPP2R5C,PSMB6,PSMC1,PSMD11,PSMD12,PSMD9,PSME3,PSME4,RASAL3,RASGRP1,TLN1,UBC	0.149254	1
Monoamine GPCRs (WP58)	0.998459	HTR1B,HTR1F	0.0588235	1
p38 MAPK Signaling Pathway (WP400)	0.998459	CDC42,MAX	0.0588235	1
Pregnane X Receptor pathway (WP2876)	0.998459	DNAJC7,NCOA1	0.0588235	1
Metabolism of polyamines (WP3555)	0.998606	MRI1,PAOX,PSMB6,PSMC1,PSMD11,PSMD12,PSMD9,PSME3,PSME4	0.108434	1
Cytosolic sensors of pathogen-associated DNA (WP2794)	0.99868	DDX41,IRF7,POLR1C,POLR3H,TLR3,TRIM56	0.09375	1
Signaling by VEGF (WP1919)	0.998751	AKT1,AKT2,CAV1,CDC42,FLT1,ITPR3,KRAS,MAPKAPK3,NCF1,NRP2,PIK3R2,PTK2B	0.117647	1
Glucocorticoid Receptor Pathway (WP2880)	0.998774	ALOX5AP,AMIGO2,PDE4B,PTGES3,SCNN1A,SERTAD2,ZIC2	0.0985915	1
L1CAM interactions (WP1843)	0.99878	AP2A1,CNTN2,CSNK2B,ITGA10,ITGA9,MAPK1,MAPK3,NFASC,NRP2,SCN4B	0.111111	1
Insulin Signaling (WP481)	0.998841	AKT1,AKT2,CBLB,ENPP1,INPP4A,IRS1,LIPE,MAP2K5,MAP3K14,MAP3K2,MAPK1,MAPK3,MYO1C,PFKL,PIK3C2A,PIK3R2,PTPN11,RPS6KB1,RPS6KB2,SLC2A4,STXBP4,TSC1	0.1375	1
Melatonin metabolism and effects (WP3298)	0.99888	MAP2	0.0384615	1
Regulation of beta-cell development (WP3513)	0.99888	HNF1A	0.0384615	1
ABC-family proteins mediated transport (WP1780)	0.999006	ABCA3,ABCG4,PEX19	0.0681818	1
DNA Damage/Telomere Stress Induced Senescence (WP3565)	0.999066	ACD,CCNE1,CDKN1A,HMGA1,KAT5,RAD50,RB1,TP53	0.101266	1
Opioid Signalling (WP1978)	0.999066	GNB2,GNGT2,ITPR3,MAPK1,PDE4B,PLCB3,PPP2R1B,PPP3CA	0.101266	1
Potassium Channels (WP2669)	0.999072	GNB2,GNGT2,KCNJ2,KCNJ4,KCNK6	0.0847458	1
Preimplantation Embryo (WP3527)	0.999072	FOSB,HMGA1,HNRNPAB,MXD1,SMARCA4	0.0847458	1
Immunoregulatory interactions between a Lymphoid and a non-Lymphoid cell (WP1829)	0.999122	B2M,CD3G,CD8A,CLEC2D,FCGR3A,HLA-G,ICAM1,ITGA4,ITGB2,TYROBP	0.108696	1
Allograft Rejection (WP2328)	0.999217	C4A,C5,CASP7,CXCR5,HLA-DOA,HLA-DQB1,HLA-G,VIM	0.1	1
Focal Adhesion (WP306)	0.999244	ACTN1,AKT1,AKT2,ARHGAP5,BCL2,CAV1,CDC42,COL1A1,COMP,EGF,ERBB2,FLT1,IGF1,ITGA10,ITGA4,ITGA9,ITGAE,ITGAX,ITGB2,MAP2K5,MAPK1,PIK3R2,TESK2,THBS3,TLN1,TNK2,ZYX	0.141361	1
Cardiac Progenitor Differentiation (WP2406)	0.999269	IGF1,IRX4,LIN28A,TNNI3	0.0754717	1
Vitamin B12 Metabolism (WP1533)	0.999269	ICAM1,LDLR,SCARB1,SOD2	0.0754717	1
Mitotic G2-G2/M phases (WP1859)	0.999328	ACTR1A,CENPF,CEP78,CLASP1,DYNC1H1,LIN9,NDE1,OPTN,PPP2R1B,SKP1,TUBGCP2,UBC,YWHAG	0.116071	1
Integration of energy metabolism (WP1831)	0.999334	ACLY,GLP1R,GNA15,GNB2,GNGT2,ITPR3,KCNC2,PLCB3,PPP2R1B,PRKAG2,STX1A,TALDO1	0.113208	1
Assembly of collagen fibrils and other multimeric structures (WP2798)	0.999337	COL1A1	0.0357143	1
Myogenesis (WP1865)	0.999337	CDC42	0.0357143	1
Asparagine N-linked glycosylation (WP1785)	0.999405	DHDDS,DPM3,GMPPB,GNPNAT1,MAN1B1,MLEC,MPDU1,OS9,PRKCSH	0.102273	1
Mitotic Prophase (WP2654)	0.999425	AAAS,LEMD2,MAPK1,NEK7,NUP153,NUP160,NUP188,POM121,PPP2R1B,PPP2R2D,RAB1B,RAE1,RB1	0.115044	1
HDR through Homologous Recombination (HR) or Single Strand Annealing (SSA) (WP3567)	0.999437	BRCA1,HUS1,KAT5,MDC1,POLD2,POLE,POLE2,RAD50,RAD51C,RBBP8,RFC2,TIMELESS,TIPIN,TOP3A,UBC,UBE2I	0.122137	1
Factors involved in megakaryocyte development and platelet production (WP1815)	0.999469	AKAP1,CAPZA1,CDC42,HDAC2,HMG20B,IRF7,MAFK,RAD51C,SIN3A,TP53	0.105263	1
Cytokines and Inflammatory Response (WP530)	0.999489	CSF3	0.0344828	1
Binding and Uptake of Ligands by Scavenger Receptors (WP2784)	0.999528	APOL1,COL1A1	0.0512821	1
Elastic fibre formation (WP2666)	0.999528	GDF5,MFAP3	0.0512821	1
Circadian rythm related genes (WP3594)	0.999568	AHCY,ATF4,ATF5,CCAR2,CIPC,CPT1A,CRTC1,DDX5,FBXL3,HDAC2,JUND,KMT2A,NFIL3,NPAS2,NR1D1,NR2F6,OPRL1,PPP1CC,PSPC1,RBM4,RBM4B,RELB,SIN3A,SKP1,TIMELESS,TOP1,TP53,UBC	0.139303	1
DNA Double Strand Break Response (WP3543)	0.999592	BRCA1,KAT5,MDC1,RAD50,TP53,UBC,UBE2I	0.0909091	1
Pathogenic Escherichia coli infection (WP2272)	0.999611	ARHGEF2,CDC42,TUBA3D,YWHAQ	0.0714286	1
TNF signaling (WP3380)	0.999628	TAB1,UBC	0.05	1
Integrated Pancreatic Cancer Pathway (WP2377)	0.999669	AGPAT2,AKT1,BAX,BCL2,BID,BRCA1,BRF1,CAB39,CASP7,CCNE1,CDKN1A,DFFA,EGF,ERBB2,IGF1,JUND,KRAS,MAPK1,MAPK3,NT5C1A,PDK1,RAD50,RARA,SMO,TOP1,TP53	0.135417	1
Cell Differentiation - Index (WP2029)	0.999672	LEFTY2,STAT3,TLX2	0.0612245	1
Signalling by NGF (WP1976)	0.999672	HDAC2,NCSTN,UBC	0.0612245	1
Imatinib Resistance in Chronic Myeloid Leukemia (WP2946)	0.999738	ABCG2,CDK6,FLT1	0.06	1
Class I MHC mediated antigen processing &amp; presentation (WP3577)	0.999738	ANAPC2,ASB15,B2M,CBLB,CUL7,DET1,ERAP1,FBXO2,FBXO3,HECTD1,HLA-G,ITCH,KEAP1,KLHL9,LRR1,MGRN1,NCF1,PSMB6,PSMC1,PSMD11,PSMD12,PSMD9,PSME3,PSME4,RNF123,SAR1B,SEC61G,SKP1,TAPBP,UBA6,UBC,UBE2B,UBE2D2,UBE2E3,UBE2H,UBE2O,UBE3B,UBE4A,UBR1	0.14717	1
Spinal Cord Injury (WP2431)	0.99974	AIF1,BCAN,C5,CCNG1,CDC42,ICAM1,MAPK1,MAPK3,MMP9,PPP3CA,RB1,TP53,VIM	0.110169	1
DAG and IP3 signaling (WP2688)	0.999767	ITPR3	0.03125	1
Monoamine Transport (WP727)	0.999767	STX1A	0.03125	1
Ovarian Infertility Genes (WP34)	0.999767	CEBPB	0.03125	1
Oxidative Stress Induced Senescence (WP3404)	0.999779	CDK6,CDKN2C,E2F2,KDM6B,MAPK1,MAPK3,MAPKAPK3,PHC3,TFDP1,TNRC6B,TNRC6C,TP53,UBC	0.109244	1
G Protein Signaling Pathways (WP35)	0.999793	AKAP1,GNA12,GNA15,GNB2,GNGT2,KRAS,PDE4B,PLCB3,PPP3CA	0.0957447	1
Vasopressin regulates renal water homeostasis via Aquaporins (WP2662)	0.999819	GNB2,GNGT2	0.0465116	1
Cell Cycle Checkpoints (WP1775)	0.999852	ANAPC2,BRCA1,CCNE1,CDC6,CDKN1A,HUS1,KAT5,MAD2L1,MCM2,MDC1,PSMB6,PSMC1,PSMD11,PSMD12,PSMD9,PSME3,PSME4,RAD50,RFC2,TP53,UBC,YWHAG,YWHAQ	0.127072	1
miR-targeted genes in adipocytes - TarBase (WP2001)	0.999862	CEBPB	0.0294118	1
O-linked glycosylation (WP3315)	0.999879	ADAMTS14,ADAMTS4,B3GNT3,GALNT1,GALNT15,GALNT6,MUC1,SEMA5A,ST6GALNAC4	0.0927835	1
Cell junction organization (WP1793)	0.999892	ACTN1,CDH13,CDH17,CLDN10,F11R,PARD6B,RSU1	0.0833333	1
Collagen biosynthesis and modifying enzymes (WP2725)	0.999894	COL14A1,COL1A1,SERPINH1	0.0555556	1
Copper homeostasis (WP3286)	0.999894	ADAM9,AKT1,TP53	0.0555556	1
Nonhomologous End-Joining (NHEJ) (WP3550)	0.9999	BRCA1,KAT5,MDC1,PAXIP1,RAD50	0.0714286	1
Alzheimers Disease (WP2059)	0.999903	BID,CASP7,GRIN2D,ITPR3,MAPK1,MAPK3,MIR132,MIR135A1,MIR219A2,NCSTN,PLCB3,PPP3CA,TP53	0.104839	1
Extracellular matrix organization (WP2703)	0.999913	COMP,HAPLN1,ITGA9,ITGAX,MATN4,PTPRS	0.0769231	1
Endoderm Differentiation (WP2853)	0.999919	BPTF,JARID2,PRDM14,TCF7,TNRC6C	0.0704225	1
Parkinsons Disease Pathway (WP2371)	0.999919	ATXN2,CASP7,CCNE1,MIR132,PINK1	0.0704225	1
Myometrial Relaxation and Contraction Pathways (WP289)	0.999922	ARRB2,ATF1,ATF4,ATF5,CAMK2B,CREB3,GNB2,GRK5,GRK6,ITPR3,MYL4,PDE4B,PKIA,PLCB3,PLCG2,RGS1,YWHAG,YWHAQ	0.115385	1
Telomere Maintenance (WP1928)	0.999929	ACD,POLA2,POLD2,POLE,POLE2,RFC2	0.0759494	1
Neural Crest Differentiation (WP2064)	0.999942	DCT,DVL1,DVL2,FZD3,HAND1,HDAC2,HDAC4,SMAD1,TLX2	0.0891089	1
Transport of inorganic cations/anions and amino acids/oligopeptides (WP1936)	0.99995	CTNS,SLC12A7,SLC1A5,SLC34A1,SLC38A3,SLC3A2,SLC43A2,SLC9A9	0.0842105	1
miR-targeted genes in squamous cell - TarBase (WP2006)	0.999951	AP2A1,ARCN1,GALNT1,GAS2L1,GOLGA7,HMGA1,MIR23A,MRPL20,MRPS33,P4HA2,POLD2,POM121,RAB34,SH3BGRL3,SMAD1,TMED2,YWHAQ	0.111111	1
Senescence-Associated Secretory Phenotype (SASP) (WP3391)	0.999952	ANAPC2,CDK6,CDKN1A,CDKN2C,CEBPB,MAPK1,MAPK3,STAT3,UBC	0.0882353	1
Toll-like Receptor Signaling Pathway (WP75)	0.999952	AKT1,AKT2,IRAK4,IRF7,MAPK1,MAPK3,PIK3R2,TAB1,TLR3	0.0882353	1
Histone Modifications (WP2369)	0.999955	KMT2A,KMT2D,SETD5,SMYD4	0.0606061	1
BDNF signaling pathway (WP2380)	0.999972	AKT1,CDC42,CRTC1,IRS1,MAP2K5,MAP3K2,MAPK1,MAPK3,NCF1,PIK3R2,PTK2B,PTPN11,RPS6KB1,STAT3,STAT5B	0.104167	1
B Cell Receptor Signaling Pathway (WP23)	0.999972	AKT1,CDC42,CRKL,MAPK1,MAX,PIK3R2,PLCG2,PTPN11	0.0816327	1
NoRC negatively regulates rRNA expression (WP3305)	0.999972	BAZ2A,GTF2H1,HDAC2,MBD2,POLR1C,SAP30BP,SIN3A,TAF1B,TWISTNB	0.0857143	1
Cell Differentiation - meta (WP2023)	0.999973	LEFTY2,STAT3,TLX2	0.05	1
Visual phototransduction (WP2776)	0.999974	DHRS9,GUCY2D,HSD17B1,LDLR,LRP10,LRP12	0.0714286	1
tRNA Aminoacylation (WP1938)	0.999983	FARSB	0.0238095	1
Gene Silencing by RNA (WP3571)	0.999984	AAAS,NUP153,NUP160,NUP188,PLD6,POLR2A,POM121,RAE1,TDRD12,TNRC6B,TNRC6C,XPO5	0.09375	1
SIDS Susceptibility Pathways (WP706)	0.999984	C4A,CC2D1A,CEBPB,CHAT,CPT1A,G6PC,HADHB,KCNH2,MAP2,NFYA,REST,RUNX3,SCN4B,SP3,SST,YWHAG,YWHAQ	0.10625	1
Hair Follicle Development: Cytodifferentiation (Part 3 of 3) (WP2840)	0.999986	ELANE,FOSB,IGF1,LGR5,RUNX3,SMAD1	0.0689655	1
Meiotic synapsis (WP2731)	0.999992	ACD,BRCA1,SMC3,UBE2I	0.0540541	1
NRF2 pathway (WP2884)	0.999993	CYP4A11,GSTM2,GSTP1,KEAP1,MGST3,PPARD,SLC2A4,SLC2A5,SLC39A1,SLC39A11,SLC39A4,SLC39A7,SLC5A10,SLC5A6	0.0958904	1
Phase II conjugation (WP1880)	0.999993	AHCY,GSTM2,GSTP1,MGST3,OPLAH,UGDH,UGP2	0.0714286	1
miR-targeted genes in epithelium - TarBase (WP2002)	0.999994	AMIGO2,ANKFY1,ARCN1,ARID1A,CCNG1,CDIPT,CDK5RAP3,CDK6,CEBPB,COL1A1,DDX5,DHX15,GALNT1,GAS2L1,GOLGA7,HDAC4,KCNJ2,KRAS,LAMTOR3,LMNB2,MIR23A,MPDU1,MRPS33,MTHFD2,MTX1,NT5E,NUCB1,NUFIP2,P4HA2,PDLIM5,POLD2,PPIF,PTBP1,RAB34,RB1,RRP8,STX7,TMED2,TMEM109,UBE4A,WDFY1,WDR82,YIF1B,YWHAQ	0.136223	1
RNA Polymerase I, RNA Polymerase III, and Mitochondrial Transcription (WP1905)	0.999994	BRF1,GATAD2A,GTF2H1,GTF3C1,GTF3C5,HDAC2,KAT2A,MAPK3,MBD2,NFIA,POLR1C,POLR3H,TAF1B,TWISTNB	0.0952381	1
Regulation of toll-like receptor signaling pathway (WP1449)	0.999995	AKT1,AKT2,CUEDC2,IRAK2,IRAK4,IRF7,MAPK1,MAPK3,PELI3,PIK3R2,SARM1,TAB1,TLR3	0.0921986	1
TCF dependent signaling in response to WNT (WP3339)	0.999996	AKT1,AKT2,CAV1,CHD8,CSNK2B,DVL1,DVL2,KAT5,KMT2D,LGR5,MEN1,PPP2R1B,PPP2R5C,PSMB6,PSMC1,PSMD11,PSMD12,PSMD9,PSME3,PSME4,SMARCA4,TCF7,TRRAP,UBC,USP34,USP8,WNT9A	0.117904	1
Meiotic recombination (WP2698)	0.999996	BRCA1,RAD50,RAD51C,RBBP8,TOP3A	0.0588235	1
miR-targeted genes in muscle cell - TarBase (WP2005)	0.999997	ABCG2,ACVR1B,AMIGO2,ANKFY1,ARCN1,ARID1A,BCL2,CCNG1,CDIPT,CDK5RAP3,CDK6,CDKN1A,CEBPB,COIL,COL1A1,DHX15,ERBB2,GALNT1,GNPNAT1,HDAC4,HMGA1,IRS1,KRAS,LAMTOR3,LMNB2,MIR23A,MRPL20,MTHFD2,NFIA,NT5E,NUCB1,NUFIP2,P4HA2,PDLIM5,POLA2,POLD2,POLE4,PPIF,PPP3CA,RAB34,RB1,RBMS1,SH3BGRL3,SLC9A3R2,SNX15,SPRYD4,STX7,TMED2,TMEM109,TMEM87A,UBE4A,WDFY1,WDR82,YWHAQ	0.14026	1
Metapathway biotransformation (WP702)	0.999998	CHST10,CHST4,CYP17A1,CYP2S1,CYP2U1,CYP2W1,CYP3A43,EPHX1,GAL3ST3,GPX4,GSTM2,GSTP1,HS6ST1,HS6ST3,MGST3,NAA30,NAA50,NAT9	0.100559	1
Glycosaminoglycan metabolism (WP2743)	0.999998	B3GNT3,B4GALT7,BCAN,CHPF,HAS3,HMMR,HS6ST1,HS6ST3,SGSH	0.075	1
Vitamin D Receptor Pathway (WP2877)	0.999999	ATP2C2,CCNE1,CDKN1A,CDKN2C,CLEC16A,CLPTM1L,CREG2,CYP2S1,DND1,HNF1A,MED9,MXD1,PPARD,PTH,RASGRP1,SATB1,SLC2A4,SLC37A2,TNFSF11	0.101604	1
Iron uptake and transport (WP2670)	0.999999	ABCG2,ANO8,ASIC3,ASPH,ATP13A1,ATP2C2,ATP6V0A4,ATP6V0E2,ATP6V1E1,ATP6V1G2,BSND,CLCN7,CLCNKA,FXYD6-FXYD2,GABRR1,MCOLN2,OSTM1,SCNN1A,SLC46A1,TFRC,TRPC4AP,UBC,WNK4	0.107477	1
Neurotransmitter Receptor Binding And Downstream Transmission In The Postsynaptic Cell (WP2754)	0.999999	AP2A1,CAMK2B,CHRNE,GABRR1,GNB2,GNGT2,GRIN2D,KCNJ2,KCNJ4,MAPK1,PLCB3	0.0797101	1
Regulation of Actin Cytoskeleton (WP51)	0.999999	ACTN1,CDC42,EGF,GNA12,GSN,KRAS,LIMK1,MAPK1,MAPK3,PIK3C2A,PIK3R2,PIP4K2A,VIL1	0.0855263	1
SIRT1 negatively regulates rRNA Expression (WP3364)	0.999999	RRP8,TAF1B	0.030303	1
Ectoderm Differentiation (WP2858)	0.999999	BAZ1A,GAS2L1,MKS1,PAN2,PPARD,PRKAG2,RAB8B,RHPN1,SKIL,ST8SIA4,TSC22D1	0.0791367	1
miR-targeted genes in lymphocytes - TarBase (WP2004)	1	ABCG2,ABHD11,AMIGO2,ANKFY1,AP2A1,ARCN1,ARID1A,BCL2,CDIPT,CDK5RAP3,CDK6,CDKN1A,CEBPB,COIL,DDX5,DHX15,GALNT1,GAS2L1,GNPNAT1,GOLGA7,HDAC4,HMGA1,IRS1,KRAS,LAMTOR3,LMNB2,MIR23A,MPDU1,MRM1,MRPL20,MRPS33,MSI2,MTHFD2,MTX1,NFIA,NT5C3A,NT5E,NUCB1,NUFIP2,P4HA2,PDLIM5,POLA2,POLD2,POLE4,POM121,PPIF,PPP2R5C,PPP3CA,PTBP1,RAB34,RB1,RBMS1,RRP8,SAC3D1,SH3BGRL3,SLC9A3R2,SMAD1,SNX15,SPRYD4,STX7,TMED2,TMEM109,UBE4A,W…	0.141949	1
Calcium Regulation in the Cardiac Cell (WP536)	1	ANXA6,ARRB2,CAMK2B,GNB2,GRK5,GRK6,ITPR3,PKIA,PLCB3,RGS1,YWHAG,YWHAQ	0.0805369	1
PRC2 methylates histones and DNA (WP3312)	1	JARID2,PHF19	0.028169	1
Gastrin-CREB signalling pathway via PKC and MAPK (WP2664)	1	GHSR,GNA15,GNB2,GNGT2,GRK5,HCRT,KRAS,MAPK1,MAPK3,P2RY6,PIK3R2,PLCB3,PTGER1,TRIO,UTS2B	0.0862069	1
GPCRs, Other (WP117)	1	C5AR2,CELSR3,HRH4,HTR1F,SMO	0.049505	1
Activated PKN1 stimulates transcription of AR (androgen receptor) regulated genes KLK2 and KLK3 (WP3397)	1	KLK2	0.0153846	1
Nuclear Receptors Meta-Pathway (WP2882)	1	ALOX5AP,AMIGO2,BAX,CPT1A,CYP4A11,DNAJC7,GSTM2,GSTP1,JUND,KEAP1,MGST3,NCOA1,NCOA6,PDE4B,PPARD,PTGES3,SCNN1A,SERTAD2,SLC2A4,SLC2A5,SLC39A1,SLC39A11,SLC39A4,SLC39A7,SLC5A10,SLC5A6,STAT3,ZIC2	0.0872274	1
GPCRs, Class A Rhodopsin-like (WP455)	1	C5AR2,CCR4,CCR7,CCRL2,CXCR5,GALR1,GALR2,GHSR,HTR1B,HTR1F,MC1R,OPRL1,P2RY6,PTGER1,SSTR3	0.0570342	1
GPCR ligand binding (WP1825)	1	C5,C5AR1,C5AR2,CCL17,CCR4,CCR7,CCRL2,CD55,CXCR5,CXCR6,FZD3,GALR1,GALR2,GHSR,GLP1R,GNB2,GNGT2,HCRT,HRH4,HTR1B,HTR1F,MC1R,NPW,OPRL1,P2RY6,PPY,PSAP,PTCH1,PTGER1,PTH,S1PR5,SMO,SST,SSTR3,TSHR,UTS2B,WNT7B,WNT9A	0.087963	1
ACE Inhibitor Pathway (WP554)	1		0	1
Amino acid conjugation of benzoic acid (WP521)	1		0	1
Amyloid formation (WP3547)	1		0	1
Arylamine metabolism (WP694)	1		0	1
BMI1 (WP2612)	1		0	1
Catalytic cycle of mammalian FMOs (WP688)	1		0	1
Chemical Compounds to monitor Proteins (WP3295)	1		0	1
Codeine and Morphine Metabolism (WP1604)	1		0	1
Colchicine Metabolic Pathway (WP2536)	1		0	1
Defensins (WP2671)	1		0	1
Depolarization of the Presynaptic Terminal Triggers the Opening of Calcium Channels (WP1800)	1		0	1
Diclofenac Metabolic Pathway (WP2491)	1		0	1
Dissolution of Fibrin Clot (WP1802)	1		0	1
DNA methylation (WP3359)	1		0	1
Dopamine metabolism (WP2436)	1		0	1
Drug Induction of Bile Acid Pathway (WP2289)	1		0	1
DSCAM interactions (WP1808)	1		0	1
Dual hijack model of Vif in HIV infection (WP3300)	1		0	1
Effects of Nitric Oxide (WP1995)	1		0	1
eIF5A regulation in response to inhibition of the nuclear export system (WP3302)	1		0	1
Estrogen metabolism (WP697)	1		0	1
EV release from cardiac cells and their functional effects (WP3297)	1		0	1
Farnesoid X Receptor Pathway (WP2879)	1		0	1
FasL/ CD95L signaling (WP3568)	1		0	1
Felbamate Metabolism (WP2816)	1		0	1
Fertilization (WP2697)	1		0	1
FTO Obesity Variant Mechanism (WP3407)	1		0	1
Gastric acid production (WP2596)	1		0	1
Gastric Histamine Release (WP2598)	1		0	1
Gastric pepsin release (WP2601)	1		0	1
Generic Transcription Pathway (WP1822)	1	KAT2A,KRBA1,MAML1,MED17,MED20,MED24,MED26,MED6,MED7,NR1D1,NR1H2,NR2F6,NR4A2,PPARD,PRDM7,RARA,RARG,ZFP30,ZNF18,ZNF180,ZNF213,ZNF324B,ZNF334,ZNF45,ZNF454,ZNF689,ZNF839	0.0683544	1
Glial Cell Differentiation (WP2276)	1		0	1
Glycine Metabolism (WP1495)	1		0	1
Glyoxylate metabolism and glycine degradation (WP3562)	1		0	1
GPCR downstream signaling (WP1824)	1	AKT1,AKT2,ARHGEF17,ARHGEF2,C5,C5AR1,CCR4,CCR7,CDC42,CXCR5,CXCR6,ECT2,GALR1,GALR2,GHSR,GLP1R,GNA12,GNA15,GNB2,GNGT2,GRK5,GRM4,HCRT,HRH4,HTR1B,HTR1F,JAK3,MC1R,NPW,OPRL1,OR14I1,OR2AG2,OR5H6,OR6C70,P2RY6,PIK3R2,PLCB3,PLXNB1,PPY,PTGER1,PTH,RGS1,S1PR5,SST,SSTR3,TRIO,TSHR,UTS2B	0.0555556	1
Heroin metabolism (WP2645)	1		0	1
Hypoxia-mediated EMT and Stemness (WP2943)	1		0	1
Insulin-like Growth Factor-2 mRNA Binding Proteins (IGF2BPs/IMPs/VICKZs) bind RNA (WP1789)	1		0	1
Interleukin-1 processing (WP1838)	1		0	1
Latent infection of Homo sapiens with Mycobacterium tuberculosis (WP2700)	1		0	1
let-7 inhibition of ES cell reprogramming (WP3299)	1		0	1
LGI-ADAM interactions (WP3392)	1		0	1
Lidocaine metabolism (WP2646)	1		0	1
Liver X Receptor Pathway (WP2874)	1		0	1
Methionine IG (WP3532)	1		0	1
Methylation Pathways (WP704)	1		0	1
miR-148a/miR-31/FIH1/HIF1&alpha;-Notch signaling in glioblastoma (WP3593)	1		0	1
mir34a and TGIF2 in osteoclastogenesis (WP2866)	1		0	1
miRNA targets in ECM and membrane receptors (WP2911)	1		0	1
miRs in Muscle Cell Differentiation (WP2012)	1		0	1
Mismatch Repair (WP3381)	1		0	1
mRNA Editing (WP1862)	1		0	1
Multi Drug Resistance Protein 1 (Glycoprotein 1) Regulation (WP2489)	1		0	1
Nanoparticle triggered regulated necrosis (WP2513)	1		0	1
Neurotransmitter Clearance In The Synaptic Cleft (WP1870)	1		0	1
Neurotransmitter uptake and Metabolism In Glial Cells (WP1872)	1		0	1
Nicotine Activity on Chromaffin Cells (WP1603)	1		0	1
Nicotine Metabolism (WP1600)	1		0	1
NLR Proteins (WP288)	1		0	1
Nucleosome assembly (WP1874)	1		0	1
One carbon donor (WP2190)	1		0	1
Oxytocin signaling (WP2889)	1		0	1
Peptide hormone biosynthesis (WP2691)	1		0	1
Phase I biotransformations, non P450 (WP136)	1		0	1
Polyol Pathway (WP690)	1		0	1
Regulated Necrosis (WP3383)	1		0	1
Reversible hydration of carbon dioxide (WP2770)	1		0	1
RHO GTPases regulate CFTR trafficking (WP3322)	1		0	1
Secretion of Hydrochloric Acid in Parietal Cells (WP2597)	1		0	1
SRF and miRs in Smooth Muscle Differentiation and Proliferation (WP1991)	1		0	1
Sulfation Biotransformation Reaction (WP692)	1		0	1
Sulindac Metabolic Pathway (WP2542)	1		0	1
Synthesis and Degradation of Ketone Bodies (WP311)	1		0	1
Synthesis of wybutosine at G37 of tRNA(Phe) (WP3553)	1		0	1
Tamoxifen metabolism (WP691)	1		0	1
TET1,2,3 and TDG demethylate DNA (WP3372)	1		0	1
Transmission across Electrical Synapses (WP1934)	1		0	1
Transport of glycerol from adipocytes to the liver by Aquaporins (WP1926)	1		0	1
Type III interferon signaling (WP2113)	1		0	1
Uptake and function of anthrax toxins (WP3390)	1		0	1
Uptake and function of diphtheria toxin (WP3360)	1		0	1
Urea cycle and metabolism of amino groups (WP497)	1		0	1

## Sheet: Negative.memory.B6.only
module.name	p.val	overlapping.genes	module.overlapping.ratio	adj.p
Hypoxia-mediated EMT and Stemness (WP2943)	0.0478295	DICER1,ZEB1	1	1
Sulindac Metabolic Pathway (WP2542)	0.0732742	CYP1B1,MSRB2,MSRB3	0.6	1
Dissolution of Fibrin Clot (WP1802)	0.134353	PLG,SERPINB2,SERPINB6,SERPINB8,SERPINE2	0.384615	1
Non-homologous end joining (WP438)	0.181654	PRKDC,XRCC4,XRCC5	0.428571	1
MAP kinase activation in TLR cascade (WP2792)	0.259099	MAP2K4,MAP2K6,MAPK11,MAPK14,NOD2,RIPK2,TAB2	0.291667	1
TCA Cycle and PDHc (WP2453)	0.260906	ACO1,CS,DLD,PC,SUCLG2	0.3125	1
Glucocorticoid Receptor Pathway (WP2880)	0.279197	ABHD2,ACKR3,CDC42EP3,CDKN1C,ENC1,FGD4,FGFBP1,HSP90AA1,IL11,KTN1,PLK2,PMP2,PPP1R14C,RGS2,SERPINB9,SLC19A2,SLC26A2,TGFBR3	0.253521	1
B Cell Receptor Signaling Pathway (WP23)	0.300381	ATF2,CR2,CRK,DAPP1,E2F3,FOXO1,FYN,GSK3B,HCLS1,IKBKB,KLF11,LCK,MAP2K6,MAP4K1,MAPK14,MEF2C,NFATC3,NFKB1,PIP5K1A,PTPRC,RAC2,RAPGEF1,RASGRP3,SH3BP2	0.244898	1
miR-517 relationship with ARCN1 and USP1 (WP3596)	0.301474	ID1,USP1	0.4	1
RNA interference (WP2805)	0.301474	DGCR8,DICER1	0.4	1
Synthesis and Degradation of Ketone Bodies (WP311)	0.301474	ACAT1,OXCT1	0.4	1
Energy Metabolism (WP1541)	0.323647	ATF2,CAMK4,FOXO1,GSK3B,MAPK14,MEF2B,MEF2C,PPARGC1A,PPP3CB,PRKAG3,TFB1M,TFB2M	0.255319	1
Prostaglandin Synthesis and Regulation (WP98)	0.326946	ANXA1,ANXA4,EDN1,EDNRA,HSD11B2,PTGER2,PTGS1,SCGB1A1	0.266667	1
Melatonin metabolism and effects (WP3298)	0.33607	APOE,CLOCK,CYP1B1,EDN1,FOXO1,GSK3B,NFKB1	0.269231	1
Regulation of beta-cell development (WP3513)	0.33607	FOXO1,ONECUT3,PAX4,PAX6,PTF1A,RBPJ,SLC2A2	0.269231	1
Fatty Acid Biosynthesis (WP357)	0.345809	ACAA2,ACACB,ACSL5,ECHDC3,PC,PECR	0.272727	1
Amine-derived hormones (WP3548)	0.356244	AANAT,DBH,PNMT,TPH2,TSHB	0.277778	1
Gastric Cancer Network 2 (WP2363)	0.36351	AHCTF1,CEBPZ,EGFR,FANCI,LBR,RFC3,SNURF,UBE2C	0.258065	1
Branched-chain amino acid catabolism (WP3556)	0.389268	ACAD8,ACAT1,AUH,BCKDHB,DLD,MCCC2	0.26087	1
Neurotransmitter uptake and Metabolism In Glial Cells (WP1872)	0.389651	SLC38A1	0.5	1
miRNA Biogenesis (WP2338)	0.390627	DGCR8,DICER1	0.333333	1
Myogenesis (WP1865)	0.415528	MAP2K6,MAPK11,MAPK14,MEF2B,MEF2C,TCF12,TCF3	0.25	1
Gene regulatory network modelling somitogenesis (WP2854)	0.444664	DLL1,EPHA4,MESP2	0.272727	1
Serotonin Transporter Activity (WP1455)	0.444664	IL1R1,PPP2CB,TPH2	0.272727	1
Mitochondrial Gene Expression (WP391)	0.452557	CAMK4,MTERF3,PPARGC1A,TFB1M,TFB2M	0.25	1
Abacavir transport and metabolism (WP2712)	0.474216	ADH1A,NT5C2	0.285714	1
DDX1 as a regulatory component of the Drosha microprocessor (WP2942)	0.474216	ATM,DGCR8	0.285714	1
Gastric acid production (WP2596)	0.474216	MUC6,VIP	0.285714	1
Fatty Acid Omega Oxidation (WP206)	0.47653	ADH1A,ADH7,ALDH1A1,ALDH2	0.25	1
MAP3K8 (TPL2)-dependent MAPK1/3 activation (WP3576)	0.47653	IKBKB,MAP2K4,NFKB1,RPS27A	0.25	1
Iron metabolism in placenta (WP2007)	0.507122	ACO1,HEPHL1,STEAP3	0.25	1
Interleukin-1 signaling (WP1839)	0.532239	IKBKB,IL1R1,IRAK3,MAP2K6,NOD2,RIPK2,TAB2	0.225806	1
Cholesterol biosynthesis (WP1795)	0.544505	DHCR24,DHCR7,FDFT1,IDI1,LBR	0.227273	1
Mitochondrial biogenesis (WP3331)	0.546945	ATF2,MAPK11,MAPK14,MEF2C,PPARGC1A,PRKAG3,SSBP1,TBL1XR1,TFB1M,TFB2M,USP46	0.22	1
Angiogenesis overview (WP1993)	0.549132	ATF2,BAD,CRK,FGFR1,FRS2,MAP2K4,MAP2K6,MAPK11,MAPK14,MMP2,NRP1,PIK3CD,PLXND1,SHB	0.21875	1
miR-148a/miR-31/FIH1/HIF1&alpha;-Notch signaling in glioblastoma (WP3593)	0.55041	HEY1,HIF1A	0.25	1
Neurotransmitter Clearance In The Synaptic Cleft (WP1870)	0.55041	ALDH2,SLC22A1	0.25	1
NR1D1 (REV-ERBA) represses gene expression (WP3394)	0.55041	CLOCK,USP46	0.25	1
Estrogen Receptor Pathway (WP2881)	0.56568	CYP1B1,ESR1,PDK4	0.230769	1
Osteopontin Signaling (WP1434)	0.56568	IKBKB,ITGAV,NFKB1	0.230769	1
Platelet Adhesion to exposed collagen (WP1883)	0.56568	FYN,GP5,ITGA2	0.230769	1
Aryl Hydrocarbon Receptor (WP2586)	0.566712	AIP,CYP1B1,EGFR,ESR1,HPGDS,HSP90AA1,KLF6,NFKB1,PSRC1,RET	0.217391	1
Aryl Hydrocarbon Receptor Pathway (WP2873)	0.566712	AIP,CAP2,CYP1B1,EGFR,HSP90AA1,IL12A,IL12B,MYOF,POLK,SERPINB2	0.217391	1
Tryptophan metabolism (WP465)	0.566712	AADAT,AANAT,ACAT1,ALDH1A1,ALDH2,CAT,CYP1B1,DHCR24,RNF25,UBE3A	0.217391	1
Signaling by NODAL (WP2675)	0.577545	ACVR2A,CER1,NODAL,TDGF1	0.222222	1
Estrogen signaling pathway (WP712)	0.587627	ESR1,GNAS,IKBKB,MAPK14,NFKB1	0.217391	1
Hair Follicle Development: Induction (Part 1 of 3) (WP2804)	0.588307	DKK4,EGFR,FGFR1,FST,GSK3B,IKBKB,NFKB1,SP5,TCF3	0.214286	1
Collagen degradation (WP2708)	0.612089	ADAM17,COL13A1,COL18A1,CTSB,MMP2,MMP20,MMP8,PHYKPL	0.210526	1
Composition of Lipid Particles (WP3601)	0.618443	APOB,APOE	0.222222	1
Folate-Alcohol and Cancer Pathway (WP1589)	0.618443	ADH5,ALDH1A1	0.222222	1
Glyoxylate metabolism and glycine degradation (WP3562)	0.618443	DLD,GCSH	0.222222	1
SUMOylation (WP2778)	0.618443	SUMO1,UBA2	0.222222	1
MAPK targets/ Nuclear events mediated by MAP kinases (WP1845)	0.619748	ATF2,PPP2CB,RPS6KA5	0.214286	1
Regulation of cholesterol biosynthesis by SREBP (SREBF) (WP2686)	0.619748	SEC24A,SEC24B,SEC24C	0.214286	1
BDNF Pathway (WP2152)	0.627518	FRS2	0.25	1
Demo_step3 (WP3539)	0.627518	FDFT1	0.25	1
Interleukin-1 processing (WP1838)	0.627518	NFKB1	0.25	1
mRNA Editing (WP1862)	0.627518	ADARB1	0.25	1
Oxytocin signaling (WP2889)	0.627518	CD38	0.25	1
Polyol Pathway (WP690)	0.627518	ALDOB	0.25	1
Physiological and Pathological Hypertrophy of the Heart (WP1528)	0.628408	EDN1,MAPK11,MAPK14,PPP3CB,PRKCE	0.208333	1
p38 MAPK Signaling Pathway (WP400)	0.638531	ATF2,HMGN1,MAP2K4,MAP2K6,MAP3K9,MAPK14,RPS6KA5	0.205882	1
Glycolysis and Gluconeogenesis (WP534)	0.653312	ALDOB,DLD,FBP2,GPI,HK3,LDHA,LDHB,PC,PKM,SLC2A2	0.204082	1
Structural Pathway of Interleukin 1 (IL-1) (WP2637)	0.653312	ATF2,IKBKB,IL1R1,MAP2K4,MAP2K6,MAPK11,MAPK14,NFKB1,RPS6KA5,TAB2	0.204082	1
Interferon type I signaling pathways (WP585)	0.658	CRK,FYN,IRS2,LCK,MAP2K6,MAPK14,PIK3CD,PTPRC,RAPGEF1,RPS6KA5,STAT4	0.203704	1
EBV LMP1 signaling (WP262)	0.666423	HSP90AA1,IKBKB,NFKB1,TRAF1	0.2	1
IL-7 Signaling Pathway (WP205)	0.66664	BAD,CCND1,FYN,GSK3B,IL2RA	0.2	1
Regulation of Hypoxia-inducible Factor (HIF) by oxygen (WP2727)	0.66664	CUL2,EPAS1,HIF1A,RPS27A,UBE2D3	0.2	1
Dopaminergic Neurogenesis (WP2855)	0.668272	ALDH1A1,CDKN1C,EN1,EN2,NEUROG2,RET	0.2	1
Matrix Metalloproteinases (WP129)	0.668272	MMP16,MMP17,MMP2,MMP20,MMP8,TIMP3	0.2	1
Activation of Matrix Metalloproteinases (WP2769)	0.66903	MMP2,MMP8,PLG	0.2	1
Biogenic Amine Synthesis (WP550)	0.66903	AANAT,DBH,PNMT	0.2	1
Cholesterol Biosynthesis (WP197)	0.66903	DHCR7,FDFT1,IDI1	0.2	1
HDR through MMEJ (alt-NHEJ) (WP3570)	0.678239	PARP2,POLQ	0.2	1
Vitamin D Metabolism (WP1531)	0.678239	CYP27A1,DHCR7	0.2	1
Signal amplification (WP1908)	0.70092	GNA14,GNAT3,GNG10,GNG7,GNG8,MAPK14	0.193548	1
NOD pathway (WP1433)	0.701906	HSP90AA1,IKBKB,MEFV,NDUFA13,NLRP1,NLRP4,NOD2,RIPK2	0.195122	1
The citric acid (TCA) cycle and respiratory electron transport (WP2766)	0.701906	CS,D2HGDH,DLD,LDHA,LDHB,PDK4,PDP2,SUCLG2	0.195122	1
TAK1 activates NFkB by phosphorylation and activation of IKKs complex (WP2656)	0.702196	IKBKB,NFKB1,NOD2,RIPK2,TAB2	0.192308	1
Catalytic cycle of mammalian FMOs (WP688)	0.709028	FMO5	0.2	1
Mitochondrial iron-sulfur cluster biogenesis (WP2702)	0.709028	SLC25A37	0.2	1
TCA Cycle Nutrient Utilization and Invasiveness of Ovarian Cancer (WP2868)	0.709028	EGFR	0.2	1
Macroautophagy (WP3348)	0.712062	ATG4C,ATG5,ATG7,ATG9A,CHMP4B,CHMP6,GABARAPL2,MTMR14,PRKAG3,RB1CC1,RHEB,RRAGD,WIPI1	0.19697	1
Cori Cycle (WP1946)	0.713453	GPI,LDHA,SLC2A2	0.1875	1
Nephrin interactions (WP1867)	0.713453	CD2AP,FYN,PIK3CB	0.1875	1
Quercetin and Nf-kB/ AP-1 Induced Cell Apoptosis (WP2435)	0.713453	ACOX2,IKBKB,NFKB1	0.1875	1
Metabolism of nucleotides (WP1851)	0.717126	ADK,ADPRM,AK2,ATIC,CAT,CTPS1,DPYS,GLRX,NT5C2,NUDT15,RRM1,RRM2,RRM2B,TXN,TYMS	0.197368	1
DSCAM interactions (WP1808)	0.730144	MAPK11,MAPK14	0.181818	1
RHO GTPases activate KTN1 (WP3337)	0.730144	KTN1,RHOG	0.181818	1
Ovarian Infertility Genes (WP34)	0.731328	ATM,GJA4,LHCGR,PRLR,PTGER2,SMPD1	0.1875	1
Diurnally Regulated Genes with Circadian Orthologs (WP410)	0.75247	AZIN1,CLOCK,HSPA8,IDI1,PIGF,PPP2CB,PURA,SUMO1,TAB2	0.1875	1
Mitochondrial LC-Fatty Acid Beta-Oxidation (WP368)	0.753114	ACADM,EHHADH,PECR	0.176471	1
Polycystic Kidney Disease Pathway (WP2571)	0.753114	CCND1,IKBKB,RHEB	0.176471	1
SRF and miRs in Smooth Muscle Differentiation and Proliferation (WP1991)	0.753114	KLF4,MEF2B,MEF2C	0.176471	1
TCA Cycle (WP78)	0.753114	CS,DLD,SUCLG2	0.176471	1
G1 to S cell cycle control (WP45)	0.753144	ATF6B,ATM,CCND1,CCNH,CDKN1C,CREB3L1,E2F3,GADD45A,MCM5,MCM6,ORC2,TFDP2,WEE1	0.191176	1
PIP3 activates AKT signaling (WP2653)	0.755285	AGO1,AGO4,BAD,EGFR,FOXO1,FRS2,FYN,GSK3B,IRS2,LCK,PHLPP1,PHLPP2,PIK3CB,PIK3CD,THEM4	0.192308	1
Amyotrophic lateral sclerosis (ALS) (WP2447)	0.75589	BAD,CAT,CST3,MAP2K6,MAPK14,PPP3CB,SLC1A2	0.184211	1
Asparagine N-linked glycosylation (WP1785)	0.758035	ALG10,ALG2,ALG8,ALG9,EDEM1,EDEM3,GMPPA,LMAN1,MAN1C1,MAN2A1,MANEA,MGAT5,MOGS,MPI,PMM2,SYVN1,UAP1	0.193182	1
Cargo concentration in the ER (WP3560)	0.75948	CTSC,LMAN1,SEC24A,SEC24B,SEC24C,TMED10	0.181818	1
Activation of gene expression by SREBF (SREBP) (WP2706)	0.765124	ACACB,DHCR7,FDFT1,IDI1,TBL1XR1	0.178571	1
Endosomal Sorting Complex Required For Transport (ESCRT) (WP3575)	0.765124	CHMP4B,CHMP6,RPS27A,STAM2,VPS4B	0.178571	1
Demo_complete (WP3418)	0.772709	FDFT1	0.166667	1
Lipid storage and perilipins in skeletal muscle (WP2887)	0.772709	PPARGC1A	0.166667	1
Response to elevated platelet cytosolic Ca2+ (WP1903)	0.772709	ABCC4	0.166667	1
Thyroxine (Thyroid Hormone) Production (WP1981)	0.772709	TG	0.166667	1
Uptake and function of diphtheria toxin (WP3360)	0.772709	HSP90AA1	0.166667	1
Processing of Capped Intronless Pre-mRNA (WP1890)	0.773973	CPSF2,LSM10,NCBP2,PCF11	0.173913	1
Alanine and aspartate metabolism (WP106)	0.774749	ABAT,PC	0.166667	1
MFAP5-mediated ovarian cancer cell motility and invasiveness (WP3301)	0.774749	CREB5,ITGAV	0.166667	1
Signalling by NGF (WP1976)	0.77478	ADAM17,BAD,IKBKB,LINGO1,NFKB1,NGFR,PRKCI,RIPK2,RPS27A	0.183673	1
Nucleotide-binding domain, leucine rich repeat containing receptor (NLR) signaling pathways (WP2763)	0.777066	IKBKB,MAP2K6,MEFV,NLRP1,NOD2,RIPK2,TAB2,TXN	0.181818	1
Histidine, lysine, phenylalanine, tyrosine, proline and tryptophan catabolism (WP3573)	0.780462	AADAT,DLD,FAH,IDO2,PHYKPL,PRODH,QDPR	0.179487	1
Degradation of the extracellular matrix (WP2774)	0.785398	CD44,CDH1,LAMC1,MMP2,MMP20,MMP8	0.176471	1
Miscellaneous transport and binding events (WP3320)	0.788228	ANKH,DMTN,NIPAL1	0.166667	1
Mitophagy (WP3549)	0.788228	ATG5,MFN1,MTERF3	0.166667	1
Sulfation Biotransformation Reaction (WP692)	0.788228	GSR,PAPSS1,SULT1A4	0.166667	1
L1CAM interactions (WP1843)	0.790565	ALCAM,ANK3,CNTN1,CSNK2A2,EGFR,HSPA8,ITGA2,ITGAV,LAMC1,NRCAM,NRP1,RDX,RPS6KA5,SCN2A,SCN3A,SCN8A,SPTB	0.188889	1
Methionine De Novo and Salvage Pathway (WP3580)	0.803085	BHMT,MSRB2,MSRB3,MTAP	0.166667	1
Post-translational modification: synthesis of GPI-anchored proteins (WP1887)	0.803085	PGAP1,PIGF,PIGH,PIGK	0.166667	1
Advanced glycosylation endproduct receptor signaling (WP1781)	0.812761	CAPZA2,LGALS3	0.153846	1
Homologous recombination (WP186)	0.812761	ATM,RAD54B	0.153846	1
Signaling by Activin (WP2791)	0.812761	ACVR2A,FST	0.153846	1
Signaling by NOTCH2 (WP2718)	0.817414	CNTN1,DLL1,MIB1,RBPJ,RPS27A	0.166667	1
Nucleotide Metabolism (WP404)	0.819086	RRM1,RRM2,RRM2B	0.157895	1
Serotonin Receptor 4/6/7 and NR3C Signaling (WP734)	0.819086	GNAS,HTR7,RPS6KA5	0.157895	1
TP53 Network (WP1742)	0.819086	ATM,GADD45A,SUMO1	0.157895	1
Glial Cell Differentiation (WP2276)	0.822458	CNP	0.142857	1
Ubiquinol biosynthesis (WP2734)	0.822458	COQ2	0.142857	1
ER to Golgi Anterograde Transport (WP3542)	0.823987	SCFD1,SEC22A,SEC24A,SEC24B,SEC24C,TRAPPC6B,USO1	0.170732	1
Notch Signaling Pathway (WP61)	0.826688	ADAM17,CCND1,DLL1,FBXW7,GSK3B,HEY1,HIF1A,LCK,NFKB1,RBPJ,SAP30	0.177419	1
Interleukin-2 signaling (WP2732)	0.829075	IL2RA,LCK,PIK3CB,PIK3CD	0.16	1
Metabolism of steroid hormones and vitamin D (WP2749)	0.830762	FDX1,HSD11B2,HSD17B11,HSD17B12,SRD5A1,STARD6	0.166667	1
Retinoblastoma (RB) in Cancer (WP2446)	0.834096	BARD1,CCND1,CDT1,CHEK1,E2F3,MCM6,PRKDC,PRMT2,RFC3,RRM1,RRM2,SAP30,TFDP2,TTK,TYMS,WEE1	0.181818	1
Bladder Cancer (WP2828)	0.839817	CCND1,CDH1,EGFR,RASSF1,RPS6KA5	0.16129	1
BMAL1:CLOCK,NPAS2 activates circadian gene expression (WP3355)	0.839817	BHLHE41,CLOCK,HIF1A,PPARGC1A,TBL1XR1	0.16129	1
IL17 signaling pathway (WP2112)	0.839817	CEBPD,GSK3B,IKBKB,IL17RD,NFKB1	0.16129	1
Syndecan interactions (WP2787)	0.846026	ITGA2,ITGAV,ITGB5	0.15	1
MyD88-independent TLR3/TLR4 cascade (WP2752)	0.850381	IKBKB,RPS27A,TAB2,TBK1,TLR4,UBE2D3	0.162162	1
PPAR Alpha Pathway (WP2878)	0.852144	ACADM,CCND1,DBI,EHHADH	0.153846	1
Monoamine Transport (WP727)	0.859908	DBH,IL1R1,MAPK14,PPP2CB,TPH2	0.15625	1
Signaling by ERBB2 (WP2780)	0.859908	CUL5,EGFR,FYN,HSP90AA1,RPS27A	0.15625	1
Interleukin-3, 5 and GM-CSF signaling (WP1840)	0.860434	CRK,CSF2RB,FYN,IL2RA,PIK3CB,PIK3CD,RAPGEF1	0.162791	1
Preimplantation Embryo (WP3527)	0.860464	BARX2,CDH1,DLX2,FOXD1,FOXQ1,KHSRP,KLF4,MYBL1,TCF7L1,TEAD4	0.169492	1
Dual hijack model of Vif in HIV infection (WP3300)	0.861322	CUL5	0.125	1
FTO Obesity Variant Mechanism (WP3407)	0.861322	PPARGC1A	0.125	1
Genes and (Common) Pathways Underlying Drug Addiction (WP2636)	0.861322	CAMK4	0.125	1
Glucocorticoid &amp; Mineralcorticoid Metabolism (WP237)	0.861322	HSD11B2	0.125	1
let-7 inhibition of ES cell reprogramming (WP3299)	0.861322	KLF4	0.125	1
RHO GTPase Effectors (WP3406)	0.861322	RAC2	0.125	1
Unfolded Protein Response (UPR) (WP1939)	0.861322	EIF2AK3	0.125	1
Metabolism of nitric oxide (WP1850)	0.869408	HSP90AA1,NOSIP,ZDHHC21	0.142857	1
Oncogene Induced Senescence (WP3308)	0.869408	ERF,ID1,RPS27A	0.142857	1
GPCRs, Class C Metabotropic glutamate, pheromone (WP501)	0.871991	CASR,GPRC5A	0.133333	1
FSH signaling pathway (WP2035)	0.872513	APPL1,FOXO1,MAPK14,RHEB	0.148148	1
Fluoropyrimidine Activity (WP1601)	0.877841	ABCC4,DPYS,RRM1,RRM2,TYMS	0.151515	1
Binding and Uptake of Ligands by Scavenger Receptors (WP2784)	0.884031	ALB,APOB,APOE,COLEC11,HSP90AA1,MSR1	0.153846	1
Globo Sphingolipid Metabolism (WP1424)	0.889594	GCNT1,ST3GAL2,ST6GALNAC3	0.136364	1
MyD88 cascade initiated on plasma membrane (WP2801)	0.889594	IKBKB,TAB2,TLR5	0.136364	1
Nanoparticle-mediated activation of receptor signaling (WP2643)	0.890411	EGFR,MAPK11,MAPK14,PIK3CD	0.142857	1
Toll-Like Receptors Cascades (WP2775)	0.890411	CD180,LY86,TLR4,TLR5	0.142857	1
GPVI-mediated activation cascade (WP1826)	0.890469	FYN,IL2RA,LCK,PIK3CB,PIK3CD,RAC2,RHOG	0.155556	1
IL-1 signaling pathway (WP195)	0.891422	ATF2,IKBKB,IL1R1,IRAK3,MAP2K4,MAP2K6,MAPK14,NFKB1,TAB2	0.160714	1
Pathogenic Escherichia coli infection (WP2272)	0.891422	ARPC1A,CDH1,CLDN1,FYN,HCLS1,TLR4,TLR5,TUBA1C,TUBA8	0.160714	1
Benzo(a)pyrene metabolism (WP696)	0.891681	CYP1B1	0.111111	1
GP1b-IX-V activation signalling (WP1823)	0.891681	GP5	0.111111	1
Methylation Pathways (WP704)	0.891681	PNMT	0.111111	1
NLR Proteins (WP288)	0.891681	IKBKB	0.111111	1
Platelet Aggregation (Plug Formation) (WP1884)	0.891681	GP5	0.111111	1
Signaling by Leptin (WP3374)	0.891681	IRS2	0.111111	1
Uptake and function of anthrax toxins (WP3390)	0.891681	MAP2K4	0.111111	1
Fatty Acid Beta Oxidation (WP143)	0.89378	ACADM,ACAT1,ACSL5,DLD,GPD2	0.147059	1
Signaling by ERBB4 (WP2781)	0.89378	ADAM17,EGFR,ESR1,RPS27A,TAB2	0.147059	1
Signaling by NOTCH1 (WP2720)	0.894416	ADAM17,CNTN1,DLL1,HDAC9,HEY1,HEYL,HIF1A,KAT2B,RBPJ,RPS27A,TBL1XR1	0.164179	1
Interactome of polycomb repressive complex 2 (PRC2) (WP2916)	0.89464	EZH1,EZH2	0.125	1
Metabolism of Angiotensinogen to Angiotensins (WP2729)	0.89464	CPA3,CPB2	0.125	1
TNF signaling (WP3380)	0.898306	ADAM17,IKBKB,RPS27A,TAB2,TAX1BP1,TRAF1	0.15	1
Pre-NOTCH Expression and Processing (WP2786)	0.903322	AGO1,AGO4,CCND1,E2F3,KAT2B,RBPJ,TFDP2	0.152174	1
RIG-I/MDA5 mediated induction of IFN-alpha/beta pathways (WP1904)	0.904942	ATG5,DDX58,DHX58,IKBKB,IRF2,NFKB1,PIN1,RPS27A,TAX1BP1,TBK1,UBE2D3	0.161765	1
MAPK Cascade (WP422)	0.906068	MAP2K4,MAP2K6,MAP3K12,MAPK14	0.137931	1
Metastatic brain tumor (WP2249)	0.906937	E2F3,MIR29B1,MIRLET7A1	0.130435	1
Circadian Clock (WP1797)	0.908484	ATF2,CLOCK,HIF1A,MEF2C,PPARGC1A,RPS27A,TBL1XR1,USP46	0.153846	1
Netrin-1 signaling (WP1868)	0.911046	ABLIM1,FYN,PITPNA,SIAH2,SLIT3,TRPC3	0.146341	1
Energy dependent regulation of mTOR by LKB1-AMPK (WP2748)	0.91351	PRKAG3,RHEB	0.117647	1
IL-9 Signaling Pathway (WP22)	0.91351	IL9,IL9R	0.117647	1
NOTCH1 regulation of human endothelial cell calcification (WP3413)	0.91351	DLL1,SOX6	0.117647	1
ATF6-alpha activates chaperone genes (WP2655)	0.915397	XBP1	0.1	1
Ligand-independent caspase activation via DCC (WP3317)	0.915397	APPL1	0.1	1
Mammary gland development pathway - Involution (Stage 4 of 4) (WP2815)	0.915397	CDH1	0.1	1
Neurotoxicity of clostridium toxins (WP2665)	0.915397	SYT2	0.1	1
POU5F1 (OCT4), SOX2, NANOG repress genes related to differentiation (WP3382)	0.915397	EOMES	0.1	1
Gastric Cancer Network 1 (WP2361)	0.919707	CEP192,MYBL2,RUVBL1,UBE2C	0.133333	1
mRNA Capping (WP1861)	0.919707	CCNH,ERCC3,GTF2H2,NCBP2	0.133333	1
Glycogen Metabolism (WP500)	0.920327	GSK3B,PPP2CB,PPP2R3A,PYGB,PYGM	0.138889	1
MyD88:Mal cascade initiated on plasma membrane (WP2761)	0.920327	IKBKB,IRAK3,RPS27A,TAB2,TLR4	0.138889	1
TOR Signaling (WP1471)	0.920327	IDI1,PRKAG3,PRR5L,RHEB,RRAGD	0.138889	1
Angiogenesis (WP1539)	0.921773	HIF1A,MAPK14,TIMP3	0.125	1
Kinesins (WP1842)	0.921773	KIF18A,KIF2A,KIF3A	0.125	1
DNA Replication (WP466)	0.922377	CDT1,MCM10,MCM5,MCM6,ORC2,RFC3	0.142857	1
Toll-like Receptor Signaling Pathway (WP75)	0.9229	IFNA14,IFNA16,IKBKB,IL12A,IL12B,IRF5,MAP2K4,MAP2K6,MAPK11,MAPK14,NFKB1,PIK3CB,PIK3CD,TAB2,TBK1,TLR4,TLR5	0.166667	1
Integrated Cancer Pathway (WP1971)	0.925197	ATM,BACH1,BAD,BARD1,CHEK1,MIR29B1,POU2F1	0.145833	1
Integrin cell surface interactions (WP1833)	0.927336	CD44,CDH1,COL13A1,COL18A1,ITGA2,ITGAL,ITGAV,ITGB5,ITGB6,ITGB8	0.153846	1
Cardiac Hypertrophic Response (WP2795)	0.928416	GSK3B,HDAC9,IKBKB,MAP2K4,MAP2K6,MAP4K1,MAPK14,NFKB1	0.148148	1
Copper homeostasis (WP3286)	0.928416	ADAM17,CCND1,FOXO1,GSK3B,PRNP,SLC31A1,SLC31A2,STEAP3	0.148148	1
IL-4 Signaling Pathway (WP395)	0.928416	ATF2,BAD,IKBKB,IRS2,MAPK11,MAPK14,NFKB1,PIK3CD	0.148148	1
GABA synthesis, release, reuptake and degradation (WP2685)	0.92917	ABAT,HSPA8	0.111111	1
Neurotransmitter Release Cycle (WP1871)	0.931256	APBA1,LIN7C,SLC1A2,SLC1A3,SLC22A1	0.135135	1
Type II interferon signaling (IFNG) (WP619)	0.931256	EIF2AK2,IFNGR2,IRF2,IRF8,PSMB9	0.135135	1
T-Cell Receptor and Co-stimulatory Signaling (WP2583)	0.931542	FYN,GSK3B,LCK,NFKB1	0.129032	1
Thrombin signalling through proteinase activated receptors (PARs) (WP1929)	0.931542	GNA14,GNG10,GNG7,GNG8	0.129032	1
Peptide hormone biosynthesis (WP2691)	0.933923	TSHB	0.0909091	1
RHO GTPases Activate NADPH Oxidases (WP3396)	0.933923	RAC2	0.0909091	1
Signaling by NOTCH3 (WP2722)	0.933923	DLL1	0.0909091	1
Signaling by NOTCH4 (WP2721)	0.933923	DLL1	0.0909091	1
Trans-sulfuration pathway (WP2333)	0.933923	GCLM	0.0909091	1
ATF4 activates genes (WP2753)	0.934414	EXOSC7,KHSRP,PARN	0.12	1
Differentiation of white and brown adipocyte (WP2895)	0.934414	CIDEA,PPARGC1A,SLC7A10	0.12	1
Sulfur amino acid metabolism (WP3574)	0.934414	BHMT,GCLM,MTAP	0.12	1
AGE/RAGE pathway (WP2324)	0.935263	ATF2,EGFR,FOXO1,HIF1A,IKBKB,LGALS3,MAPK14,MMP2,MSR1,NFKB1	0.151515	1
Formation of Fibrin Clot (Clotting Cascade) (WP1818)	0.940826	F3,GP5,PRCP,PROS1,SERPINE2	0.131579	1
miRs in Muscle Cell Differentiation (WP2012)	0.940826	EZH2,MEF2B,MEF2C,PRKCE,PRKCI	0.131579	1
ABC-family proteins mediated transport (WP1780)	0.941298	ABCA6,ABCB9,ABCC4,ABCD3,ABCE1,PEX3	0.136364	1
Eukaryotic Transcription Initiation (WP405)	0.941298	CCNH,ERCC3,GTF2E2,GTF2H2,POLR1B,POLR3D	0.136364	1
Signaling by Retinoic Acid (WP3323)	0.941298	ADH1A,ALDH1A1,CYP26B1,DLD,PDK4,RDH13	0.136364	1
Constitutive Androstane Receptor Pathway (WP2875)	0.941776	EHHADH,FOXO1,HSP90AA1,PPARGC1A	0.125	1
Initiation of transcription and translation elongation at the HIV-1 LTR (WP3414)	0.941776	HDAC9,NFATC3,NFKB1,PPP3CB	0.125	1
Oxidative Stress (WP408)	0.941776	CAT,GSR,MAPK14,NFKB1	0.125	1
Signaling by PDGF (WP1916)	0.941776	CRK,PIK3CB,PLG,RAPGEF1	0.125	1
Trans-sulfuration and one carbon metabolism (WP2525)	0.941776	AHCYL1,BHMT,GCLM,TYMS	0.125	1
Apoptosis Modulation by HSP70 (WP384)	0.942121	CASP6,NFKB1	0.105263	1
Farnesoid X Receptor Pathway (WP2879)	0.942121	IRS2,PPARGC1A	0.105263	1
Growth hormone receptor signaling (WP2657)	0.942121	ADAM17,PRLR	0.105263	1
Overview of nanoparticle effects (WP3287)	0.942121	PIK3CD,PTGS1	0.105263	1
Peroxisomal lipid metabolism (WP1878)	0.942121	ACOX2,FAR1	0.105263	1
Signaling by Hippo (WP2714)	0.942121	LATS1,MOB1B	0.105263	1
Apoptotic execution phase (WP1784)	0.942624	CASP6,CDH1,CLSPN,DSG2,FNTA,GAS2,STK24	0.14	1
PI Metabolism (WP2747)	0.942624	MTMR14,PI4K2B,PIK3CB,PIK3CD,PIKFYVE,PIP5K1A,SYNJ1	0.14	1
TGF-beta Receptor Signaling (WP560)	0.944462	BAMBI,FST,ITGB6,LTBP1,NFKB1,TGFBR3,ZEB2,ZFYVE9	0.142857	1
Cell junction organization (WP1793)	0.94523	ANG,CADM1,CDH1,CDH10,CDH5,CLDN1,CLDN12,CLDN19,DST,MPP5,PARVB,PRKCI,TESK1	0.154762	1
Primary Focal Segmental Glomerulosclerosis FSGS (WP2572)	0.945283	CD2AP,CDKN1C,CLDN1,FYN,ITGAV,MYO1E,NPHS2,PODXL,SCARB2,TLR4,WT1	0.150685	1
Depolarization of the Presynaptic Terminal Triggers the Opening of Calcium Channels (WP1800)	0.948393	CACNB2	0.0833333	1
LGI-ADAM interactions (WP3392)	0.948393	ADAM22	0.0833333	1
Mitotic Telophase/Cytokinesis (WP2765)	0.948393	STAG1	0.0833333	1
RalA downstream regulated genes (WP2290)	0.948393	RAC2	0.0833333	1
Signaling by EGFR (WP1910)	0.949118	ADAM17,EGFR,HSP90AA1,LRIG1,RPS27A,STAM2	0.133333	1
Elastic fibre formation (WP2666)	0.949178	ITGAV,ITGB5,ITGB6,ITGB8,LTBP1	0.128205	1
Mitotic G2-G2/M phases (WP1859)	0.950473	CCNH,CCP110,CEP152,CEP164,CEP192,CEP70,CEP72,CNTRL,DCTN3,E2F3,HSP90AA1,MYBL2,NUMA1,PPP2CB,RPS27A,SFI1,TUBGCP3,WEE1	0.160714	1
DAP12 interactions (WP2694)	0.950594	CD300LB,FYN,LCK,PIK3CB	0.121212	1
NGF signalling via TRKA from the plasma membrane (WP1873)	0.951258	CRK,FRS2,IRS2,KIDINS220,MAPK11,MAPK14,MEF2C,PIK3CB,PPP2CB,RAPGEF1,RPS6KA5	0.148649	1
Hypertrophy Model (WP516)	0.952798	IL1R1,ZEB1	0.1	1
Urea cycle and metabolism of amino groups (WP497)	0.952798	GATM,OAT	0.1	1
Insulin Signaling (WP481)	0.95287	ARF6,CRK,EHD1,FOXO1,GRB10,GSK3B,IKBKB,IRS2,KIF3A,MAP2K4,MAP2K6,MAP3K12,MAP3K9,MAP4K1,MAP4K3,MAPK11,MAPK14,PIK3CB,PIK3CD,PRKCI,PTPRF,RAC2,RAPGEF1,RHEB,RPS6KA5,TBC1D4,XBP1	0.16875	1
Wnt Signaling Pathway and Pluripotency (WP399)	0.954074	AXIN2,CCND1,CD44,FZD5,FZD6,FZD7,GSK3B,LRRK2,MAP2K4,NKD2,PPP2CB,PPP2R3A,PRKCE,PRKCI,TCF7L1,WNT6	0.156863	1
Effects of PIP2 hydrolysis (WP1809)	0.954224	DGKH,PRKCE,TRPC3	0.111111	1
RORA activates gene expression (WP3370)	0.954224	CLOCK,PPARGC1A,TBL1XR1	0.111111	1
Bile acid and bile salt metabolism (WP1788)	0.95817	ACOX2,ALB,CYP27A1,CYP39A1	0.117647	1
Pregnane X Receptor pathway (WP2876)	0.95817	ABCC4,FOXO1,HSP90AA1,PPARGC1A	0.117647	1
Cytosolic sensors of pathogen-associated DNA (WP2794)	0.958478	IFI16,IKBKB,NFKB1,NLRP4,POLR3D,PRKDC,TBK1,XRCC5,ZBP1	0.140625	1
Endochondral Ossification (WP474)	0.958478	CDKN1C,FGFR1,FRZB,IFT88,KIF3A,MEF2C,NKX3-2,SOX6,TIMP3	0.140625	1
Cytosolic iron-sulfur cluster assembly (WP2690)	0.959696	NUBP1	0.0769231	1
Dopamine metabolism (WP2436)	0.959696	PPP2CB	0.0769231	1
Ganglio Sphingolipid Metabolism (WP1423)	0.959696	ST3GAL2	0.0769231	1
RHO GTPases activate IQGAPs (WP3330)	0.959696	CDH1	0.0769231	1
TFs Regulate miRNAs related to cardiac hypertrophy (WP1559)	0.959696	NFKB1	0.0769231	1
Glycerophospholipid Biosynthetic Pathway (WP2533)	0.961576	CDS2,PIP5K1A	0.0952381	1
Regulation of Insulin-like Growth Factor (IGF) transport and uptake by Insulin-like Growth Factor Binding Proteins (IGFBPs) (WP2799)	0.961576	MMP2,PLG	0.0952381	1
Signaling by BMP (WP2760)	0.961576	ACVR2A,CER1	0.0952381	1
One Carbon Metabolism (WP241)	0.961881	ATIC,BHMT,TYMS	0.107143	1
TSLP Signaling Pathway (WP2203)	0.962006	FYN,IL2RA,LCK,MAPK14,NFKB1,STAT4	0.12766	1
Apoptosis-related network due to altered Notch3 in ovarian cancer (WP2864)	0.962036	APOE,BCL3,CUL5,HELLS,NFKB1,RIPK2,TRAF1	0.132075	1
Cardiac Progenitor Differentiation (WP2406)	0.962036	BMP1,GSK3B,MAPK14,MEF2C,MESP2,NODAL,PAX6	0.132075	1
Vitamin B12 Metabolism (WP1533)	0.962036	ALB,APOB,APOE,MCEE,NFKB1,PLG,SERPINA3	0.132075	1
Potassium Channels (WP2669)	0.962585	GNG10,GNG7,GNG8,HCN1,HCN2,KCNK13,KCNK18,KCNK2	0.135593	1
Endoderm Differentiation (WP2853)	0.964608	CER1,CTR9,DAB2,DUSP2,EOMES,EZH2,LAMC1,NODAL,PABPC1,SIAH2	0.140845	1
Gamma carboxylation, hypusine formation and arylsulfatase activation (WP2762)	0.964658	ARSB,ARSI,EIF5A2,PROS1	0.114286	1
RHO GTPases Activate WASPs and WAVEs (WP3388)	0.964658	ACTR2,ARPC1A,CYFIP1,CYFIP2	0.114286	1
Nucleotide Excision Repair (WP1980)	0.964688	CCNH,COPS2,COPS4,COPS5,COPS7B,ERCC3,ERCC5,GTF2H2,HMGN1,PARP2,POLK,RAD23A,RFC3,RPS27A,RUVBL1,SUMO1,TCEA1	0.154545	1
Mecp2 and Associated Rett Syndrome (WP3584)	0.967264	CEBPD,CNP,DLX5,EZH2,MEF2C,POU4F1	0.125	1
TWEAK Signaling Pathway (WP2036)	0.968207	GSK3B,IKBKB,MAPK14,NFKB1,TRAF1	0.119048	1
Gap junction trafficking and regulation (WP1820)	0.968321	DAB2,GJA4,MYO6	0.103448	1
One Carbon Metabolism (WP3530)	0.968321	ATIC,BHMT,TYMS	0.103448	1
YAP1- and WWTR1 (TAZ)-stimulated gene expression (WP2738)	0.968321	KAT2B,TBL1XR1,TEAD4	0.103448	1
Irinotecan Pathway (WP229)	0.968524	NPC1	0.0714286	1
Osteoblast Signaling (WP322)	0.968524	ITGAV	0.0714286	1
Blood Clotting Cascade (WP272)	0.968774	PLG,SERPINB2	0.0909091	1
Incretin synthesis, secretion, and inactivation (WP2728)	0.968774	GNAT3,PAX6	0.0909091	1
Type II diabetes mellitus (WP1584)	0.968774	IKBKB,SLC2A2	0.0909091	1
RANKL/RANK Signaling Pathway (WP2018)	0.971441	FHL2,IKBKB,MAP2K6,MAPK14,NFKB1,TAB2,TRAF1	0.127273	1
IL-3 Signaling Pathway (WP286)	0.971847	BAD,CSF2RB,ENPP3,FYN,PIK3CD,RAPGEF1	0.122449	1
Platelet homeostasis (WP1885)	0.971897	APOB,GNAS,GNG10,GNG7,GNG8,GUCY1A2,MAPK14,PPP2CB,TRPC3	0.134328	1
Wnt Signaling Pathway (WP428)	0.971897	CCND1,FZD5,FZD6,FZD7,GSK3B,PRKCE,PRKCI,ROR1,WNT6	0.134328	1
Signaling by FGFR2 (WP3338)	0.972915	FGFBP1,FGFBP3,FRS2,PPP2CB,RPS27A	0.116279	1
Vasopressin regulates renal water homeostasis via Aquaporins (WP2662)	0.972915	GNAS,GNG10,GNG7,GNG8,RAB11FIP2	0.116279	1
Extracellular vesicle-mediated signaling in recipient cells (WP2870)	0.973723	DKK4,EGFR,TGFBR3	0.1	1
Inflammatory Response Pathway (WP453)	0.973723	IL2RA,LAMC1,LCK	0.1	1
Fatty acid, triacylglycerol, and ketone body metabolism (WP1817)	0.974462	AACS,ACACB,ACADM,ACAT1,ACSL5,AGMO,AGPAT4,GPD2,HSD17B12,LPCAT1,MCEE,MMAA,OXCT1,SLC25A1,THEM4	0.147059	1
Signaling by VEGF (WP1919)	0.974462	AHCYL1,CDH5,CRK,CYFIP1,CYFIP2,FYN,HSP90AA1,ITGAV,MAPK11,MAPK14,NRP1,PGF,PIK3CB,SHB,THEM4	0.147059	1
Nanoparticle triggered autophagic cell death (WP2509)	0.974664	ATG5,ATG7	0.0869565	1
NCAM signaling for neurite out-growth (WP1866)	0.974919	FYN,PRNP,RPS6KA5,SPTB	0.108108	1
Transport of vitamins, nucleosides, and related molecules (WP1937)	0.974919	ALB,SLC35A1,SLC35A3,SLC35B3	0.108108	1
Prolactin receptor signaling (WP2678)	0.975419	PRLR	0.0666667	1
Transcriptional activation by NRF2 (WP3)	0.975419	GCLM	0.0666667	1
Cell Cycle (WP179)	0.977174	ATM,BUB1B,CCNH,CDH1,CHEK1,E2F3,GADD45A,GSK3B,MCM10,MCM5,MCM6,MPEG1,ORC2,PRKDC,WEE1	0.145631	1
Hair Follicle Development: Organogenesis (Part 2 of 3) (WP2839)	0.978242	CCND1,CDH1,NFKB1	0.0967742	1
Host Interactions with Influenza Factors (WP2771)	0.978242	EIF2AK2,NUP205,NUP93	0.0967742	1
Statin Pathway (WP430)	0.978242	APOB,APOE,FDFT1	0.0967742	1
tRNA modification in the nucleus and cytosol (WP3561)	0.978242	TPRKB,TRIT1,TRMT10A	0.0967742	1
Regulation of DNA replication (WP1898)	0.978796	CDT1,E2F3,MCM10,MCM5,MCM6,ORC2,PSMB9,PSMD2,PSMD6,RPS27A	0.133333	1
Striated Muscle Contraction (WP383)	0.97893	ACTA2,NEB,TPM1,TTN	0.105263	1
Translation Factors (WP107)	0.979289	EIF2AK2,EIF2AK3,EIF3F,EIF3G,EIF4EBP2,PABPC1	0.117647	1
Eicosanoid Synthesis (WP167)	0.979472	PNPLA8,PTGS1	0.0833333	1
IL1 and megakaryotyces in obesity (WP2865)	0.979472	IL1R1,NFKB1	0.0833333	1
Deregulation of Rab and Rab Effector Genes in Bladder Cancer (WP2291)	0.980804	SYTL2	0.0625	1
Hedgehog Signaling Pathway (WP47)	0.980804	KIF7	0.0625	1
ID signaling pathway (WP53)	0.980804	ID1	0.0625	1
Ligand-dependent caspase activation (WP3358)	0.980804	TLR4	0.0625	1
Osteoclast Signaling (WP12)	0.980804	TRPV5	0.0625	1
RHO GTPases activate CIT (WP3376)	0.980804	CIT	0.0625	1
Leptin signaling pathway (WP2034)	0.981416	ACACB,BAD,CCND1,ESR1,FOXO1,FYN,GSK3B,IKBKB,MAPK14,NFKB1	0.131579	1
Mesodermal Commitment Pathway (WP2857)	0.981416	ACVR2A,AXIN2,DLL1,EOMES,FGFR1,FZD5,KLF4,LATS1,NODAL,TCF7L1	0.131579	1
Phase 1 - Functionalization of compounds (WP1879)	0.982157	AADAC,ADH1A,ADH5,ADH7,ALDH1A1,ALDH2,CYP1B1,CYP26B1,CYP27A1,CYP39A1,FDX1,PTGS1	0.136364	1
BDNF signaling pathway (WP2380)	0.982172	ACACB,ADAM17,BAD,CAMK4,CYFIP1,FRS2,FYN,GRIP1,GSK3B,IKBKB,IRS2,KIDINS220,LINGO1,MAPK14,MEF2C,NFKB1,NGFR,NTRK3,PTPRF,RHOG,RPS6KA5,SHC4	0.152778	1
XBP1(S) activates chaperone genes (WP3472)	0.982281	DNAJB9,DNAJC3,EDEM1,SEC61A2,SYVN1,WIPI1	0.115385	1
ATM Signaling Pathway (WP2516)	0.982331	ATF2,ATM,CHEK1,GADD45A	0.102564	1
Fanconi Anemia Pathway (WP3569)	0.982331	FANCI,RPS27A,USP1,ZBTB32	0.102564	1
G13 Signaling Pathway (WP524)	0.982331	CIT,CYFIP1,PIK3CB,PIK3CD	0.102564	1
Glutathione metabolism (WP100)	0.98339	GCLM,GSR	0.08	1
MyD88 dependent cascade initiated on endosome (WP2768)	0.98339	IKBKB,TAB2	0.08	1
TNFs bind their physiological receptors (WP3350)	0.98339	EDARADD,TNFRSF4	0.08	1
DNA Damage Bypass (WP1803)	0.983434	POLK,RFC3,RPS27A,USP1,ZBTB32	0.108696	1
Regulation of mRNA stability by proteins that bind AU-rich elements (WP2733)	0.983945	EXOSC7,HSPA8,KHSRP,MAPK11,MAPK14,PABPC1,PARN,PSMB9,PSMD2,PSMD6,RPS27A	0.13253	1
Drug Induction of Bile Acid Pathway (WP2289)	0.98501	ABCC4	0.0588235	1
Metabolism of porphyrins (WP1852)	0.98501	BLVRA	0.0588235	1
Synthesis, secretion, and deacylation of Ghrelin (WP3436)	0.98501	KLF4	0.0588235	1
Alpha 6 Beta 4 signaling pathway (WP244)	0.985156	IRS2,LAMC1,MAPK14	0.0909091	1
Endothelin Pathways (WP2197)	0.985156	EDN1,EDNRA,GNAS	0.0909091	1
Sialic acid metabolism (WP3363)	0.985156	SLC35A1,ST3GAL2,ST6GALNAC3	0.0909091	1
Signaling by SCF-KIT (WP2713)	0.985207	CHEK1,FYN,GRB10,LCK	0.1	1
Signaling by Type 1 Insulin-like Growth Factor 1 Receptor (IGF1R) (WP2677)	0.985207	FRS2,IRS2,PIK3CB,THEM4	0.1	1
MHC class II antigen presentation (WP2679)	0.985784	AP1G1,AP1S3,DCTN3,DYNC1LI2,DYNC2LI1,KIF18A,KIF3A,SEC24A,SEC24B,SEC24C	0.128205	1
Semaphorin interactions (WP1907)	0.985979	FYN,GSK3B,HSP90AA1,NRP1,PLXND1,RAC2,RHOG,SEMA6D	0.121212	1
Complement and Coagulation Cascades (WP558)	0.986391	C2,CPB2,CR2,F3,LMAN1,PLG,PROS1	0.116667	1
ISG15 antiviral mechanism (WP2672)	0.986391	DDX58,EIF2AK2,NUP205,NUP93,PIN1,PPM1B,RPS27A	0.116667	1
Detoxification of Reactive Oxygen Species (WP2824)	0.986577	CAT,TXN	0.0769231	1
EPO Receptor Signaling (WP581)	0.986577	IRS2,PTPRC	0.0769231	1
Insulin processing (WP2736)	0.986577	EXOC6,MYO5A	0.0769231	1
miR-targeted genes in squamous cell - TarBase (WP2006)	0.987526	ACAA2,ATP6V0E1,DHX40,DHX57,E2F3,FNDC3A,FNDC3B,HOXA7,HSD17B12,LAMC1,MPZL1,MTPN,NRP1,PICALM,PKM,PODXL,PRPF40A,RHEB,SIGMAR1,SLC38A1,TMED10,TPM1,VEZT	0.150327	1
miRNA targets in ECM and membrane receptors (WP2911)	0.987634	COL5A1,ITGB5,ITGB6,LAMC1	0.097561	1
miR-targeted genes in adipocytes - TarBase (WP2001)	0.987768	CYP1B1,PICALM,TMED10	0.0882353	1
Serotonin HTR1 Group and FOS Pathway (WP722)	0.987768	MAP2K6,MAPK14,RPS6KA5	0.0882353	1
Signaling of Hepatocyte Growth Factor Receptor (WP313)	0.987768	CRK,MAP4K1,RAPGEF1	0.0882353	1
Rac1/Pak1/p38/MMP-2 pathway (WP3303)	0.987888	BAD,CRK,EGFR,FOXO1,IKBKB,MAPK11,MAPK14,NFKB1	0.119403	1
Estrogen metabolism (WP697)	0.988295	CYP1B1	0.0555556	1
SREBF and miR33 in cholesterol and lipid homeostasis (WP2011)	0.988295	PPARGC1A	0.0555556	1
Assembly of the primary cilium (WP3498)	0.988863	ARL13B,ARL6,BBS4,BBS5,CCP110,CEP152,CEP162,CEP164,CEP192,CEP70,CEP72,CNGA4,CNTRL,DCTN3,DYNC2LI1,EXOC6,HSP90AA1,IFT74,IFT81,IFT88,KIF3A,SFI1,TCTEX1D1,TMEM67,TRIP11,TTC30A,WDR35	0.153409	1
ErbB Signaling Pathway (WP673)	0.98901	BAD,CCND1,CRK,EGFR,FOXO1,GSK3B	0.109091	1
TGF-beta Signaling Pathway (WP366)	0.989035	ATF2,CCND1,COPS5,DAB2,ITGA2,KLF11,KLF6,MAP2K4,MAP2K6,MAP4K1,MAPK14,MEF2C,NEDD9,STRAP,SUMO1,TGFBR3,ZEB1,ZEB2,ZFYVE9	0.143939	1
mTOR signalling (WP3318)	0.989166	RHEB,RRAGD	0.0740741	1
Transcriptional regulation of pluripotent stem cells (WP2821)	0.989166	EPAS1,KLF4	0.0740741	1
TCR Signaling Pathway (WP69)	0.989289	ATF2,CD3E,CRK,FYN,ICOS,IKBKB,IL15RA,IL9,MAP4K1,MAPK14,NFKB1,RIPK2	0.130435	1
FAS pathway and Stress induction of HSP regulation (WP314)	0.989679	CASP6,MAP2K4,PRKDC,RIPK2	0.0952381	1
Signaling by FGFR3 (WP3336)	0.989934	FRS2,PPP2CB,RPS27A	0.0857143	1
Hair Follicle Development: Cytodifferentiation (Part 3 of 3) (WP2840)	0.990552	ADAM17,DKK4,EGFR,FOXQ1,FST,KLK4,LRIG1,NFKB1,PHLDA1,RBPJ,TCF3	0.126437	1
Integrin alphaIIb beta3 signaling (WP1832)	0.99086	CRK	0.0526316	1
Small Ligand GPCRs (WP247)	0.99086	PTGER2	0.0526316	1
TarBasePathway (WP1992)	0.99086	HCN2	0.0526316	1
RHO GTPases activate PKNs (WP3357)	0.991264	PKN2,SFN	0.0714286	1
Hexose transport (WP1828)	0.991399	HK3,NUP205,NUP93,SLC2A2	0.0930233	1
IL-6 signaling pathway (WP364)	0.991399	BAD,GSK3B,MAP2K4,VIP	0.0930233	1
JAK/STAT (WP2593)	0.991399	ACACB,ESR1,MAPK14,PPIA	0.0930233	1
Vitamin A and Carotenoid Metabolism (WP716)	0.991399	ADH1A,ALDH1A1,BCO2,CYP26B1	0.0930233	1
Deadenylation-dependent mRNA decay (WP2659)	0.991591	EXOSC7,LSM6,PABPC1,PARN,TNKS1BP1	0.1	1
Imatinib Resistance in Chronic Myeloid Leukemia (WP2946)	0.991591	BBX,GADD45A,MAP2K6,SLC4A7,SPRED1	0.1	1
Regulation of Apoptosis (WP1896)	0.991591	ARHGAP10,PSMB9,PSMD2,PSMD6,RPS27A	0.1	1
MAPK Signaling Pathway (WP382)	0.991711	ATF2,CASP6,CRK,EGFR,FGFR1,GADD45A,HSPA8,IKBKB,IL1R1,LRRK2,MAP2K4,MAP2K6,MAP3K12,MAP4K1,MAP4K3,MAPK14,MEF2C,NFKB1,PPM1B,PPP3CB,RAC2,RASA2,RPS6KA5,TAB2,TMEM37	0.14881	1
Mitochondrial translation (WP3310)	0.991751	DAP3,MRPL17,MRPL36,MRPL38,MRPL48,MRPL9,MRPS14,MRPS17,MRPS36,MRPS9,MTIF2	0.125	1
Regulation of toll-like receptor signaling pathway (WP1449)	0.992468	CD180,IFNA14,IFNA16,IKBKB,IL12A,IL12B,IRAK3,IRF5,MAP2K4,MAP2K6,MAPK11,MAPK14,NFKB1,PIK3CB,PIK3CD,TAB2,TBK1,TLR4,TLR5,ZMYND11	0.141844	1
Hedgehog ligand biogenesis (WP3401)	0.992682	ADAM17,GPC5,PSMB9,PSMD2,PSMD6,RPS27A,SYVN1	0.109375	1
Factors involved in megakaryocyte development and platelet production (WP1815)	0.992791	AK3,CABLES2,CAPZA2,DOCK2,DOCK4,DOCK5,DOCK9,EHD1,IRF2,MFN1,NFE2,WEE1	0.126316	1
Integrin-mediated Cell Adhesion (WP185)	0.992833	CAV2,CRK,FYN,GIT2,ITGA2,ITGAL,ITGAV,ITGB5,ITGB6,ITGB8,MAP2K6,RAC2,RAPGEF1	0.128713	1
Interleukin-11 Signaling Pathway (WP2332)	0.992842	FYN,IKBKB,IL11,ITGA2	0.0909091	1
Nanomaterial induced apoptosis (WP2507)	0.992863	CASP6	0.05	1
Signaling Pathways in Glioblastoma (WP2261)	0.992894	ATM,CCND1,EGFR,FGFR1,FOXO1,MAP2K4,MAP2K6,PIK3CB,PIK3CD,PRKCI	0.120482	1
Wnt Signaling Pathway Netpath (WP363)	0.992928	AXIN2,CCND1,GSK3B,ROR1,TCF3	0.0980392	1
Cytokines and Inflammatory Response (WP530)	0.992964	IL11,IL12B	0.0689655	1
Zinc homeostasis (WP3529)	0.993212	SLC39A12,SLC39A6,SLC39A8	0.0810811	1
Integrated Pancreatic Cancer Pathway (WP2377)	0.993243	ANXA1,ATM,BAD,BUB1B,CCND1,CHEK1,CRK,CST3,EGFR,EIF2AK2,ESR1,EZH2,FGFR1,FST,GADD45A,GPRC5A,HPGDS,IL11,IL1R1,LTBP1,MAPK14,NFKB1,NODAL,RB1CC1,RHEB,RRM1,SERPINB10,TYMS,WT1	0.151042	1
SREBP signalling (WP1982)	0.993349	DBI,FDFT1,IDI1,PRKAG3,SEC23B,SEC24A,SEC24B,SEC24C	0.112676	1
Cell surface interactions at the vascular wall (WP1794)	0.993697	APOB,CD44,ESAM,FYN,ITGAL,ITGAV,LCK,PIK3CB,PPIA,PROS1,SLC7A10,SLC7A8	0.125	1
Muscle contraction (WP1864)	0.993755	ACTA2,ANXA1,ITGB5,NEB,TMOD3,TPM1,TTN	0.107692	1
HIV Life Cycle (WP2658)	0.993778	CCNH,CHMP4B,CHMP6,CTDP1,ERCC3,GTF2E2,GTF2H2,NCBP2,NUP205,NUP93,PPIA,RPS27A,SSRP1,TAF2,TAF3,TCEA1,VPS4B,XRCC4,XRCC5	0.138686	1
Mitochondrial protein import (WP2717)	0.994061	COQ2,CS,GRPEL2,PAM16,TIMM44	0.0961538	1
tRNA processing in the nucleus (WP3552)	0.994061	ELAC2,FAM98B,NUP205,NUP93,TSEN2	0.0961538	1
Signaling by Robo receptor (WP1918)	0.994338	CAP2,SRGAP3	0.0666667	1
Amino acid synthesis and interconversion (transamination) (WP3564)	0.994428	OAT	0.047619	1
POU5F1 (OCT4), SOX2, NANOG activate genes related to proliferation (WP3333)	0.994428	TDGF1	0.047619	1
Tamoxifen metabolism (WP691)	0.994428	CYP1B1	0.047619	1
Intrinsic Pathway for Apoptosis (WP1841)	0.994436	BAD,BMF,SFN	0.0789474	1
Signaling by FGFR4 (WP3334)	0.994436	FRS2,PPP2CB,RPS27A	0.0789474	1
Signaling by TGF-beta Receptor Complex (WP2742)	0.994436	BAMBI,RPS27A,STRAP	0.0789474	1
Sleep regulation (WP3591)	0.994436	CHRNB2,CRH,CST3	0.0789474	1
Histone Modifications (WP2369)	0.994677	EZH1,EZH2,SETBP1,SETD3,SETD7,SETDB2,SMYD5	0.106061	1
M/G1 Transition (WP2785)	0.994846	CDT1,MCM10,MCM5,MCM6,ORC2,PSMB9,PSMD2,PSMD6,RPS27A	0.113924	1
Inositol phosphate metabolism (WP2741)	0.995062	IMPA2,IPMK,PLCH2,SYNJ1	0.0869565	1
Notch Signaling Pathway (WP268)	0.995062	ADAM17,DLL1,KAT2B,RBPJ	0.0869565	1
MicroRNAs in cardiomyocyte hypertrophy (WP1544)	0.995198	EDN1,GSK3B,HDAC9,IKBKB,MAP2K4,MAP2K6,MAPK14,MIR140,NFKB1,PIK3CB,PIK3CD,PPP3CB	0.122449	1
Interferon gamma signaling (WP1836)	0.995383	CD44,IFNGR2,IRF2,IRF5,IRF8,OAS3,SUMO1,TRIM38,TRIM68,TRIM8	0.116279	1
mRNA Processing (WP411)	0.995398	CD2BP2,CELF4,CLASRP,CPSF2,DHX16,DICER1,HNRNPL,NCBP2,PPM1G,PRMT2,PRPF40A,RBM5,SFSWAP,SNRPB2,TMED10,TRA2B,TXNL4A	0.132812	1
Complement Activation (WP545)	0.995649	C2	0.0454545	1
Nicotine Activity on Dopaminergic Neurons (WP1602)	0.995649	CHRNB2	0.0454545	1
TP53 Regulates Metabolic Genes (WP3349)	0.995815	GPI,LRPPRC,PRKAG3,RHEB,RRAGD,RRM2B,SFN,TXN	0.108108	1
TNF alpha Signaling Pathway (WP231)	0.99589	BAD,HSP90AA1,IKBKB,MAP2K4,MAP2K6,NFKB1,PSMD2,TAB2,TBK1,TRAF1,TXN	0.11828	1
Hematopoietic Stem Cell Differentiation (WP2849)	0.995906	FLI1,LMO2,MXI1,NFE2	0.0851064	1
Metabolism of non-coding RNA (WP2715)	0.995906	NCBP2,NUP205,NUP93,SMN2	0.0851064	1
Selenium Metabolism and Selenoproteins (WP28)	0.995906	NFKB1,POU2F1,SCLY,SEPSECS	0.0851064	1
DNA Damage Response (WP707)	0.996148	ATM,CCND1,CHEK1,GADD45A,PRKDC,RRM2B,SFN	0.102941	1
IL-5 Signaling Pathway (WP127)	0.996275	CSF2RB,GSK3B,SPRED1	0.075	1
Spinal Cord Injury (WP2431)	0.996318	ANXA1,BTG2,CCND1,EFNB2,EGFR,EPHA4,GADD45A,IL1R1,KLK8,LGALS3,NGFR,RTN4R,SLIT3,TLR4,XYLT1	0.127119	1
DAG and IP3 signaling (WP2688)	0.996344	CAMK4,PDE1B	0.0625	1
Hypothetical Network for Drug Addiction (WP666)	0.996344	CAMK4,PRKCE	0.0625	1
Arrhythmogenic Right Ventricular Cardiomyopathy (WP2118)	0.996423	CACNB2,DSG2,ITGA2,ITGAV,ITGB5,ITGB6,ITGB8,TCF7L1	0.106667	1
Translocation of GLUT4 to the plasma membrane (WP2777)	0.996569	EXOC6,KIF3A,MYO5A,PRKAG3,SFN,TBC1D4	0.0967742	1
Aflatoxin activation and detoxification (WP3306)	0.996603	DPEP2	0.0434783	1
GPCRs, Class B Secretin-like (WP334)	0.996603	PTH2R	0.0434783	1
APC/C-mediated degradation of cell cycle proteins (WP3557)	0.996724	ANAPC4,ANAPC5,ANAPC7,BUB1B,PSMB9,PSMD2,PSMD6,RPS27A,UBE2C	0.109756	1
SUMOylation of DNA damage response and repair proteins (WP3327)	0.996729	NSMCE4A,NUP205,NUP93,SMC6,STAG1,SUMO1,XRCC4	0.101449	1
Signaling by the B Cell Receptor (BCR) (WP2746)	0.996765	AHCYL1,DAPP1,FYN,IKBKB,NFATC3,NFKB1,PIK3CD,PPIA,PPP3CB,PSMB9,PSMD2,PSMD6,RASGRP3,RPS27A	0.123894	1
RNA Polymerase II Transcription (WP1906)	0.996786	CCNH,CPSF2,CTDP1,ERCC3,GTF2E2,GTF2H2,LSM10,NCBP2,PCF11,SSRP1,TAF2,TAF3,TCEA1	0.121495	1
Neural Crest Differentiation (WP2064)	0.996834	AXIN2,CDH1,DLL1,DLX5,FGFR1,GSK3B,HDAC9,ID1,NFKB1,OLIG3,RBPJ,TCF7L1	0.118812	1
Transport of inorganic cations/anions and amino acids/oligopeptides (WP1936)	0.996914	SLC12A6,SLC1A2,SLC1A3,SLC26A2,SLC38A1,SLC4A7,SLC6A18,SLC7A10,SLC7A8,SLC9A2,SLC9A3	0.115789	1
Prolactin Signaling Pathway (WP2037)	0.996946	FYN,GSK3B,IRS2,MAPK14,NFKB1,PIK3CB,PPIA,PRLR	0.105263	1
Androgen receptor signaling pathway (WP138)	0.997031	BMF,CCND1,EGFR,FHL2,FOXO1,GSK3B,KAT2B,RNF6,SUMO1,UBE3A	0.11236	1
Glycosaminoglycan metabolism (WP2743)	0.997165	ARSB,CD44,CHST2,CHST3,CHSY3,CSGALNACT2,GPC5,HPSE,HS3ST1,NAGLU,NDST2,PAPSS1,SLC26A2,SLC35B3,ST3GAL2	0.125	1
trans-Golgi Network Vesicle Budding (WP3578)	0.997226	AP1G1,AP1S3,AP4E1,DTNBP1,HSPA8,PICALM,SNX2	0.1	1
Triacylglyceride Synthesis (WP325)	0.997348	AGPAT4	0.0416667	1
IL-2 Signaling Pathway (WP49)	0.997516	FYN,IL2RA,LCK	0.0714286	1
tRNA Aminoacylation (WP1938)	0.997516	PPA2,VARS2,WARS2	0.0714286	1
Apoptosis (WP254)	0.997592	BAD,CASP6,HELLS,IKBKB,IRF2,IRF5,MAP2K4,NFKB1,TRAF1	0.107143	1
Resolution of Abasic Sites (AP sites) (WP3345)	0.997647	PARP2,RFC3	0.0588235	1
Mitotic G1-G1/S phases (WP1858)	0.997824	CCND1,CCNH,CDT1,E2F3,MCM10,MCM5,MCM6,MYBL2,ORC2,PPP2CB,PSMB9,PSMD2,PSMD6,RPS27A,TFDP2,WEE1	0.125	1
Transcriptional activity of SMAD2/SMAD3:SMAD4 heterotrimer (WP2755)	0.997975	RPS27A,TFDP2,UBE2D3	0.0697674	1
Parkin-Ubiquitin Proteasomal System pathway (WP2359)	0.998011	FBXW7,HSPA8,PSMD2,PSMD6,SIAH2,TUBA1C,TUBA8	0.0972222	1
Class I MHC mediated antigen processing &amp; presentation (WP3577)	0.99808	ANAPC13,ANAPC4,ANAPC5,ANAPC7,ASB13,ASB17,ASB4,ASB5,ATG7,CTSS,CUL2,CUL3,CUL5,FBXO6,FBXW7,GAN,ITGAV,ITGB5,KLHL21,MKRN1,NPEPPS,PSMB9,PSMD2,PSMD6,RNF25,RNF6,RPS27A,SEC24A,SEC24B,SEC24C,SEC61A2,TPP2,TRIM36,UBE2C,UBE2D3,UBE2W,UBE3A,UBE3C,UFL1,WSB1	0.150943	1
Interferon alpha/beta signaling (WP1835)	0.998089	IRF2,IRF5,IRF8,OAS3	0.0784314	1
Immunoregulatory interactions between a Lymphoid and a non-Lymphoid cell (WP1829)	0.99811	CD3E,CD96,CDH1,CRTAM,ITGAL,KLRB1,LAIR1,LILRA4,OSCAR,SLAMF7	0.108696	1
Opioid Signalling (WP1978)	0.998112	CAMK4,GNAT3,GNG10,GNG7,GNG8,PDE1B,PPP2CB,PPP3CB	0.101266	1
Complement cascade (WP1798)	0.998114	C2,PROS1	0.0571429	1
Protein folding (WP1892)	0.998114	PFDN5,TUBA1C	0.0571429	1
Signaling by Insulin receptor (WP1913)	0.998283	ATP6V0E1,FRS2,GRB10,IRS2,PIK3CB,THEM4	0.0909091	1
Kit receptor signaling pathway (WP304)	0.998309	BAD,CRK,FYN,GRB10,MAPK14	0.0847458	1
EPH-Ephrin signaling (WP3309)	0.998377	ACTR2,ARHGEF28,ARPC1A,EFNA5,EFNB2,EPHA4,FYN,HSP90AA1,MMP2,SHB	0.107527	1
Nuclear Receptors Meta-Pathway (WP2882)	0.99839	ABCC4,ABHD2,ACADM,ACKR3,ADH7,AIP,CAP2,CCND1,CDC42EP3,CDKN1C,CYP1B1,DBI,EGFR,EHHADH,ENC1,ESR1,FGD4,FGFBP1,FOXO1,GCC1,GCLM,GSR,GSTM4,HSP90AA1,IL11,IL12A,IL12B,IRS2,KAT2B,KTN1,MYOF,PDK4,PLK2,PMP2,POLK,PPARGC1A,PPP1R14C,RGS2,SERPINB2,SERPINB9,SLC19A2,SLC26A2,SLC2A2,SLC39A12,SLC39A6,SLC39A8,SLC6A18,SLC6A5,TGFBR3,TXN	0.155763	1
Allograft Rejection (WP2328)	0.998395	COL5A1,CSNK2A2,IL12A,IL12B,IL22,IL2RA,LRRK2,PECR	0.1	1
Signaling by FGFR1 (WP3335)	0.998424	FGFR1,FRS2,PPP2CB,RPS27A	0.0769231	1
Hedgehog 'off' state (WP3316)	0.99852	GNAS,GSK3B,IFT88,INTU,KIF3A,KIF7,PSMB9,PSMD2,PSMD6,RPS27A,WDR35	0.11	1
Adipogenesis (WP236)	0.998536	ASIP,BMP1,CEBPD,CYP26B1,EBF1,EPAS1,FOXO1,FRZB,GADD45A,HIF1A,IRS2,KLF6,MEF2C,PPARGC1A,PRLR,ZMPSTE24	0.122137	1
miR-targeted genes in leukocytes - TarBase (WP2003)	0.998548	ACAA2,ACP2,ATP6V0E1,CTSC,FRG1,MAPK14,MIR29B1,PKM,PLXND1,PRPF40A,RHOG,SEC24A,SERPINE2,SLC25A1,TMED10,TNFSF9,TYMS,USP1,ZEB1	0.127517	1
Integrated Lung Cancer Pathway (WP2512)	0.998581	ARF6,CASP6,CCND1,CRK,IKBKB,ITGAV,NFKB1	0.0945946	1
miR-targeted genes in epithelium - TarBase (WP2002)	0.998656	ACAA2,ACP2,ATG9A,ATP6V0E1,BACH1,BCKDHB,CCND1,CDKN1C,CEP72,CLDN1,CLOCK,CTSC,CYP1B1,DHX40,DOCK5,EGFR,EZH2,FAR1,FNDC3A,FNDC3B,GRPEL2,GSTM4,HOXD8,HSD17B12,LAMC1,LY6K,MAPK14,MIR140,MIR29B1,MPZL1,MTPN,MYO1E,NRP1,PICALM,PKM,PODXL,PRKCI,PRPF40A,PTPRF,PURA,RHEB,SERPINE2,SLC25A1,SLC38A1,SYNE1,TMED10,TP53INP1,TPM1,TYMS,VEZT	0.154799	1
Metabolism of water-soluble vitamins and cofactors (WP1857)	0.998716	ACACB,GSTO2,MCCC2,MMAA,PANK1,PC,SLC19A2,SLC25A16,TPK1	0.102273	1
WNT ligand biogenesis and trafficking (WP2790)	0.998738	WNT6	0.037037	1
Folate Metabolism (WP176)	0.998794	ALB,APOB,CAT,NFKB1,PLG,SERPINA3	0.0882353	1
Human Complement System (WP2806)	0.998808	ADM,ALB,C2,CR2,ITGA2,LAMC1,PLG,PRNP,PROS1,TXN	0.105263	1
Degradation of beta-catenin by the destruction complex (WP2773)	0.998844	AXIN2,GSK3B,PPP2CB,PSMB9,PSMD2,PSMD6,RPS27A,TCF7L1	0.097561	1
Heart Development (WP1591)	0.998909	HEY1,MEF2C,NFATC3	0.0652174	1
Regulation of Microtubule Cytoskeleton (WP2038)	0.998909	CAMK4,GSK3B,SPRED1	0.0652174	1
Collagen biosynthesis and modifying enzymes (WP2725)	0.998932	COL13A1,COL18A1,COL5A1,CRTAP	0.0740741	1
Assembly of collagen fibrils and other multimeric structures (WP2798)	0.999015	COL18A1	0.0357143	1
Costimulation by the CD28 family (WP1799)	0.99903	CD3E,FYN,LCK,PPP2CB,THEM4	0.0806452	1
Nuclear Receptors (WP170)	0.999034	ESR1,ROR1	0.0526316	1
Apoptosis Modulation and Signaling (WP1772)	0.999068	BAD,BCL2L10,BIRC6,BMF,CASP6,IKBKB,IL1R1,NFKB1,PTRH2	0.1	1
MAPK6/MAPK4 signaling (WP3307)	0.999068	AGO1,AGO4,CDC42EP3,FOXO1,MMP2,PSMB9,PSMD2,PSMD6,RPS27A	0.1	1
Selenium Micronutrient Network (WP15)	0.999068	ALB,APOB,CAT,GSR,NFKB1,PLG,PTGS1,SERPINA3,TXN	0.1	1
Prostate Cancer (WP2263)	0.999141	ABCC4,ATM,BAD,BARD1,CCND1,CHEK1,CRK,MAP4K1,MAPK14,PRKDC,RAPGEF1,RHEB	0.109091	1
Transcriptional regulation of white adipocyte differentiation (WP2751)	0.999151	CEBPD,EBF1,KLF4,MED22,NFKB1,PPARGC1A,TBL1XR1	0.0909091	1
Nonhomologous End-Joining (NHEJ) (WP3550)	0.999156	ATM,BARD1,PRKDC,SUMO1,XRCC4,XRCC5	0.0857143	1
Differentiation Pathway (WP2848)	0.999281	FST,IL11,NODAL	0.0625	1
Extracellular matrix organization (WP2703)	0.999286	COL18A1,ITGA2,ITGAV,ITGB5,ITGB6,LAMC1,MATN1	0.0897436	1
Senescence and Autophagy in Cancer (WP615)	0.999308	ATG5,ATG7,CD44,GABARAPL2,GSK3B,IFI16,ING2,IRF5,MAPK14,RB1CC1,SERPINB2	0.104762	1
Signaling by Rho GTPases (WP1917)	0.999327	ARAP3,ARHGAP10,ARHGAP20,ARHGAP24,ARHGAP31,FAM13A,FGD4,MYO9B,RAC2,RHOG,RHOU,RHOV,SRGAP3	0.110169	1
Integrated Breast Cancer Pathway (WP1984)	0.99933	ANXA1,ATM,BACH1,BAD,BARD1,CCND1,CDH1,CHEK1,EGFR,ESR1,FOXO1,GADD45A,MIR29B1,NFKB1,RAD54L,RASGRP3,RHEB,USP16,WEE1	0.122581	1
Focal Adhesion (WP306)	0.99937	BAD,CAV2,CCND1,COL5A1,CRK,EGFR,FYN,GSK3B,ITGA2,ITGAL,ITGAV,ITGB5,ITGB6,ITGB8,LAMC1,MAP2K6,PARVB,PELO,PGF,PIK3CB,PIK3CD,RAC2,RAPGEF1,RELN,TXK	0.13089	1
Surfactant metabolism (WP3579)	0.9994	CSF2RB	0.0333333	1
Integration of energy metabolism (WP1831)	0.999407	ACACB,AHCYL1,CACNB2,GNA14,GNAS,GNG10,GNG7,GNG8,MLX,PPP2CB,SLC2A2	0.103774	1
Hedgehog 'on' state (WP3313)	0.999407	CUL3,KIF3A,KIF7,PSMB9,PSMD2,PSMD6,RPS27A,SPOPL	0.0930233	1
miRNA Regulation of DNA Damage Response (WP1530)	0.999407	ATM,CCND1,CDC20B,CHEK1,GADD45A,PRKDC,RRM2B,SFN	0.0930233	1
Arachidonic acid metabolism (WP2650)	0.999409	CYP1B1,DPEP2,HPGDS,PTGS1	0.0701754	1
Beta-catenin independent WNT signaling (WP3558)	0.999425	AGO1,AGO4,AXIN2,FZD5,FZD6,FZD7,GNG10,GNG7,GNG8,PPP3CB,PSMB9,PSMD2,PSMD6,RAC2,ROR1,RPS27A,TCF7L1	0.118056	1
Oncostatin M Signaling Pathway (WP2374)	0.999448	HIF1A,MAPK14,NFKB1,PRKCE,TIMP3	0.0769231	1
Ectoderm Differentiation (WP2858)	0.999511	ABCC4,ARHGAP10,CAP2,FHL2,FYN,FZD5,NUMA1,PAX6,PODXL,RRBP1,SCHIP1,SERPINB6,SIX6,TCF3,TCF7L1,ZNF219	0.115108	1
NIK--&gt;noncanonical NF-kB signaling (WP3545)	0.999515	PSMB9,PSMD2,PSMD6,RPS27A	0.0689655	1
Host Interactions of HIV factors (WP2684)	0.999569	AP1G1,AP1S3,CUL5,DOCK2,FYN,LCK,NUP205,NUP93,PPIA,PSMB9,PSMD2,PSMD6,RPS27A	0.107438	1
Synaptic Vesicle Pathway (WP2267)	0.999617	CPLX2,SLC1A3,SLC38A1	0.0588235	1
Cell Differentiation - meta (WP2023)	0.999675	EZH2,KLF4,MEF2B,MEF2C	0.0666667	1
Oxidative phosphorylation (WP623)	0.999675	NDUFA5,NDUFB2,NDUFB9,NDUFS2	0.0666667	1
TNFR2 non-canonical NF-kB pathway (WP3398)	0.999675	LTBR,PSMB9,PSMD2,PSMD6	0.0666667	1
S Phase (WP2772)	0.999681	CCND1,CCNH,CDT1,MCM5,MCM6,ORC2,PSMB9,PSMD2,PSMD6,RFC3,RPS27A,STAG1,WEE1	0.105691	1
miRNAs involved in DNA damage response (WP1545)	0.999686	ATM,CCND1	0.0465116	1
Lipid digestion, mobilization, and transport (WP2764)	0.99969	ALB,APOB,APOE	0.0576923	1
Metabolism of polyamines (WP3555)	0.999704	AZIN1,CKMT2,GATM,MTAP,PSMB9,PSMD2,PSMD6	0.0843373	1
O-linked glycosylation (WP3315)	0.999705	ADAMTS16,B3GNT6,GALNT14,GCNT1,GCNT3,MUC6,ST3GAL2,ST6GALNAC3,THSD1	0.0927835	1
Fc epsilon receptor (FCERI) signaling (WP2759)	0.999708	AHCYL1,FYN,IKBKB,MAP2K4,NFATC3,NFKB1,PIK3CB,PPP3CB,PSMB9,PSMD2,PSMD6,RPS27A,TAB2,TXK	0.107692	1
ROS production in response to bacteria (WP3551)	0.999715	ATP6V0E1	0.030303	1
TCR signaling (WP1927)	0.99973	CD3E,IKBKB,LCK,NFKB1,PIK3CB,PSMB9,PSMD2,PSMD6,RIPK2,RPS27A,TAB2	0.0990991	1
AMPK Signaling (WP1403)	0.999743	ACACB,CAMKK2,PIK3CB,PIK3CD,PRKAG3	0.0724638	1
Synthesis of DNA (WP1925)	0.999751	CDT1,MCM5,MCM6,ORC2,PSMB9,PSMD2,PSMD6,RFC3,RPS27A	0.0918367	1
Visual phototransduction (WP2776)	0.999752	AKR1B10,APOB,APOE,BCO2,FNTA,MYO7A,STRA6	0.0833333	1
Mitotic Prometaphase (WP2652)	0.999758	AHCTF1,BUB1B,CSNK2A2,KIF18A,KIF2A,NCAPG,NUF2,PPP2CB,SPC25,STAG1	0.0952381	1
miR-targeted genes in muscle cell - TarBase (WP2005)	0.999763	ACAA2,ACP2,ATG9A,ATP6V0E1,BACH1,CCND1,CLDN1,CLOCK,CTSC,CYP1B1,DHX40,DOCK5,DSG2,E2F3,EGFR,ESR1,EZH2,FAR1,FNDC3A,FNDC3B,FRG1,GPD2,GRPEL2,GSTM4,HSD17B12,ITGA2,KPNA3,LAMC1,MAPK14,MIR140,MIR29B1,MPZL1,MTPN,MYO1E,NRP1,PICALM,PKM,PKN2,PODXL,PRKCI,PTPRF,RAB30,RHEB,RHOG,SCAMP1,SEC24A,SLC25A1,SLC38A1,SLC4A7,SYNE1,TMED10,TP53INP1,TPM1,TYMS,UAP1,USP1,VEZT,ZEB1	0.150649	1
DNA Double Strand Break Response (WP3543)	0.999765	ATM,BARD1,EYA1,KDM4B,RPS27A,SUMO1	0.0779221	1
DNA Damage Response (only ATM dependent) (WP710)	0.99977	ATM,BAD,CAT,CCND1,GSK3B,NFKB1,PIK3CB,PIK3CD,RAC2,TCF7L1,WNT6	0.0982143	1
Monoamine GPCRs (WP58)	0.999777	HTR7	0.0294118	1
Corticotropin-releasing hormone (WP2355)	0.999788	CRH,GNAS,GSK3B,HSP90AA1,MAPK14,NFKB1,PRKCI,TLR4	0.0869565	1
Oxidation by Cytochrome P450 (WP43)	0.999823	CYP1B1,CYP26B1,CYP27A1,CYP39A1	0.0634921	1
Chromatin modifying enzymes (WP3362)	0.999833	ATF2,CLOCK,DMAP1,ELP3,ING5,KAT2B,MBIP,RUVBL1,SAP30,SUPT20H,YEATS4	0.0964912	1
G Protein Signaling Pathways (WP35)	0.999851	GNA14,GNAS,GNG10,GNG7,GNG8,PDE1B,PRKCE,PRKCI	0.0851064	1
Proteasome Degradation (WP183)	0.999855	PSMB9,PSMD2,PSMD6,UBE2D3	0.0625	1
Nuclear Receptors in Lipid Metabolism and Toxicity (WP299)	0.999864	ABCD3	0.0277778	1
C-type lectin receptors (CLRs) (WP3354)	0.999865	AHCYL1,FYN,IKBKB,NFATC3,NFKB1,PPP3CB,PSMB9,PSMD2,PSMD6,RPS27A,RPS6KA5,TAB2	0.0983607	1
Cell Cycle Checkpoints (WP1775)	0.999895	ANAPC4,ANAPC5,ANAPC7,ATM,BARD1,BUB1B,CHEK1,CLSPN,MCM10,MCM5,MCM6,ORC2,PSMB9,PSMD2,PSMD6,RFC3,RPS27A,SFN,SUMO1,UBE2C,WEE1	0.116022	1
Peptide GPCRs (WP24)	0.999903	ATP8A1,EDNRA,LHCGR,MC5R,NTSR2	0.0675676	1
TSH signaling pathway (WP2032)	0.999904	GNAS,MAP2K6,MAPK14,TSHB	0.0606061	1
Circadian rythm related genes (WP3594)	0.999917	AANAT,ATOH7,BHLHE41,CHRNB2,CLOCK,CRH,CST3,EZH2,GSK3B,HOMER1,HTR7,NAGLU,NGFR,NTRK3,PAX4,PHLPP1,PPARGC1A,PRKDC,RPS27A,SLC9A3,SOX14,TPH2,TYMS,UBE3A	0.119403	1
miR-targeted genes in lymphocytes - TarBase (WP2004)	0.999917	ACAA2,ACP2,ARID2,ATG9A,ATP6V0E1,BACH1,BCKDHB,CCND1,CDKN1C,CEP72,CLDN1,CLOCK,CTSC,CYP1B1,DHX40,DHX57,DOCK5,E2F3,EGFR,EZH2,FAR1,FNDC3A,FNDC3B,FRG1,GPD2,GRPEL2,GSTM4,HOXD8,HSD17B12,ITGA2,KPNA3,LAMC1,LY6K,MAPK14,MIR140,MIR29B1,MPZL1,MTPN,MYO1E,NRP1,PICALM,PKM,PKN2,PLXND1,PRKCI,PRPF40A,PTPRF,PURA,RAB23,RAB30,RHEB,RHOG,SCAMP1,SEC24A,SERPINE2,SIGMAR1,SLC25A1,SLC38A1,SLC4A7,SUCLG2,SYNE1,THEM4,TMED10,TNFS…	0.152542	1
Cell Differentiation - Index (WP2029)	0.99992	MEF2B,MEF2C	0.0408163	1
PDGF Pathway (WP2526)	0.999935	MAP2K4	0.025641	1
Regulation of lipid metabolism by Peroxisome proliferator-activated receptor alpha (PPARalpha) (WP2797)	0.999937	ACADM,CLOCK,FDFT1,FHL2,GLIPR1,MED22,PEX11A,PPARGC1A,TBL1XR1,TEAD4	0.0884956	1
Cellular response to heat stress (WP3395)	0.999957	ATM,GSK3B,HSP90AA1,HSPA8,NUP205,NUP93	0.0697674	1
Transport of glucose and other sugars, bile salts and organic acids, metal ions and amine compounds (WP1935)	0.999957	SLC14A2,SLC22A1,SLC2A2,SLC31A1,SLC39A6,SLC39A8,SLC6A18,SLC6A5	0.0792079	1
Processing of Capped Intron-Containing Pre-mRNA (WP1889)	0.999963	CD2BP2,CDC5L,CPSF2,CWC15,HNRNPL,HSPA8,NCBP2,NUP205,NUP93,PCF11,RBM5,RNPC3,SNRNP25,SNRPB2,TXNL4A	0.1	1
Parkinsons Disease Pathway (WP2371)	0.999966	CASP6,LRRK2,MAPK11,MAPK14	0.056338	1
Metabolism of carbohydrates (WP1848)	0.999966	ALDOB,FBP2,GPI,HK3,NUP205,NUP93,PC,PFKFB2,PPP2CB,PYGB,PYGM,RPS27A,SLC25A1,SLC2A2	0.0972222	1
Glycerophospholipid biosynthesis (WP2740)	0.999967	ABHD3,AGPAT4,CDS2,CPNE3,LPCAT1,PNPLA8,PTDSS2	0.0736842	1
HDR through Homologous Recombination (HR) or Single Strand Annealing (SSA) (WP3567)	0.999969	ATM,BARD1,CHEK1,CLSPN,POLK,RFC3,RHNO1,RMI1,RPS27A,SPIDR,SUMO1,TOPBP1	0.0916031	1
Sphingolipid metabolism (WP2788)	0.999972	ARSB,ARSI,GALC,SMPD1	0.0555556	1
Oxidative Stress Induced Senescence (WP3404)	0.999977	AGO1,AGO4,E2F3,EZH2,MAP2K4,MAP2K6,MAPK11,MAPK14,RPS27A,TXN	0.0840336	1
SIDS Susceptibility Pathways (WP706)	0.999978	ACADM,CHRNB2,DLX2,EN1,HDAC9,HIF1A,MEF2C,NFKB1,NOS1AP,PPARGC1A,RET,SLC1A3,SLC9A3,TCF3,TPH2,TSPYL1	0.1	1
Phase II conjugation (WP1880)	0.999981	GCLM,GSTM4,GSTO2,HPGDS,PAPSS1,SLC26A2,SLC35B3	0.0714286	1
Vitamin D Receptor Pathway (WP2877)	0.999982	CCND1,COL13A1,COLEC11,EFNA5,FOXO1,GADD45A,HIF1A,ID1,IL12A,IRF5,IRF8,KLF4,MYO9B,NINJ1,ORM2,SERPINB1,TIMP3,TPM1,TRPV5,TRPV6	0.106952	1
EGF/EGFR Signaling Pathway (WP437)	0.999986	ARF6,CAV2,CRK,EGFR,FOXO1,GRB10,MAP4K1,MAPK14,MEF2C,MYBL2,NDUFA13,PLSCR1,PRKCI,RPS6KA5,STAM2,SYNJ1	0.0981595	1
RHO GTPases Activate Formins (WP3379)	0.99999	AHCTF1,BUB1B,KIF18A,KIF2A,NUF2,PPP2CB,SCAI,SPC25	0.0733945	1
NRF2 pathway (WP2884)	0.999992	ABCC4,ADH7,GCLM,GSR,GSTM4,HSP90AA1,SLC2A2,SLC39A12,SLC39A6,SLC39A8,SLC6A18,SLC6A5,TXN	0.0890411	1
Myometrial Relaxation and Contraction Pathways (WP289)	0.999995	ACKR3,ACTA2,ADM,ATF2,ATF6B,CRH,GNAS,GNG7,GNG8,GUCA2A,NFKB1,PRKCE,RGS2,SFN	0.0897436	1
Mitotic Metaphase and Anaphase (WP2757)	0.999995	AHCTF1,ANAPC4,ANAPC5,ANAPC7,BUB1B,KIF18A,KIF2A,NUF2,PPP2CB,PSMB9,PSMD2,PSMD6,SPC25,STAG1,UBE2C	0.0920245	1
Nonsense-Mediated Decay (NMD) (WP2710)	0.999997	NCBP2,PABPC1,RPL31,RPL7,RPS27A,RPS5,SMG1	0.0654206	1
Respiratory electron transport, ATP synthesis by chemiosmotic coupling, and heat production by uncoupling proteins. (WP1902)	0.999997	ETFDH,LRPPRC,NDUFA13,NDUFAF4,NDUFB2,NDUFB9,NDUFS2,UQCRC2	0.0695652	1
Meiotic synapsis (WP2731)	0.999997	STAG1,SYNE1,TERF1	0.0405405	1
Senescence-Associated Secretory Phenotype (SASP) (WP3391)	0.999998	ANAPC4,ANAPC5,ANAPC7,NFKB1,RPS27A,UBE2C	0.0588235	1
Eukaryotic Translation Termination (WP1813)	0.999999	RPL31,RPL7,RPS27A,RPS5	0.0465116	1
Amyloid formation (WP3547)	0.999999	GGA1,GGA2	0.0298507	1
Gene Silencing by RNA (WP3571)	0.999999	AGO1,AGO4,DGCR8,DICER1,HENMT1,HSP90AA1,MYBL1,NUP205,NUP93	0.0703125	1
Eukaryotic Translation Initiation (WP1812)	0.999999	EIF3F,EIF3G,PABPC1,RPL31,RPL7,RPS27A,RPS5	0.0619469	1
NoRC negatively regulates rRNA expression (WP3305)	0.999999	CCNH,ERCC3,GTF2H2,POLR1B,SAP30,SIN3B	0.0571429	1
Eukaryotic Translation Elongation (WP1811)	0.999999	RPL31,RPL7,RPS27A,RPS5	0.0454545	1
DNA Damage/Telomere Stress Induced Senescence (WP3565)	0.999999	ATM,HIRA,TERF1	0.0379747	1
Telomere Maintenance (WP1928)	0.999999	RFC3,RUVBL1,TERF1	0.0379747	1
Cytoplasmic Ribosomal Proteins (WP477)	0.999999	RPL31,RPL7,RPS27A,RPS5	0.0449438	1
Alzheimers Disease (WP2059)	0.999999	ADAM17,APOE,BAD,EIF2AK3,GSK3B,MIR139,MIR29B1,PPP3CB	0.0645161	1
SRP-dependent cotranslational protein targeting to membrane (WP2737)	0.999999	RPL31,RPL7,RPS27A,RPS5,SEC61A2,SSR3	0.0555556	1
Nucleosome assembly (WP1874)	1	MIS18A,RUVBL1	0.028169	1
Metapathway biotransformation (WP702)	1	AKR1B10,CHST2,CHST3,CYP1B1,CYP26B1,CYP27A1,CYP39A1,FMO5,GSR,GSTCD,GSTM4,GSTO2,HS3ST1,NDST2,SULT1A4	0.0837989	1
RAF/MAP kinase cascade (WP2735)	1	CUL3,DUSP2,EGFR,FRS2,FYN,IL17RD,IL2RA,IRS2,PPP2CB,PSMB9,PSMD2,PSMD6,RASA2,RASA4,RASGRP3,RPS27A,SPRED1,SPTB	0.0895522	1
Electron Transport Chain (WP111)	1	NDUFA5,NDUFB2,NDUFB9,NDUFS2,UQCRC2	0.0485437	1
Gastrin-CREB signalling pathway via PKC and MAPK (WP2664)	1	ANXA1,CASR,EDN1,EDNRA,EGFR,GNA14,GNG10,GNG7,GNG8,LPAR3,NPFFR1,NTSR2,QRFP,RGS2	0.0804598	1
Neurotransmitter Receptor Binding And Downstream Transmission In The Postsynaptic Cell (WP2754)	1	CAMK4,CHRNA2,CHRNB2,GNAT3,GNG10,GNG7,GNG8,GRIP1,MYO6	0.0652174	1
RNA Polymerase I, RNA Polymerase III, and Mitochondrial Transcription (WP1905)	1	BDP1,CCNH,ERCC3,GTF2H2,KAT2B,POLR1B,POLR3D,POU2F1,TFB2M	0.0612245	1
Mitotic Prophase (WP2654)	1	NUP205,NUP93,PPP2CB,RAB2A,USO1	0.0442478	1
PRC2 methylates histones and DNA (WP3312)	1	EZH2	0.0140845	1
Calcium Regulation in the Cardiac Cell (WP536)	1	CAMK4,CASQ1,GJA4,GNAS,GNG7,GNG8,PRKCE,RGS2,SFN	0.0604027	1
Meiotic recombination (WP2698)	1	ATM,SPO11	0.0235294	1
Influenza Life Cycle (WP2683)	1	CD2BP2,DNAJC3,GRSF1,HNRNPL,HSP90AA1,NCBP2,NUP205,NUP93,RBM5,RPL31,RPL7,RPS27A,RPS5	0.0714286	1
Regulation of Actin Cytoskeleton (WP51)	1	CRK,CYFIP2,EGFR,FGFR1,PIK3CB,PIK3CD,PIP5K1A,RAC2,RDX	0.0592105	1
TCF dependent signaling in response to WNT (WP3339)	1	AXIN2,CSNK2A2,CTNNBIP1,CUL3,DKK4,FZD5,FZD6,GSK3B,PPP2CB,PSMB9,PSMD2,PSMD6,RPS27A,RUVBL1,SFRP2,SOX6,TCF7L1,TNKS	0.0786026	1
Iron uptake and transport (WP2670)	1	ANO7,ATP6V0E1,ATP8A1,CLCN3,MCOLN3,RPS27A,SCNN1G,SLC9B2,SRI,STEAP3,TPCN2,TRPC3,TRPM6,TRPV5,TRPV6	0.0700935	1
GPCRs, Other (WP117)	1	EDNRA,HTR7	0.019802	1
GPCR ligand binding (WP1825)	1	ACKR3,ADM,ANXA1,CASR,CCL28,CRH,CXCL6,EDN1,EDNRA,FZD5,FZD6,FZD7,GNAS,GNG10,GNG7,GNG8,GPBAR1,HTR7,INSL5,KEL,LHCGR,LPAR3,MC5R,NPFFR1,NTSR2,OPN5,PRLHR,PTGER2,PTH2R,QRFP,RGR,TAS2R40,TSHB,VIP,WNT6	0.0810185	1
GPCRs, Class A Rhodopsin-like (WP455)	1	ACKR3,EDNRA,GPR15,GPR27,HTR7,LHCGR,MC5R,NPFFR1,NTSR2,OR1I1,PRLHR,PTGER2	0.0456274	1
ACE Inhibitor Pathway (WP554)	1		0	1
Acetylcholine Synthesis (WP528)	1		0	1
Activated PKN1 stimulates transcription of AR (androgen receptor) regulated genes KLK2 and KLK3 (WP3397)	1		0	1
Aflatoxin B1 metabolism (WP699)	1		0	1
alpha-linolenic (omega3) and linoleic (omega6) acid metabolism (WP2724)	1		0	1
Amino acid conjugation of benzoic acid (WP521)	1		0	1
Arachidonate Epoxygenase / Epoxide Hydrolase (WP678)	1		0	1
Aripiprazole Metabolic Pathway (WP2640)	1		0	1
Arylamine metabolism (WP694)	1		0	1
Base-Excision Repair, AP Site Formation (WP3399)	1		0	1
BMI1 (WP2612)	1		0	1
BMP Signalling and Regulation (WP1425)	1		0	1
Butyrate-induced histone acetylation (WP2366)	1		0	1
Chemical Compounds to monitor Proteins (WP3295)	1		0	1
Codeine and Morphine Metabolism (WP1604)	1		0	1
Colchicine Metabolic Pathway (WP2536)	1		0	1
Cytosine methylation (WP3585)	1		0	1
Defensins (WP2671)	1		0	1
Demo (WP3590)	1		0	1
Diclofenac Metabolic Pathway (WP2491)	1		0	1
DNA Damage Reversal (WP1804)	1		0	1
DNA methylation (WP3359)	1		0	1
Effects of Nitric Oxide (WP1995)	1		0	1
eIF5A regulation in response to inhibition of the nuclear export system (WP3302)	1		0	1
Erythrocytes take up carbon dioxide and release oxygen (WP2744)	1		0	1
Erythrocytes take up oxygen and release carbon dioxide (WP2681)	1		0	1
EV release from cardiac cells and their functional effects (WP3297)	1		0	1
Evolocumab Mechanism (WP3408)	1		0	1
FasL/ CD95L signaling (WP3568)	1		0	1
Fcgamma receptor (FCGR) dependent phagocytosis (WP2719)	1		0	1
Felbamate Metabolism (WP2816)	1		0	1
Fertilization (WP2697)	1		0	1
Gastric Histamine Release (WP2598)	1		0	1
Gastric pepsin release (WP2601)	1		0	1
Generic Transcription Pathway (WP1822)	1	ESR1,KAT2B,RBPJ,ZFP69,ZIK1,ZKSCAN8,ZNF248,ZNF317,ZNF557,ZNF570,ZNF606,ZNF678,ZNF691,ZNF697,ZNF703,ZNF736,ZNF740,ZNF747,ZNF777	0.0481013	1
Glucuronidation (WP698)	1		0	1
Glycine Metabolism (WP1495)	1		0	1
Golgi to ER Retrograde Transport (WP3554)	1		0	1
GPCR downstream signaling (WP1824)	1	ACKR3,ADM,ANXA1,CASR,CCL28,CRH,CXCL6,EDN1,EDNRA,FGD4,GNA14,GNAS,GNAT3,GNG10,GNG7,GNG8,GPBAR1,HTR7,IL2RA,INSL5,LHCGR,LPAR3,MC5R,NPFFR1,NTSR2,OPN5,OR10C1,OR1I1,OR52B4,OR5M3,OR7G2,OR8B4,PIK3CB,PIK3CD,PRKCE,PTGER2,PTH2R,QRFP,RAC2,RGR,RGS2,RHOG,TAS2R40,TSHB,VIP	0.0520833	1
Heme Biosynthesis (WP561)	1		0	1
Heroin metabolism (WP2645)	1		0	1
Influenza A virus infection (WP1438)	1		0	1
Insulin-like Growth Factor-2 mRNA Binding Proteins (IGF2BPs/IMPs/VICKZs) bind RNA (WP1789)	1		0	1
Interleukin-6 signaling (WP2704)	1		0	1
Interleukin-7 signaling (WP2673)	1		0	1
Latent infection of Homo sapiens with Mycobacterium tuberculosis (WP2700)	1		0	1
Lidocaine metabolism (WP2646)	1		0	1
Liver X Receptor Pathway (WP2874)	1		0	1
Melanin biosynthesis (WP3377)	1		0	1
Methionine IG (WP3532)	1		0	1
mir-124 predicted interactions with cell cycle and differentiation (WP3595)	1		0	1
mir34a and TGIF2 in osteoclastogenesis (WP2866)	1		0	1
Mismatch Repair (WP3381)	1		0	1
Mismatch repair (WP531)	1		0	1
Multi Drug Resistance Protein 1 (Glycoprotein 1) Regulation (WP2489)	1		0	1
NAD Biosynthesis II (from tryptophan) (WP2485)	1		0	1
Nanoparticle triggered regulated necrosis (WP2513)	1		0	1
Nicotine Activity on Chromaffin Cells (WP1603)	1		0	1
Nicotine Metabolism (WP1600)	1		0	1
Nifedipine Activity (WP259)	1		0	1
Nucleotide GPCRs (WP80)	1		0	1
One carbon donor (WP2190)	1		0	1
Passive transport by Aquaporins (WP1877)	1		0	1
PCSK9-mediated LDLR degradation (WP2846)	1		0	1
Pentose Phosphate Pathway (WP134)	1		0	1
Peroxisomal beta-oxidation of tetracosanoyl-CoA (WP1941)	1		0	1
Phase I biotransformations, non P450 (WP136)	1		0	1
Pilocytic astrocytoma (WP2253)	1		0	1
RAF-independent MAPK1/3 activation (WP3332)	1		0	1
Rap1 signalling (WP1895)	1		0	1
Regulated Necrosis (WP3383)	1		0	1
Reversible hydration of carbon dioxide (WP2770)	1		0	1
RHO GTPases activate PAKs (WP3351)	1		0	1
RHO GTPases Activate Rhotekin and Rhophilins (WP3384)	1		0	1
RHO GTPases Activate ROCKs (WP3365)	1		0	1
RHO GTPases regulate CFTR trafficking (WP3322)	1		0	1
Sandbox Pathway (WP4)	1		0	1
Secretion of Hydrochloric Acid in Parietal Cells (WP2597)	1		0	1
Serotonin Receptor 2 and ELK-SRF/GATA4 signaling (WP732)	1		0	1
Serotonin Receptor 2 and STAT3 Signaling (WP733)	1		0	1
Signal regulatory protein (SIRP) family interactions (WP1909)	1		0	1
Signal Transduction of S1P Receptor (WP26)	1		0	1
SIRT1 negatively regulates rRNA Expression (WP3364)	1		0	1
Sphingolipid Metabolism (WP1422)	1		0	1
Steroid Biosynthesis (WP496)	1		0	1
Synthesis of wybutosine at G37 of tRNA(Phe) (WP3553)	1		0	1
TCA and Urea cycles (WP1945)	1		0	1
TET1,2,3 and TDG demethylate DNA (WP3372)	1		0	1
Toll Like Receptor 3 (TLR3) Cascade (WP3352)	1		0	1
Trafficking and processing of endosomal TLR (WP2709)	1		0	1
TRAIL signaling (WP3400)	1		0	1
Transmission across Electrical Synapses (WP1934)	1		0	1
Transport of glycerol from adipocytes to the liver by Aquaporins (WP1926)	1		0	1
Type III interferon signaling (WP2113)	1		0	1

## Sheet: Positive.naive.B6.only
module.name	p.val	overlapping.genes	module.overlapping.ratio	adj.p
Butyrate-induced histone acetylation (WP2366)	0.0673474	ACLY,AKT1	1	1
ATF6-alpha activates chaperone genes (WP2655)	0.089673	ATF4,CALR,DDIT3,NFYB,XBP1	0.5	1
RHO GTPases activate CIT (WP3376)	0.0942096	CIT,DLG4,MYH14,MYH9,PRC1,RAC1,RHOA	0.4375	1
RHO GTPase Effectors (WP3406)	0.127366	CDC42,RAC1,RAC2,RHOA	0.5	1
SUMOylation (WP2778)	0.183929	SENP1,SENP5,SUMO3,UBE2I	0.444444	1
Thyroxine (Thyroid Hormone) Production (WP1981)	0.184769	CGA,SLC5A5,TG	0.5	1
Host Interactions of HIV factors (WP2684)	0.195201	AAAS,AP1B1,AP1S3,AP2B1,AP2S1,BTRC,DOCK2,HMGA1,KPNB1,NUP133,NUP153,NUP188,NUP210,NUP214,NUP62,NUP85,PSIP1,PSMA3,PSMB3,PSMB4,PSMB6,PSMB9,PSMC1,PSMD12,PSMD4,PSMD5,PSMD8,PSMD9,PSME2,PSME3,RAC1,RANGAP1,RBX1,RCC1,SKP1,UBB	0.297521	1
NIK--&gt;noncanonical NF-kB signaling (WP3545)	0.227951	BTRC,FBXW11,MAP3K14,PSMA3,PSMB3,PSMB4,PSMB6,PSMB9,PSMC1,PSMD12,PSMD4,PSMD5,PSMD8,PSMD9,PSME2,PSME3,SKP1,UBB	0.310345	1
Gastric Histamine Release (WP2598)	0.259552	CCK	1	1
Energy dependent regulation of mTOR by LKB1-AMPK (WP2748)	0.264521	PRKAB1,RHEB,RPTOR,STK11,STRADA,TSC1	0.352941	1
RHO GTPases Activate ROCKs (WP3365)	0.264521	LIMK1,LIMK2,MYH14,MYH9,PPP1CB,RHOA	0.352941	1
Hedgehog ligand biogenesis (WP3401)	0.28912	DHH,NOTUM,OS9,P4HB,PSMA3,PSMB3,PSMB4,PSMB6,PSMB9,PSMC1,PSMD12,PSMD4,PSMD5,PSMD8,PSMD9,PSME2,PSME3,SYVN1,UBB	0.296875	1
Gene regulatory network modelling somitogenesis (WP2854)	0.313248	FGF8,HES7,NOTCH1,WNT3A	0.363636	1
RHO GTPases activate KTN1 (WP3337)	0.313248	CDC42,KLC1,RAC1,RHOA	0.363636	1
Serotonin Transporter Activity (WP1455)	0.313248	IL1R1,ITGB3,STX1A,TGFB1I1	0.363636	1
mRNA Processing (WP411)	0.31758	CD2BP2,CLK2,CLK3,CLK4,DHX16,DNAJC8,EFTUD2,FUS,HNRNPA1,HNRNPAB,HNRNPH1,HNRNPR,LSM2,NXF1,PAPOLA,PHF5A,PRMT1,PRPF3,PRPF6,PRPF8,RBM5,SF3B2,SF3B4,SFPQ,SNRNP40,SNRNP70,SNRPA,SNRPG,SRPK1,SRRM1,SRSF2,SRSF3,SRSF4,SRSF9,SUGP1,TMED10	0.28125	1
NR1D1 (REV-ERBA) represses gene expression (WP3394)	0.345372	ELOVL3,NCOR1,NR1D1	0.375	1
Unfolded Protein Response (UPR) (WP1939)	0.345372	ATF4,ERN1,MBTPS1	0.375	1
BMP Signalling and Regulation (WP1425)	0.380945	NOG,SMAD6,SMURF1,TOB2	0.333333	1
RalA downstream regulated genes (WP2290)	0.380945	CDC42,RAC1,RAC2,RAC3	0.333333	1
TNFR2 non-canonical NF-kB pathway (WP3398)	0.38393	MAP3K14,PSMA3,PSMB3,PSMB4,PSMB6,PSMB9,PSMC1,PSMD12,PSMD4,PSMD5,PSMD8,PSMD9,PSME2,PSME3,TNF,TNFSF11,TNFSF14	0.283333	1
Secretion of Hydrochloric Acid in Parietal Cells (WP2597)	0.387335	CHRM1,HRH2	0.4	1
Synthesis and Degradation of Ketone Bodies (WP311)	0.387335	ACAT1,HMGCL	0.4	1
mTOR signalling (WP3318)	0.401473	AKT1,AKT1S1,EIF4B,LAMTOR1,RHEB,RPS6KB1,RPTOR,TSC1	0.296296	1
MAP3K8 (TPL2)-dependent MAPK1/3 activation (WP3576)	0.404389	BTRC,FBXW11,SKP1,TNIP2,UBB	0.3125	1
Osteoclast Signaling (WP12)	0.404389	ACP5,CTSK,ITGB3,PDGFB,TNFSF11	0.3125	1
TCA Cycle and PDHc (WP2453)	0.404389	ACLY,DLST,OGDH,PC,PCK1	0.3125	1
Host Interactions with Influenza Factors (WP2771)	0.413833	AAAS,KPNB1,NUP133,NUP153,NUP188,NUP210,NUP214,NUP62,NUP85	0.290323	1
Thrombin signalling through proteinase activated receptors (PARs) (WP1929)	0.413833	ARRB2,GNA11,GNA12,GNA13,GNA15,GNB1,GNB3,GNG4,GNGT2	0.290323	1
Regulation of Apoptosis (WP1896)	0.423171	PSMA3,PSMB3,PSMB4,PSMB6,PSMB9,PSMC1,PSMD12,PSMD4,PSMD5,PSMD8,PSMD9,PSME2,PSME3,UBB	0.28	1
Base-Excision Repair, AP Site Formation (WP3399)	0.426093	NEIL1,NTHL1,SMUG1	0.333333	1
RHO GTPases Activate Rhotekin and Rhophilins (WP3384)	0.426093	LIN7B,RHOA,RTKN	0.333333	1
G13 Signaling Pathway (WP524)	0.4338	CDC42,CFL1,CIT,GNA13,LIMK1,PIK3R2,PPP1CB,RAC1,RHOA,RPS6KB1,RTKN	0.282051	1
RHO GTPases activate PKNs (WP3357)	0.446423	MYH14,MYH9,PKN3,PPP1CB,RAC1,RHOA,SFN,YWHAE	0.285714	1
Estrogen Receptor Pathway (WP2881)	0.447788	CYP1A1,PCK1,SP1,STAT3	0.307692	1
Osteopontin Signaling (WP1434)	0.447788	ITGB3,MAP3K14,PLAU,RELA	0.307692	1
Evolocumab Mechanism (WP3408)	0.451757	PCSK9	0.5	1
mir34a and TGIF2 in osteoclastogenesis (WP2866)	0.451757	MIR34A	0.5	1
PCSK9-mediated LDLR degradation (WP2846)	0.451757	PCSK9	0.5	1
Transport of glycerol from adipocytes to the liver by Aquaporins (WP1926)	0.451757	AQP7	0.5	1
Processing of Capped Intron-Containing Pre-mRNA (WP1889)	0.451903	AAAS,CD2BP2,DDX23,DNAJC8,EFTUD2,FUS,HNRNPA1,HNRNPH1,HNRNPR,HNRNPUL1,LSM2,MAGOH,NUP133,NUP153,NUP188,NUP210,NUP214,NUP62,NUP85,NXF1,PAPOLA,PDCD7,PHF5A,POLR2C,PRPF19,PRPF6,PRPF8,RBM5,SF3B2,SF3B4,SNRNP40,SNRNP70,SNRPA,SNRPG,SRRM1,SRSF2,SRSF3,SRSF4,SRSF9,SUGP1	0.266667	1
Androgen receptor signaling pathway (WP138)	0.453803	AKT1,BMF,CALR,CDC42,CDKN1A,KAT7,KDM1A,LIMK2,NCOR1,PARK7,PATZ1,PIAS4,PIK3R2,PTEN,PTK2,RAC1,RELA,RHOA,RLN1,SIN3A,SP1,STAT3,TGFB1I1,UBE2I	0.269663	1
Differentiation Pathway (WP2848)	0.483981	FGF8,FLT3LG,IL3,IL6R,NODAL,NOG,NOTCH1,NTF4,PDGFB,TGFB3,TNFSF11,WNT1,WNT3A	0.270833	1
Uptake and function of diphtheria toxin (WP3360)	0.488617	CD9,HSP90AB1	0.333333	1
Ligand-independent caspase activation via DCC (WP3317)	0.502947	DAPK2,DAPK3,UNC5A	0.3	1
Mammary gland development pathway - Involution (Stage 4 of 4) (WP2815)	0.502947	E2F1,STAT3,TP53	0.3	1
Type III interferon signaling (WP2113)	0.502947	IFNLR1,IL10RB,STAT2	0.3	1
Osteoblast Signaling (WP322)	0.512135	ITGB3,PDGFB,PTH1R,TNFSF11	0.285714	1
Regulation of cholesterol biosynthesis by SREBP (SREBF) (WP2686)	0.512135	KPNB1,MBTPS1,SAR1B,SREBF2	0.285714	1
Apoptosis-related network due to altered Notch3 in ovarian cancer (WP2864)	0.522057	AKT1,AXIN1,CDKN1A,ERN1,HSPB1,IER3,JUND,NQO1,PTK2,RNF7,RPS6KB1,SMAD7,SQSTM1,TNF	0.264151	1
Fatty Acid Biosynthesis (WP357)	0.524827	ACLY,ACSL6,ECH1,ECHDC2,FASN,PC	0.272727	1
Resolution of Abasic Sites (AP sites) (WP3345)	0.538081	NEIL1,NTHL1,PARG,PARP2,PCNA,POLD1,POLD4,RPA2,SMUG1	0.264706	1
Intrinsic Pathway for Apoptosis (WP1841)	0.541714	AKT1,BCL2L1,BID,BMF,E2F1,NMT1,PMAIP1,SFN,TP53,YWHAE	0.263158	1
Notch Signaling Pathway (WP268)	0.548248	APH1A,CTBP1,DLL3,DLL4,DTX1,DTX3L,INPP5K,KCNJ5,MFNG,NOTCH1,NOTCH3,RFNG	0.26087	1
Regulation of Microtubule Cytoskeleton (WP2038)	0.548248	AKT1,AURKB,CDC42,EPHB2,LIMK1,MAPRE1,PTEN,RAC1,STAT3,STMN1,TAOK1,WNT3A	0.26087	1
Deadenylation-dependent mRNA decay (WP2659)	0.551229	CNOT6,CNOT6L,EDC3,EIF4A1,EIF4A3,EIF4B,EXOSC2,EXOSC4,LSM2,LSM4,PAIP1,PAN2,PATL1	0.26	1
Mitotic G1-G1/S phases (WP1858)	0.552109	CCND2,CDC25A,CDC6,CDKN1A,CDKN2D,CDT1,E2F1,E2F2,LIN52,PCNA,POLA2,PPP2R2A,PPP2R3B,PSMA3,PSMB3,PSMB4,PSMB6,PSMB9,PSMC1,PSMD12,PSMD4,PSMD5,PSMD8,PSMD9,PSME2,PSME3,RBL1,RPA2,SKP1,TFDP2,TOP2A,UBB,WEE1	0.257812	1
TP53 Network (WP1742)	0.572829	BID,CDKN1A,PMAIP1,TP53,TP73	0.263158	1
Cellular response to heat stress (WP3395)	0.572966	AAAS,AKT1S1,CRYBA4,DEDD2,DNAJC7,HSP90AB1,HSPA4,HSPB1,NUP133,NUP153,NUP188,NUP210,NUP214,NUP62,NUP85,RLN1,RPA2,RPS19BP1,RPTOR,ST13,UBB,YWHAE	0.255814	1
RHO GTPases activate PAKs (WP3351)	0.573556	CDC42,LIMK1,MYH14,MYH9,PPP1CB,RAC1	0.26087	1
DSCAM interactions (WP1808)	0.574085	DSCAM,MAPK13,RAC1	0.272727	1
Interleukin-7 signaling (WP2673)	0.574085	IL7,JAK3,PIK3R2	0.272727	1
RHO GTPases Activate NADPH Oxidases (WP3396)	0.574085	NOXA1,RAC1,RAC2	0.272727	1
Signaling by NOTCH3 (WP2722)	0.574085	APH1A,DLL4,NOTCH3	0.272727	1
Bladder Cancer (WP2828)	0.575967	CDKN1A,DAPK2,DAPK3,E2F1,ERBB2,PIK3R2,RASSF1,TP53	0.258065	1
Signal amplification (WP1908)	0.575967	GNA11,GNA13,GNA15,GNAI2,GNB1,GNB3,GNG4,GNGT2	0.258065	1
Protein folding (WP1892)	0.577408	ACTB,ARL2,SPHK1,TBCB,TBCD,TUBA1A,TUBA1B,TUBA1C,TUBB4B	0.257143	1
Abacavir transport and metabolism (WP2712)	0.578616	GUK1,PCK1	0.285714	1
Arachidonate Epoxygenase / Epoxide Hydrolase (WP678)	0.578616	COX8A,GSTP1	0.285714	1
Chemical Compounds to monitor Proteins (WP3295)	0.578616	BRD4,GSK3A	0.285714	1
Gastric acid production (WP2596)	0.578616	CCK,MUC6	0.285714	1
Trafficking and processing of endosomal TLR (WP2709)	0.578616	CNPY3,UNC93B1	0.285714	1
Ubiquinol biosynthesis (WP2734)	0.578616	COQ5,COQ6	0.285714	1
Transcriptional activity of SMAD2/SMAD3:SMAD4 heterotrimer (WP2755)	0.580488	JUNB,MEN1,NCOR1,RBL1,SMAD2,SMAD7,SMURF2,SP1,TFDP2,TRIM33,UBB	0.255814	1
Regulation of DNA replication (WP1898)	0.593094	CDC6,CDKN1A,CDT1,E2F1,E2F2,PSMA3,PSMB3,PSMB4,PSMB6,PSMB9,PSMC1,PSMD12,PSMD4,PSMD5,PSMD8,PSMD9,PSME2,PSME3,UBB	0.253333	1
Glycine Metabolism (WP1495)	0.594085	SHMT1	0.333333	1
Sandbox Pathway (WP4)	0.594085	TP53	0.333333	1
TOR Signaling (WP1471)	0.615155	AKT1,AKT1S1,CDC42,PRKAB1,RAC1,RHEB,RPS6KB1,RPTOR,TSC1	0.25	1
Initiation of transcription and translation elongation at the HIV-1 LTR (WP3414)	0.615984	HEXIM1,NELFCD,NELFE,NFATC3,NFATC4,RELA,SP1,SUPT4H1	0.25	1
Proteasome Degradation (WP183)	0.616718	PSMA3,PSMB3,PSMB4,PSMB6,PSMB9,PSMC1,PSMD12,PSMD4,PSMD5,PSMD8,PSMD9,PSME2,PSME3,UBB,UBE2B,UBE2D2	0.25	1
Activation of gene expression by SREBF (SREBP) (WP2706)	0.617398	DHCR7,FASN,FDPS,MVK,NFYB,SP1,TM7SF2	0.25	1
Eicosanoid Synthesis (WP167)	0.619661	ALOX15,ALOX15B,LTC4S,PLA2G6,PTGES,TBXAS1	0.25	1
Mitotic Metaphase and Anaphase (WP2757)	0.622825	ANAPC5,AURKB,B9D2,BUB1,BUB1B,CDC27,CDCA5,CDCA8,CENPL,CLASP2,DSN1,KNTC1,LEMD2,LEMD3,MAD1L1,MAPRE1,MIS12,NDEL1,NUDC,NUP133,NUP85,PMF1,PPP2R2A,PSMA3,PSMB3,PSMB4,PSMB6,PSMB9,PSMC1,PSMD12,PSMD4,PSMD5,PSMD8,PSMD9,PSME2,PSME3,RANGAP1,RCC2,SKA2,SPC24,TAOK1	0.251534	1
Interactome of polycomb repressive complex 2 (PRC2) (WP2916)	0.628908	EZH1,SETX,STK38,THRAP3	0.25	1
Nephrin interactions (WP1867)	0.628908	KIRREL2,NCK1,PIK3R2,SPTAN1	0.25	1
Signalling by NGF (WP1976)	0.646176	APH1A,ARHGDIA,MAG,MYD88,NGFR,OMG,RAC1,RELA,RHOA,SQSTM1,UBB,YWHAE	0.244898	1
GPVI-mediated activation cascade (WP1826)	0.647366	AKT1,CDC42,FCER1G,IL2RB,JAK3,PIK3R2,RAC1,RAC2,RHOA,SHC1,VAV2	0.244444	1
RHO GTPases Activate Formins (WP3379)	0.647513	ACTB,AURKB,B9D2,BUB1,BUB1B,CDC42,CDCA8,CENPL,CLASP2,DSN1,KNTC1,MAD1L1,MAPRE1,MIS12,NDEL1,NUDC,NUP133,NUP85,PMF1,RAC1,RANGAP1,RCC2,RHOA,SKA2,SPC24,SRF,TAOK1	0.247706	1
ER to Golgi Anterograde Transport (WP3542)	0.648964	CSNK1D,GOSR2,SAR1B,SEC16A,SEC22C,SEC23IP,STX5,TRAPPC1,TRAPPC10,TRAPPC3	0.243902	1
Alpha 6 Beta 4 signaling pathway (WP244)	0.65391	AKT1,LAMB3,LAMC1,PIK3R2,PTK2,RAC1,RHOA,SHC1	0.242424	1
Glucocorticoid &amp; Mineralcorticoid Metabolism (WP237)	0.656364	CYP11A1,CYP17A1	0.25	1
NAD Biosynthesis II (from tryptophan) (WP2485)	0.656364	HAAO,QPRT	0.25	1
Neurotransmitter Clearance In The Synaptic Cleft (WP1870)	0.656364	ACHE,COMT	0.25	1
Cytokines and Inflammatory Response (WP530)	0.657678	CSF2,CSF3,IL13,IL3,IL5,IL7,TNF	0.241379	1
ATF4 activates genes (WP2753)	0.662781	ASNS,ATF4,DDIT3,EXOSC2,EXOSC4,NFYB	0.24	1
IL-7 Signaling Pathway (WP205)	0.662781	AKT1,BCL2L1,IL7,JAK3,PIK3R2,STAT3	0.24	1
Interleukin-2 signaling (WP2732)	0.662781	HAVCR2,IL2RB,INPPL1,JAK3,PIK3R2,SHC1	0.24	1
APC/C-mediated degradation of cell cycle proteins (WP3557)	0.66809	ANAPC5,AURKB,BTRC,BUB1B,CDC27,PSMA3,PSMB3,PSMB4,PSMB6,PSMB9,PSMC1,PSMD12,PSMD4,PSMD5,PSMD8,PSMD9,PSME2,PSME3,SKP1,UBB	0.243902	1
Oncogene Induced Senescence (WP3308)	0.669861	CDKN2D,ERF,SP1,TP53,UBB	0.238095	1
Signaling by BMP (WP2760)	0.669861	NOG,SMAD6,SMAD7,SMURF1,SMURF2	0.238095	1
Aryl Hydrocarbon Receptor Pathway (WP2873)	0.678518	AIP,ALDH3A1,ARNT,CAP2,CDC37,CYP1A1,JUNB,JUND,NFE2L2,NQO1,TNF	0.23913	1
IL-9 Signaling Pathway (WP22)	0.68006	IL9R,JAK3,PIK3R2,STAT3	0.235294	1
NOTCH1 regulation of human endothelial cell calcification (WP3413)	0.68006	DLL3,DLL4,GJA5,NOTCH1	0.235294	1
Polycystic Kidney Disease Pathway (WP2571)	0.68006	PKD1,RHEB,STK11,TSC1	0.235294	1
Signaling by TGF-beta Receptor Complex (WP2742)	0.685033	PPP1CA,PPP1CB,PPP1R15A,RHOA,SMAD2,SMAD7,SMURF1,SMURF2,UBB	0.236842	1
RHO GTPases activate IQGAPs (WP3330)	0.695667	CDC42,MEN1,RAC1	0.230769	1
Potassium Channels (WP2669)	0.699382	GNB1,GNB3,GNG4,GNGT2,HCN2,KCNAB2,KCNAB3,KCNJ16,KCNJ5,KCNK4,KCNK7,KCNMB1,KCNN1,KCNN3	0.237288	1
eIF5A regulation in response to inhibition of the nuclear export system (WP3302)	0.699474	XPO4	0.25	1
Interleukin-1 processing (WP1838)	0.699474	RELA	0.25	1
Oxytocin signaling (WP2889)	0.699474	PLCD1	0.25	1
Polyol Pathway (WP690)	0.699474	KHK	0.25	1
Serotonin Receptor 2 and STAT3 Signaling (WP733)	0.699474	STAT3	0.25	1
Synaptic Vesicle Pathway (WP2267)	0.704618	AP2B1,AP2S1,CLTC,CPLX3,DNM2,PARK7,SLC17A7,SNAP25,STX1A,STX3,STXBP1,UNC13A	0.235294	1
Translation Factors (WP107)	0.704618	CLUH,EEF1A2,EIF2B1,EIF2S2,EIF3D,EIF3G,EIF4A1,EIF4B,EIF4G3,EIF5,EIF5B,PAIP1	0.235294	1
Metabolism of non-coding RNA (WP2715)	0.707987	AAAS,NUP133,NUP153,NUP188,NUP210,NUP214,NUP62,NUP85,PRMT5,SNRPG,SNUPN	0.234043	1
Hexose transport (WP1828)	0.712013	AAAS,NUP133,NUP153,NUP188,NUP210,NUP214,NUP62,NUP85,SLC2A4,SLC2A5	0.232558	1
IL-6 signaling pathway (WP364)	0.712013	AKT1,BCL2L1,IL6R,JUNB,NLK,PIK3R2,RAC1,RPS6KB1,SHC1,STAT3	0.232558	1
Interleukin-3, 5 and GM-CSF signaling (WP1840)	0.712013	CRK,CSF2,IL2RB,IL3,IL5,INPPL1,JAK3,PIK3R2,RAPGEF1,SHC1	0.232558	1
Cholesterol biosynthesis (WP1795)	0.712518	ARV1,DHCR7,FDPS,MVK,TM7SF2	0.227273	1
Composition of Lipid Particles (WP3601)	0.722156	APOA1,APOA2	0.222222	1
Mismatch repair (WP531)	0.722156	PCNA,POLD1	0.222222	1
NLR Proteins (WP288)	0.722156	EPHB2,RELA	0.222222	1
ISG15 antiviral mechanism (WP2672)	0.724735	AAAS,ARIH1,EIF4A1,EIF4A3,EIF4G3,KPNB1,NUP133,NUP153,NUP188,NUP210,NUP214,NUP62,NUP85,UBB	0.233333	1
Mitophagy (WP3549)	0.726048	PINK1,SQSTM1,TOMM6,VDAC1	0.222222	1
Circadian Clock (WP1797)	0.731481	BTRC,CSNK1D,MED1,MEF2D,NCOA6,NCOR1,NR1D1,PPP1CA,PPP1CB,RAI1,SKP1,UBB	0.230769	1
Integrated Cancer Pathway (WP1971)	0.7357	AKT1,ATF1,CDC25A,CDKN1A,CHEK2,E2F1,NOXA1,POU2F1,PTEN,SMAD2,TP53	0.229167	1
Synthesis of DNA (WP1925)	0.748523	CDC6,CDKN1A,CDT1,GINS2,PCNA,POLA2,POLD1,POLD4,PSMA3,PSMB3,PSMB4,PSMB6,PSMB9,PSMC1,PSMD12,PSMD4,PSMD5,PSMD8,PSMD9,PSME2,PSME3,RPA2,UBB	0.234694	1
MAPK6/MAPK4 signaling (WP3307)	0.751901	CDC42,CDC42EP2,ETV4,HSPB1,MAPKAPK5,PSMA3,PSMB3,PSMB4,PSMB6,PSMB9,PSMC1,PSMD12,PSMD4,PSMD5,PSMD8,PSMD9,PSME2,PSME3,RAC1,TNRC6C,UBB	0.233333	1
Hedgehog 'on' state (WP3313)	0.753864	ARRB2,DHH,GAS8,PSMA3,PSMB3,PSMB4,PSMB6,PSMB9,PSMC1,PSMD12,PSMD4,PSMD5,PSMD8,PSMD9,PSME2,PSME3,RBX1,SMURF1,SMURF2,UBB	0.232558	1
Degradation of beta-catenin by the destruction complex (WP2773)	0.756038	AXIN1,BTRC,CTBP1,PSMA3,PSMB3,PSMB4,PSMB6,PSMB9,PSMC1,PSMD12,PSMD4,PSMD5,PSMD8,PSMD9,PSME2,PSME3,RBX1,SKP1,UBB	0.231707	1
Oxidative Stress (WP408)	0.762027	CYP1A1,GPX1,GPX3,JUNB,NFE2L2,NQO1,SP1	0.21875	1
Signaling by ERBB2 (WP2780)	0.762027	AKT1,CDC37,ERBB2,MATK,SHC1,UBB,USP8	0.21875	1
Integrin alphaIIb beta3 signaling (WP1832)	0.766906	CRK,ITGB3,PTK2,SHC1	0.210526	1
Semaphorin interactions (WP1907)	0.767479	CDC42,CFL1,ERBB2,FES,HSP90AB1,LIMK1,LIMK2,MYH14,MYH9,PIP5K1C,RAC1,RAC2,RHOA,RND1,TYROBP	0.227273	1
Metabolism of polyamines (WP3555)	0.775365	AZIN2,CKB,MRI1,NAGS,NQO1,OAZ2,PSMA3,PSMB3,PSMB4,PSMB6,PSMB9,PSMC1,PSMD12,PSMD4,PSMD5,PSMD8,PSMD9,PSME2,PSME3	0.228916	1
Regulation of mRNA stability by proteins that bind AU-rich elements (WP2733)	0.775365	AKT1,EXOSC2,EXOSC4,HSPB1,NUP214,PSMA3,PSMB3,PSMB4,PSMB6,PSMB9,PSMC1,PSMD12,PSMD4,PSMD5,PSMD8,PSMD9,PSME2,PSME3,UBB	0.228916	1
alpha-linolenic (omega3) and linoleic (omega6) acid metabolism (WP2724)	0.776958	ACOT8,FADS1	0.2	1
Interleukin-6 signaling (WP2704)	0.776958	IL6R,STAT3	0.2	1
Liver X Receptor Pathway (WP2874)	0.776958	FASN,SREBF1	0.2	1
Neurotoxicity of clostridium toxins (WP2665)	0.776958	SNAP25,STX1A	0.2	1
POU5F1 (OCT4), SOX2, NANOG repress genes related to differentiation (WP3382)	0.776958	EOMES,POU5F1	0.2	1
Signal regulatory protein (SIRP) family interactions (WP1909)	0.776958	SKAP2,TYROBP	0.2	1
Steroid Biosynthesis (WP496)	0.776958	CYP17A1,HSD17B1	0.2	1
Vitamin D Metabolism (WP1531)	0.776958	DHCR7,VDR	0.2	1
miR-517 relationship with ARCN1 and USP1 (WP3596)	0.777509	CDKN1A	0.2	1
TCA Cycle Nutrient Utilization and Invasiveness of Ovarian Cancer (WP2868)	0.777509	STAT3	0.2	1
M/G1 Transition (WP2785)	0.778111	CDC6,CDT1,POLA2,PSMA3,PSMB3,PSMB4,PSMB6,PSMB9,PSMC1,PSMD12,PSMD4,PSMD5,PSMD8,PSMD9,PSME2,PSME3,RPA2,UBB	0.227848	1
Interferon type I signaling pathways (WP585)	0.780263	CRK,EIF4A1,EIF4B,PIK3R2,PRMT1,RAC1,RAPGEF1,RPS6KB1,RPTOR,STAT2,STAT3,ZAP70	0.222222	1
Kinesins (WP1842)	0.785712	KIF20A,KIF26A,KIFC1,KLC1,RACGAP1	0.208333	1
Physiological and Pathological Hypertrophy of the Heart (WP1528)	0.785712	EDN1,NFATC4,RAC1,RHOA,STAT3	0.208333	1
Biogenic Amine Synthesis (WP550)	0.788958	AANAT,ACHE,COMT	0.2	1
Cholesterol Biosynthesis (WP197)	0.788958	DHCR7,FDPS,MVK	0.2	1
Prolactin receptor signaling (WP2678)	0.788958	BTRC,RBX1,SKP1	0.2	1
Transcriptional activation by NRF2 (WP3)	0.788958	EPHB2,NFE2L2,NQO1	0.2	1
Aryl Hydrocarbon Receptor (WP2586)	0.791968	AIP,ARNT,CDC37,CDKN1A,CYP1A1,E2F1,NFE2L2,NQO1,RELA,TNF	0.217391	1
Pre-NOTCH Expression and Processing (WP2786)	0.791968	E2F1,MFNG,MIR34A,NOTCH1,NOTCH3,RFNG,TFDP2,TMED2,TNRC6C,TP53	0.217391	1
Mesodermal Commitment Pathway (WP2857)	0.799961	AXIN1,EOMES,FGF8,HAND1,HES7,MIXL1,NFE2L2,NODAL,NOG,POU5F1,PRKAR1A,SMAD2,SMAD6,SNAI1,SRF,WNT3,WNT3A	0.223684	1
Mitochondrial Gene Expression (WP391)	0.802827	ESRRA,GABPB1,PPRC1,SP1	0.2	1
Wnt Signaling Pathway Netpath (WP363)	0.808021	AKT1,ARRB2,AXIN1,CSNK1D,CSNK1G1,CTBP1,GSK3A,NLK,RAC1,RHOA,TSC1	0.215686	1
Selenium Metabolism and Selenoproteins (WP28)	0.814666	EEFSEC,GPX1,GPX3,MSRB1,NFE2L2,POU2F1,RELA,SARS2,SEPHS2,SP1	0.212766	1
Regulation of Hypoxia-inducible Factor (HIF) by oxygen (WP2727)	0.816445	ARNT,EGLN2,RBX1,UBB,UBE2D2	0.2	1
p38 MAPK Signaling Pathway (WP400)	0.817472	CDC42,DDIT3,HSPB1,MAPKAPK5,MEF2D,RAC1,SHC1	0.205882	1
Signaling by NOTCH4 (WP2721)	0.822042	APH1A,DLL4	0.181818	1
TCR signaling (WP1927)	0.825573	BTRC,CD3D,CD3E,FBXW11,NCK1,PIK3R2,PSMA3,PSMB3,PSMB4,PSMB6,PSMB9,PSMC1,PSMD12,PSMD4,PSMD5,PSMD8,PSMD9,PSME2,PSME3,PTEN,RELA,SKP1,UBB,UBE2D2,ZAP70	0.225225	1
AMPK Signaling (WP1403)	0.825687	AKT1,CAMKK2,CDKN1A,FASN,GYS1,PIK3R2,PRKAB1,RPS6KB1,RPTOR,SLC2A4,SREBF1,STK11,STRADA,TP53,TSC1	0.217391	1
SUMOylation of DNA damage response and repair proteins (WP3327)	0.825687	AAAS,CBX2,CBX8,MDC1,NSMCE2,NUP133,NUP153,NUP188,NUP210,NUP214,NUP62,NUP85,PIAS4,SUMO3,UBE2I	0.217391	1
ID signaling pathway (WP53)	0.825892	ELK4,RBL1,SREBF1	0.1875	1
Lipid digestion, mobilization, and transport (WP2764)	0.828556	AMN,APOA1,APOA2,FABP3,LDLRAP1,LMF1,LMF2,P4HB,PPP1CA,PPP1CB,SAR1B	0.211538	1
tRNA processing in the nucleus (WP3552)	0.828556	AAAS,FAM98B,NUP133,NUP153,NUP188,NUP210,NUP214,NUP62,NUP85,POP5,RPP21	0.211538	1
TGF-beta Signaling Pathway (WP366)	0.829078	AKT1,AXIN1,BTRC,CDC42,CDKN1A,ITGB3,JUNB,JUND,LIMK2,MAP4K1,NUP153,NUP214,PIK3R2,PTK2,RAC1,RBL1,RBX1,RHOA,SHC1,SIN3A,SKP1,SMAD2,SMAD7,SMURF1,SMURF2,SP1,STAMBPL1,TGFB1I1,TP53,UBE2I	0.227273	1
Extracellular vesicle-mediated signaling in recipient cells (WP2870)	0.82926	AKT1,AXIN1,ERBB2,SMAD2,TGFB3,WNT3A	0.2	1
PDGF Pathway (WP2526)	0.830995	CDC42,PDGFB,RAC1,RHOA,SHC1,SRF,STAT3,VAV2	0.205128	1
Metabolism of nitric oxide (WP1850)	0.834114	AKT1,DNM2,NOSIP,SPR	0.190476	1
DNA Damage Reversal (WP1804)	0.835287	ASCC2	0.166667	1
Lipid storage and perilipins in skeletal muscle (WP2887)	0.835287	PNPLA2	0.166667	1
mir-124 predicted interactions with cell cycle and differentiation (WP3595)	0.835287	STK11	0.166667	1
miRNA Biogenesis (WP2338)	0.835287	TARBP2	0.166667	1
Response to elevated platelet cytosolic Ca2+ (WP1903)	0.835287	STX4	0.166667	1
Synthesis of wybutosine at G37 of tRNA(Phe) (WP3553)	0.835287	TRMT12	0.166667	1
TSH signaling pathway (WP2032)	0.847248	AKT1,CGA,E2F1,GNA12,GNA13,GNAI2,GNB1,KCNIP3,PIK3R2,RPS6KB1,SCRIB,STAT3,TTF1,TTF2	0.212121	1
Corticotropin-releasing hormone (WP2355)	0.85288	AKT1,ARRB2,CRHBP,CYP11A1,ECE1,ERN1,FOSL1,GNA11,GNAI2,GNB1,GNB3,GRK6,JUNB,JUND,JUP,PTK2,RAPGEF3,RELA,RHOA,SP1	0.217391	1
Mitotic Prometaphase (WP2652)	0.856992	AURKB,B9D2,BUB1,BUB1B,CDCA5,CDCA8,CENPL,CLASP2,DSN1,KNTC1,MAD1L1,MAPRE1,MIS12,NDEL1,NUDC,NUP133,NUP85,PMF1,RANGAP1,RCC2,SKA2,SPC24,TAOK1	0.219048	1
SRF and miRs in Smooth Muscle Differentiation and Proliferation (WP1991)	0.857142	CCND2,MEF2D,SRF	0.176471	1
Synthesis, secretion, and deacylation of Ghrelin (WP3436)	0.857142	ACHE,SEC11A,SPCS2	0.176471	1
TCA Cycle (WP78)	0.857142	DLST,OGDH,SDHB	0.176471	1
SREBP signalling (WP1982)	0.858006	ACLY,AKT1,AMFR,FASN,FDPS,GSK3A,KPNB1,MBTPS1,NR1H2,PRKAB1,RNF139,SAR1B,SP1,SREBF1,SREBF2	0.211268	1
Alanine and aspartate metabolism (WP106)	0.858757	GPT,PC	0.166667	1
Depolarization of the Presynaptic Terminal Triggers the Opening of Calcium Channels (WP1800)	0.858757	CACFD1,CACNB3	0.166667	1
Iron metabolism in placenta (WP2007)	0.858757	HAMP,TFR2	0.166667	1
LGI-ADAM interactions (WP3392)	0.858757	ADAM11,DLG4	0.166667	1
MFAP5-mediated ovarian cancer cell motility and invasiveness (WP3301)	0.858757	ITGB3,PTK2	0.166667	1
Mitotic Telophase/Cytokinesis (WP2765)	0.858757	KIF20A,NUDC	0.166667	1
Passive transport by Aquaporins (WP1877)	0.858757	AQP6,AQP7	0.166667	1
Rap1 signalling (WP1895)	0.858757	RAPGEF3,RASGRP2	0.166667	1
Globo Sphingolipid Metabolism (WP1424)	0.861135	ST6GALNAC1,ST6GALNAC2,ST6GALNAC4,ST6GALNAC5	0.181818	1
Incretin synthesis, secretion, and inactivation (WP2728)	0.861135	FFAR1,GNB3,SEC11A,SPCS2	0.181818	1
Nicotine Activity on Dopaminergic Neurons (WP1602)	0.861135	CHRNB2,GNB1,PPP1CA,PPP1R1B	0.181818	1
Prostate Cancer (WP2263)	0.866388	AKT1,ARID1A,ATF1,CDC25A,CHEK2,CRK,CYP17A1,E2F1,ETV4,FKBP5,HSD17B1,MAP4K1,NDRG1,NOXA1,PTEN,RAPGEF1,RHEB,RPTOR,SMAD2,SMARCA4,SP1,STAT3,TP53,TSC1	0.218182	1
FSH signaling pathway (WP2035)	0.867225	AKT1,CGA,GRK6,RHEB,RPS6KB1	0.185185	1
RORA activates gene expression (WP3370)	0.867225	MED1,NCOA6,NCOR1,NR1D1,SREBF1	0.185185	1
Leptin signaling pathway (WP2034)	0.867844	AKT1,BCL2L1,CDC42,ERBB2,GSK3A,PIK3R2,PTEN,PTK2,RAC1,RELA,RHOA,RPS6KB1,SHC1,SOCS7,SP1,STAT3	0.210526	1
S Phase (WP2772)	0.870354	CDC25A,CDC6,CDCA5,CDKN1A,CDT1,GINS2,PCNA,POLA2,POLD1,POLD4,PSMA3,PSMB3,PSMB4,PSMB6,PSMB9,PSMC1,PSMD12,PSMD4,PSMD5,PSMD8,PSMD9,PSME2,PSME3,RPA2,SKP1,UBB,WEE1	0.219512	1
Beta-catenin independent WNT signaling (WP3558)	0.87077	AP2B1,AP2S1,ARRB2,CLTC,GNB1,GNB3,GNG4,GNGT2,NLK,PSMA3,PSMB3,PSMB4,PSMB6,PSMB9,PSMC1,PSMD12,PSMD4,PSMD5,PSMD8,PSMD9,PSME2,PSME3,RAC1,RAC2,RAC3,RHOA,SCRIB,SMURF1,SMURF2,TNRC6C,UBB,WNT1	0.222222	1
Monoamine Transport (WP727)	0.874071	ACHE,IL1R1,ITGB3,STX1A,TGFB1I1,TNF	0.1875	1
Signaling by PDGF (WP1916)	0.874071	CRK,NCK1,PDGFB,PIK3R2,RAPGEF1,STAT3	0.1875	1
G1 to S cell cycle control (WP45)	0.877163	CCND2,CDC25A,CDKN1A,CDKN2D,CREB3L4,E2F1,E2F2,PCNA,POLA2,RBL1,RPA2,TFDP2,TP53,WEE1	0.205882	1
Acetylcholine Synthesis (WP528)	0.878065	ACHE	0.142857	1
Glial Cell Differentiation (WP2276)	0.878065	MAG	0.142857	1
Pentose Phosphate Pathway (WP134)	0.878065	PGLS	0.142857	1
RANKL/RANK Signaling Pathway (WP2018)	0.880137	ACP5,AKT1,CDC42,CTSK,PIK3R2,PTK2,RAC1,RELA,SPI1,SQSTM1,TNFSF11	0.2	1
Transcriptional regulation of white adipocyte differentiation (WP2751)	0.881021	MED1,MED11,MED18,MED24,MED27,MED31,MED7,NCOA6,NCOR1,PCK1,RELA,SLC2A4,SREBF2,TNF,WNT1,WNT10B	0.207792	1
Amine-derived hormones (WP3548)	0.883361	AANAT,CGA,SLC5A5	0.166667	1
Estrogen metabolism (WP697)	0.883361	COMT,CYP1A1,NQO1	0.166667	1
SREBF and miR33 in cholesterol and lipid homeostasis (WP2011)	0.883361	FASN,SREBF1,SREBF2	0.166667	1
Branched-chain amino acid catabolism (WP3556)	0.884296	ACAT1,ALDH6A1,BCKDHA,SHMT1	0.173913	1
Metastatic brain tumor (WP2249)	0.884296	CDC42,MIR34A,MIRLET7G,TP53	0.173913	1
Cytosolic iron-sulfur cluster assembly (WP2690)	0.88841	CIAO1,POLD1	0.153846	1
Dopamine metabolism (WP2436)	0.88841	COMT,NQO1	0.153846	1
Homologous recombination (WP186)	0.88841	POLD1,POLD4	0.153846	1
TFs Regulate miRNAs related to cardiac hypertrophy (WP1559)	0.88841	AKT1,STAT3	0.153846	1
Cargo concentration in the ER (WP3560)	0.892501	GOSR2,LMAN2L,SAR1B,STX5,TMED10,TMED2	0.181818	1
Pathogenic Escherichia coli infection (WP2272)	0.894244	ACTB,ARHGEF2,CDC42,KRT18,NCK1,OCLN,RHOA,TUBA1A,TUBA1B,TUBA1C,TUBB4B	0.196429	1
NGF signalling via TRKA from the plasma membrane (WP1873)	0.897522	AP2B1,AP2S1,ATF1,CRK,DNAL4,DNM2,KIDINS220,MAPK13,PIK3R2,RAPGEF1,RHOA,RIT1,SHC1,SHC3,STAT3	0.202703	1
Amyotrophic lateral sclerosis (ALS) (WP2447)	0.897678	BCL2L1,BID,GPX1,PRPH,RAC1,TNF,TP53	0.184211	1
Vasopressin regulates renal water homeostasis via Aquaporins (WP2662)	0.903001	ADCY7,GNB1,GNB3,GNG4,GNGT2,PRKAR1A,RAB11A,RAB11FIP2	0.186047	1
Angiogenesis (WP1539)	0.904013	AKT1,ARNT,PDGFB,PTK2	0.166667	1
Overview of nanoparticle effects (WP3287)	0.905196	CDH3,PTK2,TNF	0.157895	1
Peroxisomal lipid metabolism (WP1878)	0.905196	ACOT8,MLYCD,SLC25A17	0.157895	1
Serotonin Receptor 4/6/7 and NR3C Signaling (WP734)	0.905196	ATF1,ELK4,SRF	0.157895	1
Integrin-mediated Cell Adhesion (WP185)	0.906387	AKT1,CAPN1,CAPN2,CAPN7,CDC42,CRK,ITGAE,ITGAM,ITGB2,ITGB3,ITGB7,MYLK2,PIK3R2,PTK2,RAC1,RAC2,RAC3,RAPGEF1,SHC1,SHC3,VAV2	0.207921	1
Signaling of Hepatocyte Growth Factor Receptor (WP313)	0.908579	CRK,MAP4K1,PTEN,PTK2,RAPGEF1,STAT3	0.176471	1
Influenza Life Cycle (WP2683)	0.908595	AAAS,CALR,CANX,CD2BP2,FUS,HNRNPA1,HNRNPH1,HNRNPR,HNRNPUL1,KPNB1,NUP133,NUP153,NUP188,NUP210,NUP214,NUP62,NUP85,POLR2C,RBM5,RPL11,RPL12,RPL18A,RPL26,RPL29,RPL36,RPL4,RPL8,RPS15,RPS19,RPS2,RPS28,RPS3,SNRNP70,SNRPA,SNRPG,SRRM1,SRSF2,SRSF3,SRSF9,SUGP1	0.21978	1
Dual hijack model of Vif in HIV infection (WP3300)	0.909737	UBB	0.125	1
Effects of Nitric Oxide (WP1995)	0.909737	NOS2	0.125	1
Genes and (Common) Pathways Underlying Drug Addiction (WP2636)	0.909737	DRD1	0.125	1
let-7 inhibition of ES cell reprogramming (WP3299)	0.909737	POU5F1	0.125	1
Phase I biotransformations, non P450 (WP136)	0.909737	LIPA	0.125	1
ATM Signaling Pathway (WP2516)	0.912265	BID,CDC25A,CDKN1A,CHEK2,MDC1,TP53,TP73	0.179487	1
Elastic fibre formation (WP2666)	0.912265	BMP10,FBLN5,ITGB3,LTBP2,LTBP3,MFAP2,TGFB3	0.179487	1
Histidine, lysine, phenylalanine, tyrosine, proline and tryptophan catabolism (WP3573)	0.912265	ALDH4A1,DLST,GCDH,HAAO,HPD,OGDH,PHYKPL	0.179487	1
Notch Signaling Pathway (WP61)	0.912604	AKT1,APH1A,CDKN1A,DLL3,DLL4,DTX1,NCOR1,NOTCH1,NOTCH3,PIK3R2,SKP1,STAT3	0.193548	1
Translocation of GLUT4 to the plasma membrane (WP2777)	0.912604	AKT1,MYO1C,PRKAB1,RAB11A,RAB13,RAB14,RAB8A,RAC1,SFN,SLC2A4,STX4,YWHAE	0.193548	1
EPH-Ephrin signaling (WP3309)	0.912754	ACTB,AP2B1,AP2S1,APH1A,CDC42,CFL1,CLTC,EFNA3,EFNA4,EPHB2,GIT1,LIMK1,LIMK2,MYH14,MYH9,PTK2,RAC1,RHOA,VAV2	0.204301	1
Cardiac Progenitor Differentiation (WP2406)	0.91342	LIN28A,MIXL1,MYL2,NODAL,NOG,NOTCH1,POU5F1,SCN5A,TNNT2,WNT3A	0.188679	1
Rac1/Pak1/p38/MMP-2 pathway (WP3303)	0.917918	AKT1,CRK,ERBB2,MAPK13,NCK1,NOS2,PTK2,RAC1,RELA,STAT3,STMN1,TNIP2,TP53	0.19403	1
Glycolysis and Gluconeogenesis (WP534)	0.92041	ALDOA,ENO1,ENO2,PC,PCK1,PFKM,PKM,SLC2A4,SLC2A5	0.183673	1
Signal Transduction of S1P Receptor (WP26)	0.920693	AKT1,GNAI2,RACGAP1,SPHK1	0.16	1
Inflammatory Response Pathway (WP453)	0.920865	IL2RB,IL5,LAMC1,THBS3,ZAP70	0.166667	1
Signaling by Robo receptor (WP1918)	0.920865	CAP2,CDC42,CLASP2,NCK1,RAC1	0.166667	1
RHO GTPases Activate WASPs and WAVEs (WP3388)	0.922531	ACTB,CDC42,NCK1,PTK2,RAC1,WIPF2	0.171429	1
EBV LMP1 signaling (WP262)	0.923261	MAP3K14,PDLIM7,RELA	0.15	1
Hypertrophy Model (WP516)	0.923261	DUSP14,IL1R1,JUND	0.15	1
Sphingolipid Metabolism (WP1422)	0.923261	CERK,GAL3ST1,SPHK1	0.15	1
Syndecan interactions (WP2787)	0.923261	ACTN1,ITGB3,SDC3	0.15	1
Urea cycle and metabolism of amino groups (WP497)	0.923261	CKB,NAGS,PYCR1	0.15	1
Kit receptor signaling pathway (WP304)	0.92856	AKT1,CRK,JUNB,MATK,PIK3R2,RPS6KB1,SH2B2,SHC1,SNAI1,STAT3,TBX2	0.186441	1
Preimplantation Embryo (WP3527)	0.92856	ATP1A1,DDIT3,DLX2,ESRRA,HMGA1,HNRNPAB,MXD1,POU5F1,SMARCA4,SOX8,ZFP36	0.186441	1
GPCRs, Class C Metabotropic glutamate, pheromone (WP501)	0.93115	GRM2,GRM4	0.133333	1
Primary Focal Segmental Glomerulosclerosis FSGS (WP2572)	0.931788	AKT1,CDKN1A,INF2,ITGB3,KIRREL2,KRT8,LMX1B,MYH9,NCK1,NOTCH1,PCNA,PODXL,PTK2,WNT1	0.191781	1
Benzo(a)pyrene metabolism (WP696)	0.933184	CYP1A1	0.111111	1
Cytosine methylation (WP3585)	0.933184	MBD3	0.111111	1
EV release from cardiac cells and their functional effects (WP3297)	0.933184	TNF	0.111111	1
Fcgamma receptor (FCGR) dependent phagocytosis (WP2719)	0.933184	VAV2	0.111111	1
Heme Biosynthesis (WP561)	0.933184	PPOX	0.111111	1
Methylation Pathways (WP704)	0.933184	COMT	0.111111	1
Nifedipine Activity (WP259)	0.933184	PCNA	0.111111	1
Signaling by Leptin (WP3374)	0.933184	STAT3	0.111111	1
IL17 signaling pathway (WP2112)	0.933904	AKT1,MAP3K14,RELA,SP1,STAT3	0.16129	1
tRNA modification in the nucleus and cytosol (WP3561)	0.933904	CTU2,TP53RK,TRMT112,URM1,WDR4	0.16129	1
Hedgehog 'off' state (WP3316)	0.933932	ADCY7,BTRC,FUZ,PRKAR1A,PSMA3,PSMB3,PSMB4,PSMB6,PSMB9,PSMC1,PSMD12,PSMD4,PSMD5,PSMD8,PSMD9,PSME2,PSME3,RBX1,SKP1,UBB	0.2	1
Detoxification of Reactive Oxygen Species (WP2824)	0.934722	GPX1,GPX3,GSTP1,P4HB	0.153846	1
Melatonin metabolism and effects (WP3298)	0.934722	CSNK1D,CYP1A1,ECE1,EDN1	0.153846	1
PPAR Alpha Pathway (WP2878)	0.934722	APOA1,APOA2,PLTP,SLC27A1	0.153846	1
Regulation of beta-cell development (WP3513)	0.934722	HNF1A,HNF1B,MAFA,NOTCH1	0.153846	1
Netrin-1 signaling (WP1868)	0.936134	ABLIM2,CDC42,NCK1,PITPNA,PTK2,RAC1,UNC5A	0.170732	1
Metabolism of carbohydrates (WP1848)	0.937037	AAAS,ADPGK,ALDOA,CRYL1,ENO1,ENO2,GAA,GALE,GYS1,KHK,NHLRC1,NUP133,NUP153,NUP188,NUP210,NUP214,NUP62,NUP85,PC,PCK1,PFKFB4,PFKM,PGLS,PHKG2,SLC25A10,SLC25A12,SLC2A4,SLC2A5,TREH,UBB	0.208333	1
Amino acid synthesis and interconversion (transamination) (WP3564)	0.938119	ASNS,GPT,PYCR1	0.142857	1
Glycerophospholipid Biosynthetic Pathway (WP2533)	0.938119	GPD1,PGS1,PIP5K1A	0.142857	1
POU5F1 (OCT4), SOX2, NANOG activate genes related to proliferation (WP3333)	0.938119	POLR2C,POU5F1,STAT3	0.142857	1
DNA Damage Bypass (WP1803)	0.938212	DDB1,PCNA,POLD1,POLD4,RBX1,RPA2,UBB,UBE2B	0.173913	1
Heart Development (WP1591)	0.938212	BMP10,FGF8,HAND1,NFATC3,NFATC4,NOTCH1,SRF,TBX2	0.173913	1
Type II interferon signaling (IFNG) (WP619)	0.944932	CXCL9,IFIT2,NOS2,PSMB9,SPI1,STAT2	0.162162	1
DNA Replication (WP466)	0.945765	CDC6,CDT1,PCNA,POLA2,POLD1,POLD4,RPA2	0.166667	1
IL-2 Signaling Pathway (WP49)	0.945765	AKT1,CCND2,IL2RB,JAK3,RPS6KB1,SHC1,STAT3	0.166667	1
Cori Cycle (WP1946)	0.946187	GPT,SLC2A4	0.125	1
Hedgehog Signaling Pathway (WP47)	0.946187	DHH,SIN3A	0.125	1
Metabolism of Angiotensinogen to Angiotensins (WP2729)	0.946187	CPB2,CTSD	0.125	1
Quercetin and Nf-kB/ AP-1 Induced Cell Apoptosis (WP2435)	0.946187	MAFG,NFE2L2	0.125	1
Transcriptional regulation of pluripotent stem cells (WP2821)	0.946461	LIN28A,POLR2C,POU5F1,STAT3	0.148148	1
WNT ligand biogenesis and trafficking (WP2790)	0.946461	WNT1,WNT10B,WNT3,WNT3A	0.148148	1
Hematopoietic Stem Cell Differentiation (WP2849)	0.947152	CSF2,CSF3,IL3,IL5,ITGB3,KLF1,NOTCH1,SPI1	0.170213	1
B Cell Receptor Signaling Pathway (WP23)	0.949607	AKT1,CDC42,CRK,GSK3A,GTF2I,ILF2,MAP4K1,MEF2D,NCK1,NFATC3,PIK3R2,PIP5K1A,PIP5K1C,RAC1,RAC2,RAPGEF1,RELA,SHC1,VAV2	0.193878	1
Nonsense-Mediated Decay (NMD) (WP2710)	0.950103	CASC3,EIF4A3,MAGOH,PPP2R2A,RPL11,RPL12,RPL18A,RPL26,RPL29,RPL36,RPL4,RPL8,RPS15,RPS19,RPS2,RPS28,RPS3,SMG5,SMG6,SMG9,UPF1	0.196262	1
Type II diabetes mellitus (WP1584)	0.950274	MAFA,SLC2A4,TNF	0.136364	1
HDR through MMEJ (alt-NHEJ) (WP3570)	0.950543	PARP2	0.1	1
Nanoparticle triggered regulated necrosis (WP2513)	0.950543	TICAM1	0.1	1
DNA Damage Response (only ATM dependent) (WP710)	0.953077	AKT1,AXIN1,CCND2,CDC42,CDKN1A,ERBB2,FOSL1,PIK3R2,PLAU,PMAIP1,PTEN,RAC1,RAC2,RAC3,RHOA,SHC1,TP53,TP73,WNT1,WNT10B,WNT3,WNT3A	0.196429	1
Mitotic G2-G2/M phases (WP1859)	0.953077	ACTR1A,BTRC,CDC25A,CEP63,CNTRL,CSNK1D,DCTN2,E2F1,FBXW11,LIN52,MAPRE1,ODF2,PPP1CB,PPP2R2A,RAB8A,SKP1,TUBA1A,TUBB4B,TUBG2,UBB,WEE1,YWHAE	0.196429	1
Striated Muscle Contraction (WP383)	0.953792	MYBPC2,MYBPC3,MYL2,TCAP,TNNT2,TPM2	0.157895	1
JAK/STAT (WP2593)	0.95408	CDC42,PTK2,RAC1,RHOA,SP1,STAT3,ZAP70	0.162791	1
ROS production in response to bacteria (WP3551)	0.954357	ATP6V0A1,ATP6V0C,ATP6V0D1,ATP6V1G2,NOS2	0.151515	1
Factors involved in megakaryocyte development and platelet production (WP1815)	0.9577	AKAP1,CAPZB,CDC42,DOCK2,DOCK3,EHD1,GATA5,HMG20B,IRF7,KDM1A,MAFG,PRKAR1A,RAC1,RAD51C,SIN3A,TP53,WEE1,ZFPM1	0.189474	1
Aflatoxin activation and detoxification (WP3306)	0.96017	ACY3,DPEP2,GGT7	0.130435	1
Estrogen signaling pathway (WP712)	0.96017	AKT1,GNB1,SP1	0.130435	1
DNA Damage Response (WP707)	0.960823	BID,CCND2,CDC25A,CDKN1A,CHEK2,E2F1,GADD45B,GADD45G,PMAIP1,RPA2,SFN,TP53	0.176471	1
Interleukin-11 Signaling Pathway (WP2332)	0.961231	AKT1,ATF1,FES,PIK3R2,RELA,RPS6KB1,STAT3	0.159091	1
Fanconi Anemia Pathway (WP3569)	0.961342	FANCA,FANCE,POLN,RPA2,UBB,UBE2T	0.153846	1
Signaling by ERBB4 (WP2781)	0.962249	APH1A,GFAP,NCOR1,SHC1,UBB	0.147059	1
Golgi to ER Retrograde Transport (WP3554)	0.963393	GBF1	0.0909091	1
Nucleotide GPCRs (WP80)	0.963393	P2RY6	0.0909091	1
Peptide hormone biosynthesis (WP2691)	0.963393	CGA	0.0909091	1
MHC class II antigen presentation (WP2679)	0.964219	AP1B1,AP1S3,AP2B1,AP2S1,CANX,DCTN2,DNM2,HLA-DOA,HLA-DOB,KIF20A,KIF26A,KLC1,RACGAP1,SAR1B	0.179487	1
Gap junction trafficking and regulation (WP1820)	0.964337	CLTC,DNM2,GJA5,GJB3	0.137931	1
YAP1- and WWTR1 (TAZ)-stimulated gene expression (WP2738)	0.964337	HIPK1,MED1,NCOA6,TEAD3	0.137931	1
Integration of energy metabolism (WP1831)	0.966478	ACLY,ADCY7,ARL2,CACNB3,FASN,FFAR1,GNA11,GNA15,GNAI2,GNB1,GNB3,GNG4,GNGT2,KCNB1,PRKAR1A,RAPGEF3,SNAP25,STK11,STX1A,STXBP1	0.188679	1
Signaling by EGFR (WP1910)	0.967359	AP2B1,AP2S1,CDC37,CDC42,EPS15L1,SHC1,UBB	0.155556	1
TP53 Regulates Metabolic Genes (WP3349)	0.967365	AKT1,COX14,COX6A1,COX8A,LAMTOR1,PRKAB1,PTEN,RHEB,RPTOR,SFN,TP53,TSC1,YWHAE	0.175676	1
GABA synthesis, release, reuptake and degradation (WP2685)	0.967397	SNAP25,STX1A	0.111111	1
Signaling by NODAL (WP2675)	0.967397	NODAL,SMAD2	0.111111	1
Mitochondrial biogenesis (WP3331)	0.967475	ESRRA,MED1,MEF2D,NCOA6,NCOR1,NR1D1,PPRC1,PRKAB1	0.16	1
IL-5 Signaling Pathway (WP127)	0.967751	AKT1,GSK3A,PIK3R2,RPS6KB1,SHC1,STAT3	0.15	1
IL1 and megakaryotyces in obesity (WP2865)	0.968193	IL1R1,MYD88,NLRP3	0.125	1
Post-translational modification: synthesis of GPI-anchored proteins (WP1887)	0.968193	DPM2,PIGK,PIGV	0.125	1
Insulin Signaling (WP481)	0.9687	AKT1,CRK,EHD1,GSK3A,GYS1,INPPL1,MAP3K11,MAP3K12,MAP3K14,MAP3K6,MAP4K1,MAP4K2,MAPK13,MYO1C,PFKM,PIK3R2,PTEN,RAC1,RAC2,RAPGEF1,RHEB,RPS6KB1,SH2B2,SHC1,SHC3,SLC2A4,SNAP25,SRF,STX4,STXBP1,TSC1,XBP1	0.2	1
trans-Golgi Network Vesicle Budding (WP3578)	0.970567	AP1B1,AP1S3,AP4E1,CLINT1,CLTC,CPD,DNASE2,DNM2,GBF1,HIP1R,RAB5C,STX4	0.171429	1
Dopaminergic Neurogenesis (WP2855)	0.971025	FGF8,LMX1B,STAT3,WNT1	0.133333	1
Signaling by NOTCH2 (WP2718)	0.971025	DLL4,MIB2,NEURL1B,UBB	0.133333	1
Fc epsilon receptor (FCERI) signaling (WP2759)	0.971794	BTRC,FBXW11,FCER1G,NFATC3,PIK3R2,PSMA3,PSMB3,PSMB4,PSMB6,PSMB9,PSMC1,PSMD12,PSMD4,PSMD5,PSMD8,PSMD9,PSME2,PSME3,RAC1,RASGRP2,RELA,SKP1,UBB,UBE2D2,VAV2	0.192308	1
Inositol phosphate metabolism (WP2741)	0.97259	INPPL1,IP6K1,IP6K2,IP6K3,ITPKA,PLCD1,PTEN	0.152174	1
Tryptophan metabolism (WP465)	0.97259	AANAT,ACAT1,CYP1A1,GCDH,HAAO,OGDH,PRMT1	0.152174	1
RAF-independent MAPK1/3 activation (WP3332)	0.972905	IL6R	0.0833333	1
Reversible hydration of carbon dioxide (WP2770)	0.972905	CA12	0.0833333	1
AGE/RAGE pathway (WP2324)	0.973811	AKT1,CDC42,MYD88,NOS2,RAC1,RELA,RHOA,SHC1,SMAD2,SP1,STAT3	0.166667	1
Macroautophagy (WP3348)	0.973811	ATG101,ATG13,ATG16L1,CHMP4B,CHMP6,LAMTOR1,PRKAB1,RHEB,RPTOR,TSC1,WDR45B	0.166667	1
Glycogen Metabolism (WP500)	0.9744	GSK3A,GYS1,PHKG2,PPP2R2A,PPP2R3B	0.138889	1
Metabolism of steroid hormones and vitamin D (WP2749)	0.9744	CGA,CYP11A1,CYP17A1,FDX1,HSD17B1	0.138889	1
Endoderm Differentiation (WP2853)	0.97457	EOMES,HNF1B,LAMC1,LHX1,MIXL1,NODAL,NOG,NOTCH1,POU5F1,SMAD2,TNRC6C,WNT3	0.169014	1
Glutathione metabolism (WP100)	0.97467	GPX1,GPX3,OPLAH	0.12	1
MyD88 dependent cascade initiated on endosome (WP2768)	0.97467	IRF7,MYD88,PELI3	0.12	1
Sulfur amino acid metabolism (WP3574)	0.97467	MRI1,SLC25A10,SUOX	0.12	1
TNFs bind their physiological receptors (WP3350)	0.97467	CD27,TNFSF11,TNFSF14	0.12	1
Farnesoid X Receptor Pathway (WP2879)	0.974714	FKBP5,IP6K3	0.105263	1
Nucleotide Metabolism (WP404)	0.974714	POLD1,RRM1	0.105263	1
Signaling by Hippo (WP2714)	0.974714	NPHP4,YWHAE	0.105263	1
TarBasePathway (WP1992)	0.974714	HCN2,SRF	0.105263	1
C-type lectin receptors (CLRs) (WP3354)	0.974794	BTRC,CCL17,FBXW11,FCER1G,MAP3K14,NFATC3,PSMA3,PSMB3,PSMB4,PSMB6,PSMB9,PSMC1,PSMD12,PSMD4,PSMD5,PSMD8,PSMD9,PSME2,PSME3,RELA,SKP1,UBB,UBE2D2	0.188525	1
Eukaryotic Translation Initiation (WP1812)	0.975002	EIF2B1,EIF2S2,EIF3D,EIF3G,EIF4A1,EIF4B,EIF5,EIF5B,RPL11,RPL12,RPL18A,RPL26,RPL29,RPL36,RPL4,RPL8,RPS15,RPS19,RPS2,RPS28,RPS3	0.185841	1
Regulation of lipid metabolism by Peroxisome proliferator-activated receptor alpha (PPARalpha) (WP2797)	0.975002	APOA1,APOA2,CYP1A1,ESRRA,FADS1,MED1,MED11,MED18,MED24,MED27,MED31,MED7,NCOA6,NCOR1,NFYB,NR1D1,SIN3A,SLC27A1,SP1,SREBF2,TEAD3	0.185841	1
Signaling by the B Cell Receptor (BCR) (WP2746)	0.975002	BTRC,FBXW11,NCK1,NFATC3,PSMA3,PSMB3,PSMB4,PSMB6,PSMB9,PSMC1,PSMD12,PSMD4,PSMD5,PSMD8,PSMD9,PSME2,PSME3,RELA,SKP1,STIM1,UBB	0.185841	1
Prolactin Signaling Pathway (WP2037)	0.975411	AKT1,CTSD,ERBB2,NOS2,PIK3R2,PTK2,RAC1,RELA,RPS6KB1,SHC1,STAT3,VAV2,ZAP70	0.171053	1
Interleukin-1 signaling (WP1839)	0.976525	IL1R1,MYD88,PELI3,SQSTM1	0.129032	1
T-Cell Receptor and Co-stimulatory Signaling (WP2583)	0.976525	AKT1,GSK3A,PTEN,ZAP70	0.129032	1
XBP1(S) activates chaperone genes (WP3472)	0.976768	ATP6V0D1,GOSR2,GSK3A,HYOU1,KDELR3,SHC1,SYVN1,YIF1A	0.153846	1
Arachidonic acid metabolism (WP2650)	0.976807	ALOX12B,ALOX15,ALOX15B,CYP1A1,DPEP2,GPX1,LTC4S,PTGES,TBXAS1	0.157895	1
EGF/EGFR Signaling Pathway (WP437)	0.976887	AKT1,AP2B1,AP2S1,ATF1,CDC42,CFL1,CRK,E2F1,ELK4,EPS15L1,ERBB2,INPPL1,JUND,LIMK2,MAP4K1,MEF2D,NCK1,PCNA,PIK3R2,PTEN,PTK2,RAC1,RIN1,RPS6KB1,SHC1,SP1,STAMBP,STAT3,STMN1,STXBP1,USP8,VAV2	0.196319	1
Energy Metabolism (WP1541)	0.977042	ESRRA,MED1,MEF2D,PPRC1,PRKAB1,PRMT1,UCP3	0.148936	1
Wnt Signaling Pathway (WP428)	0.977515	AXIN1,CCND2,FOSL1,FZD9,PLAU,RAC1,RHOA,WNT1,WNT10B,WNT3,WNT3A	0.164179	1
HIV Life Cycle (WP2658)	0.978696	AAAS,CHMP4B,CHMP6,CTDP1,GTF2A2,GTF2H1,HMGA1,NELFCD,NELFE,NMT1,NUP133,NUP153,NUP188,NUP210,NUP214,NUP62,NUP85,POLR2C,PSIP1,RANGAP1,RCC1,SUPT4H1,TAF11,TAF12,TAF5,UBB	0.189781	1
Neurotransmitter Release Cycle (WP1871)	0.979004	LIN7B,PPFIA3,SLC17A7,SNAP25,STX1A	0.135135	1
EPO Receptor Signaling (WP581)	0.979881	AKT1,SHC1,STAT3	0.115385	1
Advanced glycosylation endproduct receptor signaling (WP1781)	0.979947	PRKCSH	0.0769231	1
Dissolution of Fibrin Clot (WP1802)	0.979947	PLAU	0.0769231	1
Ganglio Sphingolipid Metabolism (WP1423)	0.979947	B4GALNT1	0.0769231	1
Platelet Adhesion to exposed collagen (WP1883)	0.979947	FCER1G	0.0769231	1
Signaling by Activin (WP2791)	0.979947	SMAD2	0.0769231	1
Nanomaterial induced apoptosis (WP2507)	0.980431	BCL2L1,BID	0.1	1
Serotonin Receptor 2 and ELK-SRF/GATA4 signaling (WP732)	0.980431	ELK4,SRF	0.1	1
Folate Metabolism (WP176)	0.980736	APOA1,FLAD1,FOLR3,GART,GPX1,GPX3,RELA,SHMT1,SLC46A1,TNF,TP53	0.161765	1
Hypothetical Network for Drug Addiction (WP666)	0.98103	DRD1,GRIN2D,NISCH,PPA1	0.125	1
Integrated Pancreatic Cancer Pathway (WP2377)	0.982093	ACHE,AKT1,BID,BUB1B,CAPN1,CDKN1A,CHEK2,CRK,E2F1,ERBB2,GSK3A,GTF2A2,HSP90AB1,IL1R1,IL3,JUNB,JUND,NCK1,NME1,NODAL,NOXA1,PCNA,PTEN,RAC1,RAPGEF3,RARA,RBL1,RHEB,RRM1,SMAD2,SMAD6,SP1,STK11,STMN1,TFF1,TNF,TOP2A,TP53	0.197917	1
Asparagine N-linked glycosylation (WP1785)	0.98276	ALG9,B4GALT5,CALR,CANX,DAD1,DOLPP1,DPM2,EDEM2,FUCA1,MAN1C1,MAN2A2,MGAT1,OS9,PRKCSH,SYVN1	0.170455	1
Retinoblastoma (RB) in Cancer (WP2446)	0.98276	CDC25A,CDKN1A,CDT1,E2F1,E2F2,MAPK13,PCNA,RPA2,RRM1,SIN3A,STMN1,TFDP2,TOP2A,TP53,WEE1	0.170455	1
Nuclear Receptors (WP170)	0.982824	ESRRA,NR1H2,RARA,THRA,VDR	0.131579	1
IL-4 Signaling Pathway (WP395)	0.983562	AKT1,FES,JAK3,PIK3R2,RELA,RPS6KB1,SHC1,STAT3	0.148148	1
IL-3 Signaling Pathway (WP286)	0.98401	AKT1,BCL2L1,IL3,PIK3R2,RAPGEF1,SHC1,STAT3	0.142857	1
DAP12 interactions (WP2694)	0.98471	PIK3R2,RAC1,TYROBP,VAV2	0.121212	1
Endothelin Pathways (WP2197)	0.98471	CALCA,ECE1,EDN1,GNA15	0.121212	1
Fluoropyrimidine Activity (WP1601)	0.98471	RRM1,SMUG1,TP53,UCK1	0.121212	1
Sialic acid metabolism (WP3363)	0.98471	ST6GALNAC1,ST6GALNAC2,ST6GALNAC4,ST6GALNAC5	0.121212	1
Eukaryotic Transcription Initiation (WP405)	0.984787	GTF2A2,GTF2H1,POLR2C,POLR3H,TAF12,TAF5	0.136364	1
MAPK targets/ Nuclear events mediated by MAP kinases (WP1845)	0.985159	ATF1	0.0714286	1
Oncostatin M Signaling Pathway (WP2374)	0.985886	AKT1,JAK3,JUNB,JUND,OSM,OSMR,RELA,SHC1,STAT3,TP53	0.153846	1
Spinal Cord Injury (WP2431)	0.986547	AIF1,BCAN,C5,CDC42,CSPG4,E2F1,GFAP,IL1R1,MAG,NCAN,NGFR,NOS2,OMG,PLA2G5,PLA2G6,RAC1,RHOA,SELP,TNF,TP53,ZFP36	0.177966	1
Assembly of collagen fibrils and other multimeric structures (WP2798)	0.987397	COL8A2,LAMB3,PLEC	0.107143	1
Endosomal Sorting Complex Required For Transport (ESCRT) (WP3575)	0.987397	CHMP4B,CHMP6,UBB	0.107143	1
Toll-Like Receptors Cascades (WP2775)	0.987397	DNM2,ITGAM,ITGB2	0.107143	1
Human Complement System (WP2806)	0.987436	APOA1,ARRB2,C2,C5,C5AR1,CALR,F12,F13A1,FKBP2,GNA15,GNAI2,ITGB2,ITGB3,LAMC1,RPS19,SELP	0.168421	1
Fatty Acid Beta Oxidation (WP143)	0.987704	ACAT1,ACSL6,GCDH,PNPLA2	0.117647	1
Monoamine GPCRs (WP58)	0.987704	CHRM1,CHRM4,DRD1,HRH2	0.117647	1
Serotonin HTR1 Group and FOS Pathway (WP722)	0.987704	ELK4,GNAI2,RHOA,SRF	0.117647	1
Blood Clotting Cascade (WP272)	0.988347	F12,PLAU	0.0909091	1
Complement Activation (WP545)	0.988347	C2,C5	0.0909091	1
MyD88 cascade initiated on plasma membrane (WP2801)	0.988347	MYD88,PELI3	0.0909091	1
Eukaryotic Translation Termination (WP1813)	0.988521	APEH,RPL11,RPL12,RPL18A,RPL26,RPL29,RPL36,RPL4,RPL8,RPS15,RPS19,RPS2,RPS28,RPS3	0.162791	1
Interferon alpha/beta signaling (WP1835)	0.988965	BST2,IFI35,IFIT2,IP6K2,IRF7,OAS3,STAT2	0.137255	1
Fertilization (WP2697)	0.989016	CD9	0.0666667	1
Parkin-Ubiquitin Proteasomal System pathway (WP2359)	0.989828	HSPA4,PSMC1,PSMD12,PSMD4,PSMD5,PSMD8,PSMD9,TUBA1A,TUBA1B,TUBA1C,TUBB4B	0.152778	1
Gamma carboxylation, hypusine formation and arylsulfatase activation (WP2762)	0.990135	ARSB,DPH3,GAS6,VKORC1	0.114286	1
Wnt Signaling Pathway and Pluripotency (WP399)	0.990831	AXIN1,CCND2,CTBP1,FOSL1,FZD9,NLK,PLAU,POU5F1,PPP2R2A,PPP2R3B,RACGAP1,RHOA,TP53,WNT1,WNT10B,WNT3,WNT3A	0.166667	1
Nanoparticle triggered autophagic cell death (WP2509)	0.99103	ATG16L1,TSC1	0.0869565	1
Processing of Capped Intronless Pre-mRNA (WP1890)	0.99103	PAPOLA,SNRPG	0.0869565	1
RNA Polymerase II Transcription (WP1906)	0.991114	CTDP1,GTF2A2,GTF2H1,MAGOH,NELFCD,NELFE,PAPOLA,POLR2C,SNRPG,SRRM1,SRSF2,SRSF3,SRSF4,SRSF9,SUPT4H1,TAF11,TAF12,TAF5	0.168224	1
Deregulation of Rab and Rab Effector Genes in Bladder Cancer (WP2291)	0.991872	UNC13D	0.0625	1
Fatty Acid Omega Oxidation (WP206)	0.991872	CYP1A1	0.0625	1
Ligand-dependent caspase activation (WP3358)	0.991872	TICAM1	0.0625	1
Cell Cycle (WP179)	0.992052	BUB1,BUB1B,CCND2,CDC25A,CDC6,CDKN1A,CHEK2,E2F1,E2F2,MAD1L1,MCM9,MEN1,PCNA,RBL1,TP53,WEE1,YWHAE	0.165049	1
Gastric Cancer Network 1 (WP2361)	0.992173	NOTCH1,RNF216,TOP2A	0.1	1
Matrix Metalloproteinases (WP129)	0.992173	MMP23B,MMP24,TNF	0.1	1
Prostaglandin Synthesis and Regulation (WP98)	0.992173	CYP11A1,EDN1,TBXAS1	0.1	1
Integrated Breast Cancer Pathway (WP1984)	0.992467	AKT1,ATF1,BID,CDC25A,CDC42,CERK,CHEK2,CSNK1D,E2F1,FOSL1,GRN,GSK3A,NOXA1,NUP85,PHB,PIK3R2,PTEN,RAC1,RHEB,SMAD2,SMAD6,SMAD7,SMARCA4,SP1,STK11,TP53,TSC1,WEE1	0.180645	1
TWEAK Signaling Pathway (WP2036)	0.992485	AKT1,MAP3K14,RAC1,RELA,TNF	0.119048	1
Cytoplasmic Ribosomal Proteins (WP477)	0.992724	RPL11,RPL12,RPL18A,RPL26,RPL29,RPL36,RPL4,RPL8,RPS15,RPS19,RPS2,RPS28,RPS3,RPS6KB1	0.157303	1
Mecp2 and Associated Rett Syndrome (WP3584)	0.993086	E2F1,HNRNPH1,MAG,NCOR1,SIN3A,SP1	0.125	1
Methionine De Novo and Salvage Pathway (WP3580)	0.993106	GNMT,MRI1	0.0833333	1
Triacylglyceride Synthesis (WP325)	0.993106	GPD1,PNPLA2	0.0833333	1
MyD88-independent TLR3/TLR4 cascade (WP2752)	0.993689	IRF7,TICAM1,UBB,UBE2D2	0.108108	1
L1CAM interactions (WP1843)	0.993771	AP2B1,AP2S1,CNTNAP1,DLG4,EPHB2,ITGB3,LAMC1,NCAN,RAC1,SCN1B,SCN4B,SCN5A,SPTAN1,VAV2	0.155556	1
BMAL1:CLOCK,NPAS2 activates circadian gene expression (WP3355)	0.993849	DBP,NCOR1,NR1D1	0.0967742	1
Gastric Cancer Network 2 (WP2363)	0.993849	TOP2A,TP53,UBE2T	0.0967742	1
Statin Pathway (WP430)	0.993849	APOA1,APOA2,PLTP	0.0967742	1
miRNAs involved in DNA damage response (WP1545)	0.99392	CDC25A,CDKN1A,E2F1,MIR23A,TP53	0.116279	1
Drug Induction of Bile Acid Pathway (WP2289)	0.993985	VDR	0.0588235	1
Metabolism of porphyrins (WP1852)	0.993985	PPOX	0.0588235	1
Senescence and Autophagy in Cancer (WP615)	0.994056	AKT1S1,ATG13,ATG16L1,CDKN1A,E2F1,HMGA1,IL24,IL3,IL6R,ING1,IRF7,PCNA,PLAU,PTEN,SLC39A1,SQSTM1,TP53	0.161905	1
Structural Pathway of Interleukin 1 (IL-1) (WP2637)	0.994353	IL1R1,IRF7,MAP3K14,MKNK2,MYD88,RELA	0.122449	1
Metabolism of nucleotides (WP1851)	0.994788	GART,GMPR,GMPR2,GPX1,GUK1,IMPDH2,NME1,NT5M,PFAS,RRM1,UCK1	0.144737	1
ErbB Signaling Pathway (WP673)	0.994874	CDKN1A,CRK,ERBB2,NCK1,PTK2,RPS6KB1,TP53	0.127273	1
Collagen degradation (WP2708)	0.994967	CTSB,CTSD,CTSK,PHYKPL	0.105263	1
Sleep regulation (WP3591)	0.994967	CACNA1I,CHRNB2,DRD1,GHRH	0.105263	1
ABC-family proteins mediated transport (WP1780)	0.995091	ABCC10,ABCF1,ABCG4,APOA1,EIF2S2	0.113636	1
Nucleotide-binding domain, leucine rich repeat containing receptor (NLR) signaling pathways (WP2763)	0.995091	BCL2L1,HSP90AB1,MEFV,NLRP3,TXNIP	0.113636	1
Signaling by Retinoic Acid (WP3323)	0.995091	ALDH1A3,CRABP2,DHRS4,PDK2,RARA	0.113636	1
Constitutive Androstane Receptor Pathway (WP2875)	0.995175	DNAJC7,NCOA6,SP1	0.09375	1
Ovarian Infertility Genes (WP34)	0.995175	CCND2,NCOR1,VDR	0.09375	1
MAPK Signaling Pathway (WP382)	0.995242	AKT1,ARRB2,ATF4,CDC42,CRK,DDIT3,GNA12,HSPB1,IL1R1,JUND,MAP3K11,MAP3K12,MAP3K14,MAP3K6,MAP4K1,MAPK13,MAPK8IP3,MAPKAPK5,NLK,NTF4,PDGFB,PLA2G5,RAC1,RAC2,SRF,STMN1,TAOK1,TGFB3,TNF,TP53	0.178571	1
Apoptotic execution phase (WP1784)	0.995396	DBNL,KPNB1,OCLN,PLEC,PTK2,SPTAN1	0.12	1
PI Metabolism (WP2747)	0.995396	INPP5K,INPPL1,PIK3R2,PIP5K1A,PIP5K1C,PTEN	0.12	1
Adipogenesis (WP236)	0.995517	ASIP,CDKN1A,DDIT3,E2F1,GADD45B,HMGA1,HNF1A,MEF2D,MIXL1,NCOR1,OSM,PCK1,RARA,RBL1,SLC2A4,SP1,SREBF1,STAT2,STAT3,TNF,WNT1,WNT10B	0.167939	1
Signaling by VEGF (WP1919)	0.995517	AKT1,CDC42,CRK,ELMO2,HSPB1,ITGB3,JUP,MAPK13,NCK1,PGF,PIK3R2,PTK2,RAC1,RHOA,SPHK1,VAV2	0.156863	1
Miscellaneous transport and binding events (WP3320)	0.995549	NIPAL3	0.0555556	1
Sulfation Biotransformation Reaction (WP692)	0.995549	SULT1A4	0.0555556	1
Circadian rythm related genes (WP3594)	0.995739	AANAT,ARNT,ATF4,BTRC,CHRM1,CHRNB2,CIART,CSNK1D,DBP,DDX5,DRD1,FBXW11,GHRH,GNA11,HNF1B,JUND,KDM5A,MTA1,NAGLU,NCOR1,NGFR,NOS2,NR1D1,PPP1CA,PPP1CB,PRMT5,PTEN,RAI1,RBM4B,SETX,SFPQ,SIN3A,SKP1,SREBF1,THRAP3,TOP2A,TP53	0.18408	1
IL-1 signaling pathway (WP195)	0.995788	AKT1,IL1R1,MAP3K14,MYD88,PIK3R2,RELA,SQSTM1	0.125	1
TGF-beta Receptor Signaling (WP560)	0.995788	NOG,SMAD2,SMAD6,SMAD7,STAT3,TNF,WNT1	0.125	1
TAK1 activates NFkB by phosphorylation and activation of IKKs complex (WP2656)	0.995945	MYD88,RELA	0.0769231	1
Signaling by NOTCH1 (WP2720)	0.995948	APH1A,ARRB2,DLL4,DTX1,NCOR1,NOTCH1,RBX1,SKP1,UBB	0.134328	1
Binding and Uptake of Ligands by Scavenger Receptors (WP2784)	0.995994	APOA1,CALR,HYOU1,STAB1	0.102564	1
Eukaryotic Translation Elongation (WP1811)	0.996154	RPL11,RPL12,RPL18A,RPL26,RPL29,RPL36,RPL4,RPL8,RPS15,RPS19,RPS2,RPS28,RPS3	0.147727	1
Extracellular matrix organization (WP2703)	0.996307	COMP,DDR1,ITGB3,LAMB3,LAMC1,LAMC3,LRP4,MATN1,PDGFB,TGFB3,TNXB	0.141026	1
G Protein Signaling Pathways (WP35)	0.996706	ADCY7,AKAP1,AKAP8,GNA11,GNA12,GNA13,GNA15,GNAI2,GNB1,GNB3,GNG4,GNGT2,PRKAR1A,RHOA	0.148936	1
Apoptosis Modulation by HSP70 (WP384)	0.996706	BID	0.0526316	1
Growth hormone receptor signaling (WP2657)	0.996706	STAT3	0.0526316	1
Small Ligand GPCRs (WP247)	0.996706	PTAFR	0.0526316	1
Chromatin modifying enzymes (WP3362)	0.996775	ACTB,ATXN7L3,BRPF1,ELP6,ING4,JADE2,KANSL2,KAT7,KAT8,MCRS1,MSL1,PHF20,TADA2B,TAF12,TAF5L,TAF6L,USP22,WDR5	0.157895	1
Signaling by SCF-KIT (WP2713)	0.996817	FES,PIK3R2,RAC1,STAT3	0.1	1
Effects of PIP2 hydrolysis (WP1809)	0.996896	DAGLB,RASGRP2	0.0740741	1
Mitochondrial protein import (WP2717)	0.996957	GRPEL1,MTX1,SLC25A12,TIMM22,TOMM6,VDAC1	0.115385	1
Degradation of the extracellular matrix (WP2774)	0.997046	CAPN1,LAMB3,LAMC1	0.0882353	1
miR-targeted genes in adipocytes - TarBase (WP2001)	0.997046	FADS1,SRSF9,TMED10	0.0882353	1
Nucleotide Excision Repair (WP1980)	0.997197	ACTB,COPS3,DDB1,GTF2H1,MCRS1,PARP2,PCNA,POLD1,POLD4,POLR2C,PRPF19,RAD23A,RBX1,RPA2,SUMO3,UBB,UBE2I	0.154545	1
Focal Adhesion (WP306)	0.997257	ACTB,ACTN1,AKT1,CAPN1,CCND2,CDC42,CHAD,COMP,CRK,ERBB2,ITGAE,ITGAM,ITGB2,ITGB3,ITGB7,LAMB3,LAMC1,LAMC3,MYLK2,PDGFB,PGF,PIK3R2,PIP5K1C,PTEN,PTK2,RAC1,RAC2,RAC3,RAPGEF1,RHOA,SHC1,SHC3,THBS3,TNXB	0.17801	1
NOD pathway (WP1433)	0.997475	MEFV,NLRP3,RAC1,RELA	0.097561	1
The citric acid (TCA) cycle and respiratory electron transport (WP2766)	0.997475	DLST,OGDH,PDK2,SDHB	0.097561	1
Myogenesis (WP1865)	0.997627	CDC42,MEF2D	0.0714286	1
Nanoparticle-mediated activation of receptor signaling (WP2643)	0.997627	MAPK13,PTK2	0.0714286	1
One Carbon Metabolism (WP241)	0.997627	GART,SHMT1	0.0714286	1
miRNA Regulation of DNA Damage Response (WP1530)	0.997735	BID,CCND2,CDC25A,CDKN1A,CHEK2,E2F1,GADD45B,GADD45G,PMAIP1,RPA2,SFN,TP53	0.139535	1
Muscle contraction (WP1864)	0.99788	MYBPC2,MYBPC3,MYL2,SORBS3,TCAP,TNNT2,TPM2,TRIM72	0.123077	1
FAS pathway and Stress induction of HSP regulation (WP314)	0.998	ACTB,HSPB1,SPTAN1,TNF	0.0952381	1
TCR Signaling Pathway (WP69)	0.998034	AKT1,CD3D,CD3E,CDC42,CRK,DBNL,MAP3K14,MAP4K1,NCK1,PIK3R2,RELA,SHC1,ZAP70	0.141304	1
Complement and Coagulation Cascades (WP558)	0.998114	APOA2,C2,C5AR1,CLTC,CPB2,F12,PLAU	0.116667	1
One Carbon Metabolism (WP3530)	0.998187	GART,SHMT1	0.0689655	1
Tamoxifen metabolism (WP691)	0.998197	CYP1A1	0.047619	1
MyD88:Mal cascade initiated on plasma membrane (WP2761)	0.998202	MYD88,PELI3,UBB	0.0833333	1
SRP-dependent cotranslational protein targeting to membrane (WP2737)	0.99825	RPL11,RPL12,RPL18A,RPL26,RPL29,RPL36,RPL4,RPL8,RPS15,RPS19,RPS2,RPS28,RPS3,SEC11A,SPCS2,SRP68	0.148148	1
DNA Double Strand Break Response (WP3543)	0.998288	CHEK2,EYA2,KPNA2,MDC1,PIAS4,SMARCA5,TP53,UBB,UBE2I,UIMC1	0.12987	1
Cell Cycle Checkpoints (WP1775)	0.998333	ANAPC5,BUB1B,CDC25A,CDC27,CDC6,CDKN1A,CHEK2,MAD1L1,MDC1,PIAS4,PSMA3,PSMB3,PSMB4,PSMB6,PSMB9,PSMC1,PSMD12,PSMD4,PSMD5,PSMD8,PSMD9,PSME2,PSME3,RAD9B,RPA2,SFN,TP53,UBB,UIMC1,WEE1,YWHAE	0.171271	1
Metabolism of water-soluble vitamins and cofactors (WP1857)	0.998404	ACP5,AMN,FASN,FLAD1,GPHN,MOCS3,NADK,PC,PPCDC,QPRT,SHMT1,SLC46A1	0.136364	1
Mitochondrial translation (WP3310)	0.998404	DAP3,MRPL10,MRPL11,MRPL23,MRPL35,MRPL38,MRPL4,MRPS23,MRPS36,MRPS5,MRPS6,MRPS7	0.136364	1
Vitamin A and Carotenoid Metabolism (WP716)	0.998419	ALDH1A3,CRABP2,RARA,RBP7	0.0930233	1
miR-targeted genes in squamous cell - TarBase (WP2006)	0.998444	AKAP8,AP3D1,CSDE1,DHX40,FBXW11,GNAI2,GYS1,HMGA1,LAMC1,MIR23A,MIR34A,P4HA2,PDLIM7,PKM,PODXL,POLR2C,RAB34,RHEB,SH3BGRL3,SH3BP4,SRSF9,TMED10,TMED2,TMEM59,TUBA1A	0.163399	1
NCAM signaling for neurite out-growth (WP1866)	0.998601	NCAN,PTK2,SPTAN1	0.0810811	1
Transport of vitamins, nucleosides, and related molecules (WP1937)	0.998601	SLC27A1,SLC29A2,SLC29A4	0.0810811	1
Zinc homeostasis (WP3529)	0.998601	MTF1,SLC30A2,SLC39A1	0.0810811	1
miR-targeted genes in leukocytes - TarBase (WP2003)	0.998615	ADPGK,AP3D1,ARHGDIA,ATP6V0A1,CA12,CORO1C,DCAF7,DDX5,FADS1,GNA13,GNAI2,GYS1,HMGA1,MIR34A,NELFCD,PKM,POLR2C,RAB34,RAB5C,SH3BGRL3,SHOC2,TMED10,TUBA1A,UNC93B1	0.161074	1
mRNA Capping (WP1861)	0.998617	GTF2H1,POLR2C	0.0666667	1
Surfactant metabolism (WP3579)	0.998617	SLC34A1,TTF1	0.0666667	1
Apoptosis (WP254)	0.998735	AKT1,BCL2L1,BCL2L2,BID,BNIP3L,IRF7,PMAIP1,RELA,TNF,TP53,TP73	0.130952	1
Costimulation by the CD28 family (WP1799)	0.99875	AKT1,CD3D,CD3E,CDC42,MAP3K14,PIK3R2,RAC1	0.112903	1
Formation of Fibrin Clot (Clotting Cascade) (WP1818)	0.998912	F12,F13A1,PROCR	0.0789474	1
miRs in Muscle Cell Differentiation (WP2012)	0.998912	MEF2D,PRKAR1A,SRF	0.0789474	1
Hair Follicle Development: Organogenesis (Part 2 of 3) (WP2839)	0.998946	CCND2,SNAI1	0.0645161	1
Neural Crest Differentiation (WP2064)	0.998979	AXIN1,DLL3,DLL4,FGF8,GFAP,HAND1,HOXB1,LHX1,NOTCH1,NOTCH3,PRTG,SNAI1,WNT1,WNT3A	0.138614	1
GPCRs, Class B Secretin-like (WP334)	0.999013	PTH1R	0.0434783	1
Regulation of Actin Cytoskeleton (WP51)	0.999102	ACTB,ACTN1,APC2,CDC42,CFL1,CHRM1,CHRM4,CRK,FGF8,GIT1,GNA12,GNA13,LIMK1,PDGFB,PIK3R2,PIP4K2C,PIP5K1A,PIP5K1C,PIP5KL1,PTK2,RAC1,RAC2,RAC3,RHOA	0.157895	1
Signaling by FGFR1 (WP3335)	0.999167	CUX1,MYO18A,STAT3,UBB,ZMYM2	0.0961538	1
Cytosolic sensors of pathogen-associated DNA (WP2794)	0.999177	DDX41,IRF7,MYD88,POLR3H,RELA,TICAM1,ZBP1	0.109375	1
DAG and IP3 signaling (WP2688)	0.999197	ADCY7,PRKAR1A	0.0625	1
Signaling by Rho GTPases (WP1917)	0.999215	ARHGAP23,ARHGDIA,ARHGEF17,ARHGEF2,CDC42,MYO9B,PIK3R2,PLEKHG2,RAC1,RAC2,RAC3,RACGAP1,RHOA,RHOF,RHOT1,TRIP10,VAV2	0.144068	1
Calcium Regulation in the Cardiac Cell (WP536)	0.999323	ADCY7,ARRB2,ATP1A4,ATP1B2,CACNB3,CALR,CHRM1,CHRM4,GJA5,GJB3,GNA11,GNAI2,GNB1,GNB3,GNG4,GRK5,GRK6,KCNB1,KCNJ5,PRKAR1A,RYR1,SFN,YWHAE	0.154362	1
TNF signaling (WP3380)	0.999345	OTUD7B,TNF,UBB	0.075	1
TNF alpha Signaling Pathway (WP231)	0.999351	AKT1,BCL2L1,BID,BTRC,CDC37,FBXW11,MAP3K14,MAP4K2,OTUD7B,RAC1,SKP1,TNF	0.129032	1
TSLP Signaling Pathway (WP2203)	0.99939	AKT1,FES,RELA,STAT3	0.0851064	1
Oxidative phosphorylation (WP623)	0.999456	NDUFA4L2,NDUFA6,NDUFB10,NDUFS8,NDUFV1,NDUFV3	0.1	1
Differentiation of white and brown adipocyte (WP2895)	0.99946	MPZL2	0.04	1
Cardiac Hypertrophic Response (WP2795)	0.999473	AKT1,MAP3K14,MAP4K1,RAC1,TNF	0.0925926	1
Copper homeostasis (WP3286)	0.999473	AKT1,MTF1,PTEN,SP1,TP53	0.0925926	1
Sphingolipid metabolism (WP2788)	0.999482	ARSB,CERK,CSNK1G2,DEGS2,ENPP7,GBA,GLTP,SPHK1	0.111111	1
Class I MHC mediated antigen processing &amp; presentation (WP3577)	0.99949	ANAPC5,ASB16,ASB6,ASB8,BTRC,CALR,CANX,CD207,CDC27,DTX3L,FBXO17,FBXW11,KLHL21,LRSAM1,NPEPPS,PSMA3,PSMB3,PSMB4,PSMB6,PSMB9,PSMC1,PSMD12,PSMD4,PSMD5,PSMD8,PSMD9,PSME2,PSME3,RBX1,RNF123,RNF34,SAR1B,SKP1,SMURF1,SMURF2,SPSB1,TAP2,TAPBP,TRIM37,UBB,UBE2B,UBE2D2,UBE2Z,UBE4A,UBOX5,WSB1,ZBTB16	0.177358	1
PIP3 activates AKT signaling (WP2653)	0.999513	AKT1,AKT1S1,CDKN1A,ERBB2,GSK3A,PDGFB,PIK3R2,PTEN,TNRC6C	0.115385	1
Diurnally Regulated Genes with Circadian Orthologs (WP410)	0.999521	ERC2,GSTP1,SUMO3,UCP3	0.0833333	1
Assembly of the primary cilium (WP3498)	0.999533	ACTR1A,B9D2,BBS1,C2CD3,CEP63,CNTRL,CSNK1D,DCTN2,GBF1,IFT46,IFT81,KIF17,LZTFL1,MAPRE1,NPHP1,NPHP4,ODF2,PKD1,RAB11A,RAB11FIP3,RAB8A,SSTR3,TCTEX1D2,TUBA1A,TUBB4B,UNC119B,WDR34,YWHAE	0.159091	1
Bile acid and bile salt metabolism (WP1788)	0.999536	ACOT8,HSD3B7	0.0588235	1
Visual phototransduction (WP2776)	0.999549	APOA1,APOA2,GNB1,HSD17B1,HSD17B6,LRP10,MYO7A,NMT1,SDR9C7,SLC24A1	0.119048	1
Glycerophospholipid biosynthesis (WP2740)	0.999552	ABHD4,ACHE,CPNE7,GPD1,GPD1L,LPCAT3,PGS1,PHOSPHO1,PLA2G5,PLA2G6,PNPLA2,SLC44A4	0.126316	1
Platelet homeostasis (WP1885)	0.999565	GNB1,GNB3,GNG4,GNGT2,KCNMB1,NOS2,STIM1	0.104478	1
RAF/MAP kinase cascade (WP2735)	0.999588	ARRB2,BRAP,DLG4,ERBB2,GRIN2D,IL2RB,ITGB3,JAK3,MAP3K11,PDGFB,PHB,PSMA3,PSMB3,PSMB4,PSMB6,PSMB9,PSMC1,PSMD12,PSMD4,PSMD5,PSMD8,PSMD9,PSME2,PSME3,PTK2,RASAL1,RASAL2,RBX1,SHC1,SHC3,SPRED3,SPTAN1,UBB	0.164179	1
Insulin processing (WP2736)	0.9996	STX1A	0.0384615	1
Opioid Signalling (WP1978)	0.999602	ADCY7,GNAI2,GNB1,GNB3,GNG4,GNGT2,PPP1CA,PPP1R1B,PRKAR1A	0.113924	1
Hair Follicle Development: Induction (Part 1 of 3) (WP2804)	0.999607	CDH3,NOG,WNT10B	0.0714286	1
Cell Differentiation - Index (WP2029)	0.999624	MEF2D,SRF,STAT3,TLX3	0.0816327	1
Cell surface interactions at the vascular wall (WP1794)	0.999628	ATP1B2,FCER1G,GAS6,ITGAM,ITGB2,ITGB3,MAG,PIK3R2,PROCR,SELP,SHC1,SLC3A2	0.125	1
Complement cascade (WP1798)	0.999647	C2,C5	0.0571429	1
RIG-I/MDA5 mediated induction of IFN-alpha/beta pathways (WP1904)	0.999649	DHX58,IRF7,MYD88,RELA,RNF216,UBB,UBE2D2	0.102941	1
Integrated Lung Cancer Pathway (WP2512)	0.999658	CRK,ERBB2,MAP3K14,MED1,MYD88,RAC1,RELA,TNFSF11	0.108108	1
Fatty acid, triacylglycerol, and ketone body metabolism (WP1817)	0.999667	ACAD10,ACAT1,ACLY,ACOT1,ACOT4,ACOT8,ACSL6,ELOVL3,FASN,GPD1,GPD1L,HMGCL,TECR	0.127451	1
Nuclear Receptors in Lipid Metabolism and Toxicity (WP299)	0.999732	RARA,VDR	0.0555556	1
Myometrial Relaxation and Contraction Pathways (WP289)	0.999769	ACTB,ADCY7,ARRB2,ATF1,ATF4,CACNB3,CALCA,GABPB1,GNB1,GNB3,GNG4,GRK5,GRK6,MYL2,MYLK2,PLCD1,PRKAR1A,RAMP2,RLN1,RYR1,SFN,SP1,YWHAE	0.147436	1
Angiogenesis overview (WP1993)	0.999777	AKT1,CDC42,CRK,NCK1,RAC1,SHC1	0.09375	1
Parkinsons Disease Pathway (WP2371)	0.999817	MAPK13,MIR10A,MIRLET7G,PARK7,PINK1,SYT11,UBB	0.0985915	1
Integrin cell surface interactions (WP1833)	0.999822	COMP,ITGAE,ITGAM,ITGB2,ITGB3,ITGB7	0.0923077	1
Signaling Pathways in Glioblastoma (WP2261)	0.999824	AKT1,CCND2,CDKN1A,E2F1,ERBB2,PIK3R2,PTEN,TP53,TSC1	0.108434	1
MAPK Cascade (WP422)	0.999838	MAP3K12	0.0344828	1
Transport of inorganic cations/anions and amino acids/oligopeptides (WP1936)	0.999844	SLC12A3,SLC17A7,SLC24A1,SLC25A10,SLC26A4,SLC34A1,SLC38A3,SLC3A2,SLC43A2,SLC4A8,SLC5A5	0.115789	1
Histone Modifications (WP2369)	0.999859	DOT1L,EZH1,KMT2E,NSD1,SETD3,SMYD3	0.0909091	1
Signaling by Insulin receptor (WP1913)	0.999859	ATP6V0A1,ATP6V0C,ATP6V0D1,ATP6V1G2,PIK3R2,SHC1	0.0909091	1
Apoptosis Modulation and Signaling (WP1772)	0.999864	BCL2L1,BCL2L2,BID,BMF,IL1R1,MAP3K14,MYD88,PMAIP1,PTRH2,TP53	0.111111	1
Selenium Micronutrient Network (WP15)	0.999864	ALOX15B,APOA1,FLAD1,GPX1,GPX3,MSRB1,PRDX5,RELA,SEPHS2,TNF	0.111111	1
SIDS Susceptibility Pathways (WP706)	0.999878	ALDOA,ATP1A3,CHRNB2,DLX2,ECE1,GNB3,GPD1L,IL13,IL6R,LMX1B,PHOX2A,PKNOX1,POU5F1,PRKAR1A,SCN4B,SCN5A,SNAP25,SP1,SSTR2,TLX3,TNF,TP73,YWHAE	0.14375	1
Telomere Maintenance (WP1928)	0.999881	ACD,NHP2,PCNA,POLA2,POLD1,POLD4,RPA2,TINF2	0.101266	1
O-linked glycosylation (WP3315)	0.999895	B3GNT4,B3GNT7,B3GNTL1,B4GALT5,GALNT10,GALNT15,GALNT6,MUC4,MUC6,ST6GALNAC2,ST6GALNAC4	0.113402	1
Electron Transport Chain (WP111)	0.999902	COX6A1,COX8A,NDUFA6,NDUFB10,NDUFS8,NDUFV1,NDUFV3,SDHB,UCP3,UQCR10,UQCRC1,UQCRQ	0.116505	1
Allograft Rejection (WP2328)	0.999904	C5,CXCL9,HLA-DOA,HLA-DOB,IL13,IL5,TNF,TUBA1B	0.1	1
Meiotic synapsis (WP2731)	0.999906	ACD,REC8,SUN1,SUN2,SYCE2,TINF2,UBE2I	0.0945946	1
MicroRNAs in cardiomyocyte hypertrophy (WP1544)	0.999914	AKT1,EDN1,MAP3K14,MIR23A,NFATC4,PIK3R2,RAC1,RHOA,STAT3,TNF,WNT3A	0.112245	1
Respiratory electron transport, ATP synthesis by chemiosmotic coupling, and heat production by uncoupling proteins. (WP1902)	0.999918	COX14,COX6A1,COX8A,NDUFA6,NDUFAF3,NDUFB10,NDUFS8,NDUFV1,NDUFV3,SDHB,UCP3,UQCR10,UQCRC1,UQCRQ	0.121739	1
miRNA targets in ECM and membrane receptors (WP2911)	0.999933	LAMC1,TNXB	0.0487805	1
Trans-sulfuration and one carbon metabolism (WP2525)	0.999935	SHMT1	0.03125	1
BDNF signaling pathway (WP2380)	0.999945	AKT1,CDC42,CFL1,DOCK3,EIF2S2,KIDINS220,NCK1,NFATC4,NGFR,PIK3R2,RAC1,RELA,RPS6KB1,SH2B2,SHC1,SHC3,SQSTM1,STAT3,VAV2	0.131944	1
tRNA Aminoacylation (WP1938)	0.999949	PPA1,SARS2	0.047619	1
Transport of glucose and other sugars, bile salts and organic acids, metal ions and amine compounds (WP1935)	0.999953	RHBG,SLC13A2,SLC22A12,SLC22A4,SLC22A5,SLC2A4,SLC2A5,SLC2A7,SLC30A2,SLC39A1,SLC44A4	0.108911	1
Glucocorticoid Receptor Pathway (WP2880)	0.999955	DNAJC15,GADD45B,POU5F1,SCNN1A,SEC14L1,TNS4	0.084507	1
Pregnane X Receptor pathway (WP2876)	0.999964	DNAJC7	0.0294118	1
Signaling by FGFR3 (WP3336)	0.999974	UBB	0.0285714	1
Cell Differentiation - meta (WP2023)	0.999976	MEF2D,SRF,STAT3,TLX3	0.0666667	1
Vitamin B12 Metabolism (WP1533)	0.999978	APOA1,RELA,TNF	0.0566038	1
Peptide GPCRs (WP24)	0.999978	C5AR1,CXCR6,GALR3,MC1R,SSTR2,SSTR3	0.0810811	1
Ectoderm Differentiation (WP2858)	0.99998	BCAS3,CAP2,CCDC130,CCDC88C,CTBP1,JUP,LHX1,NLK,PAN2,PIM1,PODXL,RIT1,SGSM3,SMURF1,TRIM33,WNT1,ZBTB16	0.122302	1
Arrhythmogenic Right Ventricular Cardiomyopathy (WP2118)	0.999983	ACTB,ACTN1,CACNB3,ITGB3,ITGB7,JUP	0.08	1
Collagen biosynthesis and modifying enzymes (WP2725)	0.999983	COL8A2,P4HB,PLOD3	0.0555556	1
Mitotic Prophase (WP2654)	0.999987	AAAS,CTDNEP1,ENSA,LEMD2,LEMD3,NUP133,NUP153,NUP188,NUP210,NUP214,NUP62,NUP85	0.106195	1
Toll-like Receptor Signaling Pathway (WP75)	0.999989	AKT1,CXCL9,IRF7,MAPK13,MYD88,PIK3R2,RAC1,RELA,TICAM1,TNF	0.0980392	1
Signaling by FGFR4 (WP3334)	0.999989	UBB	0.0263158	1
Endochondral Ossification (WP474)	0.999991	AKT1,PLAU,PTH1R,THRA	0.0625	1
Signaling by Type 1 Insulin-like Growth Factor 1 Receptor (IGF1R) (WP2677)	0.999994	PIK3R2	0.025	1
Imatinib Resistance in Chronic Myeloid Leukemia (WP2946)	0.999995	NSD1,PIM1	0.04	1
Regulation of toll-like receptor signaling pathway (WP1449)	0.999995	AKT1,CXCL9,IRF7,MAPK13,MYD88,PELI3,PIK3R2,RAC1,RELA,RNF216,SARM1,SMAD6,SQSTM1,TICAM1,TNF,TRAFD1	0.113475	1
Signaling by FGFR2 (WP3338)	0.999998	UBB	0.0232558	1
Cell junction organization (WP1793)	0.999998	ACTN1,CDH3,JUP,LAMB3,PARD6B,PLEC	0.0714286	1
Nonhomologous End-Joining (NHEJ) (WP3550)	0.999998	MDC1,PAXIP1,PIAS4,UIMC1	0.0571429	1
Oxidation by Cytochrome P450 (WP43)	0.999999	CYP11A1,CYP17A1,CYP1A1	0.047619	1
Alzheimers Disease (WP2059)	0.999999	APH1A,BID,CAPN1,CAPN2,ERN1,GRIN2D,MIR10A,MIR135A1,MIR219A2,MIR9-1,TNF,TP53	0.0967742	1
TCF dependent signaling in response to WNT (WP3339)	0.999999	AKT1,AXIN1,BTRC,CCDC88C,CSNK1G2,CTBP1,MEN1,PSMA3,PSMB3,PSMB4,PSMB6,PSMB9,PSMC1,PSMD12,PSMD4,PSMD5,PSMD8,PSMD9,PSME2,PSME3,PYGO2,RBX1,RNF43,SMARCA4,SMURF2,SOST,UBB,USP8,WNT1,WNT3,WNT3A	0.135371	1
DNA Damage/Telomere Stress Induced Senescence (WP3565)	0.999999	ACD,CDKN1A,HMGA1,TINF2,TP53	0.0632911	1
HDR through Homologous Recombination (HR) or Single Strand Annealing (SSA) (WP3567)	0.999999	MDC1,PCNA,PIAS4,POLD1,POLD4,RAD51C,RAD9B,RPA2,TIPIN,TOP3A,UBB,UBE2I,UIMC1	0.0992366	1
Glycosaminoglycan metabolism (WP2743)	0.999999	ARSB,B3GNT4,B3GNT7,B4GALT5,BCAN,CSPG4,GLCE,NAGLU,NCAN,SDC3,SGSH	0.0916667	1
Phase 1 - Functionalization of compounds (WP1879)	0.999999	ALDH3A1,CYP11A1,CYP17A1,CYP1A1,FDX1,TBXAS1	0.0681818	1
Gene Silencing by RNA (WP3571)	0.999999	AAAS,NUP133,NUP153,NUP188,NUP210,NUP214,NUP62,NUP85,PIWIL2,POLR2C,TARBP2,TNRC6C	0.09375	1
NRF2 pathway (WP2884)	0.999999	ALDH3A1,GPX3,GSTP1,HSP90AB1,MAFG,NFE2L2,NQO1,PDGFB,SLC2A4,SLC2A5,SLC2A7,SLC39A1,SLC5A10,SLC5A5,SQSTM1	0.10274	1
Oxidative Stress Induced Senescence (WP3404)	1	CBX2,CBX8,CDKN2D,E2F1,E2F2,KDM6B,MAPKAPK5,TNRC6C,TP53,UBB	0.0840336	1
Neurotransmitter Receptor Binding And Downstream Transmission In The Postsynaptic Cell (WP2754)	1	ADCY7,CHRNA2,CHRNB2,DLG4,GNAI2,GNB1,GNB3,GNG4,GNGT2,GRIN2D,KCNJ16,KCNJ5,NCALD	0.0942029	1
Interferon gamma signaling (WP1836)	1	IRF7,OAS3,PTAFR,TRIM14,TRIM46	0.0581395	1
Gastrin-CREB signalling pathway via PKC and MAPK (WP2664)	1	CCK,CHRM1,EDN1,FFAR1,GNA11,GNA15,GNB1,GNB3,GNG4,GNGT2,GRK5,HCRT,LTB4R2,NMB,NMUR1,NPFFR1,P2RY6,PIK3R2,PTAFR	0.109195	1
Hair Follicle Development: Cytodifferentiation (Part 3 of 3) (WP2840)	1	BCL11B,CUX1,DLX3,GSDMA,NOTCH1	0.0574713	1
Senescence-Associated Secretory Phenotype (SASP) (WP3391)	1	ANAPC5,CDC27,CDKN1A,CDKN2D,RELA,STAT3,UBB	0.0686275	1
Immunoregulatory interactions between a Lymphoid and a non-Lymphoid cell (WP1829)	1	CD3D,CD3E,ITGB2,ITGB7,TYROBP	0.0543478	1
Meiotic recombination (WP2698)	1	RAD51C,RPA2,SPO11,TOP3A	0.0470588	1
miR-targeted genes in epithelium - TarBase (WP2002)	1	ABCF2,ADPGK,AP3D1,ARHGDIA,ARID1A,AURKB,BRI3BP,CA12,CORO1C,CSDE1,CSNK1D,DCAF7,DDX5,DHX40,E2F1,FADS1,FBXW11,GNA13,GNAI2,IPO4,LAMC1,MIR23A,MIR34A,MTX1,MYLIP,NELFCD,NOTCH1,NUCB1,NUFIP2,P4HA2,PDLIM7,PKM,PODXL,POLR2C,RAB34,RAB5C,RHEB,SRSF9,TMED10,TMED2,TMEM59,TUBA1A,UBE4A,UNC93B1,YIF1B	0.139319	1
Vitamin D Receptor Pathway (WP2877)	1	CD9,CDKN1A,CDKN2D,CRACR2B,CREG2,CST6,CYP1A1,HNF1A,ITGAM,JUNB,KRTAP10-4,MXD1,MYO9B,ORM2,SEMA3B,SLC2A4,TNFSF11,TRAK1,VDR	0.101604	1
Nucleosome assembly (WP1874)	1	CENPL,SMARCA5	0.028169	1
NoRC negatively regulates rRNA expression (WP3305)	1	BAZ2A,GTF2H1,SAP30BP,SIN3A,SMARCA5,TTF1	0.0571429	1
Phase II conjugation (WP1880)	1	AS3MT,COMT,GGT7,GSTP1,OPLAH	0.0510204	1
Nuclear Receptors Meta-Pathway (WP2882)	1	AIP,ALDH3A1,APOA1,APOA2,ARNT,CAP2,CDC37,CYP1A1,DNAJC15,DNAJC7,FASN,FKBP5,GADD45B,GPX3,GSTP1,HSP90AB1,IP6K3,JUNB,JUND,MAFG,NCOA6,NFE2L2,NQO1,PCK1,PDGFB,PLTP,POU5F1,SCNN1A,SEC14L1,SLC27A1,SLC2A4,SLC2A5,SLC2A7,SLC39A1,SLC5A10,SLC5A5,SP1,SQSTM1,SREBF1,STAT3,TNF,TNS4,VDR	0.133956	1
Iron uptake and transport (WP2670)	1	ATP1A1,ATP1A3,ATP1A4,ATP1B2,ATP2C1,ATP6V0A1,ATP6V0C,ATP6V0D1,ATP6V1G2,ATP8B3,CUTC,FXYD3,FXYD6-FXYD2,RYR1,SCNN1A,SLC46A1,TRPC4AP,TRPV2,TRPV4,TTYH3,UBB,WNK1,WNK4	0.107477	1
GPCRs, Other (WP117)	1	CELSR3,GPR162,GPR55,LTB4R2,SSTR2	0.049505	1
Activated PKN1 stimulates transcription of AR (androgen receptor) regulated genes KLK2 and KLK3 (WP3397)	1	KDM1A	0.0153846	1
RNA Polymerase I, RNA Polymerase III, and Mitochondrial Transcription (WP1905)	1	GTF2H1,GTF3C1,GTF3C2,GTF3C5,MBD3,MTA1,NFIC,POLR3H,POU2F1,SNAPC4,TTF1	0.0748299	1
Amyloid formation (WP3547)	1	GGA1	0.0149254	1
miR-targeted genes in muscle cell - TarBase (WP2005)	1	AP3D1,ARHGDIA,ARID1A,ATP6V0A1,CA12,CAMTA1,CDKN1A,CORO1C,CSDE1,CSNK1D,DHX40,E2F1,ELMOD2,ERBB2,GNA13,HMGA1,IPO4,LAMC1,LUZP1,MIR23A,MIR34A,MYLIP,NELFCD,NOTCH1,NUCB1,NUFIP2,P4HA2,PAFAH1B2,PDLIM7,PKM,PODXL,POLA2,POLR2C,RAB34,RHEB,SH3BGRL3,SH3BP4,SHOC2,SNX15,SPRYD4,SRF,SRSF9,TMED10,TMED2,TMEM87A,TPM2,UBE4A	0.122078	1
miR-targeted genes in lymphocytes - TarBase (WP2004)	1	ABCF2,ABHD11,ADPGK,AKAP8,AP3D1,ARHGDIA,ARID1A,ATP6V0A1,AURKB,BRI3BP,CDKN1A,CORO1C,CSDE1,CSNK1D,DCAF7,DDX5,DHX40,E2F1,ELMOD2,FADS1,FBXW11,GNA13,GNAI2,GYS1,HMGA1,IPO4,LAMC1,LUZP1,MIR23A,MIR34A,MRM1,MTX1,MYLIP,NELFCD,NOTCH1,NUCB1,NUFIP2,P4HA2,PAFAH1B2,PDLIM7,PKM,POLA2,POLR2C,RAB34,RAB5C,RBM19,RCOR1,RHEB,SH3BGRL3,SH3BP4,SHOC2,SNX15,SPRYD4,SRSF9,TMED10,TMED2,TMEM59,TPM2,TUBA1A,UBE4A,UNC93B1,YIF1B	0.131356	1
Metapathway biotransformation (WP702)	1	COMT,CYP11A1,CYP17A1,CYP1A1,GAL3ST1,GPX3,GSTP1,HS3ST6,KCNAB2,KCNAB3,SULT1A4	0.0614525	1
GPCRs, Class A Rhodopsin-like (WP455)	1	ACKR2,CHRM1,CHRM4,DRD1,FFAR1,GALR3,GPR20,GPR25,GPR27,HCAR3,HRH2,MC1R,NMUR1,NPFFR1,P2RY6,PTAFR,PTGDR2,SSTR2,SSTR3	0.0722433	1
GPCR ligand binding (WP1825)	1	ACKR2,C5,C5AR1,CALCA,CCK,CCL17,CGA,CHRM1,CHRM4,CXCL16,CXCL9,CXCR6,DHH,DRD1,EDN1,FFAR1,FZD9,GAL,GALR3,GHRH,GNB1,GNB3,GNG4,GNGT2,GPR55,HCAR3,HCRT,HRH2,LTB4R2,MC1R,NMB,NMUR1,NPFFR1,NPW,P2RY6,PTAFR,PTGDR2,PTH1R,RAMP2,RXFP4,SSTR2,SSTR3,WNT1,WNT10B,WNT3,WNT3A	0.106481	1
ACE Inhibitor Pathway (WP554)	1		0	1
Activation of Matrix Metalloproteinases (WP2769)	1		0	1
Aflatoxin B1 metabolism (WP699)	1		0	1
Amino acid conjugation of benzoic acid (WP521)	1		0	1
Aripiprazole Metabolic Pathway (WP2640)	1		0	1
Arylamine metabolism (WP694)	1		0	1
BDNF Pathway (WP2152)	1		0	1
BMI1 (WP2612)	1		0	1
Catalytic cycle of mammalian FMOs (WP688)	1		0	1
Codeine and Morphine Metabolism (WP1604)	1		0	1
Colchicine Metabolic Pathway (WP2536)	1		0	1
DDX1 as a regulatory component of the Drosha microprocessor (WP2942)	1		0	1
Defensins (WP2671)	1		0	1
Demo (WP3590)	1		0	1
Demo_complete (WP3418)	1		0	1
Demo_step3 (WP3539)	1		0	1
Diclofenac Metabolic Pathway (WP2491)	1		0	1
DNA methylation (WP3359)	1		0	1
Erythrocytes take up carbon dioxide and release oxygen (WP2744)	1		0	1
Erythrocytes take up oxygen and release carbon dioxide (WP2681)	1		0	1
FasL/ CD95L signaling (WP3568)	1		0	1
Felbamate Metabolism (WP2816)	1		0	1
Folate-Alcohol and Cancer Pathway (WP1589)	1		0	1
FTO Obesity Variant Mechanism (WP3407)	1		0	1
Gastric pepsin release (WP2601)	1		0	1
Generic Transcription Pathway (WP1822)	1	ESRRA,MED1,MED24,MED27,MED31,MED7,NOTCH1,NOTCH3,NR1D1,NR1H2,RARA,THRA,VDR,ZKSCAN5,ZNF112,ZNF180,ZNF250,ZNF420,ZNF566,ZNF688,ZNF689,ZNF692	0.0556962	1
Glucuronidation (WP698)	1		0	1
Glyoxylate metabolism and glycine degradation (WP3562)	1		0	1
GP1b-IX-V activation signalling (WP1823)	1		0	1
GPCR downstream signaling (WP1824)	1	ADCY7,AKT1,ARHGEF17,ARHGEF2,C5,C5AR1,CALCA,CCK,CDC42,CGA,CHRM1,CHRM4,CXCL16,CXCL9,CXCR6,DRD1,EDN1,FFAR1,GAL,GALR3,GHRH,GNA11,GNA12,GNA13,GNA15,GNAI2,GNB1,GNB3,GNG4,GNGT2,GPR55,GRK5,GRM2,GRM4,HCAR3,HCRT,HRH2,IL2RB,JAK3,LTB4R2,MC1R,NMB,NMUR1,NPFFR1,NPW,OR10G3,OR14I1,OR2T8,OR2Y1,OR4D1,P2RY6,PIK3R2,PLEKHG2,PTAFR,PTGDR2,PTH1R,RAC1,RAC2,RAMP2,RHOA,RXFP4,SHC1,SSTR2,SSTR3,VAV2	0.0752315	1
Heroin metabolism (WP2645)	1		0	1
Hypoxia-mediated EMT and Stemness (WP2943)	1		0	1
Influenza A virus infection (WP1438)	1		0	1
Insulin-like Growth Factor-2 mRNA Binding Proteins (IGF2BPs/IMPs/VICKZs) bind RNA (WP1789)	1		0	1
Irinotecan Pathway (WP229)	1		0	1
Latent infection of Homo sapiens with Mycobacterium tuberculosis (WP2700)	1		0	1
Lidocaine metabolism (WP2646)	1		0	1
MAP kinase activation in TLR cascade (WP2792)	1		0	1
Melanin biosynthesis (WP3377)	1		0	1
Methionine IG (WP3532)	1		0	1
miR-148a/miR-31/FIH1/HIF1&alpha;-Notch signaling in glioblastoma (WP3593)	1		0	1
Mismatch Repair (WP3381)	1		0	1
Mitochondrial iron-sulfur cluster biogenesis (WP2702)	1		0	1
Mitochondrial LC-Fatty Acid Beta-Oxidation (WP368)	1		0	1
mRNA Editing (WP1862)	1		0	1
Multi Drug Resistance Protein 1 (Glycoprotein 1) Regulation (WP2489)	1		0	1
Neurotransmitter uptake and Metabolism In Glial Cells (WP1872)	1		0	1
Nicotine Activity on Chromaffin Cells (WP1603)	1		0	1
Nicotine Metabolism (WP1600)	1		0	1
Non-homologous end joining (WP438)	1		0	1
One carbon donor (WP2190)	1		0	1
Peroxisomal beta-oxidation of tetracosanoyl-CoA (WP1941)	1		0	1
Pilocytic astrocytoma (WP2253)	1		0	1
Platelet Aggregation (Plug Formation) (WP1884)	1		0	1
PRC2 methylates histones and DNA (WP3312)	1		0	1
Regulated Necrosis (WP3383)	1		0	1
Regulation of Insulin-like Growth Factor (IGF) transport and uptake by Insulin-like Growth Factor Binding Proteins (IGFBPs) (WP2799)	1		0	1
RHO GTPases regulate CFTR trafficking (WP3322)	1		0	1
RNA interference (WP2805)	1		0	1
SIRT1 negatively regulates rRNA Expression (WP3364)	1		0	1
Sulindac Metabolic Pathway (WP2542)	1		0	1
TCA and Urea cycles (WP1945)	1		0	1
TET1,2,3 and TDG demethylate DNA (WP3372)	1		0	1
Toll Like Receptor 3 (TLR3) Cascade (WP3352)	1		0	1
TRAIL signaling (WP3400)	1		0	1
Trans-sulfuration pathway (WP2333)	1		0	1
Transmission across Electrical Synapses (WP1934)	1		0	1
Uptake and function of anthrax toxins (WP3390)	1		0	1

## Sheet: Negative.naive.B6.only
module.name	p.val	overlapping.genes	module.overlapping.ratio	adj.p
Osteopontin Signaling (WP1434)	0.230548	IKBKB,ITGAV,MAPK1,NFKB1,PLAU	0.384615	1
Mitochondrial Gene Expression (WP391)	0.245019	CAMK4,GABPA,MTERF1,MYEF2,PPARGC1A,PPARGC1B,TFAM	0.35	1
Influenza A virus infection (WP1438)	0.259552	BCL2	1	1
Multi Drug Resistance Protein 1 (Glycoprotein 1) Regulation (WP2489)	0.259552	ABCB1	1	1
TCA and Urea cycles (WP1945)	0.259552	FH	1	1
DDX1 as a regulatory component of the Drosha microprocessor (WP2942)	0.26362	DDX1,DGCR8,NBN	0.428571	1
Genes and (Common) Pathways Underlying Drug Addiction (WP2636)	0.345372	CAMK4,DRD4,MAPK1	0.375	1
miR-148a/miR-31/FIH1/HIF1&alpha;-Notch signaling in glioblastoma (WP3593)	0.345372	HES1,HEY1,HIF1A	0.375	1
NR1D1 (REV-ERBA) represses gene expression (WP3394)	0.345372	CLOCK,NPAS2,USP46	0.375	1
Phase I biotransformations, non P450 (WP136)	0.345372	LIPA,PON2,PON3	0.375	1
Diurnally Regulated Genes with Circadian Orthologs (WP410)	0.35701	CLOCK,CRY2,DNAJA1,ETV6,IDI1,NCKAP1,NR1D2,PPP2CB,QKI,SF3A3,STBD1,UGP2,VAPA,ZFR	0.291667	1
Signaling by Hippo (WP2714)	0.368663	AMOTL1,LATS1,MOB1B,SAV1,STK3,TJP2	0.315789	1
RNA interference (WP2805)	0.387335	DGCR8,ERI1	0.4	1
Sulindac Metabolic Pathway (WP2542)	0.387335	MSRB2,MSRB3	0.4	1
Nephrin interactions (WP1867)	0.404389	CD2AP,NCK2,PIK3CA,PIK3CB,WASL	0.3125	1
TCA Cycle and PDHc (WP2453)	0.404389	ACO1,FH,IDH1,SDHA,SUCLG2	0.3125	1
Mismatch repair (WP531)	0.426093	EXO1,MSH2,RFC1	0.333333	1
Advanced glycosylation endproduct receptor signaling (WP1781)	0.447788	APP,CAPZA2,LGALS3,MAPK1	0.307692	1
Dopamine metabolism (WP2436)	0.447788	COMT,PPP2CB,PRKACB,SOD1	0.307692	1
Melanin biosynthesis (WP3377)	0.451757	DCT	0.5	1
Methionine IG (WP3532)	0.451757	MTRR	0.5	1
Mismatch Repair (WP3381)	0.451757	EXO1	0.5	1
Neurotransmitter uptake and Metabolism In Glial Cells (WP1872)	0.451757	GLUL	0.5	1
Sulfur amino acid metabolism (WP3574)	0.483113	ADI1,APIP,CNDP2,CTH,GCLM,MTAP,MTRR	0.28	1
DNA Damage Reversal (WP1804)	0.488617	ASCC3,MGMT	0.333333	1
Thyroxine (Thyroid Hormone) Production (WP1981)	0.488617	CGA,TSHR	0.333333	1
Sialic acid metabolism (WP3363)	0.497467	CMAS,NPL,SLC35A1,ST3GAL2,ST3GAL3,ST3GAL5,ST6GALNAC3,ST8SIA4,ST8SIA6	0.272727	1
HDR through MMEJ (alt-NHEJ) (WP3570)	0.502947	NBN,POLQ,RBBP8	0.3	1
Fatty Acid Biosynthesis (WP357)	0.524827	ACAA2,DECR1,ECHDC1,ECHDC3,ECHS1,PECR	0.272727	1
Regulation of Microtubule Cytoskeleton (WP2038)	0.548248	APC,CAMK4,CDK1,CLASP1,DIAPH1,PAK1,PHLDB2,PIK3CA,ROCK1,SPRED1,TIAM1,TRIO	0.26087	1
Imatinib Resistance in Chronic Myeloid Leukemia (WP2946)	0.551229	ABCB1,BBX,BCL11A,CDKN1B,GADD45A,HMGB2,PDGFRB,RAB36,SKP2,SLC4A7,SPRED1,SPRED2,ZC3HAV1	0.26	1
Transcriptional activation by NRF2 (WP3)	0.572779	GCLM,HMOX1,MAPK8,PIK3CA	0.266667	1
Peroxisomal lipid metabolism (WP1878)	0.572829	AGPS,AMACR,HSD17B4,IDH1,PHYH	0.263158	1
Estrogen signaling pathway (WP712)	0.573556	BCL2,BRAF,IKBKB,MAPK1,NFKB1,PIK3CA	0.26087	1
Signaling by FGFR3 (WP3336)	0.577408	BRAF,KRAS,MAPK1,MKNK1,PIK3CA,PPP2CB,PPP2R1A,RPS27A,SPRY2	0.257143	1
Abacavir transport and metabolism (WP2712)	0.578616	ABCB1,ADH1A	0.285714	1
Non-homologous end joining (WP438)	0.578616	XRCC4,XRCC5	0.285714	1
TRAIL signaling (WP3400)	0.578616	CASP8,TNFSF10	0.285714	1
RHO GTPases regulate CFTR trafficking (WP3322)	0.594085	GOPC	0.333333	1
Sandbox Pathway (WP4)	0.594085	APC	0.333333	1
Methionine De Novo and Salvage Pathway (WP3580)	0.619661	ADI1,AMD1,APIP,MSRB2,MSRB3,MTAP	0.25	1
MAP3K8 (TPL2)-dependent MAPK1/3 activation (WP3576)	0.628908	IKBKB,MAP2K4,NFKB1,RPS27A	0.25	1
MFAP5-mediated ovarian cancer cell motility and invasiveness (WP3301)	0.638464	CREB5,ITGAV,MAPK1	0.25	1
Mitotic Telophase/Cytokinesis (WP2765)	0.638464	NIPBL,RAD21,STAG1	0.25	1
RalA downstream regulated genes (WP2290)	0.638464	KRAS,RALA,YBX3	0.25	1
Transport of vitamins, nucleosides, and related molecules (WP1937)	0.651089	ALB,SLC29A3,SLC33A1,SLC35A1,SLC35A3,SLC35B2,SLC35B4,SLC35D1,SLC35D2	0.243243	1
FTO Obesity Variant Mechanism (WP3407)	0.656364	FTO,PPARGC1A	0.25	1
Neurotransmitter Clearance In The Synaptic Cleft (WP1870)	0.656364	COMT,SLC22A2	0.25	1
Differentiation of white and brown adipocyte (WP2895)	0.662781	CEBPA,CEBPG,PPARGC1A,PPARGC1B,SLC7A10,SMAD5	0.24	1
Amino acid synthesis and interconversion (transamination) (WP3564)	0.669861	ASNS,GLS,GLUL,PHGDH,PSAT1	0.238095	1
Glycerophospholipid Biosynthetic Pathway (WP2533)	0.669861	AGPS,CHPT1,CRLS1,LPIN1,LPIN2	0.238095	1
PI Metabolism (WP2747)	0.676159	MTMR2,MTMR6,PI4K2B,PIK3C2A,PIK3C3,PIK3CA,PIK3CB,PIK3CG,PIK3R3,PIKFYVE,PIP5K1B,VAC14	0.24	1
TCA Cycle (WP78)	0.68006	FH,SDHA,SUCLG1,SUCLG2	0.235294	1
Signaling by FGFR4 (WP3334)	0.685033	BRAF,KRAS,MAPK1,MKNK1,PIK3CA,PPP2CB,PPP2R1A,RPS27A,SPRY2	0.236842	1
Gastric Cancer Network 1 (WP2361)	0.69528	ACTL6A,APC,CENPF,E2F7,ESM1,INO80D,MCM4	0.233333	1
Inflammatory Response Pathway (WP453)	0.69528	CD28,CD80,CD86,COL1A2,IFNG,LAMC1,LAMC2	0.233333	1
Prostaglandin Synthesis and Regulation (WP98)	0.69528	ANXA1,ANXA5,EDNRA,PLA2G4A,PTGER2,PTGER3,PTGER4	0.233333	1
Dissolution of Fibrin Clot (WP1802)	0.695667	PLAU,SERPINB2,SERPINB6	0.230769	1
Ganglio Sphingolipid Metabolism (WP1423)	0.695667	SLC33A1,ST3GAL2,ST3GAL5	0.230769	1
Signaling by Activin (WP2791)	0.695667	ACVR1C,ACVR2A,INHBA	0.230769	1
TFs Regulate miRNAs related to cardiac hypertrophy (WP1559)	0.695667	MYEF2,NFKB1,PPP3R1	0.230769	1
BDNF Pathway (WP2152)	0.699474	BCL2	0.25	1
BMI1 (WP2612)	0.699474	CDK1	0.25	1
Demo_step3 (WP3539)	0.699474	FDFT1	0.25	1
Diclofenac Metabolic Pathway (WP2491)	0.699474	CYP2C18	0.25	1
Interleukin-1 processing (WP1838)	0.699474	NFKB1	0.25	1
mRNA Editing (WP1862)	0.699474	APOBEC1	0.25	1
Peroxisomal beta-oxidation of tetracosanoyl-CoA (WP1941)	0.699474	HSD17B4	0.25	1
Signaling by FGFR2 (WP3338)	0.712013	BRAF,FGFBP1,KRAS,MAPK1,MKNK1,PIK3CA,PPP2CB,PPP2R1A,RPS27A,SPRY2	0.232558	1
Cholesterol biosynthesis (WP1795)	0.712518	DHCR24,FDFT1,IDI1,IDI2,LSS	0.227273	1
G13 Signaling Pathway (WP524)	0.716865	DIAPH1,MAP3K4,MYL1,PIK3CA,PIK3CB,ROCK1,ROCK2,SH3RF1,WASL	0.230769	1
PDGF Pathway (WP2526)	0.716865	ARFIP2,MAP2K4,MAPK1,MAPK8,PAK1,PDGFRB,PLA2G4A,TIAM1,WASL	0.230769	1
Glyoxylate metabolism and glycine degradation (WP3562)	0.722156	AGXT2,GRHPR	0.222222	1
Nifedipine Activity (WP259)	0.722156	MAPK1,SOD1	0.222222	1
NLR Proteins (WP288)	0.722156	IKBKB,MAPK8	0.222222	1
tRNA modification in the nucleus and cytosol (WP3561)	0.73008	ADAT1,CDKAL1,PUS7,TRDMT1,TRMT10A,TRMT11,TRMT13	0.225806	1
tRNA processing in the nucleus (WP3552)	0.731481	C2orf49,CLP1,DDX1,FAM98B,NUP205,NUP35,NUP37,NUP43,RPP14,RPP40,TRNT1,XPOT	0.230769	1
Irinotecan Pathway (WP229)	0.745722	ABCC1,APC,NPC1	0.214286	1
MAPK targets/ Nuclear events mediated by MAP kinases (WP1845)	0.745722	PPP2CB,PPP2R1A,PPP2R1B	0.214286	1
Regulation of cholesterol biosynthesis by SREBP (SREBF) (WP2686)	0.745722	INSIG2,SEC23A,SEC24D	0.214286	1
Nanoparticle triggered autophagic cell death (WP2509)	0.751118	ATG10,ATG3,ATG5,BCL2,SH3GLB1	0.217391	1
Processing of Capped Intronless Pre-mRNA (WP1890)	0.751118	CLP1,CPSF2,CSTF3,PCF11,SNRPF	0.217391	1
Glycogen Metabolism (WP500)	0.753525	GBE1,GYG1,PGM1,PPP2CB,PPP2R1A,PPP2R1B,PYGB,UGP2	0.222222	1
Oxidative Stress (WP408)	0.762027	GSR,HMOX1,NFKB1,SOD1,SOD2,TXNRD2,XDH	0.21875	1
Trans-sulfuration and one carbon metabolism (WP2525)	0.762027	CTH,GCLM,MTHFD1L,MTHFD2,MTHFD2L,PHGDH,PSAT1	0.21875	1
Apoptosis Modulation by HSP70 (WP384)	0.766906	CASP2,CASP6,CASP8,NFKB1	0.210526	1
Small Ligand GPCRs (WP247)	0.766906	CNR1,PTGER2,PTGER3,PTGER4	0.210526	1
Endosomal Sorting Complex Required For Transport (ESCRT) (WP3575)	0.772508	CHMP2B,RPS27A,STAM2,VPS36,VPS4A,VTA1	0.214286	1
Ligand-independent caspase activation via DCC (WP3317)	0.776958	APPL1,DAPK1	0.2	1
Nanoparticle triggered regulated necrosis (WP2513)	0.776958	CASP8,MAPK8	0.2	1
Steroid Biosynthesis (WP496)	0.776958	HSD17B3,HSD17B4	0.2	1
FasL/ CD95L signaling (WP3568)	0.777509	CASP8	0.2	1
TCA Cycle Nutrient Utilization and Invasiveness of Ovarian Cancer (WP2868)	0.777509	MAPK1	0.2	1
Cholesterol Biosynthesis (WP197)	0.788958	FDFT1,IDI1,LSS	0.2	1
Metabolism of nucleotides (WP1851)	0.799961	ADK,ADPRM,AGXT2,ATIC,CMPK1,CTPS1,DCK,DCTD,DHODH,DPYS,GMPS,NT5E,NUDT5,PAICS,RRM2,TXN,XDH	0.223684	1
EBV LMP1 signaling (WP262)	0.802827	IKBKB,MAPK1,MAPK8,NFKB1	0.2	1
Hypertrophy Model (WP516)	0.802827	EIF4E,EIF4EBP1,IFNG,NR4A3	0.2	1
Syndecan interactions (WP2787)	0.802827	ITGA2,ITGAV,ITGB1,SDC1	0.2	1
Regulation of Hypoxia-inducible Factor (HIF) by oxygen (WP2727)	0.816445	CUL2,EPAS1,HIF1A,RPS27A,UBE2D1	0.2	1
DSCAM interactions (WP1808)	0.822042	MAPK8,PAK1	0.181818	1
Interleukin-7 signaling (WP2673)	0.822042	HGF,PIK3R3	0.181818	1
Nucleotide GPCRs (WP80)	0.822042	ADORA3,P2RY1	0.181818	1
Trans-sulfuration pathway (WP2333)	0.822042	CTH,GCLM	0.181818	1
Cori Cycle (WP1946)	0.825892	GPI,PFKP,SLC2A1	0.1875	1
Metabolism of Angiotensinogen to Angiotensins (WP2729)	0.825892	CPA3,CTSZ,ENPEP	0.1875	1
Signaling by FGFR1 (WP3335)	0.828556	BRAF,FGFR1OP2,KRAS,MAPK1,MKNK1,PIK3CA,PPP2CB,PPP2R1A,RPS27A,SPRY2,TRIM24	0.211538	1
Extracellular vesicle-mediated signaling in recipient cells (WP2870)	0.82926	APC,HGF,KRAS,TGFB2,TGFBR3,TSPAN8	0.2	1
Signaling by NOTCH2 (WP2718)	0.82926	CNTN1,HES1,MAML2,MIB1,RBPJ,RPS27A	0.2	1
Signaling by Robo receptor (WP1918)	0.82926	CLASP1,NCK2,PAK1,PFN2,SRGAP1,SRGAP3	0.2	1
Metabolism of nitric oxide (WP1850)	0.834114	LYPLA1,NOSTRIN,WASL,ZDHHC21	0.190476	1
Demo_complete (WP3418)	0.835287	FDFT1	0.166667	1
Lipid storage and perilipins in skeletal muscle (WP2887)	0.835287	PPARGC1A	0.166667	1
miRNA Biogenesis (WP2338)	0.835287	DGCR8	0.166667	1
Synthesis of wybutosine at G37 of tRNA(Phe) (WP3553)	0.835287	TYW3	0.166667	1
Insulin processing (WP2736)	0.84353	EXOC1,EXOC4,EXOC6,KIF5C,MYO5A	0.192308	1
Apoptosis-related network due to altered Notch3 in ovarian cancer (WP2864)	0.847375	ANXA5,APP,CDKN1B,CTNNA1,HELLS,MAPK1,NET1,NFKB1,RIPK2,TNFRSF21,YBX3	0.207547	1
BMAL1:CLOCK,NPAS2 activates circadian gene expression (WP3355)	0.853063	BHLHE41,CLOCK,CRY2,HIF1A,NAMPT,PPARGC1A	0.193548	1
Signal amplification (WP1908)	0.853063	GNAI3,GNG10,GNG12,P2RY1,P2RY12,PLA2G4A	0.193548	1
Mitotic Prometaphase (WP2652)	0.856992	CCNB1,CDK1,CENPE,CENPF,CENPU,CLASP1,KIF2A,MAD2L1,NCAPG,NDE1,NUF2,NUP37,NUP43,PDS5B,PPP2CB,PPP2R1A,PPP2R1B,RAD21,SKA1,SMC2,SPC25,STAG1,ZWINT	0.219048	1
Metabolism of porphyrins (WP1852)	0.857142	CPOX,HMOX1,HMOX2	0.176471	1
Polycystic Kidney Disease Pathway (WP2571)	0.857142	BRAF,EGF,IKBKB	0.176471	1
Iron metabolism in placenta (WP2007)	0.858757	ACO1,TFR2	0.166667	1
Passive transport by Aquaporins (WP1877)	0.858757	AQP11,AQP3	0.166667	1
RAF-independent MAPK1/3 activation (WP3332)	0.858757	CDK1,MAPK1	0.166667	1
Assembly of the primary cilium (WP3498)	0.858843	AKAP9,ARL13B,ARL6,BBS10,CC2D2A,CCT4,CCT5,CDK1,CDK5RAP2,CEP135,CEP162,CEP70,CEP78,CEP83,CLASP1,CNGA4,DYNLRB2,EXOC1,EXOC4,EXOC6,IFT57,IFT74,IFT88,IQCB1,KIF3C,KIFAP3,NDE1,NEDD1,PCM1,PDE6D,PLK4,PPP2R1A,PRKAR2B,TNPO1,TTC21B,TTC30A,TTC8,UNC119B,WDR35,WDR60	0.227273	1
Type II diabetes mellitus (WP1584)	0.861135	IKBKB,IRS1,MAPK1,MAPK8	0.181818	1
Effects of PIP2 hydrolysis (WP1809)	0.867225	ABHD6,DGKG,ITPR1,PRKCE,TRPC3	0.185185	1
FSH signaling pathway (WP2035)	0.867225	APPL1,CGA,EIF4EBP1,MAPK1,RPS6	0.185185	1
RORA activates gene expression (WP3370)	0.867225	CHD9,CLOCK,NPAS2,PPARGC1A,TGS1	0.185185	1
The citric acid (TCA) cycle and respiratory electron transport (WP2766)	0.871065	D2HGDH,FH,PDHB,PDP1,PDP2,SDHA,SUCLG1,SUCLG2	0.195122	1
Apoptotic execution phase (WP1784)	0.871542	APC,CASP6,CASP8,DNM1L,FNTA,GAS2,HMGB2,KPNA1,ROCK1,TJP2	0.2	1
DAG and IP3 signaling (WP2688)	0.874071	ADCY3,CAMK4,ITPR1,PDE1A,PRKACB,PRKAR2B	0.1875	1
Ovarian Infertility Genes (WP34)	0.874071	CDKN1B,LHCGR,PRLR,PTGER2,SMPD1,SYNE2	0.1875	1
Aflatoxin B1 metabolism (WP699)	0.878065	EPHX1	0.142857	1
Pentose Phosphate Pathway (WP134)	0.878065	RPIA	0.142857	1
Ubiquinol biosynthesis (WP2734)	0.878065	COQ3	0.142857	1
Cell Cycle (WP179)	0.883207	APC,CCNA2,CCNB1,CCNE2,CCNH,CDC14A,CDK1,CDKN1B,CHEK1,DBF4,E2F5,GADD45A,MAD2L1,MCM10,MCM3,MCM4,MCM5,MCM9,ORC5,SKP2,TBC1D8,YWHAQ	0.213592	1
Amine-derived hormones (WP3548)	0.883361	CGA,DIO2,IYD	0.166667	1
Miscellaneous transport and binding events (WP3320)	0.883361	ANKH,NIPA2,TUSC3	0.166667	1
Nanoparticle-mediated activation of receptor signaling (WP2643)	0.887816	AKT3,ITGB1,KRAS,MAPK1,MAPK8	0.178571	1
Homologous recombination (WP186)	0.88841	NBN,RAD54B	0.153846	1
Platelet Adhesion to exposed collagen (WP1883)	0.88841	ITGA2,ITGB1	0.153846	1
Cargo concentration in the ER (WP3560)	0.892501	CD59,CNIH1,CTSZ,LMAN1,SEC23A,SEC24D	0.181818	1
Circadian Clock (WP1797)	0.900958	CHD9,CLOCK,CRY2,HIF1A,MEF2C,NPAS2,PPARGC1A,RPS27A,TGS1,USP46	0.192308	1
Angiogenesis (WP1539)	0.904013	ANGPT1,HIF1A,MAPK1,PIK3CA	0.166667	1
IL1 and megakaryotyces in obesity (WP2865)	0.904013	IFNG,NFKB1,PIK3CA,TLR2	0.166667	1
Kinesins (WP1842)	0.904013	CENPE,KIF2A,KIF3C,KIFAP3	0.166667	1
Physiological and Pathological Hypertrophy of the Heart (WP1528)	0.904013	MAPK1,MAPK8,MYEF2,PRKCE	0.166667	1
Opioid Signalling (WP1978)	0.904227	ADCY3,CAMK4,GNAI3,GNG10,GNG12,ITPR1,MAPK1,PDE1A,PLA2G4A,PLCB4,PPP2CB,PPP2R1A,PPP2R1B,PPP3R1,PRKACB,PRKAR2B	0.202532	1
Farnesoid X Receptor Pathway (WP2879)	0.905196	ABCB4,BAAT,PPARGC1A	0.157895	1
Overview of nanoparticle effects (WP3287)	0.905196	AKT3,BCL2,HMOX1	0.157895	1
TP53 Network (WP1742)	0.905196	BCL2,GADD45A,TNFSF10	0.157895	1
MAPK Cascade (WP422)	0.905598	BRAF,KRAS,MAP2K4,MAP3K2,MAPK1	0.172414	1
Metabolism of water-soluble vitamins and cofactors (WP1857)	0.906715	AASDHPPT,ABCC1,GPHN,LMBRD1,MMADHC,MOCOS,MTHFD1L,MTRR,NAMPT,PANK1,PANK2,PANK3,PCCA,PRSS1,RFK,SLC2A1,SLC52A3,TPK1	0.204545	1
Retinoblastoma (RB) in Cancer (WP2446)	0.906715	BARD1,CCNA2,CCNB1,CCNE2,CDK1,CDKN1B,CHEK1,DCK,HLTF,HMGB2,MCM3,MCM4,PLK4,RRM2,SAP30,SKP2,SMC2,TTK	0.204545	1
AGE/RAGE pathway (WP2324)	0.907232	CASP8,DIAPH1,HIF1A,IKBKB,IRAK4,IRS1,LGALS3,MAPK1,MAPK8,NFKB1,PLA2G4A,ROCK1,SOD1	0.19697	1
Regulation of DNA replication (WP1898)	0.908514	CCNA2,CDKN1B,MCM10,MCM3,MCM4,MCM5,ORC5,PSMB1,PSMB7,PSMC6,PSMD14,PSMD6,PSME4,PSMF1,RPS27A	0.2	1
Signaling of Hepatocyte Growth Factor Receptor (WP313)	0.908579	HGF,ITGB1,MAPK1,MAPK8,PAK1,PIK3CA	0.176471	1
Codeine and Morphine Metabolism (WP1604)	0.909737	ABCB1	0.125	1
Effects of Nitric Oxide (WP1995)	0.909737	XDH	0.125	1
let-7 inhibition of ES cell reprogramming (WP3299)	0.909737	KLF4	0.125	1
Osteoblast Signaling (WP322)	0.912191	ITGAV,PDGFRB	0.142857	1
ATM Signaling Pathway (WP2516)	0.912265	CASP2,CCNB1,CDK1,CHEK1,CRADD,GADD45A,NBN	0.179487	1
Costimulation by the CD28 family (WP1799)	0.912604	AKT3,CD28,CD80,CD86,CTLA4,ICOSLG,PAK1,PIK3CA,PIK3R3,PPP2CB,PPP2R1A,PPP2R1B	0.193548	1
Endoderm Differentiation (WP2853)	0.913071	APC,APP,CAND1,CDC73,CTR9,ELAVL1,EPB41L5,EXT1,JARID2,LAMC1,ONECUT1,RTF1,SIAH2,WNT8A	0.197183	1
Nucleotide-binding domain, leucine rich repeat containing receptor (NLR) signaling pathways (WP2763)	0.916281	APP,BCL2,CASP2,CASP8,IKBKB,NLRP1,RIPK2,TXN	0.181818	1
Structural Pathway of Interleukin 1 (IL-1) (WP2637)	0.92041	EIF4E,IKBKB,IL1RAP,IRAK4,MAP2K4,MAPK1,MAPK8,MKNK1,NFKB1	0.183673	1
Signal Transduction of S1P Receptor (WP26)	0.920693	AKT3,ASAH1,GNAI3,MAPK1	0.16	1
RHO GTPases Activate WASPs and WAVEs (WP3388)	0.922531	ABI1,ABI2,MAPK1,NCKAP1,WASF1,WASL	0.171429	1
Serotonin Receptor 2 and ELK-SRF/GATA4 signaling (WP732)	0.923261	ITPR1,KRAS,MAPK1	0.15	1
L1CAM interactions (WP1843)	0.924847	ALCAM,CHL1,CNTN1,DLG1,ITGA2,ITGA5,ITGAV,ITGB1,LAMC1,MAPK1,NRCAM,NUMB,PAK1,SCN1A,SCN2A,SCN3A,SDCBP,SPTB	0.2	1
Signaling by EGFR (WP1910)	0.927968	EGF,KRAS,PAG1,PIK3CA,RPS27A,SPRY1,SPRY2,STAM2	0.177778	1
Deadenylation-dependent mRNA decay (WP2659)	0.931137	CNOT4,CNOT7,DCP1A,DCP2,DIS3,EIF4E,PAIP1,TNKS1BP1,XRN1	0.18	1
Mitochondrial biogenesis (WP3331)	0.931137	CHD9,GABPA,MEF2C,MTERF1,PPARGC1A,PPARGC1B,TFAM,TGS1,USP46	0.18	1
Regulation of Apoptosis (WP1896)	0.931137	ARHGAP10,PSMB1,PSMB7,PSMC6,PSMD14,PSMD6,PSME4,PSMF1,RPS27A	0.18	1
Biogenic Amine Synthesis (WP550)	0.93115	COMT,PAH	0.133333	1
Base-Excision Repair, AP Site Formation (WP3399)	0.933184	NEIL2	0.111111	1
Benzo(a)pyrene metabolism (WP696)	0.933184	EPHX1	0.111111	1
Cytosine methylation (WP3585)	0.933184	IDH1	0.111111	1
Folate-Alcohol and Cancer Pathway (WP1589)	0.933184	ADH5	0.111111	1
Heme Biosynthesis (WP561)	0.933184	CPOX	0.111111	1
Methylation Pathways (WP704)	0.933184	COMT	0.111111	1
Regulated Necrosis (WP3383)	0.933184	CASP8	0.111111	1
Signaling by Leptin (WP3374)	0.933184	IRS1	0.111111	1
SUMOylation (WP2778)	0.933184	UBA2	0.111111	1
Uptake and function of anthrax toxins (WP3390)	0.933184	MAP2K4	0.111111	1
IL17 signaling pathway (WP2112)	0.933904	IKBKB,IL17RD,MAPK1,NFKB1,TRAF3IP2	0.16129	1
Metabolism of steroid hormones and vitamin D (WP2749)	0.934578	CGA,FDX1,HSD17B11,HSD17B3,SRD5A3,STARD6	0.166667	1
Detoxification of Reactive Oxygen Species (WP2824)	0.934722	PRDX6,SOD1,SOD2,TXN	0.153846	1
Regulation of beta-cell development (WP3513)	0.934722	HES1,ONECUT1,PTF1A,RBPJ	0.153846	1
TAK1 activates NFkB by phosphorylation and activation of IKKs complex (WP2656)	0.934722	APP,IKBKB,NFKB1,RIPK2	0.153846	1
ER to Golgi Anterograde Transport (WP3542)	0.936134	NAPB,PPP6C,SEC16B,SEC23A,SEC24D,TFG,TRAPPC9	0.170732	1
Netrin-1 signaling (WP1868)	0.936134	MYO10,NTN4,RGMB,SIAH2,TRIO,TRPC3,WASL	0.170732	1
SUMOylation of DNA damage response and repair proteins (WP3327)	0.936207	HERC2,NSMCE4A,NUP205,NUP35,NUP37,NUP43,PHC3,RAD21,SMC5,SMC6,STAG1,WRN,XRCC4	0.188406	1
Signaling by BMP (WP2760)	0.938119	ACVR2A,BMPR2,SMAD5	0.142857	1
Mitochondrial translation (WP3310)	0.943116	GFM1,MRPL1,MRPL13,MRPL15,MRPL19,MRPL3,MRPL39,MRPL44,MRPL50,MRPS11,MRPS25,MRPS28,MRPS30,MRPS31,MRPS35,MRPS9,MTIF2	0.193182	1
Hypothetical Network for Drug Addiction (WP666)	0.944985	CAMK4,DRD4,GRIA2,MAPK1,PRKCE	0.15625	1
Signaling by ERBB2 (WP2780)	0.944985	AKT3,EGF,KRAS,PIK3CA,RPS27A	0.15625	1
Signaling by PDGF (WP1916)	0.944985	KRAS,NCK2,PDGFRB,PIK3CA,PIK3CB	0.15625	1
DNA Replication (WP466)	0.945765	DBF4,MCM10,MCM3,MCM4,MCM5,ORC5,RFC1	0.166667	1
FAS pathway and Stress induction of HSP regulation (WP314)	0.945765	BCL2,CASP6,CASP8,MAP2K4,MAPK8,PAK1,RIPK2	0.166667	1
Fatty Acid Omega Oxidation (WP206)	0.946187	ADH1A,ADH7	0.125	1
Ligand-dependent caspase activation (WP3358)	0.946187	CASP8,TNFSF10	0.125	1
Quercetin and Nf-kB/ AP-1 Induced Cell Apoptosis (WP2435)	0.946187	IKBKB,NFKB1	0.125	1
mTOR signalling (WP3318)	0.946461	EIF4E,EIF4EBP1,RPS6,RRAGA	0.148148	1
WNT ligand biogenesis and trafficking (WP2790)	0.946461	WLS,WNT10A,WNT16,WNT8A	0.148148	1
Energy Metabolism (WP1541)	0.947152	CAMK4,GABPA,MEF2C,PPARGC1A,PPARGC1B,PPP3R1,PPP3R2,TFAM	0.170213	1
Metabolism of non-coding RNA (WP2715)	0.947152	GEMIN7,NUP205,NUP35,NUP37,NUP43,SMN2,SNRPF,TGS1	0.170213	1
Selenium Metabolism and Selenoproteins (WP28)	0.947152	CTH,DIO2,EEFSEC,NFKB1,SCLY,SEPSECS,TXNRD2,TXNRD3	0.170213	1
XBP1(S) activates chaperone genes (WP3472)	0.948883	CXXC1,DDX11,DNAJB9,DNAJC3,EXTL3,PDIA6,SEC61A2,SEC62,TPP1	0.173077	1
Blood Clotting Cascade (WP272)	0.950274	FGG,PLAU,SERPINB2	0.136364	1
Globo Sphingolipid Metabolism (WP1424)	0.950274	B3GALT5,ST3GAL2,ST6GALNAC3	0.136364	1
Nicotine Activity on Dopaminergic Neurons (WP1602)	0.950274	DRD3,DRD4,KCNK9	0.136364	1
alpha-linolenic (omega3) and linoleic (omega6) acid metabolism (WP2724)	0.950543	HSD17B4	0.1	1
POU5F1 (OCT4), SOX2, NANOG repress genes related to differentiation (WP3382)	0.950543	TSC22D1	0.1	1
Notch Signaling Pathway (WP61)	0.95286	HES1,HEY1,HEY2,HIF1A,MAML2,NFKB1,NUMB,RBPJ,SAP30,SNW1,TLE1	0.177419	1
DNA Damage Response (only ATM dependent) (WP710)	0.953077	AKT3,APC,BCL2,CDKN1B,IRS1,KRAS,MAP3K4,MAPK1,MAPK8,NFKB1,PCK2,PIK3C2A,PIK3C3,PIK3CA,PIK3CB,PIK3CG,PIK3R3,PLAU,RBL2,SOD2,WNT10A,WNT16	0.196429	1
Mitotic G2-G2/M phases (WP1859)	0.953077	AKAP9,CCNA2,CCNB1,CCNH,CDK1,CDK5RAP2,CDK7,CENPF,CEP135,CEP70,CEP78,CLASP1,NDE1,NEDD1,PCM1,PLK4,PPP2CB,PPP2R1A,PPP2R1B,PRKAR2B,RPS27A,TUBGCP5	0.196429	1
Formation of Fibrin Clot (Clotting Cascade) (WP1818)	0.953792	F3,FGG,PRCP,PROS1,TFPI,THBD	0.157895	1
Intrinsic Pathway for Apoptosis (WP1841)	0.953792	AKT3,BCL2,CASP8,MAPK8,PPP3R1,YWHAQ	0.157895	1
Vasopressin regulates renal water homeostasis via Aquaporins (WP2662)	0.95408	ADCY3,AQP3,GNG10,GNG12,PRKACB,PRKAR2B,RAB11FIP2	0.162791	1
Alpha 6 Beta 4 signaling pathway (WP244)	0.954357	EIF4EBP1,IRS1,LAMC1,LAMC2,MAPK1	0.151515	1
Integrated Cancer Pathway (WP1971)	0.954927	BACH1,BARD1,BCL2,CASP8,CDK1,CDKN1B,CHEK1,MSH2	0.166667	1
Rac1/Pak1/p38/MMP-2 pathway (WP3303)	0.954952	ANGPT1,EIF4EBP1,GRB14,IKBKB,ITGB1,KRAS,MAPK1,MAPK8,MSH2,NFKB1,PAK1,PIK3CA	0.179104	1
Signaling by NOTCH1 (WP2720)	0.954952	CCNC,CNTN1,HES1,HEY1,HEY2,HIF1A,MAML2,NUMB,RBPJ,RPS27A,SNW1,TLE1	0.179104	1
Vitamin B12 Metabolism (WP1533)	0.956136	ABCA1,ALB,CTH,IFNG,MCEE,MTRR,NFKB1,SOD1,SOD2	0.169811	1
One Carbon Metabolism (WP241)	0.956235	ATIC,MTHFD1L,MTHFD2,MTRR	0.142857	1
Toll-Like Receptors Cascades (WP2775)	0.956235	CD180,EEA1,PIK3C3,TLR2	0.142857	1
Drug Induction of Bile Acid Pathway (WP2289)	0.958059	ABCB1,BAAT	0.117647	1
Mitochondrial LC-Fatty Acid Beta-Oxidation (WP368)	0.958059	EHHADH,PECR	0.117647	1
RHO GTPases Activate ROCKs (WP3365)	0.958059	ROCK1,ROCK2	0.117647	1
SRF and miRs in Smooth Muscle Differentiation and Proliferation (WP1991)	0.958059	KLF4,MEF2C	0.117647	1
Synthesis, secretion, and deacylation of Ghrelin (WP3436)	0.958059	KLF4,MBOAT4	0.117647	1
Hedgehog 'off' state (WP3316)	0.960063	ADCY3,GLI2,IFT57,IFT88,INTU,NUMB,PRKACB,PRKAR2B,PSMB1,PSMB7,PSMC6,PSMD14,PSMD6,PSME4,PSMF1,RPS27A,TTC21B,TULP3,WDR35	0.19	1
RHO GTPases Activate Formins (WP3379)	0.960107	CENPE,CENPF,CENPU,CLASP1,DIAPH1,DIAPH3,ITGB1,KIF2A,MAD2L1,NDE1,NUF2,NUP37,NUP43,PFN2,PPP2CB,PPP2R1A,PPP2R1B,SCAI,SKA1,SPC25,ZWINT	0.192661	1
GPCRs, Class B Secretin-like (WP334)	0.96017	CALCRL,PTH2R,SCTR	0.130435	1
G1 to S cell cycle control (WP45)	0.960823	CCNB1,CCNE2,CCNH,CDK1,CDK7,CDKN1B,E2F5,GADD45A,MCM3,MCM4,MCM5,ORC5	0.176471	1
APC/C-mediated degradation of cell cycle proteins (WP3557)	0.96114	CCNA2,CCNB1,CDK1,FBXO5,MAD2L1,PSMB1,PSMB7,PSMC6,PSMD14,PSMD6,PSME4,PSMF1,RPS27A,SKP2,UBE2D1	0.182927	1
Serotonin HTR1 Group and FOS Pathway (WP722)	0.962249	BRAF,GNAI3,ITPR1,MAPK1,PIK3CA	0.147059	1
Signaling by ERBB4 (WP2781)	0.962249	EGF,KRAS,PIK3CA,RPS27A,WWP1	0.147059	1
Gene regulatory network modelling somitogenesis (WP2854)	0.963393	HES1	0.0909091	1
Peptide hormone biosynthesis (WP2691)	0.963393	CGA	0.0909091	1
RHO GTPases activate KTN1 (WP3337)	0.963393	KTN1	0.0909091	1
Serotonin Transporter Activity (WP1455)	0.963393	PPP2CB	0.0909091	1
One Carbon Metabolism (WP3530)	0.964337	ATIC,MTHFD1L,MTHFD2,MTRR	0.137931	1
Mitotic G1-G1/S phases (WP1858)	0.964903	CCNB1,CCNE2,CCNH,CDK1,CDK7,CDKN1B,DBF4,E2F5,MCM10,MCM3,MCM4,MCM5,ORC5,PPP2CB,PPP2R1A,PPP2R1B,PSMB1,PSMB7,PSMC6,PSMD14,PSMD6,PSMF1,RBL2,RPS27A,SKP2	0.195312	1
AMPK Signaling (WP1403)	0.966006	CCNA2,CCNB1,EIF4EBP1,ELAVL1,PFKFB3,PIK3C3,PIK3CA,PIK3CB,PIK3CG,PIK3R3,PPARGC1B,PRKACB	0.173913	1
Integrated Lung Cancer Pathway (WP2512)	0.967365	BRAF,CASP6,EGF,IKBKB,IRS1,ITGAV,MAPK1,NFKB1,PAK1,PIK3C2A,PTGER4,REL,SAMSN1	0.175676	1
NGF signalling via TRKA from the plasma membrane (WP1873)	0.967365	BRAF,DUSP6,IRS1,KRAS,MAPK1,MEF2C,PIK3CA,PIK3CB,PPP2CB,PPP2R1A,PPP2R1B,RALA,RALB	0.175676	1
Peptide GPCRs (WP24)	0.967365	ACKR1,AGTR1,ATP8A1,AVPR1B,CX3CR1,EDNRA,FPR1,GHSR,LHCGR,MC2R,MC5R,NTSR2,TSHR	0.175676	1
Signaling by NODAL (WP2675)	0.967397	ACVR1C,ACVR2A	0.111111	1
SREBF and miR33 in cholesterol and lipid homeostasis (WP2011)	0.967397	ABCA1,PPARGC1A	0.111111	1
Sulfation Biotransformation Reaction (WP692)	0.967397	GSR,PAPSS1	0.111111	1
IL-5 Signaling Pathway (WP127)	0.967751	BCL2,KRAS,MAPK1,PIK3CG,RPS6,SPRED1	0.15	1
Signaling by SCF-KIT (WP2713)	0.967751	CHEK1,FER,KRAS,PIK3CA,PIK3R3,SOCS6	0.15	1
MAP kinase activation in TLR cascade (WP2792)	0.968193	MAP2K4,MAPK8,RIPK2	0.125	1
Toll-like Receptor Signaling Pathway (WP75)	0.968572	AKT3,CASP8,CD80,CD86,CXCL11,IFNA14,IFNA16,IFNA21,IKBKB,IRAK4,MAP2K4,MAPK1,MAPK8,NFKB1,PIK3CA,PIK3CB,PIK3CG,PIK3R3,TLR2	0.186275	1
M/G1 Transition (WP2785)	0.968749	DBF4,MCM10,MCM3,MCM4,MCM5,ORC5,PSMB1,PSMB7,PSMC6,PSMD14,PSMD6,PSME4,PSMF1,RPS27A	0.177215	1
Complement cascade (WP1798)	0.968869	CD46,CD55,CD59,CR1,PROS1	0.142857	1
Protein folding (WP1892)	0.968869	CCT4,CCT5,PFDN1,TBCA,TUBB2A	0.142857	1
Dopaminergic Neurogenesis (WP2855)	0.971025	GLI2,NEUROG2,NR4A2,RET	0.133333	1
Translation Factors (WP107)	0.972478	EIF1AY,EIF3A,EIF3E,EIF3F,EIF3H,EIF4E,EIF4EBP1,PAIP1	0.156863	1
Aryl Hydrocarbon Receptor (WP2586)	0.97259	CDKN1B,HPGDS,KRAS,MAPK1,NCOA7,NFKB1,RET	0.152174	1
Inositol phosphate metabolism (WP2741)	0.97259	IMPA1,INPP1,IPMK,MINPP1,NUDT4,PLCB4,PPIP5K2	0.152174	1
IL-1 signaling pathway (WP195)	0.972703	IKBKB,IL1RAP,IRAK4,MAP2K4,MAP3K2,MAPK1,MAPK8,NFKB1,REL	0.160714	1
Pathogenic Escherichia coli infection (WP2272)	0.972703	ARPC5L,HCLS1,ITGB1,NCK2,ROCK1,ROCK2,TUBB2A,WASL,YWHAQ	0.160714	1
BMP Signalling and Regulation (WP1425)	0.972905	BMPR2	0.0833333	1
Depolarization of the Presynaptic Terminal Triggers the Opening of Calcium Channels (WP1800)	0.972905	CACNB2	0.0833333	1
LGI-ADAM interactions (WP3392)	0.972905	ADAM22	0.0833333	1
Reversible hydration of carbon dioxide (WP2770)	0.972905	CA13	0.0833333	1
NOD pathway (WP1433)	0.973171	CASP8,IKBKB,NLRP1,NLRP2,PRDM1,RIPK2	0.146341	1
TOR Signaling (WP1471)	0.9744	DDIT4L,EIF4EBP1,IDI1,PRR5L,RRAGA	0.138889	1
Glucocorticoid Receptor Pathway (WP2880)	0.97457	ARL5B,B3GNT5,CDC42EP3,FGFBP1,KTN1,PLK2,RGS2,SPINK13,SPRY1,TGFBR3,THBD,ZIC2	0.169014	1
ATF4 activates genes (WP2753)	0.97467	ASNS,DCP2,DIS3	0.12	1
Glutathione metabolism (WP100)	0.97467	GCLM,GSR,IDH1	0.12	1
Interleukin-2 signaling (WP2732)	0.97467	PIK3CA,PIK3CB,PIK3R3	0.12	1
MyD88 dependent cascade initiated on endosome (WP2768)	0.97467	DHX36,IKBKB,IRAK4	0.12	1
Nucleotide Metabolism (WP404)	0.974714	MTHFD2,RRM2	0.105263	1
Serotonin Receptor 4/6/7 and NR3C Signaling (WP734)	0.974714	BRAF,MAPK1	0.105263	1
Prolactin Signaling Pathway (WP2037)	0.975411	EIF4EBP1,IRS1,ITGB1,MAPK1,MAPK8,NEK3,NFKB1,PAK1,PIK3CA,PIK3CB,PIK3CG,PRLR,RPS6	0.171053	1
Bladder Cancer (WP2828)	0.976525	BRAF,DAPK1,EGF,MAPK1	0.129032	1
Host Interactions with Influenza Factors (WP2771)	0.976525	NUP205,NUP35,NUP37,NUP43	0.129032	1
Lipid digestion, mobilization, and transport (WP2764)	0.976768	ABCA1,ALB,FABP2,FABP5,FABP7,LPA,PRKACB,SDC1	0.153846	1
TSLP Signaling Pathway (WP2203)	0.977042	EIF4EBP1,MAPK1,MAPK8,NFKB1,PIK3CA,RPS6,STAT4	0.148936	1
Translocation of GLUT4 to the plasma membrane (WP2777)	0.977077	EXOC1,EXOC4,EXOC6,KIFAP3,LNPEP,MYO5A,RALA,RALGAPA2,TBC1D4,YWHAQ	0.16129	1
S Phase (WP2772)	0.977568	CCNA2,CCNH,CDK7,CDKN1B,ESCO1,GINS1,MCM3,MCM4,MCM5,ORC5,PDS5B,PSMB1,PSMB7,PSMC6,PSMD14,PSMD6,PSME4,PSMF1,RAD21,RFC1,RPS27A,SKP2,STAG1	0.186992	1
Transcriptional regulation of white adipocyte differentiation (WP2751)	0.978721	CCNC,CEBPA,CHD9,EGR2,KLF4,KLF5,MED10,MED17,MED21,MED23,NFKB1,PPARGC1A,TGS1	0.168831	1
EPO Receptor Signaling (WP581)	0.979881	IRS1,MAPK1,PIK3CG	0.115385	1
Melatonin metabolism and effects (WP3298)	0.979881	CLOCK,CRY2,NFKB1	0.115385	1
RHO GTPases activate IQGAPs (WP3330)	0.979947	CTNNA1	0.0769231	1
NIK--&gt;noncanonical NF-kB signaling (WP3545)	0.980339	PSMB1,PSMB7,PSMC6,PSMD14,PSMD6,PSME4,PSMF1,RPS27A,UBE2M	0.155172	1
Nanomaterial induced apoptosis (WP2507)	0.980431	CASP6,CASP8	0.1	1
Sphingolipid Metabolism (WP1422)	0.980431	ASAH1,CERS4	0.1	1
RIG-I/MDA5 mediated induction of IFN-alpha/beta pathways (WP1904)	0.980736	APP,ATG5,CASP8,DDX58,DHX36,IFIH1,IKBKB,NFKB1,RPS27A,UBE2D1,UBE2K	0.161765	1
Hexose transport (WP1828)	0.981575	NUP205,NUP35,NUP37,NUP43,SLC2A1,SLC5A9	0.139535	1
JAK/STAT (WP2593)	0.981575	EGF,ITGB1,MAPK8,NEK3,ROCK1,ROCK2	0.139535	1
PIP3 activates AKT signaling (WP2653)	0.981621	AKT3,CD28,CD80,CD86,CDKN1B,EGF,IRS1,PDGFRB,PHLPP1,PHLPP2,PIK3CA,PIK3CB,PIK3R3	0.166667	1
Metabolism of polyamines (WP3555)	0.982169	ADI1,AMD1,APIP,CKMT2,MTAP,PSMB1,PSMB7,PSMC6,PSMD14,PSMD6,PSME4,PSMF1,SLC25A15,SLC25A2	0.168675	1
Regulation of mRNA stability by proteins that bind AU-rich elements (WP2733)	0.982169	DCP1A,DCP2,DIS3,ELAVL1,PSMB1,PSMB7,PSMC6,PSMD14,PSMD6,PSME4,PSMF1,RPS27A,TNPO1,XRN1	0.168675	1
Signaling by VEGF (WP1919)	0.982474	ABI1,ABI2,AKT3,CTNNA1,CTNND1,ELMO2,ITGAV,ITPR1,KRAS,NCK2,NCKAP1,PAK1,PIK3CA,PIK3CB,PRKACB,ROCK1,ROCK2,WASF1	0.176471	1
Amyotrophic lateral sclerosis (ALS) (WP2447)	0.982824	ALS2,BCL2,CST3,RAB5A,SOD1	0.131579	1
miRs in Muscle Cell Differentiation (WP2012)	0.982824	MEF2C,PRKACB,PRKAR2B,PRKCE,PRKD3	0.131579	1
Nuclear Receptors (WP170)	0.982824	NR1D2,NR2F1,NR4A2,ROR1,THRB	0.131579	1
Signaling by TGF-beta Receptor Complex (WP2742)	0.982824	BAMBI,RPS27A,UBE2M,UCHL5,USP15	0.131579	1
Cytosolic sensors of pathogen-associated DNA (WP2794)	0.983374	APP,CRCP,DHX36,IKBKB,NFKB1,POLR3B,POLR3F,TRIM21,TRIM32,XRCC5	0.15625	1
Hedgehog ligand biogenesis (WP3401)	0.983374	GPC5,PSMB1,PSMB7,PSMC6,PSMD14,PSMD6,PSME4,PSMF1,RPS27A,SEL1L	0.15625	1
Signalling by NGF (WP1976)	0.98401	CASP2,IKBKB,MAPK8,NFKB1,RIPK2,RPS27A,RTN4	0.142857	1
DAP12 interactions (WP2694)	0.98471	KRAS,PIK3CA,PIK3CB,SIGLEC15	0.121212	1
Endothelin Pathways (WP2197)	0.98471	CALCRL,EDNRA,MAPK1,MYL1	0.121212	1
Fluoropyrimidine Activity (WP1601)	0.98471	ABCC5,DPYS,GGH,RRM2	0.121212	1
Oncogene Induced Senescence (WP3308)	0.984885	MAPK1,RPS27A	0.0952381	1
Regulation of lipid metabolism by Peroxisome proliferator-activated receptor alpha (PPARalpha) (WP2797)	0.985924	ABCA1,ABCB4,CCNC,CHD9,CLOCK,FDFT1,FHL2,GLIPR1,GRHL1,MED10,MED17,MED21,MED23,NPAS2,PLIN2,PPARGC1A,PPARGC1B,RGL1,TGS1,TNFRSF21	0.176991	1
Complement and Coagulation Cascades (WP558)	0.985964	CD46,CD55,CR1,F3,LMAN1,PLAU,PROS1,TFPI,THBD	0.15	1
ISG15 antiviral mechanism (WP2672)	0.985964	DDX58,EIF4E,FLNB,NUP205,NUP35,NUP37,NUP43,PPM1B,RPS27A	0.15	1
Histidine, lysine, phenylalanine, tyrosine, proline and tryptophan catabolism (WP3573)	0.985983	FAH,GSTZ1,PAH,QDPR,SLC25A21	0.128205	1
ErbB Signaling Pathway (WP673)	0.98622	AKT3,BTC,CDKN1B,EGF,EIF4EBP1,KRAS,MAPK1,MAPK8	0.145455	1
MAPK Signaling Pathway (WP382)	0.986392	ACVR1C,AKT3,BRAF,CASP2,CASP6,CASP8,DUSP6,EGF,GADD45A,IKBKB,KRAS,LRRK2,MAP2K4,MAP3K13,MAP3K2,MAP3K4,MAP4K3,MAPK1,MAPK8,MEF2C,MKNK1,MOS,NFKB1,PAK1,PDGFRB,PPM1B,PPP3R1,PPP3R2,RASGRF2,STK3,TGFB2,TMEM37	0.190476	1
Integrated Breast Cancer Pathway (WP1984)	0.987143	ANXA1,BACH1,BARD1,BCL2,BMPR2,BRAF,CASP8,CDK7,CHEK1,FER,FILIP1,GADD45A,HIPK2,IMPA1,IRS1,KRAS,MAP3K13,MAPK1,MSH2,MYCBP2,NAB1,NFKB1,PAK1,RAD54L,RALA,RASGEF1A,TFPI,USP15,USP16	0.187097	1
Activation of gene expression by SREBF (SREBP) (WP2706)	0.987397	FDFT1,IDI1,LSS	0.107143	1
Assembly of collagen fibrils and other multimeric structures (WP2798)	0.987397	COL1A2,COL2A1,LAMC2	0.107143	1
Myogenesis (WP1865)	0.987397	CTNNA1,MEF2C,TCF4	0.107143	1
Bile acid and bile salt metabolism (WP1788)	0.987704	ALB,AMACR,BAAT,HSD17B4	0.117647	1
miR-targeted genes in adipocytes - TarBase (WP2001)	0.987704	HIPK3,IGF2R,MIR155,MIR30A	0.117647	1
p38 MAPK Signaling Pathway (WP400)	0.987704	MAP2K4,MKNK1,PLA2G4A,TGFB2	0.117647	1
TSH signaling pathway (WP2032)	0.988042	ADCY3,BRAF,CDKN1B,CGA,GNAI3,MAPK1,PIK3CA,RBL2,RPS6,TSHR	0.151515	1
MyD88 cascade initiated on plasma membrane (WP2801)	0.988347	IKBKB,IRAK4	0.0909091	1
TGF-beta Receptor Signaling (WP560)	0.988473	BAMBI,EGF,IFNG,INHBA,NFKB1,SMAD5,TGFBR3,ZEB2	0.142857	1
Hedgehog 'on' state (WP3313)	0.988521	CDC73,DZIP1,EFCAB7,GLI2,NUMB,PSMB1,PSMB7,PSMC6,PSMD14,PSMD6,PSME4,PSMF1,RPS27A,SPOPL	0.162791	1
Signaling by Type 1 Insulin-like Growth Factor 1 Receptor (IGF1R) (WP2677)	0.988588	IRS1,KRAS,PIK3C3,PIK3CA,PIK3CB	0.125	1
TNF signaling (WP3380)	0.988588	BAG4,CASP8,IKBKB,RBCK1,RPS27A	0.125	1
Activation of Matrix Metalloproteinases (WP2769)	0.989016	PRSS1	0.0666667	1
GPCRs, Class C Metabotropic glutamate, pheromone (WP501)	0.989016	GABBR1	0.0666667	1
Prolactin receptor signaling (WP2678)	0.989016	PRLR	0.0666667	1
Pre-NOTCH Expression and Processing (WP2786)	0.9897	MAML2,POGLUT1,RBPJ,SEL1L,SNW1,ST3GAL3	0.130435	1
Degradation of beta-catenin by the destruction complex (WP2773)	0.989962	APC,PPP2CB,PPP2R1A,PPP2R1B,PSMB1,PSMB7,PSMC6,PSMD14,PSMD6,PSME4,PSMF1,RPS27A,TLE1	0.158537	1
YAP1- and WWTR1 (TAZ)-stimulated gene expression (WP2738)	0.990058	CHD9,HIPK2,TGS1	0.103448	1
Gamma carboxylation, hypusine formation and arylsulfatase activation (WP2762)	0.990135	DPH2,DPH6,PROS1,SUMF1	0.114286	1
Metabolism of carbohydrates (WP1848)	0.990627	EPM2A,FBP1,FBP2,GBE1,GPI,GYG1,NUP205,NUP35,NUP37,NUP43,PCK2,PFKFB3,PFKP,PGM1,PPP2CB,PPP2R1A,PPP2R1B,PRKACB,PYGB,RPIA,RPS27A,SLC25A1,SLC25A13,SLC2A1,SLC5A9,UGP2	0.180556	1
Branched-chain amino acid catabolism (WP3556)	0.99103	BCAT1,BCKDHB	0.0869565	1
Primary Focal Segmental Glomerulosclerosis FSGS (WP2572)	0.991371	CD2AP,CD80,CDKN1B,CR1,ITGAV,ITGB1,PTPRO,SCARB2,SMARCAL1,UTRN,YWHAQ	0.150685	1
Signaling Pathways in Glioblastoma (WP2261)	0.99141	AKT3,BRAF,CDKN1B,IRS1,KRAS,MAP2K4,MAPK1,PDGFRB,PIK3C2A,PIK3CA,PIK3CB,PIK3CG,SPRY2	0.156627	1
DNA Damage Response (WP707)	0.991467	CASP8,CCNB1,CCNE2,CDK1,CDKN1B,CHEK1,GADD45A,NBN,RAD1,RFC1	0.147059	1
Folate Metabolism (WP176)	0.991467	ABCA1,ALB,CTH,IFNG,MTHFD2,MTRR,NFKB1,RFK,SOD1,SOD2	0.147059	1
Asparagine N-linked glycosylation (WP1785)	0.991516	ALG1,ALG10,ALG6,GNPNAT1,LMAN1,MAN2A1,MANEA,MGAT2,MGAT5,SEL1L,SRD5A3,ST8SIA6,TUSC3,UAP1	0.159091	1
Synthesis of DNA (WP1925)	0.991845	CCNA2,CDKN1B,GINS1,MCM3,MCM4,MCM5,ORC5,PSMB1,PSMB7,PSMC6,PSMD14,PSMD6,PSME4,PSMF1,RFC1,RPS27A	0.163265	1
Deregulation of Rab and Rab Effector Genes in Bladder Cancer (WP2291)	0.991872	SYTL2	0.0625	1
Hedgehog Signaling Pathway (WP47)	0.991872	GLI2	0.0625	1
ID signaling pathway (WP53)	0.991872	RBL2	0.0625	1
Interactome of polycomb repressive complex 2 (PRC2) (WP2916)	0.991872	JARID2	0.0625	1
Osteoclast Signaling (WP12)	0.991872	MAPK8	0.0625	1
RHO GTPases activate CIT (WP3376)	0.991872	CDKN1B	0.0625	1
MyD88:Mal cascade initiated on plasma membrane (WP2761)	0.992101	IKBKB,IRAK4,RPS27A,TLR2	0.111111	1
mRNA Capping (WP1861)	0.992173	CCNH,CDK7,RNGTT	0.1	1
Surfactant metabolism (WP3579)	0.992173	CCDC59,CSF2RA,ZDHHC2	0.1	1
Hair Follicle Development: Induction (Part 1 of 3) (WP2804)	0.992485	EGF,IKBKB,INHBA,NFKB1,WNT10A	0.119048	1
tRNA Aminoacylation (WP1938)	0.992485	FARS2,IARS2,PPA2,RARS2,YARS2	0.119048	1
TWEAK Signaling Pathway (WP2036)	0.992485	CASP8,IKBKB,MAPK1,MAPK8,NFKB1	0.119048	1
HIV Life Cycle (WP2658)	0.992941	CCNH,CDK7,CHMP2B,GTF2E1,GTF2E2,KPNA1,LIG4,NMT2,NUP205,NUP35,NUP37,NUP43,PSIP1,RNGTT,RPS27A,SSRP1,TAF10,TAF2,TAF3,TAF4B,VPS4A,VTA1,XRCC4,XRCC5	0.175182	1
Eicosanoid Synthesis (WP167)	0.993106	ALOX12,PNPLA8	0.0833333	1
Post-translational modification: synthesis of GPI-anchored proteins (WP1887)	0.993106	PIGG,PIGH	0.0833333	1
MyD88-independent TLR3/TLR4 cascade (WP2752)	0.993689	CASP8,IKBKB,RPS27A,UBE2D1	0.108108	1
NCAM signaling for neurite out-growth (WP1866)	0.993689	KRAS,MAPK1,SPTB,ST8SIA4	0.108108	1
Zinc homeostasis (WP3529)	0.993689	SLC39A10,SLC39A12,SLC39A6,SLC39A8	0.108108	1
Allograft Rejection (WP2328)	0.993755	ABCB1,AGTR1,CASP8,CD28,CD80,CD86,CTLA4,CXCL11,GABPA,IFNG,LRRK2,PECR	0.15	1
MAPK6/MAPK4 signaling (WP3307)	0.993771	CDC14A,CDC42EP3,CDK1,PAK1,PRKACB,PSMB1,PSMB7,PSMC6,PSMD14,PSMD6,PSME4,PSMF1,RAG1,RPS27A	0.155556	1
Selenium Micronutrient Network (WP15)	0.993771	ABCA1,ALB,CTH,DIO2,GSR,IFNG,NFKB1,RFK,SOD1,SOD2,TXN,TXNRD2,TXNRD3,XDH	0.155556	1
Cardiac Hypertrophic Response (WP2795)	0.993773	CDK7,EGF,IKBKB,MAP2K4,MAPK1,MAPK8,NFKB1	0.12963	1
Glycerophospholipid biosynthesis (WP2740)	0.993838	ABHD3,CHPT1,CPNE3,CRLS1,GPCPD1,LCLAT1,LPCAT4,LPIN1,LPIN2,MBOAT2,PLA2G12A,PLA2G4A,PNPLA8,SLC44A1,SLC44A3	0.157895	1
Gastric Cancer Network 2 (WP2363)	0.993849	DSCC1,MTDH,UBE2T	0.0967742	1
Hair Follicle Development: Organogenesis (Part 2 of 3) (WP2839)	0.993849	GLI2,ITGB1,NFKB1	0.0967742	1
Interleukin-1 signaling (WP1839)	0.993849	IKBKB,IRAK4,RIPK2	0.0967742	1
T-Cell Receptor and Co-stimulatory Signaling (WP2583)	0.993849	CD28,CTLA4,NFKB1	0.0967742	1
Thrombin signalling through proteinase activated receptors (PARs) (WP1929)	0.993849	GNG10,GNG12,MAPK1	0.0967742	1
Transcriptional activity of SMAD2/SMAD3:SMAD4 heterotrimer (WP2755)	0.99392	CCNC,E2F5,RPS27A,SNW1,UBE2D1	0.116279	1
trans-Golgi Network Vesicle Budding (WP3578)	0.993956	AP3B1,APP,CTSZ,GNS,IGF2R,PIK3C2A,SNX2,SNX9,TPD52,TXNDC5	0.142857	1
ACE Inhibitor Pathway (WP554)	0.993985	AGTR1	0.0588235	1
IL-9 Signaling Pathway (WP22)	0.993985	MAPK1	0.0588235	1
Class I MHC mediated antigen processing &amp; presentation (WP3577)	0.994113	ASB1,ASB13,ASB7,CBLB,CUL2,DET1,DTX3L,DZIP3,ERAP1,FBXO3,FBXO4,HECTD1,HERC2,ITGAV,KLHL9,LNPEP,MKRN1,MRC1,PJA2,PSMB1,PSMB7,PSMC6,PSMD14,PSMD6,PSME4,PSMF1,RBCK1,RCHY1,RPS27A,SEC23A,SEC24D,SEC61A2,SH3RF1,SKP2,TPP2,TRIM21,TRIM32,TRIM36,TRIP12,UBA5,UBA6,UBE2D1,UBE2E2,UBE2E3,UBE2J1,UBE2K,UBE2L3,UBE2M,UBE2V2,UBE3A,UFL1,WWP1	0.196226	1
Oncostatin M Signaling Pathway (WP2374)	0.994167	CDKN1B,HIF1A,IRS1,KRAS,MAPK1,MAPK8,NFKB1,PRKCE,RPS6	0.138462	1
Glycolysis and Gluconeogenesis (WP534)	0.994353	FBP1,FBP2,GPI,PDHB,PFKP,SLC2A1	0.122449	1
TNFR2 non-canonical NF-kB pathway (WP3398)	0.994468	PSMB1,PSMB7,PSMC6,PSMD14,PSMD6,PSME4,PSMF1,TNFSF14	0.133333	1
Glycosaminoglycan metabolism (WP2743)	0.994513	ABCC5,B3GNT2,B3GNT7,CHST2,DSEL,EXT1,EXT2,GNS,GPC5,HAS1,HMMR,HPSE,HS2ST1,PAPSS1,SDC1,SLC26A1,SLC35B2,SLC35D2,ST3GAL2,ST3GAL3	0.166667	1
IL-7 Signaling Pathway (WP205)	0.994709	CDKN1B,MAPK1	0.08	1
TNFs bind their physiological receptors (WP3350)	0.994709	EDARADD,TNFSF14	0.08	1
Leptin signaling pathway (WP2034)	0.994788	EIF4E,EIF4EBP1,IKBKB,IRS1,MAPK1,MAPK8,NFKB1,REL,ROCK1,ROCK2,RPS6	0.144737	1
SREBP signalling (WP1982)	0.994928	FDFT1,IDI1,INSIG2,LPIN1,LSS,PIK3CA,PPARGC1B,SEC23A,SEC23B,SEC24D	0.140845	1
Sleep regulation (WP3591)	0.994967	CRH,CST3,DRD3,NPAS2	0.105263	1
Mitotic Metaphase and Anaphase (WP2757)	0.995017	CENPE,CENPF,CENPU,CLASP1,FBXO5,KIF2A,LEMD3,MAD2L1,NDE1,NUF2,NUP37,NUP43,PDS5B,PPP2CB,PPP2R1A,PPP2R1B,PSMB1,PSMB7,PSMC6,PSMD14,PSMD6,PSME4,PSMF1,RAD21,SKA1,SPC25,STAG1,UBE2D1,ZWINT	0.177914	1
ABC-family proteins mediated transport (WP1780)	0.995091	ABCB1,ABCB4,ABCB5,ABCC1,ABCC5	0.113636	1
Eukaryotic Transcription Initiation (WP405)	0.995091	CCNH,CDK7,GTF2E1,GTF2E2,POLR3B	0.113636	1
Interleukin-11 Signaling Pathway (WP2332)	0.995091	BCL2,IKBKB,ITGA2,MAPK1,RPS6	0.113636	1
Signaling by Retinoic Acid (WP3323)	0.995091	ADH1A,DHRS3,FABP5,PDHB,RDH14	0.113636	1
Signaling by Insulin receptor (WP1913)	0.995134	ATP6V0B,ATP6V1C1,ATP6V1H,IRS1,KRAS,MAPK1,PIK3C3,PIK3CA,PIK3CB	0.136364	1
Constitutive Androstane Receptor Pathway (WP2875)	0.995175	ABCB1,EHHADH,PPARGC1A	0.09375	1
Initiation of transcription and translation elongation at the HIV-1 LTR (WP3414)	0.995175	NFKB1,PPP3R1,PPP3R2	0.09375	1
O-linked glycosylation (WP3315)	0.995474	ADAMTS16,ADAMTS17,ADAMTS6,ADAMTS7,B3GNT2,B3GNT5,B3GNT7,C1GALT1,GALNT3,GALNT4,SBSPON,ST3GAL2,ST3GAL3,ST6GALNAC3,THSD7A	0.154639	1
Fatty acid, triacylglycerol, and ketone body metabolism (WP1817)	0.995517	ACOT12,AGK,BDH2,DECR1,ECHS1,ELOVL1,ELOVL7,GPD2,HSD17B3,LCLAT1,LPCAT4,LPIN1,LPIN2,MCEE,PCCA,SLC25A1	0.156863	1
Estrogen metabolism (WP697)	0.995549	COMT	0.0555556	1
Mitophagy (WP3549)	0.995549	ATG5	0.0555556	1
Glucuronidation (WP698)	0.995945	PGM1,UGP2	0.0769231	1
PPAR Alpha Pathway (WP2878)	0.995945	CDK1,EHHADH	0.0769231	1
Platelet homeostasis (WP1885)	0.995948	ATP2B1,GNG10,GNG12,ITPR1,PLA2G4A,PPP2CB,PPP2R1A,PPP2R1B,TRPC3	0.134328	1
Elastic fibre formation (WP2666)	0.995994	ITGA5,ITGAV,ITGB1,TGFB2	0.102564	1
Fanconi Anemia Pathway (WP3569)	0.995994	FANCC,FANCL,RPS27A,UBE2T	0.102564	1
GPVI-mediated activation cascade (WP1826)	0.996044	AKT3,PIK3CA,PIK3CB,PIK3CG,PIK3R3	0.111111	1
ROS production in response to bacteria (WP3551)	0.996222	ATP6V0B,ATP6V1C1,ATP6V1H	0.0909091	1
Wnt Signaling Pathway Netpath (WP363)	0.996254	APC,MAPK1,MAPK8,PIP5K1B,ROR1,TCF4	0.117647	1
Signaling by Rho GTPases (WP1917)	0.996329	ARAP2,ARHGAP10,ARHGAP11B,ARHGAP18,ARHGAP22,ARHGAP24,ARHGAP26,CHN2,DLC1,FAM13A,GDI2,NET1,RASGRF2,RHOV,SRGAP1,SRGAP3,SYDE2,TIAM1,TRIO	0.161017	1
G Protein Signaling Pathways (WP35)	0.996706	ADCY3,AKAP6,AKAP7,AKAP9,GNAI3,GNG10,GNG12,ITPR1,KRAS,PDE1A,PRKACB,PRKAR2B,PRKCE,PRKD3	0.148936	1
Growth hormone receptor signaling (WP2657)	0.996706	PRLR	0.0526316	1
Integrin alphaIIb beta3 signaling (WP1832)	0.996706	FGG	0.0526316	1
TarBasePathway (WP1992)	0.996706	PTBP2	0.0526316	1
Apoptosis (WP254)	0.996804	BCL2,CASP2,CASP6,CASP8,CRADD,HELLS,IKBKB,IRF4,MAP2K4,NFKB1,TNFRSF21,TNFSF10	0.142857	1
Heart Development (WP1591)	0.996818	BMPR2,HEY1,HEY2,MAPK1,MEF2C	0.108696	1
Transcriptional regulation of pluripotent stem cells (WP2821)	0.996896	EPAS1,KLF4	0.0740741	1
Mitochondrial protein import (WP2717)	0.996957	DNAJC19,MTX2,SLC25A13,SLC25A4,TIMM10,TIMM21	0.115385	1
Fatty Acid Beta Oxidation (WP143)	0.997046	DECR1,ECHS1,GPD2	0.0882353	1
Prostate Cancer (WP2263)	0.997197	ACTL6A,BARD1,BCL2,CASP8,CDK1,CHEK1,EIF4EBP1,HGF,HSD17B3,HSD17B4,MAPK1,MAPK8,MSH2,PAK1,PIK3CA,SPRY1,SPRY2	0.154545	1
Human Complement System (WP2806)	0.997201	ALB,CD46,CD55,CD59,CD93,CR1,FGG,FPR1,GNAI3,ITGA2,LAMC1,PROS1,TLR2,TXN	0.147368	1
Angiogenesis overview (WP1993)	0.997423	ANGPT1,APC,GRB14,KRAS,MAP2K4,MAPK1,MAPK8,PAK1	0.125	1
Endochondral Ossification (WP474)	0.997423	COL2A1,IFT88,MEF2C,NKX3-2,PLAU,SCIN,SOX5,TGFB2	0.125	1
Urea cycle and metabolism of amino groups (WP497)	0.997563	ALDH18A1	0.05	1
Cell surface interactions at the vascular wall (WP1794)	0.997626	ANGPT1,CXADR,ESAM,GRB14,ITGA5,ITGAV,ITGB1,KRAS,PIK3CA,PIK3CB,PPIL2,PROS1,SLC7A10,THBD	0.145833	1
RHO GTPases activate PKNs (WP3357)	0.997627	PKN2,YWHAQ	0.0714286	1
Preimplantation Embryo (WP3527)	0.997689	AQP3,E2F5,ELAVL1,IRF4,KLF4,MOS,MYBL1	0.118644	1
Mesodermal Commitment Pathway (WP2857)	0.99794	ACVR1,ACVR2A,BMPR2,EPB41L5,EXT1,EXT2,FZD5,INHBA,KLF4,LATS1	0.131579	1
RNA Polymerase II Transcription (WP1906)	0.997946	CCNH,CDK7,CLP1,CPSF2,CSTF3,GTF2E1,GTF2E2,PCF11,RNGTT,SNRPF,SRSF11,SSRP1,TAF10,TAF2,TAF3,TAF4B	0.149533	1
IL-2 Signaling Pathway (WP49)	0.998	BCL2,MAPK1,NMI,RPS6	0.0952381	1
Copper homeostasis (WP3286)	0.998002	APC,APP,COX11,PIK3CA,SLC31A2,SOD1	0.111111	1
IL-4 Signaling Pathway (WP395)	0.998002	CEBPA,IKBKB,IRS1,MAPK1,NFKB1,PIK3CA	0.111111	1
Interferon type I signaling pathways (WP585)	0.998002	EIF4E,EIF4EBP1,IRS1,REL,RPS6,STAT4	0.111111	1
Nuclear Receptors in Lipid Metabolism and Toxicity (WP299)	0.998202	ABCA1,ABCB1,ABCB4	0.0833333	1
Mitotic Prophase (WP2654)	0.998244	CCNB1,CDK1,GORASP2,LEMD3,LPIN1,LPIN2,MAPK1,NUP205,NUP35,NUP37,NUP43,PPP2CB,PPP2R1A,PPP2R1B,RAB1A,RAB2A,SMC2	0.150442	1
Signaling by the B Cell Receptor (BCR) (WP2746)	0.998244	CBLB,DAPP1,IKBKB,ITPR1,KRAS,NFKB1,PPP3R1,PSMB1,PSMB7,PSMC6,PSMD14,PSMD6,PSME4,PSMF1,REL,RPS27A,SRMS	0.150442	1
MicroRNAs in cardiomyocyte hypertrophy (WP1544)	0.998299	CDK7,EGF,IKBKB,MAP2K4,MAPK1,MAPK8,MYEF2,NFKB1,PIK3CA,PIK3CB,PIK3CG,PIK3R3,ROCK1,ROCK2	0.142857	1
Phase II conjugation (WP1880)	0.998299	ABHD10,CNDP2,COMT,GCLM,GSTK1,GSTZ1,HPGDS,MGST3,MTRR,PAPSS1,SLC26A1,SLC35B2,SLC35D1,UGP2	0.142857	1
IL-3 Signaling Pathway (WP286)	0.99836	BCL2,CD86,MAPK1,MAPK8,YWHAQ	0.102041	1
Sphingolipid metabolism (WP2788)	0.998418	ACER2,ACER3,ASAH1,CERS4,FA2H,GALC,SMPD1,SUMF1,VAPA	0.125	1
Interleukin-3, 5 and GM-CSF signaling (WP1840)	0.998419	CSF2RA,PIK3CA,PIK3CB,PIK3R3	0.0930233	1
Vitamin A and Carotenoid Metabolism (WP716)	0.998419	ADH1A,BCO1,DHRS3,MAPK1	0.0930233	1
Wnt Signaling Pathway (WP428)	0.998572	APC,FZD5,FZD7,PLAU,PRKCE,ROR1,WNT10A,WNT16	0.119403	1
Extracellular matrix organization (WP2703)	0.998579	HAPLN1,ITGA2,ITGA5,ITGAV,ITGB1,LAMC1,LAMC2,MATN3,NTN4,TGFB2	0.128205	1
Neurotransmitter Release Cycle (WP1871)	0.998601	GLS,LIN7C,SLC22A2	0.0810811	1
Complement Activation (WP545)	0.998666	CD55	0.0454545	1
Fc epsilon receptor (FCERI) signaling (WP2759)	0.998726	IKBKB,ITPR1,KRAS,MAP2K4,MAPK1,MAPK8,NFKB1,PAK1,PIK3CA,PIK3CB,PPP3R1,PSMB1,PSMB7,PSMC6,PSMD14,PSMD6,PSME4,PSMF1,RPS27A,UBE2D1	0.153846	1
Visual phototransduction (WP2776)	0.998735	AKR1B10,BCO1,CNGA1,DHRS3,FNTA,LRP12,METAP1,NAPEPLD,NMT2,RGS9BP,SDC1	0.130952	1
Senescence and Autophagy in Cancer (WP615)	0.998757	ATG10,ATG3,ATG5,BCL2,BRAF,CDKN1B,GABARAPL1,IFNG,ING2,INHBA,MAPK1,PIK3C3,PLAU,SERPINB2,SH3GLB1	0.142857	1
Adipogenesis (WP236)	0.998907	CEBPA,CISD1,EGR2,EPAS1,GADD45A,HIF1A,IRS1,KLF5,KLF7,LPIN1,LPIN2,MEF2C,NAMPT,NR2F1,PCK2,PLIN2,PPARGC1A,PRLR,RBL2,ZMPSTE24	0.152672	1
TCR signaling (WP1927)	0.998927	IKBKB,NFKB1,PAG1,PAK1,PIK3CA,PIK3CB,PSMB1,PSMB7,PSMC6,PSMD14,PSMD6,PSME4,PSMF1,RIPK2,RPS27A,UBE2D1	0.144144	1
Regulation of toll-like receptor signaling pathway (WP1449)	0.998927	AKT3,CASP8,CD180,CD80,CD86,CTNNAL1,CXCL11,IFNA14,IFNA16,IFNA21,IKBKB,IRAK4,MAP2K4,MAPK1,MAPK8,NFKB1,PIK3CA,PIK3CB,PIK3CG,PIK3R3,RBCK1,TLR2	0.156028	1
Statin Pathway (WP430)	0.998946	ABCA1,FDFT1	0.0645161	1
Transport of glucose and other sugars, bile salts and organic acids, metal ions and amine compounds (WP1935)	0.998979	RHCG,SLC14A1,SLC16A7,SLC18A1,SLC22A2,SLC2A1,SLC2A9,SLC39A10,SLC39A6,SLC39A8,SLC44A1,SLC44A3,SLC5A9,SLC6A18	0.138614	1
Aflatoxin activation and detoxification (WP3306)	0.999013	MGST3	0.0434783	1
Metastatic brain tumor (WP2249)	0.999013	MIR29C	0.0434783	1
RHO GTPases activate PAKs (WP3351)	0.999013	PAK1	0.0434783	1
Regulation of Actin Cytoskeleton (WP51)	0.999102	ABI2,APC,BRAF,DIAPH1,DIAPH3,EGF,GNG12,KRAS,MAPK1,MOS,MYL1,NCKAP1,PAK1,PDGFRB,PIK3C2A,PIK3C3,PIK3CA,PIK3CB,PIK3CG,PIK3R3,PIP5K1B,ROCK1,ROCK2,WASF1	0.157895	1
miRNA Regulation of DNA Damage Response (WP1530)	0.999126	CASP8,CCNB1,CCNE2,CCNG1,CDK1,CDKN1B,CHEK1,GADD45A,NBN,RAD1,RFC1	0.127907	1
Monoamine Transport (WP727)	0.999197	PPP2CB,RBL2	0.0625	1
Nonhomologous End-Joining (NHEJ) (WP3550)	0.999219	BARD1,HERC2,LIG4,NBN,RIF1,UBE2V2,XRCC4,XRCC5	0.114286	1
TCR Signaling Pathway (WP69)	0.999221	CBLB,CD28,IKBKB,IL15RA,IRF4,ITPR1,MAPK1,MAPK8,NFKB1,PAK1,REL,RIPK2	0.130435	1
Aryl Hydrocarbon Receptor Pathway (WP2873)	0.999225	CDKN1B,HES1,IFNG,SERPINB2	0.0869565	1
DNA Damage Bypass (WP1803)	0.999225	POLI,RCHY1,RFC1,RPS27A	0.0869565	1
Notch Signaling Pathway (WP268)	0.999225	DTX3L,HES1,NUMB,RBPJ	0.0869565	1
Tryptophan metabolism (WP465)	0.999225	CYP2C18,DHCR24,ECHS1,UBE3A	0.0869565	1
Triacylglyceride Synthesis (WP325)	0.99927	AGPS	0.0416667	1
Potassium Channels (WP2669)	0.999321	GABBR1,GNG10,GNG12,KCNJ16,KCNJ8,KCNK9	0.101695	1
Parkinsons Disease Pathway (WP2371)	0.999364	CASP2,CASP6,CCNE2,LRRK2,MIR30A,MIR30E,UBE2J1,UBE2L3	0.112676	1
miR-targeted genes in muscle cell - TarBase (WP2005)	0.999373	ABHD10,ACAA2,AP3B1,ARID4B,ATP6V1C1,BACH1,BCL2,CAND1,CARHSP1,CCNG1,CDKAL1,CDKN1B,CHORDC1,CLOCK,COL1A2,COMMD9,CPOX,DMTF1,DOCK5,EIF4E,FRG1,GEMIN7,GFM1,GNPNAT1,GPD2,GRIA2,HES1,HIPK3,HMOX1,IGF2R,IRS1,ITGA2,KRAS,LAMC1,LAMC2,LCLAT1,MIR155,MIR17,MIR181B2,MIR30A,MTHFD2,MTPN,MTRR,MYO10,NCEH1,NFIA,NT5E,PGM1,PHLDB2,PKN2,PSAT1,PTBP2,RAB30,RBMS1,RTN4,SDCBP,SEC23A,SEC62,SLC12A2,SLC25A1,SLC25A13,SLC4A7,SNAP29,ST…	0.192208	1
Macroautophagy (WP3348)	0.999461	ATG10,ATG3,ATG5,CHMP2B,GABARAPL1,PIK3C3,RRAGA	0.106061	1
Parkin-Ubiquitin Proteasomal System pathway (WP2359)	0.999482	CASP8,PSMC6,PSMD14,PSMD6,SIAH2,TUBB2A,UBE2J1,UBE2L3	0.111111	1
Differentiation Pathway (WP2848)	0.999521	EGF,HGF,INHBA,NT5E	0.0833333	1
Mecp2 and Associated Rett Syndrome (WP3584)	0.999521	GABRR2,MEF2C,POU4F1,REST	0.0833333	1
Host Interactions of HIV factors (WP2684)	0.999523	ATP6V1H,CD28,KPNA1,NUP205,NUP35,NUP37,NUP43,PSIP1,PSMB1,PSMB7,PSMC6,PSMD14,PSMD6,PSME4,PSMF1,RPS27A,SLC25A4	0.140496	1
Degradation of the extracellular matrix (WP2774)	0.999536	LAMC1,LAMC2	0.0588235	1
Monoamine GPCRs (WP58)	0.999536	DRD3,DRD4	0.0588235	1
Pregnane X Receptor pathway (WP2876)	0.999536	ABCB1,PPARGC1A	0.0588235	1
Resolution of Abasic Sites (AP sites) (WP3345)	0.999536	NEIL2,RFC1	0.0588235	1
RANKL/RANK Signaling Pathway (WP2018)	0.999582	FHL2,IKBKB,MAPK1,MAPK8,NFKB1	0.0909091	1
C-type lectin receptors (CLRs) (WP3354)	0.999596	CASP8,IKBKB,ITPR1,KRAS,NFKB1,PAK1,PPP3R1,PSMB1,PSMB7,PSMC6,PSMD14,PSMD6,PSME4,PSMF1,RPS27A,UBE2D1,UBE2M	0.139344	1
Neural Crest Differentiation (WP2064)	0.9996	COL2A1,DCT,HES1,HEY2,ITGB1,LHX2,NFKB1,OLIG3,RBPJ,SOX5,TCF4,WNT8A,ZIC5	0.128713	1
Cell Differentiation - Index (WP2029)	0.999624	MEF2C,MIR155,MIR17,MIR181B2	0.0816327	1
TP53 Regulates Metabolic Genes (WP3349)	0.999658	AKT3,COX11,COX7C,GLS,GPI,RRAGA,TXN,YWHAQ	0.108108	1
Wnt Signaling Pathway and Pluripotency (WP399)	0.999667	APC,CTNND1,FZD5,FZD7,LRRK2,MAP2K4,PLAU,PPP2CB,PPP2R1A,PPP2R1B,PRKCE,WNT10A,WNT16	0.127451	1
IL-6 signaling pathway (WP364)	0.999696	MAP2K4,MAPK1,PRDM1	0.0697674	1
B Cell Receptor Signaling Pathway (WP23)	0.999745	BRAF,DAPP1,HCLS1,IKBKB,IRF4,MAPK1,MAPK8,MEF2C,NFKB1,PIK3CG,PIP5K1B,REL	0.122449	1
TNF alpha Signaling Pathway (WP231)	0.999769	CASP8,GLUL,IKBKB,KRAS,MAP2K4,MAPK1,MAPK8,NFKB1,REL,RFK,TXN	0.11828	1
Synaptic Vesicle Pathway (WP2267)	0.99977	DNM1L,SLC17A8,SLC18A1,SLC25A4	0.0784314	1
Cell Cycle Checkpoints (WP1775)	0.999774	BARD1,CCNB1,CCNE2,CDK1,CDKN1B,CHEK1,DBF4,HERC2,HUS1,MAD2L1,MCM10,MCM3,MCM4,MCM5,NBN,ORC5,PSMB1,PSMB7,PSMC6,PSMD14,PSMD6,PSME4,PSMF1,RAD1,RPS27A,UBE2D1,UBE2V2,YWHAQ	0.154696	1
Proteasome Degradation (WP183)	0.999777	IFNG,PSMB1,PSMB7,PSMC6,PSMD6,UBE2D1	0.09375	1
Type II interferon signaling (IFNG) (WP619)	0.999797	IFNG,IRF4	0.0540541	1
DNA Double Strand Break Response (WP3543)	0.999818	APBB1,BARD1,HERC2,KDM4A,MAPK8,NBN,RPS27A,UBE2V2	0.103896	1
TGF-beta Signaling Pathway (WP366)	0.999822	APP,CDK1,COL1A2,DCP1A,E2F5,ITGA2,ITGB1,MAP2K4,MAPK1,MAPK8,MEF2C,RBL2,ROCK1,SNW1,TGFBR3,UCHL5,WWP1,ZEB2	0.136364	1
Kit receptor signaling pathway (WP304)	0.999836	BCL2,MAPK1,MAPK8,RPS6,SOCS6	0.0847458	1
Cytokines and Inflammatory Response (WP530)	0.999838	IFNG	0.0344828	1
Transport of inorganic cations/anions and amino acids/oligopeptides (WP1936)	0.999844	SLC12A2,SLC12A6,SLC17A8,SLC24A3,SLC26A1,SLC3A1,SLC43A1,SLC4A3,SLC4A7,SLC6A18,SLC7A10	0.115789	1
Striated Muscle Contraction (WP383)	0.999846	ACTA2,MYL1	0.0526316	1
Integrin-mediated Cell Adhesion (WP185)	0.999856	AKT3,BRAF,CAPN5,CAV2,ITGA2,ITGA5,ITGAV,ITGB1,MAPK1,PAK1,ROCK1,ROCK2	0.118812	1
Semaphorin interactions (WP1907)	0.999859	ITGB1,PAK1,PLXNC1,ROCK1,ROCK2,SEMA6D	0.0909091	1
Apoptosis Modulation and Signaling (WP1772)	0.999864	BCL2,BCL2A1,CASP2,CASP6,CASP8,CRADD,IKBKB,MAPK8,NFKB1,TNFSF10	0.111111	1
Cell Differentiation - meta (WP2023)	0.999871	KLF4,MEF2C,MIR155,MIR17,MIR181B2	0.0833333	1
Spinal Cord Injury (WP2431)	0.999872	ANXA1,CCNG1,CDK1,CDKN1B,COL2A1,E2F5,GADD45A,IFNG,KLK8,LGALS3,MAPK1,ROCK2,RTN4,RTN4R,XYLT1	0.127119	1
Eukaryotic Translation Initiation (WP1812)	0.999881	EIF3A,EIF3E,EIF3F,EIF3H,EIF4E,EIF4EBP1,RPL24,RPL35,RPL7,RPS13,RPS14,RPS27A,RPS5,RPS6	0.123894	1
Binding and Uptake of Ligands by Scavenger Receptors (WP2784)	0.999883	ALB,COL1A2	0.0512821	1
Hair Follicle Development: Cytodifferentiation (Part 3 of 3) (WP2840)	0.999924	EGR2,GLI2,IFNG,LHX2,NFKB1,PHLDA1,RBPJ,SOSTDC1,TCF4	0.103448	1
Arrhythmogenic Right Ventricular Cardiomyopathy (WP2118)	0.999925	CACNB2,CTNNA1,ITGA2,ITGA5,ITGAV,ITGB1,SGCB	0.0933333	1
Nucleotide Excision Repair (WP1980)	0.999926	ACTL6A,ACTR5,AQR,CCNH,CDK7,ERCC5,ERCC6,INO80C,INO80D,RFC1,RPS27A,UBE2V2,USP45	0.118182	1
miRNA targets in ECM and membrane receptors (WP2911)	0.999933	COL1A2,LAMC1	0.0487805	1
Oxidation by Cytochrome P450 (WP43)	0.999937	CYB5R2,CYB5R4,CYP20A1,CYP2C18,CYP4V2	0.0793651	1
Neurotransmitter Receptor Binding And Downstream Transmission In The Postsynaptic Cell (WP2754)	0.999937	ADCY3,AKAP9,BRAF,CAMK4,DLG1,GABBR1,GABRR1,GABRR2,GABRR3,GNAI3,GNG10,GNG12,GRIA2,GRIK1,KCNJ16,MAPK1,PRKACB,RASGRF2	0.130435	1
BDNF signaling pathway (WP2380)	0.999945	APC,CAMK4,CNR1,DLG1,EGR2,EIF4E,EIF4EBP1,GRIA2,IKBKB,IRS1,MAP3K2,MAPK1,MAPK8,MEF2C,NCK2,NFKB1,NTRK3,RPS6,TIAM1	0.131944	1
Integration of energy metabolism (WP1831)	0.999946	ADCY3,CACNB2,GNG10,GNG12,ITPR1,PPP2CB,PPP2R1A,PPP2R1B,PRKACB,PRKAR2B,SLC25A4,SLC2A1	0.113208	1
Insulin Signaling (WP481)	0.999947	CBLB,EIF4E,EIF4EBP1,GRB14,GYG1,IKBKB,IRS1,MAP2K4,MAP3K13,MAP3K2,MAP3K4,MAP4K3,MAPK1,MAPK8,PIK3C2A,PIK3C3,PIK3CA,PIK3CB,PIK3CG,PIK3R3,SLC2A1,TBC1D4	0.1375	1
Arachidonic acid metabolism (WP2650)	0.999948	ABCC1,ALOX12,HPGDS,PLA2G4A	0.0701754	1
Cytoplasmic Ribosomal Proteins (WP477)	0.99995	MRPL19,RPL24,RPL35,RPL7,RPS13,RPS14,RPS27A,RPS5,RPS6	0.101124	1
Focal Adhesion (WP306)	0.999951	AKT3,ARHGAP5,BCL2,BRAF,CAV2,COL1A2,COL2A1,DIAPH1,EGF,HGF,ITGA2,ITGA5,ITGAV,ITGB1,LAMC1,LAMC2,MAPK1,MAPK8,PAK1,PDGFC,PDGFRB,PELO,PIK3CA,PIK3CB,PIK3CG,ROCK1,ROCK2,SRMS	0.146597	1
Processing of Capped Intron-Containing Pre-mRNA (WP1889)	0.999951	CLP1,CPSF2,CSTF3,CWC15,EIF4E,HNRNPA3,HNRNPD,HNRNPK,METTL14,NUP205,NUP35,NUP37,NUP43,PCF11,RNPC3,SF3A3,SNRPB2,SNRPF,SRSF11,ZCRB1	0.133333	1
GPCRs, Other (WP117)	0.999953	ACKR1,ADORA3,ALG6,CNR1,DRD3,DRD4,EDNRA,GPR135,GPR18,OR10A5,P2RY13	0.108911	1
Cell junction organization (WP1793)	0.99996	CDH10,CLDN12,CLDN20,CTNNA1,CTNND1,ITGB1,LAMC2,PARD6G	0.0952381	1
NRF2 pathway (WP2884)	0.999961	ABCC5,ADH7,GCLM,GSR,HGF,HMOX1,MGST3,PRDX6,SLC2A1,SLC2A9,SLC39A10,SLC39A12,SLC39A6,SLC39A8,SLC5A9,SLC6A18,TGFB2,TXN,TXNRD3	0.130137	1
Integrin cell surface interactions (WP1833)	0.999961	FGG,ITGA2,ITGA5,ITGAV,ITGB1	0.0769231	1
MHC class II antigen presentation (WP2679)	0.999962	CENPE,DCTN6,DYNC1LI2,KIF3C,KIFAP3,SEC23A,SEC24D	0.0897436	1
DNA Damage/Telomere Stress Induced Senescence (WP3565)	0.999969	ASF1A,CCNA2,CCNE2,CDKN1B,NBN,POT1,TERF1	0.0886076	1
miR-targeted genes in squamous cell - TarBase (WP2006)	0.999971	ACAA2,ATP6V1C1,COMMD9,HES1,HMOX1,IDH1,LAMC1,MIR155,MIR30A,MTPN,RTN4,SDCBP,SEC23A,SIGMAR1,SLC12A2,SYNE2,TBCA,UBE2J1,VEZT,YWHAQ	0.130719	1
Respiratory electron transport, ATP synthesis by chemiosmotic coupling, and heat production by uncoupling proteins. (WP1902)	0.999972	COX11,COX7C,NDUFAB1,NDUFAF2,NDUFAF4,NDUFAF5,NDUFAF6,NDUFB2,NDUFB4,NDUFS4,SDHA,SLC25A27,TIMMDC1	0.113043	1
Corticotropin-releasing hormone (WP2355)	0.999974	BCL2,BRAF,CRH,FOSL2,MAPK1,MAPK8,NFKB1,NR4A2,TCF4	0.0978261	1
Cellular response to heat stress (WP3395)	0.999974	DNAJC2,HSPA13,MAPK1,NUP205,NUP35,NUP37,NUP43,TNFRSF21	0.0930233	1
Eukaryotic Translation Termination (WP1813)	0.999974	RPL24,RPL35,RPL7,RPS13,RPS14,RPS27A,RPS5,RPS6	0.0930233	1
Oxidative phosphorylation (WP623)	0.999976	NDUFAB1,NDUFB2,NDUFB4,NDUFS4	0.0666667	1
Meiotic synapsis (WP2731)	0.999978	POT1,RAD21,STAG1,SYCP3,SYNE2,TERF1	0.0810811	1
Ectoderm Differentiation (WP2858)	0.99998	ANKS1B,ARHGAP10,BAZ1A,C1GALT1,FHL2,FZD5,HMGB2,PGM1,PPFIBP2,RRBP1,SDCBP,SERPINB6,SPRY2,ST8SIA4,STX16,TOX3,TSC22D1	0.122302	1
Collagen biosynthesis and modifying enzymes (WP2725)	0.999983	COL1A2,COL2A1,PLOD1	0.0555556	1
Eukaryotic Translation Elongation (WP1811)	0.999984	RPL24,RPL35,RPL7,RPS13,RPS14,RPS27A,RPS5,RPS6	0.0909091	1
Phase 1 - Functionalization of compounds (WP1879)	0.999984	AADAC,ADH1A,ADH5,ADH7,ALDH1B1,CYP2C18,EPHX1,FDX1	0.0909091	1
Factors involved in megakaryocyte development and platelet production (WP1815)	0.999986	AK3,CAPZA2,DOCK4,DOCK5,DOCK9,JMJD1C,PRKACB,PRKAR2B,RAB5A	0.0947368	1
EGF/EGFR Signaling Pathway (WP437)	0.999987	ABI1,BRAF,CAV2,CBLB,EGF,EIF4EBP1,KRAS,MAP3K2,MAP3K4,MAPK1,MAPK8,MEF2C,NCK2,PAK1,PLSCR1,RAB5A,RALA,RALB,ROCK1,SPRY2,STAM2	0.128834	1
Gastrin-CREB signalling pathway via PKC and MAPK (WP2664)	0.999988	AGTR1,ANXA1,APP,AVPR1B,EDNRA,F2RL1,GHSR,GNG10,GNG12,KRAS,MAPK1,NPSR1,NTS,NTSR2,P2RY1,PIK3CA,PIK3R3,PLCB4,RGS18,RGS2,RGS21,TRIO,XCL2	0.132184	1
SRP-dependent cotranslational protein targeting to membrane (WP2737)	0.999989	RPL24,RPL35,RPL7,RPS13,RPS14,RPS27A,RPS5,RPS6,SEC61A2,SRP72,SSR3	0.101852	1
RAF/MAP kinase cascade (WP2735)	0.99999	AKAP9,ANGPT1,BRAF,DUSP6,EGF,FGG,IL17RD,IRS1,KRAS,MAPK1,PAQR3,PDGFRB,PPP2CB,PPP2R1A,PPP2R1B,PSMB1,PSMB7,PSMC6,PSMD14,PSMD6,PSME4,PSMF1,RASGEF1A,RASGRF2,RPS27A,SPRED1,SPRED2,SPTB	0.139303	1
Integrated Pancreatic Cancer Pathway (WP2377)	0.999992	ABCB1,ANXA1,APC,APP,BCL2,CASP8,CCNA2,CDKN1B,CHEK1,CST3,EGF,FKBP3,GADD45A,HPGDS,INHBA,KRAS,MAP3K4,MAPK1,MAPK8,NFKB1,PAK1,PIK3CA,PLA2G4A,PLN,TOP1,WRN	0.135417	1
Muscle contraction (WP1864)	0.999993	ACTA2,ANXA1,CALD1,MYL1	0.0615385	1
EPH-Ephrin signaling (WP3309)	0.999995	EFNA5,NCK2,PAK1,ROCK1,ROCK2,SDCBP,TIAM1,WASL	0.0860215	1
Nonsense-Mediated Decay (NMD) (WP2710)	0.999996	PPP2R1A,RPL24,RPL35,RPL7,RPS13,RPS14,RPS27A,RPS5,RPS6,SMG1	0.0934579	1
HDR through Homologous Recombination (HR) or Single Strand Annealing (SSA) (WP3567)	0.999996	BARD1,CCNA2,CHEK1,EXO1,HERC2,HUS1,NBN,RAD1,RBBP8,RFC1,RPS27A,SPIDR,UBE2V2,WRN	0.10687	1
miR-targeted genes in leukocytes - TarBase (WP2003)	0.999997	ACAA2,ARID4B,BCL2,CHORDC1,FRG1,HMOX1,IDH1,IGF2R,MIR155,MIR30A,MTHFD2,RTN4,SLC25A1,TBCA,TMED3,WDR11,YWHAQ	0.114094	1
miRNAs involved in DNA damage response (WP1545)	0.999998	CDKN1B	0.0232558	1
Electron Transport Chain (WP111)	0.999998	COX11,COX7C,NDUFAB1,NDUFB2,NDUFB4,NDUFS4,SDHA,SLC25A27,SLC25A4	0.0873786	1
Cardiac Progenitor Differentiation (WP2406)	0.999998	INHBA,MEF2C	0.0377358	1
Myometrial Relaxation and Contraction Pathways (WP289)	0.999998	ACTA2,ADCY3,CALD1,CRCP,CRH,GABPA,GNG12,ITPR1,NFKB1,PRKACB,PRKAR2B,PRKCE,RGS1,RGS18,RGS2,RGS7,RGS9,YWHAQ	0.115385	1
Interferon gamma signaling (WP1836)	0.999999	GBP5,IFNG,IRF4,TRIM2,TRIM21,TRIM3	0.0697674	1
Calcium Regulation in the Cardiac Cell (WP536)	0.999999	ADCY3,ATP2B1,CAMK4,GNAI3,GNG12,ITPR1,PLN,PRKACB,PRKAR2B,PRKCE,RGS1,RGS18,RGS2,RGS7,RGS9,YWHAQ	0.107383	1
Beta-catenin independent WNT signaling (WP3558)	0.999999	FZD5,FZD7,GNG10,GNG12,ITPR1,PPP3R1,PSMB1,PSMB7,PSMC6,PSMD14,PSMD6,PSME4,PSMF1,ROR1,RPS27A	0.104167	1
Chromatin modifying enzymes (WP3362)	0.999999	ACTL6A,ATXN7,CLOCK,EPC1,JADE1,MBIP,SAP30,SUPT20H,TAF10,YEATS2	0.0877193	1
Hematopoietic Stem Cell Differentiation (WP2849)	0.999999	LMO2	0.0212766	1
mRNA Processing (WP411)	0.999999	CLP1,CPSF2,CSTF3,DDX1,HNRNPD,HNRNPK,PRPF4B,PTBP2,RNGTT,SF3A3,SNRPB2,SNRPF	0.09375	1
SIDS Susceptibility Pathways (WP706)	1	CDCA7L,HES1,HIF1A,KCNJ8,MBD1,MEF2C,NFKB1,PAH,PPARGC1A,PPARGC1B,PRKACB,PRKAR2B,REST,RET,SLC25A4,THRB,YWHAQ	0.10625	1
Interferon alpha/beta signaling (WP1835)	1	IRF4	0.0196078	1
miR-targeted genes in lymphocytes - TarBase (WP2004)	1	ABHD10,ACAA2,AP3B1,ARFIP2,ARID4B,ATG3,ATP6V1C1,BACH1,BCKDHB,BCL2,CAND1,CARHSP1,CDKAL1,CDKN1B,CHORDC1,CLOCK,COMMD9,CPOX,DMTF1,DOCK5,EIF4E,FRG1,GEMIN7,GFM1,GNPNAT1,GPD2,HIPK3,HMOX1,IDH1,IGF2R,IRS1,ITGA2,KRAS,LAMC1,LAMC2,LCLAT1,MIR155,MIR17,MIR181B2,MIR30A,MTHFD2,MTPN,MTRR,MYCN,MYO10,NCEH1,NFIA,NT5E,PGM1,PKN2,PPP3R1,PSAT1,PTBP2,RAB23,RAB30,RBMS1,RTN4,SDCBP,SEC23A,SEC62,SIGMAR1,SLC12A2,SLC25A1,SLC25A…	0.165254	1
Nucleosome assembly (WP1874)	1	CENPU,CENPW,MIS18BP1	0.0422535	1
miR-targeted genes in epithelium - TarBase (WP2002)	1	ACAA2,ARFIP2,ATG3,BACH1,BCKDHB,CAND1,CCNG1,CDKN1B,CLOCK,COMMD9,DMTF1,DOCK5,GEMIN7,GFM1,HES1,HMOX1,IDH1,IGF2R,KRAS,LAMC1,LCLAT1,MIR155,MIR17,MIR181B2,MIR30A,MTHFD2,MTPN,MTRR,MYO10,NT5E,PGM1,PHLDB2,PSAT1,RTN4,SDCBP,SEC62,SLC12A2,SLC25A1,SNAP29,STX7,SYNE2,TMED3,UBE2J1,UTP15,VEZT,WDR11,YWHAQ	0.145511	1
Iron uptake and transport (WP2670)	1	ANO2,ASIC5,ASPH,ATP10A,ATP10D,ATP2B1,ATP6V0B,ATP6V1C1,ATP6V1H,ATP8A1,ATP8A2,ATP9B,CLCN3,CLCN4,FLVCR1,GABRR1,GABRR2,GABRR3,HMOX1,HMOX2,OSTM1,PLN,RPS27A,TRPA1,TRPC3,WWP1	0.121495	1
Defensins (WP2671)	1	TLR2	0.0192308	1
RNA Polymerase I, RNA Polymerase III, and Mitochondrial Transcription (WP1905)	1	BDP1,BRF2,CCNH,CDK7,CRCP,ERCC6,MTERF1,NFIA,POLR3B,POLR3F,SNAPC2,SNAPC3,TFAM,TWISTNB	0.0952381	1
Androgen receptor signaling pathway (WP138)	1	DSTN,FHL2,ROCK1,ROCK2,UBE3A	0.0561798	1
Alzheimers Disease (WP2059)	1	APBB1,APP,CASP8,CHP2,ITPR1,MAPK1,MIR181B2,PLCB4,PPP3R1,PPP3R2	0.0806452	1
Histone Modifications (WP2369)	1	SETBP1,SETD6	0.030303	1
Immunoregulatory interactions between a Lymphoid and a non-Lymphoid cell (WP1829)	1	CD200R1,CD33,CXADR,ITGB1,LAIR1	0.0543478	1
Amyloid formation (WP3547)	1	APP,NAT8	0.0298507	1
Influenza Life Cycle (WP2683)	1	DNAJC3,GRSF1,HNRNPA3,HNRNPD,HNRNPK,KPNA1,NUP205,NUP35,NUP37,NUP43,RPL24,RPL35,RPL7,RPS13,RPS14,RPS27A,RPS5,RPS6,SNRPF	0.104396	1
Gene Silencing by RNA (WP3571)	1	DGCR8,HENMT1,IPO8,MYBL1,NUP205,NUP35,NUP37,NUP43,PRKRA,TSN	0.078125	1
Senescence-Associated Secretory Phenotype (SASP) (WP3391)	1	CCNA2,CDKN1B,MAPK1,NFKB1,RPS27A,UBE2D1	0.0588235	1
GPCRs, Class A Rhodopsin-like (WP455)	1	ADORA3,AGTR1,APLNR,AVPR1B,CNR1,CX3CR1,DRD3,DRD4,EDNRA,F2RL1,FPR1,GHSR,GPR15,GPR171,GPR18,GPR19,GPR22,GPR45,GPR87,LHCGR,MC2R,MC5R,NTSR2,OR10A5,OR6B1,P2RY1,P2RY12,P2RY13,P2RY14,PTGER2,PTGER3,PTGER4,RRH	0.125475	1
Telomere Maintenance (WP1928)	1	POT1,RFC1,TERF1	0.0379747	1
Vitamin D Receptor Pathway (WP2877)	1	ABCB1,ASAP2,ATP2B1,CCNC,CDKAL1,CDKN1B,CEBPA,CTLA4,EFNA5,GADD45A,HIF1A,IRF4,KLF4,PRDM1,PTGER4,SLC37A2,SOSTDC1,TGFB2,THBD	0.101604	1
Nuclear Receptors Meta-Pathway (WP2882)	1	ABCB1,ABCB4,ABCC5,ADH7,ARL5B,B3GNT5,BAAT,CDC42EP3,CDK1,CDKN1B,EHHADH,FGFBP1,GCC1,GCLM,GSR,HES1,HGF,HMOX1,IFNG,KTN1,MGST3,PLK2,PPARGC1A,PRDX6,RGS2,SERPINB2,SLC2A1,SLC2A9,SLC39A10,SLC39A12,SLC39A6,SLC39A8,SLC5A9,SLC6A18,SPINK13,SPRY1,TGFB2,TGFBR3,THBD,TXN,TXNRD3,ZIC2	0.130841	1
Activated PKN1 stimulates transcription of AR (androgen receptor) regulated genes KLK2 and KLK3 (WP3397)	1	KDM4C	0.0153846	1
Circadian rythm related genes (WP3594)	1	BHLHE41,CLOCK,CRH,CRY2,CST3,DRD3,DRD4,HNRNPD,MAPK8,NAMPT,NPAS2,NR1D2,NTRK3,PHLPP1,PPARGC1A,ROCK2,RPS27A,TOP1,UBE3A,ZFHX3	0.0995025	1
NoRC negatively regulates rRNA expression (WP3305)	1	ARID4B,CCNH,CDK7,SAP30,TWISTNB	0.047619	1
PRC2 methylates histones and DNA (WP3312)	1	JARID2	0.0140845	1
Metapathway biotransformation (WP702)	1	AKR1B10,BAAT,CHST2,COMT,CYP20A1,CYP2C18,CYP4V2,EPHX1,GSR,GSTCD,GSTK1,GSTZ1,HS2ST1,MGST3,NAT8	0.0837989	1
Oxidative Stress Induced Senescence (WP3404)	1	MAP2K4,MAPK1,MAPK8,PHC3,RPS27A,TXN	0.0504202	1
Meiotic recombination (WP2698)	1	NBN,RBBP8	0.0235294	1
TCF dependent signaling in response to WNT (WP3339)	1	APC,CDC73,CHD8,DACT1,FZD5,PIP5K1B,PPP2CB,PPP2R1A,PPP2R1B,PSMB1,PSMB7,PSMC6,PSMD14,PSMD6,PSME4,PSMF1,RNF146,RPS27A,TCF4,TLE1,USP34,WNT8A	0.0960699	1
GPCR ligand binding (WP1825)	1	ACKR1,AGTR1,ANXA1,APLNR,APP,AVPR1B,CALCRL,CD55,CGA,CNR1,CRH,CX3CR1,CXCL11,DRD3,DRD4,EDNRA,F2RL1,FPR1,FZD5,FZD7,GABBR1,GHSR,GNG10,GNG12,GPR18,LHCGR,MC2R,MC5R,NPSR1,NTS,NTSR2,P2RY1,P2RY12,P2RY13,P2RY14,PTGER2,PTGER3,PTGER4,PTH2R,RGR,RRH,SCTR,TSHR,WNT10A,WNT16,WNT8A,XCL2	0.108796	1
Acetylcholine Synthesis (WP528)	1		0	1
Alanine and aspartate metabolism (WP106)	1		0	1
Amino acid conjugation of benzoic acid (WP521)	1		0	1
Arachidonate Epoxygenase / Epoxide Hydrolase (WP678)	1		0	1
Aripiprazole Metabolic Pathway (WP2640)	1		0	1
Arylamine metabolism (WP694)	1		0	1
ATF6-alpha activates chaperone genes (WP2655)	1		0	1
Butyrate-induced histone acetylation (WP2366)	1		0	1
Catalytic cycle of mammalian FMOs (WP688)	1		0	1
Chemical Compounds to monitor Proteins (WP3295)	1		0	1
Colchicine Metabolic Pathway (WP2536)	1		0	1
Collagen degradation (WP2708)	1		0	1
Composition of Lipid Particles (WP3601)	1		0	1
Cytosolic iron-sulfur cluster assembly (WP2690)	1		0	1
Demo (WP3590)	1		0	1
DNA methylation (WP3359)	1		0	1
Dual hijack model of Vif in HIV infection (WP3300)	1		0	1
eIF5A regulation in response to inhibition of the nuclear export system (WP3302)	1		0	1
Energy dependent regulation of mTOR by LKB1-AMPK (WP2748)	1		0	1
Erythrocytes take up carbon dioxide and release oxygen (WP2744)	1		0	1
Erythrocytes take up oxygen and release carbon dioxide (WP2681)	1		0	1
Estrogen Receptor Pathway (WP2881)	1		0	1
EV release from cardiac cells and their functional effects (WP3297)	1		0	1
Evolocumab Mechanism (WP3408)	1		0	1
Fcgamma receptor (FCGR) dependent phagocytosis (WP2719)	1		0	1
Felbamate Metabolism (WP2816)	1		0	1
Fertilization (WP2697)	1		0	1
GABA synthesis, release, reuptake and degradation (WP2685)	1		0	1
Gap junction trafficking and regulation (WP1820)	1		0	1
Gastric acid production (WP2596)	1		0	1
Gastric Histamine Release (WP2598)	1		0	1
Gastric pepsin release (WP2601)	1		0	1
Generic Transcription Pathway (WP1822)	1	CCNC,MAML2,MED10,MED17,MED23,NR1D2,NR2C1,NR2F1,NR4A2,PRDM7,RBPJ,SNW1,THRB,ZFP28,ZIK1,ZKSCAN4,ZKSCAN8,ZNF202,ZNF248,ZNF266,ZNF317,ZNF324B,ZNF555,ZNF557,ZNF569,ZNF583,ZNF606,ZNF667,ZNF678,ZNF697,ZNF706,ZNF736,ZNF770	0.0835443	1
Glial Cell Differentiation (WP2276)	1		0	1
Glucocorticoid &amp; Mineralcorticoid Metabolism (WP237)	1		0	1
Glycine Metabolism (WP1495)	1		0	1
Golgi to ER Retrograde Transport (WP3554)	1		0	1
GP1b-IX-V activation signalling (WP1823)	1		0	1
GPCR downstream signaling (WP1824)	1	ADCY3,AGTR1,AKT3,ANXA1,APLNR,APP,AVPR1B,CALCRL,CGA,CNR1,CRH,CXCL11,DRD3,DRD4,EDNRA,F2RL1,FPR1,GABBR1,GHSR,GNAI3,GNG10,GNG12,GPR18,LHCGR,MC2R,MC5R,NET1,NPSR1,NTS,NTSR2,OR10A5,OR4D1,OR51D1,OR6B1,OR6P1,OR8J3,P2RY1,P2RY12,P2RY13,P2RY14,PIK3CA,PIK3CB,PIK3CG,PIK3R3,PLCB4,PRKCE,PTGER2,PTGER3,PTGER4,PTH2R,RASGRF2,RGR,RGS1,RGS18,RGS2,RGS21,RGS7,RGS9,ROCK1,ROCK2,RRH,SCTR,TIAM1,TRIO,TSHR,XCL2	0.0763889	1
Heroin metabolism (WP2645)	1		0	1
Hypoxia-mediated EMT and Stemness (WP2943)	1		0	1
Incretin synthesis, secretion, and inactivation (WP2728)	1		0	1
Insulin-like Growth Factor-2 mRNA Binding Proteins (IGF2BPs/IMPs/VICKZs) bind RNA (WP1789)	1		0	1
Interleukin-6 signaling (WP2704)	1		0	1
Latent infection of Homo sapiens with Mycobacterium tuberculosis (WP2700)	1		0	1
Lidocaine metabolism (WP2646)	1		0	1
Liver X Receptor Pathway (WP2874)	1		0	1
Mammary gland development pathway - Involution (Stage 4 of 4) (WP2815)	1		0	1
Matrix Metalloproteinases (WP129)	1		0	1
mir-124 predicted interactions with cell cycle and differentiation (WP3595)	1		0	1
miR-517 relationship with ARCN1 and USP1 (WP3596)	1		0	1
mir34a and TGIF2 in osteoclastogenesis (WP2866)	1		0	1
Mitochondrial iron-sulfur cluster biogenesis (WP2702)	1		0	1
NAD Biosynthesis II (from tryptophan) (WP2485)	1		0	1
Neurotoxicity of clostridium toxins (WP2665)	1		0	1
Nicotine Activity on Chromaffin Cells (WP1603)	1		0	1
Nicotine Metabolism (WP1600)	1		0	1
NOTCH1 regulation of human endothelial cell calcification (WP3413)	1		0	1
One carbon donor (WP2190)	1		0	1
Oxytocin signaling (WP2889)	1		0	1
PCSK9-mediated LDLR degradation (WP2846)	1		0	1
Pilocytic astrocytoma (WP2253)	1		0	1
Platelet Aggregation (Plug Formation) (WP1884)	1		0	1
Polyol Pathway (WP690)	1		0	1
POU5F1 (OCT4), SOX2, NANOG activate genes related to proliferation (WP3333)	1		0	1
Rap1 signalling (WP1895)	1		0	1
Regulation of Insulin-like Growth Factor (IGF) transport and uptake by Insulin-like Growth Factor Binding Proteins (IGFBPs) (WP2799)	1		0	1
Response to elevated platelet cytosolic Ca2+ (WP1903)	1		0	1
RHO GTPase Effectors (WP3406)	1		0	1
RHO GTPases Activate NADPH Oxidases (WP3396)	1		0	1
RHO GTPases Activate Rhotekin and Rhophilins (WP3384)	1		0	1
Secretion of Hydrochloric Acid in Parietal Cells (WP2597)	1		0	1
Serotonin Receptor 2 and STAT3 Signaling (WP733)	1		0	1
Signal regulatory protein (SIRP) family interactions (WP1909)	1		0	1
Signaling by NOTCH3 (WP2722)	1		0	1
Signaling by NOTCH4 (WP2721)	1		0	1
SIRT1 negatively regulates rRNA Expression (WP3364)	1		0	1
Synthesis and Degradation of Ketone Bodies (WP311)	1		0	1
Tamoxifen metabolism (WP691)	1		0	1
TET1,2,3 and TDG demethylate DNA (WP3372)	1		0	1
Toll Like Receptor 3 (TLR3) Cascade (WP3352)	1		0	1
Trafficking and processing of endosomal TLR (WP2709)	1		0	1
Transmission across Electrical Synapses (WP1934)	1		0	1
Transport of glycerol from adipocytes to the liver by Aquaporins (WP1926)	1		0	1
Type III interferon signaling (WP2113)	1		0	1
Unfolded Protein Response (UPR) (WP1939)	1		0	1
Uptake and function of diphtheria toxin (WP3360)	1		0	1
Vitamin D Metabolism (WP1531)	1		0	1

## Sheet: Positive.pbl.B6.only
module.name	p.val	overlapping.genes	module.overlapping.ratio	adj.p
Differentiation of white and brown adipocyte (WP2895)	0.0260659	ADIPOQ,CEBPB,CEBPG,EBF3,HOXC8,HSPB7,PLAC8,PPARG,SLC7A10	0.36	1
Aripiprazole Metabolic Pathway (WP2640)	0.0328019	CYP2D6,CYP3A43	1	1
IL17 signaling pathway (WP2112)	0.0415656	AKT1,CEBPB,IL17D,IL17RA,IL17RC,JAK2,MAP3K14,MAP3K7,MAPK3,NFKBIB	0.322581	1
DAP12 interactions (WP2694)	0.0617149	CD300LB,CLEC5A,GRAP2,KRAS,LCK,PLCG1,PLCG2,SIGLEC15,TREM1,VAV2	0.30303	1
Osteoblast Signaling (WP322)	0.0925921	BGLAP,COL1A1,PDGFB,PDGFRA,PTH	0.357143	1
Biogenic Amine Synthesis (WP550)	0.119045	COMT,DBH,GAD1,PNMT,TH	0.333333	1
Signaling by NOTCH3 (WP2722)	0.121852	ADAM10,APH1B,JAG2,NCSTN	0.363636	1
Signaling by NOTCH4 (WP2721)	0.121852	ADAM10,APH1B,JAG2,NCSTN	0.363636	1
Angiogenesis (WP1539)	0.128624	AKT1,HIF1A,PDGFB,PDGFRA,PLCG1,PTK2,TIMP2	0.291667	1
Peroxisomal beta-oxidation of tetracosanoyl-CoA (WP1941)	0.15254	ACAA1,HSD17B4	0.5	1
Polyol Pathway (WP690)	0.15254	KHK,SORD	0.5	1
RAF-independent MAPK1/3 activation (WP3332)	0.157764	CDK1,JAK2,MAPK3,PTPN11	0.333333	1
Monoamine Transport (WP727)	0.211124	CDC25C,DBH,SCAMP2,SLC6A3,TDO2,TH,TNF,TPH2	0.25	1
Amine-derived hormones (WP3548)	0.215417	DBH,DIO1,PNMT,TH,TPH2	0.277778	1
Sialic acid metabolism (WP3363)	0.237539	CTSA,NANS,NEU3,ST6GAL1,ST6GALNAC1,ST6GALNAC4,ST8SIA1,ST8SIA6	0.242424	1
Integrin alphaIIb beta3 signaling (WP1832)	0.25181	CRK,FGG,PTK2,PTPN1,TLN1	0.263158	1
GPCRs, Class C Metabotropic glutamate, pheromone (WP501)	0.282263	GABBR1,GABBR2,GRM5,GRM6	0.266667	1
Sulfur amino acid metabolism (WP3574)	0.292742	AHCY,APIP,CSAD,GOT1,MTAP,SUOX	0.24	1
Trans-sulfuration pathway (WP2333)	0.320207	AHCY,CSAD,GOT1	0.272727	1
MyD88:Mal cascade initiated on plasma membrane (WP2761)	0.322319	CD36,IRAK4,MAP3K7,SIGIRR,SOCS1,TAB2,TLR1,UBA52	0.222222	1
EPO Receptor Signaling (WP581)	0.327267	AKT1,EPOR,JAK2,MAPK3,PTPRC,SOCS1	0.230769	1
Metabolism of nitric oxide (WP1850)	0.328214	AKT1,CALM3,DNM2,GCHFR,ZDHHC21	0.238095	1
Butyrate-induced histone acetylation (WP2366)	0.329509	AKT1	0.5	1
mir34a and TGIF2 in osteoclastogenesis (WP2866)	0.329509	MIR34A	0.5	1
TWEAK Signaling Pathway (WP2036)	0.346626	AKT1,BIRC2,BIRC3,CCL5,MAP3K14,MAP3K7,MAPK3,NFKBIB,TNF	0.214286	1
Signaling by PDGF (WP1916)	0.357043	CRK,KRAS,PDGFB,PDGFRA,PLCG1,PTPN11,STAT6	0.21875	1
TP53 Regulates Metabolic Genes (WP3349)	0.359582	AKT1,COX14,COX20,COX5B,COX7A2L,LAMTOR3,LAMTOR4,LAMTOR5,PRDX2,PRKAB2,PRKAG1,RRM2B,SCO2,SESN3,TSC1	0.202703	1
mTOR signalling (WP3318)	0.362275	AKT1,LAMTOR3,LAMTOR4,LAMTOR5,RPS6,TSC1	0.222222	1
Energy dependent regulation of mTOR by LKB1-AMPK (WP2748)	0.371732	PRKAB2,PRKAG1,STRADB,TSC1	0.235294	1
Alanine and aspartate metabolism (WP106)	0.374354	ASS1,GAD1,GOT1	0.25	1
Cardiac Hypertrophic Response (WP2795)	0.386323	AKT1,CDK7,HDAC7,HDAC9,MAP3K14,MAP3K7,MAPK3,MEF2A,NRG1,TGFB1,TNF	0.203704	1
Interleukin-11 Signaling Pathway (WP2332)	0.402414	AKT1,BGLAP,FES,ICAM1,JAK2,MAPK3,PTPN11,RPS6,TGFB1	0.204545	1
Signaling by Retinoic Acid (WP3323)	0.402414	CRABP1,DLAT,DLD,PDHX,RARA,RDH11,RDH13,RXRA,SDR16C5	0.204545	1
Transcriptional regulation of white adipocyte differentiation (WP2751)	0.423124	ADIPOQ,CD36,CDK19,CEBPB,LPL,MED31,MED8,NCOA6,NCOR1,PPARG,RXRA,TBL1XR1,TGFB1,TNF,WNT10B	0.194805	1
Advanced glycosylation endproduct receptor signaling (WP1781)	0.427566	CAPZA1,CAPZA2,MAPK3	0.230769	1
Dopamine metabolism (WP2436)	0.427566	COMT,NQO1,TH	0.230769	1
Ganglio Sphingolipid Metabolism (WP1423)	0.427566	B3GALT4,B4GALNT1,ST8SIA1	0.230769	1
Codeine and Morphine Metabolism (WP1604)	0.440195	ABCC2,CYP2D6	0.25	1
Neurotransmitter Clearance In The Synaptic Cleft (WP1870)	0.440195	COMT,SLC6A3	0.25	1
NR1D1 (REV-ERBA) represses gene expression (WP3394)	0.440195	NCOR1,USP46	0.25	1
Signaling by NOTCH1 (WP2720)	0.441002	ADAM10,APH1B,HDAC7,HDAC9,HIF1A,JAG2,KAT2A,NCOR1,NCSTN,NUMB,RBPJ,TBL1XR1,UBA52	0.19403	1
Signaling by SCF-KIT (WP2713)	0.441305	FES,GRAP2,JAK2,KRAS,LCK,PTPN11,SH2B3,SOCS1	0.2	1
Methionine De Novo and Salvage Pathway (WP3580)	0.44525	AHCY,AMD1,APIP,IL4I1,MTAP	0.208333	1
Notch Signaling Pathway (WP61)	0.450896	AKT1,APH1B,CIR1,HIF1A,JAG2,JAK2,LCK,NCOR1,NCSTN,NUMB,PSEN1,RBPJ	0.193548	1
Signaling by FGFR3 (WP3336)	0.453446	FGF18,FGFR3,KRAS,MAPK3,PLCG1,PTPN11,UBA52	0.2	1
Peroxisomal lipid metabolism (WP1878)	0.460282	ACAA1,FAR2,HSD17B4,SLC27A2	0.210526	1
Signaling by NOTCH2 (WP2718)	0.467252	ADAM10,JAG2,MIB2,NCSTN,RBPJ,UBA52	0.2	1
Cell surface interactions at the vascular wall (WP1794)	0.477298	CD44,CD47,DOK2,FCER1G,ITGA3,ITGA6,ITGB2,KRAS,LCK,MERTK,PLCG1,PPIL2,PTPN11,SELE,SLC7A10,SLC7A5,SPN,TREM1	0.1875	1
TSLP Signaling Pathway (WP2203)	0.485966	AKT1,FES,HCK,JAK2,LCK,MAPK3,PTPN11,RPS6,STAT6	0.191489	1
Interleukin-1 signaling (WP1839)	0.501364	IL1R2,IRAK4,MAP3K3,MAP3K7,NOD2,TAB2	0.193548	1
EBV LMP1 signaling (WP262)	0.502962	IFNB1,MAP3K14,MAP3K3,MAP3K7	0.2	1
Composition of Lipid Particles (WP3601)	0.505032	APOA2,LPL	0.222222	1
Folate-Alcohol and Cancer Pathway (WP1589)	0.505032	ALDH1L1,CEBPB	0.222222	1
Glyoxylate metabolism and glycine degradation (WP3562)	0.505032	DLD,GRHPR	0.222222	1
Heme Biosynthesis (WP561)	0.505032	PPOX,UROD	0.222222	1
Methylation Pathways (WP704)	0.505032	COMT,PNMT	0.222222	1
Regulated Necrosis (WP3383)	0.505032	BIRC2,BIRC3	0.222222	1
Signaling by Leptin (WP3374)	0.505032	JAK2,PTPN11	0.222222	1
MyD88-independent TLR3/TLR4 cascade (WP2752)	0.5162	BIRC2,BIRC3,MAP3K7,PTPN11,TAB2,TICAM1,UBA52	0.189189	1
Detoxification of Reactive Oxygen Species (WP2824)	0.520547	ATOX1,GPX8,GSTP1,PRDX2,TXN2	0.192308	1
Integrin cell surface interactions (WP1833)	0.521796	CD44,CD47,COMP,FGG,ICAM1,ICAM2,ITGA3,ITGA6,ITGA8,ITGAE,ITGB2,ITGB5	0.184615	1
IL-4 Signaling Pathway (WP395)	0.524862	AKT1,CEBPB,DOK2,FES,FOS,JAK2,MAPK3,PTPN11,SOCS1,STAT6	0.185185	1
Prolactin receptor signaling (WP2678)	0.528265	BTRC,JAK2,PTPN11	0.2	1
IL-3 Signaling Pathway (WP286)	0.540071	AKT1,CD86,FOS,HCK,IL3,JAK2,MAPK3,PTPN11,TGFB1	0.183673	1
Structural Pathway of Interleukin 1 (IL-1) (WP2637)	0.540071	FOS,IRAK4,MAP3K14,MAP3K3,MAP3K7,MAPK3,NFKBIB,RPS6KA5,TAB2	0.183673	1
BMI1 (WP2612)	0.550484	CDK1	0.25	1
eIF5A regulation in response to inhibition of the nuclear export system (WP3302)	0.550484	XPO1	0.25	1
Pilocytic astrocytoma (WP2253)	0.550484	PTPN11	0.25	1
Serotonin Receptor 2 and STAT3 Signaling (WP733)	0.550484	JAK2	0.25	1
alpha-linolenic (omega3) and linoleic (omega6) acid metabolism (WP2724)	0.564763	ACAA1,HSD17B4	0.2	1
HDR through MMEJ (alt-NHEJ) (WP3570)	0.564763	RBBP8,XRCC1	0.2	1
Interleukin-6 signaling (WP2704)	0.564763	JAK2,PTPN11	0.2	1
Signal regulatory protein (SIRP) family interactions (WP1909)	0.564763	CD47,PTPN11	0.2	1
Steroid Biosynthesis (WP496)	0.564763	HSD17B2,HSD17B4	0.2	1
Vitamin D Metabolism (WP1531)	0.564763	PTH,RXRA	0.2	1
Mitochondrial biogenesis (WP3331)	0.566313	NCOA6,NCOR1,POLRMT,PRKAB2,PRKAG1,RXRA,SIRT3,TBL1XR1,USP46	0.18	1
Mitotic G2-G2/M phases (WP1859)	0.567387	ACTR1A,AJUBA,BTRC,CDC25C,CDK1,CDK7,CENPJ,CEP152,CEP164,CEP57,DCTN2,DYNC1I2,LIN9,PKMYT1,PPP1CB,PPP2R2A,RBBP4,TUBA4A,UBA52,XPO1	0.178571	1
Interactome of polycomb repressive complex 2 (PRC2) (WP2916)	0.574752	MTF2,RBBP4,SETX	0.1875	1
Osteoclast Signaling (WP12)	0.574752	ATP6V1G1,IFNB1,PDGFB	0.1875	1
TCA Cycle and PDHc (WP2453)	0.574752	DLAT,DLD,OGDH	0.1875	1
IL-1 signaling pathway (WP195)	0.574754	AKT1,IRAK4,MAP3K14,MAP3K3,MAP3K7,MAPK3,NFKBIB,PLCG1,PTPN11,TAB2	0.178571	1
Elastic fibre formation (WP2666)	0.576159	ITGA8,ITGB5,LOX,LTBP1,LTBP4,MFAP3,TGFB1	0.179487	1
Globo Sphingolipid Metabolism (WP1424)	0.58336	ST6GAL1,ST6GALNAC1,ST6GALNAC4,ST8SIA1	0.181818	1
Signaling by EGFR (WP1910)	0.584385	ADAM10,CLTA,EPS15,EPS15L1,KRAS,PLCG1,PTPN11,UBA52	0.177778	1
Toll-Like Receptors Cascades (WP2775)	0.591095	CD36,DNM2,ITGB2,PLCG2,TLR1	0.178571	1
Translation Factors (WP107)	0.591894	CLUH,EIF2AK1,EIF2B3,EIF2B5,EIF3A,EIF3B,EIF3G,EIF4G3,EIF5B	0.176471	1
Fatty Acid Beta Oxidation (WP143)	0.598184	ACSL5,ACSS2,CHKB,DLD,LPL,PNPLA2	0.176471	1
Signaling by ERBB4 (WP2781)	0.598184	APH1B,KRAS,NCOR1,NCSTN,TAB2,UBA52	0.176471	1
IL-5 Signaling Pathway (WP127)	0.604764	AKT1,FOS,JAK2,KRAS,MAPK3,PTPN11,RPS6	0.175	1
TNF signaling (WP3380)	0.604764	BIRC2,BIRC3,MAP3K7,RBCK1,TAB2,TNF,UBA52	0.175	1
Circadian Clock (WP1797)	0.616738	BTRC,HIF1A,NCOA6,NCOR1,PPP1CB,RXRA,TBL1XR1,UBA52,USP46	0.173077	1
TCA Cycle (WP78)	0.618256	ACO2,DLD,OGDH	0.176471	1
Serotonin Transporter Activity (WP1455)	0.619108	SCAMP2,TPH2	0.181818	1
Processing of Capped Intronless Pre-mRNA (WP1890)	0.620604	CPSF1,CPSF2,CPSF3,PCF11	0.173913	1
MAPK Cascade (WP422)	0.624127	KRAS,MAP2,MAP3K3,MAPK3,RASA3	0.172414	1
Amino acid conjugation of benzoic acid (WP521)	0.63195	ACSS2	0.2	1
Mitochondrial iron-sulfur cluster biogenesis (WP2702)	0.63195	SLC25A28	0.2	1
RNA interference (WP2805)	0.63195	ERI1	0.2	1
Secretion of Hydrochloric Acid in Parietal Cells (WP2597)	0.63195	HRH2	0.2	1
TCA Cycle Nutrient Utilization and Invasiveness of Ovarian Cancer (WP2868)	0.63195	MAPK3	0.2	1
The citric acid (TCA) cycle and respiratory electron transport (WP2766)	0.63232	ACO2,DLAT,DLD,GLO1,OGDH,PDHX,RXRA	0.170732	1
TNF alpha Signaling Pathway (WP231)	0.632827	AKT1,BIRC2,BIRC3,BTRC,CYBA,KRAS,MAP3K14,MAP3K3,MAP3K7,MAPK3,NFKBIB,SELE,TAB2,TNF,TNFRSF1B,TRAP1	0.172043	1
Prolactin Signaling Pathway (WP2037)	0.637333	AKT1,FOS,JAK2,MAPK3,NFKBIB,PPIB,PTK2,PTPN1,PTPN11,RPS6,RPS6KA2,SOCS1,VAV2	0.171053	1
Signaling by Robo receptor (WP1918)	0.655502	CAP2,PFN1,SRGAP1,SRGAP3,VASP	0.166667	1
Kinesins (WP1842)	0.655675	KIF22,KIF9,KIFC1,KLC2	0.166667	1
Estrogen metabolism (WP697)	0.658629	COMT,GSTM1,NQO1	0.166667	1
TNFR2 non-canonical NF-kB pathway (WP3398)	0.666867	BIRC2,BIRC3,LTBR,MAP3K14,PSMA3,PSMD7,PSMD8,PSME3,TNF,TNFRSF1B	0.166667	1
MFAP5-mediated ovarian cancer cell motility and invasiveness (WP3301)	0.668059	PLCG1,PTK2	0.166667	1
Reversible hydration of carbon dioxide (WP2770)	0.668059	CA12,CA5A	0.166667	1
Type II interferon signaling (IFNG) (WP619)	0.683937	CIITA,ICAM1,IFNB1,JAK2,PTPN11,SOCS1	0.162162	1
Vitamin A and Carotenoid Metabolism (WP716)	0.683999	CD36,CRABP1,LPL,RARA,RBP7,RXRA,SDR16C5	0.162791	1
RANKL/RANK Signaling Pathway (WP2018)	0.686244	AKT1,FOS,ICAM1,MAP3K7,MAPK3,PAPSS2,PLCG1,PTK2,TAB2	0.163636	1
ATF4 activates genes (WP2753)	0.688493	ATF6,EXOSC1,EXOSC6,EXOSC8	0.16	1
Signal Transduction of S1P Receptor (WP26)	0.688493	AKT1,GNAI3,MAPK3,SPHK2	0.16	1
Primary Focal Segmental Glomerulosclerosis FSGS (WP2572)	0.692127	ACTN4,AKT1,CD2AP,ITGA3,MKI67,MME,MYH9,PLCG1,PTK2,TGFB1,TLN1,VIM	0.164384	1
Growth hormone receptor signaling (WP2657)	0.695819	JAK2,PTPN1,SOCS1	0.157895	1
Nucleotide Metabolism (WP404)	0.695819	ADSL,MTHFD2,RRM2B	0.157895	1
Serotonin Receptor 4/6/7 and NR3C Signaling (WP734)	0.695819	HTR6,MAPK3,RPS6KA5	0.157895	1
Small Ligand GPCRs (WP247)	0.695819	PTAFR,PTGER2,PTGIR	0.157895	1
DNA Damage Reversal (WP1804)	0.698659	ASCC2	0.166667	1
Lipid storage and perilipins in skeletal muscle (WP2887)	0.698659	PNPLA2	0.166667	1
mir-124 predicted interactions with cell cycle and differentiation (WP3595)	0.698659	STRADB	0.166667	1
Response to elevated platelet cytosolic Ca2+ (WP1903)	0.698659	ABCC4	0.166667	1
Uptake and function of diphtheria toxin (WP3360)	0.698659	HSP90AB1	0.166667	1
Deadenylation-dependent mRNA decay (WP2659)	0.707439	CNOT1,CNOT6,DCP1A,DCPS,EXOSC1,EXOSC6,EXOSC8,PAN2	0.16	1
ABC-family proteins mediated transport (WP1780)	0.708023	ABCA3,ABCA6,ABCA7,ABCC2,ABCC4,ABCC8,ABCG1	0.159091	1
Nucleotide-binding domain, leucine rich repeat containing receptor (NLR) signaling pathways (WP2763)	0.708023	BIRC2,BIRC3,CARD9,HSP90AB1,MAP3K7,NOD2,TAB2	0.159091	1
Signaling by FGFR4 (WP3334)	0.709688	FGF18,KRAS,MAPK3,PLCG1,PTPN11,UBA52	0.157895	1
Striated Muscle Contraction (WP383)	0.709688	ACTN4,TCAP,TNNI2,TNNT1,TPM1,VIM	0.157895	1
Cytosolic iron-sulfur cluster assembly (WP2690)	0.711785	BRIP1,ERCC2	0.153846	1
Osteopontin Signaling (WP1434)	0.711785	MAP3K14,MAPK3	0.153846	1
RHO GTPases activate IQGAPs (WP3330)	0.711785	CALM3,IQGAP1	0.153846	1
TFs Regulate miRNAs related to cardiac hypertrophy (WP1559)	0.711785	AKT1,TGFB1	0.153846	1
Constitutive Androstane Receptor Pathway (WP2875)	0.71301	ABCC2,DNAJC7,FOXO1,NCOA6,RXRA	0.15625	1
Ovarian Infertility Genes (WP34)	0.71301	CEBPB,FIGLA,MSH5,NCOR1,PTGER2	0.15625	1
Oxidative Stress (WP408)	0.71301	CYBA,FOS,NQO1,TXN2,XDH	0.15625	1
PPAR Alpha Pathway (WP2878)	0.719029	ACAA1,APOA2,CDK1,RXRA	0.153846	1
Regulation of beta-cell development (WP3513)	0.719029	FOXO1,HNF1B,INSM1,RBPJ	0.153846	1
TAK1 activates NFkB by phosphorylation and activation of IKKs complex (WP2656)	0.719029	MAP3K7,NFKBIB,NOD2,TAB2	0.153846	1
Interferon alpha/beta signaling (WP1835)	0.728936	HLA-G,IFIT3,IFNB1,IRF5,PTPN1,PTPN11,RSAD2,SOCS1	0.156863	1
Nanomaterial induced apoptosis (WP2507)	0.729852	CASP6,ENDOG,PRF1	0.15	1
Syndecan interactions (WP2787)	0.729852	ITGA6,ITGB5,TGFB1	0.15	1
Histidine, lysine, phenylalanine, tyrosine, proline and tryptophan catabolism (WP3573)	0.733966	DLD,IDO2,IL4I1,OGDH,PIPOX,TDO2	0.153846	1
PDGF Pathway (WP2526)	0.733966	FOS,MAPK3,PDGFB,PLCG1,PTPN11,VAV2	0.153846	1
Alpha 6 Beta 4 signaling pathway (WP244)	0.739085	AKT1,ITGA6,MAPK3,PTK2,PTPN11	0.151515	1
Fluoropyrimidine Activity (WP1601)	0.739085	ABCC4,ERCC2,SMUG1,UCK2,XRCC3	0.151515	1
ROS production in response to bacteria (WP3551)	0.739085	ATP6V0E1,ATP6V1C1,ATP6V1G1,ATP6V1G3,CYBA	0.151515	1
Angiogenesis overview (WP1993)	0.746249	AKT1,CRK,DOK2,IQGAP1,KRAS,MAP3K7,PLCG1,PTPN11,SEMA4A,TIMP2	0.15625	1
FSH signaling pathway (WP2035)	0.747291	AKT1,FOXO1,MAPK3,RPS6	0.148148	1
RORA activates gene expression (WP3370)	0.747291	NCOA6,NCOR1,RXRA,TBL1XR1	0.148148	1
WNT ligand biogenesis and trafficking (WP2790)	0.747291	SNX3,WNT10A,WNT10B,WNT5B	0.148148	1
MAPK targets/ Nuclear events mediated by MAP kinases (WP1845)	0.750572	FOS,RPS6KA5	0.142857	1
Notch Signaling Pathway (WP268)	0.752314	APH1B,JAG2,KAT2A,NCSTN,NUMB,PSEN1,RBPJ	0.152174	1
Aflatoxin B1 metabolism (WP699)	0.753283	GSTM1	0.142857	1
Arachidonate Epoxygenase / Epoxide Hydrolase (WP678)	0.753283	GSTP1	0.142857	1
Pentose Phosphate Pathway (WP134)	0.753283	RPIA	0.142857	1
Monoamine GPCRs (WP58)	0.763378	ADRA1D,CHRM4,DRD5,HRH2,HTR6	0.147059	1
Pregnane X Receptor pathway (WP2876)	0.763378	ABCC2,ABCC4,DNAJC7,FOXO1,RXRA	0.147059	1
Signaling of Hepatocyte Growth Factor Receptor (WP313)	0.763378	CRK,FOS,MAPK3,PTK2,PTPN11	0.147059	1
Muscle contraction (WP1864)	0.763925	CALM3,ITGB5,SORBS1,TCAP,TLN1,TNNI2,TNNT1,TPM1,TRIM72,VIM	0.153846	1
Kit receptor signaling pathway (WP304)	0.76585	AKT1,CRK,FOS,JAK2,MAPK3,PLCG1,PTPN11,RPS6,SOCS1	0.152542	1
Energy Metabolism (WP1541)	0.772571	FOXO1,MEF2A,PPARG,PRKAB2,PRKAG1,RXRA,SIRT3	0.148936	1
Assembly of collagen fibrils and other multimeric structures (WP2798)	0.773324	COL15A1,COL1A1,ITGA6,LOX	0.142857	1
Nanoparticle-mediated activation of receptor signaling (WP2643)	0.773324	COL1A1,KRAS,PTK2,TLN1	0.142857	1
ER to Golgi Anterograde Transport (WP3542)	0.778101	ANKRD28,NAPB,STX5,TRAPPC10,TRAPPC9,YKT6	0.146341	1
Sphingolipid metabolism (WP2788)	0.778837	ACER3,ARSJ,CERS5,CTSA,DEGS1,ENPP7,FA2H,NEU3,SPHK2,UGCG,VAPB	0.152778	1
Semaphorin interactions (WP1907)	0.780721	CDK5R1,DPYSL2,FARP2,FES,HSP90AB1,MYH9,PLXNA1,SEMA4A,SEMA5A,TLN1	0.151515	1
ISG15 antiviral mechanism (WP2672)	0.783318	EIF4E2,EIF4E3,EIF4G3,MAPK3,NUP160,NUP210,NUP93,PLCG1,UBA52	0.15	1
Activation of Matrix Metalloproteinases (WP2769)	0.784773	MMP7,TIMP2	0.133333	1
Cholesterol Biosynthesis (WP197)	0.784773	MSMO1,PMVK	0.133333	1
Fertilization (WP2697)	0.784773	ADAM30,HVCN1	0.133333	1
Transcriptional activation by NRF2 (WP3)	0.784773	CEBPB,NQO1	0.133333	1
Blood Clotting Cascade (WP272)	0.788834	F12,F5,FGG	0.136364	1
Fatty Acid Biosynthesis (WP357)	0.788834	ACSL5,ACSS2,ECHDC3	0.136364	1
MyD88 cascade initiated on plasma membrane (WP2801)	0.788834	IRAK4,MAP3K7,TAB2	0.136364	1
Rac1/Pak1/p38/MMP-2 pathway (WP3303)	0.796642	AKT1,CRK,DOK2,FOXO1,KRAS,MAPK3,PTK2,PTPN11,TNIP1,TNIP3	0.149254	1
Cytokines and Inflammatory Response (WP530)	0.797196	IFNB1,IL3,TGFB1,TNF	0.137931	1
Gap junction trafficking and regulation (WP1820)	0.797196	CLTA,DNM2,GJA8,GJD3	0.137931	1
FAS pathway and Stress induction of HSP regulation (WP314)	0.797992	ARHGDIB,CASP6,LMNB1,LMNB2,MAP3K7,TNF	0.142857	1
IL-2 Signaling Pathway (WP49)	0.797992	AKT1,FOS,LCK,MAPK3,PTPN11,RPS6	0.142857	1
Effects of Nitric Oxide (WP1995)	0.79801	XDH	0.125	1
FTO Obesity Variant Mechanism (WP3407)	0.79801	ARID5B	0.125	1
Genes and (Common) Pathways Underlying Drug Addiction (WP2636)	0.79801	MAPK3	0.125	1
miR-148a/miR-31/FIH1/HIF1&alpha;-Notch signaling in glioblastoma (WP3593)	0.79801	HIF1A	0.125	1
NAD Biosynthesis II (from tryptophan) (WP2485)	0.79801	TDO2	0.125	1
Unfolded Protein Response (UPR) (WP1939)	0.79801	ATF6	0.125	1
C-type lectin receptors (CLRs) (WP3354)	0.801028	BCL10,BTRC,CALM3,CARD9,CLEC4C,CLEC6A,FCER1G,ICAM2,KRAS,MAP3K14,MAP3K7,PLCG2,PSMA3,PSMD7,PSMD8,PSME3,RPS6KA5,TAB2,UBA52	0.155738	1
B Cell Receptor Signaling Pathway (WP23)	0.802485	AKT1,BCL10,CRK,DAPP1,FOXO1,LAT2,LCK,MAP3K7,PIK3AP1,PLCG1,PLCG2,PTPN11,PTPRC,SH3BP2,VAV2	0.153061	1
TCR Signaling Pathway (WP69)	0.803471	AKT1,BCL10,CD3E,CRK,FOS,GRAP2,MAP3K14,MAP3K7,MAPK3,PLCG1,PTPN11,SH2B3,TGFB1,VIM	0.152174	1
Interferon gamma signaling (WP1836)	0.804804	CD44,CIITA,HLA-DRB5,HLA-G,ICAM1,IRF5,JAK2,PTAFR,PTPN1,PTPN11,SOCS1,TRIM2,TRIM62	0.151163	1
Branched-chain amino acid catabolism (WP3556)	0.814068	BCKDHA,DLD,MCCC2	0.130435	1
Metastatic brain tumor (WP2249)	0.814068	MIR148B,MIR34A,MIRLET7G	0.130435	1
RHO GTPases activate PAKs (WP3351)	0.814068	CALM3,MYH9,PPP1CB	0.130435	1
Hedgehog Signaling Pathway (WP47)	0.814776	PTCH2,SAP18	0.125	1
MAP3K8 (TPL2)-dependent MAPK1/3 activation (WP3576)	0.814776	BTRC,UBA52	0.125	1
Nephrin interactions (WP1867)	0.814776	CD2AP,IQGAP1	0.125	1
Costimulation by the CD28 family (WP1799)	0.815364	AKT1,CD3E,CD86,GRAP2,HLA-DRB5,LCK,MAP3K14,PTPN11,TNFRSF14	0.145161	1
IL-6 signaling pathway (WP364)	0.816478	AKT1,HCK,JAK2,MAP3K7,MAPK3,PTPN11	0.139535	1
Signaling by FGFR2 (WP3338)	0.816478	FGF18,KRAS,MAPK3,PLCG1,PTPN11,UBA52	0.139535	1
Inflammatory Response Pathway (WP453)	0.818995	CD86,COL1A1,LCK,TNFRSF1B	0.133333	1
Matrix Metalloproteinases (WP129)	0.818995	MMP23B,MMP7,TIMP2,TNF	0.133333	1
Fc epsilon receptor (FCERI) signaling (WP2759)	0.822722	BCL10,BTRC,CALM3,FCER1G,FOS,GRAP2,KRAS,LAT2,MAP3K7,MAPK3,PLCG1,PLCG2,PSMA3,PSMD7,PSMD8,PSME3,RASGRP4,TAB2,UBA52,VAV2	0.153846	1
Asparagine N-linked glycosylation (WP1785)	0.830299	B4GALT5,DPAGT1,DPM3,EDEM3,FUT8,GFPT2,MAN1A1,MAN2A2,MGAT5,RFT1,SLC35C1,ST6GAL1,ST8SIA6	0.147727	1
Base-Excision Repair, AP Site Formation (WP3399)	0.834632	SMUG1	0.111111	1
EV release from cardiac cells and their functional effects (WP3297)	0.834632	TNF	0.111111	1
Fcgamma receptor (FCGR) dependent phagocytosis (WP2719)	0.834632	VAV2	0.111111	1
NLR Proteins (WP288)	0.834632	MAP3K7	0.111111	1
SUMOylation (WP2778)	0.834632	UBA2	0.111111	1
Uptake and function of anthrax toxins (WP3390)	0.834632	CALM3	0.111111	1
Leptin signaling pathway (WP2034)	0.835671	AKT1,FOXO1,JAK2,MAPK3,PLCG1,PLCG2,PTK2,PTPN1,PTPN11,RPS6,SH2B1	0.144737	1
IL1 and megakaryotyces in obesity (WP2865)	0.836696	ICAM1,TIMP2,TLR1	0.125	1
MAP kinase activation in TLR cascade (WP2792)	0.836696	MAP3K7,NOD2,TAB2	0.125	1
Post-translational modification: synthesis of GPI-anchored proteins (WP1887)	0.836696	DPM3,PIGG,PIGL	0.125	1
Triacylglyceride Synthesis (WP325)	0.836696	DGAT2,LPL,PNPLA2	0.125	1
BMAL1:CLOCK,NPAS2 activates circadian gene expression (WP3355)	0.838824	HIF1A,NCOR1,RXRA,TBL1XR1	0.129032	1
Host Interactions with Influenza Factors (WP2771)	0.838824	NUP160,NUP210,NUP93,TGFB1	0.129032	1
T-Cell Receptor and Co-stimulatory Signaling (WP2583)	0.838824	AKT1,DYRK1A,LCK,PLCG1	0.129032	1
Thrombin signalling through proteinase activated receptors (PARs) (WP1929)	0.838824	GNA12,GNA14,GNA15,MAPK3	0.129032	1
Human Complement System (WP2806)	0.839841	ADIPOQ,C1S,F12,F13A1,FGG,FKBP2,FPR1,GNA15,GNAI3,ICAM1,ICAM2,ITGB2,MASP2,SELE	0.147368	1
ACE Inhibitor Pathway (WP554)	0.840979	BDKRB1,TGFB1	0.117647	1
Drug Induction of Bile Acid Pathway (WP2289)	0.840979	ABCC2,ABCC4	0.117647	1
Metabolism of porphyrins (WP1852)	0.840979	PPOX,UROD	0.117647	1
NOTCH1 regulation of human endothelial cell calcification (WP3413)	0.840979	FGFR3,JAG2	0.117647	1
RHO GTPases Activate ROCKs (WP3365)	0.840979	MYH9,PPP1CB	0.117647	1
Processing of Capped Intron-Containing Pre-mRNA (WP1889)	0.841145	CD2BP2,CDC5L,CPSF1,CPSF2,CPSF3,DHX38,HNRNPA3,HNRNPM,HNRNPU,METTL3,NUP160,NUP210,NUP93,NXF1,PCF11,PRPF19,SF3B6,SNRNP48,SNRPA1,SRRM1,SRSF7,U2AF1,U2AF2	0.153333	1
Formation of Fibrin Clot (Clotting Cascade) (WP1818)	0.843561	F12,F13A1,F5,FGG,PRTN3	0.131579	1
Nuclear Receptors (WP170)	0.843561	NR1H2,PPARG,RARA,RXRA,THRA	0.131579	1
Metabolism of polyamines (WP3555)	0.844748	AMD1,APIP,ARG2,ASS1,CKMT1B,GOT1,MTAP,NQO1,PSMA3,PSMD7,PSMD8,PSME3	0.144578	1
GPVI-mediated activation cascade (WP1826)	0.849418	AKT1,FCER1G,LCK,PLCG2,PTPN11,VAV2	0.133333	1
Signaling by FGFR1 (WP3335)	0.855719	BCR,CUX1,KRAS,MAPK3,PLCG1,PTPN11,UBA52	0.134615	1
tRNA processing in the nucleus (WP3552)	0.855719	CPSF1,NUP160,NUP210,NUP93,POP7,RPP21,RPP25	0.134615	1
Oncostatin M Signaling Pathway (WP2374)	0.856494	AKT1,CEBPB,FOS,HIF1A,JAK2,KRAS,MAPK3,PTPN11,RPS6	0.138462	1
Signaling by ERBB2 (WP2780)	0.856798	AKT1,KRAS,PLCG1,UBA52	0.125	1
MyD88 dependent cascade initiated on endosome (WP2768)	0.856905	IRAK4,MAP3K7,TAB2	0.12	1
Regulation of Hypoxia-inducible Factor (HIF) by oxygen (WP2727)	0.856905	EGLN1,HIF1A,UBA52	0.12	1
TNFs bind their physiological receptors (WP3350)	0.856905	LTA,TNFRSF14,TNFRSF1B	0.12	1
ATM Signaling Pathway (WP2516)	0.859678	CDC25C,CDK1,MDC1,RAD9A,TLK1	0.128205	1
Aryl Hydrocarbon Receptor (WP2586)	0.863984	CD36,KRAS,LPL,NQO1,PLAGL1,TNF	0.130435	1
Pre-NOTCH Expression and Processing (WP2786)	0.863984	AGO2,KAT2A,MIR34A,POFUT1,RAB6A,RBPJ	0.130435	1
ATF6-alpha activates chaperone genes (WP2655)	0.864617	ATF6	0.1	1
Liver X Receptor Pathway (WP2874)	0.864617	RXRA	0.1	1
Nanoparticle triggered regulated necrosis (WP2513)	0.864617	TICAM1	0.1	1
Neurotoxicity of clostridium toxins (WP2665)	0.864617	SYT2	0.1	1
POU5F1 (OCT4), SOX2, NANOG repress genes related to differentiation (WP3382)	0.864617	TSC22D1	0.1	1
Cargo concentration in the ER (WP3560)	0.873034	F5,LMAN1L,LMAN2L,STX5	0.121212	1
Endothelin Pathways (WP2197)	0.873034	CALCA,CALCRL,GNA15,PTGIR	0.121212	1
Interferon type I signaling pathways (WP585)	0.881204	CRK,LCK,PTPN11,PTPRC,RPS6,RPS6KA5,SOCS1	0.12963	1
Farnesoid X Receptor Pathway (WP2879)	0.883532	FKBP5,RXRA	0.105263	1
Overview of nanoparticle effects (WP3287)	0.883532	PTK2,TNF	0.105263	1
Degradation of the extracellular matrix (WP2774)	0.887655	CD44,MMP7,NCSTN,PSEN1	0.117647	1
p38 MAPK Signaling Pathway (WP400)	0.887655	HMGN1,MAP3K7,MAP3K9,RPS6KA5	0.117647	1
Resolution of Abasic Sites (AP sites) (WP3345)	0.887655	PARG,RFC2,SMUG1,XRCC1	0.117647	1
Serotonin HTR1 Group and FOS Pathway (WP722)	0.887655	FOS,GNAI3,MAPK3,RPS6KA5	0.117647	1
Nucleotide GPCRs (WP80)	0.889168	LPAR6	0.0909091	1
RHO GTPases activate KTN1 (WP3337)	0.889168	KLC2	0.0909091	1
RHO GTPases Activate NADPH Oxidases (WP3396)	0.889168	CYBA	0.0909091	1
Diurnally Regulated Genes with Circadian Orthologs (WP410)	0.889616	CEBPB,GSTP1,KLF9,NCOA4,PURA,TAB2	0.125	1
RNA Polymerase II Transcription (WP1906)	0.894257	CDK7,CPSF1,CPSF2,CPSF3,DHX38,ERCC2,GTF2A1,GTF2H1,PCF11,SRRM1,SRSF7,TAF13,TAF4,U2AF1,U2AF2	0.140187	1
Translocation of GLUT4 to the plasma membrane (WP2777)	0.895871	AKT1,C2CD5,CALM3,MYO1C,PRKAB2,PRKAG1,RAB10,RALGAPA2	0.129032	1
Integrin-mediated Cell Adhesion (WP185)	0.896932	AKT1,CAPN10,CRK,ITGA3,ITGA6,ITGA8,ITGAE,ITGB2,ITGB5,PTK2,SORBS1,TLN1,VASP,VAV2	0.138614	1
APC/C-mediated degradation of cell cycle proteins (WP3557)	0.898981	ANAPC10,ANAPC7,BTRC,CDC16,CDK1,PSMA3,PSMD7,PSMD8,PSME3,UBA52,UBE2C	0.134146	1
Serotonin Receptor 2 and ELK-SRF/GATA4 signaling (WP732)	0.900607	KRAS,MAPK3	0.1	1
Sphingolipid Metabolism (WP1422)	0.900607	CERS5,SPHK2	0.1	1
Urea cycle and metabolism of amino groups (WP497)	0.900607	ARG2,ASS1	0.1	1
RHO GTPases Activate WASPs and WAVEs (WP3388)	0.900782	ARPC1B,MAPK3,PTK2,WIPF1	0.114286	1
Glycolysis and Gluconeogenesis (WP534)	0.900813	DLAT,DLD,GOT1,PDHX,PFKM,PGAM1	0.122449	1
TGF-beta Receptor Signaling (WP560)	0.902818	FOS,LTBP1,MAPK3,SKIL,TGFB1,TNF,ZFYVE9	0.125	1
Activation of gene expression by SREBF (SREBP) (WP2706)	0.90494	PMVK,RXRA,TBL1XR1	0.107143	1
One Carbon Metabolism (WP241)	0.90494	AHCY,ALDH1L1,MTHFD2	0.107143	1
RHO GTPases activate PKNs (WP3357)	0.90494	CDC25C,MYH9,PPP1CB	0.107143	1
Regulation of mRNA stability by proteins that bind AU-rich elements (WP2733)	0.907266	AKT1,DCP1A,EXOSC1,EXOSC6,EXOSC8,PSMA3,PSMD7,PSMD8,PSME3,UBA52,XPO1	0.13253	1
mRNA Processing (WP411)	0.909058	CD2BP2,CELF2,CLK4,CPSF1,CPSF2,CPSF3,DHX38,DHX8,HNRNPM,HNRNPU,METTL3,NXF1,RBM17,SNRPA1,SRRM1,SRSF7,U2AF1,U2AF2	0.140625	1
Iron metabolism in placenta (WP2007)	0.909269	TFR2	0.0833333	1
Passive transport by Aquaporins (WP1877)	0.909269	AQP11	0.0833333	1
RalA downstream regulated genes (WP2290)	0.909269	KRAS	0.0833333	1
Interleukin-3, 5 and GM-CSF signaling (WP1840)	0.910855	CRK,HCK,IL3,JAK2,PTPN11	0.116279	1
Nuclear Receptors in Lipid Metabolism and Toxicity (WP299)	0.912535	ABCC2,ABCG1,PPARG,RARA	0.111111	1
TOR Signaling (WP1471)	0.912535	AKT1,PRKAB2,PRKAG1,TSC1	0.111111	1
Amino acid synthesis and interconversion (transamination) (WP3564)	0.915323	GLUD2,GOT1	0.0952381	1
Oncogene Induced Senescence (WP3308)	0.915323	MAPK3,UBA52	0.0952381	1
Prostate Cancer (WP2263)	0.915787	ABCC4,ACTL6B,AKT1,BLM,CDK1,CRK,FKBP5,FOS,FOXA1,HSD17B2,HSD17B4,MAPK3,PTPN11,SMARCC1,TSC1	0.136364	1
One Carbon Metabolism (WP3530)	0.917372	AHCY,ALDH1L1,MTHFD2	0.103448	1
YAP1- and WWTR1 (TAZ)-stimulated gene expression (WP2738)	0.917372	NCOA6,RXRA,TBL1XR1	0.103448	1
Wnt Signaling Pathway Netpath (WP363)	0.920303	AKT1,CSNK1G1,FRAT1,MAP3K7,PPARG,TSC1	0.117647	1
Eukaryotic Transcription Initiation (WP405)	0.920759	CDK7,ERCC2,GTF2H1,POLR3B,TAF13	0.113636	1
NIK--&gt;noncanonical NF-kB signaling (WP3545)	0.920985	BTRC,MAP3K14,PSMA3,PSMD7,PSMD8,PSME3,UBA52	0.12069	1
TCR signaling (WP1927)	0.9221	BCL10,BTRC,CD3E,GRAP2,HLA-DRB5,LCK,MAP3K7,PLCG1,PSMA3,PSMD7,PSMD8,PSME3,TAB2,UBA52,VASP	0.135135	1
NCAM signaling for neurite out-growth (WP1866)	0.923031	KRAS,MAPK3,PTK2,RPS6KA5	0.108108	1
Platelet Adhesion to exposed collagen (WP1883)	0.925726	FCER1G	0.0769231	1
Adipogenesis (WP236)	0.926793	ADIPOQ,CEBPB,FOXO1,HIF1A,LPL,MEF2A,NCOR1,PCK2,PPARG,RARA,RBL1,RXRA,SOCS1,STAT6,TGFB1,TNF,WNT10B,WNT5B	0.137405	1
Cholesterol biosynthesis (WP1795)	0.927971	MSMO1,PMVK	0.0909091	1
Complement Activation (WP545)	0.927971	C1S,MASP2	0.0909091	1
Type II diabetes mellitus (WP1584)	0.927971	ADIPOQ,TNF	0.0909091	1
Dopaminergic Neurogenesis (WP2855)	0.928303	SLC6A3,TGFB1,TH	0.1	1
Extracellular vesicle-mediated signaling in recipient cells (WP2870)	0.928303	AKT1,KRAS,TGFB1	0.1	1
mRNA Capping (WP1861)	0.928303	CDK7,ERCC2,GTF2H1	0.1	1
XBP1(S) activates chaperone genes (WP3472)	0.928727	CTDSP2,DDX11,DNAJB11,SEC63,TATDN2,TLN1	0.115385	1
AGE/RAGE pathway (WP2324)	0.929832	AKT1,FOXO1,HIF1A,IRAK4,JAK2,MAPK3,MMP7,MSR1	0.121212	1
Macroautophagy (WP3348)	0.929832	ATG101,LAMTOR3,LAMTOR4,LAMTOR5,PRKAB2,PRKAG1,TSC1,WIPI2	0.121212	1
Signaling by Insulin receptor (WP1913)	0.929832	ATP6V0E1,ATP6V1C1,ATP6V1G1,ATP6V1G3,FGF18,KRAS,MAPK3,PTPN11	0.121212	1
Collagen degradation (WP2708)	0.93238	ADAM10,COL15A1,COL26A1,MMP7	0.105263	1
Signaling by TGF-beta Receptor Complex (WP2742)	0.93238	PPP1CB,TGFB1,UBA52,XPO1	0.105263	1
Sleep regulation (WP3591)	0.93238	AHCY,DLAT,FOS,TH	0.105263	1
Signaling by the B Cell Receptor (BCR) (WP2746)	0.933541	BCL10,BTRC,CALM3,DAPP1,KRAS,MAP3K7,NFKBIB,PIK3AP1,PLCG1,PLCG2,PSMA3,PSMD7,PSMD8,PSME3,UBA52	0.132743	1
Apoptosis-related network due to altered Notch3 in ovarian cancer (WP2864)	0.936356	AKT1,NQO1,NRG1,PTK2,TNF,VIM	0.113208	1
NGF signalling via TRKA from the plasma membrane (WP1873)	0.937663	CLTA,CRK,DNM2,KRAS,MAPK3,MEF2A,PLCG1,RPS6KA2,RPS6KA5	0.121622	1
Aryl Hydrocarbon Receptor Pathway (WP2873)	0.937688	CAP2,NQO1,SLC7A5,TGFB1,TNF	0.108696	1
Gastric Cancer Network 2 (WP2363)	0.93789	LMNB2,PLAC8,UBE2C	0.0967742	1
Signal amplification (WP1908)	0.93789	GNA14,GNA15,GNAI3	0.0967742	1
Statin Pathway (WP430)	0.93789	APOA2,LPL,LRP1	0.0967742	1
Estrogen signaling pathway (WP712)	0.938819	AKT1,FOS	0.0869565	1
GPCRs, Class B Secretin-like (WP334)	0.938819	CALCRL,VIPR1	0.0869565	1
Irinotecan Pathway (WP229)	0.939199	ABCC2	0.0714286	1
Regulation of cholesterol biosynthesis by SREBP (SREBF) (WP2686)	0.939199	SCAP	0.0714286	1
Binding and Uptake of Ligands by Scavenger Receptors (WP2784)	0.940689	CD36,COL1A1,LRP1,MSR1	0.102564	1
G13 Signaling Pathway (WP524)	0.940689	ARHGDIB,IQGAP1,PFN1,PPP1CB	0.102564	1
Host Interactions of HIV factors (WP2684)	0.941144	AP1G1,AP1M1,BTRC,ELMO1,HCK,LCK,NUP160,NUP210,NUP93,PSMA3,PSMD7,PSMD8,PSME3,SLC25A4,UBA52,XPO1	0.132231	1
Copper homeostasis (WP3286)	0.94325	ADAM10,AKT1,ATOX1,FOXO1,MTF2,SCO2	0.111111	1
Regulation of toll-like receptor signaling pathway (WP1449)	0.944037	AKT1,CCL5,CD86,CUEDC2,FOS,IFNB1,IRAK4,IRF5,MAP3K7,MAPK3,RBCK1,SIGIRR,SOCS1,TAB2,TICAM1,TLR1,TNF,TRAFD1,TREM1	0.134752	1
Toll-like Receptor Signaling Pathway (WP75)	0.944206	AKT1,CCL5,CD86,FOS,IFNB1,IRAK4,IRF5,MAP3K7,MAPK3,TAB2,TICAM1,TLR1,TNF	0.127451	1
Androgen receptor signaling pathway (WP138)	0.945874	AKT1,BMF,DSTN,ETV5,FOXO1,NCOA4,NCOR1,PATZ1,PIAS4,PTK2,RAD9A	0.123596	1
DAG and IP3 signaling (WP2688)	0.946279	ADCY7,CALM3,PLCG1	0.09375	1
Initiation of transcription and translation elongation at the HIV-1 LTR (WP3414)	0.946279	HDAC7,HDAC9,HEXIM1	0.09375	1
Eicosanoid Synthesis (WP167)	0.948103	ALOX12,ALOX15	0.0833333	1
AMPK Signaling (WP1403)	0.948546	ADIPOQ,AKT1,CPT1C,CRTC2,PRKAB2,PRKAG1,STRADB,TSC1	0.115942	1
SUMOylation of DNA damage response and repair proteins (WP3327)	0.948546	BLM,HDAC7,MDC1,NUP160,NUP210,NUP93,PIAS4,WRN	0.115942	1
ErbB Signaling Pathway (WP673)	0.949468	CRK,FOXO1,KRAS,NRG1,PLCG1,PTK2	0.109091	1
Nucleotide Excision Repair (WP1980)	0.950517	ACTR8,CDK7,COPS2,COPS3,ERCC2,ERCC4,GTF2H1,HMGN1,INO80B,PRPF19,RFC2,UBA52,UVSSA,XRCC1	0.127273	1
Apoptosis Modulation and Signaling (WP1772)	0.950715	BCL2L10,BIRC2,BIRC3,BMF,CASP6,ENDOG,FOS,IL1R2,MAP3K14,MAPK3,TNFRSF1B	0.122222	1
Mecp2 and Associated Rett Syndrome (WP3584)	0.951295	CTCF,FUT8,GAD1,NCOR1,REST	0.104167	1
trans-Golgi Network Vesicle Budding (WP3578)	0.953718	AP1G1,AP1M1,CLTA,DNASE2,DNM2,GNS,M6PR,VAMP8	0.114286	1
Apoptosis (WP254)	0.954395	AKT1,BIRC2,BIRC3,CASP6,IRF5,LTA,NFKBIB,PRF1,TNF,TNFRSF1B	0.119048	1
IL-7 Signaling Pathway (WP205)	0.956034	AKT1,MAPK3	0.08	1
PIP3 activates AKT signaling (WP2653)	0.958382	AGO2,AKT1,CD86,FGF18,FOXO1,LCK,PDGFB,PDGFRA,PTPN11	0.115385	1
Glucocorticoid Receptor Pathway (WP2880)	0.95842	B3GNT5,BIRC2,BIRC3,DNAJC15,ETNK2,PDE4B,RXRA,SCNN1A	0.112676	1
SREBP signalling (WP1982)	0.95842	AKT1,ATF6,LPL,NR1H2,PPARG,PRKAB2,PRKAG1,SCAP	0.112676	1
Endochondral Ossification (WP474)	0.958935	AKT1,FGF18,FGFR3,IFT88,PTH,TGFB1,THRA	0.109375	1
Cori Cycle (WP1946)	0.95926	PGAM1	0.0625	1
Fatty Acid Omega Oxidation (WP206)	0.95926	CYP2D6	0.0625	1
ID signaling pathway (WP53)	0.95926	RBL1	0.0625	1
Ligand-dependent caspase activation (WP3358)	0.95926	TICAM1	0.0625	1
Metabolism of Angiotensinogen to Angiotensins (WP2729)	0.95926	MME	0.0625	1
Quercetin and Nf-kB/ AP-1 Induced Cell Apoptosis (WP2435)	0.95926	FOS	0.0625	1
RHO GTPases activate CIT (WP3376)	0.95926	MYH9	0.0625	1
Bile acid and bile salt metabolism (WP1788)	0.959986	HSD17B4,RXRA,SLC27A2	0.0882353	1
miR-targeted genes in adipocytes - TarBase (WP2001)	0.959986	CEBPB,LPL,TMEM43	0.0882353	1
DNA Replication (WP466)	0.960333	MCM10,ORC4,RFC2,UBA52	0.0952381	1
Hair Follicle Development: Induction (Part 1 of 3) (WP2804)	0.960333	NFKBIB,SP5,WNT10A,WNT10B	0.0952381	1
Apoptotic execution phase (WP1784)	0.962144	BIRC2,CASP6,LMNB1,PTK2,VIM	0.1	1
Imatinib Resistance in Chronic Myeloid Leukemia (WP2946)	0.962144	BCR,MAVS,PDGFRA,PTP4A2,SLC4A7	0.1	1
Regulation of Apoptosis (WP1896)	0.962144	PSMA3,PSMD7,PSMD8,PSME3,UBA52	0.1	1
Parkin-Ubiquitin Proteasomal System pathway (WP2359)	0.96269	GPR37,HSPA1B,HSPA2,HSPA4,PSMD7,PSMD8,TUBA4A,TUBA8	0.111111	1
Melatonin metabolism and effects (WP3298)	0.962796	FOXO1,MAP2	0.0769231	1
Transcriptional activity of SMAD2/SMAD3:SMAD4 heterotrimer (WP2755)	0.965408	NCOR1,RBL1,SKIL,UBA52	0.0930233	1
Protein folding (WP1892)	0.965536	CCT4,TBCB,TUBA4A	0.0857143	1
IL-9 Signaling Pathway (WP22)	0.966653	MAPK3	0.0588235	1
Polycystic Kidney Disease Pathway (WP2571)	0.966653	TSC1	0.0588235	1
SRF and miRs in Smooth Muscle Differentiation and Proliferation (WP1991)	0.966653	MEF2A	0.0588235	1
Synthesis, secretion, and deacylation of Ghrelin (WP3436)	0.966653	SEC11A	0.0588235	1
Synaptic Vesicle Pathway (WP2267)	0.966692	ATP1A2,CLTA,CPLX2,DNM2,SLC25A4	0.0980392	1
TSH signaling pathway (WP2032)	0.967321	AKT1,FOS,GNA12,GNAI3,JAK2,MAPK3,RPS6	0.106061	1
Respiratory electron transport, ATP synthesis by chemiosmotic coupling, and heat production by uncoupling proteins. (WP1902)	0.968194	COX14,COX20,COX5B,COX7A2L,NDUFAF3,NDUFAF6,NDUFB4,NDUFB8,NDUFS2,NDUFS4,NDUFS5,NDUFS8,SCO2,UQCR10	0.121739	1
Effects of PIP2 hydrolysis (WP1809)	0.968552	DAGLB,DGKH	0.0740741	1
Transport of inorganic cations/anions and amino acids/oligopeptides (WP1936)	0.969636	SLC12A5,SLC12A7,SLC1A7,SLC26A3,SLC36A1,SLC43A2,SLC4A7,SLC4A9,SLC7A1,SLC7A10,SLC7A5	0.115789	1
Signaling by VEGF (WP1919)	0.969947	AKT1,AXL,CALM3,CRK,CYBA,ELMO1,KRAS,NRP2,PLCG1,PTK2,SH2D2A,VAV2	0.117647	1
Wnt Signaling Pathway and Pluripotency (WP399)	0.969947	CD44,FBXW2,FOSL1,FRAT1,FZD9,MAP3K7,MMP7,PPP2R2A,TCF7,WNT10A,WNT10B,WNT5B	0.117647	1
Integrated Lung Cancer Pathway (WP2512)	0.970062	BIRC2,BIRC3,CASP6,CRK,FOS,JAK2,MAP3K14,MAPK3	0.108108	1
Glycogen Metabolism (WP500)	0.970355	CALM3,GBE1,PPP2R2A	0.0833333	1
Lipid digestion, mobilization, and transport (WP2764)	0.97073	ABCG1,APOA2,LMF1,LPL,PPP1CB	0.0961538	1
Wnt Signaling Pathway (WP428)	0.970901	FBXW2,FOSL1,FRAT1,FZD9,WNT10A,WNT10B,WNT5B	0.104478	1
Complement and Coagulation Cascades (WP558)	0.972265	APOA2,BDKRB1,C1S,F12,F5,MASP2	0.1	1
Oxidative phosphorylation (WP623)	0.972265	NDUFB4,NDUFB8,NDUFS2,NDUFS4,NDUFS5,NDUFS8	0.1	1
GABA synthesis, release, reuptake and degradation (WP2685)	0.972704	GAD1	0.0555556	1
Miscellaneous transport and binding events (WP3320)	0.972704	NIPAL3	0.0555556	1
Signaling by NODAL (WP2675)	0.972704	NODAL	0.0555556	1
Sulfation Biotransformation Reaction (WP692)	0.972704	PAPSS2	0.0555556	1
Cell Cycle (WP179)	0.972724	CDC14A,CDC25C,CDK1,ESPL1,HDAC7,MCM10,MPEG1,ORC4,PKMYT1,RBL1,TBC1D8,TGFB1	0.116505	1
Arrhythmogenic Right Ventricular Cardiomyopathy (WP2118)	0.973228	ACTN4,CACNA1D,CACNA2D4,ITGA3,ITGA6,ITGA8,ITGB5,TCF7	0.106667	1
Endosomal Sorting Complex Required For Transport (ESCRT) (WP3575)	0.973446	UBA52,VPS37C	0.0714286	1
Myogenesis (WP1865)	0.973446	MEF2A,TCF12	0.0714286	1
Cardiac Progenitor Differentiation (WP2406)	0.974311	NODAL,NRG1,PDGFRA,TGFB1,THY1	0.0943396	1
O-linked glycosylation (WP3315)	0.975161	ADAMTSL4,B3GNT2,B3GNT5,B3GNT7,B4GALT5,MUC13,MUC4,SEMA5A,ST6GAL1,ST6GALNAC4,THSD4	0.113402	1
L1CAM interactions (WP1843)	0.975228	CLTA,DLG1,DPYSL2,MAPK3,NRP2,NUMB,RANBP9,RPS6KA2,RPS6KA5,VAV2	0.111111	1
MAPK6/MAPK4 signaling (WP3307)	0.975228	AGO2,CDC14A,CDK1,FOXO1,PSMA3,PSMD7,PSMD8,PSME3,UBA52,XPO1	0.111111	1
Signaling by Rho GTPases (WP1917)	0.975866	ARAP3,ARHGAP18,ARHGAP28,ARHGAP40,ARHGDIB,BCR,CHN2,FGD3,GMIP,ITSN1,RHOF,SRGAP1,SRGAP3,VAV2	0.118644	1
Inositol phosphate metabolism (WP2741)	0.977233	CALM3,ITPKC,PLCG1,PLCG2	0.0869565	1
MicroRNAs in cardiomyocyte hypertrophy (WP1544)	0.977566	AKT1,CDK7,EIF2B5,HDAC7,HDAC9,MAP3K14,MAPK3,MIR140,NRG1,TGFB1,TNF	0.112245	1
Apoptosis Modulation by HSP70 (WP384)	0.977658	CASP6	0.0526316	1
Visual phototransduction (WP2776)	0.978051	APOA2,CALM3,LPL,LRP1,MYO7A,PDE6A,RDH11,RGS9BP,SDR9C7	0.107143	1
Metabolism of non-coding RNA (WP2715)	0.980244	GEMIN2,NUP160,NUP210,NUP93	0.0851064	1
Extracellular matrix organization (WP2703)	0.980977	CD47,COMP,ITGA3,ITGA6,ITGA8,ITGB5,PDGFB,TGFB1	0.102564	1
MHC class II antigen presentation (WP2679)	0.980977	AP1G1,AP1M1,CLTA,DCTN2,DNM2,DYNC1I2,HLA-DRB5,KLC2	0.102564	1
Gastric Cancer Network 1 (WP2361)	0.98112	LIN9,UBE2C	0.0666667	1
Prostaglandin Synthesis and Regulation (WP98)	0.98112	PTGER2,PTGIR	0.0666667	1
Fanconi Anemia Pathway (WP3569)	0.981264	ERCC4,SLX4,UBA52	0.0769231	1
Hypertrophy Model (WP516)	0.981714	ADAM10	0.05	1
Mitochondrial Gene Expression (WP391)	0.981714	POLRMT	0.05	1
EPH-Ephrin signaling (WP3309)	0.981991	ADAM10,APH1B,ARPC1B,CLTA,EFNA2,ITSN1,MYH9,NCSTN,PTK2,VAV2	0.107527	1
Mitotic G1-G1/S phases (WP1858)	0.982042	CDK1,CDK7,DYRK1A,LIN9,MCM10,ORC4,PKMYT1,PPP2R2A,PSMA3,PSMD7,PSMD8,PSME3,RBBP4,RBL1,UBA52	0.117188	1
Cellular response to heat stress (WP3395)	0.982413	DNAJC7,HSP90AB1,HSPA2,HSPA4,MAPK3,NUP160,NUP210,NUP93,ST13	0.104651	1
Differentiation Pathway (WP2848)	0.982875	IL3,NODAL,PDGFB,TGFB1	0.0833333	1
Hedgehog ligand biogenesis (WP3401)	0.983202	DISP2,PSMA3,PSMD7,PSMD8,PSME3,UBA52	0.09375	1
G Protein Signaling Pathways (WP35)	0.983837	ADCY7,GNA12,GNA14,GNA15,GNAI3,GNAZ,KRAS,PDE4A,PDE4B,PDE7B	0.106383	1
Signaling by Type 1 Insulin-like Growth Factor 1 Receptor (IGF1R) (WP2677)	0.983957	FGF18,KRAS,PTPN11	0.075	1
Bladder Cancer (WP2828)	0.984102	FGFR3,RPS6KA5	0.0645161	1
tRNA modification in the nucleus and cytosol (WP3561)	0.984102	TPRKB,WDR4	0.0645161	1
Allograft Rejection (WP2328)	0.984929	CD86,HLA-DRB5,HLA-G,PDGFRA,PRF1,TGFB1,TNF,VIM	0.1	1
Glycerophospholipid Biosynthetic Pathway (WP2533)	0.985033	CHKB	0.047619	1
Tamoxifen metabolism (WP691)	0.985033	CYP2D6	0.047619	1
BDNF signaling pathway (WP2380)	0.98552	AKT1,CDK5R1,DLG1,DOCK3,DPYSL2,FOS,JAK2,MAPK3,MEF2A,NTRK3,PLCG1,PTPN11,RANBP9,RPS6,RPS6KA5,SH2B1,VAV2	0.118056	1
Netrin-1 signaling (WP1868)	0.986276	PLCG1,PTK2,PTPN11	0.0731707	1
NOD pathway (WP1433)	0.986276	ACAP1,CARD9,NOD2	0.0731707	1
Alzheimers Disease (WP2059)	0.986421	ADAM10,ATF6,CACNA1D,CALM3,CDK5R1,LPL,LRP1,MAPK3,MIR139,MIR326,MME,NCSTN,PSEN1,TNF	0.112903	1
Hypothetical Network for Drug Addiction (WP666)	0.986623	GRM5,MAPK3	0.0625	1
Trans-sulfuration and one carbon metabolism (WP2525)	0.986623	AHCY,MTHFD2	0.0625	1
PI Metabolism (WP2747)	0.987175	ARF3,FIG4,PITPNB,SACM1L	0.08	1
Peptide GPCRs (WP24)	0.987471	BDKRB1,CCR10,CCR4,CCR6,CXCR2,FPR1,OPRL1	0.0945946	1
Incretin synthesis, secretion, and inactivation (WP2728)	0.987751	SEC11A	0.0454545	1
Nicotine Activity on Dopaminergic Neurons (WP1602)	0.987751	TH	0.0454545	1
Degradation of beta-catenin by the destruction complex (WP2773)	0.988108	BTRC,FRAT1,PSMA3,PSMD7,PSMD8,PSME3,TCF7,UBA52	0.097561	1
Insulin Signaling (WP481)	0.988332	AKT1,CRK,FLOT1,FOS,FOXO1,MAP3K14,MAP3K3,MAP3K7,MAP3K9,MAPK3,MYO1C,PFKM,PTPN1,PTPN11,RPS6KA2,RPS6KA5,SOCS1,SORBS1,TSC1	0.11875	1
Regulation of DNA replication (WP1898)	0.988938	MCM10,ORC4,PSMA3,PSMD7,PSMD8,PSME3,UBA52	0.0933333	1
Signaling Pathways in Glioblastoma (WP2261)	0.989451	AKT1,FOXO1,KRAS,MAPK3,PDGFRA,PLCG1,PLCG2,TSC1	0.0963855	1
Aflatoxin activation and detoxification (WP3306)	0.989975	GGT6	0.0434783	1
Nanoparticle triggered autophagic cell death (WP2509)	0.989975	TSC1	0.0434783	1
Hexose transport (WP1828)	0.989987	NUP160,NUP210,NUP93	0.0697674	1
JAK/STAT (WP2593)	0.989987	JAK2,PTK2,PTPN11	0.0697674	1
Eukaryotic Translation Initiation (WP1812)	0.990155	EIF2B3,EIF2B5,EIF3A,EIF3B,EIF3G,EIF5B,RPL13,RPL24,RPLP2,RPS6,RPS9,UBA52	0.106195	1
Metabolism of nucleotides (WP1851)	0.990242	ADK,ADSL,AMPD3,DGUOK,RRM2B,UCK2,XDH	0.0921053	1
Defensins (WP2671)	0.990434	CCR6,DEFA6,DEFB124,TLR1	0.0769231	1
Mitochondrial protein import (WP2717)	0.990434	ACO2,GRPEL1,SLC25A4,TIMM8B	0.0769231	1
Assembly of the primary cilium (WP3498)	0.990601	ACTR1A,ARL3,BBS4,CCT4,CDK1,CENPJ,CEP152,CEP164,CEP57,CNGA4,DCTN2,DYNC1I2,IFT88,MKS1,RAB11FIP3,TMEM216,TRAF3IP1,TTC30A,TUBA4A,WDR34,WDR60	0.119318	1
EGF/EGFR Signaling Pathway (WP437)	0.991104	AKT1,CRK,DOK2,EPS15,EPS15L1,FOS,FOXO1,IQGAP1,JAK2,KRAS,MAP3K3,MEF2A,PLCG1,PTK2,PTPN11,RPS6KA2,RPS6KA5,SH2D2A,VAV2	0.116564	1
Corticotropin-releasing hormone (WP2355)	0.991156	AKT1,FOS,FOSL1,GNAZ,MAPK3,PLCG1,PLCG2,PTK2,TGFB1	0.0978261	1
Hedgehog 'off' state (WP3316)	0.991713	ADCY7,BTRC,IFT88,MKS1,NUMB,PSMA3,PSMD7,PSMD8,PSME3,UBA52	0.1	1
Physiological and Pathological Hypertrophy of the Heart (WP1528)	0.991795	FOS	0.0416667	1
Hedgehog 'on' state (WP3313)	0.992676	CUL3,NUMB,PSMA3,PSMD7,PSMD8,PSME3,PTCH2,UBA52	0.0930233	1
Collagen biosynthesis and modifying enzymes (WP2725)	0.992892	COL15A1,COL1A1,COL26A1,PPIB	0.0740741	1
Glutathione metabolism (WP100)	0.993285	GSTM1	0.04	1
Interleukin-2 signaling (WP2732)	0.993285	LCK	0.04	1
Endoderm Differentiation (WP2853)	0.993287	EXT1,FOXA1,HNF1B,NODAL,TCF7,TGFB1	0.084507	1
Parkinsons Disease Pathway (WP2371)	0.993287	CASP6,GPR37,MIR26B,MIRLET7G,SLC6A3,TH	0.084507	1
M/G1 Transition (WP2785)	0.993338	MCM10,ORC4,PSMA3,PSMD7,PSMD8,PSME3,UBA52	0.0886076	1
Senescence-Associated Secretory Phenotype (SASP) (WP3391)	0.993412	ANAPC10,ANAPC7,CDC16,CEBPB,EHMT1,EHMT2,FOS,MAPK3,UBA52,UBE2C	0.0980392	1
Regulation of Microtubule Cytoskeleton (WP2038)	0.993801	AKT1,CDK1,DPYSL2	0.0652174	1
Glycerophospholipid biosynthesis (WP2740)	0.993803	CHKB,DGAT2,ETNK2,GPD1L,PITPNB,PLA2G5,PLBD1,PLD6,PNPLA2	0.0947368	1
Electron Transport Chain (WP111)	0.994134	COX5B,COX7A2L,NDUFB4,NDUFB8,NDUFS2,NDUFS4,NDUFS5,NDUFS8,SLC25A4,UQCR10	0.0970874	1
Mitochondrial translation (WP3310)	0.994283	MRPL24,MRPL27,MRPL30,MRPL53,MRPL54,MRPS30,MRPS5,MTRF1L	0.0909091	1
Cytosolic sensors of pathogen-associated DNA (WP2794)	0.994306	NFKBIB,POLR3A,POLR3B,STAT6,TICAM1	0.078125	1
Proteasome Degradation (WP183)	0.994306	HLA-G,PSMA3,PSMD7,PSMD8,PSME3	0.078125	1
MAPK Signaling Pathway (WP382)	0.994414	AKT1,CASP6,CRK,DUSP10,FOS,GNA12,IL1R2,KRAS,LAMTOR3,MAP3K14,MAP3K7,MAPK3,PDGFB,PLA2G5,RASGRP4,RPS6KA5,TAB2,TGFB1,TNF	0.113095	1
Neurotransmitter Release Cycle (WP1871)	0.99442	APBA1,SLC1A7	0.0540541	1
Glucuronidation (WP698)	0.994505	UGDH	0.0384615	1
Hematopoietic Stem Cell Differentiation (WP2849)	0.994725	FOS,IKZF1,IL3	0.0638298	1
DNA Damage Response (only ATM dependent) (WP710)	0.995086	AKT1,FOSL1,FRAT1,KRAS,MAP3K7,PCK2,TCF7,TGFB1,WNT10A,WNT10B,WNT5B	0.0982143	1
Amyotrophic lateral sclerosis (ALS) (WP2447)	0.995324	ALS2,TNF	0.0526316	1
Intrinsic Pathway for Apoptosis (WP1841)	0.995324	AKT1,BMF	0.0526316	1
Mitotic Metaphase and Anaphase (WP2757)	0.995381	ANAPC10,ANAPC7,CDC16,CDCA5,CENPM,CENPT,ESPL1,KNTC1,LMNB1,MIS12,NUP160,PPP2R2A,PSMA3,PSMD7,PSMD8,PSME3,UBE2C,XPO1	0.110429	1
Glycosaminoglycan metabolism (WP2743)	0.995405	B3GNT2,B3GNT7,B4GALT5,CD44,CHST3,CHSY1,EXT1,GNS,HPSE,HS3ST3B1,LYVE1,PAPSS2	0.1	1
Integrated Cancer Pathway (WP1971)	0.995515	AKT1,BLM,CDK1	0.0625	1
Regulation of lipid metabolism by Peroxisome proliferator-activated receptor alpha (PPARalpha) (WP2797)	0.995617	APOA2,CD36,CDK19,MED31,MED8,NCOA6,NCOR1,PEX11A,PPARG,RXRA,TBL1XR1	0.0973451	1
Synthesis of DNA (WP1925)	0.99569	GINS1,GINS2,ORC4,PSMA3,PSMD7,PSMD8,PSME3,RFC2,UBA52	0.0918367	1
Signalling by NGF (WP1976)	0.996189	APH1B,NCSTN,UBA52	0.0612245	1
Potassium Channels (WP2669)	0.996667	ABCC8,GABBR1,GABBR2,KCNAB2	0.0677966	1
DNA Damage Response (WP707)	0.996798	CDC25C,CDK1,RAD9A,RRM2B,TLK1	0.0735294	1
G1 to S cell cycle control (WP45)	0.996798	CDK1,CDK7,CREB3L1,ORC4,RBL1	0.0735294	1
Influenza Life Cycle (WP2683)	0.997151	CD2BP2,CLTA,GRSF1,HNRNPA3,HNRNPM,HNRNPU,NUP160,NUP210,NUP93,RPL13,RPL24,RPLP2,RPS6,RPS9,SRRM1,SRSF7,U2AF1,U2AF2,UBA52,XPO1	0.10989	1
TGF-beta Signaling Pathway (WP366)	0.997255	AKT1,BTRC,CDK1,DCP1A,FOS,MAP3K7,MEF2A,PTK2,RBL1,SKIL,TGFB1,TRAP1,ZFYVE9	0.0984848	1
miRNA targets in ECM and membrane receptors (WP2911)	0.997258	ITGB5,MIR148B	0.0487805	1
Surfactant metabolism (WP3579)	0.997536	ABCA3	0.0333333	1
miR-targeted genes in leukocytes - TarBase (WP2003)	0.997863	ATP6V0E1,CA12,CEBPB,HNRNPM,LAMTOR3,LMNB2,LPL,MIR34A,MTHFD2,PPIB,RAB6A,RFT1,TMEM43,TXN2,WDR11	0.100671	1
Hair Follicle Development: Organogenesis (Part 2 of 3) (WP2839)	0.997984	PDGFRA	0.0322581	1
Vitamin B12 Metabolism (WP1533)	0.998028	CCL5,ICAM1,TNF	0.0566038	1
Cytoplasmic Ribosomal Proteins (WP477)	0.998232	RPL13,RPL24,RPLP2,RPS6,RPS6KA2,RPS9,UBA52	0.0786517	1
RAF/MAP kinase cascade (WP2735)	0.998238	CALM3,CUL3,DUSP10,FGF18,FGG,IQGAP1,JAK2,KRAS,LAMTOR3,MAPK3,PDGFB,PDGFRA,PSMA3,PSMD7,PSMD8,PSME3,PTK2,RASA3,RASGRP4,TLN1,UBA52,WDR83	0.109453	1
Vitamin D Receptor Pathway (WP2877)	0.99826	ATP2C2,BDKRB1,BGLAP,CRACR2B,CYP2D6,DUSP10,FOXO1,HIF1A,HILPDA,HSD17B2,IL1RL1,IRF5,PTH,RXRA,S100A2,SEMA3B,TGFB1,TIMP2,TPM1,TREM1	0.106952	1
Beta-catenin independent WNT signaling (WP3558)	0.998357	AGO2,CALM3,CLTA,DAAM1,MAP3K7,PDE6A,PFN1,PSMA3,PSMD7,PSMD8,PSME3,TCF7,UBA52,WNT5B	0.0972222	1
Metabolism of carbohydrates (WP1848)	0.998357	CALM3,GBE1,GOT1,KHK,LALBA,NUP160,NUP210,NUP93,PCK2,PFKM,PGAM1,RPIA,SORD,UBA52	0.0972222	1
Integration of energy metabolism (WP1831)	0.998416	ABCC8,ADCY7,CACNA1D,GNA14,GNA15,IQGAP1,KCNG2,PRKAB2,SLC25A4	0.0849057	1
S Phase (WP2772)	0.998659	CDCA5,CDK7,GINS1,GINS2,ORC4,PSMA3,PSMD7,PSMD8,PSME3,RFC2,UBA52	0.0894309	1
HDR through Homologous Recombination (HR) or Single Strand Annealing (SSA) (WP3567)	0.998708	BLM,BRIP1,ERCC4,MDC1,PIAS4,RAD9A,RBBP8,RFC2,SLX4,UBA52,WRN,XRCC3	0.0916031	1
Pathogenic Escherichia coli infection (WP2272)	0.998805	ARPC1B,TUBA4A,TUBA8	0.0535714	1
Immunoregulatory interactions between a Lymphoid and a non-Lymphoid cell (WP1829)	0.998829	CD3E,HLA-G,ICAM1,ICAM2,ITGB2,KLRB1,SLAMF6	0.076087	1
Histone Modifications (WP2369)	0.998882	EHMT1,EHMT2,KMT2B,SETD1B	0.0606061	1
DNA Damage Bypass (WP1803)	0.998885	RFC2,UBA52	0.0434783	1
Heart Development (WP1591)	0.998885	HAND1,PTPN11	0.0434783	1
Tryptophan metabolism (WP465)	0.998885	OGDH,TDO2	0.0434783	1
Meiotic recombination (WP2698)	0.999053	BLM,MLH3,MSH4,MSH5,RBBP8,TEX15	0.0705882	1
Selenium Metabolism and Selenoproteins (WP28)	0.999069	DIO1,FOS	0.0425532	1
Fatty acid, triacylglycerol, and ketone body metabolism (WP1817)	0.999074	ACOT6,ACOT7,ACSL5,DGAT2,GPD1L,PPT1,PRKAB2,RXRA	0.0784314	1
Complement cascade (WP1798)	0.999096	C1S	0.0285714	1
Gamma carboxylation, hypusine formation and arylsulfatase activation (WP2762)	0.999096	ARSJ	0.0285714	1
Eukaryotic Translation Termination (WP1813)	0.999181	RPL13,RPL24,RPLP2,RPS6,RPS9,UBA52	0.0697674	1
Folate Metabolism (WP176)	0.999186	AHCY,ICAM1,MTHFD2,TNF	0.0588235	1
RIG-I/MDA5 mediated induction of IFN-alpha/beta pathways (WP1904)	0.999186	IFNB1,MAVS,NFKBIB,UBA52	0.0588235	1
Factors involved in megakaryocyte development and platelet production (WP1815)	0.99923	CAPZA1,CAPZA2,DOCK3,DOCK9,JAK2,SH2B1,SH2B3	0.0736842	1
Cell Cycle Checkpoints (WP1775)	0.999277	ANAPC10,ANAPC7,CDC16,CDC25C,CDK1,MCM10,MDC1,ORC4,PIAS4,PKMYT1,PSMA3,PSMD7,PSMD8,PSME3,RAD9A,RFC2,UBA52,UBE2C	0.0994475	1
Gastrin-CREB signalling pathway via PKC and MAPK (WP2664)	0.999305	ADRA1D,BDKRB1,EDN3,F2RL1,GNA14,GNA15,GNRH1,GPR4,GRM5,KRAS,LPAR5,LPAR6,MAPK3,PTAFR,QRFP,RPS6KA2,XCR1	0.0977011	1
HIV Life Cycle (WP2658)	0.999374	CDK7,ERCC2,GTF2A1,GTF2H1,NUP160,NUP210,NUP93,TAF13,TAF4,UBA52,VPS37C,XPO1	0.0875912	1
SIDS Susceptibility Pathways (WP706)	0.999375	CEBPB,CTCF,DLX2,GPD1L,HDAC9,HIF1A,MAP2,NOS1AP,PKNOX1,REST,SLC25A4,TH,TNF,TPH2,VIPR1	0.09375	1
Opioid Signalling (WP1978)	0.999381	ADCY7,CALM3,GNAI3,GNAZ,PDE4B	0.0632911	1
Mitotic Prometaphase (WP2652)	0.999384	CDCA5,CDK1,CENPM,CENPT,KNTC1,MIS12,NUP160,XPO1	0.0761905	1
Eukaryotic Translation Elongation (WP1811)	0.999389	RPL13,RPL24,RPLP2,RPS6,RPS9,UBA52	0.0681818	1
Transport of vitamins, nucleosides, and related molecules (WP1937)	0.999395	SLC35C1	0.027027	1
Focal Adhesion (WP306)	0.999457	AKT1,BIRC2,BIRC3,COL1A1,COMP,CRK,FARP2,HCK,ITGA3,ITGA6,ITGA8,ITGAE,ITGB2,ITGB5,PDGFB,PDGFRA,PTK2,TLN1,VASP	0.0994764	1
Phase II conjugation (WP1880)	0.999496	AHCY,COMT,GGT6,GSTM1,GSTP1,PAPSS2,UGDH	0.0714286	1
Nucleosome assembly (WP1874)	0.999497	CENPM,CENPT,RBBP4,SMARCA5	0.056338	1
miRs in Muscle Cell Differentiation (WP2012)	0.999505	MEF2A	0.0263158	1
RNA Polymerase I, RNA Polymerase III, and Mitochondrial Transcription (WP1905)	0.999523	BRF2,CDK7,EHMT2,ERCC2,GATAD2B,GTF2H1,KAT2A,MAPK3,POLR3A,POLR3B,POLRMT,RBBP4,RRN3	0.0884354	1
Nonsense-Mediated Decay (NMD) (WP2710)	0.999532	CASC3,PPP2R2A,RPL13,RPL24,RPLP2,RPS6,RPS9,UBA52	0.0747664	1
Oxidation by Cytochrome P450 (WP43)	0.999636	CYB5R1,CYP2D6,CYP3A43	0.047619	1
RHO GTPases Activate Formins (WP3379)	0.999645	CENPM,CENPT,DAAM1,KNTC1,MIS12,NUP160,PFN1,XPO1	0.0733945	1
GPCRs, Other (WP117)	0.999672	ADRA1D,CELSR1,CXCR2,GPR162,GPR18,OR1F1,VN1R1	0.0693069	1
Spinal Cord Injury (WP2431)	0.999674	CD47,CDK1,FOS,ICAM1,MAPK3,PLA2G5,TGFB1,TNF,VIM	0.0762712	1
Meiotic synapsis (WP2731)	0.999691	HSPA2,LMNB1,SYCP2,TERF2	0.0540541	1
Regulation of Actin Cytoskeleton (WP51)	0.999741	BDKRB1,CHRM4,CRK,FGF18,FGFR3,GNA12,IQGAP1,KRAS,MAPK3,PDGFB,PDGFRA,PFN1,PTK2	0.0855263	1
miR-targeted genes in squamous cell - TarBase (WP2006)	0.999771	ANP32B,ATP6V0E1,ATP6V1C1,AXL,CSDE1,DHX40,HNRNPM,LAMTOR5,MIR34A,PTMA,PWP1,TMEM43,TPM1	0.0849673	1
Mesodermal Commitment Pathway (WP2857)	0.999777	EXT1,HAND1,JAK2,NODAL	0.0526316	1
tRNA Aminoacylation (WP1938)	0.999778	FARSB	0.0238095	1
Integrated Pancreatic Cancer Pathway (WP2377)	0.999786	AKT1,BLM,CD82,CDC25C,CRK,HSP90AB1,IL3,KRAS,LTBP1,MAPK3,NODAL,PDGFRA,RARA,RBL1,RXRA,TGFB1,TNF,WRN	0.09375	1
miRNA Regulation of DNA Damage Response (WP1530)	0.999791	CDC25C,CDK1,RAD9A,RRM2B,TLK1	0.0581395	1
NRF2 pathway (WP2884)	0.999797	ABCC2,ABCC4,GSTM1,GSTP1,HSP90AB1,NQO1,NRG1,PDGFB,RXRA,SLC2A8,SLC6A3,TGFB1	0.0821918	1
Mitotic Prophase (WP2654)	0.999797	CDK1,ENSA,LMNB1,NCAPG2,NUP160,NUP210,NUP93,RAB1A	0.0707965	1
DNA Double Strand Break Response (WP3543)	0.999811	MDC1,PIAS4,SMARCA5,UBA52	0.0519481	1
Senescence and Autophagy in Cancer (WP615)	0.999816	CD44,CEBPB,COL1A1,IFNB1,IL3,IRF5,TGFB1	0.0666667	1
Vasopressin regulates renal water homeostasis via Aquaporins (WP2662)	0.999819	ADCY7	0.0232558	1
Circadian rythm related genes (WP3594)	0.999819	ADIPOQ,AHCY,ARNT2,BTRC,DYRK1A,HNF1B,HNRNPU,KLF9,METTL3,NCOR1,NTRK3,OPRL1,PPARG,PPP1CB,PRF1,SETX,TH,TPH2,UBA52	0.0945274	1
Hair Follicle Development: Cytodifferentiation (Part 3 of 3) (WP2840)	0.999821	CUX1,FOS,FOXE1,RBPJ,TGFB1	0.0574713	1
Chromatin modifying enzymes (WP3362)	0.999824	JADE2,KAT2A,RBBP4,SAP18,TADA2B,TRRAP,WDR5,YEATS4	0.0701754	1
Arachidonic acid metabolism (WP2650)	0.999851	ALOX12,ALOX15	0.0350877	1
SRP-dependent cotranslational protein targeting to membrane (WP2737)	0.999882	RPL13,RPL24,RPLP2,RPS6,RPS9,SEC11A,UBA52	0.0648148	1
Selenium Micronutrient Network (WP15)	0.999889	DIO1,ICAM1,PRDX2,TNF,XDH	0.0555556	1
Preimplantation Embryo (WP3527)	0.999897	DLX2,DPPA3	0.0338983	1
Class I MHC mediated antigen processing &amp; presentation (WP3577)	0.999897	ANAPC10,ANAPC7,ASB1,ASB2,BTRC,CD36,CDC16,CUL3,CYBA,ERAP1,FBXO17,HLA-G,ITGB5,KLHL21,KLHL9,PSMA3,PSMD7,PSMD8,PSME3,RBCK1,RNF182,SOCS1,SPSB2,UBA52,UBE2C,UBE2Z,UBR4	0.101887	1
GPCRs, Class A Rhodopsin-like (WP455)	0.999941	ADRA1D,BDKRB1,CCR10,CCR4,CCR6,CCRL2,CHRM4,CXCR2,DRD5,F2RL1,FPR1,GPR18,GPR20,GPR37,GPR4,GPR42,HRH2,HTR6,LPAR5,LPAR6,OPRL1,OR1F1,PTAFR,PTGER2,PTGIR,XCR1	0.0988593	1
Cell Differentiation - Index (WP2029)	0.999946	MEF2A	0.0204082	1
Calcium Regulation in the Cardiac Cell (WP536)	0.999953	ADCY7,ADRA1D,CACNA1D,CALM3,CHRM4,GJA8,GNAI3,GNAZ,GRK4,RGS14,RGS3	0.0738255	1
NoRC negatively regulates rRNA expression (WP3305)	0.999953	CDK7,ERCC2,GTF2H1,SAP18,SIN3B,SMARCA5	0.0571429	1
Iron uptake and transport (WP2670)	0.99996	ATP1A2,ATP2C2,ATP6V0E1,ATP6V1C1,ATP6V1G1,ATP6V1G3,ATP9B,BEST1,CLCN3,CLCN7,CUTC,CYBRD1,FXYD3,MCOLN3,SCNN1A,SCNN1G,TRPC4AP,TRPV4,UBA52	0.088785	1
Metabolism of water-soluble vitamins and cofactors (WP1857)	0.99997	MCCC2,PANK3,PANK4,PDXK	0.0454545	1
Phase 1 - Functionalization of compounds (WP1879)	0.99997	ACSS2,CYP2D6,CYP3A43,RXRA	0.0454545	1
Retinoblastoma (RB) in Cancer (WP2446)	0.99997	CCDC6,CDK1,RBBP4,TTK	0.0454545	1
Amyloid formation (WP3547)	0.999977	GGA2,GGA3	0.0298507	1
Platelet homeostasis (WP1885)	0.999977	PTGIR,PTPN11	0.0298507	1
Gene Silencing by RNA (WP3571)	0.999977	AGO2,NUP160,NUP210,NUP93,PIWIL2,PLD6,TDRD1,TDRD12	0.0625	1
Telomere Maintenance (WP1928)	0.999978	NHP2,RFC2,TERF2	0.0379747	1
Neural Crest Differentiation (WP2064)	0.999981	FGFR3,HAND1,HDAC7,HDAC9,RBPJ	0.049505	1
Transport of glucose and other sugars, bile salts and organic acids, metal ions and amine compounds (WP1935)	0.999981	SLC16A7,SLC22A12,SLC22A18,SLC2A8,SLC6A3	0.049505	1
Myometrial Relaxation and Contraction Pathways (WP289)	0.999982	ADCY7,CALCA,CALM3,FOS,GRK4,PDE4B,PLCG1,PLCG2,RAMP3,RGS14,RGS3	0.0705128	1
Nonhomologous End-Joining (NHEJ) (WP3550)	0.999987	MDC1,PIAS4	0.0285714	1
PRC2 methylates histones and DNA (WP3312)	0.999989	MTF2,RBBP4	0.028169	1
Cell junction organization (WP1793)	0.999991	ITGA6,RSU1,VASP	0.0357143	1
Integrated Breast Cancer Pathway (WP1984)	0.999994	AKT1,BLM,CDK7,FOSL1,FOXO1,ITPKC,KRAS,TSC1,XRCC3,ZMYND8	0.0645161	1
Cell Differentiation - meta (WP2023)	0.999994	MEF2A	0.0166667	1
Neurotransmitter Receptor Binding And Downstream Transmission In The Postsynaptic Cell (WP2754)	0.999995	ADCY7,CALM3,DLG1,GABBR1,GABBR2,GNAI3,GRIK4,RPS6KA2	0.057971	1
Ectoderm Differentiation (WP2858)	0.999996	ABCC4,BCAS3,CAP2,MAFB,MKS1,PAN2,SKIL,TSC22D1	0.057554	1
DNA Damage/Telomere Stress Induced Senescence (WP3565)	0.999998	LMNB1,TERF2	0.0253165	1
miR-targeted genes in epithelium - TarBase (WP2002)	0.999998	ABCF2,ANP32B,ATP6V0E1,CA12,CEBPB,COL1A1,CSDE1,DHX40,EHMT1,HNRNPM,HOXC8,KRAS,LAMTOR3,LAMTOR5,LMNB2,LRP1,MIR140,MIR34A,MTHFD2,PPIB,PPL,PTMA,PURA,RAB6A,SYPL1,TMEM43,TPM1,TXN2,WDR11,YIF1B	0.0928793	1
Nuclear Receptors Meta-Pathway (WP2882)	0.999999	ABCC2,ABCC4,ACAA1,APOA2,B3GNT5,BIRC2,BIRC3,CAP2,CDK1,DNAJC15,DNAJC7,ETNK2,FKBP5,FOXO1,GSTM1,GSTP1,HSP90AB1,NCOA6,NQO1,NRG1,PDE4B,PDGFB,RXRA,SCNN1A,SLC2A8,SLC6A3,SLC7A5,TGFB1,TNF	0.0903427	1
Oxidative Stress Induced Senescence (WP3404)	0.999999	FOS,IFNB1,MAPK3,RBBP4,UBA52	0.0420168	1
TCF dependent signaling in response to WNT (WP3339)	0.999999	AKT1,BTRC,CHD8,CTNNBIP1,CUL3,DKK2,FRAT1,KLHL12,PSMA3,PSMD7,PSMD8,PSME3,TCF7,TRRAP,UBA52,XPO1,ZNRF3	0.0742358	1
miR-targeted genes in muscle cell - TarBase (WP2005)	0.999999	ANP32B,ATP6V0E1,ATP6V1C1,AXL,CA12,CAMTA1,CEBPB,COL1A1,CSDE1,DHX40,EHMT1,EHMT2,HSDL1,KRAS,LAMTOR3,LAMTOR5,LMNB2,LPL,LRP1,METTL7A,MIR140,MIR34A,MTHFD2,NAA15,NCEH1,PPIB,PTMA,PWP1,RAB6A,RFT1,SLC4A7,SYPL1,TM6SF1,TMEM43,TPM1,TXN2,WDR11	0.0961039	1
Metapathway biotransformation (WP702)	1	CHST3,COMT,CYP2D6,CYP3A43,GSTM1,GSTP1,HS3ST3B1,KCNAB2,NAA30	0.0502793	1
GPCR ligand binding (WP1825)	1	ADRA1D,BDKRB1,CALCA,CALCRL,CCL5,CCR10,CCR4,CCR6,CCRL2,CHRM4,CXCR2,DRD5,EDN3,F2RL1,FPR1,FZD9,GABBR1,GABBR2,GNRH1,GPR18,GPR37,GPR4,HRH2,HTR6,LPAR5,LPAR6,OPRL1,PTAFR,PTCH2,PTGER2,PTGIR,PTH,QRFP,RAMP3,TAS1R3,VIPR1,WNT10A,WNT10B,XCR1	0.0902778	1
miR-targeted genes in lymphocytes - TarBase (WP2004)	1	ABCF2,ANP32B,ATP6V0E1,ATP6V1C1,AXL,CEBPB,CSDE1,DHX40,EHMT1,EHMT2,FXR2,GEMIN2,HNRNPM,HSDL1,KRAS,LAMTOR3,LAMTOR5,LMNB2,LPL,METTL7A,MIR140,MIR148B,MIR34A,MTHFD2,NAA15,NCEH1,NPR3,PPIB,PTMA,PURA,PWP1,RAB23,RAB6A,RFT1,SLC4A7,SYPL1,TM6SF1,TMEM43,TPM1,TXN2,WDR11,YIF1B	0.0889831	1
Generic Transcription Pathway (WP1822)	1	KAT2A,MED31,MED8,NR1H2,PPARG,PRDM7,RARA,RBPJ,RXRA,THRA,ZFP1,ZFP90,ZNF266,ZNF282,ZNF287,ZNF445,ZNF566,ZNF688,ZNF689,ZNF697,ZNF704,ZNF777	0.0556962	1
Abacavir transport and metabolism (WP2712)	1		0	1
Acetylcholine Synthesis (WP528)	1		0	1
Activated PKN1 stimulates transcription of AR (androgen receptor) regulated genes KLK2 and KLK3 (WP3397)	1		0	1
Arylamine metabolism (WP694)	1		0	1
BDNF Pathway (WP2152)	1		0	1
Benzo(a)pyrene metabolism (WP696)	1		0	1
BMP Signalling and Regulation (WP1425)	1		0	1
Catalytic cycle of mammalian FMOs (WP688)	1		0	1
Chemical Compounds to monitor Proteins (WP3295)	1		0	1
Colchicine Metabolic Pathway (WP2536)	1		0	1
Cytosine methylation (WP3585)	1		0	1
DDX1 as a regulatory component of the Drosha microprocessor (WP2942)	1		0	1
Demo (WP3590)	1		0	1
Demo_complete (WP3418)	1		0	1
Demo_step3 (WP3539)	1		0	1
Depolarization of the Presynaptic Terminal Triggers the Opening of Calcium Channels (WP1800)	1		0	1
Deregulation of Rab and Rab Effector Genes in Bladder Cancer (WP2291)	1		0	1
Diclofenac Metabolic Pathway (WP2491)	1		0	1
Dissolution of Fibrin Clot (WP1802)	1		0	1
DNA methylation (WP3359)	1		0	1
DSCAM interactions (WP1808)	1		0	1
Dual hijack model of Vif in HIV infection (WP3300)	1		0	1
Erythrocytes take up carbon dioxide and release oxygen (WP2744)	1		0	1
Erythrocytes take up oxygen and release carbon dioxide (WP2681)	1		0	1
Estrogen Receptor Pathway (WP2881)	1		0	1
Evolocumab Mechanism (WP3408)	1		0	1
FasL/ CD95L signaling (WP3568)	1		0	1
Felbamate Metabolism (WP2816)	1		0	1
Gastric acid production (WP2596)	1		0	1
Gastric Histamine Release (WP2598)	1		0	1
Gastric pepsin release (WP2601)	1		0	1
Gene regulatory network modelling somitogenesis (WP2854)	1		0	1
Glial Cell Differentiation (WP2276)	1		0	1
Glucocorticoid &amp; Mineralcorticoid Metabolism (WP237)	1		0	1
Glycine Metabolism (WP1495)	1		0	1
Golgi to ER Retrograde Transport (WP3554)	1		0	1
GP1b-IX-V activation signalling (WP1823)	1		0	1
GPCR downstream signaling (WP1824)	1	ADCY7,ADRA1D,AKT1,BDKRB1,CALCA,CALCRL,CCL5,CCR10,CCR4,CCR6,CHRM4,CXCR2,DRD5,EDN3,F2RL1,FGD3,FPR1,GABBR1,GABBR2,GNA12,GNA14,GNA15,GNAI3,GNAZ,GNRH1,GPR18,GPR4,GRM5,GRM6,HRH2,HTR6,ITSN1,LPAR5,LPAR6,OPRL1,OR1F1,OR2V2,OR4D11,PTAFR,PTGER2,PTGIR,PTH,QRFP,RAMP3,RGS14,VAV2,VIPR1,XCR1	0.0555556	1
Heroin metabolism (WP2645)	1		0	1
Homologous recombination (WP186)	1		0	1
Hypoxia-mediated EMT and Stemness (WP2943)	1		0	1
Influenza A virus infection (WP1438)	1		0	1
Insulin processing (WP2736)	1		0	1
Insulin-like Growth Factor-2 mRNA Binding Proteins (IGF2BPs/IMPs/VICKZs) bind RNA (WP1789)	1		0	1
Interleukin-1 processing (WP1838)	1		0	1
Interleukin-7 signaling (WP2673)	1		0	1
Latent infection of Homo sapiens with Mycobacterium tuberculosis (WP2700)	1		0	1
let-7 inhibition of ES cell reprogramming (WP3299)	1		0	1
LGI-ADAM interactions (WP3392)	1		0	1
Lidocaine metabolism (WP2646)	1		0	1
Ligand-independent caspase activation via DCC (WP3317)	1		0	1
Mammary gland development pathway - Involution (Stage 4 of 4) (WP2815)	1		0	1
Melanin biosynthesis (WP3377)	1		0	1
Metabolism of steroid hormones and vitamin D (WP2749)	1		0	1
Methionine IG (WP3532)	1		0	1
miR-517 relationship with ARCN1 and USP1 (WP3596)	1		0	1
miRNA Biogenesis (WP2338)	1		0	1
miRNAs involved in DNA damage response (WP1545)	1		0	1
Mismatch Repair (WP3381)	1		0	1
Mismatch repair (WP531)	1		0	1
Mitochondrial LC-Fatty Acid Beta-Oxidation (WP368)	1		0	1
Mitophagy (WP3549)	1		0	1
Mitotic Telophase/Cytokinesis (WP2765)	1		0	1
mRNA Editing (WP1862)	1		0	1
Multi Drug Resistance Protein 1 (Glycoprotein 1) Regulation (WP2489)	1		0	1
Neurotransmitter uptake and Metabolism In Glial Cells (WP1872)	1		0	1
Nicotine Activity on Chromaffin Cells (WP1603)	1		0	1
Nicotine Metabolism (WP1600)	1		0	1
Nifedipine Activity (WP259)	1		0	1
Non-homologous end joining (WP438)	1		0	1
One carbon donor (WP2190)	1		0	1
Oxytocin signaling (WP2889)	1		0	1
PCSK9-mediated LDLR degradation (WP2846)	1		0	1
Peptide hormone biosynthesis (WP2691)	1		0	1
Phase I biotransformations, non P450 (WP136)	1		0	1
Platelet Aggregation (Plug Formation) (WP1884)	1		0	1
POU5F1 (OCT4), SOX2, NANOG activate genes related to proliferation (WP3333)	1		0	1
Rap1 signalling (WP1895)	1		0	1
Regulation of Insulin-like Growth Factor (IGF) transport and uptake by Insulin-like Growth Factor Binding Proteins (IGFBPs) (WP2799)	1		0	1
RHO GTPase Effectors (WP3406)	1		0	1
RHO GTPases Activate Rhotekin and Rhophilins (WP3384)	1		0	1
RHO GTPases regulate CFTR trafficking (WP3322)	1		0	1
Sandbox Pathway (WP4)	1		0	1
Signaling by Activin (WP2791)	1		0	1
Signaling by BMP (WP2760)	1		0	1
Signaling by Hippo (WP2714)	1		0	1
SIRT1 negatively regulates rRNA Expression (WP3364)	1		0	1
SREBF and miR33 in cholesterol and lipid homeostasis (WP2011)	1		0	1
Sulindac Metabolic Pathway (WP2542)	1		0	1
Synthesis and Degradation of Ketone Bodies (WP311)	1		0	1
Synthesis of wybutosine at G37 of tRNA(Phe) (WP3553)	1		0	1
TarBasePathway (WP1992)	1		0	1
TCA and Urea cycles (WP1945)	1		0	1
TET1,2,3 and TDG demethylate DNA (WP3372)	1		0	1
Thyroxine (Thyroid Hormone) Production (WP1981)	1		0	1
Toll Like Receptor 3 (TLR3) Cascade (WP3352)	1		0	1
TP53 Network (WP1742)	1		0	1
Trafficking and processing of endosomal TLR (WP2709)	1		0	1
TRAIL signaling (WP3400)	1		0	1
Transcriptional regulation of pluripotent stem cells (WP2821)	1		0	1
Transmission across Electrical Synapses (WP1934)	1		0	1
Transport of glycerol from adipocytes to the liver by Aquaporins (WP1926)	1		0	1
Type III interferon signaling (WP2113)	1		0	1
Ubiquinol biosynthesis (WP2734)	1		0	1
Zinc homeostasis (WP3529)	1		0	1

## Sheet: Negative.pbl.B6.only
module.name	p.val	overlapping.genes	module.overlapping.ratio	adj.p
RHO GTPases regulate CFTR trafficking (WP3322)	0.0571265	GOPC,RHOQ	0.666667	1
Interleukin-7 signaling (WP2673)	0.0627243	HGF,IL7,IL7R,STAT5B	0.363636	1
DDX1 as a regulatory component of the Drosha microprocessor (WP2942)	0.0679427	ATM,DDX1,NBN	0.428571	1
BDNF Pathway (WP2152)	0.103351	CREB1,FRS2	0.5	1
eIF5A regulation in response to inhibition of the nuclear export system (WP3302)	0.103351	XPO1,XPO4	0.5	1
Heme Biosynthesis (WP561)	0.130732	ALAD,UROD,UROS	0.333333	1
Gastric Histamine Release (WP2598)	0.145237	CCK	1	1
Mitochondrial Gene Expression (WP391)	0.15397	CREB1,MTERF1,MTERF3,MYEF2,PPARGC1A	0.25	1
alpha-linolenic (omega3) and linoleic (omega6) acid metabolism (WP2724)	0.167497	ELOVL2,ELOVL5,HSD17B4	0.3	1
Imatinib Resistance in Chronic Myeloid Leukemia (WP2946)	0.181003	BCL11A,CCND3,GADD45A,HMGB2,LYL1,MAP2K6,NSD1,PEX14,SLC4A7,SPRED1	0.2	1
DNA Damage Reversal (WP1804)	0.212348	ALKBH2,ALKBH3	0.333333	1
miR-targeted genes in adipocytes - TarBase (WP2001)	0.215701	ELOVL5,HIPK3,MIR124-3,MIR30A,MIR30D,PICALM,SRSF10	0.205882	1
Endoderm Differentiation (WP2853)	0.224235	CDC73,DAB2,DUSP2,DUSP5,EXT1,EZH2,LEO1,NANOG,PABPC1,SMAD3,SMAD4,TCF7,TNRC6C	0.183099	1
MFAP5-mediated ovarian cancer cell motility and invasiveness (WP3301)	0.247841	CREB5,MFAP5,PLCG1	0.25	1
Mitotic Telophase/Cytokinesis (WP2765)	0.247841	RAD21,SMC3,STAG1	0.25	1
Hypoxia-mediated EMT and Stemness (WP2943)	0.269393	ZEB1	0.5	1
Melanin biosynthesis (WP3377)	0.269393	DCT	0.5	1
Methionine IG (WP3532)	0.269393	MTRR	0.5	1
Neurotransmitter uptake and Metabolism In Glial Cells (WP1872)	0.269393	SLC38A1	0.5	1
T-Cell Receptor and Co-stimulatory Signaling (WP2583)	0.289952	DYRK1A,IL2,PDCD1,PLCG1,RASGRP1,ZAP70	0.193548	1
Homologous recombination (WP186)	0.289957	ATM,NBN,RPA1	0.230769	1
Signaling by Activin (WP2791)	0.289957	ACVR2A,SMAD3,SMAD4	0.230769	1
ATF4 activates genes (WP2753)	0.293131	ASNS,EXOSC7,EXOSC8,HERPUD1,NFYB	0.2	1
IL-7 Signaling Pathway (WP205)	0.293131	BCL2L1,IL2RA,IL7,IL7R,STAT5B	0.2	1
Interleukin-2 signaling (WP2732)	0.293131	IL2,IL2RA,PIK3CB,PIK3CD,STAT5B	0.2	1
TP53 Network (WP1742)	0.294122	ATM,GADD45A,PMAIP1,SUMO1	0.210526	1
Intrinsic Pathway for Apoptosis (WP1841)	0.310214	BCL2L1,CASP8,DIABLO,MAPK8,PMAIP1,PPP3R1,YWHAQ	0.184211	1
Regulation of mRNA stability by proteins that bind AU-rich elements (WP2733)	0.315309	EXOSC7,EXOSC8,HSPA8,HSPB1,PABPC1,PSMA2,PSMA6,PSMB4,PSMC1,PSMD1,PSMD9,PSME4,XPO1,ZFP36L1	0.168675	1
DAG and IP3 signaling (WP2688)	0.316945	ADCY7,CREB1,PDE1B,PLCG1,PRKAR1A,PRKAR1B	0.1875	1
Insulin processing (WP2736)	0.32345	CPE,EXOC1,EXOC6,SLC30A5,SLC30A6	0.192308	1
MAPK6/MAPK4 signaling (WP3307)	0.32362	CCND3,DNAJB1,HSPB1,NCOA3,PSMA2,PSMA6,PSMB4,PSMC1,PSMD1,PSMD9,PSME4,RAG1,RAG2,TNRC6C,XPO1	0.166667	1
Glucocorticoid &amp; Mineralcorticoid Metabolism (WP237)	0.327719	CYP21A2,HSD11B2	0.25	1
Corticotropin-releasing hormone (WP2355)	0.356169	BRAF,CAMK2A,CREB1,CYP21A2,ECE1,ERN1,GNB5,IL2,MAPK8,PLCG1,PRKAA2,PRKCB,RAPGEF3,TCF4,TLR4	0.163043	1
M/G1 Transition (WP2785)	0.358646	DBF4,GMNN,ORC2,ORC4,POLE2,PSMA2,PSMA6,PSMB4,PSMC1,PSMD1,PSMD9,PSME4,RPA1	0.164557	1
Amino acid synthesis and interconversion (transamination) (WP3564)	0.364399	ASNS,PHGDH,PSAT1,PSPH	0.190476	1
Signaling by BMP (WP2760)	0.364399	ACVR2A,SKI,SMAD1,SMAD4	0.190476	1
GPCRs, Class C Metabotropic glutamate, pheromone (WP501)	0.374944	GABBR2,GPRC5A,GPRC5B	0.2	1
NLR Proteins (WP288)	0.384001	MAP3K7,MAPK8	0.222222	1
SUMOylation (WP2778)	0.384001	SAE1,SUMO1	0.222222	1
Myogenesis (WP1865)	0.384822	CTNNA2,MAP2K6,MEF2C,MYOG,TCF4	0.178571	1
DNA Damage Response (WP707)	0.39981	ATM,CASP8,CCND3,CHEK2,CREB1,GADD45A,NBN,PMAIP1,PRKDC,RAD17,RB1	0.161765	1
DNA Replication (WP466)	0.410715	DBF4,GMNN,ORC2,ORC4,POLE2,RFC5,RPA1	0.166667	1
Translocation of GLUT4 to the plasma membrane (WP2777)	0.412924	EXOC1,EXOC6,KIF3B,MYH3,PRKAA2,PRKAB1,RHOQ,STXBP3,TBC1D4,YWHAQ	0.16129	1
Beta-catenin independent WNT signaling (WP3558)	0.433914	CAMK2A,CLTA,DVL3,FZD5,FZD6,GNB5,MAP3K7,NLK,PLCB1,PPP3R1,PRICKLE1,PRKCB,PSMA2,PSMA6,PSMB4,PSMC1,PSMD1,PSMD9,PSME4,TCF7,TNRC6C,WNT5B	0.152778	1
JAK/STAT (WP2593)	0.435936	ACACB,EGF,MAPK8,PRKAA2,ROCK2,STAT5B,ZAP70	0.162791	1
ATF6-alpha activates chaperone genes (WP2655)	0.438127	NFYB,XBP1	0.2	1
Nanoparticle triggered regulated necrosis (WP2513)	0.438127	CASP8,MAPK8	0.2	1
PI Metabolism (WP2747)	0.443162	ARF3,PIK3C2B,PIK3CB,PIK3CD,PIK3R6,PIKFYVE,PITPNB,SYNJ1	0.16	1
Prostaglandin Synthesis and Regulation (WP98)	0.445882	EDNRA,HPGD,HSD11B2,PTGER3,TBXAS1	0.166667	1
Energy dependent regulation of mTOR by LKB1-AMPK (WP2748)	0.457695	CAB39,PRKAA2,PRKAB1	0.176471	1
Metabolism of porphyrins (WP1852)	0.457695	ALAD,UROD,UROS	0.176471	1
Polycystic Kidney Disease Pathway (WP2571)	0.457695	BRAF,EGF,MTOR	0.176471	1
Nucleotide-binding domain, leucine rich repeat containing receptor (NLR) signaling pathways (WP2763)	0.460992	BCL2L1,CASP1,CASP8,MAP2K6,MAP3K7,NLRP1,TRAF6	0.159091	1
Diclofenac Metabolic Pathway (WP2491)	0.466251	CYP2C18	0.25	1
Interleukin-1 processing (WP1838)	0.466251	CASP1	0.25	1
Peroxisomal beta-oxidation of tetracosanoyl-CoA (WP1941)	0.466251	HSD17B4	0.25	1
MAP kinase activation in TLR cascade (WP2792)	0.46853	MAP2K6,MAP3K7,MAPK8,TRAF6	0.166667	1
DSCAM interactions (WP1808)	0.489535	MAPK8,NTN1	0.181818	1
RHO GTPases activate KTN1 (WP3337)	0.489535	KLC1,KLC3	0.181818	1
RHO GTPases Activate NADPH Oxidases (WP3396)	0.489535	NCF1,NOXA1	0.181818	1
Signaling by NOTCH3 (WP2722)	0.489535	JAG2,NOTCH3	0.181818	1
Signaling by NODAL (WP2675)	0.497313	ACVR2A,SMAD3,SMAD4	0.166667	1
SREBF and miR33 in cholesterol and lipid homeostasis (WP2011)	0.497313	MED15,MTOR,PPARGC1A	0.166667	1
Signaling by PDGF (WP1916)	0.505299	PIK3CB,PLCG1,PLG,RAPGEF1,STAT5B	0.15625	1
ATM Signaling Pathway (WP2516)	0.507985	ATM,CHEK2,CRADD,CREB1,GADD45A,NBN	0.153846	1
TNFR2 non-canonical NF-kB pathway (WP3398)	0.514018	PSMA2,PSMA6,PSMB4,PSMC1,PSMD1,PSMD9,PSME4,TNFRSF11A,TNFSF14	0.15	1
NGF signalling via TRKA from the plasma membrane (WP1873)	0.517137	BRAF,CLTA,CREB1,DUSP6,FRS2,MEF2C,PIK3CB,PLCG1,PPP2R1B,RALB,RAPGEF1	0.148649	1
Endothelin Pathways (WP2197)	0.53405	ECE1,EDNRA,GNB5,MYLK,PLCB1	0.151515	1
Sialic acid metabolism (WP3363)	0.53405	GNE,SLC17A5,SLC35A1,ST3GAL1,ST3GAL5	0.151515	1
Peroxisomal lipid metabolism (WP1878)	0.535411	AMACR,CRAT,HSD17B4	0.157895	1
Regulation of DNA replication (WP1898)	0.53615	GMNN,ORC2,ORC4,PSMA2,PSMA6,PSMB4,PSMC1,PSMD1,PSMD9,PSME4,RB1	0.146667	1
Degradation of beta-catenin by the destruction complex (WP2773)	0.536715	PPP2R1B,PPP2R5A,PSMA2,PSMA6,PSMB4,PSMC1,PSMD1,PSMD9,PSME4,TCF7,TLE2,TLE4	0.146341	1
BMP Signalling and Regulation (WP1425)	0.537874	SMAD1,SMAD4	0.166667	1
Iron metabolism in placenta (WP2007)	0.537874	HEPHL1,TFRC	0.166667	1
Rap1 signalling (WP1895)	0.537874	RAPGEF3,RASGRP1	0.166667	1
FasL/ CD95L signaling (WP3568)	0.543803	CASP8	0.2	1
Synthesis and Degradation of Ketone Bodies (WP311)	0.543803	BDH1	0.2	1
TCR signaling (WP1927)	0.554631	CD3E,EVL,MAP3K7,PAG1,PIK3CB,PLCG1,PSMA2,PSMA6,PSMB4,PSMC1,PSMD1,PSMD9,PSME4,PTPRJ,TRAF6,ZAP70	0.144144	1
Mesodermal Commitment Pathway (WP2857)	0.554903	ACVR1,ACVR2A,EXT1,EXT2,FZD5,NANOG,PRKAR1A,SMAD1,SMAD3,SMAD4,TWSG1	0.144737	1
AMPK Signaling (WP1403)	0.555285	ACACB,ADIPOR2,CAB39,INSR,MTOR,PIK3CB,PIK3CD,PLCB1,PRKAA2,PRKAB1	0.144928	1
RANKL/RANK Signaling Pathway (WP2018)	0.556683	MAP2K6,MAP3K7,MAPK8,MTOR,PAPSS2,PLCG1,TNFRSF11A,TRAF6	0.145455	1
Integrated Cancer Pathway (WP1971)	0.557862	ATM,CASP8,CHEK2,NOXA1,POU2F1,RB1,SMAD3	0.145833	1
Mecp2 and Associated Rett Syndrome (WP3584)	0.557862	CREB1,EZH2,MBP,MEF2C,REST,SMC3,SP3	0.145833	1
mTOR signalling (WP3318)	0.565751	LAMTOR3,LAMTOR5,MTOR,RRAGC	0.148148	1
DNA Damage Response (only ATM dependent) (WP710)	0.569987	ATM,CCND3,DVL3,INSR,MAP3K7,MAPK8,PIK3C2B,PIK3CB,PIK3CD,PMAIP1,RBL2,SMAD3,SMAD4,SOD2,TCF7,WNT5B	0.142857	1
Synthesis of DNA (WP1925)	0.570901	GINS4,ORC2,ORC4,POLE2,PSMA2,PSMA6,PSMB4,PSMC1,PSMD1,PSMD9,PSME4,RB1,RFC5,RPA1	0.142857	1
EBV LMP1 signaling (WP262)	0.571808	MAP3K7,MAPK8,TRAF6	0.15	1
Nanomaterial induced apoptosis (WP2507)	0.571808	BCL2L1,CASP8,DIABLO	0.15	1
TGF-beta Receptor Signaling (WP560)	0.578251	EGF,ENG,LTBP1,SKI,SKIL,SMAD1,SMAD3,SMAD4	0.142857	1
Ganglio Sphingolipid Metabolism (WP1423)	0.58295	ST3GAL1,ST3GAL5	0.153846	1
TFs Regulate miRNAs related to cardiac hypertrophy (WP1559)	0.58295	MYEF2,PPP3R1	0.153846	1
FAS pathway and Stress induction of HSP regulation (WP314)	0.584357	CASP8,HSPB1,MAP3K7,MAPK8,PRKDC,RB1	0.142857	1
Regulation of Apoptosis (WP1896)	0.603299	PSMA2,PSMA6,PSMB4,PSMC1,PSMD1,PSMD9,PSME4	0.14	1
Glycerophospholipid Biosynthetic Pathway (WP2533)	0.606376	CDS2,CHPT1,CRLS1	0.142857	1
POU5F1 (OCT4), SOX2, NANOG activate genes related to proliferation (WP3333)	0.606376	FOXD3,NANOG,POLR2H	0.142857	1
miRNA Regulation of DNA Damage Response (WP1530)	0.606826	ATM,CASP8,CCND3,CHEK2,CREB1,GADD45A,MIR181A1,NBN,PMAIP1,PRKDC,RAD17,RB1	0.139535	1
Interleukin-3, 5 and GM-CSF signaling (WP1840)	0.608426	IL2,IL2RA,PIK3CB,PIK3CD,RAPGEF1,STAT5B	0.139535	1
Transcriptional activity of SMAD2/SMAD3:SMAD4 heterotrimer (WP2755)	0.608426	CDK8,SKI,SKIL,SMAD3,SMAD4,UBE2D3	0.139535	1
Lipid storage and perilipins in skeletal muscle (WP2887)	0.610094	PPARGC1A	0.166667	1
mir-124 predicted interactions with cell cycle and differentiation (WP3595)	0.610094	SIX4	0.166667	1
Response to elevated platelet cytosolic Ca2+ (WP1903)	0.610094	STXBP3	0.166667	1
Synthesis of wybutosine at G37 of tRNA(Phe) (WP3553)	0.610094	TYW5	0.166667	1
TOR Signaling (WP1471)	0.615252	MTOR,PRKAA2,PRKAB1,RRAGC,ULK2	0.138889	1
MAPK targets/ Nuclear events mediated by MAP kinases (WP1845)	0.624691	CREB1,PPP2R1B	0.142857	1
MAPK Cascade (WP422)	0.624774	BRAF,MAP2K6,MAP3K2,MBP	0.137931	1
Wnt Signaling Pathway Netpath (WP363)	0.625074	DVL3,MAP3K7,MAPK8,MTOR,NLK,PRKCB,TCF4	0.137255	1
S Phase (WP2772)	0.627276	GINS4,ORC2,ORC4,POLE2,PSMA2,PSMA6,PSMB4,PSMC1,PSMD1,PSMD9,PSME4,RAD21,RB1,RFC5,RPA1,SMC3,STAG1	0.138211	1
Wnt Signaling Pathway and Pluripotency (WP399)	0.633903	CCND3,CTNND1,DVL3,FOXD3,FZD5,FZD6,FZD9,MAP3K7,NANOG,NLK,PPP2R1B,PRKCB,TCF7,WNT5B	0.137255	1
TSH signaling pathway (WP2032)	0.634611	BRAF,CCND3,CREB1,IGF1R,MAP2K6,MTOR,PLCB1,RB1,RBL2	0.136364	1
Transport of inorganic cations/anions and amino acids/oligopeptides (WP1936)	0.636719	SLC15A2,SLC15A4,SLC17A5,SLC1A3,SLC20A1,SLC26A4,SLC38A1,SLC4A5,SLC4A7,SLC4A8,SLC8A1,SLC9A2,SLC9A9	0.136842	1
Type II diabetes mellitus (WP1584)	0.639034	INSR,MAPK8,MTOR	0.136364	1
MyD88-independent TLR3/TLR4 cascade (WP2752)	0.640392	CASP8,MAP3K7,TLR4,TRAF6,UBE2D3	0.135135	1
Peptide GPCRs (WP24)	0.647979	AVPR1A,CCR2,CCR5,CCR7,CXCR2,EDNRA,FPR3,GNRHR,SSTR2,SSTR3	0.135135	1
TP53 Regulates Metabolic Genes (WP3349)	0.647979	COX11,COX6C,COX7A2L,LAMTOR3,LAMTOR5,MTOR,PRKAA2,PRKAB1,RRAGC,YWHAQ	0.135135	1
Extracellular vesicle-mediated signaling in recipient cells (WP2870)	0.652295	HGF,MTOR,SMAD3,SMAD4	0.133333	1
Inflammatory Response Pathway (WP453)	0.652295	COL1A2,IL2,IL2RA,ZAP70	0.133333	1
Signaling by Robo receptor (WP1918)	0.652295	ABL2,EVL,GPC1,SRGAP1	0.133333	1
MAPK Signaling Pathway (WP382)	0.65484	BRAF,CASP1,CASP8,DUSP5,DUSP6,EGF,GADD45A,HSPA8,HSPB1,LAMTOR3,MAP2K6,MAP3K2,MAP3K7,MAP4K3,MAPK8,MEF2C,NLK,PLA2G10,PPP3R1,PRKCB,RASA2,RASGRP1,TRAF6	0.136905	1
Biogenic Amine Synthesis (WP550)	0.663114	GAD2,TPH1	0.133333	1
miRs in Muscle Cell Differentiation (WP2012)	0.664484	EZH2,MEF2C,PRKAR1A,PRKAR1B,PRKCB	0.131579	1
Signaling by TGF-beta Receptor Complex (WP2742)	0.664484	CGN,SMAD3,SMAD4,USP15,XPO1	0.131579	1
Abacavir transport and metabolism (WP2712)	0.666758	ADH1A	0.142857	1
Chemical Compounds to monitor Proteins (WP3295)	0.666758	BRD3	0.142857	1
Gastric acid production (WP2596)	0.666758	CCK	0.142857	1
Glial Cell Differentiation (WP2276)	0.666758	MBP	0.142857	1
Non-homologous end joining (WP438)	0.666758	PRKDC	0.142857	1
Pentose Phosphate Pathway (WP134)	0.666758	RPIA	0.142857	1
TRAIL signaling (WP3400)	0.666758	CASP8	0.142857	1
Ubiquinol biosynthesis (WP2734)	0.666758	COQ2	0.142857	1
Nanoparticle triggered autophagic cell death (WP2509)	0.669739	ATG9B,INSR,ULK2	0.130435	1
G1 to S cell cycle control (WP45)	0.67099	ATM,CCND3,CREB1,GADD45A,ORC2,ORC4,POLE2,RB1,RPA1	0.132353	1
Tryptophan metabolism (WP465)	0.675737	AADAT,CYP2C18,ECHS1,IDO1,OGDH,TPH1	0.130435	1
Bladder Cancer (WP2828)	0.678433	BRAF,DAPK1,EGF,RB1	0.129032	1
BMAL1:CLOCK,NPAS2 activates circadian gene expression (WP3355)	0.678433	ARNTL2,CREB1,CRY1,PPARGC1A	0.129032	1
Interleukin-1 signaling (WP1839)	0.678433	IL1RN,MAP2K6,MAP3K7,TRAF6	0.129032	1
Leptin signaling pathway (WP2034)	0.681893	ACACB,BCL2L1,CREB1,IL1RN,MAPK8,MTOR,PLCG1,PRKAA2,ROCK2,STAT5B	0.131579	1
B Cell Receptor Signaling Pathway (WP23)	0.682064	BRAF,CAMK2A,CD79B,CREB1,IRF4,LAT2,MAP2K6,MAP3K7,MAPK8,MEF2C,PLCG1,PRKCB,RAPGEF1	0.132653	1
Interferon type I signaling pathways (WP585)	0.686191	CREB1,MAP2K6,MTOR,PIK3CD,RAPGEF1,SOCS1,ZAP70	0.12963	1
SUMOylation of DNA damage response and repair proteins (WP3327)	0.688346	CBX2,NSMCE1,RAD21,RPA1,SMC3,SMC5,STAG1,SUMO1,XPC	0.130435	1
Energy Metabolism (WP1541)	0.696436	CREB1,MEF2C,PPARGC1A,PPP3R1,PRKAA2,PRKAB1	0.12766	1
Selenium Metabolism and Selenoproteins (WP28)	0.696436	EEFSEC,GPX3,GPX6,POU2F1,SELENBP1,SP3	0.12766	1
TSLP Signaling Pathway (WP2203)	0.696436	CRLF2,IL2RA,IL7R,MAPK8,MTOR,STAT5B	0.12766	1
ID signaling pathway (WP53)	0.698301	RB1,RBL2	0.125	1
Ligand-dependent caspase activation (WP3358)	0.698301	CASP8,TLR4	0.125	1
Metabolism of Angiotensinogen to Angiotensins (WP2729)	0.698301	ACE,GZMH	0.125	1
Osteoclast Signaling (WP12)	0.698301	MAPK8,TNFRSF11A	0.125	1
Kinesins (WP1842)	0.698484	KIF3B,KLC1,KLC3	0.125	1
Physiological and Pathological Hypertrophy of the Heart (WP1528)	0.698484	MAPK8,MYEF2,PRKCB	0.125	1
RAF/MAP kinase cascade (WP2735)	0.701345	APBB1IP,BRAF,CAMK2A,DUSP2,DUSP5,DUSP6,EGF,FGF9,FRS2,IL2,IL2RA,LAMTOR3,MARK3,PAQR3,PPP2R1B,PPP2R5A,PSMA2,PSMA6,PSMB4,PSMC1,PSMD1,PSMD9,PSME4,RASA2,RASGRP1,SPRED1,SPTBN4	0.134328	1
Trans-sulfuration and one carbon metabolism (WP2525)	0.703166	BHMT,PHGDH,PSAT1,PSPH	0.125	1
Dual hijack model of Vif in HIV infection (WP3300)	0.715193	RUNX1	0.125	1
FTO Obesity Variant Mechanism (WP3407)	0.715193	PPARGC1A	0.125	1
Phase I biotransformations, non P450 (WP136)	0.715193	PON3	0.125	1
RHO GTPase Effectors (WP3406)	0.715193	RHOQ	0.125	1
Unfolded Protein Response (UPR) (WP1939)	0.715193	ERN1	0.125	1
Differentiation of white and brown adipocyte (WP2895)	0.725285	HOXC9,PPARGC1A,SMAD1	0.12	1
Sulfur amino acid metabolism (WP3574)	0.725285	BHMT,CDO1,MTRR	0.12	1
TNFs bind their physiological receptors (WP3350)	0.725285	CD27,TNFSF14,TNFSF18	0.12	1
Opioid Signalling (WP1978)	0.728914	ADCY7,CREB1,GNAT1,GNB5,PDE1B,PLCB1,PPP2R1B,PPP3R1,PRKAR1A,PRKAR1B	0.126582	1
Angiogenesis overview (WP1993)	0.730118	FRS2,MAP2K6,MAP3K7,MAPK8,MTOR,PIK3CD,PLCG1,SHB	0.125	1
Cytosolic sensors of pathogen-associated DNA (WP2794)	0.730118	CRCP,DHX9,IFI16,LRRFIP1,POLR1D,POLR2H,PRKDC,ZBP1	0.125	1
IL-9 Signaling Pathway (WP22)	0.730382	IL9R,STAT5B	0.117647	1
RHO GTPases Activate ROCKs (WP3365)	0.730382	PPP1R12B,ROCK2	0.117647	1
TCA Cycle (WP78)	0.730382	OGDH,SUCLG1	0.117647	1
IL-3 Signaling Pathway (WP286)	0.735118	BCL2L1,MAPK8,PIK3CD,RAPGEF1,STAT5B,YWHAQ	0.122449	1
p38 MAPK Signaling Pathway (WP400)	0.748423	CREB1,HSPB1,MAP2K6,MAP3K7	0.117647	1
Serotonin HTR1 Group and FOS Pathway (WP722)	0.748423	BRAF,CREB1,MAP2K6,RASGRP1	0.117647	1
Cell Cycle (WP179)	0.749848	ATM,CCND3,CDC20,CHEK2,DBF4,GADD45A,ORC2,ORC4,PRKDC,RB1,SMAD3,SMAD4,YWHAQ	0.126214	1
Mitochondrial translation (WP3310)	0.749939	GFM1,GFM2,MRPL13,MRPL3,MRPL35,MRPL37,MRPL44,MRPS14,MRPS17,MTIF3,TSFM	0.125	1
Detoxification of Reactive Oxygen Species (WP2824)	0.750184	AQP8,GPX3,SOD2	0.115385	1
Melatonin metabolism and effects (WP3298)	0.750184	CAMK2A,CRY1,ECE1	0.115385	1
TAK1 activates NFkB by phosphorylation and activation of IKKs complex (WP2656)	0.750184	DHX9,MAP3K7,TRAF6	0.115385	1
Mitochondrial biogenesis (WP3331)	0.753093	CREB1,MEF2C,MTERF1,PPARGC1A,PRKAA2,PRKAB1	0.12	1
Fcgamma receptor (FCGR) dependent phagocytosis (WP2719)	0.756592	FCGR2C	0.111111	1
Folate-Alcohol and Cancer Pathway (WP1589)	0.756592	CREB1	0.111111	1
Mismatch repair (WP531)	0.756592	RPA1	0.111111	1
Platelet Aggregation (Plug Formation) (WP1884)	0.756592	ADRA2C	0.111111	1
Regulated Necrosis (WP3383)	0.756592	CASP8	0.111111	1
RHO GTPases Activate Rhotekin and Rhophilins (WP3384)	0.756592	RTKN	0.111111	1
Signaling by Leptin (WP3374)	0.756592	STAT5B	0.111111	1
NIK--&gt;noncanonical NF-kB signaling (WP3545)	0.757103	PSMA2,PSMA6,PSMB4,PSMC1,PSMD1,PSMD9,PSME4	0.12069	1
GABA synthesis, release, reuptake and degradation (WP2685)	0.759515	GAD2,HSPA8	0.111111	1
AGE/RAGE pathway (WP2324)	0.761576	CASP8,INSR,LGALS3,MAPK8,NCF1,PRKCB,SMAD3,STAT5B	0.121212	1
Macroautophagy (WP3348)	0.761576	ATG9B,CHMP4C,LAMTOR3,LAMTOR5,MTOR,PRKAA2,PRKAB1,RRAGC	0.121212	1
IL-6 signaling pathway (WP364)	0.768565	BCL2L1,IL6R,IRF1,MAP3K7,NLK	0.116279	1
Signaling by FGFR3 (WP3336)	0.768979	BRAF,FGF9,FRS2,PLCG1	0.114286	1
Transcriptional regulation of pluripotent stem cells (WP2821)	0.773238	NANOG,POLR2H,SMAD4	0.111111	1
Mitotic G1-G1/S phases (WP1858)	0.779058	CCND3,DBF4,DYRK1A,ORC2,ORC4,POLE2,PPP2R1B,PSMA2,PSMA6,PSMB4,PSMC1,PSMD1,PSMD9,RB1,RBL2,RPA1	0.125	1
Signaling by the B Cell Receptor (BCR) (WP2746)	0.779316	CD79B,MAP3K7,PIK3CD,PLCG1,PPP3R1,PRKCB,PSMA2,PSMA6,PSMB4,PSMC1,PSMD1,PSMD9,PSME4,RASGRP1	0.123894	1
Signaling Pathways in Glioblastoma (WP2261)	0.78409	ATM,BRAF,IGF1R,MAP2K6,PIK3C2B,PIK3CB,PIK3CD,PLCG1,PRKCB,RB1	0.120482	1
Integration of energy metabolism (WP1831)	0.785557	ACACB,ADCY7,ADRA2C,AKAP5,GNB5,KCNG2,MARCKS,PLCB1,PPP2R1B,PRKAA2,PRKAR1A,PRKAR1B,RAPGEF3	0.122642	1
Growth hormone receptor signaling (WP2657)	0.78588	SOCS1,STAT5B	0.105263	1
Overview of nanoparticle effects (WP3287)	0.78588	CCND3,PIK3CD	0.105263	1
Serotonin Receptor 4/6/7 and NR3C Signaling (WP734)	0.78588	BRAF,CREB1	0.105263	1
Signaling by Hippo (WP2714)	0.78588	SAV1,TJP2	0.105263	1
TarBasePathway (WP1992)	0.78588	ERG,KCNJ2	0.105263	1
Signaling by FGFR1 (WP3335)	0.786336	BRAF,FGF9,FRS2,LRRFIP1,PLCG1,STAT5B	0.115385	1
MyD88:Mal cascade initiated on plasma membrane (WP2761)	0.788195	MAP3K7,SOCS1,TLR4,TRAF6	0.111111	1
Folate Metabolism (WP176)	0.790328	CSF1,GPX3,GPX6,IL2,INSR,MTRR,PLG,SOD2	0.117647	1
HDR through MMEJ (alt-NHEJ) (WP3570)	0.791977	NBN	0.1	1
Interleukin-6 signaling (WP2704)	0.791977	IL6R	0.1	1
Ligand-independent caspase activation via DCC (WP3317)	0.791977	DAPK1	0.1	1
POU5F1 (OCT4), SOX2, NANOG repress genes related to differentiation (WP3382)	0.791977	NANOG	0.1	1
Signal regulatory protein (SIRP) family interactions (WP1909)	0.791977	SIRPG	0.1	1
Steroid Biosynthesis (WP496)	0.791977	HSD17B4	0.1	1
Activation of gene expression by SREBF (SREBP) (WP2706)	0.794518	ACACB,GPAM,NFYB	0.107143	1
Assembly of collagen fibrils and other multimeric structures (WP2798)	0.794518	COL1A2,COL27A1,PLEC	0.107143	1
Endosomal Sorting Complex Required For Transport (ESCRT) (WP3575)	0.794518	CHMP4C,STAM2,VPS4B	0.107143	1
RHO GTPases activate PKNs (WP3357)	0.794518	PKN2,PPP1R12B,YWHAQ	0.107143	1
GPVI-mediated activation cascade (WP1826)	0.802606	IL2,IL2RA,PIK3CB,PIK3CD,PIK3R6	0.111111	1
Signaling by EGFR (WP1910)	0.802606	CLTA,EGF,PAG1,PLCG1,STAM2	0.111111	1
Zinc homeostasis (WP3529)	0.806111	MT3,SLC30A5,SLC30A6,SLC39A11	0.108108	1
Hypertrophy Model (WP516)	0.809666	MYOG,ZEB1	0.1	1
Syndecan interactions (WP2787)	0.809666	ITGA2,SDC1	0.1	1
Cytokines and Inflammatory Response (WP530)	0.814104	CSF1,IL2,IL7	0.103448	1
Gap junction trafficking and regulation (WP1820)	0.814104	CLTA,DAB2,GJB4	0.103448	1
trans-Golgi Network Vesicle Budding (WP3578)	0.816422	AP1S1,CLTA,HSPA8,PICALM,SNX2,SNX5,TFRC,TXNDC5	0.114286	1
Inositol phosphate metabolism (WP2741)	0.818078	IMPA2,IPPK,PLCB1,PLCG1,SYNJ1	0.108696	1
Gene regulatory network modelling somitogenesis (WP2854)	0.822221	LFNG	0.0909091	1
Nucleotide GPCRs (WP80)	0.822221	ADORA3	0.0909091	1
Signaling by NOTCH4 (WP2721)	0.822221	JAG2	0.0909091	1
Amyotrophic lateral sclerosis (ALS) (WP2447)	0.822773	BCL2L1,CASP1,DERL1,MAP2K6	0.105263	1
Signaling by FGFR4 (WP3334)	0.822773	BRAF,FGF9,FRS2,PLCG1	0.105263	1
Fatty acid, triacylglycerol, and ketone body metabolism (WP1817)	0.824645	ACACB,ACOT11,ACOT12,ACOT2,BDH1,ECHS1,ELOVL2,ELOVL5,GPAM,MCEE,PCCA,PRKAA2	0.117647	1
Prostate Cancer (WP2263)	0.827342	ATM,CASP8,CHEK2,ERG,HGF,HSD17B4,MAPK8,MTOR,NOXA1,PRKDC,RAPGEF1,RB1,SMAD3	0.118182	1
SREBP signalling (WP1982)	0.828499	CDK8,CREB1,DBI,GPAM,MED15,MTOR,PRKAA2,PRKAB1	0.112676	1
Regulation of Insulin-like Growth Factor (IGF) transport and uptake by Insulin-like Growth Factor Binding Proteins (IGFBPs) (WP2799)	0.831065	GZMH,PLG	0.0952381	1
Dopaminergic Neurogenesis (WP2855)	0.832083	NEUROD1,NEUROG2,PITX3	0.1	1
Signaling by NOTCH2 (WP2718)	0.832083	CNTN1,CREB1,JAG2	0.1	1
G13 Signaling Pathway (WP524)	0.838233	PIK3CB,PIK3CD,ROCK2,RTKN	0.102564	1
Hedgehog ligand biogenesis (WP3401)	0.840571	PSMA2,PSMA6,PSMB4,PSMC1,PSMD1,PSMD9,PSME4	0.109375	1
Proteasome Degradation (WP183)	0.840571	PSMA2,PSMA6,PSMB4,PSMC1,PSMD1,PSMD9,UBE2D3	0.109375	1
IL-1 signaling pathway (WP195)	0.842421	MAP2K6,MAP3K2,MAP3K7,MAPK8,PLCG1,TRAF6	0.107143	1
Diurnally Regulated Genes with Circadian Orthologs (WP410)	0.846086	CRY1,DNAJA1,HERPUD1,HSPA8,SUMO1	0.104167	1
Alanine and aspartate metabolism (WP106)	0.848071	GAD2	0.0833333	1
Passive transport by Aquaporins (WP1877)	0.848071	AQP8	0.0833333	1
RAF-independent MAPK1/3 activation (WP3332)	0.848071	IL6R	0.0833333	1
Reversible hydration of carbon dioxide (WP2770)	0.848071	CA6	0.0833333	1
Gastric Cancer Network 2 (WP2363)	0.848546	CACYBP,RAD17,RNF144B	0.0967742	1
tRNA modification in the nucleus and cytosol (WP3561)	0.848546	CDKAL1,TRIT1,TRMT61A	0.0967742	1
Complement Activation (WP545)	0.850268	C1R,C2	0.0909091	1
Fatty Acid Biosynthesis (WP357)	0.850268	ACACB,ECHS1	0.0909091	1
Globo Sphingolipid Metabolism (WP1424)	0.850268	B3GALNT1,ST3GAL1	0.0909091	1
Incretin synthesis, secretion, and inactivation (WP2728)	0.850268	FFAR4,SPCS2	0.0909091	1
MyD88 cascade initiated on plasma membrane (WP2801)	0.850268	MAP3K7,TRAF6	0.0909091	1
Primary Focal Segmental Glomerulosclerosis FSGS (WP2572)	0.850785	CR1,FAT1,MYO1E,PLCG1,SCARB2,TLR4,UTRN,YWHAQ	0.109589	1
Androgen receptor signaling pathway (WP138)	0.850885	CREB1,DSTN,NCOA3,NR2C2,PARK7,RB1,ROCK2,SMAD3,SMAD4,SUMO1	0.11236	1
Signaling by Type 1 Insulin-like Growth Factor 1 Receptor (IGF1R) (WP2677)	0.852546	FGF9,FRS2,IGF1R,PIK3CB	0.1	1
Structural Pathway of Interleukin 1 (IL-1) (WP2637)	0.858696	MAP2K6,MAP3K7,MAPK8,MBP,TRAF6	0.102041	1
Insulin Signaling (WP481)	0.85934	IGF1R,INSR,MAP2K6,MAP3K2,MAP3K7,MAP4K3,MAPK8,MTOR,PIK3CB,PIK3CD,PRKAA2,PRKCB,RAPGEF1,RHOQ,RRAD,SOCS1,STXBP3,TBC1D4,XBP1	0.11875	1
MicroRNAs in cardiomyocyte hypertrophy (WP1544)	0.860714	EGF,IGF1R,MAP2K6,MAPK8,MTOR,MYEF2,MYLK,PIK3CB,PIK3CD,PRKCB,ROCK2	0.112245	1
Oxidative Stress (WP408)	0.863585	GPX3,GSTT2,SOD2	0.09375	1
Fc epsilon receptor (FCERI) signaling (WP2759)	0.865621	LAT2,MAP3K7,MAPK8,PIK3CB,PLCG1,PPP3R1,PSMA2,PSMA6,PSMB4,PSMC1,PSMD1,PSMD9,PSME4,RASGRP1,TRAF6	0.115385	1
Branched-chain amino acid catabolism (WP3556)	0.867461	BCKDHB,IVD	0.0869565	1
Estrogen signaling pathway (WP712)	0.867461	BRAF,CREB1	0.0869565	1
Processing of Capped Intronless Pre-mRNA (WP1890)	0.867461	LSM10,PCF11	0.0869565	1
RHO GTPases activate PAKs (WP3351)	0.867461	MYLK,PPP1R12B	0.0869565	1
Advanced glycosylation endproduct receptor signaling (WP1781)	0.870164	LGALS3	0.0769231	1
Dissolution of Fibrin Clot (WP1802)	0.870164	PLG	0.0769231	1
Estrogen Receptor Pathway (WP2881)	0.870164	GPAM	0.0769231	1
Platelet Adhesion to exposed collagen (WP1883)	0.870164	ITGA2	0.0769231	1
Apoptotic execution phase (WP1784)	0.870429	CASP8,HMGB2,OCLN,PLEC,TJP2	0.1	1
Wnt Signaling Pathway (WP428)	0.872766	CCND3,DVL3,FZD5,FZD6,FZD9,PRKCB,WNT5B	0.104478	1
Preimplantation Embryo (WP3527)	0.876134	DLX2,FOXD1,IRF4,MXD1,MYBL1,NANOG	0.101695	1
ROS production in response to bacteria (WP3551)	0.877294	ATP6V0A1,ATP6V1C2,NCF1	0.0909091	1
Hedgehog 'off' state (WP3316)	0.877364	ADCY7,GPR161,PRKAR1A,PRKAR1B,PSMA2,PSMA6,PSMB4,PSMC1,PSMD1,PSMD9,PSME4	0.11	1
Apoptosis (WP254)	0.87833	BCL2L1,CASP1,CASP8,CRADD,DIABLO,IGF1R,IRF1,IRF4,PMAIP1	0.107143	1
TGF-beta Signaling Pathway (WP366)	0.87994	COL1A2,DAB2,ITGA2,MAP2K6,MAP3K7,MAPK8,MEF2C,RBL2,SKI,SKIL,SMAD3,SMAD4,SUMO1,TRAF6,ZEB1	0.113636	1
Interferon alpha/beta signaling (WP1835)	0.881328	IFIT3,IRF1,IRF4,SAMHD1,SOCS1	0.0980392	1
Synaptic Vesicle Pathway (WP2267)	0.881328	CLTA,PARK7,SLC18A3,SLC1A3,SLC38A1	0.0980392	1
Angiogenesis (WP1539)	0.882823	PLCG1,SMAD1	0.0833333	1
Integrin-mediated Cell Adhesion (WP185)	0.885066	BRAF,CAPN2,CAPN3,CAPN9,ITGA2,MAP2K6,MYLK2,RAPGEF1,ROCK2,TNS1,ZYX	0.108911	1
miRNAs involved in DNA damage response (WP1545)	0.889181	ATM,CCND3,CREB1,MIR181A1	0.0930233	1
Signaling by FGFR2 (WP3338)	0.889181	BRAF,FGF9,FRS2,PLCG1	0.0930233	1
Vasopressin regulates renal water homeostasis via Aquaporins (WP2662)	0.889181	ADCY7,GNB5,PRKAR1A,PRKAR1B	0.0930233	1
Resolution of Abasic Sites (AP sites) (WP3345)	0.889765	POLE2,RFC5,RPA1	0.0882353	1
Signaling of Hepatocyte Growth Factor Receptor (WP313)	0.889765	HGF,MAPK8,RAPGEF1	0.0882353	1
tRNA processing in the nucleus (WP3552)	0.891433	DDX1,ELAC2,POP1,TRNT1,ZBTB8OS	0.0961538	1
G Protein Signaling Pathways (WP35)	0.893111	ADCY7,AKAP1,AKAP5,AKAP7,GNB5,PDE1B,PDE8A,PRKAR1A,PRKAR1B,PRKCB	0.106383	1
Cellular response to heat stress (WP3395)	0.894413	ATM,CAMK2A,CCAR2,DNAJB1,DNAJC2,HSPA8,HSPB1,MTOR,RPA1	0.104651	1
Hedgehog 'on' state (WP3313)	0.894413	CDC73,GPR161,PSMA2,PSMA6,PSMB4,PSMC1,PSMD1,PSMD9,PSME4	0.104651	1
PIP3 activates AKT signaling (WP2653)	0.896433	CREB1,EGF,FGF9,FRS2,MTOR,PIK3CB,PIK3CD,TNRC6C	0.102564	1
Glutathione metabolism (WP100)	0.896522	GPX3,GSTT2	0.08	1
MyD88 dependent cascade initiated on endosome (WP2768)	0.896522	MAP3K7,TRAF6	0.08	1
Regulation of Hypoxia-inducible Factor (HIF) by oxygen (WP2727)	0.896522	CUL2,UBE2D3	0.08	1
Signal Transduction of S1P Receptor (WP26)	0.896522	PIK3C2B,PLCB1	0.08	1
Eukaryotic Transcription Initiation (WP405)	0.899488	POLR1A,POLR1D,POLR2H,TAF9	0.0909091	1
Apoptosis-related network due to altered Notch3 in ovarian cancer (WP2864)	0.900788	ERN1,HSPB1,IL7R,RNF7,SERBP1	0.0943396	1
Vitamin B12 Metabolism (WP1533)	0.900788	INSR,MCEE,MTRR,PLG,SOD2	0.0943396	1
Complement cascade (WP1798)	0.901089	C1R,C2,CR1	0.0857143	1
Activation of Matrix Metalloproteinases (WP2769)	0.905185	PLG	0.0666667	1
Prolactin receptor signaling (WP2678)	0.905185	STAT5B	0.0666667	1
Transcriptional activation by NRF2 (WP3)	0.905185	MAPK8	0.0666667	1
SIDS Susceptibility Pathways (WP706)	0.906532	CREB1,DLX2,ECE1,IL1RN,IL6R,MBD1,MEF2C,NANOG,NEUROD1,PPARGC1A,PRKAR1A,PRKAR1B,REST,SLC1A3,SP3,SSTR2,TPH1,YWHAQ	0.1125	1
Asparagine N-linked glycosylation (WP1785)	0.908686	ALG2,ALG5,ALG6,EDEM1,GFPT1,GNPNAT1,MCFD2,MGAT4C,UAP1	0.102273	1
Retinoblastoma (RB) in Cancer (WP2446)	0.908686	CCND3,HMGB2,POLE2,PRKDC,RB1,RFC5,RPA1,SAP30,SMC3	0.102273	1
EPO Receptor Signaling (WP581)	0.908717	SOCS1,STAT5B	0.0769231	1
Cardiac Hypertrophic Response (WP2795)	0.909434	EGF,MAP2K6,MAP3K7,MAPK8,MTOR	0.0925926	1
Metabolism of steroid hormones and vitamin D (WP2749)	0.911352	CYP21A2,HSD11B2,SRD5A2	0.0833333	1
Parkin-Ubiquitin Proteasomal System pathway (WP2359)	0.914377	CASP1,CASP8,HSPA8,PSMC1,PSMD1,PSMD9,TUBB2A	0.0972222	1
ErbB Signaling Pathway (WP673)	0.917412	CAMK2A,EGF,MAPK8,MTOR,PLCG1	0.0909091	1
DNA Damage Bypass (WP1803)	0.917593	POLE2,RAD18,RFC5,RPA1	0.0869565	1
Notch Signaling Pathway (WP268)	0.917593	DVL3,JAG2,LFNG,NOTCH3	0.0869565	1
Deregulation of Rab and Rab Effector Genes in Bladder Cancer (WP2291)	0.918977	RAB27B	0.0625	1
Fatty Acid Omega Oxidation (WP206)	0.918977	ADH1A	0.0625	1
Interactome of polycomb repressive complex 2 (PRC2) (WP2916)	0.918977	EZH2	0.0625	1
Nephrin interactions (WP1867)	0.918977	PIK3CB	0.0625	1
TCA Cycle and PDHc (WP2453)	0.918977	OGDH	0.0625	1
Effects of PIP2 hydrolysis (WP1809)	0.919555	DGKI,RASGRP1	0.0740741	1
FSH signaling pathway (WP2035)	0.919555	CREB1,MTOR	0.0740741	1
Neurotransmitter Release Cycle (WP1871)	0.920638	APBA1,SLC18A3,SLC1A3	0.0810811	1
Type II interferon signaling (IFNG) (WP619)	0.920638	IRF1,IRF4,SOCS1	0.0810811	1
EGF/EGFR Signaling Pathway (WP437)	0.921077	BRAF,CAMK2A,CREB1,EGF,EPS8,MAP3K2,MAPK8,MEF2C,MTOR,NCOA3,PIK3C2B,PLCG1,PRKCB,RALB,STAM2,STAMBP,STAT5B,SYNJ1	0.110429	1
Mitotic Metaphase and Anaphase (WP2757)	0.921077	CDC20,CENPO,CENPU,PPP2R1B,PPP2R5A,PSMA2,PSMA6,PSMB4,PSMC1,PSMD1,PSMD9,PSME4,RAD21,RCC2,SMC3,STAG1,VRK1,XPO1	0.110429	1
APC/C-mediated degradation of cell cycle proteins (WP3557)	0.923934	CDC20,PSMA2,PSMA6,PSMB4,PSMC1,PSMD1,PSMD9,PSME4	0.097561	1
Pathogenic Escherichia coli infection (WP2272)	0.924765	OCLN,ROCK2,TLR4,TUBB2A,YWHAQ	0.0892857	1
Hematopoietic Stem Cell Differentiation (WP2849)	0.925504	CSF1,LYL1,MIR181A1,RUNX1	0.0851064	1
Striated Muscle Contraction (WP383)	0.929027	MYH3,NEB,TPM2	0.0789474	1
Nanoparticle-mediated activation of receptor signaling (WP2643)	0.929173	MAPK8,PIK3CD	0.0714286	1
One Carbon Metabolism (WP241)	0.929173	BHMT,MTRR	0.0714286	1
Metabolism of polyamines (WP3555)	0.929733	ARG1,PSMA2,PSMA6,PSMB4,PSMC1,PSMD1,PSMD9,PSME4	0.0963855	1
ACE Inhibitor Pathway (WP554)	0.930764	ACE	0.0588235	1
NOTCH1 regulation of human endothelial cell calcification (WP3413)	0.930764	JAG2	0.0588235	1
SRF and miRs in Smooth Muscle Differentiation and Proliferation (WP1991)	0.930764	MEF2C	0.0588235	1
Synthesis, secretion, and deacylation of Ghrelin (WP3436)	0.930764	SPCS2	0.0588235	1
Signaling by Insulin receptor (WP1913)	0.931909	ATP6V0A1,ATP6V1C2,FGF9,FRS2,INSR,PIK3CB	0.0909091	1
TCR Signaling Pathway (WP69)	0.932378	CCR5,CD3E,CREB1,IRF4,MAP3K7,MAPK8,PLCG1,TRAF6,ZAP70	0.0978261	1
Differentiation Pathway (WP2848)	0.932723	CSF1,EGF,HGF,IL6R	0.0833333	1
Elastic fibre formation (WP2666)	0.936593	FBLN2,LTBP1,MFAP5	0.0769231	1
Fanconi Anemia Pathway (WP3569)	0.936593	DCLRE1B,FANCM,RPA1	0.0769231	1
Histidine, lysine, phenylalanine, tyrosine, proline and tryptophan catabolism (WP3573)	0.936593	AADAT,IDO1,OGDH	0.0769231	1
One Carbon Metabolism (WP3530)	0.937697	BHMT,MTRR	0.0689655	1
Prolactin Signaling Pathway (WP2037)	0.938659	IRF1,MAPK8,MTOR,PIK3CB,SOCS1,STAT5B,ZAP70	0.0921053	1
Signaling by VEGF (WP1919)	0.939838	CTNND1,ELMO2,HSPB1,MTOR,NCF1,PIK3CB,PLCG1,PRKCB,ROCK2,SHB	0.0980392	1
Toll-like Receptor Signaling Pathway (WP75)	0.939838	CASP8,IFNA17,IFNA4,MAP2K6,MAP3K7,MAPK8,PIK3CB,PIK3CD,TLR4,TRAF6	0.0980392	1
Amine-derived hormones (WP3548)	0.940837	TPH1	0.0555556	1
Miscellaneous transport and binding events (WP3320)	0.940837	ADD3	0.0555556	1
Mitophagy (WP3549)	0.940837	MTERF3	0.0555556	1
Sulfation Biotransformation Reaction (WP692)	0.940837	PAPSS2	0.0555556	1
BDNF signaling pathway (WP2380)	0.942149	ACACB,CAMK2A,CREB1,FRS2,GRIA2,MAP3K2,MAPK8,MARCKS,MEF2C,MTOR,NCF1,PLCG1,PRKAA2,STAT5B,TRAF6	0.104167	1
IL-5 Signaling Pathway (WP127)	0.943408	IL2,SPRED1,STAT5B	0.075	1
Signaling by SCF-KIT (WP2713)	0.943408	FER,SOCS1,STAT5B	0.075	1
TNF signaling (WP3380)	0.943408	CASP8,MAP3K7,OTULIN	0.075	1
Kit receptor signaling pathway (WP304)	0.943451	MAPK8,PLCG1,PRKCB,SOCS1,STAT5B	0.0847458	1
Potassium Channels (WP2669)	0.943451	GABBR2,KCNJ2,KCNJ6,KCNK13,KCNMB4	0.0847458	1
DNA Double Strand Break Response (WP3543)	0.943687	ATM,CHEK2,EYA3,KPNA2,MAPK8,NBN,SUMO1	0.0909091	1
Matrix Metalloproteinases (WP129)	0.945241	MMP20,TCF20	0.0666667	1
Deadenylation-dependent mRNA decay (WP2659)	0.945293	EXOSC7,EXOSC8,LSM1,PABPC1	0.08	1
Glycerophospholipid biosynthesis (WP2740)	0.946461	ABHD3,CDS2,CHPT1,CPNE3,CRLS1,GPAM,PITPNB,PLA2G10,PLA2G4D	0.0947368	1
Complement and Coagulation Cascades (WP558)	0.94868	C1R,C2,CR1,PLG,SERPINC1	0.0833333	1
Hair Follicle Development: Cytodifferentiation (Part 3 of 3) (WP2840)	0.949248	BCL11B,CD34,LGR5,SMAD1,SMAD4,SOSTDC1,TCF4,WIF1	0.091954	1
Apoptosis Modulation by HSP70 (WP384)	0.949446	CASP8	0.0526316	1
Farnesoid X Receptor Pathway (WP2879)	0.949446	PPARGC1A	0.0526316	1
Integrin alphaIIb beta3 signaling (WP1832)	0.949446	APBB1IP	0.0526316	1
Nucleotide Metabolism (WP404)	0.949446	POLG	0.0526316	1
Small Ligand GPCRs (WP247)	0.949446	PTGER3	0.0526316	1
Netrin-1 signaling (WP1868)	0.949537	MYO10,NTN1,PLCG1	0.0731707	1
NOD pathway (WP1433)	0.949537	CASP1,CASP8,NLRP1	0.0731707	1
Integrated Breast Cancer Pathway (WP1984)	0.951798	ATM,BRAF,CASP8,CHEK2,CREB1,FER,GADD45A,HIPK2,MTOR,NCOA3,NOXA1,PIGR,RB1,SMAD1,SMAD4,USP15	0.103226	1
IL17 signaling pathway (WP2112)	0.951909	MAP3K7,TRAF6	0.0645161	1
Mitotic Prometaphase (WP2652)	0.952097	CDC20,CENPO,CENPU,PPP2R1B,PPP2R5A,RAD21,RCC2,SMC3,STAG1,XPO1	0.0952381	1
C-type lectin receptors (CLRs) (WP3354)	0.952273	CASP8,CD209,MAP3K7,PPP3R1,PSMA2,PSMA6,PSMB4,PSMC1,PSMD1,PSMD9,PSME4,TRAF6	0.0983607	1
IL-2 Signaling Pathway (WP49)	0.955043	IL2,IL2RA,STAT5B	0.0714286	1
TWEAK Signaling Pathway (WP2036)	0.955043	CASP8,MAP3K7,MAPK8	0.0714286	1
Circadian Clock (WP1797)	0.955679	CREB1,CRY1,MEF2C,PPARGC1A	0.0769231	1
Cell Cycle Checkpoints (WP1775)	0.956323	ATM,CDC20,CHEK2,DBF4,NBN,ORC2,ORC4,PSMA2,PSMA6,PSMB4,PSMC1,PSMD1,PSMD9,PSME4,RAD17,RFC5,RPA1,SUMO1,YWHAQ	0.104972	1
Serotonin Receptor 2 and ELK-SRF/GATA4 signaling (WP732)	0.956803	RASGRP1	0.05	1
Urea cycle and metabolism of amino groups (WP497)	0.956803	ARG1	0.05	1
Hypothetical Network for Drug Addiction (WP666)	0.957798	CREB1,GRIA2	0.0625	1
Ovarian Infertility Genes (WP34)	0.957798	ATM,SMAD3	0.0625	1
Signaling by ERBB2 (WP2780)	0.957798	EGF,PLCG1	0.0625	1
Costimulation by the CD28 family (WP1799)	0.957842	CD3E,MTOR,PDCD1,PPP2R1B,PPP2R5A	0.0806452	1
Apoptosis Modulation and Signaling (WP1772)	0.960559	BCL2L1,CASP1,CASP8,CRADD,DIABLO,MAPK8,PMAIP1,TRAF6	0.0888889	1
Cargo concentration in the ER (WP3560)	0.962992	LMAN1L,MCFD2	0.0606061	1
DAP12 interactions (WP2694)	0.962992	PIK3CB,PLCG1	0.0606061	1
Metabolism of nitric oxide (WP1850)	0.96309	NOSTRIN	0.047619	1
Spinal Cord Injury (WP2431)	0.965914	ARG1,CCR2,FCGR2C,GADD45A,IL2,LGALS3,MBP,NTN1,RB1,ROCK2,TLR4	0.0932203	1
GPCRs, Other (WP117)	0.967096	ADORA3,ALG6,CCR5,CXCR2,EDNRA,GNRHR,GPR62,HRH4,SSTR2	0.0891089	1
Transport of glucose and other sugars, bile salts and organic acids, metal ions and amine compounds (WP1935)	0.967096	RUNX1,SLC13A4,SLC22A16,SLC22A18,SLC22A5,SLC30A5,SLC30A6,SLC5A3,SLC5A9	0.0891089	1
Bile acid and bile salt metabolism (WP1788)	0.967568	AMACR,HSD17B4	0.0588235	1
Fatty Acid Beta Oxidation (WP143)	0.967568	CRAT,ECHS1	0.0588235	1
Pregnane X Receptor pathway (WP2876)	0.967568	NCOA3,PPARGC1A	0.0588235	1
Blood Clotting Cascade (WP272)	0.968462	PLG	0.0454545	1
Oncostatin M Signaling Pathway (WP2374)	0.968807	CREB1,MAPK8,MTOR,PRKCB,STAT5B	0.0769231	1
miR-targeted genes in muscle cell - TarBase (WP2005)	0.96968	ADIPOR2,AMIGO2,ARID4B,ATP6V0A1,CDKAL1,COL1A2,CSF1,DNAJB1,ELMOD2,ERG,EZH2,FNDC3A,GFM1,GFPT1,GNPNAT1,GPAM,GRIA2,HIPK3,ITGA2,LAMTOR3,LAMTOR5,MIR124-3,MIR30A,MTRR,MYO10,MYO1E,NCOA3,PHLDB2,PICALM,PKN2,PSAT1,PTPRJ,RAB27B,RAI14,RB1,SLC25A13,SLC25A32,SLC38A1,SLC4A7,SRSF10,TPM2,UAP1,YWHAQ,ZEB1	0.114286	1
Gamma carboxylation, hypusine formation and arylsulfatase activation (WP2762)	0.971597	ARSI,DPH1	0.0571429	1
Heart Development (WP1591)	0.971913	MEF2C,SMAD1,SMAD4	0.0652174	1
Pre-NOTCH Expression and Processing (WP2786)	0.971913	LFNG,NOTCH3,TNRC6C	0.0652174	1
Regulation of Microtubule Cytoskeleton (WP2038)	0.971913	PHLDB2,SPRED1,TESK2	0.0652174	1
Neurotransmitter Receptor Binding And Downstream Transmission In The Postsynaptic Cell (WP2754)	0.972486	ADCY7,AKAP5,BRAF,CAMK2A,CHRNB3,CREB1,GABBR2,GNB5,GRIA2,KCNJ2,KCNJ6,PLCB1,PRKCB	0.0942029	1
Platelet homeostasis (WP1885)	0.974582	GNB5,KCNMB4,PPP2R1B,PPP2R5A,SLC8A1	0.0746269	1
Signaling by NOTCH1 (WP2720)	0.974582	CDK8,CNTN1,JAG2,TLE2,TLE4	0.0746269	1
Glycogen Metabolism (WP500)	0.975141	PPP2R1B,PPP2R5A	0.0555556	1
Senescence and Autophagy in Cancer (WP615)	0.976538	BRAF,IFI16,IGF1R,IL6R,IRF1,MTOR,RB1,SMAD3,SMAD4	0.0857143	1
Eicosanoid Synthesis (WP167)	0.976976	TBXAS1	0.0416667	1
IL1 and megakaryotyces in obesity (WP2865)	0.976976	SELENBP1	0.0416667	1
Methionine De Novo and Salvage Pathway (WP3580)	0.976976	BHMT	0.0416667	1
Post-translational modification: synthesis of GPI-anchored proteins (WP1887)	0.976976	PIGM	0.0416667	1
Triacylglyceride Synthesis (WP325)	0.976976	GPAM	0.0416667	1
RIG-I/MDA5 mediated induction of IFN-alpha/beta pathways (WP1904)	0.97708	CASP8,DHX9,IRF1,TRAF6,UBE2D3	0.0735294	1
MHC class II antigen presentation (WP2679)	0.97792	AP1S1,CLTA,DYNC2LI1,KIF3B,KLC1,KLC3	0.0769231	1
Regulation of toll-like receptor signaling pathway (WP1449)	0.978047	CASP8,IFNA17,IFNA4,MAP2K6,MAP3K7,MAPK8,PIK3CB,PIK3CD,SOCS1,TLR4,TRAF6,TRAFD1,USP7	0.0921986	1
NCAM signaling for neurite out-growth (WP1866)	0.978255	CREB1,SPTBN4	0.0540541	1
Transport of vitamins, nucleosides, and related molecules (WP1937)	0.978255	SLC35A1,SLC35B3	0.0540541	1
Integrated Pancreatic Cancer Pathway (WP2377)	0.978367	ATM,CAB39,CAMK2A,CASP8,CD82,CHEK2,CREB1,EGF,EZH2,GADD45A,GPRC5A,LTBP1,MAPK8,NOXA1,POLR1A,PRKAA2,RAPGEF3,SMAD4,TOP1	0.0989583	1
Collagen degradation (WP2708)	0.98099	COL25A1,MMP20	0.0526316	1
L1CAM interactions (WP1843)	0.982722	ANK1,CLTA,CNTN1,HSPA8,ITGA2,SCN2A,SPTBN4	0.0777778	1
miR-targeted genes in squamous cell - TarBase (WP2006)	0.982984	ADIPOR2,DNAJB1,ELOVL5,FNDC3A,GFPT1,LAMTOR5,MIR124-3,MIR30A,MIR30D,PICALM,RAI14,SLC38A1,SMAD1,YWHAQ	0.0915033	1
TCF dependent signaling in response to WNT (WP3339)	0.983165	CDC73,CTNNBIP1,DVL3,FZD5,FZD6,LEO1,LGR5,PPP2R1B,PPP2R5A,PSMA2,PSMA6,PSMB4,PSMC1,PSMD1,PSMD9,PSME4,SOX13,TCF4,TCF7,TLE2,TLE4,WIF1,XPO1	0.100437	1
PPAR Alpha Pathway (WP2878)	0.983193	DBI	0.0384615	1
Regulation of beta-cell development (WP3513)	0.983193	NEUROD1	0.0384615	1
Signaling by Rho GTPases (WP1917)	0.983344	ARAP2,ARHGAP24,ARHGAP26,ARHGEF11,ARHGEF16,RHOH,RHOQ,SRGAP1,STARD13,TRIP10	0.0847458	1
PDGF Pathway (WP2526)	0.98339	MAPK8,PLCG1	0.0512821	1
RHO GTPases Activate Formins (WP3379)	0.98344	CDC20,CENPO,CENPU,DVL3,EVL,PPP2R1B,PPP2R5A,RCC2,XPO1	0.0825688	1
mRNA Processing (WP411)	0.984727	DDX1,DHX38,DHX9,HNRNPK,PRPF4B,SNRPB2,SNRPD1,SRPK1,SRPK2,SRSF10,XRN2	0.0859375	1
Nucleotide Excision Repair (WP1980)	0.984844	AQR,ERCC5,POLE2,POLR2H,RFC5,RPA1,SUMO1,USP7,XPC	0.0818182	1
Neural Crest Differentiation (WP2064)	0.985172	DCT,DMBX1,DVL3,FOXD3,MBP,NOTCH3,SMAD1,TCF4	0.0792079	1
RORA activates gene expression (WP3370)	0.985641	PPARGC1A	0.037037	1
WNT ligand biogenesis and trafficking (WP2790)	0.985641	WNT5B	0.037037	1
Glycosaminoglycan metabolism (WP2743)	0.985971	CHST1,CSGALNACT2,EXT1,EXT2,GLCE,GPC1,PAPSS2,SDC1,SLC35B3,ST3GAL1	0.0833333	1
Mitochondrial protein import (WP2717)	0.98643	COQ2,SLC25A13,TIMM44	0.0576923	1
Myometrial Relaxation and Contraction Pathways (WP289)	0.986478	ADCY7,CAMK2A,CRCP,CREB1,GNB5,MYLK2,PLCG1,PRKAR1A,PRKAR1B,PRKCB,RGS1,RGS7,SLC8A1,YWHAQ	0.0897436	1
miRNA targets in ECM and membrane receptors (WP2911)	0.987339	COL1A2,MIR30D	0.0487805	1
The citric acid (TCA) cycle and respiratory electron transport (WP2766)	0.987339	OGDH,SUCLG1	0.0487805	1
Toll-Like Receptors Cascades (WP2775)	0.987732	TLR4	0.0357143	1
Integrated Lung Cancer Pathway (WP2512)	0.987859	BRAF,EGF,MT3,MTOR,SAMSN1	0.0675676	1
Cell junction organization (WP1793)	0.987913	ANG,CLDN20,CTNND1,MPP5,PARD6G,PLEC	0.0714286	1
Visual phototransduction (WP2776)	0.987913	GNAT1,HSD17B6,METAP1,RLBP1,SDC1,TTR	0.0714286	1
Cardiac Progenitor Differentiation (WP2406)	0.988006	LIN28B,MEF2C,NANOG	0.0566038	1
Adipogenesis (WP236)	0.988128	CREB1,GADD45A,MEF2C,PPARGC1A,RB1,RBL2,SMAD3,SOCS1,STAT5B,WNT5B,ZMPSTE24	0.0839695	1
Calcium Regulation in the Cardiac Cell (WP536)	0.988256	ADCY7,ATP1B1,ATP1B3,CAMK2A,GJB4,GNB5,PRKAR1A,PRKAR1B,PRKCB,RGS1,RGS7,SLC8A1,YWHAQ	0.0872483	1
Endochondral Ossification (WP474)	0.988273	CAB39,IGF1R,MEF2C,STAT5B	0.0625	1
Hair Follicle Development: Induction (Part 1 of 3) (WP2804)	0.988953	EGF,FOXI3	0.047619	1
tRNA Aminoacylation (WP1938)	0.988953	FARS2,IARS2	0.047619	1
Collagen biosynthesis and modifying enzymes (WP2725)	0.989406	COL1A2,COL25A1,COL27A1	0.0555556	1
Copper homeostasis (WP3286)	0.989406	COX11,MT3,STEAP4	0.0555556	1
IL-4 Signaling Pathway (WP395)	0.989406	PIK3CD,SOCS1,STAT5B	0.0555556	1
YAP1- and WWTR1 (TAZ)-stimulated gene expression (WP2738)	0.989519	HIPK2	0.0344828	1
Muscle contraction (WP1864)	0.989549	MYH3,MYLK,NEB,TPM2	0.0615385	1
Interferon gamma signaling (WP1836)	0.990162	CAMK2A,IRF1,IRF4,SOCS1,SUMO1,TRIM6	0.0697674	1
Cell surface interactions at the vascular wall (WP1794)	0.990361	ATP1B1,ATP1B3,CD244,CXADR,PIK3CB,PLCG1,SIRPG	0.0729167	1
Hexose transport (WP1828)	0.990367	SLC5A3,SLC5A9	0.0465116	1
Vitamin A and Carotenoid Metabolism (WP716)	0.990367	ADH1A,RLBP1	0.0465116	1
mRNA Capping (WP1861)	0.991046	POLR2H	0.0333333	1
Surfactant metabolism (WP3579)	0.991046	ADRA2C	0.0333333	1
Transcriptional regulation of white adipocyte differentiation (WP2751)	0.991239	CCND3,CDK8,MED15,NCOA3,PPARGC1A	0.0649351	1
O-linked glycosylation (WP3315)	0.991273	ADAMTS14,B3GNT6,C1GALT1,GALNT3,SBSPON,SPON1,ST3GAL1	0.0721649	1
ABC-family proteins mediated transport (WP1780)	0.991603	ABCA8,ABCE1	0.0454545	1
Interleukin-11 Signaling Pathway (WP2332)	0.991603	CREB1,ITGA2	0.0454545	1
Extracellular matrix organization (WP2703)	0.992152	DDR1,HAPLN1,ITGA2,MATN1,TTR	0.0641026	1
Hair Follicle Development: Organogenesis (Part 2 of 3) (WP2839)	0.99235	FOXI3	0.0322581	1
Signal amplification (WP1908)	0.99235	GNB5	0.0322581	1
Thrombin signalling through proteinase activated receptors (PARs) (WP1929)	0.99235	GNB5	0.0322581	1
Focal Adhesion (WP306)	0.99312	BRAF,CCND3,COL1A2,EGF,HGF,IGF1R,ITGA2,MAP2K6,MAPK8,MYLK,MYLK2,PIK3CB,PIK3CD,RAPGEF1,ROCK2,TESK2,ZYX	0.0890052	1
Constitutive Androstane Receptor Pathway (WP2875)	0.993465	PPARGC1A	0.03125	1
Initiation of transcription and translation elongation at the HIV-1 LTR (WP3414)	0.993465	PPP3R1	0.03125	1
Monoamine Transport (WP727)	0.993465	RBL2	0.03125	1
Aryl Hydrocarbon Receptor Pathway (WP2873)	0.993627	IL2,MYOF	0.0434783	1
Circadian rythm related genes (WP3594)	0.993756	ARNTL2,CCAR2,CREB1,CRY1,DHX9,DYRK1A,EZH2,GFPT1,MAPK8,PPARGC1A,PRKAA2,PRKDC,PROK2,ROCK2,SUV39H2,TNFRSF11A,TOP1,TPH1	0.0895522	1
Nonhomologous End-Joining (NHEJ) (WP3550)	0.994177	ATM,NBN,PRKDC,SUMO1	0.0571429	1
Alpha 6 Beta 4 signaling pathway (WP244)	0.994417	MTOR	0.030303	1
Fluoropyrimidine Activity (WP1601)	0.994417	UMPS	0.030303	1
miR-targeted genes in leukocytes - TarBase (WP2003)	0.994467	ADIPOR2,ARID4B,ATP6V0A1,C1orf56,DNAJB1,LAMTOR3,MIR124-3,MIR30A,MIR30D,SRSF10,YWHAQ,ZEB1	0.0805369	1
Host Interactions of HIV factors (WP2684)	0.994489	AP1S1,PSMA2,PSMA6,PSMB4,PSMC1,PSMD1,PSMD9,PSME4,XPO1	0.0743802	1
HDR through Homologous Recombination (HR) or Single Strand Annealing (SSA) (WP3567)	0.994749	ATM,NBN,POLE2,RAD17,RFC5,RHNO1,RPA1,SPIDR,SUMO1,XRCC2	0.0763359	1
Immunoregulatory interactions between a Lymphoid and a non-Lymphoid cell (WP1829)	0.994768	CD33,CD3E,CXADR,LILRA6,RAET1E,SIGLEC10	0.0652174	1
Nucleosome assembly (WP1874)	0.994829	CENPO,CENPU,HJURP,RSF1	0.056338	1
Cell Differentiation - meta (WP2023)	0.995024	EZH2,MEF2C,MIR181A1	0.05	1
Degradation of the extracellular matrix (WP2774)	0.995231	MMP20	0.0294118	1
Monoamine GPCRs (WP58)	0.995231	ADRA2C	0.0294118	1
Signaling by ERBB4 (WP2781)	0.995231	EGF	0.0294118	1
TNF alpha Signaling Pathway (WP231)	0.9953	BCL2L1,CASP8,DIABLO,MAP2K6,MAP3K7,MAPK8	0.0645161	1
Chromatin modifying enzymes (WP3362)	0.995751	ELP3,ING5,KANSL1,PHF20,SAP30,SUPT20H,TAF9,YEATS2	0.0701754	1
Cell Differentiation - Index (WP2029)	0.995799	MEF2C,MIR181A1	0.0408163	1
Signalling by NGF (WP1976)	0.995799	MAPK8,TRAF6	0.0408163	1
Protein folding (WP1892)	0.995926	TUBB2A	0.0285714	1
Notch Signaling Pathway (WP61)	0.996147	JAG2,NOTCH3,SAP30	0.0483871	1
Factors involved in megakaryocyte development and platelet production (WP1815)	0.996212	AKAP1,CAPZB,IRF1,JMJD1C,PRKAR1A,PRKAR1B	0.0631579	1
Oxidation by Cytochrome P450 (WP43)	0.996612	CYB5R2,CYP2C18,CYP4V2	0.047619	1
Arrhythmogenic Right Ventricular Cardiomyopathy (WP2118)	0.996798	CTNNA2,ITGA2,SLC8A1,TCF7	0.0533333	1
Translation Factors (WP107)	0.996824	CLUH,PABPC1	0.0392157	1
XBP1(S) activates chaperone genes (WP3472)	0.99724	EDEM1,GFPT1	0.0384615	1
Formation of Fibrin Clot (Clotting Cascade) (WP1818)	0.997461	SERPINC1	0.0263158	1
Nuclear Receptors (WP170)	0.997461	NR2C2	0.0263158	1
Metabolism of water-soluble vitamins and cofactors (WP1857)	0.997462	ACACB,MMADHC,MTRR,PCCA,SLC25A32	0.0568182	1
Phase 1 - Functionalization of compounds (WP1879)	0.997462	ADH1A,ALDH1B1,CYP21A2,CYP2C18,TBXAS1	0.0568182	1
Ectoderm Differentiation (WP2858)	0.997525	C1GALT1,CTNNA2,ELOVL2,FZD5,HMGB2,NLK,PPFIBP2,SKIL,SMAD4,TSKU	0.0719424	1
Histone Modifications (WP2369)	0.997702	EZH2,NSD1,SUV39H2	0.0454545	1
Semaphorin interactions (WP1907)	0.997702	ARHGEF11,ROCK2,SEMA4D	0.0454545	1
Processing of Capped Intron-Containing Pre-mRNA (WP1889)	0.99783	CCAR1,DHX38,DHX9,HNRNPK,HSPA8,PCF11,PLRG1,POLR2H,SNRPB2,SNRPD1,ZCRB1	0.0733333	1
Binding and Uptake of Ligands by Scavenger Receptors (WP2784)	0.997831	COL1A2	0.025641	1
Selenium Micronutrient Network (WP15)	0.997987	GPX3,GPX6,INSR,PLG,SOD2	0.0555556	1
ER to Golgi Anterograde Transport (WP3542)	0.998417	USO1	0.0243902	1
Electron Transport Chain (WP111)	0.998433	COX11,COX6A2,COX6C,COX7A2L,NDUFB3,NDUFB9	0.0582524	1
Alzheimers Disease (WP2059)	0.998467	CALML3,CAPN2,CASP8,ERN1,MIR124-3,MIR181A1,PLCB1,PPP3R1	0.0645161	1
Gastrin-CREB signalling pathway via PKC and MAPK (WP2664)	0.998631	AVPR1A,CCK,CREB1,EDN2,EDNRA,GNB5,GNRHR,GPR65,NMB,PLCB1,PROK2,RGS21,XCR1	0.0747126	1
Arachidonic acid metabolism (WP2650)	0.998637	HPGD,TBXAS1	0.0350877	1
NoRC negatively regulates rRNA expression (WP3305)	0.998749	ARID4B,POLR1A,POLR1D,POLR2H,SAP30,TWISTNB	0.0571429	1
Glucocorticoid Receptor Pathway (WP2880)	0.998807	AMIGO2,EDN2,ZIC2	0.0422535	1
RNA Polymerase I, RNA Polymerase III, and Mitochondrial Transcription (WP1905)	0.998866	CRCP,GTF3C1,GTF3C3,MTERF1,NFIC,POLR1A,POLR1D,POLR2H,POU2F1,TWISTNB	0.0680272	1
Human Complement System (WP2806)	0.998881	C1R,C2,CR1,ITGA2,PLG	0.0526316	1
Sphingolipid metabolism (WP2788)	0.998954	ACER2,ARSI,UGCG	0.0416667	1
RNA Polymerase II Transcription (WP1906)	0.999003	DHX38,LSM10,PCF11,POLR2H,SUPT16H,TAF9	0.0560748	1
Signaling by Retinoic Acid (WP3323)	0.999014	ADH1A	0.0227273	1
Meiotic recombination (WP2698)	0.999064	ATM,MSH4,NBN,RPA1	0.0470588	1
Oxidative phosphorylation (WP623)	0.999111	NDUFA4L2,NDUFB9	0.0333333	1
Eukaryotic Translation Termination (WP1813)	0.999175	RPL11,RPL24,RPS13,RPS5	0.0465116	1
Meiotic synapsis (WP2731)	0.999198	RAD21,SMC3,STAG1	0.0405405	1
Phase II conjugation (WP1880)	0.999217	ACSM4,GSTT2,MTRR,PAPSS2,SLC35B3	0.0510204	1
Aryl Hydrocarbon Receptor (WP2586)	0.999281	RB1	0.0217391	1
Eukaryotic Translation Elongation (WP1811)	0.999358	RPL11,RPL24,RPS13,RPS5	0.0454545	1
Metabolism of non-coding RNA (WP2715)	0.999386	SNRPD1	0.0212766	1
miR-targeted genes in lymphocytes - TarBase (WP2004)	0.999391	ADIPOR2,AMIGO2,ARID2,ARID4B,ATP6V0A1,BCKDHB,C1orf56,CDKAL1,DNAJB1,ELMOD2,ELOVL5,EZH2,FNDC3A,GFM1,GFPT1,GNPNAT1,GPAM,HIPK3,ITGA2,LAMTOR3,LAMTOR5,MIR124-3,MIR181A1,MIR30A,MTRR,MYO10,MYO1E,NCOA3,PICALM,PKN2,PPP3R1,PSAT1,PTPRJ,RAB27B,RAI14,RB1,SLC25A13,SLC25A32,SLC38A1,SLC4A7,SMAD1,SRSF10,TPM2,UAP1,YWHAQ,ZEB1	0.0974576	1
Cytoplasmic Ribosomal Proteins (WP477)	0.999434	RPL11,RPL24,RPS13,RPS5	0.0449438	1
Mitotic Prophase (WP2654)	0.9995	PPP2R1B,PRKCB,RAB2A,RB1,USO1,VRK1	0.0530973	1
Glycolysis and Gluconeogenesis (WP534)	0.999552	ENO2	0.0204082	1
DNA Damage/Telomere Stress Induced Senescence (WP3565)	0.999589	ATM,NBN,RB1	0.0379747	1
Telomere Maintenance (WP1928)	0.999589	POLE2,RFC5,RPA1	0.0379747	1
Allograft Rejection (WP2328)	0.999641	CASP8,IL2,IL2RA	0.0375	1
Rac1/Pak1/p38/MMP-2 pathway (WP3303)	0.999674	MAPK8,STAT5B	0.0298507	1
Defensins (WP2671)	0.999721	CCR2	0.0192308	1
Lipid digestion, mobilization, and transport (WP2764)	0.999721	SDC1	0.0192308	1
Nonsense-Mediated Decay (NMD) (WP2710)	0.999737	PABPC1,RPL11,RPL24,RPS13,RPS5	0.046729	1
Regulation of Actin Cytoskeleton (WP51)	0.999764	BRAF,EGF,FGF12,FGF9,MYLK,PIK3C2B,PIK3CB,PIK3CD,ROCK2	0.0592105	1
miR-targeted genes in epithelium - TarBase (WP2002)	0.999767	ADIPOR2,AMIGO2,BCKDHB,DNAJB1,ELOVL5,EZH2,FNDC3A,GFM1,GFPT1,KCNJ2,LAMTOR3,LAMTOR5,MIR124-3,MIR181A1,MIR30A,MIR30D,MTRR,MYO10,MYO1E,PHLDB2,PICALM,PSAT1,RAI14,RB1,SLC38A1,SRSF10,YWHAQ	0.0835913	1
SRP-dependent cotranslational protein targeting to membrane (WP2737)	0.999767	RPL11,RPL24,RPS13,RPS5,SPCS2	0.0462963	1
Parkinsons Disease Pathway (WP2371)	0.999817	MIR30A,PARK7	0.028169	1
Mitotic G2-G2/M phases (WP1859)	0.999858	CCP110,CDK5RAP2,PPP2R1B,TUBGCP6,XPO1	0.0446429	1
Eukaryotic Translation Initiation (WP1812)	0.999875	PABPC1,RPL11,RPL24,RPS13,RPS5	0.0442478	1
Regulation of lipid metabolism by Peroxisome proliferator-activated receptor alpha (PPARalpha) (WP2797)	0.999875	CDK8,MED15,NCOA3,NFYB,PPARGC1A	0.0442478	1
HIV Life Cycle (WP2658)	0.999888	CCR5,CHMP4C,POLR2H,SUPT16H,TAF9,VPS4B,XPO1	0.0510949	1
Respiratory electron transport, ATP synthesis by chemiosmotic coupling, and heat production by uncoupling proteins. (WP1902)	0.999903	COX11,COX6C,COX7A2L,NDUFB3,NDUFB9	0.0434783	1
Influenza Life Cycle (WP2683)	0.999911	CCAR1,CLTA,DHX9,HNRNPK,POLR2H,RPL11,RPL24,RPS13,RPS5,SNRPD1,XPO1	0.0604396	1
Metabolism of nucleotides (WP1851)	0.999912	AMPD3,UMPS	0.0263158	1
ISG15 antiviral mechanism (WP2672)	0.999921	PLCG1	0.0166667	1
Class I MHC mediated antigen processing &amp; presentation (WP3577)	0.999939	CDC20,CUL2,MRC1,NCF1,PJA2,PSMA2,PSMA6,PSMB4,PSMC1,PSMD1,PSMD9,PSME4,RNF138,RNF144B,SOCS1,TRIM36,UBA5,UBE2D3,UBE2H	0.0716981	1
EPH-Ephrin signaling (WP3309)	0.999939	CLTA,ROCK2,SHB	0.0322581	1
Oxidative Stress Induced Senescence (WP3404)	0.999941	CBX2,EZH2,MAP2K6,MAPK8,TNRC6C	0.0420168	1
Assembly of the primary cilium (WP3498)	0.999945	CCP110,CDK5RAP2,CEP89,DYNC2LI1,EXOC1,EXOC6,IFT80,KIF3B,SSTR3,TCTN3	0.0568182	1
Metabolism of carbohydrates (WP1848)	0.999951	ENO2,PFKFB2,PPP2R1B,RPIA,SLC25A13,SLC5A3,SLC5A9	0.0486111	1
NRF2 pathway (WP2884)	0.999961	DNAJB1,GPX3,GSTT2,HGF,SLC39A11,SLC5A3,SLC5A9	0.0479452	1
Activated PKN1 stimulates transcription of AR (androgen receptor) regulated genes KLK2 and KLK3 (WP3397)	0.999964	KDM4C	0.0153846	1
Integrin cell surface interactions (WP1833)	0.999964	ITGA2	0.0153846	1
GPCRs, Class A Rhodopsin-like (WP455)	0.99997	ADORA3,ADRA2C,AVPR1A,CCR2,CCR5,CCR7,CXCR2,EDNRA,FPR3,GPR161,GPR25,GPR65,OR2C1,P2RY14,PTGER3,SSTR2,SSTR3,XCR1	0.0684411	1
PRC2 methylates histones and DNA (WP3312)	0.999986	EZH2	0.0140845	1
Iron uptake and transport (WP2670)	0.999991	ANO7,ATP1B1,ATP1B3,ATP6V0A1,ATP6V1C2,FXYD4,OSTM1,SRI,TFRC,TRPM1,WNK1,WNK2	0.0560748	1
Vitamin D Receptor Pathway (WP2877)	0.999995	CDKAL1,CLMN,GADD45A,IRF4,MXD1,RASGRP1,SLC8A1,SOSTDC1,STEAP4	0.0481283	1
Gene Silencing by RNA (WP3571)	0.999997	HENMT1,MYBL1,POLR2H,TNRC6C	0.03125	1
Metapathway biotransformation (WP702)	0.999999	CHST1,CYP21A2,CYP2C18,CYP4V2,GPX3,GSTT2,NAT14	0.0391061	1
GPCR ligand binding (WP1825)	1	ADRA2C,AVPR1A,CCK,CCL28,CCR2,CCR5,CCR7,CXCR2,EDN2,EDNRA,FFAR4,FPR3,FZD5,FZD6,FZD9,GABBR2,GNB5,GNRHR,GPR65,HRH4,NMB,P2RY14,PROK2,PTGER3,SSTR2,SSTR3,TAAR9,XCR1	0.0648148	1
Nuclear Receptors Meta-Pathway (WP2882)	1	AMIGO2,DBI,DNAJB1,EDN2,GPAM,GPX3,GSTT2,HGF,IL2,MYOF,NCOA3,PPARGC1A,SLC39A11,SLC5A3,SLC5A9,ZIC2	0.0498442	1
Generic Transcription Pathway (WP1822)	1	CDK8,MED15,NOTCH3,NR2C2,PRDM7,ZFP2,ZFP30,ZIK1,ZKSCAN5,ZKSCAN7,ZNF202,ZNF664,ZNF777	0.0329114	1
Acetylcholine Synthesis (WP528)	1		0	1
Aflatoxin activation and detoxification (WP3306)	1		0	1
Aflatoxin B1 metabolism (WP699)	1		0	1
Amino acid conjugation of benzoic acid (WP521)	1		0	1
Amyloid formation (WP3547)	1		0	1
Arachidonate Epoxygenase / Epoxide Hydrolase (WP678)	1		0	1
Aripiprazole Metabolic Pathway (WP2640)	1		0	1
Arylamine metabolism (WP694)	1		0	1
Base-Excision Repair, AP Site Formation (WP3399)	1		0	1
Benzo(a)pyrene metabolism (WP696)	1		0	1
BMI1 (WP2612)	1		0	1
Butyrate-induced histone acetylation (WP2366)	1		0	1
Catalytic cycle of mammalian FMOs (WP688)	1		0	1
Cholesterol biosynthesis (WP1795)	1		0	1
Cholesterol Biosynthesis (WP197)	1		0	1
Codeine and Morphine Metabolism (WP1604)	1		0	1
Colchicine Metabolic Pathway (WP2536)	1		0	1
Composition of Lipid Particles (WP3601)	1		0	1
Cori Cycle (WP1946)	1		0	1
Cytosine methylation (WP3585)	1		0	1
Cytosolic iron-sulfur cluster assembly (WP2690)	1		0	1
Demo (WP3590)	1		0	1
Demo_complete (WP3418)	1		0	1
Demo_step3 (WP3539)	1		0	1
Depolarization of the Presynaptic Terminal Triggers the Opening of Calcium Channels (WP1800)	1		0	1
DNA methylation (WP3359)	1		0	1
Dopamine metabolism (WP2436)	1		0	1
Drug Induction of Bile Acid Pathway (WP2289)	1		0	1
Effects of Nitric Oxide (WP1995)	1		0	1
Erythrocytes take up carbon dioxide and release oxygen (WP2744)	1		0	1
Erythrocytes take up oxygen and release carbon dioxide (WP2681)	1		0	1
Estrogen metabolism (WP697)	1		0	1
EV release from cardiac cells and their functional effects (WP3297)	1		0	1
Evolocumab Mechanism (WP3408)	1		0	1
Felbamate Metabolism (WP2816)	1		0	1
Fertilization (WP2697)	1		0	1
Gastric Cancer Network 1 (WP2361)	1		0	1
Gastric pepsin release (WP2601)	1		0	1
Genes and (Common) Pathways Underlying Drug Addiction (WP2636)	1		0	1
Glucuronidation (WP698)	1		0	1
Glycine Metabolism (WP1495)	1		0	1
Glyoxylate metabolism and glycine degradation (WP3562)	1		0	1
Golgi to ER Retrograde Transport (WP3554)	1		0	1
GP1b-IX-V activation signalling (WP1823)	1		0	1
GPCR downstream signaling (WP1824)	1	ADCY7,ADRA2C,ARHGEF11,ARHGEF16,AVPR1A,CCK,CCL28,CCR2,CCR5,CCR7,CXCR2,EDN2,EDNRA,FPR3,GABBR2,GNAT1,GNB5,GNRHR,GPR65,HRH4,IL2,IL2RA,NMB,OR14I1,OR2A14,OR2AG2,OR2C1,OR4C11,OR4E2,OR51V1,OR5K1,OR5P2,P2RY14,PIK3CB,PIK3CD,PIK3R6,PLCB1,PROK2,PTGER3,RGS1,RGS21,RGS7,ROCK2,SSTR2,SSTR3,TAAR9,XCR1	0.0543981	1
GPCRs, Class B Secretin-like (WP334)	1		0	1
Hedgehog Signaling Pathway (WP47)	1		0	1
Heroin metabolism (WP2645)	1		0	1
Host Interactions with Influenza Factors (WP2771)	1		0	1
Influenza A virus infection (WP1438)	1		0	1
Insulin-like Growth Factor-2 mRNA Binding Proteins (IGF2BPs/IMPs/VICKZs) bind RNA (WP1789)	1		0	1
Irinotecan Pathway (WP229)	1		0	1
Latent infection of Homo sapiens with Mycobacterium tuberculosis (WP2700)	1		0	1
let-7 inhibition of ES cell reprogramming (WP3299)	1		0	1
LGI-ADAM interactions (WP3392)	1		0	1
Lidocaine metabolism (WP2646)	1		0	1
Liver X Receptor Pathway (WP2874)	1		0	1
Mammary gland development pathway - Involution (Stage 4 of 4) (WP2815)	1		0	1
MAP3K8 (TPL2)-dependent MAPK1/3 activation (WP3576)	1		0	1
Metastatic brain tumor (WP2249)	1		0	1
Methylation Pathways (WP704)	1		0	1
miR-148a/miR-31/FIH1/HIF1&alpha;-Notch signaling in glioblastoma (WP3593)	1		0	1
miR-517 relationship with ARCN1 and USP1 (WP3596)	1		0	1
mir34a and TGIF2 in osteoclastogenesis (WP2866)	1		0	1
miRNA Biogenesis (WP2338)	1		0	1
Mismatch Repair (WP3381)	1		0	1
Mitochondrial iron-sulfur cluster biogenesis (WP2702)	1		0	1
Mitochondrial LC-Fatty Acid Beta-Oxidation (WP368)	1		0	1
mRNA Editing (WP1862)	1		0	1
Multi Drug Resistance Protein 1 (Glycoprotein 1) Regulation (WP2489)	1		0	1
NAD Biosynthesis II (from tryptophan) (WP2485)	1		0	1
Neurotoxicity of clostridium toxins (WP2665)	1		0	1
Neurotransmitter Clearance In The Synaptic Cleft (WP1870)	1		0	1
Nicotine Activity on Chromaffin Cells (WP1603)	1		0	1
Nicotine Activity on Dopaminergic Neurons (WP1602)	1		0	1
Nicotine Metabolism (WP1600)	1		0	1
Nifedipine Activity (WP259)	1		0	1
NR1D1 (REV-ERBA) represses gene expression (WP3394)	1		0	1
Nuclear Receptors in Lipid Metabolism and Toxicity (WP299)	1		0	1
Oncogene Induced Senescence (WP3308)	1		0	1
One carbon donor (WP2190)	1		0	1
Osteoblast Signaling (WP322)	1		0	1
Osteopontin Signaling (WP1434)	1		0	1
Oxytocin signaling (WP2889)	1		0	1
PCSK9-mediated LDLR degradation (WP2846)	1		0	1
Peptide hormone biosynthesis (WP2691)	1		0	1
Pilocytic astrocytoma (WP2253)	1		0	1
Polyol Pathway (WP690)	1		0	1
Quercetin and Nf-kB/ AP-1 Induced Cell Apoptosis (WP2435)	1		0	1
RalA downstream regulated genes (WP2290)	1		0	1
Regulation of cholesterol biosynthesis by SREBP (SREBF) (WP2686)	1		0	1
RHO GTPases activate CIT (WP3376)	1		0	1
RHO GTPases activate IQGAPs (WP3330)	1		0	1
RHO GTPases Activate WASPs and WAVEs (WP3388)	1		0	1
RNA interference (WP2805)	1		0	1
Sandbox Pathway (WP4)	1		0	1
Secretion of Hydrochloric Acid in Parietal Cells (WP2597)	1		0	1
Senescence-Associated Secretory Phenotype (SASP) (WP3391)	1		0	1
Serotonin Receptor 2 and STAT3 Signaling (WP733)	1		0	1
Serotonin Transporter Activity (WP1455)	1		0	1
SIRT1 negatively regulates rRNA Expression (WP3364)	1		0	1
Sleep regulation (WP3591)	1		0	1
Sphingolipid Metabolism (WP1422)	1		0	1
Statin Pathway (WP430)	1		0	1
Sulindac Metabolic Pathway (WP2542)	1		0	1
Tamoxifen metabolism (WP691)	1		0	1
TCA and Urea cycles (WP1945)	1		0	1
TCA Cycle Nutrient Utilization and Invasiveness of Ovarian Cancer (WP2868)	1		0	1
TET1,2,3 and TDG demethylate DNA (WP3372)	1		0	1
Thyroxine (Thyroid Hormone) Production (WP1981)	1		0	1
Toll Like Receptor 3 (TLR3) Cascade (WP3352)	1		0	1
Trafficking and processing of endosomal TLR (WP2709)	1		0	1
Trans-sulfuration pathway (WP2333)	1		0	1
Transmission across Electrical Synapses (WP1934)	1		0	1
Transport of glycerol from adipocytes to the liver by Aquaporins (WP1926)	1		0	1
Type III interferon signaling (WP2113)	1		0	1
Uptake and function of anthrax toxins (WP3390)	1		0	1
Uptake and function of diphtheria toxin (WP3360)	1		0	1
Vitamin D Metabolism (WP1531)	1		0	1

## Sheet: Positive.spleen.B6.only
module.name	p.val	overlapping.genes	module.overlapping.ratio	adj.p
Activation of Matrix Metalloproteinases (WP2769)	0.113157	MMP14,MMP3,MMP7,PLG	0.266667	1
Oncostatin M Signaling Pathway (WP2374)	0.116624	CASP7,CCL2,CREB1,LDLR,MMP3,PIAS3,PIK3R1,PXN,STAT3,TP53,TYK2,VEGFA	0.184615	1
Mammary gland development pathway - Involution (Stage 4 of 4) (WP2815)	0.124361	MYC,STAT3,TP53	0.3	1
Nanoparticle triggered regulated necrosis (WP2513)	0.124361	PARP1,RIPK3,TRADD	0.3	1
Metastatic brain tumor (WP2249)	0.159645	MIR34A,MIRLET7G,MYC,PIK3R1,TP53	0.217391	1
miRNA Biogenesis (WP2338)	0.171391	DICER1,TARBP2	0.333333	1
Dissolution of Fibrin Clot (WP1802)	0.223711	PLAUR,PLG,S100A10	0.230769	1
Ganglio Sphingolipid Metabolism (WP1423)	0.223711	B4GALNT1,ST3GAL5,ST8SIA1	0.230769	1
Cargo concentration in the ER (WP3560)	0.236843	CNIH2,SAR1B,SEC24D,STX5,TGFA,TMED10	0.181818	1
Aripiprazole Metabolic Pathway (WP2640)	0.238276	CYP2D6	0.5	1
Evolocumab Mechanism (WP3408)	0.238276	LDLR	0.5	1
Heroin metabolism (WP2645)	0.238276	CES2	0.5	1
Hypoxia-mediated EMT and Stemness (WP2943)	0.238276	DICER1	0.5	1
mir34a and TGIF2 in osteoclastogenesis (WP2866)	0.238276	MIR34A	0.5	1
PCSK9-mediated LDLR degradation (WP2846)	0.238276	LDLR	0.5	1
Transport of glycerol from adipocytes to the liver by Aquaporins (WP1926)	0.238276	AQP9	0.5	1
RORA activates gene expression (WP3370)	0.254403	CHD9,NCOA1,NCOA6,NRIP1,SIRT1	0.185185	1
Regulation of cholesterol biosynthesis by SREBP (SREBF) (WP2686)	0.259681	SAR1B,SCAP,SEC24D	0.214286	1
Amino acid synthesis and interconversion (transamination) (WP3564)	0.274108	GLS,GOT1,PHGDH,PYCR2	0.190476	1
Glycerophospholipid Biosynthetic Pathway (WP2533)	0.274108	CDS2,CHKB,CHPT1,PIP5K1A	0.190476	1
Signaling by BMP (WP2760)	0.274108	CER1,FSTL1,SKI,SMURF1	0.190476	1
YAP1- and WWTR1 (TAZ)-stimulated gene expression (WP2738)	0.306084	CHD9,HIPK1,NCOA1,NCOA6,NKX2-5	0.172414	1
Methylation Pathways (WP704)	0.32065	MAT2A,PNMT	0.222222	1
Regulated Necrosis (WP3383)	0.32065	RIPK3,TRADD	0.222222	1
Signaling by Leptin (WP3374)	0.32065	STAT3,STAT5A	0.222222	1
Deregulation of Rab and Rab Effector Genes in Bladder Cancer (WP2291)	0.333206	GCC2,SYTL2,SYTL3	0.1875	1
Interactome of polycomb repressive complex 2 (PRC2) (WP2916)	0.333206	AEBP2,BCLAF1,SUZ12	0.1875	1
RHO GTPases regulate CFTR trafficking (WP3322)	0.335207	RHOQ	0.333333	1
Sandbox Pathway (WP4)	0.335207	TP53	0.333333	1
Circadian Clock (WP1797)	0.339787	CHD9,CREB1,CRTC1,NCOA1,NCOA6,NRIP1,RAI1,SIRT1	0.153846	1
Rac1/Pak1/p38/MMP-2 pathway (WP3303)	0.345297	BIRC5,CASP7,FN1,ITGB1,MYC,PIK3R1,PXN,STAT3,STAT5A,TP53	0.149254	1
Intrinsic Pathway for Apoptosis (WP1841)	0.352611	BID,BMF,CASP7,DYNLL1,DYNLL2,TP53	0.157895	1
Methionine De Novo and Salvage Pathway (WP3580)	0.365213	APIP,BHMT,GNMT,MAT2A	0.166667	1
Interleukin-6 signaling (WP2704)	0.369722	STAT3,TYK2	0.2	1
Neurotoxicity of clostridium toxins (WP2665)	0.369722	SNAP25,VAMP1	0.2	1
POU5F1 (OCT4), SOX2, NANOG repress genes related to differentiation (WP3382)	0.369722	CDX2,TSC22D1	0.2	1
IL-9 Signaling Pathway (WP22)	0.370011	PIK3R1,STAT3,STAT5A	0.176471	1
ATM Signaling Pathway (WP2516)	0.376527	BID,BRCA1,CDC25C,CREB1,PIDD1,TP53	0.153846	1
Signaling by PDGF (WP1916)	0.385736	PDGFD,PIK3R1,PLG,STAT3,STAT5A	0.15625	1
IL-7 Signaling Pathway (WP205)	0.395692	MYC,PIK3R1,STAT3,STAT5A	0.16	1
Amine-derived hormones (WP3548)	0.40642	DDC,PNMT,TSHB	0.166667	1
GABA synthesis, release, reuptake and degradation (WP2685)	0.40642	ABAT,DNAJC5,SNAP25	0.166667	1
Signaling by NODAL (WP2675)	0.40642	CER1,LEFTY2,SMAD2	0.166667	1
SREBF and miR33 in cholesterol and lipid homeostasis (WP2011)	0.40642	ABCA1,LDLR,SIRT1	0.166667	1
Golgi to ER Retrograde Transport (WP3554)	0.417314	ARF1,GBF1	0.181818	1
Interleukin-7 signaling (WP2673)	0.417314	PIK3R1,STAT5A	0.181818	1
BDNF Pathway (WP2152)	0.419812	CREB1	0.25	1
Serotonin Receptor 2 and STAT3 Signaling (WP733)	0.419812	STAT3	0.25	1
TET1,2,3 and TDG demethylate DNA (WP3372)	0.419812	TET3	0.25	1
EPO Receptor Signaling (WP581)	0.425924	EPOR,PIK3CG,STAT3,STAT5A	0.153846	1
Bile acid and bile salt metabolism (WP1788)	0.438733	ALB,CYP46A1,CYP7B1,NCOA1,PTGIS	0.147059	1
Fatty Acid Beta Oxidation (WP143)	0.438733	CHKB,CRAT,GCDH,GPD2,LIPC	0.147059	1
Apoptosis Modulation by HSP70 (WP384)	0.442171	BID,CASP6,CASP7	0.157895	1
TP53 Network (WP1742)	0.442171	BID,MYC,TP53	0.157895	1
FAS pathway and Stress induction of HSP regulation (WP314)	0.448106	ACTB,ARHGDIB,CASP6,CASP7,LMNB1,PARP1	0.142857	1
Apoptotic execution phase (WP1784)	0.455433	ADD1,CASP6,CASP7,CLSPN,LMNB1,PLEC,SATB1	0.14	1
PI Metabolism (WP2747)	0.455433	ARF1,INPP5E,MTMR3,PIK3CG,PIK3R1,PIP5K1A,PTEN	0.14	1
Androgen receptor signaling pathway (WP138)	0.461878	BMF,BRCA1,CREB1,ETV5,NCOA1,NR2C2,PAK6,PIAS3,PIK3R1,PTEN,SIRT1,STAT3	0.134831	1
Alanine and aspartate metabolism (WP106)	0.463008	ABAT,GOT1	0.166667	1
Depolarization of the Presynaptic Terminal Triggers the Opening of Calcium Channels (WP1800)	0.463008	CACNB3,CACNB4	0.166667	1
Mitotic Telophase/Cytokinesis (WP2765)	0.463008	NUDC,STAG1	0.166667	1
Passive transport by Aquaporins (WP1877)	0.463008	AQP11,AQP9	0.166667	1
EBV LMP1 signaling (WP262)	0.477048	MAP3K14,TRADD,TRAF1	0.15	1
Mitochondrial Gene Expression (WP391)	0.477048	CREB1,PPARGC1B,TFB1M	0.15	1
Nanomaterial induced apoptosis (WP2507)	0.477048	BID,CASP6,CASP7	0.15	1
Apoptosis Modulation and Signaling (WP1772)	0.478091	AIFM2,BCL2A1,BID,BIRC5,BLK,BMF,CASP6,CASP7,MAP3K14,PIDD1,TP53,TRADD	0.133333	1
RNA interference (WP2805)	0.493657	DICER1	0.2	1
Synthesis and Degradation of Ketone Bodies (WP311)	0.493657	HMGCL	0.2	1
TCA Cycle Nutrient Utilization and Invasiveness of Ovarian Cancer (WP2868)	0.493657	STAT3	0.2	1
Interleukin-11 Signaling Pathway (WP2332)	0.494872	BIRC5,CREB1,PIAS3,PIK3R1,STAT3,TYK2	0.136364	1
Lipid digestion, mobilization, and transport (WP2764)	0.498358	ABCA1,ABCG1,ALB,LDLR,LIPC,PRKACA,SAR1B	0.134615	1
Dopamine metabolism (WP2436)	0.506517	DDC,PRKACA	0.153846	1
Platelet Adhesion to exposed collagen (WP1883)	0.506517	GP6,ITGB1	0.153846	1
Signaling by Activin (WP2791)	0.506517	INHBB,SMAD2	0.153846	1
POU5F1 (OCT4), SOX2, NANOG activate genes related to proliferation (WP3333)	0.510871	POLR2A,POLR2C,STAT3	0.142857	1
Type II interferon signaling (IFNG) (WP619)	0.515879	CIITA,IFNGR2,OAS1,SPI1,TAP1	0.135135	1
miR-targeted genes in leukocytes - TarBase (WP2003)	0.533193	ANAPC1,ATP2A2,ATP6V0E1,BCL6,BRPF3,CDK5RAP3,CORO1C,FADS1,LAMTOR3,MIR30D,MIR34A,POLR2C,PPIB,RFT1,RHOG,RTN4,TBCA,TMED10,TRAM1	0.127517	1
Interferon type I signaling pathways (WP585)	0.540149	CREB1,PIAS3,PIK3R1,REL,STAT3,STAT5A,TYK2	0.12963	1
Regulation of Microtubule Cytoskeleton (WP2038)	0.540222	CLASP1,CLIP1,PRKACA,PTEN,STAT3,TESK2	0.130435	1
Hedgehog 'on' state (WP3313)	0.541321	CDON,CSNK1A1,GAS8,NUMB,PSMA4,PSMB1,PSME1,RBX1,SMURF1,SPOPL,ULK3	0.127907	1
Surfactant metabolism (WP3579)	0.541553	CKAP4,CSF2RA,SLC34A1,ZDHHC2	0.133333	1
Globo Sphingolipid Metabolism (WP1424)	0.5435	B3GALNT1,GCNT1,ST8SIA1	0.136364	1
Nicotine Activity on Dopaminergic Neurons (WP1602)	0.5435	CHRNA5,DDC,PRKACA	0.136364	1
DNA Damage Reversal (WP1804)	0.558111	ASCC1	0.166667	1
Bladder Cancer (WP2828)	0.568586	MYC,PIK3R1,TP53,VEGFA	0.129032	1
Biogenic Amine Synthesis (WP550)	0.586324	DDC,PNMT	0.133333	1
Prolactin receptor signaling (WP2678)	0.586324	RBX1,STAT5A	0.133333	1
IL-5 Signaling Pathway (WP127)	0.588216	MYC,PIK3CG,PIK3R1,STAT3,STAT5A	0.125	1
Trans-sulfuration and one carbon metabolism (WP2525)	0.594707	BHMT,DNMT3A,MAT2A,PHGDH	0.125	1
B Cell Receptor Signaling Pathway (WP23)	0.60261	BCL10,BCL6,BLK,CARD11,CREB1,DAPP1,MYC,PIK3CG,PIK3R1,PIP5K1A,RASGRP3,REL	0.122449	1
Eicosanoid Synthesis (WP167)	0.604771	ALOX15,ALOX15B,PTGIS	0.125	1
Abacavir transport and metabolism (WP2712)	0.614365	ADAL	0.142857	1
Chemical Compounds to monitor Proteins (WP3295)	0.614365	BRD4	0.142857	1
Trafficking and processing of endosomal TLR (WP2709)	0.614365	TLR9	0.142857	1
Fluoropyrimidine Activity (WP1601)	0.619864	CDA,CES2,RRM2,TP53	0.121212	1
Sialic acid metabolism (WP3363)	0.619864	NEU4,ST3GAL5,ST3GAL6,ST8SIA1	0.121212	1
Quercetin and Nf-kB/ AP-1 Induced Cell Apoptosis (WP2435)	0.622484	KEAP1,VEGFA	0.125	1
Deadenylation-dependent mRNA decay (WP2659)	0.624996	CNOT11,CNOT2,CNOT7,EXOSC1,NT5C3B,XRN1	0.12	1
Mitochondrial biogenesis (WP3331)	0.624996	CHD9,CREB1,NCOA1,NCOA6,PPARGC1B,TFB1M	0.12	1
Arrhythmogenic Right Ventricular Cardiomyopathy (WP2118)	0.627026	ACTB,ACTN1,ATP2A2,CACNA1D,CACNB3,CACNB4,ITGA11,ITGA4,ITGB1	0.12	1
Hair Follicle Development: Induction (Part 1 of 3) (WP2804)	0.632983	FGFR1,MYC,TCF3,VCAN,WNT10A	0.119048	1
Signal Transduction of S1P Receptor (WP26)	0.633281	RACGAP1,S1PR3,SPHK1	0.12	1
Sulfur amino acid metabolism (WP3574)	0.633281	APIP,BHMT,GOT1	0.12	1
Prolactin Signaling Pathway (WP2037)	0.643254	ITGB1,MYC,PIAS3,PIK3CG,PIK3R1,PPIB,PXN,STAT3,STAT5A	0.118421	1
miR-targeted genes in adipocytes - TarBase (WP2001)	0.644014	FADS1,MIR30D,PICALM,TMED10	0.117647	1
Signaling of Hepatocyte Growth Factor Receptor (WP313)	0.644014	ITGB1,PTEN,PXN,STAT3	0.117647	1
DNA Damage Response (WP707)	0.648729	BID,BRCA1,CDC25C,CREB1,MYC,PIDD1,RAD1,TP53	0.117647	1
Folate Metabolism (WP176)	0.648729	ABCA1,ALB,CCL2,FOLR3,LDLR,PLG,SERPINA3,TP53	0.117647	1
JAK/STAT (WP2593)	0.654213	ITGB1,NCOA1,PIAS3,STAT3,STAT5A	0.116279	1
Transcriptional activity of SMAD2/SMAD3:SMAD4 heterotrimer (WP2755)	0.654213	E2F4,MYC,PARP1,SKI,SMAD2	0.116279	1
Insulin processing (WP2736)	0.660328	EXOC7,MYO5A,SLC30A6	0.115385	1
Regulation of beta-cell development (WP3513)	0.660328	GCK,MAFA,RBPJ	0.115385	1
Codeine and Morphine Metabolism (WP1604)	0.663464	CYP2D6	0.125	1
let-7 inhibition of ES cell reprogramming (WP3299)	0.663464	MYC	0.125	1
miR-148a/miR-31/FIH1/HIF1&alpha;-Notch signaling in glioblastoma (WP3593)	0.663464	VEGFA	0.125	1
NAD Biosynthesis II (from tryptophan) (WP2485)	0.663464	QPRT	0.125	1
Phase I biotransformations, non P450 (WP136)	0.663464	CES2	0.125	1
RHO GTPase Effectors (WP3406)	0.663464	RHOQ	0.125	1
SUMOylation of DNA damage response and repair proteins (WP3327)	0.665305	BRCA1,EID3,NSMCE1,NUP107,PARP1,RPA1,SMC5,STAG1	0.115942	1
Protein folding (WP1892)	0.667131	ACTB,CCT7,SPHK1,TBCA	0.114286	1
MHC class II antigen presentation (WP2679)	0.674498	AP2S1,ARF1,DCTN4,DYNLL1,DYNLL2,KIF3C,RACGAP1,SAR1B,SEC24D	0.115385	1
Mitotic G2-G2/M phases (WP1859)	0.681547	ACTR1A,CDC25C,CENPJ,CEP290,CEP70,CEP76,CLASP1,DYNLL1,MYBL2,ODF2,PPP2R2A,PRKACA,TUBB	0.116071	1
Vitamin B12 Metabolism (WP1533)	0.682252	ABCA1,ALB,CCL2,LDLR,PLG,SERPINA3	0.113208	1
Transcriptional regulation of pluripotent stem cells (WP2821)	0.6859	POLR2A,POLR2C,STAT3	0.111111	1
Nuclear Receptors in Lipid Metabolism and Toxicity (WP299)	0.689198	ABCA1,ABCG1,RARG,VDR	0.111111	1
SREBP signalling (WP1982)	0.697013	CREB1,LDLR,PPARGC1B,PRKACA,SAR1B,SCAP,SEC24D,SIRT1	0.112676	1
Composition of Lipid Particles (WP3601)	0.706315	LDLR	0.111111	1
Cytosine methylation (WP3585)	0.706315	TET3	0.111111	1
Erythrocytes take up carbon dioxide and release oxygen (WP2744)	0.706315	CA4	0.111111	1
Erythrocytes take up oxygen and release carbon dioxide (WP2681)	0.706315	CA4	0.111111	1
Folate-Alcohol and Cancer Pathway (WP1589)	0.706315	CREB1	0.111111	1
GP1b-IX-V activation signalling (WP1823)	0.706315	PIK3R1	0.111111	1
Mismatch repair (WP531)	0.706315	RPA1	0.111111	1
SUMOylation (WP2778)	0.706315	SENP2	0.111111	1
Nanoparticle-mediated activation of receptor signaling (WP2643)	0.710002	FN1,ITGB1,PXN	0.107143	1
[truncated: 536 more rows]

## Sheet: Negative.spleen.B6.only
module.name	p.val	overlapping.genes	module.overlapping.ratio	adj.p
[truncated: 671 more rows]

## Sheet: Positive.memory.NZO.only
module.name	p.val	overlapping.genes	module.overlapping.ratio	adj.p
[truncated: 671 more rows]

[truncated: 7 more sheets: Negative.memory.NZO.only, Positive.naive.NZO.only, Negative.naive.NZO.only, Positive.pbl.NZO.only, Negative.pbl.NZO.only, Positive.spleen.NZO.only, Negative.spleen.NZO.only]
