# Supplementary material for: Transcriptional activation of Jun and Fos members of the AP‐1 complex is a conserved signature of immune aging that contributes to inflammaging
Source: Aging Cell. 2023 Feb 24;22(4):e13792. doi: 10.1111/acel.13792 (PMC10086525; doi:10.1111/acel.13792)
Supplement: Supplementary file 19 — Table S11 [file ACEL-22-e13792-s025.xlsx]

## Sheet: Positive.memory.B6.only
module.name	p.val	overlapping.genes	module.overlapping.ratio	adj.p
GOCC_NUCLEAR_BODY	5.97555e-09	AAGAB,ACD,ACTN4,ADAMTS4,AFDN,AP5Z1,ARHGAP18,ASCC2,ATF4,ATMIN,ATXN2L,BAZ2A,BOLA3,BRCA1,CDK12,CDKN1A,CDYL,CLK2,CLK3,CNOT7,COIL,CRTC1,DDX17,DDX20,DDX42,DDX5,DHX15,DVL2,EAF2,ECT2,EFTUD2,EIF4ENIF1,ELL,ELL3,ERBIN,EWSR1,FAM193B,FBL,FBXL3,FIBP,FLYWCH1,FNBP4,FYTTD1,GATAD2A,GFI1,GNL3,GPATCH2,GRK5,H1-0,HDAC4,HECTD1,HEXIM2,HIPK1,HIPK2,HMG20B,HNRNPA2B1,HOXA4,HSF1,HSF4,HSPA1B,HSPB7,IGHMBP2,INO80,INTS7,ITPKC,KI…	0.179034	6.31078e-05
GOCC_NUCLEAR_PROTEIN_CONTAINING_COMPLEX	1.35156e-08	AAAS,AAR2,ACD,AGFG1,ANAPC15,ANAPC2,ARFGEF1,ARID1A,ASCC2,ASXL1,ATF1,ATF4,ATF5,BACH2,BAZ1A,BAZ2A,BIRC5,BOP1,BPTF,BRCA1,BRMS1,C17orf49,CDK12,CDK6,CDKN1A,CEBPB,CEBPE,CECR2,CFDP1,CHD8,CHMP5,COPS3,CREB3,CTC1,CUL7,DDX20,DDX41,DDX5,DHX15,DPF2,DR1,DSCC1,DYDC2,E2F2,EAF2,EFTUD2,EIF5AL1,ELL,ELL3,ELOB,EPC1,FANCA,FANCE,FANCG,FOSL1,GATAD2A,GINS1,GTF2F1,GTF2H1,HAND1,HDAC2,HDAC4,HEATR1,HEXIM1,HINT1,HIPK2,HMGA1,HN…	0.164075	7.13689e-05
GOCC_CATALYTIC_COMPLEX	3.18458e-08	ACD,ACVR1B,ACVR2B,AFG3L2,AMHR2,AMN1,ANAPC15,ANAPC2,ARID1A,ASCC2,ATG101,BAZ1A,BCKDK,BPTF,BRCA1,BRMS1,C17orf49,CAB39,CAMK2B,CCNE1,CCNF,CCNG1,CCNO,CCNQ,CDK12,CDK3,CDK6,CDKN1A,CECR2,CFDP1,CHD8,COA6,COX10,COX6A1,CSNK2B,CUL7,CUL9,DCAF1,DCAF11,DCAF13,DCUN1D3,DDA1,DDX41,DDX5,DET1,DHDDS,DIS3L,DNAH7,DPF2,DPM3,DR1,DTL,DYDC2,DYNC1H1,DYNC1LI1,DYNLRB1,DYRK2,EFTUD2,ELOB,ELP1,EPC1,F13B,FARSB,FBXL15,FBXL18,FBXL19…	0.156231	0.000112108
GOMF_RNA_BINDING	1.12162e-07	ACTN1,ACTN4,ADAT1,AGFG1,AHNAK,AKAP1,APEH,ARCN1,ARID5A,ATXN1L,ATXN2,ATXN2L,BAZ2A,BCDIN3D,BOP1,BRCA1,BRIX1,C11orf68,C1orf131,CARS1,CAVIN1,CCAR2,CCT4,CCT5,CDKN2AIP,CHERP,CLK3,CLTC,CLUH,CNBP,CNOT7,CNOT8,COA6,COIL,COL14A1,CORO1A,CPEB3,CRKL,CTU2,DAZ3,DCAF13,DCPS,DDX11,DDX17,DDX20,DDX25,DDX27,DDX41,DDX42,DDX47,DDX5,DDX59,DHX15,DHX33,DIS3L,DND1,DNM1,DTD2,DYNC1H1,DYNC1LI1,EDF1,EFTUD2,EIF3B,EIF3H,EIF3L,EIF…	0.150433	0.000296137
GOCC_TRANSFERASE_COMPLEX	2.07162e-07	ACVR1B,ACVR2B,AMHR2,AMN1,ANAPC15,ANAPC2,ATG101,BRCA1,C17orf49,CAB39,CCNE1,CCNF,CCNG1,CCNO,CCNQ,CDK12,CDK3,CDK6,CDKN1A,CHD8,CSNK2B,CUL7,CUL9,DCAF1,DCAF11,DCAF13,DCUN1D3,DDA1,DET1,DHDDS,DPM3,DR1,DTL,DYDC2,DYRK2,ELOB,EPC1,F13B,FBXL15,FBXL18,FBXL19,FBXL22,FBXL3,FBXL6,FBXO2,FBXO21,FBXO42,FEM1B,GOLGA7,GTF2F1,GTF2H1,HDAC2,ING4,INO80C,IRS1,JADE2,JARID2,KAT2A,KAT5,KAT8,KBTBD6,KDM6B,KEAP1,KLHL24,KLHL42,KLH…	0.172082	0.000437568
GOBP_MITOTIC_CELL_CYCLE_PROCESS	4.04091e-07	AAAS,ACVR1B,AIF1,AKT1,ANAPC15,ANAPC2,ARID1A,AURKAIP1,BCL2,BID,BIRC5,BRCA1,CCNE1,CCNF,CCNG1,CCNO,CDC42,CDC6,CDCA5,CDK10,CDK18,CDK3,CDK5RAP3,CDK6,CDKN1A,CDKN2C,CENPE,CENPF,CHMP5,CLASP1,CLTC,CRLF3,CTC1,CUL7,CUL9,DCUN1D3,DNM2,DONSON,DPF2,DSCC1,DTL,DUSP1,DYNC1H1,DYNC1LI1,ECT2,EGF,EXOC1,EXOC3,EXOC6B,EXOC8,FAM110A,FBXL15,FBXL22,FBXL3,FBXL6,FOXN3,GFI1,GINS1,GPSM1,HSPA1B,HTT,HUS1,IGF1,INO80,KAT5,KHDRBS1,K…	0.172152	0.000711267
GOBP_RELEASE_OF_CYTOCHROME_C_FROM_MITOCHONDRIA	1.621e-06	AKT1,ARRB2,BAX,BCL2,BID,CLU,FAM162A,GPX1,IGF1,MMP9,PARL,PINK1,PMAIP1,PPIF,PRELID1,SOD2,TIMM50,TNFSF10,TP53,TRIAP1	0.357143	0.00244563
GOCC_NUCLEAR_SPECK	2.07232e-06	AAGAB,ADAMTS4,AFDN,AP5Z1,ARHGAP18,ASCC2,ATF4,ATXN2L,BAZ2A,CDK12,CDYL,CLK2,CLK3,CNOT7,DDX17,DDX42,DDX5,DHX15,EAF2,EFTUD2,EIF4ENIF1,ELL,ELL3,ERBIN,FAM193B,FIBP,FNBP4,FYTTD1,GATAD2A,GPATCH2,GRK5,HDAC4,HECTD1,HEXIM2,HIPK1,HSF4,HSPA1B,ITPKC,KIF22,LIMK1,LUC7L3,MAML1,NR4A2,PACSIN2,PATL1,PIAS3,PPP1CC,PRCC,PRPF19,PSME4,PSPC1,RBM14,RBM39,RBM4,RBM4B,RNF113A,RNPS1,SART1,SDE2,SEC14L3,SF3B1,SIRT7,SLC34A1,SMC5,…	0.190931	0.00273572
GOCC_HISTONE_METHYLTRANSFERASE_COMPLEX	2.41451e-06	C17orf49,CHD8,DYDC2,HDAC2,INO80C,JARID2,KAT8,KDM6B,KMT2A,KMT2D,MAX,MEN1,MGA,NCOA6,PAXIP1,PELP1,PHF20,TAF4,TAF6,WDR5,WDR82	0.33871	0.0028333
GOBP_REGULATION_OF_MITOCHONDRION_ORGANIZATION	3.71528e-06	AKT1,ARRB2,BAX,BID,CLU,CYRIB,DDHD1,DDHD2,ENDOG,FAM162A,GPX1,HTT,IGF1,MIEF1,MIEF2,MIR144,MMP9,MTCH2,MUL1,PARL,PINK1,PLD6,PMAIP1,PPIF,PRELID1,RALA,RALBP1,SIRT7,SLC35F6,TFRC,TIGAR,TNFSF10,TP53,TRIAP1,USP36,VDAC1,ZDHHC6	0.246667	0.00368755
GOBP_NCRNA_METABOLIC_PROCESS	4.18484e-06	ADAT1,BCDIN3D,BOP1,BRF1,BRIX1,CARS1,CAVIN1,CC2D1A,CTU2,DCAF13,DDX11,DDX17,DDX27,DDX47,DDX5,DEDD,DIS3L,DPH3,DTD2,DUS1L,ELL,ELL3,ELP1,FARSB,FBL,FOSL1,FTSJ3,GNL3,GTF3C1,GTF3C5,HEATR1,HNRNPA2B1,IMP3,INTS5,INTS7,LIN28A,MAK16,MARS1,METTL1,METTL16,MIR135A1,MPHOSPH6,MRM1,NARS1,NOC4L,NOL9,NOP56,NPM3,NR1H2,NSUN3,PELP1,PES1,PLD6,PNLDC1,PPAN,PPARD,PPP3CA,PUS1,PUS7,PWP2,QARS1,RARA,REST,RNF113A,RPL35A,RPP40,RP…	0.172956	0.00368755
GOBP_RRNA_METABOLIC_PROCESS	4.44083e-06	BOP1,BRF1,BRIX1,CAVIN1,DCAF13,DDX11,DDX17,DDX27,DDX47,DEDD,DIS3L,FBL,FTSJ3,GTF3C1,GTF3C5,HEATR1,IMP3,MAK16,MARS1,METTL16,MPHOSPH6,MRM1,NOC4L,NOL9,NOP56,NPM3,NSUN3,PELP1,PES1,PPAN,PWP2,RPL35A,RPP40,RPS15,RPS16,RPS25,RPS27,RPS28,RRP1B,RRP7A,RRP8,SART1,SHQ1,SIRT7,SLFN12,SMARCA4,SNU13,TAF1B,TP53,TRIR,TRMT112,TSR1,USP36,WDR18,ZCCHC4,ZNHIT3	0.208955	0.00368755
GOBP_CELL_CYCLE_PROCESS	4.68052e-06	AAAS,ACVR1B,AIF1,AKT1,ANAPC15,ANAPC2,ANKLE1,ARID1A,ATF5,AURKAIP1,BAG6,BCL2,BID,BIRC5,BRCA1,C11orf80,CCAR2,CCNE1,CCNF,CCNG1,CCNO,CCNQ,CDC42,CDC6,CDCA5,CDK10,CDK18,CDK3,CDK5RAP3,CDK6,CDKN1A,CDKN2C,CECR2,CENPE,CENPF,CENPV,CHMP5,CLASP1,CLTC,CRLF3,CTC1,CUL7,CUL9,CXCR5,DAB2IP,DCUN1D3,DDX11,DNM2,DONSON,DPF2,DSCC1,DTL,DUSP1,DYNC1H1,DYNC1LI1,ECT2,EGF,EXOC1,EXOC3,EXOC6B,EXOC8,FAM110A,FANCA,FBXL15,FBXL22,FB…	0.153725	0.00368755
GOMF_RIBONUCLEOTIDE_BINDING	4.88834e-06	ABCA3,ABCC12,ABCD4,ABCG2,ABCG4,ACBD4,ACLY,ACOT12,ACSBG2,ACSF2,ACTR1A,ACVR1B,ACVR2B,ADSS1,AFG3L2,AK1,AKT1,AKT2,AMHR2,ANXA6,ARF3,ARHGAP5,ARL16,ARL5C,ATAD3A,ATL3,ATP13A1,ATP2C2,BBS10,BCKDK,C8orf44-SGK3,CAMK2B,CARS1,CCT4,CCT5,CDC42,CDC42BPG,CDC6,CDK10,CDK12,CDK18,CDK3,CDK6,CDKL3,CENPE,CHD8,CHKA,CLCN7,CLK2,CLK3,CLK4,CLPB,CUL9,DCAF1,DDX11,DDX17,DDX20,DDX25,DDX27,DDX41,DDX42,DDX47,DDX5,DDX59,DGKD,DGKE,D…	0.145483	0.00368755
GOBP_CELL_CYCLE	5.52168e-06	AAAS,ACVR1B,AIF1,AKT1,AKT2,ANAPC15,ANAPC2,ANKLE1,ARHGEF2,ARID1A,ATF5,AURKAIP1,BAG6,BAX,BCL2,BID,BIRC5,BOP1,BRCA1,C11orf80,C6orf89,CCAR2,CCNE1,CCNF,CCNG1,CCNO,CCNQ,CDC123,CDC42,CDC6,CDCA5,CDK10,CDK12,CDK18,CDK2AP1,CDK3,CDK5RAP3,CDK6,CDKL3,CDKN1A,CDKN2C,CECR2,CENPE,CENPF,CENPV,CHMP5,CITED2,CLASP1,CLIC1,CLTC,CRLF3,CTC1,CUL7,CUL9,CXCR5,DAB2IP,DCLRE1A,DCUN1D3,DDX11,DNM2,DONSON,DPF2,DR1,DSCC1,DTL,DUSP1…	0.145879	0.00388763
GOBP_CARBOHYDRATE_METABOLIC_PROCESS	6.96861e-06	A3GALT2,AKT1,AKT2,AP2A1,APOD,ATF4,B3GALT4,B3GNT3,B4GALT7,BCKDK,BPGM,BRAT1,C1QTNF1,CHID1,CHST10,CHST4,CLK2,CLTC,CPT1A,DDIT4,DGAT2,DPM3,DYRK2,EGF,ENPP1,FBP1,FGGY,FOXK1,FUT10,FUT7,G6PC3,GAL3ST3,GALE,GALK1,GAPDHS,H6PD,HAS3,HDAC4,HKDC1,IDH2,IDH3A,IGF1,IMPA1,INPP5A,INPP5K,IRS1,ITPKA,KAT2A,LANCL2,LCTL,MAN1B1,MAN2C1,MDH2,MLEC,MLYCD,MOGAT2,MPDU1,MTMR2,NAGA,NEU3,NPL,NR1D1,OTOG,OTOGL,P2RY6,PDK1,PDK2,PFKFB4,…	0.173693	0.00459972
GOBP_REGULATION_OF_RELEASE_OF_CYTOCHROME_C_FROM_MITOCHONDRIA	7.97148e-06	AKT1,ARRB2,BAX,BID,CLU,FAM162A,GPX1,IGF1,MMP9,PARL,PINK1,PMAIP1,PPIF,PRELID1,TNFSF10,TP53,TRIAP1	0.361702	0.00495216
GOBP_CELL_CYCLE_PHASE_TRANSITION	9.64061e-06	ACVR1B,AIF1,AKT1,ANAPC15,ANAPC2,ARID1A,ATF5,BCL2,BID,BIRC5,BRCA1,CCAR2,CCNE1,CCNF,CCNG1,CCNO,CCNQ,CDC6,CDCA5,CDK10,CDK18,CDK3,CDK5RAP3,CDK6,CDKN1A,CDKN2C,CENPE,CENPF,CLASP1,CRLF3,CTC1,DCUN1D3,DNM2,DONSON,DPF2,DTL,DUSP1,DYNC1LI1,FBXL15,FBXL22,FBXL3,FBXL6,FEM1B,FOXN3,GFI1,HUS1,ING4,INO80,INTS7,KHDRBS1,KIF14,MAD2L1,MDC1,MELK,MEN1,MIR29A,MN1,MUC1,NABP2,NDC80,NEK10,OVOL1,PAXIP1,PKD1,PKIA,PLCG2,PLK5,PO…	0.173611	0.00565636
GOBP_MITOTIC_CELL_CYCLE	1.04143e-05	AAAS,ACVR1B,AIF1,AKT1,ANAPC15,ANAPC2,ARID1A,AURKAIP1,BCL2,BID,BIRC5,BRCA1,CCNE1,CCNF,CCNG1,CCNO,CDC42,CDC6,CDCA5,CDK10,CDK18,CDK3,CDK5RAP3,CDK6,CDKN1A,CDKN2C,CENPE,CENPF,CHMP5,CLASP1,CLTC,CRLF3,CTC1,CUL7,CUL9,DCUN1D3,DNM2,DONSON,DPF2,DSCC1,DTL,DUSP1,DYNC1H1,DYNC1LI1,ECT2,EGF,EXOC1,EXOC3,EXOC6B,EXOC8,FAM110A,FBXL15,FBXL22,FBXL3,FBXL6,FOXN3,FZD3,GFI1,GINS1,GPSM1,HECA,HSF1,HSPA1B,HTT,HUS1,IGF1,INO80…	0.158947	0.00578871
GOCC_ORGANELLE_SUBCOMPARTMENT	1.86946e-05	A3GALT2,ABCC12,ABCD4,ABHD12,AGPAT2,AGPAT4,ALOX5AP,AP1M1,AP4M1,APOL2,ARCN1,ARFGEF1,ARL5C,ARV1,ASPH,ATG101,ATG2A,ATL3,ATP13A1,ATP2C2,ATXN2,B2M,B4GALT7,BAIAP3,BAX,BCAP29,BCL2,BNIP1,C4orf3,CABP7,CALHM1,CALU,CAMK2B,CAMLG,CAV1,CDC42,CDIPT,CDS1,CEPT1,CERS4,CERS5,CHAC1,CHERP,CHID1,CHPF,CHST4,CLBA1,CLN6,CLPTM1L,CLTC,COG1,COG7,COPG1,CREB3,CREB3L2,CYP17A1,CYP2S1,CYP2U1,CYP2W1,CYP3A43,CYP4A11,DGAT1,DGAT2,DHD…	0.14775	0.00987169
GOCC_TRANSCRIPTION_REGULATOR_COMPLEX	2.07189e-05	AKIRIN2,ARID5A,ASCC2,ATF1,ATF4,ATF5,BACH2,BRF1,CEBPB,CEBPE,CREB3,DDX20,DR1,E2F2,ELANE,FOSL1,GATAD2A,GFI1,GTF2F1,GTF2H1,GTF3C1,GTF3C5,H1-0,HAND1,HDAC2,HDAC4,HIPK2,HMGA1,HNRNPAB,HOXB13,INSM2,JUND,KAT2A,KAT5,LIN9,MAF,MAX,MBD2,MED17,MED18,MED20,MED24,MED26,MED6,MED7,MED9,MEN1,MXD1,NCOA1,NCOA6,NFIL3,NFYA,NPAS2,NR1H2,NR4A2,PHF12,PMF1,RARA,RARG,RB1,RBBP8,RBM14,RCOR2,RELB,REST,RIOX2,RUNX3,SIN3A,SKI,SKIL,…	0.175649	0.0104197
GOCC_MLL1_2_COMPLEX	2.1987e-05	C17orf49,CHD8,INO80C,KAT8,KMT2A,MAX,MEN1,MGA,PELP1,PHF20,TAF4,TAF6,WDR5	0.40625	0.0105547
GOCC_METHYLTRANSFERASE_COMPLEX	2.35135e-05	C17orf49,CHD8,DYDC2,HDAC2,INO80C,JARID2,KAT8,KDM6B,KMT2A,KMT2D,MAX,MEN1,METTL1,MGA,NCOA6,PAXIP1,PELP1,PHF20,PRMT1,TAF4,TAF6,WDR4,WDR5,WDR77,WDR82	0.271739	0.0107968
GOBP_POSITIVE_REGULATION_OF_MITOCHONDRION_ORGANIZATION	2.45604e-05	BAX,BID,DDHD1,DDHD2,ENDOG,FAM162A,HTT,MIEF1,MIEF2,MIR144,MMP9,MUL1,PINK1,PLD6,PMAIP1,PPIF,RALA,RALBP1,TNFSF10,TP53,VDAC1,ZDHHC6	0.289474	0.0108076
GOBP_REGULATION_OF_CELL_CYCLE	5.03635e-05	AIF1,AKT1,AKT2,ANAPC15,ANAPC2,ARID1A,ATF5,AURKAIP1,BAX,BCL2,BID,BIRC5,BOP1,BRCA1,C6orf89,CCAR2,CCNE1,CCNF,CCNG1,CCNO,CCNQ,CDC123,CDC42,CDC6,CDCA5,CDK10,CDK12,CDK18,CDK3,CDK5RAP3,CDK6,CDKL3,CDKN1A,CDKN2C,CENPE,CENPF,CENPV,CHMP5,CITED2,CLIC1,CLTC,CRLF3,CTC1,CUL7,CUL9,CXCR5,DAB2IP,DCUN1D3,DDX11,DONSON,DPF2,DR1,DTL,DUSP1,DYNC1H1,DYNC1LI1,E2F2,ECT2,EGF,EPC1,FBXL22,FBXL3,FBXL6,FEM1B,FOSL1,FOXN3,FZD3,GR…	0.150828	0.0205122
GOMF_ADENYL_NUCLEOTIDE_BINDING	5.17203e-05	ABCA3,ABCC12,ABCD4,ABCG2,ABCG4,ACBD4,ACLY,ACOT12,ACSBG2,ACSF2,ACTR1A,ACVR1B,ACVR2B,AFG3L2,AHCY,AK1,AKT1,AKT2,AMHR2,ATAD3A,ATP13A1,ATP2C2,BBS10,BCKDK,C8orf44-SGK3,CAMK2B,CARS1,CCT4,CCT5,CDC42BPG,CDC6,CDK10,CDK12,CDK18,CDK3,CDK6,CDKL3,CENPE,CHD8,CHKA,CLCN7,CLK2,CLK3,CLK4,CLPB,CUL9,DCAF1,DDX11,DDX17,DDX20,DDX25,DDX27,DDX41,DDX42,DDX47,DDX5,DDX59,DGKD,DGKE,DHX15,DHX33,DNAH7,DYNC1H1,DYNC1LI1,DYRK2,EEF…	0.144974	0.0205122
GOBP_CELLULAR_MACROMOLECULE_CATABOLIC_PROCESS	5.2441e-05	AGTPBP1,AKIRIN2,AKT1,AMN1,ANAPC15,ANAPC2,ARRB2,ASCC2,BAG6,BAX,CAMLG,CAV1,CCAR2,CCNF,CDK5RAP3,CECR2,CHMP5,CLN6,CLU,CNOT7,CNOT8,COPS3,CPEB3,CUL7,CUL9,DAZ3,DCAF11,DCPS,DDA1,DDX5,DET1,DFFA,DIS3L,DND1,DTL,DVL1,EDC4,EGF,EIF3H,EIF4ENIF1,ELOB,ENDOG,FBXL15,FBXL18,FBXL19,FBXL22,FBXL3,FBXL6,FBXO2,FBXO21,FEM1B,GBA,GNA12,HECTD1,HIPK2,HNRNPAB,HSF1,HSPA1B,IL33,ITCH,KAT5,KBTBD6,KEAP1,KIF14,KLHL42,LIN28A,MAN1B1,M…	0.152953	0.0205122
GOBP_CELLULAR_RESPONSE_TO_STRESS	8.53393e-05	ACD,ADNP2,AIF1,AKIRIN2,AKT1,ANKLE1,AOC1,AP5Z1,APOD,ARHGEF2,ARID1A,ASCC2,ATF4,ATG10,ATMIN,B2M,BAG6,BAX,BCL2,BID,BRAT1,BRCA1,CAB39,CAV1,CCAR2,CCM2,CCNG1,CCR7,CDCA5,CDK3,CDK5RAP3,CDK6,CDKN1A,CDKN2AIP,CEBPB,CEBPE,CHAC1,CITED2,CLEC16A,CLPB,CLU,COPS3,CREB3,CREB3L2,CRKL,CTC1,DAB2IP,DCLRE1A,DDIT4,DDX11,DDX5,DIABLO,DNAJC7,DONSON,DPF2,DTL,DUSP1,DYRK2,ECT2,EEF2K,EEPD1,EGLN1,ELL3,ENDOG,ENDOV,EPC1,ERP27,FAM11…	0.14004	0.031165
GOBP_REGULATION_OF_DNA_METABOLIC_PROCESS	8.55775e-05	ACD,AKT1,ANKLE1,ARID1A,ARRB2,ATF1,BAX,BAZ1A,BRCA1,CCT4,CCT5,CDAN1,CDC6,CDKN1A,CIZ1,CTC1,DDX11,DFFA,DONSON,DPF2,DSCC1,EGF,ENDOG,EPC1,GINS1,GNL3,H1-0,HCRT,HDGFL2,HNRNPA2B1,HNRNPAB,HSF1,ING4,INO80,INO80C,JADE2,KAT2A,KAT5,KHDC3L,KMT2A,MAPK1,MAPK3,MBD2,MCM2,MEN1,MIR29A,MSH3,MSH6,NABP2,NEK7,NPAS2,NSD2,NSMCE1,OTUB2,PAXIP1,PDS5A,PRDM14,PRDM7,PTGES3,PTK2B,RAD50,RBBP8,RECQL5,RFC2,RNF169,SIRT7,SLF2,SMARCA4,…	0.167897	0.031165
GOCC_TRANSCRIPTION_REPRESSOR_COMPLEX	9.72511e-05	AKIRIN2,DDX20,DR1,ELANE,GFI1,H1-0,HDAC4,INSM2,JUND,LIN9,MAX,MEN1,MXD1,PHF12,RBBP8,RELB,REST,SIN3A,SKI,SP3,TP53	0.272727	0.0342356
GOBP_REGULATION_OF_RNA_SPLICING	0.000101487	AHNAK,CDK12,CLK2,CLK3,CLK4,DDX17,DDX5,ESRP2,HNRNPA2B1,HNRNPF,HNRNPH1,HNRNPLL,KAT2A,KHDRBS1,METTL16,NUP98,POLR2A,PRPF19,PRX,PTBP1,PUF60,QKI,RBM39,RBM4,REST,RNPS1,RRP1B,SF3B4,SMU1,SRRM1,SRSF1,SRSF3,SRSF5,SUPT3H,TAF12,TRRAP,WDR77,ZBTB7A	0.212291	0.0345743
GOCC_NUCLEAR_OUTER_MEMBRANE_ENDOPLASMIC_RETICULUM_MEMBRANE_NETWORK	0.000109556	ABCC12,ABCD4,ABHD12,AGPAT2,AGPAT4,ALOX5AP,APOL2,ARCN1,ARV1,ASPH,ATG101,ATG2A,ATL3,ATP13A1,B2M,BAX,BCAP29,BCL2,BNIP1,C4orf3,CALHM1,CALU,CAMK2B,CAMLG,CAV1,CDC42,CDIPT,CDS1,CEPT1,CERS4,CERS5,CHERP,CLN6,CLPTM1L,COPG1,CPTP,CREB3,CREB3L2,CYP17A1,CYP2S1,CYP2U1,CYP2W1,CYP3A43,CYP4A11,DGAT1,DGAT2,DHDDS,DHRS4,DHRS9,DIPK1A,DPM3,DUOXA1,EIF5AL1,ELOVL7,EPHX1,ERAP1,ERGIC1,ESYT1,EXTL2,FADS3,FUT10,G6PC3,GALNT1,GG…	0.148273	0.0361569
GOBP_CELLULAR_AMIDE_METABOLIC_PROCESS	0.000128339	ACLY,ACOT12,ACOT8,ACSBG2,ACSF2,AKT1,AKT2,ALOX12B,ALOXE3,APEH,APLP1,ASCC2,ATF4,ATXN2,AURKAIP1,B3GALT4,BZW2,CARNMT1,CARS1,CDC123,CERS4,CERS5,CHAC1,CLN6,CLU,CNBP,CNOT7,CNOT8,CPEB3,CPM,CTNS,DAZ3,DCPS,DDX25,DGAT1,DGAT2,DHX33,DND1,DPEP1,DPH3,EEF2K,EIF3B,EIF3H,EIF3J,EIF3L,EIF3M,EIF4A1,EIF4A2,EIF4ENIF1,EIF4G3,EIF4H,EIF5,EIF5AL1,EIF5B,ELANE,ELOVL7,ELP1,ENPEP,ERAP1,ERBB2,FARSB,FAU,FUT7,GBA,GCN1,GPX1,GPX4,G…	0.146988	0.0387549
GOBP_DNA_REPLICATION	0.000132885	ATF1,BAZ1A,BRCA1,CARM1,CCNE1,CDAN1,CDC6,CDK2AP1,CIZ1,CTC1,DDX11,DONSON,DSCC1,DTL,EGF,ENDOG,FAM111A,GINS1,HCRT,HMGA1,ING4,INO80,INO80C,JADE2,KHDC3L,LRWD1,MCM2,MCMBP,NFIA,PDS5A,POLA2,POLD2,POLE,POLE2,POLE4,RAD50,RBBP8,RBMS1,RECQL5,RFC2,RNASEH2A,RPAIN,SDE2,SIN3A,SIRT7,SMC3,TBRG1,TIMELESS,TIPIN,TOP1,TP53,UPF1,WDR18,YY1	0.188153	0.0387549
GOBP_CELLULAR_LIPID_METABOLIC_PROCESS	0.000134446	A3GALT2,ABCA3,ABCD4,ABHD11,ABHD12,ACADS,ACBD4,ACLY,ACOT12,ACOT8,ACSBG2,ACSF2,AGPAT2,AGPAT4,AKT1,AKT2,ALDH1A3,ALOX12B,ALOX5AP,ALOXE3,ANGPTL8,APOD,APOH,ARV1,B3GALT4,BAX,BRCA1,CAV1,CCDC71L,CDIPT,CDS1,CEPT1,CERS4,CERS5,CHAT,CHKA,CLN6,CPT1A,CPTP,CYP2D7,CYP2S1,CYP2U1,CYP2W1,CYP4A11,DDHD2,DGAT1,DGAT2,DGKD,DGKE,DHDDS,DHRS13,DHRS4,DHRS9,DPM3,ECI1,ELOVL7,EPHX1,FADS3,FAM135A,FDPS,FUT7,GAL3ST3,GALR2,GBA,GHSR…	0.150888	0.0387549
GOBP_NEGATIVE_REGULATION_OF_CELLULAR_COMPONENT_ORGANIZATION	0.000138365	ACD,AKAIN1,AKT1,ANAPC15,ANKRD13A,ANKRD13B,ANTXR1,APOD,ARFGEF1,ARHGEF2,ARRB2,ATXN2,AURKAIP1,B2M,BIRC5,BRCA1,CAMSAP1,CAPZA1,CARM1,CAV1,CBFA2T2,CCNF,CDC42,CDK10,CDKL3,CENPF,CLASP1,CLEC16A,CLU,CORO1A,CPTP,CTC1,CYRIB,DIP2B,DNM2,DUSP1,DYNC1LI1,F11R,GBA,GDI2,GFI1,GMFG,GPX1,GSN,HDAC2,HSF1,HSPA1B,IGF1,INPP5F,INPP5K,ITM2C,KANK1,KAT2A,KIF14,LDLR,LIF,LIMK2,LRRTM2,MAD2L1,MAP2,MCM2,MMP14,MTMR2,MUL1,NDC80,NEU3,…	0.158554	0.0387549
GOBP_MITOCHONDRION_ORGANIZATION	0.000139122	AFG3L2,AGTPBP1,AKT1,ARRB2,ATAD3A,ATG2A,ATG4D,BAX,BCL2,BID,C12orf73,CCAR2,CLU,CLUH,COX10,COX14,CYRIB,DDHD1,DDHD2,ENDOG,FAM162A,FANCG,GBA,GPX1,HSPA4,HSPA9,HTT,IGF1,KAT2A,MICOS10,MICOS13,MIEF1,MIEF2,MIR144,MIR29A,MMP9,MTCH2,MTFR1,MTFR1L,MTX1,MUL1,NDUFA12,NDUFAB1,NDUFB11,NDUFB6,NDUFB7,NDUFS5,NDUFS8,NPTX1,OPTN,OXA1L,PARL,PINK1,PITRM1,PLD6,PMAIP1,PPIF,PRELID1,RALA,RALBP1,RETREG1,SAE1,SDHAF2,SDHAF3,SIRT…	0.166052	0.0387549
GOBP_REGULATION_OF_ORGANELLE_ORGANIZATION	0.000139446	ACD,AKT1,AKT2,ANAPC15,ANAPC2,ARFGEF1,ARHGAP18,ARHGEF2,ARID1A,ARRB2,ASAP3,ATG2A,ATL3,ATMIN,AURKAIP1,BAIAP2L2,BAX,BID,BIRC5,BRCA1,C9orf72,CAMSAP1,CAPZA1,CCNF,CCR7,CCT4,CCT5,CDC42,CDC6,CDCA5,CDK10,CENPE,CENPF,CENPV,CHMP5,CLASP1,CLEC16A,CLTC,CLU,CORO1A,CPLX3,CSF3,CTC1,CUL7,CUL9,CYRIB,DBN1,DBNL,DDHD1,DDHD2,DDX11,DNM2,DPF2,DUSP1,DYNC1H1,DYNC1LI1,ECT2,EGF,ENDOG,EPHA1,F11R,FAM162A,FER,FES,GAS2L1,GDI2,GMF…	0.147351	0.0387549
GOBP_REGULATION_OF_CELL_CYCLE_PROCESS	0.000146771	AIF1,AKT1,ANAPC15,ANAPC2,ARID1A,ATF5,AURKAIP1,BCL2,BID,BIRC5,BRCA1,CCAR2,CCNF,CCNG1,CCNQ,CDC42,CDC6,CDCA5,CDK10,CDK5RAP3,CDKN1A,CDKN2C,CENPE,CENPF,CENPV,CHMP5,CLTC,CRLF3,CTC1,CUL7,CUL9,CXCR5,DAB2IP,DCUN1D3,DDX11,DONSON,DPF2,DTL,DUSP1,DYNC1H1,DYNC1LI1,ECT2,EGF,FEM1B,FOXN3,HLA-G,HSPA1B,HUS1,IGF1,ING4,INO80,INSM2,INTS7,KAT2A,KAT5,KIF14,KIF20A,KLHL9,LIF,MAD2L1,MDC1,MEN1,MIR29A,MN1,MUC1,NABP2,NDC80,NE…	0.157823	0.0390916
GOCC_RNA_POLYMERASE_II_TRANSCRIPTION_REGULATOR_COMPLEX	0.00014806	ASCC2,ATF1,ATF4,ATF5,BACH2,CEBPB,CEBPE,CREB3,DR1,E2F2,FOSL1,GTF2F1,GTF2H1,HAND1,HIPK2,HMGA1,HNRNPAB,JUND,KAT2A,MAF,MAX,MED17,MED18,MED20,MED24,MED26,MED6,MED7,MED9,NCOA1,NFIL3,NFYA,NPAS2,NR1H2,RARA,RB1,RUNX3,SMAD1,STAT3,STAT5B,SUPT3H,TAF12,TAF4,TAF6,TCF7,TFDP1,TRRAP	0.195021	0.0390916
GOBP_CELLULAR_MACROMOLECULE_BIOSYNTHETIC_PROCESS	0.000156276	ACOT8,AKT1,AKT2,ALOX12B,APEH,APLP1,ARFGEF1,ASCC2,ATF4,ATG10,ATG101,ATXN2,AURKAIP1,B3GALT4,B3GNT3,B4GALT7,BCL2,BZW2,CARS1,CCR7,CDC123,CHPF,CHST10,CHST4,CNBP,CNOT7,CNOT8,COG7,CPEB3,DAZ3,DCPS,DDX25,DHDDS,DHX33,DND1,DPH3,DPM3,DYRK2,EEF2K,EIF3B,EIF3H,EIF3J,EIF3L,EIF3M,EIF4A1,EIF4A2,EIF4ENIF1,EIF4G3,EIF4H,EIF5,EIF5AL1,EIF5B,ELP1,ENPP1,ENTPD5,ERBB2,EXTL2,FARSB,FAU,FUT10,FUT7,GAL3ST3,GALNT1,GALNT15,GALNT…	0.146677	0.0396721
GOBP_NCRNA_TRANSCRIPTION	0.000157772	BRF1,CAVIN1,CC2D1A,DDX11,DEDD,ELL,ELL3,GTF3C1,GTF3C5,MARS1,NPM3,SIRT7,SMARCA4,TAF1B,TOPAZ1,TP53,WDR82,ZC3H4	0.285714	0.0396721
GOBP_MITOTIC_CELL_CYCLE_PHASE_TRANSITION	0.000175565	ACVR1B,AIF1,AKT1,ANAPC15,ANAPC2,ARID1A,BCL2,BID,BIRC5,BRCA1,CCNE1,CCNF,CCNG1,CCNO,CDC6,CDCA5,CDK10,CDK18,CDK3,CDK5RAP3,CDK6,CDKN1A,CDKN2C,CENPE,CENPF,CLASP1,CRLF3,CTC1,DCUN1D3,DNM2,DONSON,DPF2,DTL,DUSP1,DYNC1LI1,FBXL15,FBXL22,FBXL3,FBXL6,FOXN3,GFI1,HUS1,INO80,KHDRBS1,KIF14,MAD2L1,MELK,MIR29A,MUC1,NABP2,NDC80,PKD1,PKIA,PLK5,POLE,PPP1R9B,PPP2R2D,PPP3CA,PSME3,RAD50,RAD51C,RB1,RBBP8,RCC1,RPS6KB1,RPTO…	0.169133	0.0414098
GOBP_ORGANELLE_FISSION	0.000175844	AAAS,ACOT8,ANAPC15,ANAPC2,ANKLE1,ARID1A,AURKAIP1,BAG6,BIRC5,C11orf80,CCNE1,CDC42,CDC6,CDCA5,CENPE,CENPF,CHMP5,CLASP1,COX10,CUL7,CUL9,CYRIB,DDHD1,DDHD2,DPF2,DSCC1,DUSP1,DYNC1LI1,EGF,FANCA,HSPA1B,IGF1,INO80,KAT5,KIF14,KIF22,KIFC1,KPNB1,LIF,LSM14A,MAD2L1,MARF1,MAU2,MEI1,MIEF1,MIEF2,MTFR1,MTFR1L,MUL1,NAA50,NDC80,NDE1,PDS5A,PDXP,PEX19,PHF13,PINK1,PPP1R9B,PPP2R2D,PRC1,PRDM7,RACGAP1,RAD50,RAD51C,RALA,RA…	0.165725	0.0414098
GOMF_TRANSCRIPTION_FACTOR_BINDING	0.000176446	ACTN4,ARID1A,ARID5A,ASXL1,ATF4,BAZ2A,BBS10,BCL2,BRF1,BRMS1,CDK5RAP3,CEBPB,CENPF,CITED2,CNOT7,CREB3,CRKL,CRTC1,CSNK2B,DCAF1,DCAF13,DDX20,DDX5,DHX33,DR1,EDF1,ELOB,FBL,FBP1,GAS2L1,GTF2F1,GTF2H1,HAND1,HDAC2,HDAC4,HIPK2,HMGA1,HNRNPF,HSF1,IGHMBP2,JUND,KAT2A,KAT5,KAT8,KEAP1,LMO1,MAX,MED17,MED24,MED6,NAB2,NCOA1,NCOA6,NFIA,NR1D1,NR1H2,NR4A2,OASL,PHF12,PPARD,PRRX1,PSMC1,PSMD9,RARA,RARG,RB1,RBBP8,REST,RPL23…	0.162479	0.0414098
GOBP_DNA_METABOLIC_PROCESS	0.000206245	ACD,AKT1,ANKLE1,AP5Z1,ARID1A,ARRB2,ASCC2,ATF1,BAX,BAZ1A,BAZ2A,BRCA1,C11orf80,CARM1,CCNE1,CCT4,CCT5,CDAN1,CDC6,CDCA5,CDK2AP1,CDKN1A,CECR2,CENPF,CIZ1,CNBP,CTC1,DCAF1,DCLRE1A,DDX11,DFFA,DONSON,DPF2,DSCC1,DTL,EEPD1,EGF,ENDOG,ENDOV,EPC1,FAM111A,FANCA,FANCE,FANCG,FH,GATAD2A,GIN1,GINS1,GNL3,GTF2H1,H1-0,HCRT,HDGFL2,HEMK1,HMGA1,HNRNPA2B1,HNRNPAB,HPF1,HSF1,HUS1,ING4,INO80,INO80C,JADE2,KAT2A,KAT5,KHDC3L,KIF…	0.148956	0.0473511
GOBP_AMIDE_BIOSYNTHETIC_PROCESS	0.000217225	ACLY,ACSBG2,AKT1,AKT2,ALOX12B,ALOXE3,APEH,APLP1,ASCC2,ATF4,ATXN2,AURKAIP1,B3GALT4,BZW2,CARS1,CDC123,CERS4,CERS5,CHAC1,CNBP,CNOT7,CNOT8,CPEB3,DAZ3,DCPS,DDX25,DHX33,DND1,DPH3,EEF2K,EIF3B,EIF3H,EIF3J,EIF3L,EIF3M,EIF4A1,EIF4A2,EIF4ENIF1,EIF4G3,EIF4H,EIF5,EIF5AL1,EIF5B,ELANE,ELOVL7,ELP1,ERBB2,FARSB,FAU,GBA,GCN1,GTPBP2,HAGH,ILF3,KHDRBS1,LIN28A,LSM14A,MARS1,METTL16,MIF4GD,MIR132,MIR144,MIR200C,MIR29A,MI…	0.151288	0.0488109
GOBP_REGULATION_OF_CARBOHYDRATE_METABOLIC_PROCESS	0.00023311	AKT1,AKT2,AP2A1,BCKDK,C1QTNF1,CLK2,CLTC,DDIT4,DGAT2,DYRK2,EGF,ENPP1,FBP1,FOXK1,GAPDHS,HDAC4,IGF1,INPP5K,IRS1,KAT2A,MLYCD,P2RY6,PDK1,PDK2,PMAIP1,PPP1R3G,PRKAG1,PRKAG2,PTH,PTK2B,RPTOR,SDHAF3,SIRT7,STAT3,TIGAR,TP53,WDR5,ZBTB7A	0.204301	0.0511307
GOBP_MITOTIC_NUCLEAR_DIVISION	0.000237232	AAAS,ANAPC15,ANAPC2,ARID1A,AURKAIP1,BIRC5,CDC42,CDC6,CDCA5,CENPE,CENPF,CHMP5,CLASP1,CUL7,CUL9,DPF2,DSCC1,DUSP1,DYNC1LI1,EGF,HSPA1B,IGF1,INO80,KAT5,KIF14,KIF22,KIFC1,KPNB1,LSM14A,MAD2L1,MAU2,NAA50,NDC80,NDE1,PDS5A,PDXP,PHF13,PPP1R9B,PPP2R2D,PRC1,RACGAP1,RB1,RCC1,REEP4,SGO1,SIRT7,SLF2,SMARCA4,SMARCC1,SMC3,SMC5,SPDL1,TENT4A,TOM1L1,TOM1L2,UBE2I,VPS4A,ZNF207,ZWINT	0.179878	0.0511307
GOMF_TRANSFERASE_ACTIVITY_TRANSFERRING_PHOSPHORUS_CONTAINING_GROUPS	0.000250159	ACVR1B,ACVR2B,ADCK5,AK1,AKT1,AKT2,AMHR2,BCKDK,C8orf44-SGK3,CAMK2B,CCNE1,CDC42BPG,CDIPT,CDK10,CDK12,CDK18,CDK3,CDK6,CDKL3,CDKN1A,CDS1,CEPT1,CHKA,CLK2,CLK3,CLK4,CSNK2B,CTU2,DCAF1,DGKD,DGKE,DYRK2,EEF2K,EFNA3,EFNA4,EPHA1,ERBB2,FER,FES,FGGY,FLAD1,FLT1,GALK1,GMPPB,GRK5,GRK6,GUCY2C,GUCY2D,GUK1,HIPK1,HIPK2,HKDC1,IRAK2,IRAK4,ITK,ITPKA,ITPKC,JAK3,LIMK1,LIMK2,LTK,MAP2K5,MAP3K14,MAP3K2,MAPK1,MAPK3,MAPKAPK3,M…	0.151856	0.0528386
GOBP_NEGATIVE_REGULATION_OF_RELEASE_OF_CYTOCHROME_C_FROM_MITOCHONDRIA	0.00025555	AKT1,ARRB2,CLU,GPX1,IGF1,PARL,PPIF,PRELID1,TRIAP1	0.428571	0.052919
GOMF_PROTEIN_CONTAINING_COMPLEX_BINDING	0.000269974	ACD,ACTN1,ACTN4,ACVR1B,ACVR2B,ADAM9,AFDN,AIF1,ALOX5AP,AMHR2,ANTXR1,ANXA6,AOC1,APOL2,ARID1A,ARRB2,ATF1,ATG101,ATMIN,B2M,BAG6,BOP1,C1QTNF1,C4A,CAMSAP1,CAPZA1,CAV1,CCNF,CD3G,CD8A,CDCA5,CDH13,CDH17,CDKN1A,CEBPE,CENPF,CIB2,CLU,COL14A1,COMP,CORO1A,CPEB3,CYRIB,DAB2IP,DBN1,DBNL,DDX5,DET1,DHX33,DNM2,EDF1,EIF4H,EIF5AL1,ENPP1,EPB41L2,EPCAM,ERAL1,F11R,FBL,FCER1G,FCGR3A,FLNB,GABRR1,GAS2L1,GCN1,GMFG,GNA12,GNA1…	0.144393	0.0548307
GOBP_CELLULAR_RESPONSE_TO_DNA_DAMAGE_STIMULUS	0.000293666	ACD,ANKLE1,AP5Z1,ARID1A,ASCC2,ATMIN,BAG6,BAX,BCL2,BID,BRAT1,BRCA1,CCAR2,CCNG1,CDCA5,CDK3,CDK5RAP3,CDKN1A,CDKN2AIP,CLU,COPS3,CTC1,DCLRE1A,DDIT4,DDX11,DDX5,DONSON,DPF2,DTL,DYRK2,EEPD1,ELL3,ENDOG,ENDOV,EPC1,FAM111A,FANCA,FANCE,FANCG,FEM1B,FH,FOXN3,GTF2H1,HDGFL2,HIPK1,HIPK2,HPF1,HSF1,HUS1,ING4,INO80,INO80C,INTS7,IRF7,KAT2A,KAT5,KHDC3L,KIF22,MAPK1,MAPK3,MARF1,MC1R,MCM2,MDC1,MEN1,MSH3,MSH6,MUC1,NABP2,N…	0.151653	0.0566069
GOBP_MONOSACCHARIDE_METABOLIC_PROCESS	0.000295121	AKT1,AKT2,APOD,ATF4,BCKDK,BRAT1,C1QTNF1,CLK2,CPT1A,DGAT2,DYRK2,FBP1,FGGY,FOXK1,FUT10,FUT7,G6PC3,GAL3ST3,GALE,GALK1,GAPDHS,H6PD,HKDC1,IGF1,IRS1,KAT2A,MAN2C1,MDH2,MLYCD,OTOG,OTOGL,PDK1,PDK2,PFKFB4,PFKL,PGAM2,PMAIP1,PPARD,PPP1R3G,PTH,SDHAF3,SIRT7,SLC23A2,TIGAR,TKFC,TP53,WDR5	0.189516	0.0566069
GOCC_NUCLEAR_ENVELOPE	0.000297039	AAAS,AGFG1,AKIRIN1,ALOX5AP,APEH,BAX,BCL2,BNIP1,C12orf43,C9orf72,CENPF,CENPV,CEPT1,CHMP5,CLIC1,CPTP,CUEDC2,CYHR1,DTL,DTX2,EIF5AL1,EPC1,ERBIN,GHDC,GPX4,GRK5,GUCY2D,INPP4A,INTS5,ITPR3,KPNB1,LEMD2,LMNB2,LRRC59,MACO1,MAD2L1,MAPK3,MGST3,MNS1,MTMR6,MYO1C,NEMP1,NEMP2,NOC4L,NSMF,NUP153,NUP160,NUP188,NUP98,NUTF2,P2RX1,PHF20,PLAAT3,POM121,QRICH2,RAB40B,RAE1,RCC1,RNF123,ROGDI,SH3BGRL2,SHISA5,SLC16A3,SLC29A2,…	0.165984	0.0566069
GOBP_GAS_HOMEOSTASIS	0.00030016	CAV1,CIAO3,EGLN1,GSTP1,SOD2,WNT7B	0.6	0.0566069
GOMF_PROTEIN_SERINE_THREONINE_TYROSINE_KINASE_ACTIVITY	0.000315786	ACVR2B,AKT1,CLK2,CLK3,CLK4,DYRK2,MAP2K5,MAPK1,MAPK3,MAPKAPK3,RPS6KB1,SBK2,TESK2,TNK2	0.311111	0.0585091
GOBP_APOPTOTIC_MITOCHONDRIAL_CHANGES	0.000328106	AKT1,ARRB2,BAX,BCL2,BID,CCAR2,CLU,FAM162A,GPX1,IGF1,MIR29A,MMP9,MUL1,NPTX1,PARL,PINK1,PMAIP1,PPIF,PRELID1,SLC35F6,SOD2,TIMM50,TNFSF10,TP53,TRIAP1	0.233645	0.0597436
GOBP_MITOTIC_SISTER_CHROMATID_COHESION	0.000335971	CDCA5,DSCC1,MAU2,NAA50,PDS5A,RB1,SGO1,SLF2,SMC3,SMC5	0.384615	0.0598594
GOBP_CELL_CYCLE_G2_M_PHASE_TRANSITION	0.000340078	ATF5,BRCA1,CCNG1,CCNQ,CDC6,CDK5RAP3,CDKN1A,CENPF,CTC1,DNM2,DONSON,DTL,FBXL15,FBXL22,FBXL3,FBXL6,FOXN3,HUS1,ING4,KHDRBS1,KIF14,MELK,NABP2,NDC80,NEK10,PAXIP1,PKIA,RAD50,RAD51C,RBBP8,SIN3A,TP53,VPS4A	0.210191	0.0598594
GOCC_ENVELOPE	0.000372099	AAAS,ABCG2,AFG3L2,AGFG1,AGPAT4,AKAP1,AKIRIN1,ALOX5AP,APEH,ARMC12,ATAD3A,AURKAIP1,BAX,BCL2,BID,BNIP1,C12orf43,C12orf73,C9orf72,CENPF,CENPV,CEPT1,CHMP5,CLIC1,CLPB,CLU,COA6,COQ5,COX10,COX14,COX6A1,CPT1A,CPTP,CUEDC2,CYHR1,CYP2U1,DHRS13,DIABLO,DTL,DTX2,EIF5AL1,ENDOG,EPC1,ERAL1,ERBIN,FAM162A,GHDC,GPX4,GRAMD4,GRK5,GUCY2D,HADHB,HKDC1,HSPA9,INPP4A,INTS5,ITPR3,KPNB1,KRAS,LEMD2,LMNB2,LRRC59,MACO1,MAD2L1,MAP…	0.144223	0.0644219
GOMF_NUCLEAR_RECEPTOR_BINDING	0.000387012	ACTN4,ARID1A,ARID5A,ASXL1,BAZ2A,CEBPB,DCAF1,DCAF13,DDX5,GAS2L1,GTF2H1,HMGA1,JUND,MED17,MED24,NCOA1,NCOA6,NR1H2,NR4A2,OASL,RARG,SMARCA4,SRARP,STAT5B,TACC2,TOB2,TRIM24,WBP2,ZBTB7A,ZNHIT3	0.215827	0.0659232
GOMF_PHOSPHOTYROSINE_RESIDUE_BINDING	0.000406928	CBLB,CRKL,GRAP2,IRS1,LDLRAP1,MAPK1,MAPK3,PIK3R2,PLCG2,PTPN11,PTPN5,SAMSN1,SH2D3C,STAP1	0.304348	0.0682154
GOBP_REGULATION_OF_CELLULAR_MACROMOLECULE_BIOSYNTHETIC_PROCESS	0.000434248	ACOT8,AKT1,AKT2,APLP1,ATF4,ATG101,ATXN2,BCL2,BZW2,CCR7,CDC123,CNBP,CNOT7,CNOT8,CPEB3,DAZ3,DCPS,DDX25,DND1,DPH3,DYRK2,EIF3B,EIF3H,EIF4A2,EIF4ENIF1,EIF4G3,EIF4H,EIF5,EIF5AL1,EIF5B,ELP1,ENPP1,ERBB2,GBA,GCN1,IGF1,IL33,ILF3,INPP5K,IRS1,ITM2C,JAK3,KHDRBS1,LIN28A,LSM14A,METTL16,MIF4GD,MIR132,MIR144,MIR200C,MIR29A,MIR378A,MSI2,MTRF1,NCSTN,NSUN3,NT5C3B,OGFOD1,PAN2,PATL1,PDE12,PINK1,PLD1,PLXNB2,PNLDC1,PPP1…	0.16	0.0716577
GOMF_RNA_POLYMERASE_II_SPECIFIC_DNA_BINDING_TRANSCRIPTION_FACTOR_BINDING	0.000446679	ACTN4,ARID1A,ARID5A,ASXL1,ATF4,BAZ2A,BBS10,BRMS1,CDK5RAP3,CEBPB,CITED2,CRKL,CSNK2B,DCAF1,DCAF13,DDX5,FBP1,GAS2L1,GTF2H1,HAND1,HDAC2,HDAC4,HIPK2,HMGA1,HSF1,JUND,KAT8,KEAP1,MED17,MED24,NCOA1,NCOA6,NR1H2,NR4A2,OASL,PPARD,PRRX1,RARG,RB1,RBBP8,REST,SIN3A,SMARCA4,SP3,SPI1,SRARP,STAT3,STAT5B,STING1,TACC2,TAF4,TAF6,TCF23,TOB2,TP53,TRIB2,TRIM24,UBXN7,WBP2,ZBTB7A,ZNHIT3	0.174286	0.072575
GOBP_REGULATION_OF_CATABOLIC_PROCESS	0.00045431	ADAM9,ADGRB1,AGTPBP1,AKT1,AKT2,ATG101,ATG2A,ATP6V0E2,ATP6V1E1,ATP6V1G2,BAG6,BAX,BCL2,C9orf72,CAMLG,CAV1,CBLB,CCAR2,CDK5RAP3,CLEC16A,CLU,CNOT7,CNOT8,CPEB3,CPT1A,CPTP,CRYBA1,DAB2IP,DAZ3,DCPS,DDA1,DDIT4,DEDD,DET1,DFFA,DND1,DTL,DVL1,EGF,EGLN1,EIF3H,EIF4ENIF1,EIF4G3,ELOB,ENDOG,EXOC1,EXOC8,FBP1,FOXK1,GAPDHS,GBA,GNA12,GPSM1,GPX1,HDAC4,HECTD1,HIPK2,HMGCR,HNRNPAB,HSF1,HSPA1B,HTT,IGF1,IL33,IRGM,IRS1,ITCH,K…	0.147705	0.0726965
GOBP_CELL_CYCLE_CHECKPOINT_SIGNALING	0.000480749	ANAPC15,BIRC5,BRCA1,CCAR2,CCNG1,CDC6,CDK5RAP3,CDKN1A,CENPF,DONSON,DTL,DUSP1,DYNC1LI1,FEM1B,FOXN3,HUS1,INTS7,MAD2L1,MDC1,MUC1,NABP2,NDC80,PLK5,PRPF19,PTPN11,RAD50,RBBP8,SDE2,SPDL1,TELO2,TIMELESS,TIPIN,TP53,TRIAP1,VPS4A,ZNF207,ZWINT	0.198925	0.0755821
GOBP_NEGATIVE_REGULATION_OF_MITOCHONDRION_ORGANIZATION	0.000486657	AKT1,ARRB2,CLU,GPX1,IGF1,MUL1,PARL,PINK1,PPIF,PRELID1,SLC35F6,TFRC,TIGAR,TP53,TRIAP1	0.288462	0.0755821
GOBP_MITOTIC_CELL_CYCLE_CHECKPOINT_SIGNALING	0.000499102	ANAPC15,BIRC5,BRCA1,CCNG1,CDC6,CDK5RAP3,CDKN1A,CENPF,DONSON,DTL,DUSP1,DYNC1LI1,FOXN3,HUS1,MAD2L1,MDC1,MUC1,NABP2,NDC80,PLK5,RAD50,RBBP8,SDE2,SPDL1,TIPIN,TP53,TRIAP1,VPS4A,ZNF207,ZWINT	0.212766	0.0761217
GOBP_REGULATION_OF_CELL_CYCLE_G2_M_PHASE_TRANSITION	0.00051182	ATF5,BRCA1,CCNG1,CCNQ,CDC6,CDK5RAP3,CDKN1A,CENPF,CTC1,DONSON,DTL,FOXN3,HUS1,ING4,KIF14,NABP2,NEK10,PAXIP1,PKIA,RAD50,RAD51C,RBBP8,SIN3A,TP53,VPS4A	0.227273	0.0761217
GOBP_DNA_TEMPLATED_DNA_REPLICATION	0.000516245	BAZ1A,BRCA1,CARM1,CCNE1,CDC6,CDK2AP1,CIZ1,DDX11,DONSON,DSCC1,ENDOG,FAM111A,GINS1,HMGA1,INO80,KHDC3L,LRWD1,MCM2,MCMBP,POLA2,POLD2,POLE,POLE2,POLE4,RAD50,RBBP8,RECQL5,RFC2,RPAIN,SIRT7,TIMELESS,TIPIN,UPF1,WDR18	0.203593	0.0761217
GOBP_CELL_DIVISION	0.000522603	ANAPC15,ANAPC2,ARHGEF2,BIRC5,CCNE1,CCNF,CCNG1,CCNO,CDC123,CDC42,CDC6,CDCA5,CDK3,CDK6,CECR2,CENPE,CENPF,CENPV,CHMP5,CLASP1,CLTC,CUL7,CXCR5,DCLRE1A,DCT,DR1,DYNC1H1,DYNC1LI1,ECT2,EPB41L2,EXOC1,EXOC3,EXOC6B,EXOC8,FUT10,GNL3,HAUS4,HAUS8,INO80,KAT2A,KDF1,KIF14,KIF20A,KIFC1,KLHL42,KLHL9,KNL1,LLGL2,LZTS2,MAD2L1,MAU2,MCMBP,MICAL3,MITD1,MYH9,NDC80,NDE1,PARD6B,PDS5A,PDXP,PHF13,PLK5,PMF1,PPP1CC,PPP2R2D,PRC1,…	0.15674	0.0761217
GOBP_REGULATION_OF_CELL_CYCLE_PHASE_TRANSITION	0.00052617	AIF1,AKT1,ANAPC15,ARID1A,ATF5,BCL2,BID,BIRC5,BRCA1,CCAR2,CCNG1,CCNQ,CDC6,CDCA5,CDK10,CDK5RAP3,CDKN1A,CDKN2C,CENPE,CENPF,CRLF3,CTC1,DCUN1D3,DONSON,DPF2,DTL,DUSP1,DYNC1LI1,FEM1B,FOXN3,HUS1,ING4,INO80,INTS7,KIF14,MAD2L1,MDC1,MEN1,MIR29A,MN1,MUC1,NABP2,NDC80,NEK10,OVOL1,PAXIP1,PKD1,PKIA,PLCG2,PLK5,PPP1R9B,PRPF19,PSME3,PTPN11,RAD50,RAD51C,RB1,RBBP8,RPTOR,SDE2,SIN3A,SMARCA4,SMARCC1,SPDL1,STXBP4,TELO2,T…	0.165563	0.0761217
GOBP_NCRNA_PROCESSING	0.000545852	ADAT1,BCDIN3D,BOP1,BRIX1,CTU2,DCAF13,DDX17,DDX27,DDX47,DDX5,DPH3,DUS1L,ELP1,FBL,FTSJ3,HEATR1,HNRNPA2B1,IMP3,INTS5,INTS7,LIN28A,MAK16,METTL1,METTL16,MPHOSPH6,MRM1,NOC4L,NOL9,NOP56,NPM3,NSUN3,PELP1,PES1,PPAN,PPP3CA,PUS1,PUS7,PWP2,RNF113A,RPL35A,RPP40,RPS15,RPS16,RPS25,RPS27,RPS28,RRP1B,RRP7A,RRP8,SART1,SHQ1,SIRT7,SMAD1,SNU13,SRSF3,STAT3,TP53,TRDMT1,TRMO,TRMT112,TRMT13,TSEN15,TSR1,TUT1,TYW1B,URM1,US…	0.166287	0.0772256
GOBP_RRNA_TRANSCRIPTION	0.000548425	BRF1,CAVIN1,DDX11,DEDD,GTF3C1,GTF3C5,MARS1,NPM3,SIRT7,SMARCA4,TAF1B,TP53	0.324324	0.0772256
GOBP_PEPTIDYL_LYSINE_MODIFICATION	0.000574707	ARID5A,BAG6,BRCA1,DIP2B,DR1,DYDC2,EPC1,GFI1,GNL3,HDAC2,HDAC4,HINT1,HMG20A,HMG20B,IFIH1,ING4,JADE2,JARID2,KAT2A,KAT5,KAT8,KMT2A,KMT2D,LIF,LIPT1,MED24,MEN1,MLLT6,MUC1,MUL1,NAA50,NCOA1,NCOA6,NDUFAB1,NFATC2IP,NFYA,NSD2,NSMCE1,PAX5,PAXIP1,PHF19,PHF20,PIAS3,PRDM12,PRDM7,RNF113A,SAE1,SETD5,SF3B1,SIN3A,SIRT7,SLF2,SMC5,SPI1,SRCAP,STX1A,SUPT3H,TAF12,TAF4,TAF6,TRMT112,TRRAP,UBE2I,VPS33B,VPS72,WBP2,WDR5,WDR8…	0.167464	0.0798616
GOBP_INTRINSIC_APOPTOTIC_SIGNALING_PATHWAY_BY_P53_CLASS_MEDIATOR	0.000591067	BAG6,BAX,BCL2,CDKN1A,DDIT4,DDX5,DYRK2,E2F2,ELL3,HINT1,HIPK1,HIPK2,MUC1,PDK2,PMAIP1,RRP8,SHISA5,TMEM109,TP53,TRIAP1	0.246914	0.0810683
GOMF_MOLECULAR_ADAPTOR_ACTIVITY	0.000612569	ACP3,AKIRIN2,AP1M1,AP2A1,BCL2,BNIP1,CARD10,CAV1,CD3G,CDYL,COL14A1,CRKL,DAB2IP,DDX20,DET1,DFFA,DLGAP2,DTL,DVL2,DYNC1LI1,EIF3B,EPC1,FBXO42,FEM1B,GAS2L1,GATAD2A,GNB2,GOSR2,HMGA1,HNRNPA2B1,HPF1,IRS1,KHDRBS1,LAMTOR3,LDLR,LDLRAP1,MBD2,MEN1,MICAL3,MYH9,NAPB,NCSTN,NDC80,NUP153,OPTN,PAX5,PKP2,PLCB3,PTPN11,RAD50,RB1,RETREG1,RPTOR,SARM1,SAV1,SCIMP,SEPTIN11,SGTB,SKP1,SLC9A3R2,SPATA2,SPI1,STAP1,STAT3,STX12,ST…	0.162602	0.0829403
GOBP_POSITIVE_REGULATION_OF_CELLULAR_CATABOLIC_PROCESS	0.000634624	ADAM9,AGTPBP1,AKT1,AKT2,ATG101,ATG2A,BAX,C9orf72,CAV1,CDK5RAP3,CLU,CNOT7,CNOT8,CPEB3,CPT1A,DCPS,DDA1,DET1,DND1,DVL1,EGF,EIF4ENIF1,ELOB,ENDOG,GAPDHS,GBA,GPSM1,HECTD1,HSF1,HSPA1B,HTT,IGF1,IL33,IRGM,IRS1,ITCH,KAT5,KEAP1,MAPK3,METTL16,NT5C3B,NUB1,OPTN,ORMDL3,PACSIN3,PAN2,PATL1,PDE12,PIK3C2A,PINK1,PIP4K2A,PNLDC1,PTK2B,RALB,RPTOR,SAMD4A,SCOC,STING1,TARDBP,TENT4A,TFEB,TNRC6B,TNRC6C,TRIB2,TSC1,UPF1,USP5,…	0.165899	0.0844844
GOBP_HISTONE_MODIFICATION	0.000639973	ARID5A,ASXL1,BAZ2A,BRCA1,BRMS1,C6orf89,CARM1,DR1,DYDC2,EPC1,FBL,GATAD2A,GFI1,HDAC2,HDAC4,HPF1,HSF4,ING4,JADE2,JARID2,KAT2A,KAT5,KAT8,KDM6B,KMT2A,KMT2D,LIF,MBD2,MED24,MEN1,MLLT6,MUC1,NAA50,NCOA1,NCOA6,NFYA,NSD2,OTUB2,PAX5,PAXIP1,PHF19,PHF20,PINK1,PRDM12,PRDM14,PRDM7,PRMT1,RBM14,RCOR2,REST,RIOX1,RIOX2,RRP8,SAP30BP,SETD5,SF3B1,SIN3A,SIRT7,SKI,SKP1,SPI1,SRCAP,SUPT3H,TAF12,TAF4,TAF6,TP53,TRMT112,TRRAP…	0.16318	0.0844844
GOBP_INTRACELLULAR_TRANSPORT	0.000653759	AAAS,ABCD4,ACD,ACTN4,ACTR10,AGFG1,AGTPBP1,AKIRIN2,AKT1,AKT2,ANKFY1,ANKLE1,ANKRD50,AP1M1,AP2A1,AP3M1,AP4M1,AP5Z1,APOD,ARCN1,ARF3,ARHGEF2,ARL5C,ARV1,ASPSCR1,ATL3,BACH2,BAG6,BAIAP3,BAX,BCAP29,BCL2,BID,BORCS6,C9orf72,CACNG5,CBLB,CDC42,CDKN1A,CHMP5,CLBA1,CLEC16A,CLTC,CLU,COG7,COPG1,CORO1A,CPT1A,CREB3L2,DDX25,DNAJC13,DYNC1H1,ECT2,EIF4ENIF1,EPG5,EPS15L1,ERBB2,ERBIN,ERGIC1,EXOC6B,FUT10,FYTTD1,GLP1R,GOLGA…	0.139169	0.0852389
GOBP_DNA_TEMPLATED_TRANSCRIPTION_INITIATION	0.000669663	BAZ2A,BRF1,CAVIN1,DR1,E2F2,ELOB,FOSL1,GTF2F1,GTF3C1,GTF3C5,HNF1A,MED17,MED18,MED20,MED24,MED26,MED6,MED7,MED9,NCOA6,PAXIP1,POLR3H,SMARCA4,SUB1,TAF12,TAF1B,TAF4,TAF6,TP53	0.211679	0.0862477
GOCC_APICAL_DENDRITE	0.000683654	CLU,CPEB3,MAP2,NSMF,PTK2B,SEZ6,YKT6	0.466667	0.0864149
GOBP_ORGANOPHOSPHATE_METABOLIC_PROCESS	0.000687326	ABCA3,ABHD12,ACLY,ACMSD,ACOT12,ACOT8,ACP3,ACSBG2,ACSF2,ADSS1,AFMID,AGPAT2,AGPAT4,AK1,BPGM,CDIPT,CDS1,CEPT1,CHAT,CHKA,CTNS,CYP2W1,DDIT4,DGAT1,DGAT2,DGKD,DGKE,DHDDS,DPM3,ELOVL7,ENPP1,ENTPD5,FBP1,FDPS,FLAD1,FOXK1,G6PC3,GALK1,GALR2,GAPDHS,GMPR,GPAA1,GPX4,GUCY2C,GUCY2D,GUK1,H6PD,HDAC4,HINT1,HKDC1,HMGCR,HSD17B4,HSPA1B,IDH2,IGF1,IMPA1,IMPDH2,INPP4A,INPP5A,INPP5F,INPP5K,ITPKA,ITPKC,LDLR,MLYCD,MOCOS,MTHFD…	0.145894	0.0864149
GOCC_ATPASE_COMPLEX	0.000710624	ARID1A,BAZ1A,BPTF,C17orf49,CECR2,CFDP1,DPF2,GATAD2A,HDAC2,INO80,INO80C,KAT5,MBD2,PTPA,RB1,SF3B1,SMARCA4,SMARCC1,SRCAP,TRRAP,VPS4A,YY1	0.234043	0.0877538
GOBP_NEGATIVE_REGULATION_OF_FIBROBLAST_PROLIFERATION	0.000714594	B4GALT7,BAX,C1QL4,CAV1,DAB2IP,GSTP1,KMT2A,MORC3,SKI,SOD2,TP53	0.333333	0.0877538
GOBP_POSITIVE_REGULATION_OF_CATABOLIC_PROCESS	0.000735363	ADAM9,AGTPBP1,AKT1,AKT2,ATG101,ATG2A,BAG6,BAX,C9orf72,CAV1,CBLB,CDK5RAP3,CLU,CNOT7,CNOT8,CPEB3,CPT1A,DAB2IP,DCPS,DDA1,DET1,DND1,DTL,DVL1,EGF,EIF4ENIF1,ELOB,ENDOG,GAPDHS,GBA,GPSM1,HECTD1,HSF1,HSPA1B,HTT,IGF1,IL33,IRGM,IRS1,ITCH,KAT5,KEAP1,LDLR,MAPK3,METTL16,NKD1,NT5C3B,NUB1,OPTN,ORMDL3,PACSIN3,PAN2,PATL1,PDE12,PIK3C2A,PINK1,PIP4K2A,PNLDC1,PSMC1,PTK2B,RALB,RILP,RPTOR,SAMD4A,SCOC,SNF8,SNX1,STING1,ST…	0.159774	0.0890852
GOBP_NEGATIVE_REGULATION_OF_ORGANELLE_ORGANIZATION	0.000742306	ACD,AKT1,ANAPC15,ARFGEF1,ARHGEF2,ARRB2,AURKAIP1,BIRC5,BRCA1,CAMSAP1,CAPZA1,CCNF,CDK10,CENPF,CLASP1,CLU,CORO1A,CTC1,CYRIB,DNM2,DUSP1,DYNC1LI1,F11R,GDI2,GMFG,GPX1,GSN,IGF1,INPP5K,KANK1,KAT2A,LIF,LIMK2,MAD2L1,MAP2,MCM2,MUL1,NDC80,PARL,PINK1,PPIF,PRELID1,RAD50,RBM14,RHPN1,RHPN2,SLC35F6,SPDL1,TBC1D30,TFRC,TIGAR,TMSB10,TOM1L1,TOM1L2,TP53,TRIAP1,TTBK2,TWF1,TWF2,VIL1,ZNF207,ZWINT	0.17033	0.0890852
GOBP_REGULATION_OF_CELLULAR_CATABOLIC_PROCESS	0.000763121	ADAM9,AGTPBP1,AKT1,AKT2,ATG101,ATG2A,ATP6V0E2,ATP6V1E1,ATP6V1G2,BAG6,BAX,BCL2,C9orf72,CAMLG,CAV1,CCAR2,CDK5RAP3,CLEC16A,CLU,CNOT7,CNOT8,CPEB3,CPT1A,CPTP,CRYBA1,DAZ3,DCPS,DDA1,DET1,DFFA,DND1,DVL1,EGF,EIF3H,EIF4ENIF1,EIF4G3,ELOB,ENDOG,EXOC1,EXOC8,FOXK1,GAPDHS,GBA,GNA12,GPSM1,HECTD1,HIPK2,HNRNPAB,HSF1,HSPA1B,HTT,IGF1,IL33,IRGM,IRS1,ITCH,KAT5,KAT8,KEAP1,LDLR,MAPK3,METTL16,MLYCD,MTMR2,MTMR3,NRBP2,NT5C…	0.150311	0.0905541
GOMF_TRANSCRIPTION_COACTIVATOR_ACTIVITY	0.000803627	ACTN1,ACTN4,ARID1A,ASXL1,BRCA1,CARM1,CCAR2,CITED2,DDX17,EDF1,HIPK2,HMGA1,ING4,KAT2A,KAT5,KAT8,KMT2D,LMO1,MAML1,MED17,MED20,MED24,MED26,MED6,MED7,NCOA1,NCOA6,NUP98,PMF1,PSMD9,RBM14,RRP1B,SERTAD2,SIN3A,SMARCA4,SMARCC1,SRCAP,SUB1,SUPT3H,TAF12,TAF6,TDRD3,TRIM24,TRIM25,WBP2,WDR77,WWC1,YAF2,ZXDC	0.179487	0.0938384
GOMF_DOUBLE_STRANDED_RNA_BINDING	0.000808569	ACTN1,CLTC,DHX15,DHX33,EIF4A1,EIF4H,IFIH1,ILF3,LSM14A,OAS2,OASL,SIDT1,SLC3A2,STAU1,TFRC,TLR3,VIM,ZFR,ZFR2	0.246753	0.0938384
GOBP_PROTEASOMAL_PROTEIN_CATABOLIC_PROCESS	0.00086925	AKIRIN2,AKT1,AMN1,ANAPC15,ANAPC2,ARRB2,ASCC2,BAG6,CAMLG,CAV1,CCAR2,CCNF,CLU,DAB2IP,DCAF11,DDA1,DET1,DTL,DVL1,EIF3H,ELOB,FBXL15,FBXL18,FBXL19,FBXL22,FBXL3,FBXL6,FBXO2,FEM1B,GBA,GNA12,GPX1,HECTD1,HSPA1B,IL33,ITCH,KAT5,KBTBD6,KEAP1,KIF14,KLHL42,MAN1B1,NCCRP1,NR1D1,NUB1,OS9,PINK1,PITHD1,PKD1,PMAIP1,PPP2R5C,PRPF19,PSMB6,PSMC1,PSMD11,PSMD12,PSME3,PSME4,RNF103,RNF5,SGTB,SKP1,SMARCC1,SPSB3,TLK2,TRIB2,TRI…	0.159615	0.0991394
GOMF_PROTEIN_KINASE_ACTIVITY	0.000882503	ACVR1B,ACVR2B,ADCK5,AKT1,AKT2,AMHR2,BCKDK,C8orf44-SGK3,CAMK2B,CDC42BPG,CDK10,CDK12,CDK18,CDK3,CDK6,CDKL3,CDKN1A,CHKA,CLK2,CLK3,CLK4,CSNK2B,DCAF1,DYRK2,EEF2K,EFNA3,EFNA4,EPHA1,ERBB2,FER,FES,FLT1,GRK5,GRK6,GUCY2C,GUCY2D,HIPK1,HIPK2,IRAK2,IRAK4,ITK,ITPKA,JAK3,LIMK1,LIMK2,LTK,MAP2K5,MAP3K14,MAP3K2,MAPK1,MAPK3,MAPKAPK3,MARK3,MAST3,MELK,MMD,MOK,NEK10,NEK7,NRBP2,NRP2,NUAK2,OXSR1,PDIK1L,PDK1,PDK2,PINK1,P…	0.156897	0.0991394
GOBP_INTRINSIC_APOPTOTIC_SIGNALING_PATHWAY_IN_RESPONSE_TO_DNA_DAMAGE_BY_P53_CLASS_MEDIATOR	0.000887806	BAG6,BCL2,CDKN1A,DDIT4,DYRK2,ELL3,HIPK1,HIPK2,MUC1,SHISA5,TMEM109,TP53,TRIAP1	0.295455	0.0991394
GOMF_DNA_BINDING_TRANSCRIPTION_FACTOR_BINDING	0.000891795	ACTN4,ARID1A,ARID5A,ASXL1,ATF4,BAZ2A,BBS10,BCL2,BRMS1,CDK5RAP3,CEBPB,CENPF,CITED2,CNOT7,CRKL,CRTC1,CSNK2B,DCAF1,DCAF13,DDX20,DDX5,DHX33,FBP1,GAS2L1,GTF2H1,HAND1,HDAC2,HDAC4,HIPK2,HMGA1,HSF1,JUND,KAT2A,KAT5,KAT8,KEAP1,LMO1,MAX,MED17,MED24,NCOA1,NCOA6,NFIA,NR1H2,NR4A2,OASL,PPARD,PRRX1,PSMD9,RARG,RB1,RBBP8,REST,SIN3A,SKI,SMARCA4,SP3,SPI1,SRARP,STAT3,STAT5B,STING1,TACC2,TAF12,TAF4,TAF6,TCF23,TFDP1,TO…	0.161765	0.0991394
GOBP_ORGANELLE_LOCALIZATION	0.000907125	ACTN4,ACTR10,AGTPBP1,AP3M1,ARCN1,BIRC5,BORCS6,BRAT1,C12orf4,CDC42,CDCA5,CENPE,CENPF,CEP19,CHMP5,CLASP1,CLUH,COPG1,DNM1,DNM2,DYNC1H1,ESYT1,EXOC1,EXOC3,EXOC6B,EXOC8,FER,FES,GPSM1,HTT,ITGA4,KAT2A,KAT5,KHDC3L,KIF14,KIF22,KIF5A,KIFC1,KLC2,KPNB1,LIMK2,LLGL2,LMNB2,MAD2L1,MAP1S,MAP2,MAP6,MOSPD3,MUL1,MYH9,MYO1C,MYO1F,MYO5C,NDC80,NDE1,NDRG4,NLGN2,PINK1,RAB12,RAB13,RAB27A,RAB34,RAB8B,RALB,RASGRP1,RPS15,S100…	0.157068	0.0997932
GOBP_HOMEOSTASIS_OF_NUMBER_OF_CELLS_WITHIN_A_TISSUE	0.000920102	BAX,BCL2,CORO1A,FH,KMT2A,KRAS,PRDM14,PTH,PTPN11,SMO	0.344828	0.100177
GOBP_NEGATIVE_REGULATION_OF_PROTEIN_MODIFICATION_BY_SMALL_PROTEIN_CONJUGATION_OR_REMOVAL	0.00095981	ADGRB1,AKT1,ARRB2,CAMLG,CAV1,DCUN1D3,HMG20A,HMG20B,HSPA1B,LIMK1,MAD2L1,OTUB2,PIAS3,PRMT3,RPL23,RPL37,RPS15,SIRT7,SVBP,TTC36,UBXN1,VPS28	0.229167	0.103434
GOBP_NEGATIVE_REGULATION_OF_CELL_CYCLE_PROCESS	0.000996374	ANAPC15,ATF5,AURKAIP1,BCL2,BIRC5,BRCA1,CCAR2,CCNF,CCNG1,CDC6,CDK5RAP3,CDKN1A,CENPF,CRLF3,DAB2IP,DCUN1D3,DONSON,DTL,DUSP1,DYNC1LI1,FEM1B,FOXN3,HLA-G,HUS1,INTS7,KAT2A,LIF,MAD2L1,MDC1,MEN1,MIR29A,MUC1,NABP2,NDC80,OVOL1,PLK5,PRPF19,PTPN11,RAD50,RB1,RBBP8,RBM14,SDE2,SPDL1,TELO2,TIMELESS,TIPIN,TOM1L1,TOM1L2,TP53,TRIAP1,VPS4A,ZFP36L1,ZNF207,ZWINT	0.172956	0.106159
GOBP_PEPTIDYL_AMINO_ACID_MODIFICATION	0.0010052	ACVR1B,AGBL3,AGBL5,AGTPBP1,AKT1,AKT2,ARHGEF2,ARID5A,ARRB2,ART5,ASPH,BAG6,BAX,BCL2,BRCA1,C8orf44-SGK3,CAB39,CARM1,CAV1,CBLB,CDC42BPG,CDK10,CHKA,CLK2,CLK3,CLK4,CNOT7,CSF3,CSNK2B,DDIT4,DIP2B,DPH3,DPM3,DR1,DVL2,DYDC2,DYRK2,EGF,EGLN1,EPC1,EPHA1,ERBB2,FER,FES,FLT1,FNIP1,GALNT1,GFI1,GGCX,GNL3,GOLGA7,HDAC2,HDAC4,HINT1,HIPK1,HIPK2,HMG20A,HMG20B,HPF1,HSF1,IFIH1,IFNE,IGF1,ING4,INPP5F,INPP5K,IRGM,ITGB2,ITK,J…	0.141195	0.106159
GOBP_CELLULAR_CARBOHYDRATE_METABOLIC_PROCESS	0.0010175	AKT1,AKT2,B3GNT3,BCKDK,C1QTNF1,CLK2,DDIT4,DGAT2,DYRK2,ENPP1,FBP1,FGGY,FOXK1,GAL3ST3,GALK1,HAS3,HDAC4,HKDC1,IDH2,IGF1,IMPA1,INPP5A,INPP5K,IRS1,ITPKA,KAT2A,MLYCD,MOGAT2,MTMR2,NR1D1,P2RY6,PDK1,PDK2,PFKFB4,PMAIP1,PPP1CC,PPP1R2B,PPP1R3G,PRKAG2,PTGES3,PTH,PTK2B,RPTOR,SDHAF3,SIRT7,STAT3,STBD1,TIGAR,TKFC,TP53,UGP2,WDR5	0.175084	0.106394
GOBP_POSITIVE_REGULATION_OF_PROTEOLYSIS	0.00103802	ADAM9,AGTPBP1,AKIRIN2,AKT1,ANGPTL8,ANTXR1,ASPH,ASTL,AURKAIP1,BAG6,BAX,BID,CAV1,CDK5RAP3,CLN6,CLU,CNTN2,DAB2IP,DDA1,DET1,DIABLO,DVL1,EFNA3,EGF,ELOB,F12,FAM162A,GBA,GRAMD4,GSN,HDAC2,HECTD1,HSF1,HSPA1B,IFT57,IL33,KEAP1,MELTF,MMP14,MTCH1,MUL1,MYH9,NCSTN,NLRP12,NLRP2,NUB1,P2RX1,PACSIN3,PINK1,PMAIP1,PRELID1,PSMC1,PSME3,PSME4,PTK2B,REST,STAT3,SVBP,TBC1D10A,TNFSF10,TRIB2,USP5,ZER1	0.167553	0.107025
GOBP_PROTEOLYSIS_INVOLVED_IN_PROTEIN_CATABOLIC_PROCESS	0.00106116	AGTPBP1,AKIRIN2,AKT1,AMN1,ANAPC15,ANAPC2,ARRB2,ASCC2,BAG6,CAMLG,CAV1,CCAR2,CCNF,CDK5RAP3,CHMP5,CLU,COPS3,CPA1,CUL7,CUL9,DAB2IP,DCAF11,DDA1,DET1,DTL,DVL1,EGF,EIF3H,ELOB,FBXL15,FBXL18,FBXL19,FBXL22,FBXL3,FBXL6,FBXO2,FBXO21,FEM1B,GBA,GNA12,GPX1,HECTD1,HIPK2,HSPA1B,IL33,ITCH,KAT5,KBTBD6,KEAP1,KIF14,KLHL42,MAN1B1,NCCRP1,NR1D1,NUB1,OS9,PCYOX1L,PINK1,PITHD1,PKD1,PMAIP1,PPP2R5C,PRPF19,PSMB6,PSMC1,PSMD11,…	0.149556	0.107025
GOBP_ORGANONITROGEN_COMPOUND_BIOSYNTHETIC_PROCESS	0.00107151	A3GALT2,ACLY,ACMSD,ACOT8,ACSBG2,ADSS1,AFMID,AK1,AKT1,AKT2,ALOX12B,ALOXE3,AP2A1,APEH,APLP1,ARFGEF1,ASCC2,ATF4,ATG10,ATG101,ATXN2,AURKAIP1,B3GALT4,B3GNT3,B4GALT7,BCL2,BZW2,CARS1,CCR7,CDC123,CDS1,CEPT1,CERS4,CERS5,CHAC1,CHAT,CHKA,CHPF,CHST10,CHST4,CLTC,CNBP,CNOT7,CNOT8,COG7,COX10,CPEB3,DAZ3,DCPS,DDX25,DHDDS,DHX33,DND1,DPH3,DPM3,EEF2K,EGF,EIF3B,EIF3H,EIF3J,EIF3L,EIF3M,EIF4A1,EIF4A2,EIF4ENIF1,EIF4G3,E…	0.136189	0.107025
GOCC_NUCLEAR_MEMBRANE	0.0010919	AAAS,AKIRIN1,ALOX5AP,APEH,BCL2,C9orf72,CENPV,CEPT1,CLIC1,CPTP,CUEDC2,DTL,DTX2,EPC1,ERBIN,GRK5,GUCY2D,INPP4A,INTS5,ITPR3,KPNB1,LEMD2,LMNB2,MACO1,NEMP1,NEMP2,NOC4L,NSMF,NUP153,NUP98,NUTF2,P2RX1,PHF20,POM121,QRICH2,RCC1,RNF123,SH3BGRL2,SHISA5,SLC16A3,SLC29A2,SLC52A3,SMAD1,SMOX,SMPD4,STX1A,TENT4A,TMC6,TMEM109,TMEM201,TMEM97,TOR1B,ZC3HC1	0.17377	0.107025
GOBP_CHROMOSOME_SEGREGATION	0.00109226	ANAPC15,ANAPC2,ANKLE1,ARID1A,BAG6,BEX4,BIRC5,BRCA1,CCNE1,CDC42,CDC6,CDCA5,CENPE,CENPF,CHMP5,CIAO1,DDX11,DPF2,DSCC1,DUSP1,DYNC1H1,DYNC1LI1,ECT2,INO80,KAT5,KIF14,KIF22,KIFC1,KNL1,KPNB1,MAD2L1,MAP1S,MAU2,MCMBP,NAA50,NDC80,NDE1,PDS5A,PHF13,PMF1,PRC1,RACGAP1,RAD51C,RB1,RCC1,RECQL5,SGO1,SIRT7,SLF2,SMARCA4,SMARCC1,SMC3,SMC5,SPDL1,SYCE1L,TENT4A,TLK2,TOP1,TOP3A,UBE2B,UBE2I,VPS4A,ZNF207,ZWINT	0.166667	0.107025
GOBP_POSITIVE_REGULATION_OF_GLYCOGEN_METABOLIC_PROCESS	0.00109656	AKT1,AKT2,DYRK2,IGF1,IRS1,PPP1R3G,PTH	0.4375	0.107025
GOCC_RECYCLING_ENDOSOME_MEMBRANE	0.00111041	B2M,BAIAP3,HLA-G,INPP4A,MCOLN2,NDRG1,NEU3,OPTN,PACSIN2,RAB11FIP4,RAB11FIP5,RAB12,RAB13,RAB35,RAB8B,RAP2A,SCAMP4,SCAMP5,SLC39A4,STX12,TFRC,ZFYVE27	0.226804	0.107025
GOBP_RECEPTOR_INTERNALIZATION	0.00111489	ANKRD13A,ANKRD13B,AP2A1,ARRB2,ATXN2,CACNG5,CAV1,CLTC,CNTN2,DNM1,DNM2,EGF,FCER1G,HTR1B,ITGB2,LDLRAP1,LMBRD1,LRRTM2,MKLN1,MTMR2,PLCG2,RALA,RALB,SCRIB,SNX1,TFRC	0.213115	0.107025
GOMF_CADHERIN_BINDING	0.00113073	AFDN,AHNAK,ARHGAP18,ATXN2L,BZW2,CAPZA1,CC2D1A,CDH13,CDH17,CHMP5,CLIC1,COBLL1,CRKL,DAB2IP,DBN1,DBNL,EIF4H,EIF5,EPCAM,EPN2,EPS15L1,EXOC3,F11R,FER,FLNB,GCN1,GLOD4,GOLGA3,KLC2,LRRC59,MYH9,NDRG1,NOP56,PACSIN2,PDLIM5,PDXDC1,PKP2,PLCB3,PSMB6,PTPN11,PUF60,RPL29,SCRIB,SERBP1,SLC3A2,SLC9A3R2,SNX1,STX5,TBC1D10A,TLN1,TRIM25,TWF1,TWF2,UBAP2,USP8,VAPB,YKT6	0.170659	0.107025
GOMF_TRANSLATION_FACTOR_ACTIVITY_RNA_BINDING	0.00113348	CPEB3,EEF2K,EIF3B,EIF3H,EIF3J,EIF3L,EIF3M,EIF4A1,EIF4A2,EIF4G3,EIF4H,EIF5,EIF5AL1,EIF5B,GCN1,GTPBP2,MRPL58,MTIF3,MTRF1,TUFM	0.235294	0.107025
GOCC_PERINUCLEAR_REGION_OF_CYTOPLASM	0.00113501	ACTN4,ADGRB1,AIF1,ALOX12B,ANKRD13A,ANKRD13B,ANXA6,APLP1,APOD,ARF3,ARFGEF1,ASIC3,ASPSCR1,ATP2C2,ATXN2,CABP7,CAV1,CCNF,CCNG1,CDK2AP1,CENPF,CHERP,CLIC1,CLU,COPS3,CREB3L2,CUL7,CYHR1,DCUN1D3,DGAT2,DNM2,EIF4A2,EIF4H,EPG5,ERBB2,EXOC1,EXOC3,EXOC8,GALNT1,GALNT6,GBP2,GNB2,HCRT,HSF1,HSPA1B,HTT,INPP5K,ITM2C,KAT5,KCNH2,KIF5A,KIRREL1,LIMK2,MAD2L1,MAP1S,MAP6,MOGAT2,MTMR2,MTMR6,NDRG1,OAS2,OPTN,PDE4B,PINK1,PLAAT3…	0.150892	0.107025
GOMF_KINASE_ACTIVITY	0.00117149	ACVR1B,ACVR2B,ADCK5,AK1,AKT1,AKT2,AMHR2,BCKDK,C8orf44-SGK3,CAMK2B,CCNE1,CDC42BPG,CDK10,CDK12,CDK18,CDK3,CDK6,CDKL3,CDKN1A,CHKA,CLK2,CLK3,CLK4,CSNK2B,DCAF1,DGKD,DGKE,DYRK2,EEF2K,EFNA3,EFNA4,EPHA1,ERBB2,FER,FES,FGGY,FLT1,GALK1,GRK5,GRK6,GUCY2C,GUCY2D,GUK1,HIPK1,HIPK2,HKDC1,IRAK2,IRAK4,ITK,ITPKA,ITPKC,JAK3,LIMK1,LIMK2,LTK,MAP2K5,MAP3K14,MAP3K2,MAPK1,MAPK3,MAPKAPK3,MARK3,MAST3,MELK,MMD,MOK,NEK10,NEK7…	0.150336	0.108933
GOBP_RNA_SPLICING	0.00119122	AAR2,AHNAK,CCAR2,CDK12,CLK2,CLK3,CLK4,COIL,DCPS,DDX17,DDX20,DDX41,DDX47,DDX5,DHX15,EFTUD2,ESRP2,HNRNPA2B1,HNRNPF,HNRNPH1,HNRNPLL,HNRNPR,KAT2A,KHDC4,KHDRBS1,LSM8,LUC7L,LUC7L3,METTL16,NUP98,POLR2A,PPIL1,PPP1R9B,PRMT1,PRPF19,PRPF39,PRX,PTBP1,PUF60,PUS1,PUS7,QKI,RBM14,RBM39,RBM4,RBM4B,REST,RNF113A,RNPS1,RRAGC,RRP1B,SART1,SCAF1,SCAF11,SF3B1,SF3B4,SMU1,SNU13,SRRM1,SRSF1,SRSF11,SRSF3,SRSF5,SUPT3H,TAF12,…	0.160944	0.108933
GOBP_MITOCHONDRIAL_FISSION	0.00119649	COX10,CYRIB,DDHD1,DDHD2,MIEF1,MIEF2,MTFR1,MTFR1L,MUL1,PINK1,RALA,RALBP1	0.3	0.108933
GOBP_CYTOPLASMIC_TRANSLATIONAL_INITIATION	0.00119649	EIF3B,EIF3H,EIF3J,EIF3L,EIF3M,EIF4A1,EIF4A2,EIF4H,EIF5,MIF4GD,RBM4,SLBP	0.3	0.108933
GOBP_REGULATION_OF_CELLULAR_CARBOHYDRATE_METABOLIC_PROCESS	0.00120699	AKT1,AKT2,BCKDK,C1QTNF1,CLK2,DDIT4,DGAT2,DYRK2,ENPP1,FBP1,FOXK1,HDAC4,IGF1,INPP5K,IRS1,KAT2A,MLYCD,P2RY6,PDK1,PDK2,PMAIP1,PPP1R3G,PTH,PTK2B,RPTOR,SDHAF3,SIRT7,STAT3,TIGAR,TP53,WDR5	0.2	0.108949
GOBP_TRANSCRIPTION_BY_RNA_POLYMERASE_I	0.00122105	ATF4,BAZ2A,CAVIN1,DDX11,DEDD,DHX33,ERBB2,GTF2H1,HEATR1,MAF1,MARS1,POLR1C,SF3B1,SIRT7,SMARCA4,TAF1B	0.258065	0.109284
GOBP_LIPID_METABOLIC_PROCESS	0.00125747	A3GALT2,ABCA3,ABCD4,ABCG4,ABHD11,ABHD12,ACADS,ACBD4,ACLY,ACOT12,ACOT8,ACP3,ACSBG2,ACSF2,AGPAT2,AGPAT4,AKT1,AKT2,ALDH1A3,ALOX12B,ALOX5AP,ALOXE3,ANGPTL8,APOD,APOH,APOL1,APOL2,ARV1,ASPG,B3GALT4,BAX,BRCA1,CAV1,CCDC71L,CCR7,CDC42,CDIPT,CDS1,CEPT1,CERS4,CERS5,CHAT,CHKA,CHST10,CLN6,CLU,COX10,CPNE7,CPT1A,CPTP,CRKL,CYP17A1,CYP2D7,CYP2S1,CYP2U1,CYP2W1,CYP3A43,CYP4A11,DAB2IP,DDHD1,DDHD2,DDX20,DGAT1,DGAT2,DG…	0.139223	0.11123
GOMF_PROTEIN_DOMAIN_SPECIFIC_BINDING	0.00126547	ACTN1,ADAM9,ADGRB1,AP4M1,ARHGAP5,ARRB2,ATF4,BAX,BCL2,CARD10,CBLB,CDC42,CHD8,CITED2,CLTC,CSNK2B,DAB2IP,DBNL,DDX20,DDX5,DFFA,DNM2,DVL2,EPB41L2,ETV6,F11R,FAM189B,FZD3,GABRR1,GPX1,GTF2F1,H4-16,H4C14,HOMER3,HSPA1B,ICA1L,IKZF1,INPP5A,IRGM,IRS1,KCNH2,KCNJ4,KEAP1,KHDRBS1,KIF14,KPNB1,LIN7B,LLGL2,LUC7L,MBD2,MDC1,MICAL1,MITD1,MOSPD3,MYH9,NCF1,NDE1,NFASC,NKD1,NLRP2,PINK1,PKD1,PMF1,PPIL1,PPP1CC,PRRX1,QKI,RAB2…	0.151515	0.11123
GOBP_POSITIVE_REGULATION_OF_MACROMOLECULE_BIOSYNTHETIC_PROCESS	0.00127439	ACD,ACTN1,ACTN4,AKIRIN1,AKIRIN2,AKT1,AKT2,ARHGEF2,ARID1A,ARID5A,ARRB2,ASXL1,ATF1,ATF4,ATF5,ATMIN,BCL2L12,BPTF,BRCA1,BRF1,CARM1,CCAR2,CCR7,CCT4,CCT5,CDC123,CDH13,CDK12,CDK5RAP3,CEBPB,CEBPE,CHD8,CITED2,CNBP,CNOT7,COL1A1,CPEB3,CREB3,CREB3L2,CRLF3,CRTC1,CSF3,DAB2IP,DAZ3,DDX11,DDX17,DHX33,DLX1,DNM2,DPF2,DR1,DSCC1,DVL1,DVL2,DYRK2,E2F2,EAF2,EDF1,EGF,EGLN1,EIF5AL1,ELL,ELL3,EPC1,EPCAM,ERBB2,ETV6,FOSB,FOSL…	0.13522	0.11123
GOBP_PEPTIDE_BIOSYNTHETIC_PROCESS	0.0012908	AKT1,AKT2,APEH,APLP1,ASCC2,ATF4,ATXN2,AURKAIP1,BZW2,CARS1,CDC123,CHAC1,CNBP,CNOT7,CNOT8,CPEB3,DAZ3,DCPS,DDX25,DHX33,DND1,DPH3,EEF2K,EIF3B,EIF3H,EIF3J,EIF3L,EIF3M,EIF4A1,EIF4A2,EIF4ENIF1,EIF4G3,EIF4H,EIF5,EIF5AL1,EIF5B,ELANE,ELP1,ERBB2,FARSB,FAU,GCN1,GTPBP2,HAGH,ILF3,KHDRBS1,LIN28A,LSM14A,MARS1,METTL16,MIF4GD,MIR132,MIR144,MIR200C,MIR29A,MIR378A,MRPL12,MRPL2,MRPL20,MRPL22,MRPL33,MRPL58,MRPS16,MRPS…	0.148564	0.111739
GOCC_OUTER_MEMBRANE	0.00130265	AGPAT4,AKAP1,ARMC12,BAX,BCL2,BID,CPT1A,CPTP,GUCY2D,HADHB,HSPA9,ITPR3,KRAS,MICOS10,MICOS13,MIEF1,MIEF2,MLXIP,MTARC2,MTCH1,MTCH2,MTX1,MUL1,NLRX1,NUTF2,PINK1,PLD6,PMAIP1,PPP1CC,RAB11FIP5,RPS6KB1,SARM1,SFXN2,SMPD4,SNN,STING1,STMP1,TIGAR,TMEM109,TOMM6,TUFM,UBC,VDAC1	0.181435	0.111848
GOCC_MIDBODY	0.00134773	AGBL5,BIRC5,C6orf89,C9orf72,CDC42,CENPE,CENPF,CENPV,CHMP5,CPEB3,DDX11,DNM2,ECT2,EXOC1,EXOC3,GNL3,KEAP1,KIF14,KIF20A,KLHL9,LZTS2,MICAL1,MICAL3,MITD1,PDXP,PITPNM1,PPP1CC,PRC1,PTCH1,RAB11FIP4,RACGAP1,RALA,RALB,RAP2A,TTC19,USP8,VPS37B,VPS4A	0.187192	0.114785
GOBP_MACROMOLECULE_CATABOLIC_PROCESS	0.00139337	ABHD12,ADAM9,ADGRB1,AGTPBP1,AKIRIN2,AKT1,AMN1,ANAPC15,ANAPC2,ARRB2,ASCC2,BAG6,BAX,CAMLG,CAV1,CBLB,CCAR2,CCNF,CDK5RAP3,CECR2,CELA2A,CHMP5,CLN6,CLU,CNOT7,CNOT8,COPS3,CPA1,CPEB3,CUL7,CUL9,DAB2IP,DAZ3,DCAF11,DCPS,DDA1,DDX5,DEDD,DET1,DFFA,DIS3L,DND1,DTL,DVL1,EDC4,EGF,EGLN1,EIF3H,EIF4ENIF1,ELANE,ELOB,ENDOG,FBXL15,FBXL18,FBXL19,FBXL22,FBXL3,FBXL6,FBXO2,FBXO21,FEM1B,GBA,GNA12,GPX1,HECTD1,HIPK2,HMGCR,HMMR…	0.13925	0.117302
GOBP_IMMUNE_SYSTEM_DEVELOPMENT	0.00139949	ACTN1,ACVR1B,ANKLE1,ARID1A,ARMC6,ASXL1,ATF4,ATXN1L,B2M,BAX,BCL2,BPGM,C12orf29,CBLB,CCR4,CCR7,CD2,CD3G,CD8A,CDC42,CDH17,CDK5RAP3,CDK6,CEBPB,CEBPE,CIAO3,CITED2,CRKL,CSF3,CTC1,CXCR5,DCAF1,DPF2,EFNA2,ERBB2,ETV6,FANCA,FCER1G,FES,FLT1,FNIP1,FUT10,FUT7,GBA,GFI1,GP1BA,H4-16,H4C14,HAVCR2,HDAC4,HECTD1,HIPK1,HIPK2,HLA-DOA,HLA-G,HSF1,HSPA1B,HSPA9,IFNE,IKZF1,IRF7,ITCH,ITGA4,ITK,JAG2,JAK3,JARID2,KAT2A,KAT5,KAT…	0.143829	0.117302
GOBP_ESTABLISHMENT_OF_PROTEIN_LOCALIZATION	0.00141132	AAAS,AAGAB,ACD,ACTN4,ACVR2B,ADAM9,AFDN,AKIRIN2,AKT1,AKT2,ANKLE1,ANKRD50,AP1M1,AP2A1,AP3M1,AP4M1,AP5Z1,APOD,ARCN1,ARF3,ARFGAP1,ARFGEF1,ARHGEF2,ARL5C,ARRB2,ARRDC2,ASPSCR1,ATG10,ATG4D,ATP13A1,BAG6,BAIAP3,BAX,BCAP29,BID,CACNG5,CAMLG,CAV1,CAVIN1,CBLB,CCT4,CCT5,CD3G,CDKN1A,CELA2A,CENPF,CHMP5,CLTC,CLU,CNTN2,COG1,COG7,COL1A1,COMP,COPG1,CPLX3,CPT1A,CTNS,DGKD,DMBT1,DNAJC13,DNM2,DPH3,DUOXA1,ECT2,EIF4ENIF1,E…	0.136691	0.117362
GOBP_POSITIVE_REGULATION_OF_MITOCHONDRIAL_FISSION	0.00143225	DDHD1,DDHD2,MIEF1,MIEF2,MUL1,PINK1,RALA,RALBP1	0.380952	0.118172
GOBP_PEPTIDE_METABOLIC_PROCESS	0.00144349	AKT1,AKT2,APEH,APLP1,ASCC2,ATF4,ATXN2,AURKAIP1,BZW2,CARNMT1,CARS1,CDC123,CHAC1,CLU,CNBP,CNOT7,CNOT8,CPEB3,CPM,CTNS,DAZ3,DCPS,DDX25,DHX33,DND1,DPEP1,DPH3,EEF2K,EIF3B,EIF3H,EIF3J,EIF3L,EIF3M,EIF4A1,EIF4A2,EIF4ENIF1,EIF4G3,EIF4H,EIF5,EIF5AL1,EIF5B,ELANE,ELP1,ENPEP,ERAP1,ERBB2,FARSB,FAU,GCN1,GPX1,GPX4,GSTM2,GSTP1,GTPBP2,HAGH,IGF1,ILF3,KHDRBS1,LIN28A,LSM14A,MARS1,METTL16,MIF4GD,MIR132,MIR144,MIR200C,M…	0.144778	0.118176
GOBP_PROTEIN_MODIFICATION_BY_SMALL_PROTEIN_CONJUGATION	0.00146307	ADGRB1,AKT1,ANAPC2,ARRB2,ASB15,ATG10,BCL2,BRCA1,CAMLG,CAV1,CBLB,CCNF,CDC42,CDK5RAP3,COPS3,CTU2,CUL7,CUL9,DCAF1,DCAF11,DCAF13,DCUN1D3,DDA1,DET1,DTL,DTX2,ELOB,FANCA,FANCE,FANCG,FBXL15,FBXL22,FBXL3,FBXL6,FBXO2,FBXO21,FBXO28,FBXO3,FBXW2,FEM1B,GNL3,HDAC4,HECTD1,HMG20A,HMG20B,HSPA1B,IFIH1,ITCH,JADE2,KBTBD6,KEAP1,KLHL24,KLHL42,KLHL9,LIMK1,LRR1,MAD2L1,MED17,MED24,MED7,MEX3C,MGRN1,MIB2,MUL1,NCCRP1,NEURL1B…	0.146042	0.118857
GOBP_PROTEIN_CONTAINING_COMPLEX_ORGANIZATION	0.00153075	AAR2,ABCA3,AFDN,AFG3L2,AIF1,AKAIN1,ALDH1A3,ALOX5AP,APEH,ARFGEF1,ARHGAP18,ARHGEF2,ARID1A,ASPH,ATF1,ATL3,B2M,BAIAP2L2,BAX,BAZ1A,BAZ2A,BBS10,BID,BOP1,BRF1,BRIX1,C12orf73,CALHM1,CAMSAP1,CAPZA1,CARD10,CCR7,CD247,CD3G,CDC123,CDC42,CDH17,CENPE,CENPF,CENPV,CHMP5,CLASP1,CLEC16A,CLTC,CLU,COA6,COIL,COMP,CORO1A,COX10,COX14,CPTP,CRTC1,CSF3,CSNK2B,CYRIB,DAB2IP,DBN1,DBNL,DDIT4,DDX20,DET1,DGAT1,DHX33,DNAH7,DR1,E…	0.135253	0.123406
GOMF_KINASE_BINDING	0.00155772	ADAM9,AKT1,AP2A1,ARRB2,ATF4,ATF5,B3GALT4,CAB39,CAV1,CBLB,CCNE1,CD2,CD247,CD6,CDC42,CDC6,CDK12,CDK5RAP3,CDKN1A,CDKN2C,CEACAM20,CEACAM4,CEBPB,CLTC,CRKL,DAB2IP,DGKD,DNM1,DNM2,DUSP1,DVL1,DVL2,EIF4ENIF1,EPHA1,FAM83C,FER,GCN1,GRK5,GSN,GSTP1,HINT1,HSF1,HTT,INKA1,IRAK4,IRGM,IRS1,ITGAX,ITGB2,KHDRBS1,KIF14,KIF20A,LRRC14,MAML1,MAP3K2,MAPKAPK3,MICAL1,NBEAL2,OXSR1,PARD6B,PDLIM5,PFKL,PIFO,PIK3R2,PINK1,PITPNM1,…	0.148338	0.12463
GOBP_MITOCHONDRIAL_FUSION	0.00164728	AFG3L2,BAX,MIEF1,MIEF2,MTCH2,MUL1,PARL,PLD6,TFRC,ZDHHC6	0.322581	0.13045
GOBP_NEGATIVE_REGULATION_OF_CELL_CYCLE	0.00165517	ANAPC15,ATF5,AURKAIP1,BCL2,BIRC5,BRCA1,CCAR2,CCNF,CCNG1,CDC6,CDK5RAP3,CDK6,CDKN1A,CDKN2C,CENPF,CRLF3,DAB2IP,DCUN1D3,DONSON,DTL,DUSP1,DYNC1LI1,FEM1B,FOXN3,FZD3,HECA,HEXIM1,HEXIM2,HLA-G,HUS1,INTS7,KAT2A,LIF,MAD2L1,MDC1,MEN1,MIR29A,MUC1,NABP2,NDC80,OVOL1,PLK5,PRPF19,PTPN11,RAD50,RB1,RBBP8,RBM14,RRP8,RUNX3,SCRIB,SDE2,SPDL1,TAF6,TELO2,TIMELESS,TIPIN,TOM1L1,TOM1L2,TP53,TRIAP1,VPS4A,WEE2,ZFP36L1,ZNF207,…	0.162963	0.13045
GOBP_RESPONSE_TO_EPIDERMAL_GROWTH_FACTOR	0.00173825	AKT1,COL1A1,DAB2IP,ERBB2,INPP5K,MAPK1,MAPK3,MARS1,PPP1R9B,PTPN11,STAT5B,VIL1,ZFP36L1	0.276596	0.135982
GOMF_MODIFICATION_DEPENDENT_PROTEIN_BINDING	0.00177496	ANKRD13A,ANKRD13B,BAG6,BAZ2A,BPTF,CARM1,CDYL,CHD8,DPF2,HDGFL2,ING4,JARID2,KAT8,KMT2A,LRWD1,MINDY1,MORC3,MSH6,OPTN,PHF13,PHF19,PLCG2,PSME4,RNF169,RRP8,SETD5,SMARCA4,TDRD3,TRIM24,UBXN1,WDR5,WDR81,ZZZ3	0.19186	0.137833
GOBP_TRANSCRIPTION_PREINITIATION_COMPLEX_ASSEMBLY	0.0017962	BAZ2A,BRF1,DR1,MED17,MED18,MED20,MED24,MED26,MED6,MED7,MED9,SMARCA4,TAF12,TAF1B,TAF4,TAF6,TP53	0.242857	0.138465
GOBP_REGULATION_OF_HISTONE_MODIFICATION	0.00181996	ARID5A,BRCA1,C6orf89,DR1,GFI1,HPF1,JARID2,KAT2A,KAT8,KMT2A,LIF,MLLT6,MUC1,NFYA,OTUB2,PAX5,PAXIP1,PHF19,PHF20,PINK1,PRDM12,RRP8,SAP30BP,SETD5,SF3B1,SIN3A,SKI,SPI1,TP53,UBE2B,WBP2,WDR5,ZNF335,ZZZ3	0.189944	0.13928
GOBP_REGULATION_OF_GLUCOSE_METABOLIC_PROCESS	0.00185898	AKT1,AKT2,BCKDK,C1QTNF1,CLK2,DGAT2,DYRK2,FBP1,FOXK1,IGF1,IRS1,KAT2A,MLYCD,PDK1,PDK2,PMAIP1,PPP1R3G,PTH,SDHAF3,SIRT7,TIGAR,TP53,WDR5	0.214953	0.141242
GOBP_REGULATION_OF_PROTEIN_STABILITY	0.00190851	ASPH,BAG6,BCL2,CAMLG,CCAR2,CCT4,CCT5,CDKN2AIP,CLU,COG7,DPM3,DVL1,FBXL3,GOLGA7,GSN,HSPA1B,HTT,IFT46,IGF1,IRGM,KAT2A,KHDRBS1,KRAS,LSS,MAPK1,MORC3,MUL1,NDC80,NR1D1,PEX19,PEX6,PFDN1,PFDN6,PINK1,PTGES3,RNF5,RPL23,SAV1,SAXO1,SMO,STX12,STXBP4,TARDBP,TBRG1,TELO2,TP53,TRIM24,TSC1,TYROBP,UBE2B,USP36,USP40,USP8,WDR81,ZNF207	0.168196	0.14397
GOBP_LIPID_BIOSYNTHETIC_PROCESS	0.00204783	A3GALT2,ABCA3,ABCG4,ACLY,ACOT8,ACSBG2,AGPAT2,AGPAT4,AKT1,ALDH1A3,ALOX12B,ALOXE3,ARV1,B3GALT4,BRCA1,CDIPT,CDS1,CEPT1,CERS4,CERS5,CHAT,CHKA,CYP17A1,DDX20,DGAT1,DGAT2,DGKD,DGKE,DHDDS,DHRS9,DPM3,ELOVL7,FADS3,FDPS,GAL3ST3,GBA,GFI1,GPAA1,GPX4,GSTM2,GSTP1,H6PD,HMGCR,HSD17B1,HSD3B7,IMPA1,INPP4A,INPP5F,INPP5K,ITPKA,ITPKC,KAT5,LDLR,LSS,MGLL,MIR132,MIR33A,MLYCD,MOGAT2,MTMR2,MTMR3,MTMR6,NDUFAB1,NR1D1,NR1H2,O…	0.148501	0.152793
GOBP_HISTONE_H3_K27_ACETYLATION	0.00206888	KMT2A,LIF,SIN3A,SPI1	0.666667	0.152793
GOMF_XMP_5_NUCLEOSIDASE_ACTIVITY	0.00206888	ACP3,NT5C1A,NT5C3A,NT5E	0.666667	0.152793
GOBP_POSITIVE_REGULATION_OF_DNA_TEMPLATED_TRANSCRIPTION_INITIATION	0.00208386	FOSL1,HNF1A,MED17,MED18,MED20,MED24,MED26,MED6,MED7,MED9,PAXIP1,SUB1,TAF12,TAF4,TAF6,TP53	0.246154	0.152831
GOCC_ENDOCYTIC_VESICLE	0.00211525	AP2A1,ARRB2,ATP6V0A4,ATP6V0E2,B2M,CAMK2B,CAV1,CD3G,CDC42,CLTC,CORO1A,CSF3,DAB2IP,DMBT1,DNM2,DVL2,EGF,ELANE,EPN2,FLNB,GSN,HLA-DQB1,HLA-G,INPP5F,IRGM,LDLR,LDLRAP1,LMBRD1,MYO1C,NCF1,PLD1,PTCH1,RAB11FIP1,RAB11FIP4,RAB11FIP5,RAB13,RAB34,RAB35,RAB8B,RALA,RILP,RINL,SCARB1,SCIMP,SMO,STX12,STX7,STX8,STXBP4,TAPBP,TFRC,UBC,VIM,VPS9D1,WNT5B,WNT7B,ZYX	0.166181	0.154063
GOBP_SIGNAL_TRANSDUCTION_BY_P53_CLASS_MEDIATOR	0.00215957	AKT1,BAG6,BAX,BCL2,BOP1,CDK5RAP3,CDKN1A,COPS3,DDIT4,DDX5,DYRK2,E2F2,ELL3,HEXIM1,HINT1,HIPK1,HIPK2,ING4,KAT5,MUC1,NDRG1,PAXIP1,PDK2,PMAIP1,RPL23,RPL37,RPS15,RRP8,SHISA5,TMEM109,TP53,TRIAP1,TRIM24	0.189655	0.155445
GOBP_POSITIVE_REGULATION_OF_RELEASE_OF_CYTOCHROME_C_FROM_MITOCHONDRIA	0.00216366	BAX,BID,FAM162A,MMP9,PINK1,PMAIP1,PPIF,TNFSF10,TP53	0.333333	0.155445
GOBP_PHOSPHORYLATION	0.00221896	ACVR1B,ACVR2B,ADAM9,ADCK5,AIF1,AK1,AKT1,AKT1S1,AKT2,AMH,AMHR2,ARHGEF2,ARRB2,ATG101,BAX,BCKDK,BCL2,BIRC5,BPGM,BRAT1,C5AR1,C8orf44-SGK3,C9orf72,CAB39,CAMK2B,CARD10,CAV1,CBLB,CCNE1,CCNF,CCNG1,CCNO,CCR7,CD6,CDC42,CDC42BPG,CDC6,CDK10,CDK12,CDK18,CDK2AP1,CDK3,CDK5RAP3,CDK6,CDKL3,CDKN1A,CDKN2C,CENPE,CHKA,CLK2,CLK3,CLK4,CLU,CNOT7,CRKL,CSF3,CSNK2B,DAB2IP,DCAF1,DDIT4,DGKD,DGKE,DUSP1,DUSP7,DVL1,DVL2,DYRK2,E…	0.134264	0.157774
GOBP_RESPONSE_TO_LIGHT_STIMULUS	0.0022267	AKT1,AKT2,ATF4,BAX,BCL2,CACNA2D4,CASP7,CCAR2,CDKN1A,CDS1,COPS3,CRTC1,CTNS,DCT,DCUN1D3,DDHD2,DNM2,DTL,DYNLRB1,ELANE,FBXL22,FBXL3,FBXL6,GNGT2,GPX1,GUCY2D,HMGCR,HUS1,IFT20,INO80,JUND,KCNC2,KMT2A,KRAS,MC1R,MEN1,MMP9,MSH6,NDRG4,NPTN,NR2F6,PITPNM1,PPP1CC,RBM4,RBM4B,RO60,SDE2,SDF4,TIPIN,TP53,TRIAP1,TTC36,UBE2B,YY1	0.167702	0.157774
GOBP_GLUCOSE_METABOLIC_PROCESS	0.00224089	AKT1,AKT2,APOD,ATF4,BCKDK,BRAT1,C1QTNF1,CLK2,CPT1A,DGAT2,DYRK2,FBP1,FOXK1,G6PC3,GAPDHS,H6PD,HKDC1,IGF1,IRS1,KAT2A,MDH2,MLYCD,PDK1,PDK2,PFKL,PGAM2,PMAIP1,PPARD,PPP1R3G,PTH,SDHAF3,SIRT7,TIGAR,TP53,WDR5	0.18617	0.157774
GOBP_RNA_LOCALIZATION	0.00229467	AAAS,AGFG1,ATXN2,CCT4,CCT5,DDX25,EIF5AL1,FBL,FYTTD1,HNRNPA2B1,HNRNPAB,HSF1,KHDRBS1,KPNB1,MYO1C,NUP153,NUP160,NUP188,NUP98,NUTF2,POM121,QKI,RAE1,SHQ1,SIDT1,SLBP,SMG5,SRSF1,SRSF3,STAU1,TSC1,UPF1,XPO5,YY1,ZC3H3,ZFP36L1,ZNHIT3	0.183168	0.16049
GOMF_TRANSLATION_REGULATOR_ACTIVITY_NUCLEIC_ACID_BINDING	0.00239578	CPEB3,DAZ3,EEF2K,EIF3B,EIF3H,EIF3J,EIF3L,EIF3M,EIF4A1,EIF4A2,EIF4G3,EIF4H,EIF5,EIF5AL1,EIF5B,GCN1,GTPBP2,MIF4GD,MRPL58,MTIF3,MTRF1,RARA,TUFM	0.211009	0.16646
GOCC_SPINDLE	0.00241735	AAAS,AGBL5,AKT1,ARHGEF2,BEX4,BIRC5,CCAR2,CDC42,CDC6,CENPE,CENPF,CENPV,CEP19,CEP95,CHMP5,CIAO1,CLASP1,CLTC,DDX11,DR1,DYNC1LI1,ECT2,FAM110A,HAUS4,HAUS8,HMMR,HSF1,INO80,KAT2A,KAT5,KIF14,KIF20A,KIF22,KIFC1,KLHL42,LEMD2,LIMK2,LSM14A,MAD2L1,MAP1S,MAP2K5,MAPK1,MICAL3,MYH9,NDE1,NEK7,PLK5,PRC1,PRPF19,RAB11FIP4,RACGAP1,RAE1,RALBP1,RB1,SAC3D1,SGO1,SLC34A1,SMC3,SPDL1,SPECC1L,TMEM201,TUBGCP2,VPS4A,WDR5,WDR62,…	0.159624	0.166847
GOBP_ORGANELLE_FUSION	0.00243295	AFG3L2,AKT2,ANKFY1,BAX,BNIP1,CHMP5,CORO1A,CPLX3,GOSR2,MIEF1,MIEF2,MTCH2,MUL1,PARL,PCDHGA3,PIP4K2A,PLD6,RAB13,RAB34,RAB8B,STX12,STX1A,STX5,STX7,STX8,SYT13,TFRC,VPS33B,VPS4A,ZDHHC6	0.193548	0.166847
GOBP_RNA_DECAPPING	0.00248473	CNOT7,DCPS,EDC4,EIF4ENIF1,NUDT3,PATL1,PNRC2	0.388889	0.169298
GOBP_REGULATION_OF_CARBOHYDRATE_BIOSYNTHETIC_PROCESS	0.00250917	AKT1,AKT2,AP2A1,CLK2,CLTC,DGAT2,DYRK2,EGF,ENPP1,FBP1,IGF1,INPP5K,IRS1,KAT2A,P2RY6,PDK2,PPP1R3G,PTH,PTK2B,SDHAF3,SIRT7,WDR5	0.213592	0.169868
GOBP_POSITIVE_REGULATION_OF_RNA_METABOLIC_PROCESS	0.00260249	ACTN1,ACTN4,AKIRIN1,AKIRIN2,AKT1,ARHGEF2,ARID1A,ARID5A,ASXL1,ATF1,ATF4,ATF5,ATMIN,BCL2L12,BPTF,BRCA1,BRF1,CARM1,CCAR2,CDH13,CDK12,CDK5RAP3,CEBPB,CEBPE,CHD8,CITED2,CNBP,CNOT7,CNOT8,COL1A1,CPEB3,CREB3,CREB3L2,CRLF3,CRTC1,CSF3,DAB2IP,DCPS,DDX11,DDX17,DDX5,DHX33,DLX1,DND1,DNM2,DPF2,DR1,DVL1,DVL2,E2F2,EAF2,EDF1,EGF,EGLN1,EIF4ENIF1,ELL,ELL3,EPC1,EPCAM,ERBB2,ETV6,FOSB,FOSL1,FOXK1,FOXN4,GALR1,GALR2,GATAD…	0.13406	0.175063
GOBP_NEGATIVE_REGULATION_OF_MITOTIC_CELL_CYCLE	0.00272244	ANAPC15,AURKAIP1,BCL2,BIRC5,BRCA1,CCNG1,CDC6,CDK5RAP3,CDKN1A,CENPF,CRLF3,DCUN1D3,DONSON,DTL,DUSP1,DYNC1LI1,FOXN3,FZD3,HECA,HUS1,MAD2L1,MDC1,MIR29A,MUC1,NABP2,NDC80,OVOL1,PLK5,RAD50,RB1,RBBP8,SCRIB,SDE2,SPDL1,TIPIN,TOM1L1,TOM1L2,TP53,TRIAP1,VPS4A,ZFP36L1,ZNF207,ZWINT	0.174797	0.180502
GOBP_PROTEIN_MODIFICATION_BY_SMALL_PROTEIN_CONJUGATION_OR_REMOVAL	0.00276635	ADGRB1,AKT1,ANAPC2,ARRB2,ASB15,ASXL1,ATG10,BCL2,BRCA1,CAMLG,CAV1,CBLB,CCNF,CDC42,CDK5RAP3,COPS3,CTU2,CUL7,CUL9,DCAF1,DCAF11,DCAF13,DCUN1D3,DDA1,DET1,DTL,DTX2,ELOB,FANCA,FANCE,FANCG,FBXL15,FBXL22,FBXL3,FBXL6,FBXO2,FBXO21,FBXO28,FBXO3,FBXW2,FEM1B,GNL3,HDAC4,HECTD1,HINT1,HMG20A,HMG20B,HSPA1B,IFIH1,ITCH,JADE2,KAT2A,KBTBD6,KEAP1,KLHL24,KLHL42,KLHL9,LIMK1,LRR1,MAD2L1,MED17,MED24,MED7,MEX3C,MGRN1,MIB2,M…	0.141482	0.180502
GOBP_PINOCYTOSIS	0.00280354	AHSG,ANKFY1,CAV1,CDC42,DNM2,MAPKAPK3,NR1H2,RAB34	0.347826	0.180502
GOBP_REGULATION_OF_NCRNA_TRANSCRIPTION	0.00280354	CC2D1A,DDX11,DEDD,MARS1,SIRT7,SMARCA4,WDR82,ZC3H4	0.347826	0.180502
GOMF_LYSINE_ACETYLATED_HISTONE_BINDING	0.00280354	BAZ2A,CARM1,DPF2,KMT2A,PSME4,SMARCA4,TRIM24,ZZZ3	0.347826	0.180502
GOBP_MRNA_METABOLIC_PROCESS	0.00282174	AAR2,AKT1,APLP1,APOBEC4,ATF4,ATXN2L,AURKAIP1,C5AR1,CCAR2,CDK12,CNOT7,CNOT8,COIL,CPEB3,DAZ3,DCPS,DDX17,DDX20,DDX41,DDX47,DDX5,DHX15,DND1,EDC4,EFTUD2,EIF4ENIF1,ESRP2,HNRNPA2B1,HNRNPAB,HNRNPF,HNRNPH1,HNRNPLL,HNRNPR,HSF1,HSPA1B,KHDC4,KHDRBS1,LSM8,LUC7L,LUC7L3,METTL16,MTPAP,NCOA1,NT5C3B,NUP98,PAN2,PAPOLG,PATL1,PDE12,PNLDC1,PNRC2,PPIL1,PRPF19,PRPF39,PTBP1,PUF60,PUS1,PUS7,QKI,RARA,RBM14,RBM39,RBM4,RBM4B…	0.146862	0.180502
GOBP_REGULATION_OF_DNA_TEMPLATED_TRANSCRIPTION_ELONGATION	0.00284779	CCAR2,CDK12,EAF2,ELL,ELL3,GTF2F1,HEXIM1,INTS5,INTS7,MED17,MED18,MED20,MED24,MED26,MED6,MED7,MED9,RECQL5,SETD5,SUPT4H1,WDR82,ZC3H4	0.211538	0.180502
GOMF_ATP_DEPENDENT_ACTIVITY_ACTING_ON_RNA	0.00286131	DDX11,DDX17,DDX20,DDX25,DDX27,DDX41,DDX42,DDX47,DDX5,DDX59,DHX15,DHX33,EIF4A1,EIF4A2,IFIH1,IGHMBP2,TDRD12,UPF1	0.227848	0.180502
GOCC_MLL3_4_COMPLEX	0.00286659	DYDC2,KDM6B,KMT2D,NCOA6,PAXIP1,WDR5	0.428571	0.180502
GOBP_POSITIVE_REGULATION_OF_PROTEIN_MATURATION	0.00287092	ANGPTL8,ASTL,CNTN2,F12,GSN,MELTF,MMP14,MYH9,TFR2	0.321429	0.180502
GOBP_MRNA_PROCESSING	0.00287136	AAR2,APLP1,APOBEC4,AURKAIP1,CCAR2,CDK12,COIL,CPEB3,DCPS,DDX17,DDX20,DDX41,DDX47,DDX5,DHX15,EFTUD2,ESRP2,HNRNPA2B1,HNRNPF,HNRNPH1,HNRNPLL,HNRNPR,HSF1,KHDC4,KHDRBS1,LSM8,LUC7L,LUC7L3,METTL16,MTPAP,NUP98,PAN2,PAPOLG,PDE12,PPIL1,PRPF19,PRPF39,PTBP1,PUF60,PUS1,PUS7,QKI,RBM14,RBM39,RBM4,RBM4B,REST,RNF113A,RNPS1,RPRD2,RRP1B,SAFB2,SART1,SCAF1,SCAF11,SF3B1,SF3B4,SLBP,SMU1,SNU13,SRRM1,SRSF1,SRSF11,SRSF3,SR…	0.154762	0.180502
GOMF_CATALYTIC_ACTIVITY_ACTING_ON_A_NUCLEIC_ACID	0.00289219	ANKLE1,BCDIN3D,BPTF,CARS1,CECR2,CHD8,CNOT7,CNOT8,DCLRE1A,DCPS,DDX11,DDX17,DDX20,DDX25,DDX27,DDX41,DDX42,DDX47,DDX5,DDX59,DHX15,DHX33,DIS3L,DSCC1,DTD2,DUS1L,EIF4A1,EIF4A2,ENDOG,ENDOU,ENDOV,FARSB,FBL,FTSJ3,HELZ,IFIH1,IGHMBP2,INO80,MAP1S,MARF1,MARS1,MCM2,MED20,METTL1,METTL16,MRM1,MRPL58,MSH3,MSH6,NARS1,NEIL1,NSUN3,NT5C3A,NTHL1,PAN2,PDE12,PLD6,PNLDC1,POLE,POLE2,POLE4,POLR1C,POLR2A,POLR2J2,POLR3H,PTGE…	0.150912	0.180736
GOMF_PROTEIN_MACROMOLECULE_ADAPTOR_ACTIVITY	0.00293655	AKIRIN2,AP1M1,AP2A1,BNIP1,CARD10,CAV1,CD3G,CDYL,COL14A1,CRKL,DAB2IP,DDX20,DET1,DTL,DVL2,EPC1,FBXO42,FEM1B,GAS2L1,GATAD2A,GNB2,GOSR2,HNRNPA2B1,HPF1,IRS1,KHDRBS1,LDLRAP1,MEN1,MYH9,NAPB,NCSTN,NDC80,NUP153,OPTN,PTPN11,RAD50,RETREG1,RPTOR,SARM1,SAV1,SKP1,SLC9A3R2,SPATA2,STAP1,STAT3,STX12,STX1A,STX5,STX7,STX8,TARDBP,TRPC4AP,UBXN8,USE1,YKT6,ZC3H18,ZSWIM8	0.163793	0.181399
GOBP_REGULATION_OF_POLYSACCHARIDE_METABOLIC_PROCESS	0.00293795	AKT1,AKT2,AP2A1,CLTC,DYRK2,EGF,ENPP1,IGF1,INPP5K,IRS1,PPP1R3G,PTH	0.272727	0.181399
GOBP_SMALL_MOLECULE_METABOLIC_PROCESS	0.0029766	ABCD4,ABCG2,ABCG4,ABHD12,ACADS,ACBD4,ACLY,ACMSD,ACOT12,ACOT8,ACP3,ACSBG2,ACSF2,ADSS1,AFMID,AHCY,AK1,AKT1,AKT2,ALDH1A3,ALOX12B,ALOX5AP,ALOXE3,APOD,APOL1,APOL2,ARV1,ASPA,ASPG,ATF4,BCKDK,BPGM,BRAT1,BRCA1,C1QTNF1,CARNMT1,CARS1,CAV1,CLK2,CLN6,COQ5,CPA1,CPT1A,CRYZL1,CTNS,CYP17A1,CYP2D7,CYP2S1,CYP2U1,CYP2W1,CYP4A11,DCT,DDIT4,DGAT1,DGAT2,DHDDS,DHRS13,DHRS4,DHRS9,DPEP1,DPM3,DPYSL4,DYRK2,ECI1,ELOVL7,ENPP1,…	0.133658	0.181399
GOCC_CHROMOSOME	0.00299887	ACD,ADNP2,AKIRIN1,AKIRIN2,ARID1A,ATF1,ATF4,ATF5,BACH2,BAZ1A,BAZ2A,BIRC5,BOP1,BPTF,BRCA1,BRIX1,BRMS1,C11orf80,C17orf49,C1orf131,CARM1,CCAR2,CDCA5,CDYL,CEBPB,CEBPE,CECR2,CENPE,CENPF,CENPV,CFDP1,CHD8,CHMP5,CITED2,CLASP1,CREB3,CREB3L2,CTC1,DBX1,DDX11,DDX27,DFFA,DLX1,DONSON,DPF2,DSCC1,DTL,DYNC1LI1,E2F2,ELF5,ELL,ELL3,EPC1,ETV6,FAM111A,FANCA,FANCE,FANCG,FBL,FBXO28,FER,FH,FOSB,FOSL1,FOXK1,FOXN3,FOXN4,FTS…	0.13344	0.181399
GOBP_REGULATION_OF_MITOTIC_CELL_CYCLE	0.00300586	AIF1,AKT1,ANAPC15,ANAPC2,ARID1A,AURKAIP1,BCL2,BID,BIRC5,BRCA1,CCNG1,CDC42,CDC6,CDCA5,CDK10,CDK5RAP3,CDKN1A,CDKN2C,CENPE,CENPF,CRLF3,CTC1,CUL7,CUL9,DCUN1D3,DONSON,DPF2,DTL,DUSP1,DYNC1LI1,EGF,FOXN3,FZD3,HECA,HSF1,HUS1,IGF1,INO80,KIF14,MAD2L1,MDC1,MIR29A,MUC1,NABP2,NDC80,NEK7,OVOL1,PDXP,PKD1,PKIA,PLK5,PPP1R9B,PSME3,PTCH1,PTPN11,RAD50,RAD51C,RB1,RBBP8,RCC1,RPS6KB1,RPTOR,SCRIB,SDE2,SIN3A,SMARCA4,SMARC…	0.153846	0.181399
GOBP_NEGATIVE_REGULATION_OF_PROTEIN_MODIFICATION_PROCESS	0.00300586	ADGRB1,AKT1,AKT1S1,ARRB2,BAX,BEX4,BRCA1,C9orf72,CAMLG,CAV1,CBLB,CDK5RAP3,CDKN1A,CDKN2C,CDYL,CRKL,DAB2IP,DCUN1D3,DDIT4,DUSP1,DUSP7,DVL1,ENPP1,EPHA1,GBA,GSTP1,HDAC2,HEXIM1,HEXIM2,HMG20A,HMG20B,HMGCR,HSPA1B,INPP5F,INPP5K,JARID2,KIRREL1,LIMK1,MAD2L1,MEN1,MICAL1,MIR132,MLLT6,NLRP12,OTUB2,PAQR3,PAX5,PIAS3,PKIA,PPP1R14D,PPP1R9B,PRKAG2,PRMT3,PTPA,QARS1,RB1,RPL23,RPL37,RPS15,SAMSN1,SEMA4D,SH3BP5L,SIN3A,SI…	0.153846	0.181399
GOCC_VESICLE_MEMBRANE	0.00304516	ABCA3,ABCG4,ACP3,AGPAT2,ANKFY1,ANTXR1,ANXA6,AP1M1,AP2A1,AP3M1,ARCN1,ASPSCR1,ATP6V0A4,ATP6V0E2,ATP6V1E1,ATP6V1G2,B2M,BAIAP2L2,BAIAP3,C5AR1,CAMK2B,CAV1,CD3G,CD55,CHMP5,CLBA1,CLEC16A,CLTC,COPG1,CORO1A,CPLX3,CPTP,CTNS,DBNL,DCT,DGAT1,DMBT1,DNAJC13,DNAJC5,DNM2,DYNC1LI1,EGF,EPN2,ERBB2,EXOC3,FCER1G,GNPNAT1,GOSR2,HLA-DOA,HLA-DQB1,HLA-G,HTT,IFITM2,INPP4A,INPP5F,IRAK2,IRAK4,IRF7,IRGM,ITCH,ITGAX,ITGB2,ITPR3,…	0.138958	0.182727
GOCC_INTRACELLULAR_PROTEIN_CONTAINING_COMPLEX	0.00308434	AMN1,ANAPC15,ANAPC2,BORCS6,BRCA1,C9orf72,CAMK2B,CARD10,CCAR2,CCNF,CCT4,CCT5,CENPF,CIAO1,CIAO3,CNOT7,CNOT8,CPEB3,CSNK2B,CUL7,CUL9,DCAF1,DCAF11,DCAF13,DCUN1D3,DDA1,DET1,DPM3,DR1,DTL,DYRK2,ECT2,ELOB,ELP1,EPC1,FBXL15,FBXL18,FBXL19,FBXL22,FBXL3,FBXL6,FBXO2,FBXO21,FBXO42,FEM1B,GTF2F1,GTF2H1,HSF1,ING4,JADE2,KAT2A,KAT5,KAT8,KBTBD6,KEAP1,KLHL24,KLHL42,KLHL9,LAMTOR3,MARS1,MED17,MED24,MED7,MKLN1,NAA25,NAA30…	0.143665	0.184032
GOBP_SISTER_CHROMATID_SEGREGATION	0.00320081	ANAPC15,ANAPC2,ARID1A,BIRC5,CDC6,CDCA5,CENPE,CENPF,CHMP5,DDX11,DPF2,DSCC1,DUSP1,DYNC1LI1,INO80,KAT5,KIF14,KIF22,KIFC1,KPNB1,MAD2L1,MAU2,MCMBP,NAA50,NDC80,PDS5A,PHF13,PRC1,RACGAP1,RAD51C,RB1,SGO1,SLF2,SMARCA4,SMARCC1,SMC3,SMC5,SPDL1,TENT4A,VPS4A,ZNF207,ZWINT	0.174274	0.189909
GOCC_RECYCLING_ENDOSOME	0.00323112	B2M,BAIAP3,C8orf44-SGK3,HLA-G,INPP4A,INPP5F,LDLRAP1,MCOLN2,MELTF,NDRG1,NEU3,OPTN,PACSIN2,PHETA1,RAB11FIP1,RAB11FIP4,RAB11FIP5,RAB12,RAB13,RAB35,RAB8B,RAP2A,SCAMP4,SCAMP5,SLC39A4,SLC9A9,SNF8,STX12,STX7,STX8,TBC1D14,TFRC,TMEM230,TPP1,VPS33B,ZFYVE27	0.180905	0.190449
GOBP_CARBOHYDRATE_BIOSYNTHETIC_PROCESS	0.00324598	AKT1,AKT2,AP2A1,ATF4,B3GALT4,B3GNT3,CHST10,CLK2,CLTC,DGAT2,DYRK2,EGF,ENPP1,FBP1,FUT7,G6PC3,HAS3,IGF1,IMPA1,INPP5K,IRS1,KAT2A,MDH2,MPDU1,NR1D1,P2RY6,PDK2,PGAM2,PPP1R3G,PTGES3,PTH,PTK2B,SDHAF3,SIRT7,ST6GALNAC1,ST6GALNAC6,UGP2,WDR5	0.178404	0.190449
GOBP_POLYSACCHARIDE_BIOSYNTHETIC_PROCESS	0.00337339	AKT1,AKT2,AP2A1,B3GNT3,CLTC,DYRK2,EGF,ENPP1,HAS3,IGF1,INPP5K,IRS1,NR1D1,PPP1R3G,PTGES3,PTH,UGP2	0.22973	0.195749
GOBP_HISTONE_H4_ACETYLATION	0.00337339	BRCA1,EPC1,ING4,JADE2,KAT2A,KAT5,KAT8,KMT2A,MUC1,NAA50,NCOA1,PHF20,SPI1,TRRAP,VPS72,WDR5,ZZZ3	0.22973	0.195749
GOBP_REGULATION_OF_UBIQUITIN_DEPENDENT_PROTEIN_CATABOLIC_PROCESS	0.00340392	AGTPBP1,AKT1,BAG6,CAMLG,CAV1,CCAR2,CDK5RAP3,CLU,DDA1,DET1,DVL1,EGF,EIF3H,ELOB,GBA,GNA12,HECTD1,HIPK2,HSPA1B,IL33,KEAP1,NUB1,PTK2B,QRICH2,RPL23,SMARCC1,TLK2,TRIB2,TTC36,UBXN1,USP5,ZER1	0.186047	0.196442
GOCC_NUCLEAR_PERIPHERY	0.00343981	ARFGEF1,ATF4,CEBPB,CENPF,GFI1,GMCL1,HLCS,HNRNPA2B1,KAT8,LMNB2,MEN1,MORC3,NARF,NSMF,NUP153,NUP98,PAXIP1,PRR14,PSPC1,SATB1,SMARCA4,SMARCC1,SMC3,SRRM1,TELO2,TP53,VIM,YY1	0.193103	0.196828
GOCC_CULLIN_RING_UBIQUITIN_LIGASE_COMPLEX	0.00344789	AMN1,ANAPC15,ANAPC2,CCNF,CUL7,CUL9,DCAF1,DCAF11,DCAF13,DDA1,DET1,DTL,ELOB,FBXL15,FBXL18,FBXL19,FBXL22,FBXL3,FBXL6,FBXO2,FBXO42,FEM1B,KBTBD6,KEAP1,KLHL24,KLHL42,KLHL9,NCCRP1,SKP1,SPSB3,TRPC4AP,ZER1,ZSWIM8	0.184358	0.196828
GOBP_PEPTIDYL_LYSINE_ACETYLATION	0.00351933	ARID5A,BAG6,BRCA1,DIP2B,DR1,EPC1,HDAC2,ING4,JADE2,KAT2A,KAT5,KAT8,KMT2A,LIF,MED24,MUC1,NAA50,NCOA1,NFYA,PAXIP1,PHF20,SETD5,SF3B1,SIN3A,SMC5,SPI1,SRCAP,SUPT3H,TAF12,TAF4,TAF6,TRRAP,VPS72,WBP2,WDR5,ZZZ3	0.18	0.197428
GOBP_POSITIVE_REGULATION_OF_PROTEIN_METABOLIC_PROCESS	0.00353471	ACVR2B,ADAM9,AGTPBP1,AIF1,AKIRIN2,AKT1,AKT2,ANGPTL8,ANTXR1,ARHGEF2,ARID5A,ARRB2,ASPH,ASPSCR1,ASTL,ATG10,AURKAIP1,BAG6,BAX,BCL2,BID,BIRC5,BRAT1,BRCA1,BRMS1,C6orf89,CAB39,CARD10,CAV1,CBLB,CCR7,CD6,CDC123,CDC6,CDK2AP1,CDK5RAP3,CDKN1A,CENPE,CLN6,CLU,CNBP,CNTN2,CPEB3,CRKL,CSF3,CSNK2B,DAB2IP,DAZ3,DCUN1D3,DDA1,DET1,DIABLO,DIP2B,DTL,DVL1,DVL2,ECT2,EFNA3,EGF,EIF5AL1,ELANE,ELOB,ERBB2,F12,FAM162A,FLT1,FNIP1…	0.135526	0.197428
GOBP_NUCLEAR_TRANSCRIBED_MRNA_POLY_A_TAIL_SHORTENING	0.00354464	CNOT7,CNOT8,CPEB3,EIF4ENIF1,PAN2,PNLDC1,SAMD4A,TENT4A,TNRC6B,TNRC6C	0.294118	0.197428
GOBP_RIBOSOMAL_SMALL_SUBUNIT_ASSEMBLY	0.00355187	ERAL1,PWP2,RPL38,RPS15,RPS27,RPS28,RRP7A	0.368421	0.197428
GOBP_DNA_DAMAGE_RESPONSE_SIGNAL_TRANSDUCTION_RESULTING_IN_TRANSCRIPTION	0.00355187	CDKN1A,COPS3,HIPK2,ING4,KAT5,MUC1,TP53	0.368421	0.197428
GOBP_GLUCAN_BIOSYNTHETIC_PROCESS	0.00359895	AKT1,AKT2,DYRK2,ENPP1,IGF1,INPP5K,IRS1,NR1D1,PPP1R3G,PTGES3,PTH,UGP2	0.266667	0.198997
GOMF_PROTEIN_N_TERMINUS_BINDING	0.00364117	ACTN4,ALOX5AP,HSPA1B,MAU2,MEN1,NCOA1,PELP1,PEX19,PIAS3,PPP1CC,PTH,RND2,SMARCA4,SMARCC1,SNF8,STX1A,STX5,SYNGR3,TP53,TSC1,YWHAQ,ZWINT	0.207547	0.200283
GOMF_NUCLEAR_RETINOIC_ACID_RECEPTOR_BINDING	0.00379142	ACTN4,ARID5A,ASXL1,HMGA1,NCOA6,NR1H2,NR4A2,RARG	0.333333	0.206353
GOBP_HISTONE_H3_ACETYLATION	0.00381014	BRCA1,DR1,ING4,JADE2,KAT2A,KAT8,KMT2A,LIF,SIN3A,SPI1,SUPT3H,TAF12,TAF4,TAF6,TRRAP,WBP2,WDR5,ZZZ3	0.222222	0.206353
GOMF_METHYLATED_HISTONE_BINDING	0.00381014	BPTF,CDYL,CHD8,DPF2,HDGFL2,ING4,KAT8,LRWD1,MORC3,MSH6,PHF13,PHF19,RRP8,SETD5,TDRD3,TRIM24,WDR5,ZZZ3	0.222222	0.206353
GOBP_POSITIVE_REGULATION_OF_DNA_METABOLIC_PROCESS	0.00384364	ACD,AKT1,ARID1A,ARRB2,ATF1,BAX,BAZ1A,BRCA1,CCT4,CCT5,CIZ1,CTC1,DDX11,DPF2,DSCC1,EGF,ENDOG,EPC1,GINS1,GNL3,HDGFL2,HNRNPA2B1,HNRNPAB,HSF1,INO80,KAT5,KHDC3L,MAPK1,MAPK3,NABP2,NEK7,NPAS2,NSD2,PAXIP1,PRDM7,PTGES3,PTK2B,RAD50,RBBP8,RFC2,SLF2,SMARCA4,SMARCC1,TFRC,TIGAR,TIMELESS,TRRAP,UBE2B,VPS72,YY1	0.166113	0.207106
GOBP_NUCLEAR_CHROMOSOME_SEGREGATION	0.0038728	ANAPC15,ANAPC2,ANKLE1,ARID1A,BAG6,BIRC5,CCNE1,CDC42,CDC6,CDCA5,CENPE,CENPF,CHMP5,DDX11,DPF2,DSCC1,DUSP1,DYNC1H1,DYNC1LI1,ECT2,INO80,KAT5,KIF14,KIF22,KIFC1,KNL1,KPNB1,MAD2L1,MAP1S,MAU2,MCMBP,NAA50,NDC80,PDS5A,PHF13,PRC1,RACGAP1,RAD51C,RB1,SGO1,SIRT7,SLF2,SMARCA4,SMARCC1,SMC3,SMC5,SPDL1,SYCE1L,TENT4A,UBE2B,VPS4A,ZNF207,ZWINT	0.164087	0.207617
GOBP_SISTER_CHROMATID_COHESION	0.00399038	CDCA5,DDX11,DSCC1,KIF22,MAU2,MCMBP,NAA50,PDS5A,RAD51C,RB1,SGO1,SLF2,SMC3,SMC5,TENT4A	0.238095	0.212132
GOMF_CATALYTIC_ACTIVITY_ACTING_ON_RNA	0.00400617	BCDIN3D,CARS1,CNOT7,CNOT8,DCPS,DDX17,DDX20,DDX25,DDX27,DDX41,DDX42,DDX47,DDX5,DDX59,DHX15,DHX33,DIS3L,DTD2,DUS1L,EIF4A1,EIF4A2,ENDOG,ENDOU,ENDOV,FARSB,FBL,FTSJ3,IFIH1,IGHMBP2,MARF1,MARS1,MED20,METTL1,METTL16,MRM1,MRPL58,NARS1,NSUN3,NT5C3A,PAN2,PDE12,PLD6,PNLDC1,POLR1C,POLR2A,POLR2J2,POLR3H,PUS1,QARS1,RNASEH2A,RPP40,SLFN12,TDRD12,TRDMT1,TRMO,TRMT13,TUT1,TYW1B,UPF1,VARS1,WDR4,ZCCHC4	0.158974	0.212132
GOCC_UBIQUITIN_LIGASE_COMPLEX	0.00403181	AMN1,ANAPC15,ANAPC2,BRCA1,CCNF,CUL7,CUL9,DCAF1,DCAF11,DCAF13,DCUN1D3,DDA1,DET1,DTL,DYRK2,ELOB,FBXL15,FBXL18,FBXL19,FBXL22,FBXL3,FBXL6,FBXO2,FBXO21,FBXO42,FEM1B,KBTBD6,KEAP1,KLHL24,KLHL42,KLHL9,MED17,MED24,MED7,MKLN1,NCCRP1,OS9,PHC3,RANBP10,SKP1,SPSB3,TRPC4AP,UBE2B,UBE2D2,UBE4A,UBR1,UBR3,UBXN8,WDR26,ZER1,ZSWIM8	0.165049	0.212132
GOCC_CELL_SUBSTRATE_JUNCTION	0.00403735	ACTN1,ACTN4,ADAM9,ADGRB1,AHNAK,ANXA6,ARHGEF2,ASAP3,B2M,CAPN5,CAV1,CDC42,CDH13,CIB2,CLASP1,CLTC,CSRP2,DNM2,EPB41L2,ERBIN,FES,FLNB,FLT1,FOCAD,GDI2,GNA12,GNB2,GSN,HMGA1,HSPA1B,HSPA9,ICAM1,ITGA4,ITGB2,KRAS,LAMTOR3,LIMK1,LPP,MAPK1,MAPK3,MDC1,MMP14,MYH9,NCSTN,NFASC,PACSIN2,PIK3R2,PPP1CC,PTK2B,RALA,RPL19,RPL23,RPL38,RPL8,RPS15,RPS16,RPS18,RSU1,SLC9A3R2,SNTB1,SRP68,TLN1,TSPAN4,TWF1,VIM,YWHAG,YWHAQ,ZYX	0.156322	0.212132
GOBP_CELL_GROWTH	0.00416606	ACVR1B,ADNP2,AKT1,ANAPC2,ARMC12,ATAD3A,BCL2,BRAT1,C8orf44-SGK3,C9orf72,CCAR2,CDC42,CDKL3,CDKN1A,CDKN2AIP,CDKN2C,CRKL,CRLF3,DBN1,DBNL,DCUN1D3,DIP2B,DNM2,DVL1,EAF2,ENPP1,ERBB2,FBP1,HDGFL2,HSPA1B,IGF1,ING4,INO80,ISLR2,ITCH,ITGA4,KIF14,KMT2D,LIMK1,MAP2,MAP2K5,MELTF,MEX3C,MIR23A,MMP14,MUL1,NRP2,OSGIN2,PDLIM5,PPARD,PPP1R9B,PTK2B,PTPRS,RARG,RASGRP2,RB1,RND2,RPTOR,SEMA3F,SEMA4A,SEMA4C,SEMA4D,SEMA5A,SEMA6…	0.153226	0.217811
GOBP_REGULATION_OF_CHROMOSOME_ORGANIZATION	0.004285	ACD,ANAPC15,ANAPC2,ARID1A,BIRC5,CCT4,CCT5,CDC6,CDCA5,CENPE,CENPF,CENPV,CTC1,DDX11,DPF2,DUSP1,DYNC1LI1,GNL3,HNRNPA2B1,INO80,INO80C,KAT5,MAD2L1,MAPK1,MAPK3,MCM2,NABP2,NDC80,NEK7,NSMCE1,RAD50,RB1,SIN3A,SLF2,SMARCA4,SMARCC1,SMC5,SMG5,SPDL1,UPF1,YY1,ZNF207,ZWINT	0.170635	0.218052
GOBP_REGULATION_OF_NUCLEAR_TRANSCRIBED_MRNA_POLY_A_TAIL_SHORTENING	0.00432188	CNOT7,CPEB3,EIF4ENIF1,TENT4A,TNRC6B,TNRC6C	0.4	0.218052
GOBP_METHYLGUANOSINE_CAP_DECAPPING	0.00432188	CNOT7,DCPS,EDC4,EIF4ENIF1,PATL1,PNRC2	0.4	0.218052
GOMF_NUCLEAR_RETINOID_X_RECEPTOR_BINDING	0.00432188	ARID5A,HMGA1,NCOA6,NR1H2,NR4A2,RARG	0.4	0.218052
GOBP_REGULATION_OF_PROTEIN_MODIFICATION_PROCESS	0.0043461	ACVR2B,ADAM9,ADGRB1,AIF1,AKT1,AKT1S1,AKT2,ARHGEF2,ARID5A,ARRB2,ASPSCR1,ATG10,ATG101,BAX,BCL2,BEX4,BIRC5,BRAT1,BRCA1,BRMS1,C5AR1,C6orf89,C9orf72,CAB39,CAMLG,CARD10,CAV1,CBLB,CCAR2,CCNE1,CCNF,CCNG1,CCNO,CCR7,CD6,CDC6,CDK12,CDK2AP1,CDK5RAP3,CDKN1A,CDKN2C,CDYL,CENPE,CLU,CNOT7,COPS3,CRKL,CSF3,CSNK2B,DAB2IP,DCUN1D3,DDIT4,DIP2B,DR1,DUSP1,DUSP7,DVL1,DVL2,ECT2,EEF2K,EGF,ELANE,ENPP1,EPHA1,ERBB2,FBXO2,FER,F…	0.13447	0.218052
GOBP_CYTOPLASMIC_TRANSLATION	0.00436725	CNBP,CPEB3,DPH3,EIF3B,EIF3H,EIF3J,EIF3L,EIF3M,EIF4A1,EIF4A2,EIF4H,EIF5,FAU,LIN28A,MIF4GD,RBM4,RPL19,RPL23,RPL29,RPL35A,RPL37,RPL38,RPL8,RPS15,RPS16,RPS18,RPS25,RPS27,RPS28,SLBP	0.186335	0.218052
GOBP_OXYGEN_HOMEOSTASIS	0.00439259	CIAO3,EGLN1,SOD2,WNT7B	0.571429	0.218052
GOCC_GRANULAR_COMPONENT	0.00439259	CDKN2AIP,FBL,RRP1B,SURF6	0.571429	0.218052
GOCC_MITOCHONDRIAL_PERMEABILITY_TRANSITION_PORE_COMPLEX	0.00439259	BAX,PPIF,SPG7,VDAC1	0.571429	0.218052
GOBP_PHOSPHATIDYLINOSITOL_BIOSYNTHETIC_PROCESS	0.00439779	CDIPT,CDS1,DGKE,DPM3,GPAA1,IMPA1,INPP4A,INPP5F,INPP5K,ITPKA,ITPKC,MTMR2,MTMR3,MTMR6,P3R3URF,PIGQ,PIGS,PIGW,PIK3C2A,PIK3R2,PIP4K2A,PITPNM1,PLCG2,SACM1L,SOCS7,TTC7A	0.19403	0.218052
GOBP_REGULATION_OF_GENERATION_OF_PRECURSOR_METABOLITES_AND_ENERGY	0.00439779	AKT1,AKT2,DDIT4,DYRK2,ENPP1,FBP1,GAPDHS,HDAC4,IGF1,INPP5K,IRS1,PDE12,PINK1,PPIF,PPP1R3G,PRELID1,PRKAG1,PRKAG2,PTH,RPTOR,STAT3,TACO1,TIGAR,TP53,UQCC2,ZBTB7A	0.19403	0.218052
GOBP_PROTEIN_ACETYLATION	0.00442228	ARID5A,BAG6,BRCA1,DIP2B,DR1,DSCC1,EPC1,HDAC2,ING4,JADE2,KAT2A,KAT5,KAT8,KMT2A,LIF,MED24,MUC1,NAA25,NAA30,NAA50,NAT9,NCOA1,NFYA,PAXIP1,PHF20,SETD5,SF3B1,SIN3A,SMC5,SPI1,SRCAP,SUPT3H,TAF12,TAF4,TAF6,TRRAP,VPS72,WBP2,WDR5,ZZZ3	0.17316	0.218242
GOMF_PROTEIN_PHOSPHORYLATED_AMINO_ACID_BINDING	0.00466741	CBLB,CRKL,GRAP2,IRS1,LDLRAP1,MAPK1,MAPK3,PIK3R2,PLCG2,PTPN11,PTPN5,SAMSN1,SH2D3C,STAP1	0.241379	0.228328
GOBP_REGULATION_OF_CELLULAR_AMIDE_METABOLIC_PROCESS	0.00473713	AKT1,AKT2,APLP1,ATF4,ATXN2,BZW2,CDC123,CLU,CNBP,CNOT7,CNOT8,CPEB3,DAZ3,DCPS,DDX25,DND1,DPH3,EIF3B,EIF3H,EIF4A2,EIF4ENIF1,EIF4G3,EIF4H,EIF5,EIF5AL1,EIF5B,ELP1,ERBB2,GCN1,IGF1,ILF3,KHDRBS1,LIN28A,LSM14A,METTL16,MIF4GD,MIR132,MIR144,MIR200C,MIR29A,MIR378A,MSI2,MTRF1,NSUN3,NT5C3B,OGFOD1,ORMDL3,PAN2,PATL1,PDE12,PDK1,PDK2,PINK1,PLD1,PLXNB2,PNLDC1,PTCD3,PTK2B,PUS7,QKI,RARA,RBM4,RBM4B,RPL38,RPS6KB1,RPS6K…	0.150362	0.228328
GOBP_PHOSPHATIDYLINOSITOL_METABOLIC_PROCESS	0.00479092	CDIPT,CDS1,DGKE,DPM3,GALR2,GPAA1,IMPA1,INPP4A,INPP5A,INPP5F,INPP5K,ITPKA,ITPKC,MTMR11,MTMR2,MTMR3,MTMR6,P3R3URF,PIGQ,PIGS,PIGW,PIK3C2A,PIK3R2,PIP4K2A,PITPNM1,PLCB3,PLCG2,SACM1L,SOCS7,TTC7A	0.185185	0.228328
GOMF_SINGLE_STRANDED_RNA_BINDING	0.00479439	CNBP,DDX11,EIF4H,ENDOV,HNRNPF,HNRNPH1,IFIH1,IGHMBP2,ILF3,KHDRBS1,L1TD1,LSM14A,MSI2,PATL1,PTBP1,PUS1,RBMS1,ZFR,ZFR2	0.213483	0.228328
GOBP_ISOPRENOID_BIOSYNTHETIC_PROCESS	0.00482359	ALDH1A3,DHDDS,DHRS9,FDPS,HMGCR,LSS,PDSS1,PMVK,PRMT3	0.3	0.228328
GOBP_REGULATION_OF_GLUCAN_BIOSYNTHETIC_PROCESS	0.00482359	AKT1,AKT2,DYRK2,ENPP1,IGF1,INPP5K,IRS1,PPP1R3G,PTH	0.3	0.228328
GOBP_REGULATION_OF_MITOCHONDRIAL_FISSION	0.00482359	CYRIB,DDHD1,DDHD2,MIEF1,MIEF2,MUL1,PINK1,RALA,RALBP1	0.3	0.228328
GOBP_CELLULAR_RESPONSE_TO_NITROGEN_COMPOUND	0.00484223	AHSG,AIF1,AKT1,AKT2,AOC1,APLP1,ARHGEF2,ARRB2,ATF4,BRCA1,CASP7,CASTOR1,CAV1,CDC6,CEBPB,CHMP5,CIB2,COL1A1,CPEB3,CRKL,DDX11,DNM2,DPEP1,EEF2K,ENPP1,EPG5,FBP1,FER,FUT7,GHSR,GKAP1,GLP1R,GNA15,GSTM2,HDAC2,HNRNPAB,HRH4,HSF1,HTR1B,HTR1F,ICAM1,IFIH1,IGF1,INPP5K,IRS1,ITGA4,JAK3,KANK1,KCNC2,LAMTOR3,MAPK1,MAPK3,MAX,MEN1,MUL1,MYO1C,NCOA1,NCSTN,NR4A2,NSMF,P2RY6,PDE12,PDE4B,PDK2,PDXP,PIK3C2A,PIK3R2,PIP4K2A,PPP1R…	0.145455	0.228328
GOBP_LIPOXYGENASE_PATHWAY	0.00484287	ALOX12B,ALOX5AP,ALOXE3,GPX1,GPX4	0.454545	0.228328
GOMF_MDM2_MDM4_FAMILY_PROTEIN_BINDING	0.00484287	CDK5RAP3,PSME3,RPL37,RPS15,TP53	0.454545	0.228328
GOBP_INTRINSIC_APOPTOTIC_SIGNALING_PATHWAY_IN_RESPONSE_TO_DNA_DAMAGE	0.00489001	BAG6,BAX,BCL2,BID,BRCA1,CCAR2,CDKN1A,CLU,DDIT4,DYRK2,ELL3,HIPK1,HIPK2,MSH6,MUC1,SHISA5,SKIL,SOD2,TMEM109,TP53,TRIAP1	0.205882	0.229526
GOBP_REGULATION_OF_PROTEIN_SUMOYLATION	0.00502788	GNL3,HDAC4,HMG20A,HMG20B,MUL1,PIAS3,SAE1,UBE2I	0.32	0.234953
GOBP_ESTABLISHMENT_OF_PROTEIN_LOCALIZATION_TO_ORGANELLE	0.00513731	ACD,AKIRIN2,AKT1,AP3M1,AP4M1,APOD,BAG6,BAX,BID,CACNG5,CBLB,CCT4,CCT5,CDKN1A,CLU,ECT2,EIF4ENIF1,GLP1R,HSPA4,KPNA6,KPNB1,LRWD1,MTX1,NABP2,NEURL1B,NUP153,NUP188,NUP98,NUTF2,OXA1L,PARL,PEX19,PEX6,PIK3R2,PINK1,PITRM1,PKIA,POLA2,POM121,PPP3CA,RAB8B,RALA,RPAIN,RPL23,SAE1,SCRIB,SEC61G,SEC63,SGTB,SMO,SNF8,SPCS1,SRP68,STAT3,TARDBP,TIMM22,TIMM29,TIMM50,TNPO1,TOMM6,TP53,TXNIP,UBL4B,USP36,VPS28,VPS37B,VPS4A,W…	0.154362	0.239009
GOMF_PROTEIN_SERINE_THREONINE_KINASE_ACTIVITY	0.00516503	ACVR1B,ACVR2B,ADCK5,AKT1,AKT2,AMHR2,BCKDK,C8orf44-SGK3,CAMK2B,CDC42BPG,CDK10,CDK12,CDK18,CDK3,CDK6,CDKL3,CLK2,CLK3,CLK4,CSNK2B,DCAF1,DYRK2,EEF2K,GRK5,GRK6,HIPK1,HIPK2,IRAK2,IRAK4,ITPKA,LIMK1,LIMK2,MAP2K5,MAP3K14,MAP3K2,MAPK1,MAPK3,MAPKAPK3,MARK3,MAST3,MELK,MOK,NEK10,NEK7,NRBP2,NUAK2,OXSR1,PDIK1L,PINK1,PRKAG1,PRKAG2,PTK2B,RPS6KB1,RPS6KB2,RPS6KL1,SBK2,STK10,STK17B,STK19,TESK2,TLK2,TNK2,TOP1,TRIO,TT…	0.155093	0.239245
GOBP_TOR_SIGNALING	0.00523794	AKT1,AKT1S1,C9orf72,CASTOR1,CLEC16A,CRYBA1,CTNS,DDIT4,ENDOG,FNIP1,GBA,GNA12,GPR137C,LAMTOR3,LIN28A,MEAK7,PINK1,RPS6KB1,RPS6KB2,RPTOR,RRAGC,SLC38A9,TELO2,TSC1,UBR1	0.193798	0.241563
GOBP_LOCALIZATION_WITHIN_MEMBRANE	0.00526199	AFDN,AKT1,AKT2,ANKRD50,AP4M1,ARL5C,ATP13A1,ATP2C2,BAG6,BAX,BID,CACNG5,CAMLG,CAV1,CD2,CDH13,CLTC,CRKL,DNM2,DVL1,EPG5,ERBB2,EXOC1,EXOC6B,EXOC8,F11R,FRMD8,GHSR,GLP1R,GOLGA7,GSN,HECTD1,HSPA4,ICMT,IFT20,INPP5F,INPP5K,ITGA4,ITGB2,LDLRAP1,LIN7B,LMNB2,MIEF1,MIEF2,MMP14,MTX1,MYO1C,NCF1,NDRG4,NFASC,NLGN2,NPTX1,OPTN,OXA1L,PEX19,PIGW,PIK3R2,PKP2,PPP1R9B,PRAM1,PSAP,PTCH1,RAB11FIP4,RAB12,RAB13,RAB34,RAB35,RAB4…	0.146018	0.241617
GOBP_TRANSCRIPTION_BY_RNA_POLYMERASE_III	0.00544376	BRF1,CHD8,ELL,GTF3C1,GTF3C5,MAF1,NAB2,POLR1C,POLR3H,PRDX5,RO60,RPTOR,SF3B1	0.245283	0.245075
GOMF_GENERAL_TRANSCRIPTION_INITIATION_FACTOR_BINDING	0.00544376	ATF4,BRF1,DR1,EDF1,FBL,GTF2F1,HNRNPF,HSF1,PSMC1,RPTOR,TAF12,TAF1B,TP53	0.245283	0.245075
GOBP_DNA_TEMPLATED_TRANSCRIPTION_ELONGATION	0.00547138	AKIRIN1,AKIRIN2,CCAR2,CDK12,DPF2,EAF2,ELL,ELL3,ELOB,EWSR1,FBXL19,GTF2F1,HDGFL2,HEXIM1,HMGA1,INTS5,INTS7,KAT5,KAT8,MAMSTR,MED17,MED18,MED20,MED24,MED26,MED6,MED7,MED9,MUC1,NAB2,NMI,PIAS3,RECQL5,SETD5,SUPT4H1,TAF15,TRRAP,WDR82,YAF2,ZC3H4,ZXDC	0.170124	0.245075
GOBP_PROTEIN_LOCALIZATION_TO_ORGANELLE	0.00548328	ACD,AKIRIN2,AKT1,ANKRD13A,AP3M1,AP4M1,APOD,ARL5C,BAG6,BAX,BCAP29,BID,CACNG5,CAMLG,CARD10,CBLB,CC2D2A,CCT4,CCT5,CDCA5,CDK5RAP3,CDKN1A,CIZ1,CLU,COG7,COL1A1,DVL1,ECT2,EGF,EIF4ENIF1,GAS2L1,GBP2,GDI2,GHSR,GLP1R,GNL3,GPAA1,H4-16,H4C14,HSPA4,IFT20,JARID2,KNL1,KPNA6,KPNB1,LEMD2,LIF,LIMK2,LMBRD1,LMNB2,LRWD1,MAU2,MEAK7,MORC3,MTCH2,MTX1,NABP2,NDC80,NEURL1B,NPTX1,NUAK2,NUP153,NUP188,NUP98,NUTF2,OPTN,ORMDL3,O…	0.140984	0.245075
GOBP_HISTONE_DEACETYLATION	0.00549973	BAZ2A,BRMS1,C6orf89,DR1,GATAD2A,HDAC2,HDAC4,KAT2A,MBD2,PINK1,RBM14,RCOR2,REST,RRP8,SAP30BP,SIN3A,SIRT7,SKI,TP53,WDR5,ZZZ3	0.203883	0.245075
GOBP_FIBROBLAST_PROLIFERATION	0.00549973	B4GALT7,BAX,C1QL4,CAV1,CDC6,CDK6,CDKN1A,CTC1,DAB2IP,GPX1,GSTP1,IGF1,KAT2A,KMT2A,LIF,MORC3,PTGES3,SKI,SOD2,TP53,WNT7B	0.203883	0.245075
GOBP_REGULATION_OF_DENDRITE_DEVELOPMENT	0.00549973	ANAPC2,CAMK2B,CARM1,CDKL3,CRKL,CRTC1,CUL7,DAB2IP,DBN1,DBNL,EEF2K,ITPKA,KHDC3L,NSMF,PPP3CA,RAP2A,SARM1,SEMA4D,SEZ6,SIPA1L1,TLX2	0.203883	0.245075
GOBP_TRANSLATIONAL_INITIATION	0.00562541	ATF4,BZW2,CDC123,DAZ3,DHX33,EIF3B,EIF3H,EIF3J,EIF3L,EIF3M,EIF4A1,EIF4A2,EIF4G3,EIF4H,EIF5,EIF5B,KHDRBS1,MIF4GD,MTIF3,RBM4,RPS6KB1,RPS6KB2,SLBP,TMED2	0.195122	0.247805
GOMF_TRANSCRIPTION_COREGULATOR_ACTIVITY	0.00563118	ACTN1,ACTN4,AKIRIN1,AKIRIN2,ARID1A,ARID5A,ASXL1,BRCA1,CARM1,CBFA2T2,CCAR2,CDYL,CITED2,CNOT7,DDX17,DPF2,EDF1,ELANE,EWSR1,FBXL19,HDGFL2,HIPK2,HMGA1,ING4,KAT2A,KAT5,KAT8,KMT2D,LMO1,MAML1,MAMSTR,MED17,MED18,MED20,MED24,MED26,MED6,MED7,MED9,MUC1,NAB2,NCOA1,NCOA6,NMI,NUP98,PHF12,PIAS3,PMF1,PSMD9,RB1,RBBP8,RBM14,RCOR2,RIOX2,RRP1B,SERTAD2,SIN3A,SIRT7,SMARCA4,SMARCC1,SRCAP,SUB1,SUPT3H,TAF12,TAF15,TAF6,TDR…	0.151394	0.247805
GOCC_VACUOLAR_MEMBRANE	0.00565481	ABCA3,ABCD4,ACP3,AHNAK,ANKFY1,ANXA6,AP1M1,AP2A1,AP3M1,ATP6V0A4,ATP6V0E2,ATP6V1E1,ATP6V1G2,BORCS6,CHMP5,CLCN7,CLEC16A,CLTC,CTNS,DNAJC13,DNAJC5,EGF,ENPEP,ENPP1,FNIP1,GBA,GNB2,GPR137C,HLA-DOA,HLA-DQB1,IFITM2,IRGM,ITM2C,KLC2,LAMTOR3,LDLR,LMBRD1,MCOLN2,MEAK7,MFSD12,MMD,MTMR2,NCSTN,NEU3,OSTM1,PGAP6,PLAAT3,PLD1,PSAP,RAB12,RILP,RPTOR,SBF2,SCARB1,SLC30A2,SLC30A4,SLC35F6,SLC38A9,SLC3A2,SLC46A3,SPPL2C,STING…	0.153017	0.247805
GOBP_NUCLEAR_TRANSPORT	0.00565486	AAAS,AGFG1,AKIRIN2,AKT1,ANKLE1,APOD,BACH2,CBLB,CDKN1A,DDX25,ECT2,EIF4ENIF1,FYTTD1,HNRNPA2B1,HSPA9,KHDRBS1,KPNA6,KPNB1,LZTS2,NUP153,NUP160,NUP188,NUP98,NUTF2,PIK3R2,PKD1,PKIA,POLA2,POM121,PPP1CC,PPP3CA,PRKAG1,PTPN11,RAE1,RBM4,RPAIN,RPL23,RPS15,SIRT7,SMG5,SMO,SRSF3,STAT3,TARDBP,TNPO1,TP53,TSC1,TXNIP,UBE2I,UPF1,XPO5,XPO6,XPO7	0.161094	0.247805
GOCC_CYTOPLASMIC_STRESS_GRANULE	0.00570859	ATXN2,ATXN2L,C9orf72,DDX25,EIF3B,ENDOV,HIPK2,KPNB1,LIN28A,LSM14A,MCRIP1,NUFIP2,OGFOD1,RBM4,RPTOR,STAU1,TARDBP,TRIM25	0.214286	0.249126
GOBP_SPHINGOLIPID_METABOLIC_PROCESS	0.00574236	A3GALT2,ALOX12B,ALOXE3,ARV1,B3GALT4,BAX,CERS4,CERS5,CLN6,CPTP,ELOVL7,FADS3,FUT7,GBA,NAGA,NEU3,ORMDL3,P2RX1,PNPLA1,PSAP,SGMS2,SGPP1,SMPD4,SPNS2,ST6GALNAC4,ST6GALNAC6,ST8SIA4,SUMF1,TECR,TLCD3B	0.182927	0.249568
GOBP_NEUROGENESIS	0.00597157	ADGRB1,ADNP2,AFG3L2,AGTPBP1,AKT1,AKT2,ANAPC2,APLP1,APOD,ARHGEF2,ASPA,ATF1,ATF4,ATF5,B2M,BAX,BCL2,BTBD2,C5AR1,C9orf72,CAMK2B,CAMSAP1,CARM1,CBFA2T2,CCR4,CDC42,CDK5RAP3,CDK6,CDKL3,CDKN2C,CEBPB,CECR2,CEND1,CHAC1,CLU,CNTN2,CPEB3,CREB3L2,CRKL,CRTC1,CUL7,DAB2IP,DBN1,DBNL,DBX1,DCT,DDIT4,DIP2B,DLX1,DNM2,DPYSL4,DUOXA1,DVL1,DVL2,ECT2,EEF2K,EFNA2,EFNA3,EFNA4,EIF4ENIF1,ELL3,EPHA1,ERBB2,ETV6,FES,FOXN4,FZD3,GAL…	0.133014	0.256338
GOBP_PROTEIN_CATABOLIC_PROCESS	0.00597934	ABHD12,ADAM9,ADGRB1,AGTPBP1,AKIRIN2,AKT1,AMN1,ANAPC15,ANAPC2,ARRB2,ASCC2,BAG6,CAMLG,CAV1,CBLB,CCAR2,CCNF,CDK5RAP3,CELA2A,CHMP5,CLN6,CLU,COPS3,CPA1,CUL7,CUL9,DAB2IP,DCAF11,DDA1,DEDD,DET1,DTL,DVL1,EGF,EGLN1,EIF3H,ELANE,ELOB,FBXL15,FBXL18,FBXL19,FBXL22,FBXL3,FBXL6,FBXO2,FBXO21,FEM1B,GBA,GNA12,GPX1,HECTD1,HIPK2,HMGCR,HSPA1B,IL33,ITCH,KAT5,KBTBD6,KEAP1,KIF14,KLHL42,LDLR,MAD2L1,MAN1B1,NCCRP1,NKD1,NR1D1…	0.139191	0.256338
GOBP_VESICLE_MEDIATED_TRANSPORT	0.00598851	ACTR1A,ADGRB1,AHSG,AIF1,AKT2,ANKFY1,ANKRD13A,ANKRD13B,ANKRD50,AP1M1,AP2A1,AP3M1,AP4M1,AP5Z1,APLP1,ARCN1,ARF3,ARFGAP1,ARFGEF1,ARHGAP25,ARL5C,ARRB2,ATL3,ATXN2,B2M,BAIAP3,BCAP29,BNIP1,C12orf4,C1orf43,C4A,C9orf72,CACNA1I,CACNG5,CAMLG,CAV1,CD6,CDC42,CDH13,CEACAM4,CEBPE,CECR2,CEP19,CHMP5,CLASP1,CLEC16A,CLTC,CLU,CNTN2,COG1,COG7,COPG1,CORO1A,CPLX3,CREB3L2,CRYBA1,DBNL,DGKD,DMBT1,DNAJC13,DNAJC5,DNM1,DNM2,D…	0.133333	0.256338
GOBP_CELLULAR_COMPONENT_DISASSEMBLY	0.00599521	ADAMTS4,APEH,ARHGEF2,ARID1A,ASCC2,ASPH,ATG2A,ATG4D,BAX,CAMSAP1,CAPZA1,CDK5RAP3,CECR2,CHMP5,CLASP1,CLEC16A,DDIT4,DFFA,EIF5AL1,ELANE,ENDOG,EPG5,EXOC8,FER,GBA,GSN,HMGA1,HSF1,HTT,IRGM,KAT5,KIF14,KLC1,MAP1S,MELTF,MICAL1,MICAL3,MMP14,MMP9,MRPL58,MTIF3,MTRF1,MUL1,NAPB,OGFOD1,OPTN,PARL,PDXP,PINK1,PLAAT3,PLK5,PPP1R9B,RETREG1,RPL23,RRP7A,RSPH6A,SEMA5A,SMARCA4,SMARCC1,STING1,STX5,TFIP11,TIGAR,TP53,TTBK2,TWF…	0.151639	0.256338
GOBP_REGULATION_OF_PROTEOLYSIS_INVOLVED_IN_PROTEIN_CATABOLIC_PROCESS	0.00603739	AGTPBP1,AKT1,BAG6,CAMLG,CAV1,CCAR2,CDK5RAP3,CLU,DAB2IP,DDA1,DET1,DVL1,EGF,EIF3H,ELOB,GBA,GNA12,GPX1,HECTD1,HIPK2,HSPA1B,IL33,KEAP1,NUB1,PINK1,PITHD1,PKD1,PSMC1,PSME3,PTK2B,QRICH2,RPL23,SMARCC1,TLK2,TRIB2,TTC36,UBXN1,USP5,ZER1	0.171053	0.256528
GOBP_POSITIVE_REGULATION_OF_GLUCOSE_METABOLIC_PROCESS	0.00604823	AKT1,AKT2,DGAT2,DYRK2,IGF1,IRS1,KAT2A,PMAIP1,PPP1R3G,PTH,WDR5	0.261905	0.256528
GOBP_FORMATION_OF_CYTOPLASMIC_TRANSLATION_INITIATION_COMPLEX	0.00625707	EIF3B,EIF3H,EIF3J,EIF3L,EIF3M,EIF5	0.375	0.261197
GOBP_ESTABLISHMENT_OF_SISTER_CHROMATID_COHESION	0.00625707	CDCA5,DDX11,MAU2,NAA50,RB1,SMC3	0.375	0.261197
GOBP_POSITIVE_REGULATION_OF_MEMBRANE_POTENTIAL	0.00625707	AKT1,AKT2,BID,CTNS,PIAS3,SLC34A1	0.375	0.261197
GOBP_MICROTUBULE_CYTOSKELETON_ORGANIZATION_INVOLVED_IN_MITOSIS	0.00627433	AAAS,BIRC5,CENPE,CHMP5,CLASP1,CLTC,DYNC1H1,FAM110A,GPSM1,HSPA1B,HTT,KAT5,KIFC1,KPNB1,LSM14A,MAD2L1,MAP1S,NDC80,NDE1,PKD1,PRC1,PTPA,RACGAP1,RAE1,RCC1,SMC3,SPDL1,TACC2,WDR62,ZNF207	0.181818	0.261197
GOBP_RESPONSE_TO_NITROGEN_COMPOUND	0.00632914	AHSG,AIF1,AKT1,AKT2,AOC1,APLP1,ARHGEF2,ARRB2,ATF1,ATF4,BAG6,BRCA1,C5AR1,CARM1,CASP7,CASTOR1,CAV1,CCNG1,CCR7,CDC6,CDH13,CEBPB,CELA2A,CHMP5,CIB2,COL1A1,CPEB3,CPT1A,CRKL,DDX11,DHX15,DNM2,DPEP1,EEF2K,EFTUD2,EGLN1,ENPP1,EPG5,ERBIN,FBP1,FBXO2,FCER1G,FER,FOSB,FOSL1,FUT7,GHSR,GKAP1,GLP1R,GNA15,GPX1,GSTM2,HADH,HDAC2,HLCS,HNRNPAB,HRH4,HSF1,HTR1B,HTR1F,ICAM1,IFIH1,IFNE,IGF1,INPP5K,IRS1,ITGA4,ITGB2,JAK3,JUND…	0.137358	0.261197
GOBP_VESICLE_DOCKING	0.00633144	EXOC1,EXOC3,EXOC6B,EXOC8,NDRG4,RAB12,RAB13,RAB8B,RALB,STX12,STX1A,STX5,STX7,STX8,YKT6	0.227273	0.261197
GOBP_REGULATION_OF_DENDRITE_MORPHOGENESIS	0.00633144	ANAPC2,CAMK2B,CDKL3,CUL7,DBN1,DBNL,EEF2K,ITPKA,NSMF,PPP3CA,RAP2A,SARM1,SEMA4D,SIPA1L1,TLX2	0.227273	0.261197
GOBP_POLYSACCHARIDE_METABOLIC_PROCESS	0.00646154	AKT1,AKT2,AP2A1,B3GNT3,CLTC,DYRK2,EGF,ENPP1,GAL3ST3,HAS3,IGF1,INPP5K,IRS1,NR1D1,PPP1CC,PPP1R2B,PPP1R3G,PRKAG2,PTGES3,PTH,STBD1,UGP2	0.198198	0.265527
GOBP_POSITIVE_REGULATION_OF_GENE_EXPRESSION	0.00648977	ACVR1B,AFDN,AGPAT2,AIF1,AKIRIN2,AKT1,ALOX12B,AMH,ANGPTL8,ARHGEF2,ARID1A,ARID5A,ARRB2,ASTL,ATF4,ATMIN,B2M,BCDIN3D,BRCA1,C1QTNF1,C5,C5AR1,CAV1,CCR7,CD2,CD55,CD6,CDC123,CDK6,CEACAM20,CEBPB,CEBPE,CITED2,CLU,CNBP,CNTN2,CPEB3,CREB3L2,CYRIB,DAZ3,DDX5,DHX33,DND1,EGF,EIF4ENIF1,EIF5AL1,ELANE,ERBB2,F12,FCER1G,FCGR3A,FRMD8,GCN1,GPSM3,GSN,HAVCR2,HDAC2,HLA-G,HNRNPAB,HNRNPLL,HSF1,HSPA1B,IFIH1,IGF1,IL33,IRF7,ITG…	0.136905	0.265653
GOCC_PORE_COMPLEX	0.00655036	AFDN,BAX,BCL2,C5,C8G,PPIF,SPG7,VDAC1	0.307692	0.266071
GOCC_CORE_MEDIATOR_COMPLEX	0.00655036	MED17,MED18,MED20,MED24,MED26,MED6,MED7,MED9	0.307692	0.266071
GOBP_REGULATION_OF_MITOTIC_CELL_CYCLE_PHASE_TRANSITION	0.00664956	AIF1,AKT1,ANAPC15,ARID1A,BCL2,BID,BIRC5,BRCA1,CCNG1,CDC6,CDCA5,CDK10,CDK5RAP3,CDKN1A,CDKN2C,CENPE,CENPF,CRLF3,CTC1,DCUN1D3,DONSON,DPF2,DTL,DUSP1,DYNC1LI1,FOXN3,HUS1,INO80,KIF14,MAD2L1,MIR29A,MUC1,NABP2,NDC80,PKD1,PKIA,PLK5,PPP1R9B,PSME3,RAD50,RAD51C,RB1,RBBP8,RPTOR,SDE2,SIN3A,SMARCA4,SMARCC1,SPDL1,TFDP1,TP53,TRIAP1,VPS4A,ZFP36L1,ZNF207,ZWINT	0.158192	0.268173
GOBP_VESICLE_LOCALIZATION	0.0066529	ACTN4,AP3M1,CEP19,CLASP1,DNM1,DNM2,DYNC1H1,EXOC1,EXOC3,EXOC6B,EXOC8,HTT,ITGA4,KIF5A,LIMK2,MAP2,MYO1C,MYO1F,MYO5C,NDE1,NLGN2,PINK1,RAB27A,RASGRP1,SAR1B,SCRIB,SLC2A4,SNF8,SYN3,TANC2,TMED2,TMEM230,TRAPPC1,TRAPPC10,VPS33B,VPS4A,YKT6	0.172093	0.268173
GOBP_P_BODY_ASSEMBLY	0.00668576	ATXN2,CNOT7,DYNC1H1,EIF4ENIF1,LSM14A,PAN2,PATL1	0.333333	0.268472
GOBP_GENERATION_OF_NEURONS	0.00676975	ADGRB1,ADNP2,AFG3L2,AGTPBP1,AKT1,ANAPC2,APLP1,APOD,ARHGEF2,ATF1,ATF4,ATF5,B2M,BAX,BCL2,C9orf72,CAMK2B,CAMSAP1,CARM1,CBFA2T2,CCR4,CDC42,CDK5RAP3,CDK6,CDKL3,CEBPB,CECR2,CEND1,CNTN2,CPEB3,CREB3L2,CRKL,CRTC1,CUL7,DAB2IP,DBN1,DBNL,DBX1,DCT,DDIT4,DIP2B,DLX1,DNM2,DPYSL4,DUOXA1,DVL1,DVL2,ECT2,EEF2K,EFNA2,EFNA3,EFNA4,EIF4ENIF1,EPHA1,ERBB2,FES,FOXN4,FZD3,GALR2,GBA,GDF5,GFI1,GPRIN3,HDAC2,HIPK1,HIPK2,HMG20A,…	0.134205	0.270816
GOBP_NEGATIVE_REGULATION_OF_MITOTIC_CELL_CYCLE_PHASE_TRANSITION	0.00681569	ANAPC15,BCL2,BIRC5,BRCA1,CCNG1,CDC6,CDK5RAP3,CDKN1A,CENPF,CRLF3,DCUN1D3,DONSON,DTL,DUSP1,DYNC1LI1,FOXN3,HUS1,MAD2L1,MIR29A,MUC1,NABP2,NDC80,PLK5,RAD50,RB1,RBBP8,SDE2,SPDL1,TP53,TRIAP1,VPS4A,ZFP36L1,ZNF207,ZWINT	0.175258	0.271624
GOBP_RIBOSOME_BIOGENESIS	0.00687243	BOP1,BRIX1,DCAF13,DDX17,DDX27,DDX47,ERAL1,FBL,FTSJ3,HEATR1,IMP3,MAK16,METTL16,MPHOSPH6,MRM1,MRPL20,MRPL22,NOC4L,NOL9,NOP56,NPM3,NSUN3,PELP1,PES1,PPAN,PWP2,RIOX2,RPL35A,RPL38,RPP40,RPS15,RPS16,RPS25,RPS27,RPS28,RRP1B,RRP7A,RRP8,SART1,SHQ1,SIRT7,SNU13,SURF6,TRMT112,TSC1,TSR1,USP36,WDR18,ZCCHC4,ZNHIT3	0.16129	0.272856
GOBP_ADP_METABOLIC_PROCESS	0.00696162	AK1,BPGM,DDIT4,FBP1,FOXK1,GALK1,GAPDHS,HDAC4,HKDC1,IGF1,NT5E,PFKL,PGAM2,PRKAG1,PRKAG2,RPTOR,STAT3,TIGAR,ZBTB7A	0.206522	0.275267
GOBP_RESPONSE_TO_RADIATION	0.00700432	AKT1,AKT2,ATF4,BAX,BCL2,BRAT1,BRCA1,CACNA2D4,CASP7,CCAR2,CCR4,CDKN1A,CDS1,CLK2,COPS3,CRTC1,CTNS,DCT,DCUN1D3,DDHD2,DNM2,DTL,DYNLRB1,ECT2,ELANE,FANCG,FBXL22,FBXL3,FBXL6,GNGT2,GPX1,GUCY2D,HMGCR,HSF1,HUS1,IFT20,INO80,INTS7,JUND,KAT5,KCNC2,KMT2A,KRAS,MC1R,MEN1,MMP9,MSH6,NABP2,NDRG4,NPTN,NR2F6,PAXIP1,PITPNM1,PPP1CC,RBM4,RBM4B,RO60,SDE2,SDF4,SOD2,TIGAR,TIPIN,TLK2,TMEM109,TP53,TRIAP1,TTC36,UBE2B,YY1	0.152318	0.275267
GOBP_REGULATION_OF_SMALL_MOLECULE_METABOLIC_PROCESS	0.00701134	ABCG4,ACMSD,AKT1,AKT2,ARV1,BCKDK,BRCA1,C1QTNF1,CAV1,CLK2,CPT1A,DDIT4,DGAT2,DYRK2,FBP1,FOXK1,GAPDHS,GFI1,GHSR,H6PD,HDAC4,IGF1,IRS1,KAT2A,LDLR,LDLRAP1,MIR132,MIR33A,MLYCD,NR1D1,NR1H2,P2RY6,PDK1,PDK2,PINK1,PMAIP1,PPARD,PPP1R3G,PRKAG1,PRKAG2,PRMT3,PTH,PTK2B,RD3,REST,RPTOR,SCAP,SDHAF3,SIRT7,STAT3,TIGAR,TP53,WDR5,ZBTB7A	0.158824	0.275267
GOCC_ENDOSOME	0.00707434	ABCA3,ABCG4,AKT2,ANKFY1,ANKRD13A,ANKRD13B,ANKRD50,ANTXR1,ANXA6,AP1M1,AP2A1,AP3M1,AP4M1,AP5Z1,ARRB2,ATP6V0A4,ATP6V0E2,ATP6V1E1,B2M,BAIAP3,C8orf44-SGK3,C9orf72,CAV1,CHID1,CHMP5,CLEC16A,CLN6,CLTC,CORO1A,CPTP,CTNS,DBNL,DNAJC13,DNM2,EPN2,ERBB2,EXOC8,FLT1,GNPNAT1,GOSR2,GRAP2,HAS3,HAVCR2,HLA-DOA,HLA-DQB1,HLA-G,HTT,IFITM2,INPP4A,INPP5F,IRAK2,IRAK4,IRF7,ITCH,JAK3,KIFC1,LAMTOR3,LDLR,LDLRAP1,MAPK1,MAPK3,MCO…	0.138298	0.276712
GOCC_PHAGOCYTIC_VESICLE	0.00721413	ATP6V0A4,ATP6V0E2,B2M,CDC42,CORO1A,DMBT1,DNM2,ELANE,FLNB,GSN,HLA-G,IRGM,MYO1C,NCF1,RAB11FIP1,RAB11FIP5,RAB34,RAB8B,RILP,SCIMP,STX12,STX8,STXBP4,TAPBP,VIM,ZYX	0.18705	0.281138
GOBP_REGULATION_OF_TRANSCRIPTION_BY_RNA_POLYMERASE_I	0.0073096	ATF4,DDX11,DEDD,DHX33,ERBB2,HEATR1,MAF1,MARS1,SF3B1,SIRT7,SMARCA4	0.255814	0.281543
GOBP_ATTACHMENT_OF_SPINDLE_MICROTUBULES_TO_KINETOCHORE	0.0073096	BIRC5,CDC42,CENPE,ECT2,KAT5,KNL1,NDC80,RACGAP1,RB1,SGO1,ZNF207	0.255814	0.281543
GOBP_LENS_DEVELOPMENT_IN_CAMERA_TYPE_EYE	0.00735767	ATF4,CITED2,CRYBA1,CRYGS,CTNS,HIPK1,HIPK2,HSF4,LIM2,MAF,MIP,PLAAT3,SKI,SKIL,UNC45B,VIM,WNT5B,WNT7B	0.209302	0.281543
GOBP_REGULATION_OF_TRANSCRIPTION_ELONGATION_BY_RNA_POLYMERASE_II	0.00735767	CDK12,EAF2,ELL,ELL3,GTF2F1,HEXIM1,INTS5,INTS7,MED17,MED18,MED20,MED24,MED26,MED6,MED7,MED9,RECQL5,SUPT4H1	0.209302	0.281543
GOBP_OLEFINIC_COMPOUND_METABOLIC_PROCESS	0.007437	ABHD12,ACOT8,ALDH1A3,ALOX12B,ALOXE3,CYP17A1,CYP2D7,CYP2S1,CYP2U1,CYP4A11,DGAT1,DGAT2,DHRS13,DHRS4,DHRS9,EPHX1,GPX1,GPX4,GSTM2,GSTP1,H6PD,HSD17B1,LIPE,MGLL,PTGES3,RDH8,REST,STAT5B,TBXAS1	0.18125	0.281543
GOBP_POSITIVE_REGULATION_OF_TRANSCRIPTION_ELONGATION_BY_RNA_POLYMERASE_II	0.00752834	CDK12,ELL,ELL3,GTF2F1,MED17,MED18,MED20,MED24,MED26,MED6,MED7,MED9	0.244898	0.281543
GOBP_REGULATION_OF_MITOCHONDRIAL_FUSION	0.00753153	MTCH2,MUL1,PLD6,TFRC,ZDHHC6	0.416667	0.281543
GOBP_POSITIVE_REGULATION_OF_PROTEIN_SUMOYLATION	0.00753153	GNL3,HDAC4,MUL1,PIAS3,SAE1	0.416667	0.281543
GOBP_MAINTENANCE_OF_SISTER_CHROMATID_COHESION	0.00753153	DSCC1,MAU2,RB1,SLF2,SMC5	0.416667	0.281543
GOBP_MACROPHAGE_PROLIFERATION	0.00753153	CLU,GBA,IL33,MAPK1,MAPK3	0.416667	0.281543
GOBP_POSITIVE_REGULATION_OF_LEUKOCYTE_TETHERING_OR_ROLLING	0.00753153	CHST4,ELANE,FUT7,GP1BA,ITGA4	0.416667	0.281543
GOBP_POSITIVE_REGULATION_OF_CELLULAR_COMPONENT_ORGANIZATION	0.00754442	ABCA3,ACD,ADAM9,ADGRB1,AHNAK,AKIRIN1,AKT2,AMIGO2,ANAPC2,ANKFY1,ARRB2,ATF1,ATG2A,ATL3,ATMIN,B2M,BAIAP2L2,BAX,BID,CAMK2B,CAV1,CBFA2T2,CCR7,CCT4,CCT5,CDC42,CDH17,CDKL3,CLASP1,CLU,CREB3L2,CRTC1,CSF3,CUL7,DAB2IP,DBN1,DBNL,DDHD1,DDHD2,DDX11,DGKD,DHX33,DNM2,DVL1,DVL2,DYNC1H1,EEF2K,EGF,EIF5AL1,ENDOG,EPHA1,FAM162A,FER,FES,FNIP1,GBA,GNL3,GPX1,GSN,HAS3,HNRNPA2B1,HSF1,HSPA1B,HTT,IFT20,IGF1,INO80,IRGM,ISLR2,I…	0.137833	0.281543
GOBP_INOSITOL_PHOSPHATE_METABOLIC_PROCESS	0.00757459	GALR2,IMPA1,INPP4A,INPP5A,INPP5K,ITPKA,ITPKC,MTMR2,NUDT3,P2RY6,PLCG2,PTH,PTK2B	0.236364	0.281674
GOBP_NEURAL_TUBE_FORMATION	0.00771431	CC2D2A,CECR2,CITED2,DVL1,DVL2,FZD3,HECTD1,IFT57,KAT2A,MKS1,PLXNB2,PTCH1,RALA,RARA,RARG,SCRIB,SEMA4C,SKI,TCTN1,TMED2,TSC1	0.198113	0.285862
GOBP_REGULATION_OF_RESPONSE_TO_DNA_DAMAGE_STIMULUS	0.00776782	ANKLE1,ARID1A,BCL2,BID,BRCA1,CCAR2,CLU,COPS3,DDX11,DDX5,DPF2,ELL3,ENDOG,EPC1,FEM1B,HDGFL2,HSF1,ING4,INO80,KAT2A,KAT5,KHDC3L,MUC1,NPAS2,NSD2,NSMCE1,OTUB2,PAXIP1,PMAIP1,RBBP8,RECQL5,RNF169,SIRT7,SKIL,SLF2,SMARCA4,SMARCC1,SUPT3H,TAF12,TAF4,TAF6,TELO2,TFIP11,TIGAR,TIMELESS,TP53,TRIAP1,TRRAP,VPS72,YY1	0.160256	0.286839
GOBP_MEMBRANE_LIPID_METABOLIC_PROCESS	0.00781811	A3GALT2,ALOX12B,ALOXE3,ARV1,B3GALT4,BAX,CERS4,CERS5,CLN6,CPTP,DPM3,ELOVL7,FADS3,FUT7,GAL3ST3,GBA,GPAA1,NAGA,NEU3,ORMDL3,P2RX1,PIGQ,PIGS,PIGW,PNPLA1,PSAP,SGMS2,SGPP1,SMPD4,SPNS2,ST6GALNAC4,ST6GALNAC6,ST8SIA4,SUMF1,TECR,TLCD3B	0.171429	0.287484
GOBP_MEMBRANE_DOCKING	0.00783973	ESYT1,EXOC1,EXOC3,EXOC6B,EXOC8,ICAM1,MOSPD3,NDRG4,RAB12,RAB13,RAB8B,RALB,STX12,STX1A,STX5,STX7,STX8,VAPB,YKT6	0.204301	0.287484
GOBP_TRANSCRIPTION_INITIATION_AT_RNA_POLYMERASE_III_PROMOTER	0.00799736	BRF1,GTF3C1,GTF3C5,POLR3H	0.5	0.290241
GOBP_POSITIVE_REGULATION_OF_ACTIVIN_RECEPTOR_SIGNALING_PATHWAY	0.00799736	ACVR1B,ACVR2B,CSNK2B,ZC3H3	0.5	0.290241
GOMF_RNA_POLYMERASE_III_TRANSCRIPTION_REGULATORY_REGION_SEQUENCE_SPECIFIC_DNA_BINDING	0.00799736	BRF1,MAF1,PRDX5,RPTOR	0.5	0.290241
GOBP_HISTONE_METHYLATION	0.00812196	BRCA1,CARM1,DYDC2,FBL,GFI1,JARID2,KAT8,KMT2A,KMT2D,MEN1,MLLT6,NCOA6,NFYA,NSD2,PAX5,PAXIP1,PHF19,PHF20,PRDM12,PRDM14,PRDM7,PRMT1,RRP8,SETD5,SIRT7,TRMT112,WDR5,WDR77,WDR82,ZNF335	0.178571	0.293753
GOBP_GLYCEROLIPID_BIOSYNTHETIC_PROCESS	0.00818905	AGPAT2,AGPAT4,CDIPT,CDS1,CEPT1,CHAT,CHKA,DGAT1,DGAT2,DGKD,DGKE,DPM3,GPAA1,IMPA1,INPP4A,INPP5F,INPP5K,ITPKA,ITPKC,KAT5,LDLR,MOGAT2,MTMR2,MTMR3,MTMR6,NR1H2,P3R3URF,PIGQ,PIGS,PIGW,PIK3C2A,PIK3R2,PIP4K2A,PITPNM1,PLCG2,PLD1,PLD2,SACM1L,SCARB1,SLC44A4,SOCS7,TTC7A	0.165354	0.295169
GOBP_RIBONUCLEOPROTEIN_COMPLEX_BIOGENESIS	0.00828265	AAR2,BOP1,BRIX1,COIL,DCAF13,DDX17,DDX20,DDX27,DDX47,EIF3B,EIF3H,EIF3J,EIF3L,EIF3M,EIF4H,EIF5,ERAL1,FBL,FTSJ3,HEATR1,IMP3,KHDC4,LUC7L,LUC7L3,MAK16,METTL16,MPHOSPH6,MRM1,MRPL20,MRPL22,NOC4L,NOL9,NOP56,NPM3,NSUN3,PELP1,PES1,PPAN,PRPF19,PRPF39,PTGES3,PUF60,PWP2,RIOX2,RPL35A,RPL38,RPP40,RPS15,RPS16,RPS25,RPS27,RPS28,RRP1B,RRP7A,RRP8,SART1,SCAF11,SF3B1,SF3B4,SHQ1,SIRT7,SNU13,SRSF1,SRSF5,SURF6,TRMT112,T…	0.149897	0.297528
GOBP_NUCLEAR_TRANSCRIBED_MRNA_CATABOLIC_PROCESS_DEADENYLATION_DEPENDENT_DECAY	0.0084285	CNOT7,CNOT8,CPEB3,DCPS,EIF4ENIF1,NT5C3B,PAN2,PATL1,PDE12,PNLDC1,SAMD4A,TENT4A,TNRC6B,TNRC6C,ZFP36L1	0.220588	0.298917
GOBP_CERAMIDE_BIOSYNTHETIC_PROCESS	0.0084285	ALOX12B,ALOXE3,B3GALT4,CERS4,CERS5,GBA,ORMDL3,P2RX1,PNPLA1,SGMS2,SMPD4,ST6GALNAC4,ST6GALNAC6,ST8SIA4,TLCD3B	0.220588	0.298917
GOBP_NUCLEAR_TRANSCRIBED_MRNA_CATABOLIC_PROCESS	0.00843455	CNOT7,CNOT8,CPEB3,DCPS,DDX5,EDC4,EIF4ENIF1,HNRNPAB,MTPAP,NT5C3B,PAN2,PATL1,PDE12,PNLDC1,PNRC2,RNPS1,SAMD4A,SMG5,TENT4A,TNRC6B,TNRC6C,TUT1,UPF1,ZFP36L1	0.188976	0.298917
GOBP_ERBB_SIGNALING_PATHWAY	0.00843455	AKT1,CAMLG,CBLB,CDH13,DAB2IP,DGKD,EGF,ERBB2,ERBIN,FER,MAPK1,MIR29A,MMP9,NCF1,NEU3,PDE6H,PIK3C2A,PTK2B,PTPN11,RALA,RALB,RHBDF2,VIL1,ZGPAT	0.188976	0.298917
GOBP_RIBONUCLEOPROTEIN_COMPLEX_SUBUNIT_ORGANIZATION	0.00850206	AAR2,BOP1,BRIX1,COIL,DDX20,EIF3B,EIF3H,EIF3J,EIF3L,EIF3M,EIF4H,EIF5,ERAL1,KHDC4,KLC1,LUC7L,LUC7L3,MRPL20,PPAN,PRPF19,PRPF39,PTGES3,PUF60,PWP2,RPL38,RPS15,RPS27,RPS28,RRP7A,SART1,SCAF11,SF3B1,SF3B4,SHQ1,SNU13,SRSF1,SRSF5,TFIP11,WDR77,ZNHIT3	0.166667	0.300302
GOBP_DNA_BIOSYNTHETIC_PROCESS	0.00861468	ACD,ARRB2,CCT4,CCT5,CDKN1A,CENPF,CTC1,DSCC1,DTL,GINS1,HNRNPA2B1,ING4,JADE2,LIN9,MAPK1,MAPK3,MEN1,NABP2,NEK7,POLD2,POLE,POLE2,POLE4,PTGES3,PTK2B,RAD50,RFC2,SMG5,TELO2,TFDP1,TK1,TOM1L1,TP53,USP43	0.172589	0.303266
GOMF_CHLORIDE_CHANNEL_REGULATOR_ACTIVITY	0.00875243	BSND,C8orf44-SGK3,STX1A,STX7,STX8,WNK4	0.352941	0.306854
GOBP_TRANSCRIPTION_INITIATION_AT_RNA_POLYMERASE_II_PROMOTER	0.00880525	DR1,E2F2,ELOB,GTF2F1,HNF1A,MED17,MED18,MED20,MED24,MED26,MED6,MED7,MED9,PAXIP1,SUB1,TAF12,TAF4,TAF6,TP53	0.202128	0.306854
GOBP_RESPONSE_TO_TOPOLOGICALLY_INCORRECT_PROTEIN	0.00883543	AKIRIN2,ATF4,BAG6,BAX,CDK5RAP3,CHAC1,CLU,COMP,CREB3,CREB3L2,DAB2IP,DNAJB5,ERP27,F12,HSF1,HSPA1B,HSPA4,HSPA9,HSPB7,KBTBD6,OPTN,OS9,QRICH1,RNF5,SERPINH1,TMED2,TMTC4,TOR1B,VAPB	0.179012	0.306854
GOBP_NEGATIVE_REGULATION_OF_ATP_DEPENDENT_ACTIVITY	0.0088592	C4orf3,MCM2,OXA1L,PPIF,TNNI3,TP53,TSC1	0.318182	0.306854
GOBP_RNA_POLYMERASE_II_PREINITIATION_COMPLEX_ASSEMBLY	0.00886188	DR1,MED17,MED18,MED20,MED24,MED26,MED6,MED7,MED9,TAF12,TAF4,TAF6,TP53	0.232143	0.306854
GOBP_MITOTIC_G2_M_TRANSITION_CHECKPOINT	0.00890426	BRCA1,CCNG1,CDC6,CDK5RAP3,CDKN1A,DONSON,DTL,FOXN3,HUS1,NABP2,RAD50,RBBP8	0.24	0.307313
GOBP_NEURON_DEATH	0.00905799	AKT1,AKT1S1,AKT2,ARRB2,ATF4,BAX,BCL2,BID,CASP7,CEBPB,CLU,CORO1A,CSF3,DDIT4,DIABLO,DLX1,DNAJC5,DPYSL4,EGLN1,ENDOG,FAM162A,GBA,GDF5,GPX1,GRM4,HIPK2,HSF1,INPP5A,ITGB2,KIF14,KRAS,MAX,MEAK7,MIR200C,NCSTN,NDNF,NR4A2,NRBP2,NSMF,NTF4,PCDHGC3,PCDHGC5,PINK1,PSMC1,PTK2B,RB1,REST,RETREG1,SARM1,SLC23A2,SOD2,THAP11,TIGAR,TMTC4,TP53,TSC1,TYROBP	0.155313	0.311601
GOCC_PROTEIN_ACETYLTRANSFERASE_COMPLEX	0.00921724	DR1,EPC1,ING4,JADE2,KAT2A,KAT5,KAT8,NAA25,NAA30,NAA50,PHF20,POLE4,SUPT3H,TAF12,TAF4,TAF6,TRRAP,VPS72,WDR5,ZZZ3	0.19802	0.31605
GOBP_PHOTOPERIODISM	0.00951114	CRTC1,FBXL22,FBXL3,FBXL6,NR2F6,PPP1CC,RBM4,RBM4B,TP53	0.272727	0.324023
GOMF_PROTEIN_SERINE_THREONINE_KINASE_INHIBITOR_ACTIVITY	0.00951114	CDKN1A,CDKN2C,HEXIM1,HEXIM2,INKA1,PKIA,PRKAG2,RPTOR,YWHAG	0.272727	0.324023
GOBP_PYRUVATE_METABOLIC_PROCESS	0.00955814	BPGM,DDIT4,FBP1,FOXK1,GALK1,GAPDHS,HDAC4,HKDC1,IGF1,PDK1,PDK2,PFKL,PGAM2,PRKAG1,PRKAG2,RPTOR,SRR,STAT3,TIGAR,VDAC1,ZBTB7A	0.194444	0.324577
GOBP_PROTEIN_LOCALIZATION_TO_CHROMOSOME	0.00983445	ACD,CCT4,CCT5,CDCA5,GNL3,H4-16,H4C14,JARID2,KNL1,LEMD2,LRWD1,MAU2,NABP2,NDC80,RB1,SLF2,SMC5,SPDL1,SPI1,TPP1,WBP2,ZNF827	0.191304	0.33289
GOBP_REGULATION_OF_TRANSLATIONAL_INITIATION	0.00994194	ATF4,BZW2,CDC123,DAZ3,EIF3B,EIF3H,EIF4A2,EIF4G3,EIF4H,EIF5,EIF5B,KHDRBS1,MIF4GD,RBM4,RPS6KB1,RPS6KB2,TMED2	0.207317	0.335453
GOBP_NEGATIVE_REGULATION_OF_NUCLEAR_DIVISION	0.0100333	ANAPC15,AURKAIP1,BIRC5,CENPF,DUSP1,DYNC1LI1,LIF,MAD2L1,NDC80,SPDL1,TOM1L1,TOM1L2,ZNF207,ZWINT	0.222222	0.337456
GOBP_APOPTOTIC_SIGNALING_PATHWAY	0.0101338	ACVR1B,AKT1,ANXA6,ARHGEF2,ARRB2,ATF4,BAG6,BAX,BCL2,BCL2L12,BID,BRCA1,C8orf44-SGK3,CAV1,CCAR2,CDKN1A,CEBPB,CHAC1,CLU,CREB3,DAB2IP,DDIT4,DDX47,DDX5,DEDD,DIABLO,DPF2,DYRK2,E2F2,ELL3,FAM162A,FEM1B,GPX1,GSTP1,HINT1,HIPK1,HIPK2,HSPA1B,HTT,ICAM1,IGF1,IL33,ITM2C,MAP2K5,MELK,MIR132,MMP9,MNT,MSH6,MUC1,MUL1,NR4A2,PARL,PDK1,PDK2,PELI3,PINK1,PMAIP1,PPARD,PPIF,PPP2R1B,PRELID1,PSME3,PTH,QARS1,QRICH1,RB1,RPS6KB1…	0.145	0.339286
GOCC_SAGA_TYPE_COMPLEX	0.0101519	DR1,KAT2A,POLE4,SUPT3H,TAF12,TAF4,TAF6,TRRAP,WDR5,ZZZ3	0.25641	0.339286
GOBP_POSITIVE_REGULATION_OF_HISTONE_MODIFICATION	0.0102727	ARID5A,BRCA1,C6orf89,JARID2,KAT2A,KAT8,KMT2A,LIF,MUC1,PAXIP1,PHF19,PHF20,PINK1,PRDM12,RRP8,SAP30BP,SF3B1,TP53,WBP2,WDR5	0.196078	0.342226
GOCC_TRANSFERASE_COMPLEX_TRANSFERRING_PHOSPHORUS_CONTAINING_GROUPS	0.0103047	ACVR1B,ACVR2B,AMHR2,ATG101,CAB39,CCNE1,CCNF,CCNG1,CCNO,CCNQ,CDK12,CDK3,CDK6,CDKN1A,CSNK2B,GTF2F1,GTF2H1,IRS1,KAT2A,NEK10,P3R3URF,PFKL,PIK3C2A,PIK3R2,POLA2,POLD2,POLE,POLE2,POLE4,POLR1C,POLR2A,POLR2J2,POLR3H,PRKAG1,PRKAG2,PSG9,RECQL5,RPRD2,SOCS7,STING1,SUPT3H,TAF12,TAF4,TAF6,TBKBP1,TRRAP	0.160279	0.342226
GOMF_TRANSLATION_INITIATION_FACTOR_ACTIVITY	0.0104682	EIF3B,EIF3H,EIF3J,EIF3L,EIF3M,EIF4A1,EIF4A2,EIF4G3,EIF4H,EIF5,EIF5B,MTIF3	0.235294	0.344522
GOBP_CELLULAR_GLUCAN_METABOLIC_PROCESS	0.0105043	AKT1,AKT2,DYRK2,ENPP1,IGF1,INPP5K,IRS1,NR1D1,PPP1CC,PPP1R2B,PPP1R3G,PRKAG2,PTGES3,PTH,STBD1,UGP2	0.210526	0.344522
GOBP_REGULATION_OF_DNA_TEMPLATED_TRANSCRIPTION_INITIATION	0.0105043	FOSL1,HNF1A,MED17,MED18,MED20,MED24,MED26,MED6,MED7,MED9,PAXIP1,SUB1,TAF12,TAF4,TAF6,TP53	0.210526	0.344522
GOCC_PRERIBOSOME	0.0105043	BOP1,DCAF13,FBL,FTSJ3,HEATR1,IMP3,MAK16,NOC4L,NOP56,PES1,PPAN,PWP2,RRP1B,RRP7A,SNU13,TSR1	0.210526	0.344522
GOBP_REGULATION_OF_NEURON_PROJECTION_DEVELOPMENT	0.0105421	AKT1,ANAPC2,ATF1,B2M,CAMK2B,CARM1,CBFA2T2,CDKL3,CNTN2,CREB3L2,CRKL,CRTC1,CUL7,DAB2IP,DBN1,DBNL,DIP2B,DVL1,EEF2K,FES,GFI1,HDAC2,INPP5F,ISLR2,ITM2C,ITPKA,KANK1,KHDC3L,LIMK1,LTK,MAP2,MAP6,MIR200C,NDNF,NDRG4,NPTN,NSMF,PAQR3,PDLIM5,PLK5,PLXNB1,PLXNB2,PPP3CA,PRRX1,PTK2B,PTPRS,RAP2A,RND2,RTN4RL1,SARM1,SEMA3F,SEMA4A,SEMA4C,SEMA4D,SEMA5A,SEMA6B,SEZ6,SHOX2,SIPA1L1,SKIL,TANC2,TLX2,TSC1,TWF1,TWF2,VIM,ZFYVE27	0.150224	0.344692
GOBP_REGULATION_OF_MACROPHAGE_CHEMOTAXIS	0.010608	AKIRIN1,C5,C5AR1,MAPK1,MAPK3,MMP28,PTK2B,STAP1	0.285714	0.344711
GOBP_HISTONE_H4_K16_ACETYLATION	0.010608	BRCA1,ING4,JADE2,KAT5,KAT8,KMT2A,PHF20,WDR5	0.285714	0.344711
GOBP_CELLULAR_RESPONSE_TO_INORGANIC_SUBSTANCE	0.0108394	A3GALT2,AKT1,ALOX5AP,AOC1,ATF4,B2M,CPNE7,DDX11,DNM2,DPEP1,ECT2,EEF2K,ENDOG,FBP1,FOSB,HSD17B1,HSF1,ITPKA,ITPKC,JUND,KCNC2,MAPK1,MAPK3,MMP9,NCF1,NCSTN,NEK7,NPTX1,PLCG2,PPIF,RASGRP2,SLC13A5,SLC34A1,SYT12,SYT13,TFR2,TIGAR,TIMELESS	0.165939	0.35115
GOCC_MKS_COMPLEX	0.0111067	B9D1,CC2D2A,MKS1,TCTN1,TMEM107	0.384615	0.357615
GOMF_POLY_A_SPECIFIC_RIBONUCLEASE_ACTIVITY	0.0111067	CNOT7,CNOT8,PAN2,PDE12,PNLDC1	0.384615	0.357615
GOBP_CARBOHYDRATE_DERIVATIVE_METABOLIC_PROCESS	0.0112086	A3GALT2,ACLY,ACOT12,ACOT8,ACP3,ACSBG2,ACSF2,ADSS1,AHCY,AK1,AP2A1,ARFGEF1,B3GALT4,B3GNT3,B4GALT7,BAX,BCL2,BPGM,CCR7,CHPF,CHST10,CHST4,CLN6,CLTC,COG7,CPTP,CTNS,DDIT4,DGAT1,DGAT2,DHDDS,DPM3,EGF,ELOVL7,ENPP1,ENTPD5,EXTL2,FBP1,FBXO2,FOXK1,FUT10,FUT7,G6PC3,GAL3ST3,GALK1,GALNT1,GALNT15,GALNT6,GAPDHS,GBA,GMPPB,GNPNAT1,GPAA1,GUCY2C,GUCY2D,GUK1,H6PD,HAS3,HDAC4,HINT1,HKDC1,HMGCR,HMMR,HS6ST1,HS6ST3,HSD17B4,H…	0.135669	0.359801
GOBP_ESTABLISHMENT_OF_RNA_LOCALIZATION	0.0113317	AAAS,AGFG1,ATXN2,DDX25,EIF5AL1,FYTTD1,HNRNPA2B1,HSF1,KHDRBS1,KPNB1,MYO1C,NUP153,NUP160,NUP188,NUP98,NUTF2,POM121,QKI,RAE1,SIDT1,SLBP,SMG5,SRSF1,SRSF3,TSC1,UPF1,XPO5,ZC3H3,ZFP36L1	0.175758	0.362292
GOBP_PHOSPHOLIPID_BIOSYNTHETIC_PROCESS	0.0113549	AGPAT2,AGPAT4,CDIPT,CDS1,CEPT1,CHAT,CHKA,DGKD,DGKE,DHDDS,DPM3,FDPS,GPAA1,IMPA1,INPP4A,INPP5F,INPP5K,ITPKA,ITPKC,MTMR2,MTMR3,MTMR6,ORMDL3,P3R3URF,PIGQ,PIGS,PIGW,PIK3C2A,PIK3R2,PIP4K2A,PITPNM1,PLAAT3,PLCG2,PLD1,PLD2,PMVK,PPARD,SACM1L,SGMS2,SLC44A4,SOCS7,TTC7A	0.162162	0.362292
GOBP_CELLULAR_RESPONSE_TO_DSRNA	0.0115086	CAV1,IFIH1,MUL1,PDE12,RALB,STING1,TLR3	0.304348	0.363597
GOMF_SEMAPHORIN_RECEPTOR_BINDING	0.0115086	PLXNB1,SEMA3F,SEMA4A,SEMA4C,SEMA4D,SEMA5A,SEMA6B	0.304348	0.363597
GOBP_PROTEIN_SUMOYLATION	0.0115335	GNL3,HDAC4,HMG20A,HMG20B,IFIH1,MUL1,NFATC2IP,NSMCE1,PIAS3,SAE1,SLF2,SMC5,STX1A,UBE2I	0.21875	0.363597
GOBP_MAINTENANCE_OF_PROTEIN_LOCATION_IN_CELL	0.0115335	AKT1,CAV1,CIZ1,DBN1,GPAA1,GSN,MORC3,OS9,PDIA2,PINK1,SKP1,TMSB10,TWF1,TWF2	0.21875	0.363597
GOBP_ENTRAINMENT_OF_CIRCADIAN_CLOCK	0.0116591	CRTC1,FBXL22,FBXL3,FBXL6,NR2F6,PPP1CC,RBM4,RBM4B,TP53	0.264706	0.363785
GOMF_CYCLIN_BINDING	0.0116591	CDK12,CDK5RAP3,CDK6,CDKN1A,CIZ1,KLHDC9,NDC80,PTCH1,RBM4	0.264706	0.363785
GOBP_MIRNA_METABOLIC_PROCESS	0.011804	BCDIN3D,DDX17,DDX5,FOSL1,GNL3,LIN28A,NR1H2,PPARD,RARA,REST,SMAD1,SMARCA4,SPI1,STAT3,TP53,XPO5,YY1,ZSWIM8	0.2	0.363785
GOBP_TRANSLATIONAL_TERMINATION	0.0118863	APEH,EIF5AL1,MRPL58,MTRF1,OGFOD1,UPF1	0.333333	0.363785
GOBP_CELLULAR_RESPONSE_TO_EXOGENOUS_DSRNA	0.0118863	CAV1,IFIH1,MUL1,RALB,STING1,TLR3	0.333333	0.363785
GOCC_TRANSCRIPTION_FACTOR_TFTC_COMPLEX	0.0118863	KAT2A,SUPT3H,TAF12,TAF4,TAF6,TRRAP	0.333333	0.363785
GOBP_ARACHIDONIC_ACID_METABOLIC_PROCESS	0.0119459	ABHD12,ALOX12B,ALOXE3,CYP2D7,CYP2S1,CYP2U1,CYP4A11,EPHX1,GPX1,GPX4,MGLL,PTGES3,TBXAS1	0.224138	0.363785
GOBP_HOMEOSTASIS_OF_NUMBER_OF_CELLS	0.012012	ACVR1B,AKT1,ASXL1,B2M,BAX,BCL2,BPGM,CAMLG,CCR4,CCR7,CDK5RAP3,CDK6,CITED2,CORO1A,FH,GBA,HIPK2,HSPA1B,HSPA9,IKZF1,JAK3,KMT2A,KRAS,LGALS2,LMO1,NCSTN,P4HTM,PDE4B,PMAIP1,PRDM14,PRMT1,PTH,PTPN11,RB1,RHAG,SKIL,SMO,SP3,SPI1,SPNS2,ST6GALNAC1,STAT3,STAT5B,TNFRSF17,XKR8,ZBTB7A,ZFP36L1	0.158249	0.363785
GOBP_REGULATION_OF_CELL_PROJECTION_ORGANIZATION	0.0120926	AKIRIN1,AKT1,ANAPC2,ATF1,ATMIN,B2M,CAMK2B,CARM1,CAV1,CBFA2T2,CCR7,CDC42,CDK10,CDKL3,CNTN2,CREB3L2,CRKL,CRTC1,CUL7,DAB2IP,DBN1,DBNL,DIP2B,DNM2,DVL1,DVL2,EEF2K,FER,FES,GDI2,GFI1,HDAC2,HTT,ICAM1,IFT20,INPP5F,ISLR2,ITM2C,ITPKA,KANK1,KAT2A,KHDC3L,LIMK1,LIMK2,LTK,MAP2,MAP6,MIEN1,MIR200C,MNS1,NDNF,NDRG4,NPTN,NSMF,PAQR3,PDLIM5,PIFO,PLD1,PLK5,PLXNB1,PLXNB2,PPP3CA,PRRX1,PTK2B,PTPRS,RAB8B,RALA,RAP1GAP,RAP2A…	0.14202	0.363785
GOBP_INTRACELLULAR_PROTEIN_TRANSPORT	0.0121437	ACD,AKIRIN2,AKT1,AKT2,ANKLE1,AP1M1,AP2A1,AP3M1,AP4M1,APOD,ARCN1,ARF3,ARHGEF2,ARL5C,ASPSCR1,BAG6,BAX,BCAP29,BID,CACNG5,CBLB,CDKN1A,CLTC,CLU,COG7,COPG1,ECT2,EIF4ENIF1,ERBB2,ERBIN,EXOC6B,FUT10,GLP1R,GOLGA7,HOMER3,HSPA4,HSPA9,ICMT,IFT27,INPP5K,ITGB2,KIF5A,KPNA6,KPNB1,MIEF1,MIEF2,MTX1,MYO1C,NAPB,NCF1,NUP153,NUP188,NUP98,NUTF2,OS9,OXA1L,PARL,PEX19,PEX6,PIK3R2,PINK1,PITRM1,PKD1,PKIA,POLA2,POM121,PPP3CA,…	0.138568	0.363785
GOBP_REGULATION_OF_HEMATOPOIETIC_PROGENITOR_CELL_DIFFERENTIATION	0.0121893	ANKLE1,CDK6,DPF2,FNIP1,HSPA9,ITCH,KAT5,PUS7,RARA,SPI1	0.25	0.363785
GOBP_POSITIVE_REGULATION_OF_RESPONSE_TO_DNA_DAMAGE_STIMULUS	0.0122811	ANKLE1,ARID1A,BRCA1,CCAR2,DDX11,DDX5,DPF2,ENDOG,EPC1,HDGFL2,ING4,INO80,KAT5,KHDC3L,NPAS2,NSMCE1,PAXIP1,PMAIP1,RBBP8,SKIL,SLF2,SMARCA4,SMARCC1,TELO2,TIGAR,TIMELESS,TRRAP,VPS72,YY1	0.174699	0.363785
GOCC_P_BODY	0.0122869	BTBD2,C9orf72,CNOT7,CNOT8,DCPS,EDC4,EIF4ENIF1,LIN28A,LSM14A,PAN2,PATL1,PNRC2,SAMD4A,TNRC6B,TNRC6C,TOP1,UBAP2,UPF1,ZFP36L1	0.195876	0.363785
GOBP_MITOCHONDRIAL_ELECTRON_TRANSPORT_SUCCINATE_TO_UBIQUINONE	0.0122972	SDHAF2,SDHB,SDHD	0.6	0.363785
GOBP_RIBOFLAVIN_METABOLIC_PROCESS	0.0122972	FLAD1,RFK,SLC52A3	0.6	0.363785
GOBP_MICROGLIAL_CELL_MEDIATED_CYTOTOXICITY	0.0122972	SPI1,STAP1,TYROBP	0.6	0.363785
GOBP_POSITIVE_REGULATION_OF_APOPTOTIC_DNA_FRAGMENTATION	0.0122972	BAX,ENDOG,HSF1	0.6	0.363785
GOBP_REGULATION_OF_SODIUM_DEPENDENT_PHOSPHATE_TRANSPORT	0.0122972	ATF4,CEBPB,SLC34A1	0.6	0.363785
GOCC_EPSILON_DNA_POLYMERASE_COMPLEX	0.0122972	POLE,POLE2,POLE4	0.6	0.363785
GOCC_FC_RECEPTOR_COMPLEX	0.0122972	CD247,FCER1G,FCGR3A	0.6	0.363785
GOMF_PYRUVATE_DEHYDROGENASE_ACETYL_TRANSFERRING_KINASE_ACTIVITY	0.0122972	BCKDK,PDK1,PDK2	0.6	0.363785
GOMF_RS_DOMAIN_BINDING	0.0122972	LUC7L,RBM39,U2AF1	0.6	0.363785
GOCC_CLATHRIN_COATED_PIT	0.012568	AP2A1,ARRB2,CLTC,DGKD,DNM2,EPS15L1,INPP5F,LDLR,LRP10,LRP12,NECAP1,RAB35,SLC2A4,TFRC,TNK2	0.211268	0.370757
GOBP_NEGATIVE_REGULATION_OF_CELL_GROWTH	0.0128533	ACVR1B,BCL2,CCAR2,CDKL3,CDKN1A,CDKN2AIP,CDKN2C,CRLF3,DCUN1D3,DIP2B,EAF2,ENPP1,FBP1,HSPA1B,MAP2,MUL1,OSGIN2,PPARD,PPP1R9B,PTPRS,RB1,SEMA3F,SEMA4A,SEMA4C,SEMA4D,SEMA5A,SEMA6B,SERTAD2,SERTAD3,SMARCA4,TP53,YY1	0.170213	0.377263
GOBP_NEGATIVE_REGULATION_OF_NUCLEOBASE_CONTAINING_COMPOUND_METABOLIC_PROCESS	0.0129384	ACD,ACVR2B,AKIRIN2,ANKLE1,ARID5A,ATF4,ATF5,ATXN1L,BACH2,BCDIN3D,BIRC5,BPTF,BRCA1,BRMS1,CAV1,CBFA2T2,CC2D1A,CCAR2,CCNE1,CDAN1,CDC6,CDK6,CDKN1A,CDYL,CEBPB,CENPF,CHD8,CIPC,CITED2,CNBP,CNOT7,CPEB3,CTC1,DAB2IP,DAZ3,DCAF1,DDIT4,DDX20,DDX5,DEDD,DFFA,DLX1,DND1,DONSON,DPF2,DR1,EIF4A2,EIF4ENIF1,ELANE,EPC1,ETV6,FBP1,FNIP1,FOSB,FOXK1,FOXN3,GATAD2A,GFI1,H1-0,HAND1,HCRT,HDAC2,HDAC4,HES7,HEXIM1,HEXIM2,HIPK2,HMG…	0.131528	0.377263
GOBP_MYELOID_PROGENITOR_CELL_DIFFERENTIATION	0.0131101	ANKLE1,DPF2,SP3,SPI1	0.444444	0.377263
GOBP_TRANSEPITHELIAL_CHLORIDE_TRANSPORT	0.0131101	CLCN7,CLCNKA,OSTM1,P2RY6	0.444444	0.377263
GOBP_PERIPHERAL_NERVOUS_SYSTEM_MYELIN_MAINTENANCE	0.0131101	AKT1,AKT2,NDRG1,PRX	0.444444	0.377263
GOBP_HEPOXILIN_METABOLIC_PROCESS	0.0131101	ALOX12B,ALOXE3,GSTM2,GSTP1	0.444444	0.377263
GOBP_VESICLE_TETHERING_INVOLVED_IN_EXOCYTOSIS	0.0131101	EXOC1,EXOC3,EXOC6B,EXOC8	0.444444	0.377263
GOBP_MITOTIC_NUCLEAR_MEMBRANE_ORGANIZATION	0.0131101	RCC1,REEP4,UBE2I,VPS4A	0.444444	0.377263
GOMF_RNA_2_O_METHYLTRANSFERASE_ACTIVITY	0.0131101	BCDIN3D,FTSJ3,MRM1,TRMT13	0.444444	0.377263
GOCC_CONDENSED_CHROMOSOME_CENTROMERIC_REGION	0.0131678	BIRC5,CEBPB,CENPE,CENPF,CENPV,CFDP1,CHMP5,CLASP1,DYNC1LI1,FBXO28,HSF1,KAT5,KAT8,KIF22,KNL1,LRWD1,MAD2L1,NDC80,NDE1,NUP160,NUP98,PMF1,PPP1CC,SGO1,SIN3A,SMARCA4,SMARCC1,SPDL1,ZNF207,ZWINT	0.172414	0.377371
GOBP_REGULATION_OF_TRANSCRIPTION_BY_RNA_POLYMERASE_III	0.013221	BRF1,CHD8,ELL,MAF1,NAB2,PRDX5,RPTOR,SF3B1	0.275862	0.377371
GOMF_NUCLEAR_THYROID_HORMONE_RECEPTOR_BINDING	0.013221	ARID5A,GAS2L1,GTF2H1,MED17,MED24,NCOA6,OASL,ZNHIT3	0.275862	0.377371
GOBP_REGULATION_OF_DNA_BIOSYNTHETIC_PROCESS	0.0133557	ACD,ARRB2,CCT4,CCT5,CDKN1A,CTC1,DSCC1,GINS1,HNRNPA2B1,ING4,JADE2,MAPK1,MAPK3,MEN1,NABP2,NEK7,PTGES3,PTK2B,RFC2,SMG5,TFDP1,TOM1L1,TP53	0.184	0.380187
GOBP_RIBOSOMAL_SMALL_SUBUNIT_BIOGENESIS	0.0134316	DCAF13,ERAL1,HEATR1,IMP3,PWP2,RPL38,RPP40,RPS15,RPS16,RPS25,RPS27,RPS28,RRP7A,SNU13,SURF6,TSR1	0.205128	0.38132
GOBP_REGULATION_OF_MRNA_PROCESSING	0.0135012	CPEB3,DDX17,DDX5,HNRNPA2B1,HSF1,KHDRBS1,METTL16,NUP98,PRPF19,PTBP1,PUF60,QKI,RBM39,RBM4,REST,RNPS1,SAFB2,SF3B4,SMU1,SRRM1,SRSF3,WDR77,ZBTB7A,ZC3H3,ZFP36L1	0.179856	0.38227
GOBP_PHOSPHOLIPID_METABOLIC_PROCESS	0.013624	ABCA3,ABHD12,AGPAT2,AGPAT4,CDIPT,CDS1,CEPT1,CHAT,CHKA,CYP2W1,DGKD,DGKE,DHDDS,DPM3,FDPS,GALR2,GPAA1,GPX4,IMPA1,INPP4A,INPP5A,INPP5F,INPP5K,ITPKA,ITPKC,LDLR,MTMR11,MTMR2,MTMR3,MTMR6,NR1H2,ORMDL3,P3R3URF,PIGQ,PIGS,PIGW,PIK3C2A,PIK3R2,PIP4K2A,PITPNM1,PLA2G12A,PLA2G12B,PLAAT3,PLBD1,PLBD2,PLCB3,PLCG2,PLD1,PLD2,PMVK,PPARD,SACM1L,SCARB1,SGMS2,SGPP1,SLC44A4,SMPD4,SOCS7,TTC7A	0.151282	0.384713
GOBP_MATERNAL_PLACENTA_DEVELOPMENT	0.0141493	AKT1,CITED2,DEDD,GHSR,LIF,MEN1,PPARD,TCF23,TMED2	0.257143	0.397421
GOBP_CYTOPLASMIC_PATTERN_RECOGNITION_RECEPTOR_SIGNALING_PATHWAY_IN_RESPONSE_TO_VIRUS	0.0141493	CLPB,GPATCH3,IFIH1,IRF7,LSM14A,NLRX1,OASL,TKFC,TRIM25	0.257143	0.397421
GOBP_PROTEIN_CONTAINING_COMPLEX_DISASSEMBLY	0.0143957	APEH,ARHGEF2,ARID1A,ASPH,CAMSAP1,CAPZA1,CHMP5,CLASP1,CLEC16A,DDIT4,EIF5AL1,EPG5,GBA,GSN,HMGA1,IRGM,KIF14,KLC1,MAP1S,MICAL1,MICAL3,MRPL58,MTRF1,NAPB,OGFOD1,PDXP,PPP1R9B,RPL23,SEMA5A,SMARCA4,SMARCC1,TFIP11,TTBK2,TWF1,TWF2,UPF1,VIL1,VPS33B,VPS4A,WIPI2	0.16129	0.40327
GOBP_MITOCHONDRIAL_MEMBRANE_ORGANIZATION	0.0145035	AFG3L2,BAX,BCL2,BID,HSPA4,HSPA9,MICOS10,MICOS13,MIR29A,MTX1,MUL1,OXA1L,PINK1,PMAIP1,PPIF,SLC35F6,SPG7,TIMM22,TIMM29,TIMM50,TOMM6,TP53	0.184874	0.404153
GOBP_REGULATION_OF_GLYCOLYTIC_PROCESS	0.0145037	DDIT4,FBP1,GAPDHS,HDAC4,IGF1,PRKAG1,PRKAG2,RPTOR,STAT3,TIGAR,ZBTB7A	0.234043	0.404153
GOBP_NEGATIVE_REGULATION_OF_CELL_CYCLE_G2_M_PHASE_TRANSITION	0.0150526	ATF5,BRCA1,CCNG1,CDC6,CDK5RAP3,CDKN1A,DONSON,DTL,FOXN3,HUS1,NABP2,RAD50,RBBP8,VPS4A	0.212121	0.417898
GOBP_RNA_CATABOLIC_PROCESS	0.0151142	AKT1,CNOT7,CNOT8,CPEB3,DAZ3,DCPS,DDX5,DIS3L,DND1,EDC4,EIF4ENIF1,HNRNPAB,HSPA1B,LIN28A,METTL16,MIR135A1,MTPAP,NT5C3B,OAS2,PAN2,PATL1,PDE12,PNLDC1,PNRC2,RNASEH2A,RNH1,RNPS1,SAMD4A,SERBP1,SLFN12,SMG5,TAF15,TARDBP,TENT4A,TNRC6B,TNRC6C,TRDMT1,TRIR,TUT1,UPF1,VIM,WDR82,ZC3H18,ZC3H4,ZCCHC8,ZFP36L1,ZSWIM8	0.156146	0.417898
GOBP_CELLULAR_CARBOHYDRATE_BIOSYNTHETIC_PROCESS	0.0151157	AKT1,AKT2,B3GNT3,DYRK2,ENPP1,FBP1,HAS3,IGF1,IMPA1,INPP5K,IRS1,NR1D1,PPP1R3G,PTGES3,PTH,UGP2	0.202532	0.417898
GOMF_ATP_DEPENDENT_ACTIVITY	0.0151594	ABCA3,ABCC12,ABCD4,ABCG2,ABCG4,ACSBG2,ACSF2,AFG3L2,ATAD3A,ATP13A1,ATP2C2,ATP6V0A4,ATP6V0E2,ATP6V1E1,ATP6V1G2,BPTF,CCT4,CCT5,CECR2,CENPE,CHD8,CLPB,CLU,DDX11,DDX17,DDX20,DDX25,DDX27,DDX41,DDX42,DDX47,DDX5,DDX59,DHX15,DHX33,DNAH7,DSCC1,DYNC1H1,DYNLRB1,EIF4A1,EIF4A2,HELZ,HSPA1B,HSPA4,HSPA9,IFIH1,IGHMBP2,INO80,KIF14,KIF20A,KIF22,KIF3C,KIF5A,KIFC1,MCM2,MORC3,MSH3,MSH6,MYH9,MYO1C,MYO1F,MYO5C,PEX6,PSMC1,…	0.144144	0.418013
GOBP_CELLULAR_NITROGEN_COMPOUND_CATABOLIC_PROCESS	0.0153098	ACMSD,AFMID,AHCY,AKT1,BAX,CECR2,CNOT7,CNOT8,CPEB3,DAZ3,DCPS,DDX5,DFFA,DIS3L,DND1,DPEP1,DPYSL4,EDC4,EIF4ENIF1,ENDOG,ENPP1,ENTPD5,HINT1,HNRNPAB,HSF1,HSPA1B,LIN28A,METTL16,MIR135A1,MLYCD,MTPAP,NEIL1,NT5C1A,NT5C3B,NT5E,NTHL1,NUDT3,OAS2,PAN2,PATL1,PDE12,PDE4B,PDXP,PNLDC1,PNRC2,QPRT,RNASEH2A,RNH1,RNPS1,SAMD4A,SARM1,SERBP1,SLFN12,SMG5,TAF15,TARDBP,TENT4A,TNRC6B,TNRC6C,TRDMT1,TRIR,TUT1,UPF1,UPP2,VIM,WDR8…	0.146392	0.420332
GOBP_NEGATIVE_REGULATION_OF_GROWTH	0.0153232	ACVR1B,BCL2,CCAR2,CDKL3,CDKN1A,CDKN2AIP,CDKN2C,CITED2,CRLF3,DCUN1D3,DIP2B,EAF2,ENPP1,FBP1,HSPA1B,ING4,JARID2,MAP2,MUL1,NKD1,OSGIN2,PPARD,PPP1R9B,PTCH1,PTPRS,RB1,SAV1,SEMA3F,SEMA4A,SEMA4C,SEMA4D,SEMA5A,SEMA6B,SERTAD2,SERTAD3,SMARCA4,TMPRSS4,TP53,WWC1,YY1	0.160643	0.420332
GOBP_NEGATIVE_REGULATION_OF_INTERFERON_BETA_PRODUCTION	0.0156845	NLRX1,NMI,PTPRS,RELB,YY1	0.357143	0.420862
GOBP_NEGATIVE_REGULATION_OF_GLYCOLYTIC_PROCESS	0.0156845	DDIT4,FBP1,HDAC4,STAT3,TIGAR	0.357143	0.420862
GOBP_MONOACYLGLYCEROL_METABOLIC_PROCESS	0.0156845	ABHD12,DGAT1,DGAT2,MGLL,MOGAT2	0.357143	0.420862
GOCC_ATAC_COMPLEX	0.0156845	DR1,KAT2A,POLE4,WDR5,ZZZ3	0.357143	0.420862
GOCC_MESSENGER_RIBONUCLEOPROTEIN_COMPLEX	0.0156845	CPEB3,HNRNPAB,LSM14A,PKP2,STAU1	0.357143	0.420862
GOMF_MYOSIN_HEAVY_CHAIN_BINDING	0.0156845	CORO1A,MYBPC3,MYL4,PDLIM2,STX1A	0.357143	0.420862
GOMF_SEQUENCE_SPECIFIC_SINGLE_STRANDED_DNA_BINDING	0.0156845	CTC1,HNRNPA2B1,HSF1,NABP2,RAD50	0.357143	0.420862
GOBP_POSITIVE_REGULATION_OF_CELL_CYCLE_CHECKPOINT	0.0157329	BIRC5,CCAR2,DYNC1LI1,MAD2L1,NDC80,TELO2	0.315789	0.420862
GOMF_PHOSPHATIDYLINOSITOL_MONOPHOSPHATE_PHOSPHATASE_ACTIVITY	0.0157329	INPP5F,MTMR11,MTMR2,MTMR3,MTMR6,SACM1L	0.315789	0.420862
GOBP_POSITIVE_REGULATION_OF_ORGANELLE_ORGANIZATION	0.015741	ACD,AKT2,ATG2A,ATL3,ATMIN,BAIAP2L2,BAX,BID,CCR7,CCT4,CCT5,CDC42,CLASP1,CSF3,DDHD1,DDHD2,DDX11,DYNC1H1,EGF,ENDOG,EPHA1,FAM162A,FER,FES,GNL3,GSN,HNRNPA2B1,HSPA1B,HTT,IFT20,IGF1,INO80,IRGM,KAT5,KIRREL1,LIMK1,MAPK1,MAPK3,MIEF1,MIEF2,MIR144,MMP9,MNS1,MUL1,NABP2,NEK7,PAN2,PDXP,PINK1,PIP4K2A,PLD6,PMAIP1,PPIF,PRDM7,PTK2B,RAD50,RALA,RALB,RALBP1,RB1,SAXO1,SEMA5A,SIN3A,SLF2,SMC5,STAP1,TNFSF10,TP53,TSC1,UBE2…	0.145383	0.420862
GOBP_POSITIVE_REGULATION_OF_DNA_TEMPLATED_TRANSCRIPTION_ELONGATION	0.0157994	CDK12,ELL,ELL3,GTF2F1,MED17,MED18,MED20,MED24,MED26,MED6,MED7,MED9,SUPT4H1	0.216667	0.421358
GOBP_PATTERN_RECOGNITION_RECEPTOR_SIGNALING_PATHWAY	0.0159805	ARRB2,CAV1,CLPB,DAB2IP,EPG5,ERBIN,GFI1,GPATCH3,GRAMD4,HAVCR2,HSPA1B,IFIH1,IRAK2,IRAK4,IRF7,IRGM,ITCH,LRRC14,LSM14A,MAPKAPK3,NLRX1,NMI,NR1D1,OASL,PLCG2,PTPRS,SARM1,SCIMP,TKFC,TLR3,TRIM25,WDFY1	0.167539	0.425113
GOBP_CELLULAR_RESPONSE_TO_PEPTIDE	0.0160436	AHSG,AKT1,AKT2,ARHGEF2,CAV1,CDC6,CHMP5,DDX11,EEF2K,ENPP1,FBP1,FER,FUT7,GHSR,GKAP1,GLP1R,HSF1,ICAM1,IGF1,INPP5K,IRS1,ITGA4,JAK3,KANK1,MAX,MEN1,MYO1C,NCOA1,NR4A2,PDK2,PIK3C2A,PIK3R2,PIP4K2A,PPP1R9B,PTPN11,RAB12,RAB13,RB1,RBM4,RPL23,RPS6KB1,SCNN1A,SLC29A2,SLC2A4,SMARCC1,SRSF5,STAT3,STAT5B,STXBP4,TIMELESS,TP53,TRIM72,TSHR,UMODL1,VIM,YWHAG,ZFP36L1	0.150794	0.425275
GOBP_METAPHASE_PLATE_CONGRESSION	0.0161074	BIRC5,CDCA5,CENPE,CENPF,CHMP5,DYNC1H1,KAT5,KIF14,KIF22,KIFC1,KPNB1,MAP1S,NDC80,SPDL1,VPS4A	0.205479	0.425275
GOBP_NEUROINFLAMMATORY_RESPONSE	0.0161074	AIF1,BPGM,C5AR1,CLU,IGF1,IL33,ITGB2,LDLR,MMP9,NR1D1,PLCG2,SMO,STAP1,TLR3,TYROBP	0.205479	0.425275
GOBP_POSITIVE_REGULATION_OF_SIGNAL_TRANSDUCTION_BY_P53_CLASS_MEDIATOR	0.0162746	CDK5RAP3,DDX5,HEXIM1,ING4,PMAIP1,RPL23,RPL37,RPS15	0.266667	0.42818
GOCC_CHROMOSOME_CENTROMERIC_REGION	0.0162985	BAZ1A,BIRC5,CDCA5,CEBPB,CENPE,CENPF,CENPV,CFDP1,CHMP5,CLASP1,DSCC1,DYNC1LI1,FBXO28,H4-16,H4C14,HSF1,IKZF1,KAT5,KAT8,KIF22,KNL1,LRWD1,MAD2L1,NDC80,NDE1,NUP160,NUP98,PDS5A,PMF1,PPP1CC,PPP2R5C,SGO1,SIN3A,SMARCA4,SMARCC1,SMC3,SMC5,SPDL1,ZNF207,ZWINT	0.16	0.42818
GOBP_CHROMOSOME_ORGANIZATION	0.016382	ACD,ANAPC15,ANAPC2,ARID1A,ASCC2,BAG6,BIRC5,CCNE1,CCT4,CCT5,CDC6,CDCA5,CENPE,CENPF,CENPV,CHD8,CHMP5,CTC1,DCLRE1A,DDX11,DPF2,DSCC1,DUSP1,DYNC1LI1,GINS1,GNL3,H1-0,H4-16,H4C14,HMGA1,HNRNPA2B1,HUS1,IGHMBP2,INO80,INO80C,KAT5,KIF14,KIF22,KIFC1,KPNB1,MAD2L1,MAPK1,MAPK3,MAU2,MCM2,MCMBP,MSH3,MSH6,NAA50,NABP2,NDC80,NEK7,NSMCE1,PDS5A,PHF13,PRC1,PTGES3,RACGAP1,RAD50,RAD51C,RAE1,RB1,RECQL5,RFC2,SGO1,SIN3A,SIRT…	0.142157	0.429306
GOBP_MRNA_TRANSCRIPTION	0.0169353	ATF4,C5AR1,DDX5,HSF1,NCOA1,RARA,STAT3,TAF12,TAF4,TAF6,TP53	0.229167	0.438977
GOBP_REGULATION_OF_ERYTHROCYTE_DIFFERENTIATION	0.0169353	ACVR1B,B2M,CDK6,HSPA1B,HSPA9,P4HTM,PRMT1,SPI1,STAT3,STAT5B,ZFP36L1	0.229167	0.438977
GOCC_SNARE_COMPLEX	0.0169353	BNIP1,CPLX3,GOSR2,NAPB,STX12,STX1A,STX5,STX7,STX8,USE1,YKT6	0.229167	0.438977
GOBP_PROTEIN_ACYLATION	0.0169394	ARID5A,BAG6,BRCA1,CDYL,DIP2B,DR1,DSCC1,EPC1,GOLGA7,HDAC2,ING4,JADE2,KAT2A,KAT5,KAT8,KMT2A,LIF,MED24,MUC1,NAA25,NAA30,NAA50,NAT9,NCOA1,NFYA,PAXIP1,PHF20,SETD5,SF3B1,SIN3A,SMC5,SPI1,SRCAP,SUPT3H,TAF12,TAF4,TAF6,TRRAP,VPS72,WBP2,WDR5,ZDHHC6,ZZZ3	0.157509	0.438977
GOBP_ADULT_LOCOMOTORY_BEHAVIOR	0.0169589	ABHD12,AGTPBP1,ARCN1,ARRB2,CEND1,CNTN2,CTNS,GRIN2D,HIPK2,INPP5F,NLGN2,NR4A2,NTF4,OTOG,SEZ6,TSC1	0.2	0.438977
GOBP_REGULATION_OF_GLYCOGEN_METABOLIC_PROCESS	0.0170111	AKT1,AKT2,DYRK2,ENPP1,IGF1,INPP5K,IRS1,PPP1R3G,PTH	0.25	0.439251
GOBP_REGULATION_OF_TOR_SIGNALING	0.0170855	AKT1S1,C9orf72,CASTOR1,CLEC16A,CRYBA1,CTNS,DDIT4,ENDOG,FNIP1,GBA,GNA12,GPR137C,LAMTOR3,LIN28A,RPTOR,RRAGC,SLC38A9,TELO2,TSC1,UBR1	0.186916	0.440058
GOBP_ESTABLISHMENT_OF_ORGANELLE_LOCALIZATION	0.0171447	ACTN4,ACTR10,AGTPBP1,AP3M1,BIRC5,BORCS6,C12orf4,CDC42,CDCA5,CENPE,CENPF,CEP19,CHMP5,CLASP1,COPG1,DNM1,DNM2,DYNC1H1,EXOC1,EXOC3,EXOC6B,EXOC8,FER,FES,GPSM1,HTT,ITGA4,KAT5,KHDC3L,KIF14,KIF22,KIF5A,KIFC1,KPNB1,LIMK2,LLGL2,LMNB2,MAD2L1,MAP1S,MAP2,MYH9,MYO1C,MYO1F,MYO5C,NDC80,NDE1,PINK1,RAB27A,RASGRP1,RPS15,S100A13,SAR1B,SCRIB,SLC2A4,SNF8,SPDL1,TANC2,TMED2,TMEM201,TMEM230,TRAPPC1,TRAPPC10,UBE2B,VPS4A,Y…	0.147392	0.440058
GOBP_T_CELL_HOMEOSTASIS	0.0171673	AKT1,BAX,BCL2,CORO1A,JAK3,LGALS2,LMO1,PMAIP1,SPNS2,STAT5B	0.238095	0.440058
GOBP_GLYCEROPHOSPHOLIPID_BIOSYNTHETIC_PROCESS	0.017259	AGPAT2,AGPAT4,CDIPT,CDS1,CEPT1,CHAT,CHKA,DGKD,DGKE,DPM3,GPAA1,IMPA1,INPP4A,INPP5F,INPP5K,ITPKA,ITPKC,MTMR2,MTMR3,MTMR6,P3R3URF,PIGQ,PIGS,PIGW,PIK3C2A,PIK3R2,PIP4K2A,PITPNM1,PLCG2,PLD1,PLD2,SACM1L,SLC44A4,SOCS7,TTC7A	0.163551	0.440118
GOBP_PROTEIN_STABILIZATION	0.017259	BAG6,CAMLG,CCT4,CCT5,CLU,COG7,DVL1,GOLGA7,HSPA1B,IFT46,IGF1,IRGM,MORC3,MUL1,PEX19,PEX6,PFDN1,PFDN6,PINK1,PTGES3,RPL23,SAV1,SAXO1,SMO,STX12,STXBP4,TBRG1,TELO2,TP53,TSC1,TYROBP,UBE2B,USP36,WDR81,ZNF207	0.163551	0.440118
GOBP_RIBONUCLEOSIDE_DIPHOSPHATE_METABOLIC_PROCESS	0.0172947	AK1,BPGM,DDIT4,ENTPD5,FBP1,FOXK1,GALK1,GAPDHS,GUK1,HDAC4,HKDC1,IGF1,NT5E,PFKL,PGAM2,PRKAG1,PRKAG2,RPTOR,STAT3,TIGAR,ZBTB7A	0.184211	0.440118
GOBP_REGULATION_OF_PROTEASOMAL_UBIQUITIN_DEPENDENT_PROTEIN_CATABOLIC_PROCESS	0.0173965	AKT1,BAG6,CAMLG,CAV1,CCAR2,CLU,DDA1,DET1,DVL1,EIF3H,ELOB,GBA,GNA12,HECTD1,HSPA1B,IL33,KEAP1,NUB1,SMARCC1,TLK2,TRIB2,TTC36,UBXN1,USP5,ZER1	0.176056	0.441646
GOBP_MITOTIC_SPINDLE_ORGANIZATION	0.0174609	AAAS,BIRC5,CENPE,CHMP5,CLASP1,CLTC,DYNC1H1,FAM110A,HSPA1B,KIFC1,KPNB1,LSM14A,MAP1S,NDC80,PKD1,PRC1,PTPA,RACGAP1,RAE1,RCC1,SMC3,TACC2,WDR62,ZNF207	0.177778	0.442218
GOBP_REGULATION_OF_FIBROBLAST_PROLIFERATION	0.0176317	B4GALT7,BAX,C1QL4,CAV1,CDC6,CDK6,CDKN1A,CTC1,DAB2IP,GSTP1,IGF1,KMT2A,LIF,MORC3,SKI,SOD2,TP53	0.195402	0.445474
GOCC_MITOCHONDRION	0.0176909	ABCG2,ABHD11,ACADS,ACSBG2,ACSF2,AFG3L2,AGPAT4,AGTPBP1,AKAP1,AKT1,ANXA6,ARMC12,ATAD3A,ATG4D,AURKAIP1,BAX,BCKDK,BCL2,BID,BNIP1,BOLA3,C12orf73,C1orf43,CAVIN1,CCAR2,CCM2,CCR7,CEND1,CHPF,CISD3,CLIC1,CLPB,CLU,COA6,COQ5,COX10,COX14,COX6A1,CPT1A,CYP2D7,CYP2U1,CYRIB,DCPS,DDIT4,DGAT2,DHRS13,DHRS4,DIABLO,DNAJC5,DND1,ECI1,EIF5B,ENDOG,ERAL1,FAM162A,FAM210A,FANCG,FH,FIBP,FLAD1,GLOD4,GLS,GPAA1,GPX1,GPX4,GRAMD4,…	0.129886	0.445904
GOBP_CYTOPLASMIC_PATTERN_RECOGNITION_RECEPTOR_SIGNALING_PATHWAY	0.018049	CLPB,ERBIN,GPATCH3,HSPA1B,IFIH1,IRF7,IRGM,ITCH,LSM14A,NLRX1,OASL,TKFC,TRIM25	0.213115	0.452768
GOBP_REGULATION_OF_PROTEIN_DEACETYLATION	0.018049	BEX4,BRMS1,C6orf89,CCAR2,DR1,KAT2A,PINK1,RRP8,SAP30BP,SKI,TP53,WDR5,ZZZ3	0.213115	0.452768
GOBP_PEPTIDYL_ARGININE_MODIFICATION	0.0184422	ART5,CARM1,KRTCAP2,PRDM14,PRMT1,PRMT3,WDR77	0.28	0.459183
GOBP_NEGATIVE_REGULATION_OF_NUCLEOTIDE_METABOLIC_PROCESS	0.0184422	DDIT4,FBP1,HDAC4,RD3,STAT3,TIGAR,TP53	0.28	0.459183
GOBP_DECIDUALIZATION	0.0184422	CITED2,DEDD,GHSR,LIF,MEN1,PPARD,TCF23	0.28	0.459183
GOBP_GENERATION_OF_PRECURSOR_METABOLITES_AND_ENERGY	0.0184787	AKT1,AKT2,ASPH,BID,BPGM,COA6,COX10,COX6A1,DDIT4,DYRK2,ENPP1,FBP1,FH,FOXK1,GALK1,GAPDHS,GBA,H6PD,HDAC4,HKDC1,IDH2,IDH3A,IGF1,INPP5K,IRS1,MDH2,MTFR1,MTFR1L,NCF1,NDUFA12,NDUFAB1,NDUFB11,NDUFB6,NDUFB7,NDUFS5,NDUFS8,NDUFV1,NDUFV3,NQO2,NR1D1,OXA1L,P4HA2,PDE12,PFKL,PGAM2,PINK1,PPARD,PPIF,PPP1CC,PPP1R2B,PPP1R3G,PRELID1,PRKAG1,PRKAG2,PTGES3,PTH,RPTOR,SDHAF2,SDHB,SDHD,SOD2,STAT3,STBD1,TACO1,TALDO1,THAP11,T…	0.144554	0.459183
GOMF_HELICASE_ACTIVITY	0.0185221	CHD8,DDX11,DDX17,DDX20,DDX25,DDX27,DDX41,DDX42,DDX47,DDX5,DDX59,DHX15,DHX33,DSCC1,EIF4A1,EIF4A2,HELZ,IFIH1,IGHMBP2,MCM2,RAD50,RECQL5,RFC2,SMARCA4,SRCAP,TDRD12,UPF1	0.171975	0.459183
GOBP_REGULATION_OF_EXTENT_OF_CELL_GROWTH	0.0187962	ANAPC2,CDKL3,DBN1,DBNL,DIP2B,DNM2,ISLR2,LIMK1,MAP2,PTPRS,RND2,SEMA3F,SEMA4A,SEMA4C,SEMA4D,SEMA5A,SEMA6B,SIN3A,TWF2,ZFYVE27	0.185185	0.464887
GOMF_GTPASE_BINDING	0.0188411	AFDN,ANKFY1,AP3M1,ARHGEF2,BIRC5,C9orf72,CAV1,CYRIB,DVL1,DVL2,ECT2,EXOC8,FER,GDI2,GNB2,GOLGA5,IFT20,ITPKA,KPNB1,MICAL1,MICAL3,MYO1C,NDRG1,NUTF2,OPTN,PIFO,RAB11FIP1,RAB11FIP4,RAB11FIP5,RAB34,RABGGTA,RALBP1,RAP1GAP,RCC1,RILP,RINL,RPH3AL,RRAGC,SIKE1,STK19,SYTL3,TBC1D30,TNPO1,VPS9D1,XPO5,XPO6,XPO7	0.154098	0.464907
GOBP_RESPONSE_TO_ISCHEMIA	0.0189249	BCL2,CAV1,EEF2K,GPR151,MLYCD,NDNF,PINK1,PPIF,PTK2B,REST,TIGAR,TP53	0.218182	0.465888
GOBP_AXON_EXTENSION	0.0190403	ANAPC2,C9orf72,CDKL3,DBN1,DBNL,DIP2B,DNM2,DVL1,ISLR2,LIMK1,MAP2,NRP2,PTPRS,SEMA3F,SEMA4A,SEMA4C,SEMA4D,SEMA5A,SEMA6B,SIN3A,TWF2,ZFYVE27	0.180328	0.466575
GOBP_MRNA_TRANSPORT	0.0190454	AAAS,AGFG1,DDX25,EIF5AL1,FYTTD1,HNRNPA2B1,HSF1,MYO1C,NUP153,NUP160,NUP188,NUP98,NUTF2,POM121,QKI,RAE1,SLBP,SMG5,SRSF1,SRSF3,UPF1,ZC3H3,ZFP36L1	0.178295	0.466575
GOCC_RUFFLE	0.0190853	ACTN1,AIF1,AKT2,ARHGAP18,ARHGEF2,ASAP3,CDK6,DBNL,DNM2,FRMD4B,INPP5K,KANK1,MKLN1,MTMR6,MYH9,MYO1C,PACSIN2,PDXP,PLCG2,PPP1R9B,RAB34,RASGRP2,RINL,SAMSN1,SCIMP,SH2D3C,TLN1,TWF1,VIL1,WWC1	0.167598	0.466575
GOBP_NUCLEOBASE_CONTAINING_COMPOUND_TRANSPORT	0.0191899	AAAS,AGFG1,ATXN2,CALHM1,DDX25,EIF5AL1,EPG5,FYTTD1,HNRNPA2B1,HSF1,KHDRBS1,KPNB1,MYO1C,NUP153,NUP160,NUP188,NUP98,NUTF2,POM121,QKI,RAE1,RSC1A1,SIDT1,SLBP,SLC17A9,SLC28A2,SLC29A2,SLC35B1,SMG5,SRSF1,SRSF3,TSC1,UPF1,XPO5,ZC3H3,ZFP36L1	0.161435	0.468047
GOBP_INTRINSIC_APOPTOTIC_SIGNALING_PATHWAY	0.0194252	AKT1,ARHGEF2,ATF4,BAG6,BAX,BCL2,BID,BRCA1,CAV1,CCAR2,CDKN1A,CEBPB,CHAC1,CLU,CREB3,DAB2IP,DDIT4,DDX5,DIABLO,DYRK2,E2F2,ELL3,GPX1,HINT1,HIPK1,HIPK2,MELK,MIR132,MMP9,MSH6,MUC1,PARL,PDK1,PDK2,PINK1,PMAIP1,PPIF,QRICH1,RRP8,SGPP1,SHISA5,SKIL,SOD2,TMEM109,TP53,TRIAP1	0.154362	0.46931
GOBP_REGULATION_OF_PROTEOLYSIS	0.0194964	ADAM9,AGTPBP1,AHSG,AKIRIN2,AKT1,ANGPTL8,ANTXR1,ARRB2,ASPH,ASTL,AURKAIP1,BAG6,BAX,BCL2L12,BID,BIRC5,C4A,C5,CAMLG,CAV1,CCAR2,CDK5RAP3,CHAC1,CLN6,CLU,CNTN2,CSTA,DAB2IP,DDA1,DET1,DIABLO,DPEP1,DVL1,EFNA3,EGF,EIF3H,ELOB,F12,FAM162A,FNIP1,GBA,GNA12,GPX1,GRAMD4,GSN,HDAC2,HECTD1,HIPK2,HSF1,HSPA1B,IFT57,IL33,ITCH,KEAP1,MAP2K5,MELTF,MICAL1,MMP14,MMP9,MTCH1,MUL1,MYH9,NCSTN,NLRP12,NLRP2,NR1H2,NUB1,P2RX1,PACSI…	0.138298	0.46931
GOBP_EMBRYONIC_PLACENTA_DEVELOPMENT	0.0196094	AKT1,BPTF,CEBPB,CITED2,EGLN1,HAND1,HECTD1,HS6ST1,LIF,MAPK1,NCOA1,PKD1,SP3,TFEB,TMED2,WNT7B,ZFP36L1	0.193182	0.46931
GOBP_SCF_DEPENDENT_PROTEASOMAL_UBIQUITIN_DEPENDENT_PROTEIN_CATABOLIC_PROCESS	0.0196583	AMN1,CCNF,FBXL15,FBXL18,FBXL22,FBXL3,FBXL6,FBXO2,KIF14,NCCRP1,SKP1	0.22449	0.46931
GOBP_TOLERANCE_INDUCTION	0.0198056	CBLB,CCR4,HAVCR2,HLA-G,ITCH,PDCD1,PSG9,XKR8	0.258065	0.46931
GOBP_PROTEIN_LOCALIZATION_TO_NUCLEUS	0.01988	AKIRIN2,AKT1,APOD,CARD10,CBLB,CCT4,CCT5,CDK5RAP3,CDKN1A,CIZ1,COL1A1,DVL1,ECT2,EIF4ENIF1,GBP2,KPNA6,KPNB1,LIF,LIMK2,LMNB2,MORC3,NUAK2,NUP153,NUP188,NUP98,NUTF2,ORMDL3,PIK3R2,PKIA,POLA2,POM121,PPP3CA,RPAIN,RPL23,RRP7A,SIN3A,SKP1,SMO,STAT3,TARDBP,TBRG1,TFRC,TNPO1,TOR1B,TP53,TXNIP,ZBTB7A	0.153595	0.46931
GOBP_DEADENYLATION_DEPENDENT_DECAPPING_OF_NUCLEAR_TRANSCRIBED_MRNA	0.0199082	CNOT7,DCPS,EIF4ENIF1,PATL1	0.4	0.46931
GOBP_RESPIRATORY_CHAIN_COMPLEX_III_ASSEMBLY	0.0199082	C12orf73,STMP1,TTC19,UQCC2	0.4	0.46931
GOBP_TRANSFERRIN_TRANSPORT	0.0199082	CLTC,DNM2,TFR2,TFRC	0.4	0.46931
GOBP_SEQUESTERING_OF_ACTIN_MONOMERS	0.0199082	GSN,TMSB10,TWF1,TWF2	0.4	0.46931
GOBP_CELLULAR_HYPOTONIC_RESPONSE	0.0199082	CAB39,FBP1,OXSR1,SLC4A11	0.4	0.46931
GOCC_NMS_COMPLEX	0.0199082	KNL1,NDC80,PMF1,ZWINT	0.4	0.46931
GOMF_CARBOHYDRATE_PHOSPHATASE_ACTIVITY	0.0199082	FBP1,G6PC3,PFKFB4,TIGAR	0.4	0.46931
GOMF_CHLORIDE_CHANNEL_INHIBITOR_ACTIVITY	0.0199082	STX1A,STX7,STX8,WNK4	0.4	0.46931
GOMF_PRIMARY_MIRNA_BINDING	0.0199082	DDX5,SMAD1,SRSF3,STAT3	0.4	0.46931
GOBP_PROTEIN_METHYLATION	0.0201342	BRCA1,CARM1,DYDC2,FBL,GFI1,HEMK1,ICMT,JARID2,KAT8,KMT2A,KMT2D,MEN1,MLLT6,NCOA6,NFYA,NSD2,PAX5,PAXIP1,PCMTD2,PHF19,PHF20,PRDM12,PRDM14,PRDM7,PRMT1,PRMT3,RRP8,SETD5,SIRT7,TRMT112,WDR5,WDR77,WDR82,ZNF335	0.162679	0.471954
GOBP_MEMBRANE_FISSION	0.0201545	CHMP5,EXOC1,EXOC3,EXOC6B,EXOC8,MIEF2,SNF8,VPS28,VPS37B,VPS4A	0.232558	0.471954
GOMF_4_IRON_4_SULFUR_CLUSTER_BINDING	0.0201545	CIAO3,DDX11,ISCA2,NDUFS8,NDUFV1,NTHL1,POLE,RSAD1,SDHB,TYW1B	0.232558	0.471954
GOMF_SNAP_RECEPTOR_ACTIVITY	0.0202731	BNIP1,GOSR2,STX12,STX1A,STX5,STX7,STX8,USE1,YKT6	0.243243	0.473443
GOBP_HISTONE_H3_K4_METHYLATION	0.0203665	BRCA1,DYDC2,GFI1,KAT8,KMT2A,KMT2D,MEN1,NCOA6,NFYA,PAXIP1,PHF20,PRDM7,WDR5,WDR82,ZNF335	0.2	0.473443
GOBP_EXTRINSIC_APOPTOTIC_SIGNALING_PATHWAY	0.0204397	ACVR1B,AKT1,ARHGEF2,BAX,BCL2,BCL2L12,BID,BRCA1,C8orf44-SGK3,CAV1,DAB2IP,DDX47,DEDD,DIABLO,FEM1B,GPX1,GSTP1,HIPK1,HSPA1B,HTT,ICAM1,IGF1,IL33,ITM2C,MAP2K5,PELI3,PMAIP1,PPP2R1B,PSME3,RPS6KB1,SGPP1,SKIL,SPI1,TLR3,TNFSF10,ZC3HC1	0.160714	0.473443
GOBP_ENSHEATHMENT_OF_NEURONS	0.0204519	AFG3L2,AKT1,AKT2,ASPA,CLU,CMTM8,CNTN2,ERBB2,ITGAX,KIF14,MTMR2,NAB2,NCSTN,NDRG1,NFASC,ORMDL3,PPARD,PRX,QKI,RARA,RARG,RNF10,SBF2,SKI,TSC1	0.173611	0.473443
GOMF_PROTEIN_TYROSINE_KINASE_ACTIVITY	0.0204519	CHKA,CLK2,CLK3,CLK4,DYRK2,EFNA3,EFNA4,EPHA1,ERBB2,FER,FES,FLT1,HIPK1,HIPK2,ITK,JAK3,LTK,MAP2K5,MELK,NRP2,PTK2B,TESK2,TNK2,TWF1,WEE2	0.173611	0.473443
GOBP_RESPONSE_TO_METAL_ION	0.020499	A3GALT2,ADAM9,AKT1,ALOX5AP,AOC1,ATF1,ATF4,B2M,BCL2,CAV1,CPA1,CPNE7,CUTA,DPEP1,ECT2,EEF2K,ENDOG,FBP1,FOSB,HSD17B1,HSF1,ITPKA,ITPKC,ITPR3,JUND,KCNC2,KMT2A,MAPK1,MAPK3,MMP9,NCF1,NCSTN,NDRG1,NEK7,NPTX1,PGAM2,PLCG2,PPIF,PPP3CA,PTH,PTK2B,RASGRP2,SLC13A5,SLC30A2,SLC30A4,SLC34A1,SOD2,SYT12,SYT13,TFR2,TFRC,TIGAR,TXNIP,UROS	0.15	0.473443
GOBP_REGULATION_OF_MIRNA_TRANSCRIPTION	0.0205319	DDX5,FOSL1,GNL3,NR1H2,PPARD,RARA,REST,SMAD1,SMARCA4,SPI1,STAT3,TP53,YY1	0.209677	0.473443
GOBP_REGULATION_OF_MRNA_SPLICING_VIA_SPLICEOSOME	0.0206369	DDX17,DDX5,HNRNPA2B1,KHDRBS1,METTL16,NUP98,PRPF19,PTBP1,PUF60,QKI,RBM39,RBM4,REST,RNPS1,SF3B4,SMU1,SRRM1,SRSF3,WDR77,ZBTB7A	0.183486	0.473797
GOBP_POSITIVE_REGULATION_OF_TUMOR_NECROSIS_FACTOR_SUPERFAMILY_CYTOKINE_PRODUCTION	0.0206369	ARHGEF2,ARID5A,CD2,CLU,FCGR3A,FRMD8,HAVCR2,HDAC2,IFIH1,IL33,MIR144,OAS2,PLCG2,PTPN11,RASGRP1,SPN,STAT3,TLR3,TMEM106A,TYROBP	0.183486	0.473797
GOBP_NEURON_APOPTOTIC_PROCESS	0.0207128	AKT1S1,AKT2,ARRB2,ATF4,BAX,BCL2,BID,CASP7,CEBPB,CORO1A,DIABLO,DLX1,DNAJC5,FAM162A,GBA,GDF5,GPX1,GRM4,HIPK2,KIF14,KRAS,MAX,NCSTN,NDNF,NR4A2,NRBP2,NSMF,NTF4,PCDHGC3,PCDHGC5,PINK1,PTK2B,RB1,RETREG1,SARM1,SOD2,THAP11,TMTC4,TP53,TYROBP	0.15748	0.474507
GOBP_ATP_METABOLIC_PROCESS	0.02096	AK1,BPGM,CTNS,DDIT4,ENPP1,FBP1,FOXK1,GALK1,GAPDHS,HDAC4,HKDC1,HSPA1B,IGF1,NDUFA12,NDUFAB1,NDUFB11,NDUFB6,NDUFB7,NDUFS5,NDUFS8,NDUFV1,NDUFV3,NT5E,PFKL,PGAM2,PINK1,PRKAG1,PRKAG2,RPTOR,SDHB,SDHD,STAT3,TIGAR,VPS9D1,ZBTB7A	0.16129	0.474836
GOBP_GLYCEROLIPID_METABOLIC_PROCESS	0.0209776	ABCA3,ABHD12,AGPAT2,AGPAT4,APOH,CAV1,CDIPT,CDS1,CEPT1,CHAT,CHKA,CPT1A,DDHD2,DGAT1,DGAT2,DGKD,DGKE,DPM3,GALR2,GPAA1,GPX1,IMPA1,INPP4A,INPP5A,INPP5F,INPP5K,ITPKA,ITPKC,KAT5,LDLR,LIPE,MGLL,MOGAT2,MTMR11,MTMR2,MTMR3,MTMR6,NR1H2,P3R3URF,PIGQ,PIGS,PIGW,PIK3C2A,PIK3R2,PIP4K2A,PITPNM1,PLAAT3,PLCB3,PLCG2,PLD1,PLD2,PNPLA1,PTPN11,SACM1L,SCARB1,SLC44A4,SMPD4,SOCS7,TTC7A	0.14787	0.474836
GOBP_CELLULAR_RESPONSE_TO_EXTRACELLULAR_STIMULUS	0.0213265	AIF1,AOC1,ATF4,BCL2,CDKN1A,CLEC16A,COL1A1,DCPS,FES,FNIP1,FOSL1,GAS2L1,GBA,GCN1,ITGA4,KAT5,MAPK1,MAPK3,MAX,MN1,MTMR3,NCOA1,NR4A2,NUAK2,PDK2,PMAIP1,PPP1R9B,PRKAG1,PRKAG2,RALB,RPTOR,RRAGC,RRP8,SLC34A1,SLC38A3,SLC39A4,TFEB,TP53,TRIM24,TSC1,WIPI2	0.156489	0.474836
GOBP_MATURATION_OF_LSU_RRNA_FROM_TRICISTRONIC_RRNA_TRANSCRIPT_SSU_RRNA_5_8S_RRNA_LSU_RRNA	0.0213658	BOP1,FTSJ3,NOL9,PES1,ZNHIT3	0.333333	0.474836
GOBP_POSITIVE_REGULATION_OF_TRIGLYCERIDE_BIOSYNTHETIC_PROCESS	0.0213658	DGAT2,KAT5,LDLR,NR1H2,SCARB1	0.333333	0.474836
GOBP_C_TERMINAL_PROTEIN_AMINO_ACID_MODIFICATION	0.0213658	AGBL5,AGTPBP1,ICMT,IRGM,WIPI2	0.333333	0.474836
GOBP_POSITIVE_REGULATION_OF_NUCLEAR_TRANSCRIBED_MRNA_CATABOLIC_PROCESS_DEADENYLATION_DEPENDENT_DECAY	0.0213658	CNOT7,CPEB3,TNRC6B,TNRC6C,ZFP36L1	0.333333	0.474836
GOBP_REGULATION_OF_TRANSCRIPTION_OF_NUCLEOLAR_LARGE_RRNA_BY_RNA_POLYMERASE_I	0.0213658	DDX11,DEDD,MARS1,SIRT7,SMARCA4	0.333333	0.474836
GOBP_REGULATION_OF_AUTOPHAGY_OF_MITOCHONDRION_IN_RESPONSE_TO_MITOCHONDRIAL_DEPOLARIZATION	0.0213658	GBA,MUL1,OPTN,PINK1,VDAC1	0.333333	0.474836
GOCC_EUKARYOTIC_TRANSLATION_INITIATION_FACTOR_3_COMPLEX	0.0213658	EIF3B,EIF3H,EIF3J,EIF3L,EIF3M	0.333333	0.474836
GOMF_NUCLEOTIDASE_ACTIVITY	0.0213658	ACP3,NT5C1A,NT5C3A,NT5C3B,NT5E	0.333333	0.474836
GOMF_DOPAMINE_RECEPTOR_BINDING	0.0213658	ARRB2,DNM2,GNA12,PPP1R9B,PTGER1	0.333333	0.474836
GOBP_POSITIVE_REGULATION_OF_CELLULAR_CARBOHYDRATE_METABOLIC_PROCESS	0.0216694	AKT1,AKT2,DGAT2,DYRK2,IGF1,IRS1,KAT2A,P2RY6,PMAIP1,PPP1R3G,PTH,WDR5	0.214286	0.474836
GOBP_RESPONSE_TO_DSRNA	0.0216694	CAV1,IFIH1,IFNE,MAPK1,MAPK3,MUL1,PDE12,PMAIP1,RALB,SLC3A2,STING1,TLR3	0.214286	0.474836
GOBP_REGULATION_OF_CARBOHYDRATE_CATABOLIC_PROCESS	0.0216694	DDIT4,FBP1,GAPDHS,HDAC4,IGF1,PRKAG1,PRKAG2,RPTOR,STAT3,TIGAR,TP53,ZBTB7A	0.214286	0.474836
GOBP_NEGATIVE_REGULATION_OF_AUTOPHAGY	0.0217527	AKT1,BCL2,CLEC16A,CPTP,EIF4G3,FOXK1,NRBP2,PINK1,RNF5,RPTOR,STAT3,TBC1D14,TIGAR,TLK2,TP53,TSC1,USP36	0.191011	0.474836
GOMF_PROTEIN_C_TERMINUS_BINDING	0.0219731	AFDN,ATF4,ATXN2,CENPF,COIL,CORO1A,DBNL,ERBB2,FOXN3,HOMER3,HSPB7,IFT46,MAD2L1,MDC1,MIF4GD,MYO1C,NEIL1,OPRL1,OPTN,PEX6,PIAS3,POLR2A,PPP1CC,PPP1R9B,PTK2B,SAE1,SLC9A3R2,SNF8,TRIM3,VPS4A	0.165746	0.474836
GOBP_REGULATION_OF_NUCLEAR_DIVISION	0.0221291	ANAPC15,AURKAIP1,BIRC5,CDC42,CENPF,CUL7,CUL9,DUSP1,DYNC1LI1,EGF,IGF1,LIF,MAD2L1,NDC80,PDXP,PRDM7,RB1,RCC1,SPDL1,TOM1L1,TOM1L2,UBE2B,WEE2,ZNF207,ZWINT	0.172414	0.474836
GOCC_ENDOSOME_MEMBRANE	0.0222284	ABCA3,ABCG4,ANKFY1,ANTXR1,ANXA6,AP2A1,ATP6V0A4,ATP6V0E2,B2M,BAIAP3,CAV1,CHMP5,CLEC16A,CLTC,CPTP,DNAJC13,ERBB2,GNPNAT1,GOSR2,HLA-DOA,HLA-DQB1,HLA-G,IFITM2,INPP4A,INPP5F,IRAK2,IRAK4,IRF7,ITCH,LAMTOR3,LDLR,MCOLN2,MITD1,MMD,MTMR2,NCSTN,NDRG1,NEU3,OPTN,PACSIN2,PLD1,RAB11FIP4,RAB11FIP5,RAB12,RAB13,RAB27A,RAB35,RAB8B,RAP2A,RILP,SBF2,SCAMP4,SCAMP5,SLC30A4,SLC39A4,SLC46A1,SLC9A9,SNF8,SNX1,SNX13,SPNS2,STX1…	0.142329	0.474836
GOBP_CELLULAR_KETONE_METABOLIC_PROCESS	0.0223247	ACMSD,AFMID,AKT1,AKT2,BCKDK,BRCA1,CAV1,COQ5,CPT1A,CRYZL1,CYP17A1,DGAT2,DHRS4,DHRS9,GHSR,H6PD,HAGH,HSD17B1,IRS1,MIR132,MIR33A,MLYCD,NQO2,NR1D1,NR1H2,PDK1,PDK2,PDSS1,PPARD,PRKAG2,PRMT3,REST,SCAP,STAT5B,VKORC1	0.16055	0.474836
GOBP_NEGATIVE_REGULATION_OF_NEURON_DEATH	0.0223247	AKT1,ARRB2,ATF4,BAX,BCL2,CEBPB,CORO1A,CSF3,DLX1,DNAJC5,GBA,GDF5,HIPK2,HSF1,INPP5A,KIF14,KRAS,MEAK7,MIR200C,NDNF,NR4A2,NRBP2,NTF4,PCDHGC3,PCDHGC5,PINK1,PSMC1,PTK2B,REST,RETREG1,SLC23A2,SOD2,THAP11,TIGAR,TSC1	0.16055	0.474836
GOBP_MACROMOLECULE_DEACYLATION	0.0223526	ABHD12,BAZ2A,BEX4,BRMS1,C6orf89,CCAR2,DR1,GATAD2A,HDAC2,HDAC4,KAT2A,MBD2,PINK1,RBM14,RCOR2,REST,RRP8,SAP30BP,SIN3A,SIRT7,SKI,TP53,WDR5,ZZZ3	0.173913	0.474836
GOBP_NEGATIVE_REGULATION_OF_APOPTOTIC_SIGNALING_PATHWAY	0.0225146	AKT1,ARHGEF2,ARRB2,BAX,BCL2,BID,BRCA1,C8orf44-SGK3,CCAR2,CLU,CREB3,ELL3,GPX1,GSTP1,HSPA1B,HTT,ICAM1,IGF1,MAP2K5,MIR132,MMP9,MNT,MUC1,NR4A2,PARL,PELI3,PINK1,PPIF,PRELID1,PSME3,QARS1,RB1,RPS6KB1,SLC35F6,SOD2,TRIAP1,ZC3HC1	0.158798	0.474836
GOBP_TOLERANCE_INDUCTION_DEPENDENT_UPON_IMMUNE_RESPONSE	0.0225256	HAVCR2,HLA-G,PSG9	0.5	0.474836
GOBP_REGULATION_OF_PHOSPHATE_TRANSPORT	0.0225256	ATF4,CEBPB,SLC34A1	0.5	0.474836
GOBP_PEPTIDYL_GLUTAMINE_METHYLATION	0.0225256	FBL,SIRT7,TRMT112	0.5	0.474836
GOBP_NEGATIVE_REGULATION_OF_INTERFERON_ALPHA_PRODUCTION	0.0225256	HAVCR2,NMI,PTPRS	0.5	0.474836
GOBP_PROTEIN_SIDE_CHAIN_DEGLUTAMYLATION	0.0225256	AGBL3,AGBL5,AGTPBP1	0.5	0.474836
GOBP_RNA_GUANINE_N7_METHYLATION	0.0225256	METTL1,TRMT112,WDR4	0.5	0.474836
GOBP_FLAVIN_CONTAINING_COMPOUND_METABOLIC_PROCESS	0.0225256	FLAD1,RFK,SLC52A3	0.5	0.474836
GOBP_REGULATION_OF_PENTOSE_PHOSPHATE_SHUNT	0.0225256	RPTOR,TIGAR,TP53	0.5	0.474836
GOBP_ENDOPLASMIC_RETICULUM_PLASMA_MEMBRANE_TETHERING	0.0225256	ESYT1,MOSPD3,VAPB	0.5	0.474836
GOBP_NEGATIVE_REGULATION_OF_MONOCYTE_CHEMOTACTIC_PROTEIN_1_PRODUCTION	0.0225256	APOD,ERBIN,GSTP1	0.5	0.474836
GOBP_COHESIN_LOADING	0.0225256	CDCA5,MAU2,RB1	0.5	0.474836
GOBP_POSITIVE_REGULATION_OF_DNA_CATABOLIC_PROCESS	0.0225256	BAX,ENDOG,HSF1	0.5	0.474836
GOCC_BRCA1_C_COMPLEX	0.0225256	BRCA1,RAD50,RBBP8	0.5	0.474836
GOMF_ALPHA_N_ACETYLGALACTOSAMINIDE_ALPHA_2_6_SIALYLTRANSFERASE_ACTIVITY	0.0225256	ST6GALNAC1,ST6GALNAC4,ST6GALNAC6	0.5	0.474836
GOMF_KINETOCHORE_BINDING	0.0225256	CENPE,CLASP1,SPDL1	0.5	0.474836
GOMF_BH3_DOMAIN_BINDING	0.0225256	BAX,BCL2,IRGM	0.5	0.474836
GOMF_C3HC4_TYPE_RING_FINGER_DOMAIN_BINDING	0.0225256	HSPA1B,KCNH2,PINK1	0.5	0.474836
GOBP_RNA_DESTABILIZATION	0.0226137	CNOT7,CNOT8,CPEB3,DCPS,DND1,EIF4ENIF1,METTL16,NT5C3B,PAN2,PATL1,PDE12,PNLDC1,SAMD4A,TARDBP,TENT4A,TNRC6B,TNRC6C,UPF1,ZC3H18,ZFP36L1	0.181818	0.475743
GOBP_NEGATIVE_REGULATION_OF_UBIQUITIN_DEPENDENT_PROTEIN_CATABOLIC_PROCESS	0.0226916	BAG6,CAMLG,CCAR2,EIF3H,HIPK2,QRICH2,RPL23,SMARCC1,TLK2,TTC36,UBXN1	0.22	0.476432
GOBP_POSITIVE_REGULATION_OF_CELL_GROWTH	0.0228224	ADNP2,AKT1,ANAPC2,ARMC12,BCL2,BRAT1,CDC42,CDKN2AIP,DBN1,DBNL,ERBB2,HDGFL2,IGF1,INO80,ISLR2,LIMK1,MAP2K5,MMP14,MUL1,PTK2B,RND2,RPTOR,SEMA4D,SEMA5A,SLC23A2,SLC44A4,TWF2,ZFYVE27	0.167665	0.478229
GOBP_APOPTOTIC_PROCESS	0.0231153	ACTN1,ACTN4,ACVR1B,AIF1,AKAP1,AKT1,AKT1S1,AKT2,ALDH1A3,AMIGO2,ANXA6,APLP1,APOH,ARHGEF2,ARRB2,ATAD3A,ATF4,ATF5,ATG4D,BAG6,BAX,BCAP29,BCL2,BCL2L12,BID,BIRC5,BNIP1,BRAT1,BRCA1,BRMS1,C8orf44-SGK3,CARD10,CASP7,CAV1,CCAR2,CCNG1,CCR7,CD2,CD3G,CDK5RAP3,CDKN1A,CEBPB,CECR2,CFDP1,CHAC1,CHD8,CITED2,CLPTM1L,CLU,COMP,CORO1A,CREB3,CRKL,CRYBA1,DAB2IP,DCUN1D3,DDIT4,DDX20,DDX41,DDX42,DDX47,DDX5,DEDD,DFFA,DIABLO,DL…	0.127781	0.483408
GOBP_MYELOID_CELL_DIFFERENTIATION	0.023237	ACTN1,ACVR1B,B2M,BPGM,CCR7,CDC42,CDK5RAP3,CDK6,CEBPB,CEBPE,CITED2,CSF3,EFNA2,FES,GBA,GP1BA,H4-16,H4C14,HIPK2,HSF1,HSPA1B,HSPA9,IKZF1,IRF7,JAK3,KAT8,LIF,MAF,MMP9,MYH9,NBEAL2,NCOA6,OSTM1,P4HTM,PIAS3,PIP4K2A,PITHD1,PPP3CA,PRMT1,PTK2B,PTPN11,RARA,RARG,RB1,RELB,RHAG,SH3PXD2A,SIGLEC15,SP3,SPI1,STAT3,STAT5B,TFRC,TLR3,TNFSF11,TOB2,TYROBP,VPS33B,ZBTB7A,ZFP36L1	0.146699	0.484992
GOBP_REGULATION_OF_NERVOUS_SYSTEM_DEVELOPMENT	0.0235001	ADGRB1,AKT1,AMIGO2,ANAPC2,ASPA,B2M,CAMK2B,CDKL3,CUL7,DBN1,DBNL,DCT,DIP2B,DLX1,EEF2K,ELL3,FZD3,HDAC2,HES7,IL33,ISLR2,ITGAX,ITPKA,KHDC3L,KIF14,KRAS,LDLR,LIF,LIMK1,LIN28A,LRRC24,LRRTM2,MAP2,MAP6,MTMR2,NLGN2,NPTN,NR1D1,PLXNB1,PLXNB2,PPP1CC,PPP3CA,PRPF19,PTPRS,RARA,RARG,RB1,REST,RND2,RNF10,SEMA3F,SEMA4A,SEMA4C,SEMA4D,SEMA5A,SEMA6B,SHOX2,SKI,SKIL,SMO,TLX2,TP53,TWF2,WDR62,ZFYVE27,ZNF335	0.144737	0.487338
GOBP_REGULATION_OF_HISTONE_DEACETYLATION	0.0235038	C6orf89,DR1,KAT2A,PINK1,RRP8,SAP30BP,SKI,TP53,WDR5,ZZZ3	0.227273	0.487338
GOCC_CLATHRIN_COAT	0.0235038	AP1M1,AP2A1,AP3M1,AP4M1,BAIAP2L2,CLBA1,CLTC,EPN2,EPS15L1,NECAP1	0.227273	0.487338
GOMF_MOLECULAR_CARRIER_ACTIVITY	0.023534	CLU,DPH3,EIF4ENIF1,HBQ1,IPCEF1,KPNA6,KPNB1,NDUFAB1,OXA1L,PEX19,TNPO1,URM1,VPS72,XPO5,XPO6,XPO7	0.192771	0.487338
GOBP_MORPHOGENESIS_OF_EMBRYONIC_EPITHELIUM	0.0235807	ALDH1A3,CC2D2A,CECR2,CITED2,DVL1,DVL2,FZD3,HAND1,HECTD1,IFT57,JAG2,KAT2A,KDF1,MKS1,PLXNB2,PTCH1,RALA,RARA,RARG,SCRIB,SEMA4C,SKI,TCTN1,TMED2,TSC1,WNT7B	0.169935	0.48735
GOBP_NEGATIVE_REGULATION_OF_DNA_REPLICATION	0.0238489	CDAN1,CDC6,DONSON,HCRT,PDS5A,TIMELESS,TIPIN,TP53	0.25	0.489497
GOBP_PHOSPHATIDYLINOSITOL_DEPHOSPHORYLATION	0.0238489	INPP5A,INPP5F,INPP5K,MTMR11,MTMR2,MTMR3,MTMR6,SACM1L	0.25	0.489497
GOMF_PROTEIN_TRANSPORTER_ACTIVITY	0.0238489	AP4M1,ATP13A1,LMBRD1,RHBDF2,SEC61G,SEC63,TIMM22,TIMM29	0.25	0.489497
GOBP_NUCLEOBASE_CONTAINING_SMALL_MOLECULE_METABOLIC_PROCESS	0.0239067	ACLY,ACMSD,ACOT12,ACOT8,ACP3,ACSBG2,ACSF2,ADSS1,AFMID,AHCY,AK1,BPGM,CTNS,DDIT4,DGAT1,DGAT2,DPYSL4,ELOVL7,ENPP1,ENTPD5,EXTL2,FBP1,FLAD1,FOXK1,GALK1,GAPDHS,GMPPB,GMPR,GNPNAT1,GUCY2C,GUCY2D,GUK1,H6PD,HDAC4,HINT1,HKDC1,HMGCR,HSD17B4,HSPA1B,ICMT,IDH2,IGF1,IMPDH2,MAPK1,MLYCD,MTHFD2L,NAPRT,NDUFA12,NDUFAB1,NDUFB11,NDUFB6,NDUFB7,NDUFS5,NDUFS8,NDUFV1,NDUFV3,NEIL1,NMRK2,NT5C1A,NT5C3A,NT5C3B,NT5E,NTHL1,NUDT3…	0.138643	0.489497
GOBP_ESTABLISHMENT_OF_MITOTIC_SPINDLE_LOCALIZATION	0.0239627	CLASP1,GPSM1,HTT,KAT5,KPNB1,MAD2L1,NDC80,NDE1,SPDL1	0.236842	0.489497
GOBP_NEGATIVE_REGULATION_OF_NOTCH_SIGNALING_PATHWAY	0.0239627	AKT1,CBFA2T2,CDK3,CHAC1,DLK1,DLX1,MMP14,NRARP,ZBTB7A	0.236842	0.489497
GOBP_NEGATIVE_REGULATION_OF_PROTEIN_METABOLIC_PROCESS	0.0240629	ACOT8,ADGRB1,AHSG,AKT1,AKT1S1,APOD,ARRB2,ATF4,BAG6,BAX,BCL2L12,BEX4,BIRC5,BRCA1,C4A,C5,C9orf72,CAMLG,CAV1,CBLB,CCAR2,CDK5RAP3,CDKN1A,CDKN2C,CDYL,CHAC1,CLU,CNOT7,CNOT8,CPEB3,CRKL,CSTA,DAB2IP,DCPS,DCUN1D3,DDIT4,DEDD,DND1,DPEP1,DUSP1,DUSP7,DVL1,EIF3H,EIF4ENIF1,ENPP1,EPHA1,FNIP1,GBA,GPX1,GSTP1,HDAC2,HEXIM1,HEXIM2,HIPK2,HMG20A,HMG20B,HMGCR,HSPA1B,IGF1,ILF3,INPP5F,INPP5K,ITM2C,JAK3,JARID2,KIRREL1,LDLR,…	0.132456	0.489783
GOMF_N_ACYLTRANSFERASE_ACTIVITY	0.0240695	BAZ1A,CERS4,CERS5,GNPNAT1,KAT2A,KAT5,KAT8,MED24,NAA25,NAA30,NAA50,NAT9,NCOA1,PLAAT3,SIRT7,SRCAP,TLCD3B	0.188889	0.489783
GOMF_CELL_ADHESION_MOLECULE_BINDING	0.0241896	ACTN1,ACTN4,ADAM9,AFDN,AHNAK,ARHGAP18,ATXN2L,BZW2,CAPZA1,CC2D1A,CDH13,CDH17,CHMP5,CIB2,CLIC1,CNTN2,COBLL1,COMP,CRKL,DAB2IP,DBN1,DBNL,EIF4H,EIF5,EPCAM,EPN2,EPS15L1,EXOC3,F11R,FER,FLNB,GCN1,GLOD4,GOLGA3,ICAM1,ICAM5,IGF1,ITGA10,ITGA4,ITGA9,ITGAE,ITGAX,ITGB2,KIRREL1,KLC2,LGALS8,LRRC59,MMP14,MYH9,NDRG1,NFASC,NLGN2,NOP56,NPTN,PACSIN2,PDLIM5,PDXDC1,PKP2,PLCB3,PSMB6,PTPN11,PUF60,RPL29,SCRIB,SERBP1,SLC3A2…	0.141324	0.491282
GOBP_NEGATIVE_REGULATION_OF_PROTEIN_BINDING	0.0244301	AKT1,ARRB2,B2M,BAX,CAV1,CDKN1A,DDX11,DVL1,GTF2F1,ITGA4,MAP2,MAPK3,MITD1,RALB,SYMPK,TFIP11,TTBK2,TTC36	0.185567	0.494693
GOBP_ENERGY_DERIVATION_BY_OXIDATION_OF_ORGANIC_COMPOUNDS	0.0245618	AKT1,AKT2,BID,COA6,COX10,COX6A1,DYRK2,ENPP1,FH,GBA,IDH2,IDH3A,IGF1,INPP5K,IRS1,MDH2,MTFR1,MTFR1L,NDUFA12,NDUFAB1,NDUFB11,NDUFB6,NDUFB7,NDUFS5,NDUFS8,NDUFV1,NDUFV3,NR1D1,OXA1L,PDE12,PINK1,PPIF,PPP1CC,PPP1R2B,PPP1R3G,PRELID1,PRKAG2,PTGES3,PTH,SDHAF2,SDHB,SDHD,SOD2,STBD1,TIGAR,TP53,UGP2,UQCC2,UQCR11,UQCRC1	0.15015	0.494693
GOBP_RESPONSE_TO_ABIOTIC_STIMULUS	0.0245831	ABHD12,ACTN4,AHCY,AIF1,AKT1,AKT2,ARHGEF2,ARRB2,ASIC3,ATF4,BAX,BCL2,BRAT1,BRCA1,CAB39,CACNA2D4,CASP7,CAV1,CCAR2,CCNG1,CCR4,CDKN1A,CDS1,CIAO3,CITED2,CLCN7,CLK2,CLPB,COL1A1,COPS3,CRTC1,CTNS,DCT,DCUN1D3,DDHD2,DDIT4,DNAJC7,DNM2,DTL,DYNLRB1,ECT2,EEF2K,EGLN1,ELANE,ENDOG,F11R,FAM162A,FANCG,FBP1,FBXL22,FBXL3,FBXL6,FOSB,FOSL1,FZD3,GBA,GDF5,GMPR,GNGT2,GPR151,GPX1,GSN,GUCY2D,HDAC2,HIPK2,HMGCR,HSF1,HSPA1B,HTR…	0.132289	0.494693
GOBP_RESPONSE_TO_GAMMA_RADIATION	0.0246973	BAX,BCL2,CDKN1A,DCUN1D3,GPX1,HSF1,MEN1,SOD2,TIGAR,TLK2,TMEM109,TP53	0.210526	0.494693
GOBP_INTERFERON_BETA_PRODUCTION	0.0246973	IFIH1,IRF7,NLRX1,NMI,OAS2,PTPN11,PTPRS,RELB,STING1,TLR3,TRIM56,YY1	0.210526	0.494693
GOBP_REGULATION_OF_MITOTIC_NUCLEAR_DIVISION	0.0247169	ANAPC15,AURKAIP1,BIRC5,CDC42,CENPF,CUL7,CUL9,DUSP1,DYNC1LI1,EGF,IGF1,MAD2L1,NDC80,PDXP,RB1,RCC1,SPDL1,TOM1L1,TOM1L2,ZNF207,ZWINT	0.177966	0.494693
GOBP_POLYOL_METABOLIC_PROCESS	0.0247169	DGAT2,GALK1,GALR2,GBA,IMPA1,INPP4A,INPP5A,INPP5K,ITPKA,ITPKC,MOGAT2,MTMR2,NUDT3,P2RY6,PLCG2,PTH,PTK2B,SGPP1,SLC34A1,SPR,TKFC	0.177966	0.494693
GOBP_LONG_CHAIN_FATTY_ACID_METABOLIC_PROCESS	0.0247323	ABHD12,ACOT8,ACSBG2,ACSF2,ALOX12B,ALOXE3,CPT1A,CYP2D7,CYP2S1,CYP2U1,CYP4A11,EPHX1,GPX1,GPX4,GSTM2,GSTP1,MGLL,PTGES3,QKI,TBXAS1	0.18018	0.494693
GOCC_MITOCHONDRIAL_PROTEIN_CONTAINING_COMPLEX	0.0248119	AFG3L2,AURKAIP1,BAX,BCKDK,COX6A1,HADHB,HSPA9,IDH3A,MICOS10,MICOS13,MRPL12,MRPL2,MRPL20,MRPL22,MRPL33,MRPL58,MRPS16,MRPS22,MRPS33,MRPS6,MTX1,NDUFA12,NDUFAB1,NDUFB11,NDUFB6,NDUFB7,NDUFS5,NDUFS8,NDUFV1,NDUFV3,NSUN3,PDK1,PDK2,PPIF,PTCD3,SDHB,SDHD,SPG7,TIMM22,TIMM29,TIMM50,TOMM6,UQCR11,UQCRC1,VDAC1	0.152542	0.495346
GOBP_CELL_CYCLE_G1_S_PHASE_TRANSITION	0.0250638	ACVR1B,AIF1,AKT1,ARID1A,BCL2,BID,CCNE1,CDC6,CDK10,CDK18,CDK3,CDK6,CDKN1A,CDKN2C,CRLF3,DCUN1D3,DPF2,GFI1,INO80,KHDRBS1,KIF14,MEN1,MIR29A,MN1,MUC1,PKD1,PLCG2,PLK5,POLE,PPP3CA,PSME3,RB1,RBBP8,RCC1,RPS6KB1,RPTOR,SDE2,SMARCA4,SMARCC1,STXBP4,TFDP1,TP53,TRIAP1	0.153571	0.499208
GOBP_EXOCYTOSIS	0.0251471	ARFGEF1,BAIAP3,C12orf4,CACNA1I,CLASP1,CORO1A,CPLX3,DNAJC5,DVL1,EXOC1,EXOC3,EXOC6B,EXOC8,FCGR3A,FER,FES,HTR1B,ITGB2,LIN7B,LLGL2,MICAL1,MICAL3,MYH9,NAPB,P2RX1,PIK3C2A,PRAM1,RAB11FIP1,RAB11FIP5,RAB12,RAB13,RAB27A,RAB8B,RALA,RALB,RASGRP1,REST,RPH3AL,RSC1A1,S100A13,SCAMP5,SCRIB,SDF4,SLC17A9,SNF8,SPI1,STX1A,SYNGR3,SYT12,SYT13,SYTL3,TRIM72,VPS4A,WDR41,YKT6	0.147849	0.499208
GOBP_REGULATION_OF_BINDING	0.0251471	ACD,AKT1,ARRB2,B2M,BAX,C4orf3,C9orf72,CARM1,CAV1,CBLB,CDC42,CDKN1A,CSF3,CSNK2B,DDX11,DPH3,DVL1,EDF1,EGF,GPSM1,GTF2F1,H1-0,HAND1,HDAC2,HDAC4,HIPK2,HSF1,IGF1,ITGA4,LDLRAP1,LIF,MAP2,MAPK3,MARK3,MBD2,MEN1,MITD1,MMP9,PEX19,PKD1,PPP3CA,RALB,RAP1GAP,RARA,RB1,SIN3A,SKI,SMO,STING1,SYMPK,TFIP11,TNFSF11,TTBK2,TTC36,ZBTB7A	0.147849	0.499208
GOBP_MEMBRANE_ORGANIZATION	0.0253366	ABCA3,ADGRB1,AFG3L2,AHNAK,AIF1,AKT1,AKT2,ANKFY1,ANXA6,ARHGAP25,ARV1,ATG2A,BAG6,BAIAP2L2,BAX,BCL2,BID,BNIP1,C16orf92,CAMLG,CAV1,CD2,CDC42,CHMP5,CLPTM1L,CLU,CNTN2,CORO1A,CPLX3,CPTP,CRKL,DMKN,DNM1,DNM2,DVL1,ESYT1,EXOC1,EXOC3,EXOC6B,EXOC8,GCA,GOSR2,GSN,HSPA4,HSPA9,ITGB2,KIF20A,LEMD2,LMNB2,MICOS10,MICOS13,MIEF2,MIR29A,MITD1,MOSPD3,MTCH1,MTX1,MUL1,MYH9,NDRG1,NEMP1,NLGN2,OXA1L,PACSIN2,PACSIN3,PIK3C2A,PI…	0.135166	0.501518
GOBP_TELOMERE_MAINTENANCE	0.0254025	ACD,CCNE1,CCT4,CCT5,CTC1,DCLRE1A,GNL3,HNRNPA2B1,HUS1,INO80,MAPK1,MAPK3,NABP2,NEK7,NSMCE1,PTGES3,RAD50,RAD51C,SLF2,SMC5,SMG5,TELO2,TFIP11,UPF1,YY1,ZNF827	0.168831	0.501518
GOBP_REGULATION_OF_PEPTIDYL_LYSINE_ACETYLATION	0.0254272	ARID5A,BRCA1,DIP2B,HDAC2,KAT2A,KMT2A,LIF,MUC1,NFYA,PAXIP1,SETD5,SF3B1,SIN3A,SPI1,WBP2	0.194805	0.501518
GOBP_ORGANOPHOSPHATE_BIOSYNTHETIC_PROCESS	0.0254534	ACLY,ACMSD,ACSBG2,ADSS1,AFMID,AGPAT2,AGPAT4,AK1,CDIPT,CDS1,CEPT1,CHAT,CHKA,DGKD,DGKE,DHDDS,DPM3,ELOVL7,FDPS,FLAD1,GPAA1,GUCY2C,GUCY2D,GUK1,IMPA1,IMPDH2,INPP4A,INPP5F,INPP5K,ITPKA,ITPKC,MLYCD,MOCOS,MTHFD2L,MTMR2,MTMR3,MTMR6,NAPRT,NDUFA12,NDUFAB1,NDUFB11,NDUFB6,NDUFB7,NDUFS5,NDUFS8,NDUFV1,NDUFV3,NMRK2,ORMDL3,P2RY6,P3R3URF,PDK1,PDK2,PFAS,PIGQ,PIGS,PIGW,PIK3C2A,PIK3R2,PINK1,PIP4K2A,PITPNM1,PLAAT3,PLC…	0.139803	0.501518
GOCC_CHROMOSOMAL_REGION	0.0257425	ACD,BAZ1A,BIRC5,CDCA5,CEBPB,CENPE,CENPF,CENPV,CFDP1,CHMP5,CLASP1,CTC1,DSCC1,DYNC1LI1,FBXO28,H4-16,H4C14,HDAC2,HNRNPA2B1,HSF1,IKZF1,KAT5,KAT8,KIF22,KNL1,LRWD1,MAD2L1,MCM2,MEN1,NABP2,NDC80,NDE1,NLRP2,NSMCE1,NUP160,NUP98,PDS5A,PMF1,PPP1CC,PPP2R5C,PTGES3,RAD50,SGO1,SIN3A,SLF2,SMARCA4,SMARCC1,SMC3,SMC5,SPDL1,TELO2,TFIP11,UPF1,WDR82,ZNF207,ZNF827,ZWINT	0.146907	0.50425
GOBP_REGULATION_OF_MRNA_METABOLIC_PROCESS	0.0257852	AKT1,CNOT7,CNOT8,CPEB3,DAZ3,DCPS,DDX17,DDX5,DND1,EIF4ENIF1,HNRNPA2B1,HNRNPAB,HSF1,KHDRBS1,METTL16,NT5C3B,NUP98,PAN2,PATL1,PDE12,PNLDC1,PRPF19,PTBP1,PUF60,QKI,RBM39,RBM4,REST,RNPS1,SAFB2,SAMD4A,SERBP1,SF3B4,SMU1,SRRM1,SRSF3,TAF15,TARDBP,TENT4A,TNRC6B,TNRC6C,UPF1,VIM,WDR77,ZBTB7A,ZC3H3,ZFP36L1	0.151125	0.50425
GOBP_NUCLEOLAR_LARGE_RRNA_TRANSCRIPTION_BY_RNA_POLYMERASE_I	0.0258308	DDX11,DEDD,MARS1,SIRT7,SMARCA4,TAF1B	0.285714	0.50425
GOBP_REGULATION_OF_MITOTIC_CELL_CYCLE_SPINDLE_ASSEMBLY_CHECKPOINT	0.0258308	ANAPC15,BIRC5,DUSP1,DYNC1LI1,MAD2L1,NDC80	0.285714	0.50425
GOCC_PRERIBOSOME_LARGE_SUBUNIT_PRECURSOR	0.0258308	BOP1,FTSJ3,MAK16,PES1,PPAN,RRP1B	0.285714	0.50425
GOBP_OLIGOSACCHARIDE_METABOLIC_PROCESS	0.026251	B3GALT4,FBP1,FUT7,GAL3ST3,MAN1B1,MAN2C1,MPDU1,NAGA,NEU3,ST6GALNAC1,ST6GALNAC4,ST6GALNAC6,ST8SIA4	0.203125	0.511474
GOBP_IMPORT_INTO_NUCLEUS	0.0262978	AKIRIN2,AKT1,APOD,BACH2,CBLB,CDKN1A,ECT2,EIF4ENIF1,KPNA6,KPNB1,NUP153,NUP188,NUP98,NUTF2,PIK3R2,PKIA,POLA2,POM121,PPP3CA,PRKAG1,RPAIN,RPL23,SMO,STAT3,TARDBP,TNPO1,TP53,TXNIP	0.16568	0.511474
GOBP_CHROMOSOME_LOCALIZATION	0.0265678	BIRC5,CDCA5,CENPE,CENPF,CHMP5,DYNC1H1,KAT5,KIF14,KIF22,KIFC1,KPNB1,MAP1S,NDC80,NDE1,SPDL1,UBE2B,VPS4A	0.186813	0.515776
GOCC_INTRINSIC_COMPONENT_OF_ORGANELLE_MEMBRANE	0.02676	AFG3L2,ATP13A1,ATP6V1G2,B2M,BID,BNIP1,C12orf73,CAMLG,CHST4,CPLX3,CPT1A,DGAT2,DHRS9,DNAJC5,DPM3,ELOVL7,ERGIC1,ESYT1,GOLGA7,GPAA1,HLA-DQB1,HLA-G,HSD11B1,HSPA9,LEMD2,MICOS10,MICOS13,MTX1,MUL1,OXA1L,P2RX1,PIGS,PINK1,PTPRS,RAB35,RETREG1,RTN2,SFXN2,SFXN4,SGMS2,SLC35B1,SLC37A1,SLC37A2,SLC38A9,SLC46A3,SPCS1,SPG7,SPPL2C,STING1,STMP1,STX12,STX1A,TAPBP,TECR,TMEM201,TPST1,UBXN8,VOPP1,YIF1A,YIF1B,ZFYVE27	0.145238	0.516737
GOBP_ORGANOPHOSPHATE_CATABOLIC_PROCESS	0.026826	ABHD12,ENPP1,ENTPD5,HINT1,IMPA1,INPP5A,INPP5F,INPP5K,LDLR,MLYCD,MTMR2,NEIL1,NT5C1A,NT5E,NTHL1,NUDT3,PDE4B,PDXP,PLBD1,PLBD2,PLCG2,PLD1,PLD2,SARM1,SCARB1,SMPD4,UPP2	0.166667	0.516737
GOBP_METAPHASE_ANAPHASE_TRANSITION_OF_CELL_CYCLE	0.0268526	ANAPC15,ANAPC2,ARID1A,BIRC5,CDC6,CENPE,CENPF,DPF2,DUSP1,DYNC1LI1,MAD2L1,NDC80,RB1,SMARCA4,SMARCC1,SPDL1,ZNF207,ZWINT	0.183673	0.516737
GOBP_REGULATION_OF_SIGNAL_TRANSDUCTION_BY_P53_CLASS_MEDIATOR	0.0269881	AKT1,BCL2,BOP1,CDK5RAP3,COPS3,DDX5,DYRK2,ELL3,HEXIM1,HIPK2,ING4,MUC1,PMAIP1,RPL23,RPL37,RPS15,TP53,TRIAP1,TRIM24	0.180952	0.516737
GOBP_POSITIVE_REGULATION_OF_UBIQUITIN_DEPENDENT_PROTEIN_CATABOLIC_PROCESS	0.0269988	AGTPBP1,AKT1,CAV1,CDK5RAP3,CLU,DDA1,DET1,DVL1,EGF,ELOB,GBA,HECTD1,HSPA1B,IL33,KEAP1,NUB1,PTK2B,TRIB2,USP5,ZER1	0.178571	0.516737
GOBP_VESICLE_DOCKING_INVOLVED_IN_EXOCYTOSIS	0.0272366	EXOC1,EXOC3,EXOC6B,EXOC8,RAB12,RAB13,RAB8B,RALB,STX1A,YKT6	0.222222	0.516737
GOBP_NEGATIVE_REGULATION_OF_AXON_EXTENSION	0.0272366	CDKL3,DIP2B,MAP2,PTPRS,SEMA3F,SEMA4A,SEMA4C,SEMA4D,SEMA5A,SEMA6B	0.222222	0.516737
GOCC_IMMUNOLOGICAL_SYNAPSE	0.0272366	CD37,CD6,CORO1A,HAVCR2,ICAM1,MYH9,NPTN,SCIMP,SCRIB,STX7	0.222222	0.516737
GOBP_CARBOHYDRATE_CATABOLIC_PROCESS	0.0273311	BPGM,DDIT4,FBP1,FOXK1,FUT10,FUT7,GALE,GALK1,GAPDHS,HDAC4,HKDC1,IGF1,MAN2C1,NAGA,NEU3,PFKL,PGAM2,PRKAG1,PRKAG2,RPTOR,STAT3,STBD1,TIGAR,TKFC,TP53,ZBTB7A	0.167742	0.516737
GOBP_CHAPERONE_MEDIATED_PROTEIN_FOLDING	0.0274253	CCT4,CCT5,CLU,DFFA,DNAJB5,DNAJC5,DNAJC7,HSPA1B,HSPA9,PEX19,PTGES3,SDF2,TOR1B,UNC45B	0.197183	0.516737
GOBP_RRNA_METHYLATION	0.0278725	FBL,FTSJ3,METTL16,MRM1,NSUN3,TRMT112,ZCCHC4	0.259259	0.516737
GOBP_REGULATION_OF_ACTIVIN_RECEPTOR_SIGNALING_PATHWAY	0.0278725	ACVR1B,ACVR2B,CSNK2B,MEN1,NOMO1,SKI,ZC3H3	0.259259	0.516737
GOBP_ESTABLISHMENT_OF_PROTEIN_LOCALIZATION_TO_CHROMOSOME	0.0278725	ACD,CCT4,CCT5,LRWD1,NABP2,WBP2,ZNF827	0.259259	0.516737
GOCC_INO80_TYPE_COMPLEX	0.0278725	CFDP1,INO80,INO80C,KAT5,SRCAP,TRRAP,YY1	0.259259	0.516737
GOBP_CYTOCHROME_COMPLEX_ASSEMBLY	0.0281059	C12orf73,COA6,COX10,COX14,SMIM20,STMP1,TACO1,TTC19,UQCC2	0.230769	0.516737
GOMF_TRANSITION_METAL_ION_TRANSMEMBRANE_TRANSPORTER_ACTIVITY	0.0281059	ATP13A1,ATP2C2,SLC25A28,SLC30A2,SLC30A4,SLC39A1,SLC39A11,SLC39A4,SLC39A7	0.230769	0.516737
GOBP_ORGANIC_ACID_METABOLIC_PROCESS	0.0281343	ABCD4,ABHD12,ACADS,ACBD4,ACLY,ACMSD,ACOT12,ACOT8,ACSBG2,ACSF2,AFMID,AHCY,AKT1,AKT2,ALDH1A3,ALOX12B,ALOX5AP,ALOXE3,ARV1,ASPA,ASPG,ATF4,BCKDK,BPGM,BRCA1,CARNMT1,CARS1,CAV1,CPA1,CPT1A,CTNS,CYP2D7,CYP2S1,CYP2U1,CYP2W1,CYP4A11,DCT,DDIT4,DGAT2,DHRS9,DPEP1,ECI1,ELOVL7,ENPP1,EPHX1,FADS3,FARSB,FBP1,FH,FOXK1,GALK1,GAPDHS,GHSR,GLS,GPX1,GPX4,GSTM2,GSTP1,HADH,HADHB,HAGH,HDAC4,HDC,HKDC1,HLCS,HPD,HSD17B4,HSD3B7…	0.13354	0.516737
GOBP_INTRACELLULAR_RECEPTOR_SIGNALING_PATHWAY	0.0281662	ACTN4,ALOXE3,ARID1A,ASXL1,BRCA1,CARM1,CITED2,CLPB,CRKL,DDX17,DDX5,ERBIN,GPATCH3,HSPA1B,IFIH1,IRF7,IRGM,ITCH,KMT2D,LSM14A,MN1,NCOA1,NLRX1,NR1D1,NR1H2,NR2F6,NR4A2,OASL,PPARD,PTGES3,RARA,RARG,SAFB2,SMARCA4,SRARP,STAT3,TKFC,TRIM24,TRIM25,WBP2,ZBTB7A	0.153558	0.516737
GOBP_POST_TRANSLATIONAL_PROTEIN_TARGETING_TO_ENDOPLASMIC_RETICULUM_MEMBRANE	0.0282335	BAG6,GLP1R,SEC61G,SEC63,SGTB	0.3125	0.516737
GOBP_HISTONE_H4_K5_ACETYLATION	0.0282335	ING4,JADE2,KAT8,PHF20,WDR5	0.3125	0.516737
GOBP_POSITIVE_REGULATION_OF_FATTY_ACID_OXIDATION	0.0282335	AKT2,CPT1A,IRS1,MLYCD,PPARD	0.3125	0.516737
GOBP_POSITIVE_REGULATION_OF_DIGESTIVE_SYSTEM_PROCESS	0.0282335	GHSR,NR1H2,OPRL1,PPP3CA,SLC22A5	0.3125	0.516737
GOBP_CELLULAR_RESPONSE_TO_ESTROGEN_STIMULUS	0.0282335	ARID5A,PELP1,RARA,TRIM24,WBP2	0.3125	0.516737
GOBP_REGULATION_OF_RRNA_PROCESSING	0.0282335	HEATR1,SHQ1,SIRT7,TRMT112,USP36	0.3125	0.516737
GOBP_POSITIVE_REGULATION_OF_CARBOHYDRATE_METABOLIC_PROCESS	0.0282833	AKT1,AKT2,DGAT2,DYRK2,EGF,GAPDHS,IGF1,IRS1,KAT2A,P2RY6,PMAIP1,PPP1R3G,PTH,RPTOR,WDR5	0.192308	0.516737
GOBP_POSITIVE_REGULATION_OF_AXONOGENESIS	0.0282833	ANAPC2,DBN1,DBNL,ISLR2,LIMK1,MAP6,PLXNB1,PLXNB2,RND2,SEMA4D,SEMA5A,SHOX2,SKIL,TWF2,ZFYVE27	0.192308	0.516737
GOBP_POSITIVE_REGULATION_OF_TRANSCRIPTION_BY_RNA_POLYMERASE_I	0.028437	ATF4,DDX11,DHX33,ERBB2,HEATR1,MARS1,SF3B1,SMARCA4	0.242424	0.516737
GOBP_INNER_EAR_RECEPTOR_CELL_STEREOCILIUM_ORGANIZATION	0.028437	CECR2,IFT20,IFT27,MKS1,PDZD7,SCRIB,STRC,USH1G	0.242424	0.516737
GOBP_CARTILAGE_DEVELOPMENT_INVOLVED_IN_ENDOCHONDRAL_BONE_MORPHOGENESIS	0.028437	ANXA6,COL1A1,COMP,RARA,RARG,SERPINH1,SHOX2,THBS3	0.242424	0.516737
GOBP_REGULATION_OF_TRANSLATIONAL_TERMINATION	0.028517	EIF5AL1,MTRF1,OGFOD1,UPF1	0.363636	0.516737
GOBP_POSITIVE_REGULATION_OF_MITOCHONDRIAL_MEMBRANE_POTENTIAL	0.028517	AKT1,AKT2,BID,CTNS	0.363636	0.516737
GOBP_BERGMANN_GLIAL_CELL_DIFFERENTIATION	0.028517	MAPK1,MAPK3,PTPN11,VIM	0.363636	0.516737
GOBP_EPITHELIAL_CELL_DIFFERENTIATION_INVOLVED_IN_PROSTATE_GLAND_DEVELOPMENT	0.028517	FEM1B,HOXB13,PSAP,WDR77	0.363636	0.516737
GOBP_CAVEOLIN_MEDIATED_ENDOCYTOSIS	0.028517	CAV1,MAPK1,MAPK3,PACSIN2	0.363636	0.516737
GOBP_REGULATION_OF_APOPTOTIC_DNA_FRAGMENTATION	0.028517	BAX,DFFA,ENDOG,HSF1	0.363636	0.516737
GOCC_NUCLEAR_LAMINA	0.028517	HLCS,LMNB2,NARF,PRR14	0.363636	0.516737
GOMF_NUCLEAR_EXPORT_SIGNAL_RECEPTOR_ACTIVITY	0.028517	EIF4ENIF1,XPO5,XPO6,XPO7	0.363636	0.516737
GOMF_PROTEIN_KINASE_B_BINDING	0.028517	ARRB2,PINK1,RARA,SRSF5	0.363636	0.516737
GOBP_ALCOHOL_METABOLIC_PROCESS	0.0285255	ABCG4,ACLY,ACP3,ALDH1A3,APOL1,APOL2,ARV1,CLN6,DGAT1,DGAT2,DHDDS,DHRS13,DHRS4,DHRS9,DPM3,FDPS,GALK1,GALR2,GBA,GFI1,H6PD,HMGCR,IDH2,IDH3A,IGF1,IMPA1,INPP4A,INPP5A,INPP5K,ITPKA,ITPKC,LDLR,LDLRAP1,LIPE,LSS,MOGAT2,MTMR2,NUDT3,P2RY6,PLCG2,PMVK,PPARD,PTH,PTK2B,RDH8,REST,SC5D,SCAP,SCARB1,SGPP1,SLC34A1,SOAT1,SPR,TKFC	0.147139	0.516737
GOBP_MITOTIC_CYTOKINESIS	0.0288785	BIRC5,CHMP5,CUL7,ECT2,EXOC1,EXOC3,EXOC6B,EXOC8,KIF20A,LZTS2,MITD1,RAB35,RACGAP1,TTC19,USP8,VPS4A	0.188235	0.522236
GOBP_MACROAUTOPHAGY	0.0289578	AKT1,AP4M1,ATG10,ATG101,ATG2A,ATG4D,ATP6V0E2,ATP6V1E1,ATP6V1G2,C9orf72,CHMP5,CLEC16A,EPG5,EXOC1,EXOC8,GBA,GPSM1,HTT,IFT20,IRGM,LGALS8,MAPK3,MTMR3,NRBP2,OPTN,PINK1,PIP4K2A,RAB1B,RALB,RETREG1,RNF5,SCOC,SNF8,STBD1,STING1,STX12,TBC1D14,TIGAR,TP53,TSC1,USP36,VDAC1,VPS28,VPS33B,VPS37B,VPS4A,WDR81,WIPI2	0.149533	0.522775
GOMF_ATP_HYDROLYSIS_ACTIVITY	0.0291708	ABCA3,ABCG4,AFG3L2,ATAD3A,ATP13A1,ATP2C2,ATP6V1G2,CCT4,CCT5,CHD8,CLPB,CLU,DDX11,DDX17,DDX20,DDX25,DDX27,DDX41,DDX42,DDX47,DDX5,DDX59,DHX15,DHX33,EIF4A1,EIF4A2,HSPA1B,HSPA9,IFIH1,IGHMBP2,INO80,KIF14,KIF20A,KIF22,KIF3C,KIF5A,KIFC1,MORC3,PEX6,PSMC1,RAD50,RECQL5,RFC2,SMARCA4,SMC3,SMC5,SPG7,SRCAP,TDRD12,TOR1B,UPF1,VPS4A	0.147727	0.525453
GOBP_DNA_REPAIR	0.0292554	ANKLE1,AP5Z1,ARID1A,ASCC2,BRCA1,CDCA5,DCLRE1A,DDX11,DPF2,DTL,EEPD1,ENDOV,EPC1,FAM111A,FANCA,FANCE,FANCG,FH,GTF2H1,HDGFL2,HPF1,HSF1,HUS1,INO80,INO80C,KAT2A,KAT5,KHDC3L,KIF22,MARF1,MC1R,MCM2,MDC1,MEN1,MSH3,MSH6,NABP2,NEIL1,NPAS2,NSD2,NSMCE1,NTHL1,OTUB2,PAXIP1,PDS5A,POLD2,POLE,POLE2,PRPF19,PSME4,RAD50,RAD51C,RBBP8,RECQL5,RFC2,RNASEH2A,RNF113A,RNF169,RPAIN,SIRT7,SLF2,SMARCA4,SMARCC1,SMC3,SMC5,SUPT3H,…	0.139456	0.525453
GOMF_PHOSPHOPROTEIN_BINDING	0.0292554	CBLB,CRKL,GRAP2,IRS1,LDLRAP1,MAPK1,MAPK3,MEN1,PIK3R2,PLCG2,PRKCSH,PTPN11,PTPN5,RB1,SAMSN1,SH2D3C,STAP1	0.184783	0.525453
GOBP_SPINDLE_ORGANIZATION	0.0293199	AAAS,BIRC5,CENPE,CHMP5,CLASP1,CLTC,DYNC1H1,FAM110A,GOLGA8A,HAUS4,HAUS8,HSPA1B,INO80,KIFC1,KPNB1,LIMK2,LSM14A,LZTS2,MAP1S,MYH9,NDC80,NEK7,PKD1,PRC1,PTPA,RACGAP1,RAE1,RCC1,SAC3D1,SMC3,TACC2,TUBGCP2,WDR62,ZNF207	0.15814	0.525717
GOBP_CARBOHYDRATE_TRANSPORT	0.0293701	AKT1,AKT2,ASPSCR1,ENPP1,HNF1A,IGF1,INPP5K,IRS1,MFSD12,PPARD,PRKAG2,PTH,PTPN11,RPS6KB1,RSC1A1,RTN2,SLC23A2,SLC2A4,SLC2A5,SLC37A1,SLC37A2,SLC45A1,SLC5A10,STXBP4,TSC1,VIL1	0.166667	0.525725
GOBP_MITOCHONDRIAL_RESPIRATORY_CHAIN_COMPLEX_ASSEMBLY	0.0294514	C12orf73,COX14,NDUFA12,NDUFAB1,NDUFB11,NDUFB6,NDUFB7,NDUFS5,NDUFS8,OXA1L,SDHAF2,SDHAF3,SMIM20,STMP1,TACO1,TMEM186,TTC19,UQCC2	0.181818	0.526288
GOCC_SCF_UBIQUITIN_LIGASE_COMPLEX	0.0295131	AMN1,CCNF,FBXL15,FBXL18,FBXL19,FBXL22,FBXL3,FBXL6,FBXO2,FBXO42,NCCRP1,SKP1,SPSB3	0.2	0.526499
GOBP_CELLULAR_DEFENSE_RESPONSE	0.0297599	C5AR1,FOSL1,HLA-G,IL33,ITK,LSP1,NCF1,PTK2B,SPN,TYROBP,ZNF148	0.211538	0.528226
GOBP_NEGATIVE_REGULATION_OF_CARBOHYDRATE_METABOLIC_PROCESS	0.0297599	AP2A1,CLK2,CLTC,DDIT4,ENPP1,FBP1,HDAC4,INPP5K,STAT3,TIGAR,TP53	0.211538	0.528226
GOBP_SYNAPTIC_VESICLE_LOCALIZATION	0.0297599	AP3M1,DNM1,DNM2,KIF5A,MAP2,NLGN2,PINK1,RAB27A,SLC2A4,SYN3,TMEM230	0.211538	0.528226
GOBP_NEGATIVE_REGULATION_OF_CELL_PROJECTION_ORGANIZATION	0.0299143	B2M,CARM1,CBFA2T2,CDK10,CDKL3,DIP2B,DNM2,GDI2,GFI1,HDAC2,INPP5F,ITM2C,KANK1,LIMK2,MAP2,PAQR3,PPP3CA,PTPRS,RAP1GAP,RTN4RL1,SEMA3F,SEMA4A,SEMA4C,SEMA4D,SEMA5A,SEMA6B,STAP1,TBC1D30,TLX2,TSC1,VIM	0.160622	0.528541
GOBP_MEMBRANE_LIPID_BIOSYNTHETIC_PROCESS	0.0299278	A3GALT2,ALOX12B,ALOXE3,B3GALT4,CERS4,CERS5,DPM3,ELOVL7,GAL3ST3,GBA,GPAA1,ORMDL3,P2RX1,PIGQ,PIGS,PIGW,PNPLA1,SGMS2,SGPP1,SMPD4,SPNS2,ST6GALNAC4,ST6GALNAC6,ST8SIA4,TLCD3B	0.167785	0.528541
GOBP_NEGATIVE_REGULATION_OF_DNA_METABOLIC_PROCESS	0.0299278	ACD,ANKLE1,CDAN1,CDC6,CDKN1A,CTC1,DFFA,DONSON,H1-0,HCRT,HSF1,KMT2A,MEN1,MSH3,MSH6,OTUB2,PDS5A,RAD50,RECQL5,RNF169,SUB1,TFIP11,TIMELESS,TIPIN,TP53	0.167785	0.528541
GOBP_LEUKOCYTE_DIFFERENTIATION	0.0303377	ARID1A,B2M,BAX,BCL2,CCR7,CD2,CD3G,CD8A,CDC42,CDH17,CDK6,CEBPB,CEBPE,CITED2,CSF3,DCAF1,EFNA2,ERBB2,FANCA,FCER1G,FES,FNIP1,FUT7,GBA,HDAC4,HECTD1,HLA-DOA,HLA-G,HSF1,IFNE,IKZF1,IRF7,ITGA4,ITK,JAG2,JAK3,KAT2A,KAT5,LGALS1,LIF,MMP14,MMP9,MYH9,NFIL3,NRARP,OSTM1,PAX5,PIAS3,PIK3R2,PLCG2,PPP3CA,PRELID1,PSG9,PTK2B,RARA,RASGRP1,RB1,RELB,RUNX3,SART1,SEMA4A,SH3PXD2A,SIGLEC15,SLC39A7,SMARCA4,SMARCC1,SP3,SPI1,SPN…	0.139028	0.533994
GOBP_CELLULAR_RESPONSE_TO_HORMONE_STIMULUS	0.0303377	AHSG,AIF1,AKT1,AKT2,ARID1A,ARID5A,BRCA1,CARM1,CAV1,CDC6,CSNK2B,DDIT4,DDX17,DDX5,EEF2K,ENPP1,FBP1,FER,FOSB,FUT7,GAS2L1,GHSR,GKAP1,GLP1R,GTF2H1,HSF1,HSPA1B,INPP5K,IRS1,JAK3,KANK1,KMT2D,LANCL2,MAX,MEN1,MYO1C,NCOA1,NR1D1,NR4A2,NSMF,P2RY6,PAQR8,PDK2,PELP1,PIK3C2A,PIK3R2,PIP4K2A,PPARD,PTGES3,PTH,PTPN11,RAB12,RAB13,RARA,RARG,RB1,RBM4,REST,RPS6KB1,SAFB2,SCNN1A,SLC29A2,SLC2A4,SLC34A1,SMARCA4,SMARCC1,SRARP…	0.139028	0.533994
GOMF_S_ADENOSYLMETHIONINE_DEPENDENT_METHYLTRANSFERASE_ACTIVITY	0.0308539	CARM1,CARNMT1,COQ5,FBL,FTSJ3,HEMK1,ICMT,KMT2A,KMT2D,METTL1,METTL16,METTL27,MRM1,NSD2,NSUN3,PCMTD2,PRDM7,PRMT1,PRMT3,RRP8,SETD5,TRDMT1,TRMO,WDR4,WDR5,WDR82,ZCCHC4	0.164634	0.542177
GOBP_MONOSACCHARIDE_CATABOLIC_PROCESS	0.0313733	FOXK1,FUT10,FUT7,GALE,GALK1,PFKL,PGAM2,TIGAR,TKFC,TP53	0.217391	0.550388
GOBP_REGULATION_OF_NEUROGENESIS	0.0315327	ANAPC2,ASPA,B2M,CAMK2B,CDKL3,CUL7,DBN1,DBNL,DCT,DIP2B,DLX1,EEF2K,ELL3,FZD3,HDAC2,HES7,IL33,ISLR2,ITPKA,KHDC3L,KRAS,LDLR,LIF,LIMK1,LIN28A,MAP2,MAP6,NPTN,NR1D1,PLXNB1,PLXNB2,PPP1CC,PPP3CA,PRPF19,PTPRS,RB1,REST,RND2,RNF10,SEMA3F,SEMA4A,SEMA4C,SEMA4D,SEMA5A,SEMA6B,SHOX2,SKI,SKIL,SMO,TLX2,TP53,TWF2,WDR62,ZFYVE27,ZNF335	0.145889	0.551806
GOBP_MITOTIC_METAPHASE_PLATE_CONGRESSION	0.0316631	BIRC5,CDCA5,CENPE,CHMP5,KAT5,KIF14,KIF22,KIFC1,KPNB1,NDC80,SPDL1,VPS4A	0.20339	0.551806
GOBP_SPINDLE_LOCALIZATION	0.0316631	CLASP1,DYNC1H1,GPSM1,HTT,KAT5,KPNB1,LLGL2,MAD2L1,MYH9,NDC80,NDE1,SPDL1	0.20339	0.551806
GOMF_MOLECULAR_FUNCTION_ACTIVATOR_ACTIVITY	0.0316631	AKT1,AKT2,BRCA1,CDKN1A,CITED2,DNAJC7,HMGA1,MYBPC3,PLCB3,PPP3CA,TAF15,TP53	0.20339	0.551806
GOCC_ENDOCYTIC_VESICLE_MEMBRANE	0.0318587	AP2A1,ATP6V0A4,ATP6V0E2,B2M,CAMK2B,CAV1,CD3G,CLTC,CORO1A,DMBT1,DNM2,EGF,EPN2,HLA-DQB1,HLA-G,IRGM,LDLR,LDLRAP1,PTCH1,RAB11FIP1,RAB34,RAB35,RAB8B,RILP,SCARB1,SMO,TAPBP,TFRC,UBC,WNT5B,WNT7B	0.159794	0.552867
GOBP_PROTEIN_TARGETING	0.0318939	AKT2,AP3M1,AP4M1,BAG6,BID,CLU,ERBB2,ERBIN,FUT10,GLP1R,GOLGA7,HOMER3,HSPA4,ICMT,INPP5K,ITGB2,MIEF1,MIEF2,MTX1,MYO1C,NCF1,OS9,PARL,PEX19,PEX6,PINK1,PITRM1,RAB8B,SAE1,SEC61G,SEC63,SGTB,SPCS1,SRP68,SSR2,STXBP4,TIMM22,TIMM29,TIMM50,TOMM6,UBL4B,USP36,VPS37B,VPS4A,YIF1B,YWHAG,YWHAQ,ZDHHC6	0.148607	0.552867
GOBP_RESPONSE_TO_UV	0.0321697	AKT1,ATF4,BAX,BCL2,CASP7,CCAR2,CDKN1A,DCUN1D3,DTL,ELANE,GPX1,HUS1,INO80,MC1R,MEN1,MMP9,MSH6,RO60,SDE2,SDF4,TIPIN,TP53,TRIAP1,UBE2B,YY1	0.166667	0.552867
GOBP_CERAMIDE_METABOLIC_PROCESS	0.0321772	ALOX12B,ALOXE3,B3GALT4,CERS4,CERS5,CLN6,FUT7,GBA,NAGA,NEU3,ORMDL3,P2RX1,PNPLA1,SGMS2,SMPD4,ST6GALNAC4,ST6GALNAC6,ST8SIA4,TLCD3B	0.17757	0.552867
GOBP_REGULATION_OF_NUCLEASE_ACTIVITY	0.0321952	AKT1,DDX11,DFFA,NEIL1,OAS2,OASL	0.272727	0.552867
GOBP_HISTONE_H3_K14_ACETYLATION	0.0321952	DR1,KAT2A,KMT2A,WBP2,WDR5,ZZZ3	0.272727	0.552867
GOMF_GLUTATHIONE_PEROXIDASE_ACTIVITY	0.0321952	ALOX5AP,GPX1,GPX4,GSTM2,GSTP1,MGST3	0.272727	0.552867
GOMF_INSULIN_RECEPTOR_BINDING	0.0321952	ENPP1,IGF1,IRS1,LMBRD1,PTPN11,SNX1	0.272727	0.552867
GOMF_ZINC_ION_TRANSMEMBRANE_TRANSPORTER_ACTIVITY	0.0321952	SLC30A2,SLC30A4,SLC39A1,SLC39A11,SLC39A4,SLC39A7	0.272727	0.552867
GOCC_INTRINSIC_COMPONENT_OF_ENDOPLASMIC_RETICULUM_MEMBRANE	0.03226	ATP13A1,B2M,BNIP1,CAMLG,DGAT2,DHRS9,DPM3,ELOVL7,ERGIC1,ESYT1,GPAA1,HLA-DQB1,HLA-G,HSD11B1,PIGS,RETREG1,RTN2,SGMS2,SLC35B1,SLC37A1,SLC37A2,SPCS1,SPPL2C,STING1,TAPBP,TECR,UBXN8,ZFYVE27	0.162791	0.553082
GOBP_CELLULAR_RESPONSE_TO_PEPTIDE_HORMONE_STIMULUS	0.0325231	AHSG,AKT1,AKT2,CAV1,CDC6,EEF2K,ENPP1,FBP1,FER,FUT7,GHSR,GKAP1,GLP1R,HSF1,INPP5K,IRS1,JAK3,KANK1,MAX,MEN1,MYO1C,NCOA1,NR4A2,PDK2,PIK3C2A,PIK3R2,PIP4K2A,PTPN11,RAB12,RAB13,RB1,RBM4,RPS6KB1,SCNN1A,SLC29A2,SLC2A4,SMARCC1,SRSF5,STAT3,STAT5B,STXBP4,TRIM72,TSHR,UMODL1,YWHAG,ZFP36L1	0.149351	0.554781
GOBP_TELOMERE_CAPPING	0.0327269	ACD,CTC1,DCLRE1A,MAPK1,MAPK3,NABP2,NEK7,RAD50,TFIP11	0.225	0.554781
GOBP_SYNAPTIC_VESICLE_TRANSPORT	0.0327269	AP3M1,DNM1,DNM2,KIF5A,MAP2,PINK1,RAB27A,SLC2A4,TMEM230	0.225	0.554781
GOBP_ESTABLISHMENT_OF_SPINDLE_ORIENTATION	0.0327269	CLASP1,GPSM1,HTT,KAT5,LLGL2,MAD2L1,NDC80,NDE1,SPDL1	0.225	0.554781
GOBP_POSITIVE_REGULATION_OF_ERBB_SIGNALING_PATHWAY	0.0327269	DGKD,EGF,MIR29A,MMP9,NCF1,NEU3,PDE6H,RALA,RALB	0.225	0.554781
GOBP_POSITIVE_REGULATION_OF_PEPTIDYL_LYSINE_ACETYLATION	0.0327269	ARID5A,BRCA1,DIP2B,KAT2A,LIF,MUC1,PAXIP1,SF3B1,WBP2	0.225	0.554781
GOCC_MEDIATOR_COMPLEX	0.0327269	CDK6,MED17,MED18,MED20,MED24,MED26,MED6,MED7,MED9	0.225	0.554781
GOBP_POSITIVE_REGULATION_OF_MRNA_METABOLIC_PROCESS	0.0327862	CNOT7,CNOT8,CPEB3,DCPS,DND1,EIF4ENIF1,HSF1,METTL16,NT5C3B,NUP98,PAN2,PATL1,PDE12,PNLDC1,PRPF19,SAMD4A,SF3B4,TARDBP,TENT4A,TNRC6B,TNRC6C,UPF1,WDR77,ZFP36L1	0.167832	0.554895
GOBP_BONE_DEVELOPMENT	0.0329139	ANXA6,ASXL1,CITED2,COL1A1,COMP,CTC1,FOXN3,GP1BA,HSD17B1,IGF1,KAT2A,MMP14,NAB2,NSD2,PIP4K2A,PLXNB1,PTH,PTPN11,RARA,RARG,SEMA4D,SERPINH1,SHOX2,SIGLEC15,SKI,SMAD1,SPNS2,SULF2,THBS3,TMEM107,TNFSF11,TP53,TRIM45,TYROBP,VKORC1,VPS33B	0.155172	0.556166
GOBP_NEGATIVE_REGULATION_OF_BINDING	0.0330331	AKT1,ARRB2,B2M,BAX,C4orf3,C9orf72,CAV1,CDKN1A,DDX11,DVL1,GTF2F1,HAND1,HDAC2,ITGA4,MAP2,MAPK3,MITD1,PEX19,PPP3CA,RALB,RAP1GAP,SIN3A,SMO,SYMPK,TFIP11,TTBK2,TTC36	0.163636	0.556399
GOBP_NUCLEAR_EXPORT	0.0330331	AGFG1,ANKLE1,DDX25,EIF4ENIF1,FYTTD1,HNRNPA2B1,HSPA9,KHDRBS1,LZTS2,NUP153,NUP160,NUP188,NUTF2,PKD1,POM121,PTPN11,RAE1,RPS15,SIRT7,SMG5,SRSF3,TSC1,UBE2I,UPF1,XPO5,XPO6,XPO7	0.163636	0.556399
GOBP_REGULATION_OF_AUTOPHAGY	0.0331046	AKT1,ATG101,ATG2A,ATP6V0E2,ATP6V1E1,ATP6V1G2,BCL2,C9orf72,CLEC16A,CPTP,CRYBA1,EIF4G3,ENDOG,EXOC1,EXOC8,FOXK1,GBA,GPSM1,HTT,IRGM,KAT5,KAT8,KEAP1,MAPK3,MTMR3,NRBP2,OPTN,ORMDL3,PARL,PIK3C2A,PIK3R2,PINK1,PIP4K2A,PSAP,RALB,RNF5,RPTOR,RRAGC,SCOC,STAT3,STING1,TBC1D14,TFEB,TIGAR,TLK2,TP53,TSC1,USP36,VDAC1,VPS29,WDR41	0.146974	0.556716
GOBP_REGULATION_OF_DNA_REPLICATION	0.0333636	ATF1,BAZ1A,CDAN1,CDC6,CIZ1,CTC1,DONSON,DSCC1,EGF,ENDOG,GINS1,HCRT,INO80,INO80C,JADE2,MCM2,PDS5A,RFC2,SMC3,TIMELESS,TIPIN,TP53,YY1	0.169118	0.558404
GOBP_REGULATION_OF_CELLULAR_KETONE_METABOLIC_PROCESS	0.0333636	ACMSD,AKT1,AKT2,BCKDK,BRCA1,CAV1,CPT1A,DGAT2,GHSR,H6PD,IRS1,MIR132,MIR33A,MLYCD,NR1D1,NR1H2,PDK1,PDK2,PPARD,PRKAG2,PRMT3,REST,SCAP	0.169118	0.558404
GOCC_PROTEIN_KINASE_COMPLEX	0.0333636	ACVR1B,ACVR2B,AMHR2,ATG101,CAB39,CCNE1,CCNF,CCNG1,CCNO,CCNQ,CDK12,CDK3,CDK6,CDKN1A,CSNK2B,GTF2H1,IRS1,NEK10,PRKAG1,PRKAG2,PSG9,STING1,TBKBP1	0.169118	0.558404
GOBP_NEGATIVE_REGULATION_OF_TYPE_I_INTERFERON_PRODUCTION	0.0335995	GPATCH3,HAVCR2,ITCH,NLRX1,NMI,PTPRS,RELB,YY1	0.235294	0.559273
GOMF_PHOSPHATIDYLINOSITOL_PHOSPHATE_PHOSPHATASE_ACTIVITY	0.0335995	INPP4A,INPP5F,INPP5K,MTMR11,MTMR2,MTMR3,MTMR6,SACM1L	0.235294	0.559273
GOBP_MATURATION_OF_LSU_RRNA	0.0336273	BOP1,FTSJ3,MAK16,NOL9,PES1,SNU13,ZNHIT3	0.25	0.559273
GOBP_GLUCOSE_6_PHOSPHATE_METABOLIC_PROCESS	0.0336273	G6PC3,H6PD,HKDC1,RPTOR,TALDO1,TIGAR,TP53	0.25	0.559273
GOBP_DNA_INTEGRITY_CHECKPOINT_SIGNALING	0.0338913	BRCA1,CCAR2,CCNG1,CDC6,CDK5RAP3,CDKN1A,DONSON,DTL,FEM1B,FOXN3,HUS1,INTS7,MDC1,MUC1,PRPF19,PTPN11,SDE2,TELO2,TIMELESS,TIPIN,TP53,TRIAP1	0.170543	0.562776
GOBP_CELLULAR_RESPONSE_TO_INSULIN_STIMULUS	0.0340018	AHSG,AKT1,AKT2,EEF2K,ENPP1,FBP1,FER,FUT7,GHSR,GKAP1,INPP5K,IRS1,KANK1,MYO1C,NCOA1,PDK2,PIK3C2A,PIK3R2,PIP4K2A,PTPN11,RAB12,RAB13,RB1,RBM4,RPS6KB1,SLC29A2,SLC2A4,SMARCC1,SRSF5,STXBP4,TRIM72,YWHAG,ZFP36L1	0.157143	0.563555
GOMF_RIBOSOME_BINDING	0.0340449	BAG6,CPEB3,EIF5AL1,GCN1,IGHMBP2,MTIF3,NOMO1,OXA1L,PRMT3,SEC61G,SERBP1,SLFN12,SRP68,TACO1	0.191781	0.563555
GOBP_NEGATIVE_REGULATION_OF_CELLULAR_CATABOLIC_PROCESS	0.0345191	AKT1,BAG6,BCL2,CAMLG,CCAR2,CLEC16A,CPTP,DAZ3,DFFA,DND1,EIF3H,EIF4ENIF1,EIF4G3,FOXK1,HIPK2,HNRNPAB,METTL16,MTMR2,NRBP2,PINK1,QRICH2,RNF5,RPL23,RPTOR,SMARCC1,STAT3,TAF15,TARDBP,TBC1D14,TENT4A,TIGAR,TLK2,TP53,TRDMT1,TSC1,TTC36,UBXN1,USP36	0.153226	0.563727
GOBP_PLACENTA_DEVELOPMENT	0.0345362	AKT1,BPTF,CCNF,CEBPB,CITED2,CUL7,DEDD,EGLN1,FOSL1,GHSR,HAND1,HECTD1,HS6ST1,LIF,MAPK1,MEN1,NCOA1,PKD1,PPARD,SP3,TCF23,TFEB,TMED2,WNT7B,ZFP36L1	0.165563	0.563727
GOBP_REGULATION_OF_ERBB_SIGNALING_PATHWAY	0.034695	CBLB,CDH13,DAB2IP,DGKD,EGF,FER,MIR29A,MMP9,NCF1,NEU3,PDE6H,RALA,RALB,RHBDF2,ZGPAT	0.1875	0.563727
GOBP_UNSATURATED_FATTY_ACID_METABOLIC_PROCESS	0.0347434	ABHD12,ACOT8,ALOX12B,ALOXE3,CYP2D7,CYP2S1,CYP2U1,CYP4A11,ELOVL7,EPHX1,FADS3,GPX1,GPX4,GSTM2,GSTP1,MGLL,MIR132,PTGES3,PTGR2,TBXAS1	0.173913	0.563727
GOBP_RESPONSE_TO_INSULIN	0.0347837	AHSG,AKT1,AKT2,CELA2A,COL1A1,EEF2K,ENPP1,FBP1,FER,FUT7,GHSR,GKAP1,HADH,INPP5K,IRS1,KANK1,MAX,MEAK7,MYO1C,NCOA1,PDK2,PIK3C2A,PIK3R2,PIP4K2A,PTPN11,RAB12,RAB13,RB1,RBM4,RPS6KB1,SCAP,SLC29A2,SLC2A4,SMARCC1,SRSF5,STXBP4,TNFSF10,TRIM72,TSC1,YWHAG,ZFP36L1	0.151292	0.563727
GOBP_NEGATIVE_REGULATION_OF_SMALL_MOLECULE_METABOLIC_PROCESS	0.0350338	ACMSD,AKT1,BCKDK,BRCA1,CLK2,DDIT4,DGAT2,FBP1,GFI1,HDAC4,MIR132,MIR33A,PRMT3,RD3,REST,SCAP,STAT3,TIGAR,TP53	0.175926	0.563727
GOBP_CELLULAR_RESPONSE_TO_CALCIUM_ION	0.0350728	ALOX5AP,CPNE7,DPEP1,ECT2,EEF2K,ENDOG,FOSB,ITPKA,ITPKC,JUND,NCSTN,PLCG2,PPIF,RASGRP2,SYT12,SYT13	0.183908	0.563727
GOBP_REGULATION_OF_TELOMERE_MAINTENANCE	0.0352048	ACD,CCT4,CCT5,CTC1,GNL3,HNRNPA2B1,INO80,MAPK1,MAPK3,NABP2,NEK7,NSMCE1,RAD50,SLF2,SMC5,SMG5,UPF1,YY1	0.178218	0.563727
GOBP_PROTEOLYSIS	0.0353502	ADAM9,ADAMTS14,ADAMTS4,AFG3L2,AGBL3,AGBL5,AGTPBP1,AHSG,AKIRIN2,AKT1,AMN1,ANAPC15,ANAPC2,ANGPTL8,ANTXR1,APEH,APOH,ARRB2,ASCC2,ASPH,ASTL,ASXL1,ATG4D,AURKAIP1,BAG6,BAX,BCL2L12,BID,BIRC5,BRCA1,C1R,C4A,C5,CAMLG,CAPN5,CASP7,CAV1,CCAR2,CCNF,CDK5RAP3,CELA2A,CHAC1,CHMP5,CLN6,CLU,CNTN2,COMP,COPS3,CPA1,CPM,CSTA,CUL7,CUL9,DAB2IP,DCAF11,DDA1,DET1,DIABLO,DPEP1,DPP3,DTL,DVL1,EFNA3,EGF,EIF3H,ELANE,ELOB,ENDOU,ENP…	0.127019	0.563727
GOBP_SIGNAL_TRANSDUCTION_IN_RESPONSE_TO_DNA_DAMAGE	0.0358072	BID,BRCA1,CCAR2,CCNG1,CDK5RAP3,CDKN1A,COPS3,DDX5,DONSON,DTL,FEM1B,FOXN3,HIPK2,HUS1,ING4,INTS7,KAT5,MDC1,MUC1,NDRG1,PAXIP1,PMAIP1,PRPF19,PTPN11,SDE2,TELO2,TIPIN,TP53,TRIAP1	0.160221	0.563727
GOBP_MAINTENANCE_OF_CELL_NUMBER	0.0358072	ARID1A,BRMS1,DPF2,EIF4ENIF1,FUT10,GNL3,HDAC2,IGF1,KAT2A,LIF,LIN28A,MED17,MED6,MED7,PHF19,PRDM14,PRRX1,REST,SAV1,SIN3A,SKI,SMARCA4,SMARCC1,SMC3,SMC5,SMO,SPI1,STAT3,VPS72	0.160221	0.563727
GOBP_POSITIVE_REGULATION_OF_PROTEOLYSIS_INVOLVED_IN_PROTEIN_CATABOLIC_PROCESS	0.0359354	AGTPBP1,AKT1,BAG6,CAV1,CDK5RAP3,CLU,DAB2IP,DDA1,DET1,DVL1,EGF,ELOB,GBA,HECTD1,HSPA1B,IL33,KEAP1,NUB1,PSMC1,PTK2B,TRIB2,USP5,ZER1	0.167883	0.563727
GOMF_HYDROLASE_ACTIVITY_ACTING_ON_ACID_ANHYDRIDES	0.0360285	ABCA3,ABCG4,ACYP2,AFG3L2,ARF3,ARHGAP5,ARL16,ARL5C,ATAD3A,ATL3,ATP13A1,ATP2C2,ATP6V1G2,CCT4,CCT5,CDC42,CHD8,CLPB,CLU,DCPS,DDX11,DDX17,DDX20,DDX25,DDX27,DDX41,DDX42,DDX47,DDX5,DDX59,DHX15,DHX33,DNM1,DNM2,EFTUD2,EIF4A1,EIF4A2,EIF5B,ENPP1,ENPP5,ENTPD5,GBP2,GNA12,GNA15,GNB2,GNGT2,GTPBP2,HSPA1B,HSPA9,IFIH1,IFT27,IGHMBP2,INO80,IRGC,IRGM,KIF14,KIF20A,KIF22,KIF3C,KIF5A,KIFC1,KRAS,MORC3,NUDT22,NUDT3,PEX6,P…	0.135207	0.563727
GOBP_NEGATIVE_REGULATION_OF_T_HELPER_1_TYPE_IMMUNE_RESPONSE	0.0361254	HAVCR2,IL33,JAK3	0.428571	0.563727
GOBP_MONOACYLGLYCEROL_BIOSYNTHETIC_PROCESS	0.0361254	DGAT1,DGAT2,MOGAT2	0.428571	0.563727
GOBP_CDP_CHOLINE_PATHWAY	0.0361254	CDS1,CEPT1,CHKA	0.428571	0.563727
GOBP_NEGATIVE_REGULATION_OF_MACROPHAGE_CHEMOTAXIS	0.0361254	C5,MMP28,STAP1	0.428571	0.563727
GOBP_HEXOSE_PHOSPHATE_TRANSPORT	0.0361254	G6PC3,SLC37A1,SLC37A2	0.428571	0.563727
GOBP_NUCLEAR_TRANSCRIBED_MRNA_CATABOLIC_PROCESS_DEADENYLATION_INDEPENDENT_DECAY	0.0361254	EDC4,PNRC2,ZFP36L1	0.428571	0.563727
GOBP_ACTOMYOSIN_CONTRACTILE_RING_ORGANIZATION	0.0361254	ECT2,RACGAP1,VPS4A	0.428571	0.563727
GOBP_NEGATIVE_REGULATION_OF_CENTRIOLE_REPLICATION	0.0361254	BRCA1,KAT2A,RBM14	0.428571	0.563727
GOBP_DIAPEDESIS	0.0361254	CRKL,FER,ITGA4	0.428571	0.563727
GOBP_TRACHEA_CARTILAGE_DEVELOPMENT	0.0361254	RARA,RARG,WNT7B	0.428571	0.563727
GOBP_KERATINOCYTE_APOPTOTIC_PROCESS	0.0361254	GSN,SAV1,ZFP36L1	0.428571	0.563727
GOBP_NEGATIVE_REGULATION_OF_AUTOPHAGY_OF_MITOCHONDRION	0.0361254	PINK1,TIGAR,TP53	0.428571	0.563727
GOCC_BOX_C_D_RNP_COMPLEX	0.0361254	FBL,NOP56,SNU13	0.428571	0.563727
GOCC_ACTIVIN_RECEPTOR_COMPLEX	0.0361254	ACVR1B,ACVR2B,AMHR2	0.428571	0.563727
GOCC_EUKARYOTIC_TRANSLATION_INITIATION_FACTOR_3_COMPLEX_EIF3M	0.0361254	EIF3B,EIF3H,EIF3M	0.428571	0.563727
GOMF_2_ACYLGLYCEROL_O_ACYLTRANSFERASE_ACTIVITY	0.0361254	DGAT1,DGAT2,MOGAT2	0.428571	0.563727
GOMF_3_HYDROXYACYL_COA_DEHYDROGENASE_ACTIVITY	0.0361254	HADH,HADHB,HSD17B4	0.428571	0.563727
GOMF_PROTEIN_ARGININE_OMEGA_N_ASYMMETRIC_METHYLTRANSFERASE_ACTIVITY	0.0361254	CARM1,PRMT1,PRMT3	0.428571	0.563727
GOMF_SPHINGOSINE_N_ACYLTRANSFERASE_ACTIVITY	0.0361254	CERS4,CERS5,TLCD3B	0.428571	0.563727
GOMF_HYDROPEROXY_ICOSATETRAENOATE_DEHYDRATASE_ACTIVITY	0.0361254	ALOXE3,CYP2S1,TBXAS1	0.428571	0.563727
GOMF_RIBONUCLEOPROTEIN_COMPLEX_BINDING	0.0361857	BAG6,BOP1,CPEB3,DDX5,DHX33,EIF4H,EIF5AL1,ERAL1,GCN1,IFIH1,IGHMBP2,ITCH,LIN28A,MTIF3,NOMO1,OXA1L,PES1,PRMT3,PTCD3,SEC61G,SERBP1,SLFN12,SRP68,TACO1,TIMM50,XPO5	0.163522	0.563727
GOBP_NEGATIVE_REGULATION_OF_RECEPTOR_INTERNALIZATION	0.0363505	ANKRD13A,ANKRD13B,ATXN2,LRRTM2,MTMR2	0.294118	0.563727
GOBP_TERPENOID_BIOSYNTHETIC_PROCESS	0.0363505	ALDH1A3,DHRS9,FDPS,LSS,PRMT3	0.294118	0.563727
GOBP_3_UTR_MEDIATED_MRNA_DESTABILIZATION	0.0363505	CPEB3,DND1,TARDBP,UPF1,ZFP36L1	0.294118	0.563727
GOBP_ESTABLISHMENT_OF_PROTEIN_LOCALIZATION_TO_TELOMERE	0.0363505	ACD,CCT4,CCT5,NABP2,ZNF827	0.294118	0.563727
GOBP_NEGATIVE_REGULATION_OF_CILIUM_ASSEMBLY	0.0363505	CDK10,DNM2,GDI2,LIMK2,TBC1D30	0.294118	0.563727
GOBP_REGULATION_OF_HEMATOPOIETIC_STEM_CELL_DIFFERENTIATION	0.0363505	CDK6,HSPA9,ITCH,KAT5,PUS7	0.294118	0.563727
GOBP_REGULATION_OF_LEUKOCYTE_TETHERING_OR_ROLLING	0.0363505	CHST4,ELANE,FUT7,GP1BA,ITGA4	0.294118	0.563727
GOCC_PROTEIN_PHOSPHATASE_TYPE_2A_COMPLEX	0.0363505	NKD1,PPP2R1B,PPP2R2D,PPP2R5C,PTPA	0.294118	0.563727
GOMF_PRENYLTRANSFERASE_ACTIVITY	0.0363505	COX10,DHDDS,FDPS,PDSS1,RABGGTA	0.294118	0.563727
GOMF_RRNA_BINDING	0.0369034	BRIX1,CAVIN1,ERAL1,IMP3,MRPL20,MRPS6,PPAN,PTCD3,RPL23,RPL37,RPL8,RPS18,TACO1	0.19403	0.571461
GOBP_REGULATION_OF_GROWTH	0.0371883	ACVR1B,ADNP2,AFG3L2,AKT1,ANAPC2,ARMC12,ATAD3A,BCL2,BRAT1,C8orf44-SGK3,CCAR2,CDC42,CDKL3,CDKN1A,CDKN2AIP,CDKN2C,CITED2,CRKL,CRLF3,DBN1,DBNL,DCAF1,DCUN1D3,DIP2B,DNM2,EAF2,ENPP1,ERBB2,FBP1,GDF5,GHSR,HDGFL2,HOXB13,HSPA1B,IGF1,ING4,INO80,ISLR2,ITCH,JARID2,KIF14,LIMK1,LRP12,MAP2,MAP2K5,MELTF,MMP14,MUL1,NKD1,OSGIN2,PPARD,PPP1R9B,PTCH1,PTK2B,PTPRS,RASGRP2,RB1,RND2,RPS6KB1,RPTOR,SAV1,SELENOP,SEMA3F,SEMA4A…	0.137161	0.57503
GOBP_GLYCEROPHOSPHOLIPID_METABOLIC_PROCESS	0.0375612	ABCA3,ABHD12,AGPAT2,AGPAT4,CDIPT,CDS1,CEPT1,CHAT,CHKA,DGKD,DGKE,DPM3,GALR2,GPAA1,IMPA1,INPP4A,INPP5A,INPP5F,INPP5K,ITPKA,ITPKC,LDLR,MTMR11,MTMR2,MTMR3,MTMR6,NR1H2,P3R3URF,PIGQ,PIGS,PIGW,PIK3C2A,PIK3R2,PIP4K2A,PITPNM1,PLAAT3,PLCB3,PLCG2,PLD1,PLD2,SACM1L,SCARB1,SLC44A4,SMPD4,SOCS7,TTC7A	0.14791	0.579947
GOMF_KINASE_INHIBITOR_ACTIVITY	0.0377556	AHSG,CDKN1A,CDKN2C,GMFG,HEXIM1,HEXIM2,INKA1,PKIA,PRKAG2,QARS1,RPTOR,SH3BP5L,TRIB2,YWHAG	0.189189	0.582098
GOCC_MICROBODY	0.0378561	ABCD4,ACOT8,AOC1,DHRS4,HMGCR,HSD17B4,IDH2,IMPDH2,MARF1,MIEF1,MIEF2,MLYCD,MTARC2,MUL1,PAOX,PEX19,PEX6,PLAAT3,PMVK,PRDX5,PXT1,RAB8B,STING1,VIM	0.165517	0.582797
GOBP_TRANSCRIPTION_ELONGATION_BY_RNA_POLYMERASE_II_PROMOTER	0.0380731	CDK12,EAF2,ELL,ELL3,ELOB,GTF2F1,HEXIM1,INTS5,INTS7,MED17,MED18,MED20,MED24,MED26,MED6,MED7,MED9,RECQL5,SUPT4H1	0.174312	0.585284
GOBP_GLIAL_CELL_ACTIVATION	0.0382749	AIF1,C5AR1,CLU,IL33,ITGB2,LDLR,NR1D1,SMO,STAP1,TLR3,TYROBP	0.203704	0.586034
GOBP_NUCLEOTIDE_PHOSPHORYLATION	0.0383727	AK1,BPGM,DDIT4,FBP1,FOXK1,GALK1,GAPDHS,HDAC4,HKDC1,IGF1,PFKL,PGAM2,PRKAG1,PRKAG2,RPTOR,STAT3,TIGAR,ZBTB7A	0.176471	0.586034
GOBP_ENERGY_RESERVE_METABOLIC_PROCESS	0.0385091	AKT1,AKT2,DYRK2,ENPP1,IGF1,INPP5K,IRS1,NR1D1,PPP1CC,PPP1R2B,PPP1R3G,PRKAG2,PTGES3,PTH,STBD1,UGP2	0.181818	0.586034
GOBP_REGULATION_OF_MACROAUTOPHAGY	0.0387023	AKT1,ATG2A,ATP6V0E2,ATP6V1E1,ATP6V1G2,C9orf72,CLEC16A,EXOC1,EXOC8,GBA,GPSM1,HTT,IRGM,MAPK3,NRBP2,OPTN,PINK1,PIP4K2A,RALB,SCOC,STING1,TIGAR,TP53,TSC1,USP36,VDAC1	0.1625	0.586034
GOBP_HYPOTONIC_RESPONSE	0.0390098	CAB39,FBP1,OXSR1,SLC4A11	0.333333	0.586034
GOBP_NEGATIVE_REGULATION_OF_CENTROSOME_DUPLICATION	0.0390098	BRCA1,CCNF,KAT2A,RBM14	0.333333	0.586034
GOBP_SECRETORY_GRANULE_LOCALIZATION	0.0390098	KIF5A,MAP2,RASGRP1,TANC2	0.333333	0.586034
GOBP_REGULATION_OF_PINOCYTOSIS	0.0390098	ANKFY1,CAV1,CDC42,NR1H2	0.333333	0.586034
GOBP_REGULATION_OF_HELICASE_ACTIVITY	0.0390098	MCM2,MSH3,MSH6,TP53	0.333333	0.586034
GOBP_REGULATION_OF_PROTEIN_COMPLEX_STABILITY	0.0390098	IRGM,SCOC,SNF8,TAPBP	0.333333	0.586034
GOBP_POSITIVE_REGULATION_OF_MITOTIC_CELL_CYCLE_SPINDLE_ASSEMBLY_CHECKPOINT	0.0390098	BIRC5,DYNC1LI1,MAD2L1,NDC80	0.333333	0.586034
GOBP_POSITIVE_REGULATION_OF_NLRP3_INFLAMMASOME_COMPLEX_ASSEMBLY	0.0390098	DHX33,NEK7,PLCG2,STMP1	0.333333	0.586034
GOBP_NEGATIVE_REGULATION_OF_UBIQUITIN_PROTEIN_LIGASE_ACTIVITY	0.0390098	MAD2L1,RPL23,RPL37,RPS15	0.333333	0.586034
GOCC_EUKARYOTIC_TRANSLATION_INITIATION_FACTOR_4F_COMPLEX	0.0390098	EIF4A1,EIF4A2,EIF4G3,EIF4H	0.333333	0.586034
GOMF_CYCLIN_DEPENDENT_PROTEIN_SERINE_THREONINE_KINASE_INHIBITOR_ACTIVITY	0.0390098	CDKN1A,CDKN2C,HEXIM1,HEXIM2	0.333333	0.586034
GOMF_PEPTIDYL_PROLINE_DIOXYGENASE_ACTIVITY	0.0390098	EGLN1,OGFOD1,P4HA2,P4HTM	0.333333	0.586034
GOBP_CELLULAR_RESPONSE_TO_STARVATION	0.0391979	AOC1,ATF4,BCL2,CDKN1A,CLEC16A,FNIP1,GAS2L1,GBA,GCN1,KAT5,MAPK1,MAPK3,MAX,MTMR3,NUAK2,PMAIP1,PRKAG1,PRKAG2,RALB,RPTOR,RRAGC,RRP8,SLC34A1,SLC38A3,SLC39A4,TFEB,TP53,WIPI2	0.16	0.587191
GOBP_CYTOSOLIC_TRANSPORT	0.0391979	ANKFY1,AP2A1,AP4M1,BAIAP3,CLTC,CORO1A,DNAJC13,KIF5A,MAP2,MAPK1,MAPK3,MTMR2,PHETA1,PIP4K2A,RILP,SNF8,SNX1,STX5,STX8,TANC2,TBC1D10A,TBC1D14,TMEM87A,TRAPPC10,UBE2O,VPS29,WDR81,YKT6	0.16	0.587191
GOBP_NEGATIVE_REGULATION_OF_MACROAUTOPHAGY	0.0393625	AKT1,CLEC16A,NRBP2,PINK1,TIGAR,TP53,TSC1,USP36	0.228571	0.588058
GOCC_COATED_VESICLE	0.0393672	AP1M1,AP2A1,ARCN1,ATP6V0E2,ATP6V1E1,ATP6V1G2,B2M,CD3G,CLBA1,CLTC,COPG1,DBNL,DDHD2,DNAJC5,DNM2,DVL1,DVL2,EGF,EPN2,ERGIC1,GOSR2,HLA-DQB1,HLA-G,INPP5F,LDLR,LDLRAP1,LMBRD1,NECAP1,PHETA1,PIK3C2A,RAB13,RAB27A,RAB35,RAB8B,SAR1B,SCAP,SLC18A2,SLC28A2,SLC2A4,STX5,TFRC,TMED2,TNK2,VPS33B,YIF1A,YIF1B	0.147436	0.588058
GOBP_HISTONE_H3_K4_TRIMETHYLATION	0.0394963	KMT2A,KMT2D,NFYA,PRDM7,WDR82,ZNF335	0.26087	0.588323
GOMF_O_METHYLTRANSFERASE_ACTIVITY	0.0394963	BCDIN3D,FTSJ3,ICMT,MRM1,PCMTD2,TRMT13	0.26087	0.588323
GOBP_RIBOSOME_ASSEMBLY	0.0399344	BOP1,BRIX1,ERAL1,MRPL20,MRPL22,PPAN,PWP2,RPL38,RPS15,RPS27,RPS28,RRP7A	0.196721	0.592602
GOBP_MATERNAL_PROCESS_INVOLVED_IN_FEMALE_PREGNANCY	0.0399344	AKT1,APOL2,CITED2,DEDD,GHSR,HAVCR2,KPNA6,LIF,MEN1,PPARD,TCF23,TMED2	0.196721	0.592602
GOBP_PEPTIDYL_GLUTAMIC_ACID_MODIFICATION	0.0401203	AGBL3,AGBL5,AGTPBP1,GGCX,TTLL6,TTLL8,VKORC1	0.241379	0.592602
GOBP_LONG_CHAIN_FATTY_ACID_BIOSYNTHETIC_PROCESS	0.0401203	ACSBG2,ALOX12B,ALOXE3,GPX4,GSTM2,GSTP1,QKI	0.241379	0.592602
GOCC_90S_PRERIBOSOME	0.0401203	BOP1,HEATR1,IMP3,NOC4L,PES1,PWP2,RRP7A	0.241379	0.592602
GOMF_CYCLIN_DEPENDENT_PROTEIN_KINASE_ACTIVITY	0.0401203	CDK10,CDK12,CDK18,CDK3,CDK6,CDKL3,MOK	0.241379	0.592602
GOBP_HEAD_DEVELOPMENT	0.0405625	AGTPBP1,AIF1,AKIRIN2,ALDH1A3,AMIGO2,APLP1,APOD,ARCN1,ARRB2,ASPH,ATF5,ATXN1L,B2M,BAG6,BAX,BCAN,BCL2,BPTF,CCNG1,CDC42,CDK5RAP3,CDK6,CEND1,CENPF,CHD8,CNTN2,COL1A1,CRKL,CTNS,DAB2IP,DCT,DDIT4,DLX1,EFNA2,EGF,FUT10,FZD3,GBA,GRIN2D,KAT2A,KCNC2,KIF14,KRAS,LIMK2,MACO1,MAP1S,MAPK1,MAPK3,MEN1,MKS1,MMP14,NARS1,NCOA6,NCSTN,NDE1,NDNF,NDRG4,NFASC,NLGN2,NR4A2,NRP2,PAFAH1B3,PAX5,PBX4,PFAS,PITPNM1,PLXNB2,PPP1R9B,PP…	0.133578	0.597556
GOCC_MITOTIC_SPINDLE	0.0405689	AAAS,AGBL5,CDC42,CDC6,CENPE,CLASP1,CLTC,DR1,ECT2,HAUS4,HAUS8,HSF1,KAT2A,KAT5,KIF22,KIFC1,LIMK2,LSM14A,MAD2L1,MAP1S,MAPK1,PRC1,RACGAP1,RAE1,SLC34A1,SMC3,WDR5,WDR62,ZZZ3	0.15847	0.597556
GOBP_POSITIVE_REGULATION_OF_TOR_SIGNALING	0.040932	CLEC16A,CTNS,FNIP1,GPR137C,LAMTOR3,LIN28A,RPTOR,RRAGC,SLC38A9,TELO2	0.208333	0.59956
GOBP_CLATHRIN_DEPENDENT_ENDOCYTOSIS	0.040932	AP2A1,CLTC,DGKD,DNM2,INPP5F,ITGA4,LMBRD1,NEU3,TNK2,USH1G	0.208333	0.59956
GOBP_REGULATION_OF_CELL_CYCLE_CHECKPOINT	0.040932	ANAPC15,BIRC5,BRCA1,CCAR2,DUSP1,DYNC1LI1,FEM1B,MAD2L1,NDC80,TELO2	0.208333	0.59956
GOMF_PEPTIDE_N_ACETYLTRANSFERASE_ACTIVITY	0.040932	BAZ1A,KAT2A,KAT5,KAT8,MED24,NAA25,NAA30,NAA50,NCOA1,SRCAP	0.208333	0.59956
GOBP_REGULATION_OF_LIPID_KINASE_ACTIVITY	0.0410542	CCR7,CDC42,DAB2IP,FLT1,IRS1,NRBF2,P3R3URF,PIK3R2,PIP4K2A,PTK2B,RB1,SOCS7,WDR81	0.191176	0.600517
GOCC_PIGMENT_GRANULE	0.0413009	AHCY,ANXA6,ATP6V1G2,CALU,CCT4,CLTC,CTNS,DCT,DNAJC5,MFSD12,MMP14,NCSTN,PDIA6,RAB27A,RAB35,SLC1A5,SLC3A2,TFRC,TPP1	0.172727	0.60329
GOBP_POSITIVE_REGULATION_OF_CELL_PROJECTION_ORGANIZATION	0.0413672	AKIRIN1,ANAPC2,ATF1,ATMIN,CAMK2B,CBFA2T2,CCR7,CDC42,CDKL3,CREB3L2,CRTC1,CUL7,DAB2IP,DBN1,DBNL,DNM2,DVL1,DVL2,EEF2K,FES,HTT,IFT20,ISLR2,ITPKA,KAT2A,KHDC3L,LIMK1,LTK,MAP6,MIEN1,MIR200C,MNS1,NDNF,NDRG4,NPTN,PLK5,PLXNB1,PLXNB2,PTK2B,RAB8B,RALA,RND2,SAXO1,SEMA4D,SEMA5A,SHOX2,SKIL,TWF1,TWF2,VIL1,ZFYVE27	0.144886	0.603424
GOBP_EPITHELIAL_TUBE_FORMATION	0.0415174	CC2D2A,CECR2,CITED2,DVL1,DVL2,EGF,FZD3,HAND1,HECTD1,IFT57,KAT2A,MKS1,PLXNB2,PTCH1,RALA,RARA,RARG,SCRIB,SEMA4C,SKI,TCTN1,TMED2,TSC1	0.165468	0.603947
GOBP_ORGANELLE_DISASSEMBLY	0.0415174	ASCC2,ATG2A,ATG4D,GBA,HTT,KAT5,KLC1,MTIF3,MUL1,OPTN,PARL,PINK1,PLAAT3,PLK5,RETREG1,RRP7A,STING1,STX5,TIGAR,TP53,USP36,VDAC1,WIPI2	0.165468	0.603947
GOBP_POSITIVE_REGULATION_OF_MACROAUTOPHAGY	0.0417466	ATG2A,C9orf72,GPSM1,HTT,IRGM,MAPK3,OPTN,PINK1,PIP4K2A,RALB,SCOC,STING1,TSC1,VDAC1	0.186667	0.604782
GOBP_GLUCOSE_IMPORT	0.0417466	AKT1,AKT2,ASPSCR1,ENPP1,HNF1A,IGF1,IRS1,PRKAG2,PTH,PTPN11,RPS6KB1,RTN2,SLC2A4,TSC1	0.186667	0.604782
GOBP_REGULATION_OF_MIRNA_METABOLIC_PROCESS	0.0417466	DDX5,FOSL1,GNL3,NR1H2,PPARD,RARA,REST,SMAD1,SMARCA4,SPI1,STAT3,TP53,YY1,ZSWIM8	0.186667	0.604782
GOBP_REGULATION_OF_FATTY_ACID_METABOLIC_PROCESS	0.0420485	AKT1,AKT2,BRCA1,CAV1,CPT1A,DGAT2,GHSR,IRS1,MIR132,MIR33A,MLYCD,NR1H2,PDK1,PDK2,PPARD,PRKAG2,SCAP	0.177083	0.608321
GOBP_REGULATION_OF_PROTEIN_ACETYLATION	0.0421818	ARID5A,BRCA1,DIP2B,HDAC2,KAT2A,KAT5,KMT2A,LIF,MUC1,NFYA,PAXIP1,SETD5,SF3B1,SIN3A,SPI1,WBP2	0.179775	0.609268
GOBP_RESPONSE_TO_CYTOKINE	0.0423665	ABCD4,ABCG4,ACTN4,ADAM9,AGPAT2,AIF1,AKT1,ARHGEF2,BCL2,BRCA1,CAV1,CCL17,CCR4,CCR7,CCRL2,CDC42,CEBPB,CNOT7,COL1A1,CORO1A,CRKL,CSF3,CSNK2B,CXCR5,CXCR6,DAB2IP,DUSP1,EIF4A2,ENDOG,ERBIN,FCER1G,FER,FLNB,FOSL1,GBA,GBP2,GFI1,GSN,GSTP1,HDAC4,HIPK1,HSPA1B,ICAM1,IFIH1,IFITM2,IFNE,IL33,IMPDH2,INPP5K,IRAK2,IRAK4,IRF7,IRGC,IRGM,ITGA4,JAK3,JARID2,KAT2A,KEAP1,LDLRAP1,LSM14A,LSP1,MAP2K5,MAPK1,MAPK3,MAPKAPK3,MCM2,M…	0.131974	0.609268
GOBP_NEURON_DEVELOPMENT	0.0423924	ADGRB1,AFG3L2,AGTPBP1,AKT1,ANAPC2,APLP1,APOD,ATF1,ATF5,B2M,BCL2,C9orf72,CAMK2B,CAMSAP1,CARM1,CBFA2T2,CDC42,CDKL3,CECR2,CNTN2,CPEB3,CREB3L2,CRKL,CRTC1,CUL7,DAB2IP,DBN1,DBNL,DIP2B,DNM2,DPYSL4,DVL1,DVL2,EEF2K,EFNA2,EFNA3,EFNA4,EPHA1,ERBB2,FES,FZD3,GALR2,GBA,GFI1,GPRIN3,HDAC2,HS6ST1,IFT20,IFT27,INPP5F,ISLR2,ITGA4,ITM2C,ITPKA,KANK1,KHDC3L,KIF5A,LHX9,LIF,LIMK1,LRP12,LST1,LTK,MAP1S,MAP2,MAP6,MIR200C,MKS…	0.130279	0.609268
GOBP_PROTEIN_TARGETING_TO_MEMBRANE	0.0424024	AKT2,BAG6,ERBB2,GLP1R,GOLGA7,ICMT,INPP5K,ITGB2,MIEF1,MIEF2,MYO1C,NCF1,PEX19,RAB8B,SEC61G,SEC63,SGTB,SRP68,SSR2,VPS37B,YIF1B,ZDHHC6	0.166667	0.609268
GOBP_CARBOHYDRATE_TRANSMEMBRANE_TRANSPORT	0.0424024	AKT1,AKT2,ASPSCR1,ENPP1,HNF1A,IGF1,INPP5K,IRS1,PPARD,PRKAG2,PTH,PTPN11,RPS6KB1,RSC1A1,RTN2,SLC23A2,SLC2A4,SLC2A5,SLC45A1,SLC5A10,STXBP4,TSC1	0.166667	0.609268
GOCC_CLEAVAGE_FURROW	0.0431124	ECT2,MEN1,MYH9,NDE1,PDXP,PITPNM1,PPP1CC,RAB11FIP4,RACGAP1,RALA,WDR73	0.2	0.618628
GOBP_DENDRITE_DEVELOPMENT	0.0432633	ANAPC2,CAMK2B,CARM1,CDC42,CDKL3,CPEB3,CRKL,CRTC1,CUL7,DAB2IP,DBN1,DBNL,DVL1,EEF2K,HDAC2,ITPKA,KHDC3L,LST1,MAP1S,MAP2,MAP6,NLGN2,NSMF,PDLIM5,PPP1R9B,PPP3CA,PRMT3,PTPRS,RAP2A,SARM1,SEMA4D,SEZ6,SIPA1L1,TANC2,TLX2,UBA6	0.151899	0.619951
GOBP_RESPONSE_TO_ENDOPLASMIC_RETICULUM_STRESS	0.0433467	ATF4,ATG10,BAG6,BAX,BCL2,CAV1,CDK5RAP3,CEBPB,CHAC1,CLU,CREB3,CREB3L2,DAB2IP,ERP27,FBXO2,MAN1B1,MIR200C,NCCRP1,NR1H2,NRBF2,OS9,PDIA2,PDIA6,PIK3R2,PMAIP1,QRICH1,RNF103,RNF5,SCAMP5,SGTB,TMED2,TMTC4,TMX1,TP53,TRIM25,UBE4A,UBXN1,UBXN8,VAPB	0.15	0.620304
GOBP_REGULATION_OF_PROTEIN_CATABOLIC_PROCESS	0.0435068	ADAM9,ADGRB1,AKT1,BAG6,CAMLG,CAV1,CBLB,CCAR2,CDK5RAP3,CLU,DAB2IP,DDA1,DEDD,DET1,DTL,DVL1,EGLN1,EIF3H,ELOB,GBA,GNA12,GPX1,HECTD1,HMGCR,HSPA1B,IL33,ITCH,KEAP1,LDLR,MAD2L1,NKD1,NUB1,PACSIN3,PINK1,PITHD1,PKD1,PSMC1,PSME3,RILP,SMARCC1,SNF8,SNX1,STX5,TLK2,TRIB2,TTC36,UBR3,UBXN1,USP5,USP8,VPS28,ZER1	0.144044	0.621753
GOBP_RESPONSE_TO_XENOBIOTIC_STIMULUS	0.043675	ABCA3,AGPAT2,AMH,BCL2,CCNO,CENPF,COL1A1,CPT1A,CRKL,CYP2D7,CYP2S1,CYP2U1,CYP2W1,DPEP1,EFTUD2,EPHX1,FBP1,FOSB,FOSL1,FZD3,GNA12,GPX1,GSTM2,GSTP1,GUK1,HADH,HDAC2,HSF1,HTR1B,KCNH2,LPO,NPAS2,OXSR1,PDE4B,PFAS,PPP1R9B,PTCH1,PTH,PTK2B,RAP2A,RB1,RECQL5,REST,RPS6KB1,RPTOR,SLC34A1,SMOX,SOD2,SRP68,SRR,SST,TENT4A,TFRC,TIGAR,TLR3,TOP1,TP53,TXNIP,UBE2B,VKORC1,WNK4	0.141204	0.623313
GOBP_PROCESS_UTILIZING_AUTOPHAGIC_MECHANISM	0.0443427	AKT1,AP4M1,ATG10,ATG101,ATG2A,ATG4D,ATP6V0E2,ATP6V1E1,ATP6V1G2,BCL2,C9orf72,CHMP5,CLEC16A,CLTC,CLU,CPTP,CRYBA1,EIF4G3,ENDOG,EPG5,EXOC1,EXOC8,FOXK1,GBA,GPSM1,HTT,IFT20,IRGM,KAT5,KAT8,KEAP1,LGALS8,MAP1S,MAPK3,MTMR3,MUL1,NRBF2,NRBP2,OPTN,ORMDL3,PARL,PIK3C2A,PIK3R2,PINK1,PIP4K2A,PSAP,RAB12,RAB1B,RALB,RETREG1,RNF166,RNF5,RPTOR,RRAGC,SBF2,SCOC,SNF8,STAT3,STBD1,STING1,STX12,TBC1D14,TFEB,TIGAR,TLK2,TP53,…	0.1375	0.623574
GOBP_SULFUR_COMPOUND_METABOLIC_PROCESS	0.0444026	ACLY,ACOT12,ACOT8,ACP3,ACSBG2,ACSF2,AHCY,B3GNT3,BOLA3,CHAC1,CHPF,CHST4,CIAO1,CIAO3,CTNS,DGAT1,DGAT2,DPEP1,ELOVL7,ENPP1,GAL3ST3,GPX1,GPX4,GSTM2,GSTP1,HAGH,HLCS,HSD17B4,HSPA9,ICMT,ISCA2,LPO,METTL16,MICAL1,MLYCD,MMACHC,MRI1,MTHFD2L,NDNF,NDUFAB1,OPLAH,PDK1,PDK2,PMVK,SOD2,STAT5B,TECR,TPST1,UGDH	0.14497	0.623574
GOBP_ORGANIC_CYCLIC_COMPOUND_CATABOLIC_PROCESS	0.0444252	ACMSD,AFMID,AHCY,AKT1,BAX,CECR2,CNOT7,CNOT8,CPEB3,DAZ3,DCPS,DDX5,DFFA,DIS3L,DND1,DPYSL4,EDC4,EIF4ENIF1,ENDOG,ENPP1,ENTPD5,HINT1,HNRNPAB,HPD,HSD11B1,HSF1,HSPA1B,LIN28A,METTL16,MIR135A1,MLYCD,MTPAP,NEIL1,NT5C1A,NT5C3B,NT5E,NTHL1,NUDT3,OAS2,PAN2,PATL1,PDE12,PDE4B,PDXP,PNLDC1,PNRC2,QPRT,RNASEH2A,RNH1,RNPS1,SAMD4A,SARM1,SCARB1,SERBP1,SLFN12,SMG5,TAF15,TARDBP,TENT4A,TNRC6B,TNRC6C,TRDMT1,TRIR,TUT1,UPF1,…	0.138258	0.623574
GOBP_GLYCOSPHINGOLIPID_METABOLIC_PROCESS	0.044591	A3GALT2,B3GALT4,BAX,CLN6,CPTP,GBA,NAGA,NEU3,ST6GALNAC4,ST6GALNAC6,ST8SIA4,SUMF1	0.193548	0.623574
GOBP_METENCEPHALON_DEVELOPMENT	0.0447226	AGTPBP1,AIF1,ARCN1,BCL2,CEND1,CRKL,GBA,KAT2A,KIF14,NCSTN,PTPN11,SCRIB,SDF4,SEMA4C,SEZ6,SMO,SSTR3,TP53,TTBK2	0.171171	0.623574
GOBP_SPHINGOLIPID_BIOSYNTHETIC_PROCESS	0.0447226	A3GALT2,ALOX12B,ALOXE3,B3GALT4,CERS4,CERS5,ELOVL7,GBA,ORMDL3,P2RX1,PNPLA1,SGMS2,SGPP1,SMPD4,SPNS2,ST6GALNAC4,ST6GALNAC6,ST8SIA4,TLCD3B	0.171171	0.623574
GOBP_REGULATION_OF_EXTRINSIC_APOPTOTIC_SIGNALING_PATHWAY	0.0453229	AKT1,ARHGEF2,BCL2,BCL2L12,BID,BRCA1,C8orf44-SGK3,CAV1,FEM1B,GPX1,GSTP1,HSPA1B,HTT,ICAM1,IGF1,ITM2C,MAP2K5,PELI3,PMAIP1,PPP2R1B,PSME3,RPS6KB1,SKIL,TNFSF10,ZC3HC1	0.16129	0.623574
GOBP_LYMPHOCYTE_HOMEOSTASIS	0.0455228	AKT1,BAX,BCL2,CAMLG,CORO1A,JAK3,LGALS2,LMO1,PMAIP1,SKIL,SPNS2,STAT5B,TNFRSF17	0.188406	0.623574
GOBP_NEGATIVE_REGULATION_OF_CHEMOTAXIS	0.0455228	AIF1,C5,C5AR2,DUSP1,ELANE,MMP28,SEMA3F,SEMA4A,SEMA4C,SEMA4D,SEMA5A,SEMA6B,STAP1	0.188406	0.623574
GOMF_CLATHRIN_BINDING	0.0455228	AP1M1,AP2A1,CLBA1,CLTC,EPN2,LDLR,LDLRAP1,LMBRD1,PIK3C2A,SYT12,SYT13,TOM1L1,TOM1L2	0.188406	0.623574
GOBP_HEMATOPOIETIC_PROGENITOR_CELL_DIFFERENTIATION	0.0455595	ANKLE1,ARMC6,BCL2,C12orf29,CDK6,CIAO3,CITED2,DPF2,FLT1,FNIP1,HSPA9,ITCH,KAT5,PUS7,RARA,RBM47,REST,SIN3A,SP3,SPI1,TMEM91,TP53	0.165414	0.623574
GOCC_ENDOPLASMIC_RETICULUM_GOLGI_INTERMEDIATE_COMPARTMENT	0.0455595	ASPSCR1,CD55,COPG1,DDHD2,ERGIC1,GALNT1,GNPNAT1,GOSR2,MTMR6,NUCB1,PDIA6,RAB1B,SERPINH1,STING1,STK17B,STX5,TAPBP,TM6SF2,TMED2,YIF1A,YIF1B,YKT6	0.165414	0.623574
GOBP_LONG_TERM_MEMORY	0.0457486	CHST10,CPEB3,CTNS,KAT2A,LDLR,NTF4,RPS6KB1,SLC2A4	0.222222	0.623574
GOBP_NEGATIVE_REGULATION_OF_GTPASE_ACTIVITY	0.0457486	ARFGEF1,ARRB2,DAB2IP,F11R,GPSM1,RRP1B,TMED2,TSC1	0.222222	0.623574
GOBP_REGULATION_OF_FATTY_ACID_OXIDATION	0.0457486	AKT1,AKT2,CPT1A,DGAT2,IRS1,MLYCD,PPARD,PRKAG2	0.222222	0.623574
GOBP_POSITIVE_REGULATION_OF_DENDRITE_MORPHOGENESIS	0.0457486	ANAPC2,CAMK2B,CDKL3,CUL7,DBN1,DBNL,EEF2K,ITPKA	0.222222	0.623574
GOBP_LENS_FIBER_CELL_DIFFERENTIATION	0.0457486	ATF4,HSF4,MAF,PLAAT3,SKIL,VIM,WNT5B,WNT7B	0.222222	0.623574
GOBP_RESPONSE_TO_INTERLEUKIN_4	0.0457486	CORO1A,IMPDH2,JAK3,KEAP1,MCM2,NFIL3,STAT5B,TCF7	0.222222	0.623574
GOBP_NEGATIVE_REGULATION_OF_PLASMA_MEMBRANE_BOUNDED_CELL_PROJECTION_ASSEMBLY	0.0457486	CDK10,DNM2,GDI2,KANK1,LIMK2,RAP1GAP,STAP1,TBC1D30	0.222222	0.623574
GOMF_DNA_SECONDARY_STRUCTURE_BINDING	0.0457486	H1-0,HMGA1,KMT2A,MEN1,MSH6,RAD51C,RBBP8,YY1	0.222222	0.623574
GOBP_APOPTOTIC_DNA_FRAGMENTATION	0.0457599	BAX,CECR2,DFFA,ENDOG,HSF1	0.277778	0.623574
GOBP_PEPTIDYL_ARGININE_METHYLATION	0.0457599	CARM1,PRDM14,PRMT1,PRMT3,WDR77	0.277778	0.623574
GOBP_NEGATIVE_REGULATION_OF_MYELOID_CELL_APOPTOTIC_PROCESS	0.0457599	APOH,BCL2,GHSR,IRF7,STAT5B	0.277778	0.623574
GOBP_RESPONSE_TO_POTASSIUM_ION	0.0457599	HSF1,KMT2A,NEK7,NPTX1,SLC34A1	0.277778	0.623574
GOBP_MYELIN_MAINTENANCE	0.0457599	AKT1,AKT2,CLU,NDRG1,PRX	0.277778	0.623574
GOBP_POSITIVE_REGULATION_OF_TRANSCRIPTION_BY_RNA_POLYMERASE_III	0.0457599	BRF1,CHD8,ELL,RPTOR,SF3B1	0.277778	0.623574
GOBP_REGULATION_OF_LIPOPROTEIN_METABOLIC_PROCESS	0.0457599	ANGPTL8,APOD,ATG101,DGAT2,GBA	0.277778	0.623574
GOBP_REGULATION_OF_ATTACHMENT_OF_SPINDLE_MICROTUBULES_TO_KINETOCHORE	0.0457599	BIRC5,CDC42,ECT2,KAT5,RACGAP1	0.277778	0.623574
GOBP_MAMMARY_GLAND_EPITHELIAL_CELL_DIFFERENTIATION	0.0457599	AKT1,AKT2,CEBPB,PTCH1,SMO	0.277778	0.623574
GOBP_POSITIVE_REGULATION_OF_LYMPHOCYTE_APOPTOTIC_PROCESS	0.0457599	BAX,FNIP1,PDCD1,PRELID1,TP53	0.277778	0.623574
GOBP_REGULATION_OF_RECEPTOR_LOCALIZATION_TO_SYNAPSE	0.0457599	DBN1,GHSR,NPTN,STX7,TYROBP	0.277778	0.623574
GOCC_TRANSLATION_PREINITIATION_COMPLEX	0.0457599	EIF3B,EIF3H,EIF3J,EIF3L,EIF3M	0.277778	0.623574
GOMF_MAP_KINASE_KINASE_ACTIVITY	0.0457599	MAP2K5,MAPK1,MAPK3,MAPKAPK3,SBK2	0.277778	0.623574
GOMF_HISTONE_METHYLTRANSFERASE_ACTIVITY_H3_K4_SPECIFIC	0.0457599	KMT2A,KMT2D,PRDM7,WDR5,WDR82	0.277778	0.623574
GOMF_INOSITOL_PHOSPHATE_PHOSPHATASE_ACTIVITY	0.0457599	IMPA1,INPP4A,INPP5A,INPP5F,INPP5K	0.277778	0.623574
GOCC_CHROMATIN	0.045947	ADNP2,AKIRIN1,AKIRIN2,ARID1A,ATF1,ATF4,ATF5,BACH2,BAZ1A,BAZ2A,BPTF,BRMS1,C17orf49,CCAR2,CDCA5,CEBPB,CEBPE,CECR2,CENPF,CFDP1,CHD8,CITED2,CREB3,CREB3L2,DBX1,DDX11,DFFA,DLX1,DPF2,DSCC1,E2F2,ELF5,ELL,EPC1,ETV6,FAM111A,FANCA,FANCE,FANCG,FER,FOSB,FOSL1,FOXK1,FOXN3,FOXN4,GATAD2A,H1-0,H2AC19,H2AC21,H4-16,H4C14,HAND1,HDAC2,HES7,HLCS,HMGA1,HNF1A,HOMEZ,HOXA4,HOXB13,HPF1,HSF1,HSF4,IKZF1,INO80,INO80C,IRF7,IRX…	0.128539	0.624956
GOBP_RNA_SPLICING_VIA_TRANSESTERIFICATION_REACTIONS	0.046008	AAR2,COIL,DCPS,DDX17,DDX20,DDX41,DDX5,EFTUD2,ESRP2,HNRNPA2B1,HNRNPF,HNRNPH1,HNRNPR,KHDC4,KHDRBS1,LSM8,LUC7L,LUC7L3,METTL16,NUP98,PPIL1,PRPF19,PRPF39,PTBP1,PUF60,QKI,RBM14,RBM39,RBM4,RBM4B,REST,RNF113A,RNPS1,SART1,SCAF11,SF3B1,SF3B4,SMU1,SNU13,SRRM1,SRSF1,SRSF3,SRSF5,TFIP11,U2AF1,WDR77,ZBTB7A,ZCCHC8	0.145015	0.624956
GOCC_CATALYTIC_STEP_2_SPLICEOSOME	0.046098	DDX41,DDX5,EFTUD2,HNRNPA2B1,HNRNPF,HNRNPH1,HNRNPR,PPIL1,PRPF19,SART1,SF3B1,SRRM1,SRSF1,TFIP11,U2AF1,ZCCHC8	0.177778	0.624956
GOMF_ACETYLTRANSFERASE_ACTIVITY	0.046098	BAZ1A,CHAT,GNPNAT1,HADHB,KAT2A,KAT5,KAT8,MED24,MOGAT2,NAA25,NAA30,NAA50,NAT9,NCOA1,PAFAH1B3,SRCAP	0.177778	0.624956
GOBP_ACTIVIN_RECEPTOR_SIGNALING_PATHWAY	0.0463867	ACVR1B,ACVR2B,AMHR2,CFC1B,CITED2,CSNK2B,MEN1,NOMO1,SKI,ZC3H3	0.204082	0.627591
GOMF_KINASE_REGULATOR_ACTIVITY	0.0464112	AHSG,CAB39,CCNE1,CCNF,CCNG1,CCNO,CCNQ,CDKN1A,CDKN2C,CSNK2B,DAB2IP,EGF,GCN1,GMFG,GSTP1,HEXIM1,HEXIM2,INKA1,IRGM,LAMTOR3,LTK,MOB3A,P3R3URF,PIK3R2,PKIA,PRKAG1,PRKAG2,QARS1,RPTOR,SH3BP5L,SOCS7,STAP1,TAB1,TOM1L1,TRIB2,WDR81,YWHAG	0.150407	0.627591
GOMF_PHOSPHATIDYLINOSITOL_BINDING	0.0468699	AKT1,ANKFY1,ATG2A,C8orf44-SGK3,DAB2IP,DPEP1,ESYT1,EXOC1,EXOC8,FES,GPAA1,GSN,ITPR3,JPH2,KCNJ2,LANCL2,LDLRAP1,MITD1,NCF1,PHF12,PIK3C2A,PITPNM1,PLD1,PLD2,PLEKHA4,RAB35,RACGAP1,SBF2,SCARB1,SH3PXD2A,SNX1,SNX13,SNX15,TLN1,TOM1L1,TOM1L2,TWF1,TWF2,VIL1,WDFY1,WIPI2	0.148014	0.63256
GOBP_POSITIVE_REGULATION_OF_NEUROGENESIS	0.0471613	ANAPC2,ASPA,CAMK2B,CDKL3,CUL7,DBN1,DBNL,DCT,EEF2K,ELL3,FZD3,HDAC2,IL33,ISLR2,ITPKA,KHDC3L,KRAS,LIF,LIMK1,MAP6,NPTN,PLXNB1,PLXNB2,PPP1CC,PRPF19,RND2,SEMA4D,SEMA5A,SHOX2,SKIL,SMO,TWF2,WDR62,ZFYVE27,ZNF335	0.151515	0.63256
GOCC_VACUOLE	0.0472642	ABCA3,ABCD4,ACLY,ACP3,ACTR10,AHNAK,ANKFY1,ANXA6,AP1M1,AP2A1,AP3M1,ATP6V0A4,ATP6V0E2,ATP6V1E1,ATP6V1G2,BCAN,BORCS6,C9orf72,CDC42,CHID1,CHMP5,CLCN7,CLEC16A,CLTC,CRYBA1,CSF3,CTNS,DNAJC13,DNAJC5,DYNC1H1,EGF,ELANE,ENPEP,ENPP1,EPDR1,EPG5,FNIP1,FUT10,GBA,GCA,GDI2,GNB2,GPR137C,HLA-DOA,HLA-DQB1,HTT,IFITM2,IRGM,ITM2C,KLC2,LAMTOR3,LDLR,LMBRD1,MAPK1,MCOLN2,MEAK7,MFSD12,MMD,MTMR2,NAGA,NAPRT,NCF1,NCSTN,NEU3,NR…	0.132388	0.63256
GOBP_DOSAGE_COMPENSATION	0.0473776	BRCA1,CDYL,JARID2,KAT8,PHF20,PRDM14,WDR5	0.233333	0.63256
GOBP_RESPIRATORY_CHAIN_COMPLEX_IV_ASSEMBLY	0.0473776	C12orf73,COA6,COX10,COX14,SMIM20,STMP1,TACO1	0.233333	0.63256
GOBP_RESPONSE_TO_ACIDIC_PH	0.0473776	ASIC3,GPR151,PKD2L1,RAB11FIP5,SCNN1A,SLC38A3,SST	0.233333	0.63256
GOBP_PROTEIN_LOCALIZATION_TO_CHROMOSOME_TELOMERIC_REGION	0.0473776	ACD,CCT4,CCT5,GNL3,NABP2,TPP1,ZNF827	0.233333	0.63256
GOBP_NEGATIVE_REGULATION_OF_INTRINSIC_APOPTOTIC_SIGNALING_PATHWAY_IN_RESPONSE_TO_DNA_DAMAGE	0.0473776	BCL2,BID,CCAR2,CLU,ELL3,MUC1,TRIAP1	0.233333	0.63256
GOMF_PROTEIN_PHOSPHATASE_2A_BINDING	0.0473776	BCL2,DAB2IP,GNA12,PTPA,RPS6KB1,SMG5,TP53	0.233333	0.63256
GOMF_NUCLEOCYTOPLASMIC_CARRIER_ACTIVITY	0.0473776	EIF4ENIF1,KPNA6,KPNB1,TNPO1,XPO5,XPO6,XPO7	0.233333	0.63256
GOBP_PEPTIDYL_THREONINE_MODIFICATION	0.0474795	ACVR1B,AKT1,BCL2,CAB39,CDC42BPG,CDK10,CSNK2B,DDIT4,DYRK2,EGF,GALNT1,HIPK1,HIPK2,INPP5K,IRGM,MAPK1,OXSR1,PRKAG2,RPTOR,TTC36	0.168067	0.63312
GOCC_ENDOPLASMIC_RETICULUM_TUBULAR_NETWORK	0.0477664	ARV1,ASPH,ATL3,KPNB1,REEP4,ZFYVE27	0.25	0.636142
GOBP_RECEPTOR_MEDIATED_ENDOCYTOSIS	0.0478805	ANKRD13A,ANKRD13B,AP2A1,ARRB2,ATXN2,B2M,CACNG5,CAV1,CLTC,CLU,CNTN2,DBNL,DGKD,DNAJC13,DNM1,DNM2,EGF,FCER1G,HMMR,HTR1B,INPP5F,ITGA4,ITGB2,LDLR,LDLRAP1,LMBRD1,LRRTM2,MKLN1,MTMR2,NEU3,PLCG2,RALA,RALB,SCRIB,SNX1,TFR2,TFRC,TNK2,USH1G	0.148855	0.636859
GOBP_CELLULAR_RESPONSE_TO_OXYGEN_CONTAINING_COMPOUND	0.0480955	ADAM9,ADNP2,AHSG,AIF1,AKT1,AKT2,AOC1,APLP1,ARHGEF2,ARID5A,ARRB2,ATF4,BAIAP3,BRCA1,CASTOR1,CAV1,CD55,CD6,CDC6,CEBPB,CEBPE,CHMP5,CIB2,COL1A1,CPEB3,CPT1A,CRKL,CSF3,DAB2IP,DCPS,DDIT4,DDX11,DGAT2,DNM2,DPEP1,ECT2,EEF2K,ENDOG,ENPP1,FBP1,FER,FES,FUT7,GFI1,GHSR,GKAP1,GLP1R,GNA15,GPX1,GSTP1,HADHB,HAVCR2,HDAC2,HNRNPAB,HRH4,HSF1,HTR1B,HTR1F,ICAM1,IGF1,INPP5K,IRAK2,IRGM,IRS1,ITGA4,JAK3,KANK1,KAT5,KCNC2,KDM6B,…	0.128874	0.638913
GOBP_REGULATION_OF_PROTEIN_BINDING	0.0482805	AKT1,ARRB2,B2M,BAX,CAV1,CBLB,CDC42,CDKN1A,CSF3,DDX11,DVL1,GTF2F1,HDAC4,HIPK2,HSF1,ITGA4,LDLRAP1,MAP2,MAPK3,MARK3,MEN1,MITD1,MMP9,PKD1,RALB,STING1,SYMPK,TFIP11,TNFSF11,TTBK2,TTC36	0.154229	0.639308
GOBP_REGULATION_OF_MITOTIC_SISTER_CHROMATID_SEGREGATION	0.048354	ANAPC15,BIRC5,CENPF,DUSP1,DYNC1LI1,KAT5,MAD2L1,NDC80,SPDL1,ZNF207,ZWINT	0.196429	0.639308
GOMF_NUCLEAR_RECEPTOR_COACTIVATOR_ACTIVITY	0.048354	ACTN1,ACTN4,CARM1,CCAR2,HMGA1,MED17,MED24,NCOA1,NCOA6,RBM14,WDR77	0.196429	0.639308
GOBP_REGULATION_OF_AXONOGENESIS	0.0483673	ANAPC2,CDKL3,CNTN2,DBN1,DBNL,DIP2B,ISLR2,LIMK1,MAP2,MAP6,PLXNB1,PLXNB2,PTPRS,RND2,SEMA3F,SEMA4A,SEMA4C,SEMA4D,SEMA5A,SEMA6B,SHOX2,SIPA1L1,SKIL,TWF2,ZFYVE27	0.160256	0.639308
GOBP_REGULATION_OF_PROTEIN_CONTAINING_COMPLEX_ASSEMBLY	0.0485882	ABCA3,AKAIN1,ARFGEF1,ARHGAP18,BAIAP2L2,BAX,BBS10,BID,CAMSAP1,CAPZA1,CCR7,CDC42,CDH17,CLASP1,CLU,CORO1A,CPTP,CSF3,CYRIB,DAB2IP,DBN1,DBNL,DHX33,FER,FES,FNIP1,GBA,GSN,HSF1,HSPA1B,IRGM,KANK1,KIF14,KIRREL1,MAP2,MIR144,NAPB,NEK7,NR1H2,PIK3R2,PINK1,PLCG2,PTK2B,PTPN11,RALB,RB1,SAR1B,SLF2,STMP1,STX1A,TFIP11,TFRC,TMSB10,TP53,TWF1,TWF2,VIL1,ZNF827	0.141119	0.641425
GOCC_RIBOSOME	0.0487773	APOD,AURKAIP1,B3GALT4,EIF3H,FAU,GCN1,MRPL12,MRPL2,MRPL20,MRPL22,MRPL33,MRPL58,MRPS16,MRPS22,MRPS33,MRPS6,NSUN3,NUFIP2,PTCD3,RPL19,RPL23,RPL29,RPL35A,RPL37,RPL38,RPL8,RPS15,RPS16,RPS18,RPS25,RPS27,RPS28,RPS6KL1,SRP68	0.151786	0.643118
GOBP_TYPE_I_INTERFERON_PRODUCTION	0.0491155	DHX33,GPATCH3,HAVCR2,IFIH1,IRF7,ITCH,NLRX1,NMI,OAS2,PLCG2,PTPN11,PTPRS,RELB,RNF26,STING1,TLR3,TRIM56,YY1	0.171429	0.64488
GOBP_POSITIVE_REGULATION_OF_PROTEIN_CATABOLIC_PROCESS	0.0494021	ADAM9,AKT1,BAG6,CAV1,CBLB,CLU,DAB2IP,DDA1,DET1,DTL,DVL1,ELOB,GBA,HECTD1,HSPA1B,IL33,ITCH,KEAP1,LDLR,NKD1,NUB1,PACSIN3,PSMC1,RILP,SNF8,SNX1,STX5,TRIB2,UBR3,USP5,VPS28,ZER1	0.15311	0.64488
GOBP_WATER_SOLUBLE_VITAMIN_METABOLIC_PROCESS	0.0496097	ABCD4,ACP3,FLAD1,HLCS,MMACHC,MTHFD2,MTHFD2L,PDXP,RFK,SLC23A2,SLC46A1,SLC52A3	0.190476	0.64488
GOBP_RNA_POLYADENYLATION	0.0496641	APLP1,CPEB3,HSF1,MTPAP,PAPOLG,SYMPK,TENT4A,TUT1,ZC3H3	0.209302	0.64488
GOCC_RUFFLE_MEMBRANE	0.0497674	AIF1,AKT2,ARHGEF2,DNM2,INPP5K,KANK1,MTMR6,PACSIN2,PDXP,PLCG2,PPP1R9B,RAB34,RASGRP2,SH2D3C,TLN1,TWF1,WWC1	0.173469	0.64488
GOBP_NEURAL_TUBE_DEVELOPMENT	0.0500821	CC2D2A,CECR2,CITED2,DVL1,DVL2,FZD3,HECTD1,IFT57,KAT2A,KAT5,MKS1,PKD1,PLXNB2,PTCH1,RALA,RARA,RARG,SCRIB,SEMA4C,SKI,SMO,TCTN1,TMED2,TMEM107,TSC1,ZFP36L1	0.158537	0.64488
GOBP_NEGATIVE_REGULATION_OF_CATABOLIC_PROCESS	0.050179	ADGRB1,AKT1,BAG6,BCL2,CAMLG,CCAR2,CDK5RAP3,CLEC16A,CPTP,DAB2IP,DAZ3,DDIT4,DEDD,DFFA,DND1,EIF3H,EIF4ENIF1,EIF4G3,FBP1,FOXK1,HDAC4,HIPK2,HMGCR,HNRNPAB,MAD2L1,METTL16,MTMR2,NRBP2,PINK1,QRICH2,RILP,RNF5,RPL23,RPTOR,SMARCC1,STAT3,TAF15,TARDBP,TBC1D14,TENT4A,TIGAR,TLK2,TP53,TRDMT1,TSC1,TTC36,UBXN1,USP36	0.144144	0.64488
GOBP_REGULATION_OF_MITOCHONDRIAL_MEMBRANE_POTENTIAL	0.0503184	AKT1,AKT2,BAX,BCL2,BID,CLIC1,CTNS,MUL1,PINK1,PMAIP1,PRELID1,SLC4A11,SOD2	0.185714	0.64488
GOBP_SELECTIVE_AUTOPHAGY	0.0505622	ATG2A,ATG4D,HTT,LGALS8,MAPK3,OPTN,PINK1,RETREG1,STBD1,STING1,TIGAR,TP53,VDAC1,WDR81,WIPI2	0.178571	0.64488
GOBP_REGULATION_OF_GLUCOSE_TRANSMEMBRANE_TRANSPORT	0.0506045	AKT1,AKT2,ASPSCR1,ENPP1,IGF1,INPP5K,IRS1,PRKAG2,PTH,PTPN11,RPS6KB1,RSC1A1,RTN2,STXBP4	0.181818	0.64488
GOCC_SMALL_RIBOSOMAL_SUBUNIT	0.0506045	AURKAIP1,B3GALT4,FAU,MRPS16,MRPS22,MRPS33,MRPS6,PTCD3,RPS15,RPS16,RPS18,RPS25,RPS27,RPS28	0.181818	0.64488
GOBP_NUCLEUS_ORGANIZATION	0.0510471	AGFG1,BAZ2A,CHMP5,DDX11,HIPK2,KAT5,LEMD2,LMNB2,NEMP1,NUP153,NUP98,RCC1,REEP4,RRP8,SERBP1,TARDBP,TMEM170A,TOR1B,UBE2I,USP36,VPS4A,WDR73,WEE2	0.161972	0.64488
GOBP_BRANCHED_CHAIN_AMINO_ACID_TRANSPORT	0.0514111	LLGL2,SLC38A9,SLC3A2,SLC43A2	0.307692	0.64488
GOBP_REGULATION_OF_MICROVILLUS_ORGANIZATION	0.0514111	PLD1,RAP1GAP,TWF2,VIL1	0.307692	0.64488
GOBP_REGULATION_OF_CELL_PROJECTION_SIZE	0.0514111	CNTN2,TWF2,VIL1,WNT7B	0.307692	0.64488
GOBP_HISTONE_ARGININE_METHYLATION	0.0514111	CARM1,PRDM14,PRMT1,WDR77	0.307692	0.64488
GOBP_EXONUCLEOLYTIC_CATABOLISM_OF_DEADENYLATED_MRNA	0.0514111	CNOT7,CNOT8,DCPS,NT5C3B	0.307692	0.64488
GOBP_BONE_TRABECULA_MORPHOGENESIS	0.0514111	COL1A1,PLXNB1,SEMA4D,THBS3	0.307692	0.64488
GOBP_XENOPHAGY	0.0514111	LGALS8,MAPK3,OPTN,WIPI2	0.307692	0.64488
GOBP_REGULATION_OF_MITOPHAGY	0.0514111	PINK1,TIGAR,TP53,VDAC1	0.307692	0.64488
GOBP_REGULATION_OF_DNA_CATABOLIC_PROCESS	0.0514111	BAX,DFFA,ENDOG,HSF1	0.307692	0.64488
GOBP_NEGATIVE_REGULATION_OF_AMYLOID_FIBRIL_FORMATION	0.0514111	CLU,LDLR,PFDN1,PFDN6	0.307692	0.64488
GOCC_CHROMATIN_SILENCING_COMPLEX	0.0514111	BAZ2A,RB1,RRP8,YY1	0.307692	0.64488
GOCC_ISWI_TYPE_COMPLEX	0.0514111	BAZ1A,BPTF,C17orf49,CECR2	0.307692	0.64488
GOCC_DENDRITE_TERMINUS	0.0514111	IFT20,IFT57,MAP2,PTCH1	0.307692	0.64488
GOCC_SUMO_LIGASE_COMPLEX	0.0514111	NSMCE1,SLF2,SMC5,UBE2I	0.307692	0.64488
GOCC_MIB_COMPLEX	0.0514111	HSPA9,MICOS10,MICOS13,MTX1	0.307692	0.64488
GOMF_H4_HISTONE_ACETYLTRANSFERASE_ACTIVITY	0.0514111	KAT2A,KAT5,KAT8,NAA50	0.307692	0.64488
GOMF_MYOSIN_II_BINDING	0.0514111	GSN,LLGL2,MYL4,SHROOM1	0.307692	0.64488
GOBP_CYTOKINESIS	0.0514847	BIRC5,CDC42,CDC6,CECR2,CENPV,CHMP5,CUL7,CXCR5,ECT2,EXOC1,EXOC3,EXOC6B,EXOC8,KIF14,KIF20A,KLHL9,LZTS2,MITD1,MYH9,PDXP,PLK5,PRC1,RAB11FIP4,RAB35,RACGAP1,SEPTIN11,TTC19,USP8,VPS4A	0.15508	0.64488
GOBP_POSITIVE_REGULATION_OF_NERVOUS_SYSTEM_DEVELOPMENT	0.0515255	ADGRB1,AMIGO2,ANAPC2,ASPA,CAMK2B,CDKL3,CUL7,DBN1,DBNL,DCT,EEF2K,ELL3,FZD3,HDAC2,IL33,ISLR2,ITPKA,KHDC3L,KRAS,LIF,LIMK1,LRRC24,LRRTM2,MAP6,NLGN2,NPTN,PLXNB1,PLXNB2,PPP1CC,PRPF19,RND2,SEMA4A,SEMA4D,SEMA5A,SHOX2,SKIL,SMO,TWF2,WDR62,ZFYVE27,ZNF335	0.146953	0.64488
GOCC_SPINDLE_POLE	0.0516739	AAAS,BEX4,CDC6,CENPF,CEP19,CEP95,DDX11,DYNC1LI1,FAM110A,HAUS8,HSF1,KAT5,MAD2L1,NDE1,NEK7,PLK5,PRC1,RAE1,RALBP1,SGO1,SMC3,SPDL1,TMEM201,TUBGCP2,VPS4A,WDR62,WDR73	0.156977	0.64488
GOBP_LEUKOCYTE_ACTIVATION_INVOLVED_IN_INFLAMMATORY_RESPONSE	0.0523105	AIF1,C5AR1,CLU,IL33,ITGB2,LDLR,NR1D1,STAP1,TLR3,TYROBP	0.2	0.64488
GOBP_NCRNA_CATABOLIC_PROCESS	0.0523105	DIS3L,LIN28A,MIR135A1,SLFN12,TRDMT1,TRIR,WDR82,ZC3H4,ZCCHC8,ZSWIM8	0.2	0.64488
GOBP_REGULATION_OF_TELOMERASE_ACTIVITY	0.0523105	ACD,CCT4,HNRNPA2B1,MAPK1,MAPK3,MEN1,NABP2,NEK7,PTGES3,TP53	0.2	0.64488
GOBP_NEGATIVE_REGULATION_OF_METAPHASE_ANAPHASE_TRANSITION_OF_CELL_CYCLE	0.0523105	ANAPC15,BIRC5,CENPF,DUSP1,DYNC1LI1,MAD2L1,NDC80,SPDL1,ZNF207,ZWINT	0.2	0.64488
GOBP_REGULATION_OF_VESICLE_MEDIATED_TRANSPORT	0.0525163	AHSG,AKT2,ANKFY1,ANKRD13A,ANKRD13B,ARFGAP1,ARRB2,ATXN2,B2M,BAIAP3,C12orf4,C4A,CACNA1I,CAV1,CDC42,CDH13,CLASP1,CLU,CORO1A,CPLX3,DGKD,DNAJC13,DNAJC5,DNM2,DVL1,EEF2K,EGF,FCER1G,FER,FES,HTR1B,INPP5F,ITGB2,LDLRAP1,LRRTM2,MAPK1,MAPK3,MICAL1,MKLN1,MTMR2,NDRG4,NEU3,NR1H2,P2RX1,PACSIN2,PACSIN3,PLCG2,PLD1,PLD2,PPP3CA,PRAM1,RAB12,RAB13,RAB27A,RAB8B,RALA,REST,RPH3AL,RSC1A1,SAR1B,SCAMP5,SCARB1,SCRIB,SNF8,SPI1…	0.136612	0.64488
GOBP_ORGANONITROGEN_COMPOUND_CATABOLIC_PROCESS	0.0526868	ABHD12,ACMSD,ADAM9,ADGRB1,AFMID,AGTPBP1,AHCY,AKIRIN2,AKT1,AMN1,ANAPC15,ANAPC2,ARRB2,ASCC2,ASPA,BAG6,BCKDK,CAMLG,CARNMT1,CAV1,CBLB,CCAR2,CCNF,CDK5RAP3,CELA2A,CHAC1,CHMP5,CLN6,CLU,COPS3,CPA1,CUL7,CUL9,DAB2IP,DCAF11,DDA1,DEDD,DET1,DPEP1,DPYSL4,DTL,DVL1,EGF,EGLN1,EIF3H,ELANE,ELOB,ENPEP,ENTPD5,ERAP1,FBXL15,FBXL18,FBXL19,FBXL22,FBXL3,FBXL6,FBXO2,FBXO21,FEM1B,GBA,GLS,GNA12,GPX1,HDC,HECTD1,HINT1,HIPK2,HM…	0.127536	0.64488
GOBP_GROWTH	0.0526908	ACVR1B,ACVR2B,ADNP2,AFG3L2,AKIRIN1,AKT1,AMH,ANAPC2,ANXA6,APOD,ARMC12,ATAD3A,ATF5,BCL2,BRAT1,C8orf44-SGK3,C9orf72,CCAR2,CCM2,CDC42,CDKL3,CDKN1A,CDKN2AIP,CDKN2C,CITED2,COMP,CRKL,CRLF3,CTC1,DBN1,DBNL,DCAF1,DCUN1D3,DIP2B,DNM2,DVL1,EAF2,EIF4H,ENPP1,ERBB2,FBP1,FES,GDF5,GHSR,GINS1,GPX1,HDGFL2,HOXB13,HSPA1B,IGF1,ING4,INO80,ISLR2,ITCH,ITGA4,JARID2,KAT2A,KDF1,KIF14,KMT2D,LIMK1,LRP12,MAP2,MAP2K5,MELTF,MEX3C…	0.130952	0.64488
GOBP_TRNA_METABOLIC_PROCESS	0.0527635	ADAT1,BCDIN3D,BRF1,CARS1,CTU2,DPH3,DTD2,DUS1L,ELP1,FARSB,GTF3C1,GTF3C5,MARS1,METTL1,NARS1,NSUN3,PUS1,PUS7,QARS1,RPP40,TRDMT1,TRMO,TRMT112,TRMT13,TSEN15,TYW1B,URM1,VARS1,WDR4,ZBTB8OS	0.153846	0.64488
GOBP_VIRION_ASSEMBLY	0.0527764	CHMP5,MITD1,RAB1B,SNF8,SPCS1,VPS28,VPS37B,VPS4A	0.216216	0.64488
GOBP_NEGATIVE_REGULATION_OF_PROTEASOMAL_UBIQUITIN_DEPENDENT_PROTEIN_CATABOLIC_PROCESS	0.0527764	BAG6,CAMLG,CCAR2,EIF3H,SMARCC1,TLK2,TTC36,UBXN1	0.216216	0.64488
GOBP_TRNA_TRANSCRIPTION	0.0530022	BRF1,GTF3C1,GTF3C5	0.375	0.64488
GOBP_LEUCINE_TRANSPORT	0.0530022	LLGL2,SLC3A2,SLC43A2	0.375	0.64488
GOBP_POST_TRANSLATIONAL_PROTEIN_TARGETING_TO_MEMBRANE_TRANSLOCATION	0.0530022	GLP1R,SEC61G,SEC63	0.375	0.64488
GOBP_INOSITOL_TRISPHOSPHATE_BIOSYNTHETIC_PROCESS	0.0530022	P2RY6,PLCG2,PTK2B	0.375	0.64488
GOBP_PROTEIN_DEGLUTAMYLATION	0.0530022	AGBL3,AGBL5,AGTPBP1	0.375	0.64488
GOBP_REGULATION_OF_NEUTROPHIL_DEGRANULATION	0.0530022	ITGB2,PRAM1,SPI1	0.375	0.64488
GOBP_HISTONE_H4_K12_ACETYLATION	0.0530022	ING4,JADE2,KAT2A	0.375	0.64488
GOBP_NEGATIVE_REGULATION_OF_ERYTHROCYTE_DIFFERENTIATION	0.0530022	HSPA9,STAT5B,ZFP36L1	0.375	0.64488
GOBP_MEMBRANE_RAFT_LOCALIZATION	0.0530022	CD2,GSN,RALA	0.375	0.64488
GOBP_MICROGLIAL_CELL_PROLIFERATION	0.0530022	CLU,GBA,IL33	0.375	0.64488
GOBP_HISTONE_H4_DEACETYLATION	0.0530022	HDAC2,HDAC4,REST	0.375	0.64488
GOBP_PYRIDINE_CONTAINING_COMPOUND_CATABOLIC_PROCESS	0.0530022	PDXP,QPRT,SARM1	0.375	0.64488
GOBP_DNA_STRAND_RESECTION_INVOLVED_IN_REPLICATION_FORK_PROCESSING	0.0530022	BRCA1,RAD50,RBBP8	0.375	0.64488
GOBP_REGULATION_OF_MACROPHAGE_PROLIFERATION	0.0530022	IL33,MAPK1,MAPK3	0.375	0.64488
GOBP_REGULATION_OF_HYALURONAN_BIOSYNTHETIC_PROCESS	0.0530022	AP2A1,CLTC,EGF	0.375	0.64488
GOBP_REGULATION_OF_NADP_METABOLIC_PROCESS	0.0530022	RPTOR,TIGAR,TP53	0.375	0.64488
GOBP_PROTEIN_LOCALIZATION_TO_BASOLATERAL_PLASMA_MEMBRANE	0.0530022	AP4M1,CAV1,LIN7B	0.375	0.64488
GOBP_PROTEIN_LOCALIZATION_TO_CILIARY_TRANSITION_ZONE	0.0530022	CC2D2A,TCTN1,TMEM107	0.375	0.64488
GOCC_LEWY_BODY	0.0530022	ATF4,GPX1,PINK1	0.375	0.64488
GOCC_EXTRINSIC_COMPONENT_OF_POSTSYNAPTIC_MEMBRANE	0.0530022	CRKL,RNF10,SCRIB	0.375	0.64488
GOCC_HFE_TRANSFERRIN_RECEPTOR_COMPLEX	0.0530022	B2M,TFR2,TFRC	0.375	0.64488
GOMF_PATCHED_BINDING	0.0530022	CAV1,PTCH1,SMO	0.375	0.64488
GOMF_CDP_ALCOHOL_PHOSPHATIDYLTRANSFERASE_ACTIVITY	0.0530022	CDIPT,CDS1,CEPT1	0.375	0.64488
GOMF_PEPTIDYL_PROLINE_4_DIOXYGENASE_ACTIVITY	0.0530022	EGLN1,P4HA2,P4HTM	0.375	0.64488
GOMF_LYSOPHOSPHATIDIC_ACID_BINDING	0.0530022	CLN6,TPP1,VIL1	0.375	0.64488
GOCC_MITOCHONDRIAL_ENVELOPE	0.0530884	ABCG2,AFG3L2,AGPAT4,AKAP1,ARMC12,ATAD3A,AURKAIP1,BAX,BCL2,BID,BNIP1,C12orf73,CLPB,CLU,COA6,COQ5,COX10,COX14,COX6A1,CPT1A,CYP2U1,DHRS13,DIABLO,ENDOG,ERAL1,FAM162A,GRAMD4,HADHB,HKDC1,HSPA9,KRAS,MICOS10,MICOS13,MIEF1,MIEF2,MLXIP,MRPL12,MRPL2,MRPL20,MRPL22,MRPL33,MRPL58,MRPS16,MRPS22,MRPS33,MRPS6,MRS2,MTARC2,MTCH1,MTCH2,MTHFD2L,MTX1,MUL1,NDUFA12,NDUFAB1,NDUFB11,NDUFB6,NDUFB7,NDUFS5,NDUFS8,NDUFV1,NDUF…	0.132409	0.644929
GOBP_LIPOSACCHARIDE_METABOLIC_PROCESS	0.0531284	A3GALT2,B3GALT4,BAX,CLN6,CPTP,DPM3,GAL3ST3,GBA,GPAA1,NAGA,NEU3,PIGQ,PIGS,PIGW,ST6GALNAC4,ST6GALNAC6,ST8SIA4,SUMF1	0.169811	0.644929
GOBP_REGULATION_OF_NUCLEOTIDE_METABOLIC_PROCESS	0.0539793	ACMSD,DDIT4,FBP1,GAPDHS,HDAC4,IGF1,PDK1,PDK2,PINK1,PRKAG1,PRKAG2,RD3,RPTOR,STAT3,TIGAR,TP53,ZBTB7A	0.171717	0.653391
GOBP_GLUTATHIONE_METABOLIC_PROCESS	0.054011	CHAC1,CTNS,DPEP1,GPX1,GPX4,GSTM2,GSTP1,HAGH,MMACHC,OPLAH,SOD2	0.192982	0.653391
GOBP_DNA_TEMPLATED_DNA_REPLICATION_MAINTENANCE_OF_FIDELITY	0.054011	BRCA1,CARM1,DDX11,DONSON,FAM111A,KHDC3L,POLE,RAD50,RBBP8,TIMELESS,TIPIN	0.192982	0.653391
GOBP_PROTEIN_AUTOPHOSPHORYLATION	0.0541637	ACVR1B,AKT1,ATG101,CAMK2B,CAV1,CDK12,CLK2,CLK3,CLK4,EEF2K,ENPP1,EPHA1,ERBB2,FER,FES,FLT1,GRK5,LTK,MAPK3,MAPKAPK3,MARK3,MELK,NEK10,NLRP12,OXSR1,PINK1,PTK2B,RAD50,RAP2A,STK10,STK17B,TOM1L1,TRIM24,VRK2	0.150442	0.654488
GOCC_LATE_ENDOSOME	0.0545191	ABCA3,ANKRD13A,ANKRD13B,ANXA6,AP5Z1,BAIAP3,CHID1,CHMP5,CLEC16A,CTNS,EXOC8,GOSR2,HTT,IFITM2,LAMTOR3,LDLR,MAPK1,MAPK3,MCOLN2,MFSD12,MITD1,MMD,PLD1,PSAP,RAB27A,RILP,SDF4,SLC2A4,SLC30A2,SLC30A4,SLC38A9,SLC9A9,SNF8,STX7,STX8,TMEM230,VPS28,VPS29,VPS33B,VPS37B,VPS4A,WDR81	0.145833	0.65803
GOBP_MAINTENANCE_OF_PROTEIN_LOCATION	0.0546874	AKT1,CAV1,CIZ1,DBN1,GPAA1,GSN,KEAP1,MORC3,OS9,PDIA2,PINK1,PKD1,SKP1,TMSB10,TWF1,TWF2	0.173913	0.658556
GOBP_DENDRITIC_SPINE_DEVELOPMENT	0.0546874	CAMK2B,CDC42,CPEB3,DBN1,DBNL,DVL1,EEF2K,HDAC2,ITPKA,NLGN2,PDLIM5,PRMT3,PTPRS,SIPA1L1,TANC2,UBA6	0.173913	0.658556
GOMF_N_ACETYLTRANSFERASE_ACTIVITY	0.0550001	BAZ1A,GNPNAT1,KAT2A,KAT5,KAT8,MED24,NAA25,NAA30,NAA50,NAT9,NCOA1,SRCAP	0.1875	0.661339
GOBP_EXTRINSIC_APOPTOTIC_SIGNALING_PATHWAY_VIA_DEATH_DOMAIN_RECEPTORS	0.0552088	ARHGEF2,BAX,BCL2,BID,BRCA1,DAB2IP,DDX47,DEDD,DIABLO,FEM1B,GPX1,ICAM1,PMAIP1,SKIL,SPI1	0.176471	0.661339
GOBP_MITOTIC_DNA_INTEGRITY_CHECKPOINT_SIGNALING	0.0552088	BRCA1,CCNG1,CDC6,CDK5RAP3,CDKN1A,DONSON,DTL,FOXN3,HUS1,MDC1,MUC1,SDE2,TIPIN,TP53,TRIAP1	0.176471	0.661339
GOCC_RIBONUCLEOPROTEIN_GRANULE	0.0553294	ATXN2,ATXN2L,BTBD2,C9orf72,CDC42,CNOT7,CNOT8,DCPS,DDX25,EDC4,EIF3B,EIF4ENIF1,ENDOV,HELZ,HIPK2,HNRNPAB,HSF1,KPNB1,LIN28A,LSM14A,MCRIP1,NUFIP2,OGFOD1,PAN2,PATL1,PNRC2,RBM4,RPTOR,SAMD4A,STAU1,SYMPK,TARDBP,TNRC6B,TNRC6C,TOP1,TRIM25,UBAP2,UPF1,ZFP36L1	0.14717	0.661339
GOBP_TRICARBOXYLIC_ACID_CYCLE	0.0554195	FH,IDH2,IDH3A,MDH2,SDHAF2,SDHB,SDHD	0.225806	0.661339
GOBP_NEGATIVE_REGULATION_OF_PEPTIDYL_SERINE_PHOSPHORYLATION	0.0554195	BAX,CAV1,DDIT4,INPP5F,INPP5K,MIR132,PAQR3	0.225806	0.661339
GOMF_STEROID_DEHYDROGENASE_ACTIVITY_ACTING_ON_THE_CH_OH_GROUP_OF_DONORS_NAD_OR_NADP_AS_ACCEPTOR	0.0554195	DHRS1,DHRS9,HSD11B1,HSD17B1,HSD17B4,HSD3B7,RDH8	0.225806	0.661339
GOMF_14_3_3_PROTEIN_BINDING	0.0554195	AKT1,ARRB2,DAB2IP,DDIT4,FOXK1,RPTOR,ZFP36L1	0.225806	0.661339
GOBP_ORGANELLE_ASSEMBLY	0.0561372	AAAS,ABCA3,AGFG1,AP1M1,AP3M1,AP4M1,ARMC12,ATG101,ATG2A,ATG4D,ATMIN,ATXN2,ATXN2L,B9D1,BBS10,BIRC5,BOP1,BRCA1,BRIX1,C9orf72,CC2D2A,CCNO,CDK10,CDS1,CENPE,CENPF,CEP19,CHMP5,CLASP1,CNOT7,CORO1A,CSRP2,DBNL,DNAH7,DNM2,DYNC1H1,EIF4ENIF1,ERAL1,FHDC1,GDI2,GOLGA8A,GSN,HAUS4,HAUS8,HSPA1B,HTT,IFT20,IFT27,IFT46,IFT57,INO80,IRGM,KAT2A,KIFC1,KNL1,KPNB1,LIMK2,LRRTM2,LSM14A,LZTS2,MKS1,MNS1,MRPL20,MRPL22,MTMR3,NDC8…	0.130123	0.663886
GOBP_METHYLATION	0.0562276	BAZ2A,BCDIN3D,BRCA1,CARM1,CARNMT1,COQ5,DYDC2,FBL,FTSJ3,GATAD2A,GFI1,HEMK1,ICMT,JARID2,KAT8,KMT2A,KMT2D,MBD2,MEN1,METTL1,METTL16,MIR29A,MLLT6,MRM1,NCOA6,NFYA,NSD2,NSUN3,PAX5,PAXIP1,PCMTD2,PHF19,PHF20,PLD6,PRDM12,PRDM14,PRDM7,PRMT1,PRMT3,RRP8,SETD5,SIRT7,SMYD4,SPI1,TDRD12,TRDMT1,TRMO,TRMT112,TRMT13,WDR4,WDR5,WDR77,WDR82,ZCCHC4,ZNF335	0.140665	0.663886
GOBP_SEMAPHORIN_PLEXIN_SIGNALING_PATHWAY	0.056391	NRP2,PLXNB1,PLXNB2,SEMA3F,SEMA4A,SEMA4C,SEMA4D,SEMA5A,SEMA6B	0.204545	0.663886
GOBP_NEGATIVE_REGULATION_OF_ORGANELLE_ASSEMBLY	0.056391	BRCA1,CDK10,DNM2,GDI2,KAT2A,LIMK2,PINK1,RBM14,TBC1D30	0.204545	0.663886
GOBP_REGULATION_OF_MACROPHAGE_MIGRATION	0.056391	AKIRIN1,C5,C5AR1,MAPK1,MAPK3,MMP14,MMP28,PTK2B,STAP1	0.204545	0.663886
GOBP_MACROPHAGE_ACTIVATION_INVOLVED_IN_IMMUNE_RESPONSE	0.0564838	HAVCR2,IL33,NMI,PLCG2,TYROBP	0.263158	0.663886
GOBP_GROWTH_PLATE_CARTILAGE_DEVELOPMENT	0.0564838	ANXA6,COMP,RARA,RARG,THBS3	0.263158	0.663886
GOBP_TOLL_LIKE_RECEPTOR_9_SIGNALING_PATHWAY	0.0564838	EPG5,GRAMD4,HAVCR2,IRAK4,PTPRS	0.263158	0.663886
GOBP_TRACHEA_DEVELOPMENT	0.0564838	MAPK1,MAPK3,RARA,RARG,WNT7B	0.263158	0.663886
GOBP_POSITIVE_REGULATION_OF_DENDRITIC_SPINE_MORPHOGENESIS	0.0564838	CAMK2B,DBN1,DBNL,EEF2K,ITPKA	0.263158	0.663886
GOBP_INOSITOL_PHOSPHATE_CATABOLIC_PROCESS	0.0564838	IMPA1,INPP5A,INPP5K,MTMR2,NUDT3	0.263158	0.663886
GOBP_POSITIVE_REGULATION_OF_ACTIN_CYTOSKELETON_REORGANIZATION	0.0564838	BAIAP2L2,CDC42,CSF3,FES,STAP1	0.263158	0.663886
GOCC_DNA_POLYMERASE_COMPLEX	0.0564838	POLA2,POLD2,POLE,POLE2,POLE4	0.263158	0.663886
GOMF_ISOMERASE_ACTIVITY	0.0566037	ALOX12B,ALOXE3,BPGM,CYP2S1,DCT,DHRS9,ECI1,ERP27,GALE,HSD17B4,LSS,MRI1,PDIA2,PDIA6,PGAM2,PPIF,PPIL1,PTGES3,PTPA,PUS1,PUS7,SRR,TBXAS1,TOP1,TOP3A,TXNDC5	0.156627	0.663886
GOBP_CELLULAR_RESPONSE_TO_EXTERNAL_STIMULUS	0.0566361	AIF1,AOC1,ATF4,BCL2,CDKN1A,CLEC16A,COL1A1,DCPS,F11R,FES,FNIP1,FOSL1,GAS2L1,GBA,GCN1,IL33,ITGA4,KAT5,KCNJ2,MAP3K14,MAP3K2,MAPK1,MAPK3,MAX,MN1,MTMR3,NCOA1,NR4A2,NUAK2,PDK2,PMAIP1,PPP1R9B,PRKAG1,PRKAG2,RALB,RPTOR,RRAGC,RRP8,SLC34A1,SLC38A3,SLC39A4,TFEB,TLR3,TP53,TRIM24,TSC1,WIPI2	0.143293	0.663886
GOCC_NUCLEAR_CHROMOSOME	0.0566387	BAZ1A,BIRC5,BRCA1,BRMS1,CARM1,CFDP1,GINS1,H4-16,H4C14,HDAC2,HUS1,INO80,INO80C,KAT5,LRWD1,MCM2,PHF12,POLA2,POLD2,POLE,POLE2,POLE4,RAD50,RCC1,SETD5,SIN3A,SIRT7,SMC3,SRCAP,SYCE1L,TIMELESS,TIPIN,TOP1,TRIM24,TRRAP,UBE2I,YY1	0.148	0.663886
GOBP_POSITIVE_REGULATION_OF_LEUKOCYTE_ADHESION_TO_VASCULAR_ENDOTHELIAL_CELL	0.0570267	CHST4,ELANE,FUT7,GP1BA,ITGA4,ITGB2	0.24	0.666953
GOMF_PHOSPHOLIPID_TRANSFER_ACTIVITY	0.0570267	ABCA3,CPTP,ESYT1,PITPNM1,PRELID1,TRIAP1	0.24	0.666953
GOMF_HISTONE_BINDING	0.0573424	BAZ2A,BPTF,CARM1,CDYL,CHD8,DPF2,HDGFL2,HPF1,ING4,INO80,JARID2,KAT5,KAT8,KMT2A,KMT2D,LRWD1,MCM2,MLLT6,MORC3,MSH6,NAP1L4,NPM3,PHC3,PHF13,PHF19,PSME4,RCC1,RRP8,SETD5,SMARCA4,SMARCC1,SRCAP,TDRD3,TRIM24,TSPYL4,VPS72,WDR5,ZZZ3	0.147287	0.669904
GOBP_REGULATION_OF_ENDOCYTOSIS	0.0580444	ANKFY1,ANKRD13A,ANKRD13B,ARFGAP1,ARRB2,ATXN2,B2M,CAV1,CDC42,CDH13,CLU,DGKD,DNM2,EEF2K,EGF,LDLRAP1,LRRTM2,MKLN1,MTMR2,NEU3,NR1H2,PACSIN2,PACSIN3,PLCG2,PPP3CA,SCAMP5,SCRIB,STAP1,TFR2,TNK2,USH1G,VPS28	0.150943	0.677355
GOBP_RESPONSE_TO_IONIZING_RADIATION	0.0582146	BAX,BCL2,BRAT1,BRCA1,CDKN1A,CLK2,DCUN1D3,DNM2,ECT2,GPX1,HSF1,HUS1,INO80,INTS7,KAT5,MEN1,NABP2,PAXIP1,SOD2,TIGAR,TLK2,TMEM109,TP53	0.159722	0.678593
GOCC_NUCLEAR_PORE	0.0584333	AAAS,AGFG1,CHMP5,EIF5AL1,KPNB1,MAD2L1,MYO1C,NUP153,NUP160,NUP188,NUP98,NUTF2,POM121,RAE1,UBE2I,VPS4A,XPO7	0.17	0.680391
GOCC_CONDENSED_CHROMOSOME	0.0585888	BIRC5,BRCA1,CEBPB,CENPE,CENPF,CENPV,CFDP1,CHMP5,CLASP1,DYNC1LI1,FBXO28,HSF1,HUS1,KAT5,KAT8,KIF22,KNL1,LRWD1,MAD2L1,NDC80,NDE1,NSMCE1,NUP160,NUP98,PMF1,PPP1CC,RAD50,RCC1,SGO1,SIN3A,SLF2,SMARCA4,SMARCC1,SMC3,SMC5,SPDL1,SYCE1L,UBE2I,ZNF207,ZWINT	0.145985	0.680619
GOBP_POSITIVE_REGULATION_OF_HISTONE_METHYLATION	0.0587148	BRCA1,JARID2,KAT8,KMT2A,PAXIP1,PHF19,PHF20,PRDM12,RRP8,WDR5	0.196078	0.680619
GOBP_REGULATION_OF_VACUOLE_ORGANIZATION	0.0587148	ATG2A,C9orf72,IFT20,MTMR3,PINK1,PIP4K2A,RAB1B,RALB,RNF5,TBC1D14	0.196078	0.680619
GOBP_POSITIVE_REGULATION_OF_PROTEIN_ACETYLATION	0.0587148	ARID5A,BRCA1,DIP2B,KAT2A,KAT5,LIF,MUC1,PAXIP1,SF3B1,WBP2	0.196078	0.680619
GOCC_TRANSPORT_VESICLE	0.0587752	AP1M1,AP2A1,ARCN1,ATP6V0E2,ATP6V1E1,ATP6V1G2,B2M,CD55,CLBA1,CLTC,COPG1,CPLX3,DNAJC5,GALNT15,GOLGA5,GOSR2,HCRT,HLA-DQB1,HLA-G,IGF1,IL33,MAP6,MTMR2,NCSTN,NPTX1,NTF4,PDE4B,PTPRS,RAB11FIP5,RAB12,RAB13,RAB1B,RAB27A,RAB35,RAB40B,RAB8B,ROGDI,RPH3AL,SAR1B,SCAMP5,SCAP,SEMA4C,SLC18A2,SLC2A4,SSPN,STX12,STX1A,STX5,STX7,SVOP,SYN3,SYNGR3,SYT12,SYT13,SYTL3,TMED2,TMEM230,YIPF3,YKT6	0.139151	0.680619
GOBP_NEGATIVE_REGULATION_OF_PROTEIN_SERINE_THREONINE_KINASE_ACTIVITY	0.059013	AKT1,CAV1,CDK5RAP3,CDKN1A,CDKN2C,DAB2IP,DUSP1,DUSP7,GBA,GSTP1,HEXIM1,HEXIM2,HMGCR,INPP5K,MEN1,PAQR3,PKIA,PRKAG2,RB1,WEE2	0.163934	0.681775
GOMF_NUCLEOTIDYLTRANSFERASE_ACTIVITY	0.059013	CDS1,CTU2,FLAD1,GMPPB,MED20,MTPAP,OAS2,OASL,PAPOLG,POLE,POLE2,POLE4,POLR1C,POLR2A,POLR2J2,POLR3H,PTGES3,TENT4A,TUT1,UGP2	0.163934	0.681775
GOBP_NEGATIVE_REGULATION_OF_RNA_METABOLIC_PROCESS	0.0590686	ACVR2B,AKIRIN2,ARID5A,ATF4,ATF5,ATXN1L,BACH2,BCDIN3D,BIRC5,BPTF,BRCA1,BRMS1,CAV1,CBFA2T2,CC2D1A,CCAR2,CCNE1,CDK6,CDYL,CEBPB,CENPF,CHD8,CIPC,CITED2,CNBP,CNOT7,CPEB3,DAB2IP,DAZ3,DCAF1,DDX20,DDX5,DEDD,DLX1,DND1,DPF2,DR1,EIF4A2,EIF4ENIF1,ELANE,EPC1,ETV6,FBP1,FNIP1,FOSB,FOXK1,FOXN3,GATAD2A,GFI1,HAND1,HDAC2,HDAC4,HES7,HEXIM1,HEXIM2,HIPK2,HMG20A,HMGA1,HNRNPA2B1,HNRNPAB,HOXB13,HSF1,HSF4,IKZF1,IL33,ILF3,I…	0.12685	0.681775
GOBP_TRNA_MODIFICATION	0.0593725	BCDIN3D,CTU2,DPH3,DUS1L,ELP1,METTL1,NSUN3,PUS1,PUS7,TRDMT1,TRMO,TRMT112,TRMT13,TYW1B,URM1,WDR4	0.172043	0.684493
GOBP_REGULATION_OF_PROTEIN_MODIFICATION_BY_SMALL_PROTEIN_CONJUGATION_OR_REMOVAL	0.0594338	ADGRB1,AKT1,ARRB2,BRCA1,CAMLG,CAV1,CBLB,CDK5RAP3,COPS3,DCUN1D3,FBXO2,GNL3,HDAC4,HMG20A,HMG20B,HSPA1B,ITCH,LIMK1,MAD2L1,MUL1,NMI,OTUB2,PAXIP1,PIAS3,PINK1,PRMT3,RPL23,RPL37,RPS15,SAE1,SIRT7,SKP1,SVBP,TTC36,UBE2I,UBXN1,VPS28	0.14741	0.684493
GOBP_MRNA_3_END_PROCESSING	0.0600932	APLP1,CPEB3,HSF1,MTPAP,PAPOLG,RPRD2,SLBP,SYMPK,TUT1,ZC3H3,ZFP36L1	0.189655	0.688801
GOBP_NEGATIVE_REGULATION_OF_ENDOCYTOSIS	0.0600932	ANKRD13A,ANKRD13B,ATXN2,CAV1,LRRTM2,MTMR2,NEU3,NR1H2,PACSIN2,PACSIN3,SCAMP5	0.189655	0.688801
GOBP_DENDRITIC_SPINE_MORPHOGENESIS	0.0600932	CAMK2B,CDC42,DBN1,DBNL,DVL1,EEF2K,ITPKA,PDLIM5,PRMT3,SIPA1L1,TANC2	0.189655	0.688801
GOBP_ESTABLISHMENT_OF_CELL_POLARITY	0.0602051	ARFGEF1,CCR7,CDC42,CLASP1,CRKL,CYRIB,FRMD4B,GPSM1,GSN,HTT,IFT20,KANK1,KAT5,LLGL2,MAD2L1,MYH9,NDC80,NDE1,PKD1,PTK2B,RAP2A,SCRIB,SPDL1,WWC1	0.157895	0.688801
GOBP_B_CELL_DIFFERENTIATION	0.0602051	BAX,BCL2,CDH17,DCAF1,FNIP1,HDAC4,IFNE,ITGA4,JAK3,LGALS1,MMP14,PAX5,PIK3R2,PLCG2,PTK2B,SLC39A7,SP3,SPI1,STAT5B,TP53,TPD52,YY1,ZBTB7A,ZFP36L1	0.157895	0.688801
GOBP_POSITIVE_REGULATION_OF_SMALL_MOLECULE_METABOLIC_PROCESS	0.0602051	ABCG4,AKT1,AKT2,CPT1A,DGAT2,DYRK2,GAPDHS,GHSR,IGF1,IRS1,KAT2A,LDLRAP1,MLYCD,NR1D1,NR1H2,P2RY6,PINK1,PMAIP1,PPARD,PPP1R3G,PTH,RPTOR,SCAP,WDR5	0.157895	0.688801
GOBP_POSITIVE_REGULATION_OF_AXON_EXTENSION	0.06046	ANAPC2,DBN1,DBNL,ISLR2,LIMK1,SEMA5A,TWF2,ZFYVE27	0.210526	0.688801
GOBP_REGULATION_OF_INTRINSIC_APOPTOTIC_SIGNALING_PATHWAY_IN_RESPONSE_TO_DNA_DAMAGE	0.06046	BCL2,BID,CCAR2,CLU,ELL3,MUC1,SKIL,TRIAP1	0.210526	0.688801
GOMF_TELOMERIC_DNA_BINDING	0.06046	ACD,CTC1,HNRNPA2B1,NABP2,RAD50,SMG5,TELO2,UPF1	0.210526	0.688801
GOMF_ENZYME_SUBSTRATE_ADAPTOR_ACTIVITY	0.06046	DET1,EPC1,FBXO42,FEM1B,HPF1,SKP1,TRPC4AP,ZSWIM8	0.210526	0.688801
GOMF_RNA_METHYLTRANSFERASE_ACTIVITY	0.0607708	BCDIN3D,FBL,FTSJ3,METTL1,METTL16,MRM1,NSUN3,TRDMT1,TRMO,TRMT13,WDR4,ZCCHC4	0.184615	0.691104
GOBP_SKELETAL_MUSCLE_CELL_DIFFERENTIATION	0.0609239	AKIRIN1,CITED2,DDX17,DDX5,GTF3C5,HMG20B,KRAS,LEMD2,MED20,PAX5,RB1,UQCC2,ZNF689	0.180556	0.691104
GOBP_POSITIVE_REGULATION_OF_DNA_RECOMBINATION	0.0609239	EPC1,HDGFL2,KAT5,KHDC3L,NSD2,PAXIP1,PRDM7,RBBP8,TFRC,TIMELESS,TRRAP,UBE2B,VPS72	0.180556	0.691104
GOBP_NEGATIVE_REGULATION_OF_PROTEIN_SECRETION	0.0609239	DPH3,GHSR,HADH,HMGCR,IRS1,PFKL,PPP3CA,PSMD9,PTPN11,RAB11FIP1,RAB11FIP5,REST,RHBDF2	0.180556	0.691104
GOCC_CLATHRIN_COATED_VESICLE	0.0611534	AP1M1,AP2A1,ATP6V0E2,ATP6V1E1,ATP6V1G2,CD3G,CLBA1,CLTC,DBNL,DNAJC5,DNM2,DVL1,DVL2,EGF,EPN2,HLA-DQB1,INPP5F,LDLR,LDLRAP1,LMBRD1,NECAP1,PHETA1,PIK3C2A,RAB13,RAB27A,RAB35,RAB8B,SLC18A2,SLC2A4,TFRC,TNK2,VPS33B	0.150235	0.692963
GOBP_ANTIGEN_PROCESSING_AND_PRESENTATION	0.0618321	B2M,CCR7,CD8A,DNM2,ERAP1,FCER1G,GBA,HLA-DOA,HLA-DQB1,HLA-G,ICAM1,RAB27A,RAB34,RAB35,RAB8B,RELB,SAR1B,TAPBP	0.166667	0.699153
GOBP_REGULATION_OF_PATTERN_RECOGNITION_RECEPTOR_SIGNALING_PATHWAY	0.0618321	ARRB2,CAV1,DAB2IP,ERBIN,GFI1,GPATCH3,GRAMD4,HSPA1B,IRF7,LRRC14,NLRX1,NR1D1,OASL,PTPRS,SARM1,TKFC,TLR3,WDFY1	0.166667	0.699153
GOBP_PEPTIDYL_LYSINE_METHYLATION	0.0620527	BRCA1,DYDC2,GFI1,JARID2,KAT8,KMT2A,KMT2D,MEN1,MLLT6,NCOA6,NFYA,NSD2,PAX5,PAXIP1,PHF19,PHF20,PRDM12,PRDM7,SETD5,TRMT112,WDR5,WDR82,ZNF335	0.158621	0.700897
GOBP_CELLULAR_RESPONSE_TO_XENOBIOTIC_STIMULUS	0.0630756	CRKL,CYP2D7,CYP2S1,CYP2U1,CYP2W1,DPEP1,EFTUD2,EPHX1,FBP1,GSTM2,GSTP1,GUK1,HSF1,HTR1B,KCNH2,LPO,PDE4B,PPP1R9B,RAP2A,RB1,RECQL5,REST,SMOX,TFRC,TLR3,TP53,VKORC1,WNK4	0.153005	0.710077
GOBP_ATP_SYNTHESIS_COUPLED_ELECTRON_TRANSPORT	0.0631344	BID,COA6,COX6A1,NDUFA12,NDUFAB1,NDUFB6,NDUFB7,NDUFS5,NDUFS8,NDUFV1,NDUFV3,PINK1,SDHAF2,SDHB,SDHD,UQCR11,UQCRC1	0.168317	0.710077
GOBP_NEGATIVE_REGULATION_OF_INTRINSIC_APOPTOTIC_SIGNALING_PATHWAY	0.0631344	AKT1,ARHGEF2,BCL2,BID,CCAR2,CLU,CREB3,ELL3,GPX1,MIR132,MMP9,MUC1,PARL,PINK1,PPIF,SOD2,TRIAP1	0.168317	0.710077
GOCC_RESPIRASOME	0.0631344	COA6,COX6A1,NDUFA12,NDUFAB1,NDUFB11,NDUFB6,NDUFB7,NDUFS5,NDUFS8,NDUFV1,NDUFV3,SDHB,SDHD,STMP1,TTC19,UQCR11,UQCRC1	0.168317	0.710077
GOBP_ORGANIC_HYDROXY_COMPOUND_METABOLIC_PROCESS	0.063676	ABCG4,ACLY,ACOT8,ACP3,ALDH1A3,APOL1,APOL2,ARV1,BCL2,CLN6,CTNS,CYP4A11,DCT,DGAT1,DGAT2,DHDDS,DHRS13,DHRS4,DHRS9,DPM3,DUOXA1,FDPS,GALK1,GALR2,GBA,GFI1,H6PD,HAGH,HDC,HMGCR,HSD17B1,HSD3B7,IDH2,IDH3A,IGF1,IMPA1,INPP4A,INPP5A,INPP5K,ITGB2,ITPKA,ITPKC,IYD,LDLR,LDLRAP1,LIPE,LSS,MC1R,MFSD12,MIR33A,MOGAT2,MTMR2,NR1D1,NR4A2,NUDT3,P2RY6,PDXP,PLCG2,PMVK,PPARD,PRKAG2,PTH,PTK2B,RDH8,REST,SC5D,SCAP,SCARB1,SGPP1,…	0.135135	0.712416
GOBP_RESPONSE_TO_PH	0.0636796	ASIC3,CLCN7,GBA,GPR151,PKD2L1,RAB11FIP5,SCNN1A,SLC38A3,SST	0.2	0.712416
GOBP_REGULATION_OF_PEPTIDYL_THREONINE_PHOSPHORYLATION	0.0636796	CAB39,DDIT4,EGF,INPP5K,IRGM,MAPK1,PRKAG2,RPTOR,TTC36	0.2	0.712416
GOBP_HISTONE_DEUBIQUITINATION	0.0636796	ASXL1,BRCA1,KAT2A,SUPT3H,TAF12,TAF4,TAF6,TRRAP,USP36	0.2	0.712416
GOBP_VESICLE_MEDIATED_TRANSPORT_BETWEEN_ENDOSOMAL_COMPARTMENTS	0.0636796	CORO1A,DNAJC13,MAPK1,MAPK3,MTMR2,RILP,SNF8,STX8,WDR81	0.2	0.712416
GOBP_CHAPERONE_COFACTOR_DEPENDENT_PROTEIN_REFOLDING	0.0642592	DNAJB5,DNAJC7,HSPA1B,HSPA9,PTGES3,SDF2,TOR1B	0.21875	0.71738
GOMF_ADENYLYLTRANSFERASE_ACTIVITY	0.0642592	FLAD1,MTPAP,OAS2,OASL,PAPOLG,TENT4A,TUT1	0.21875	0.71738
GOBP_PURINE_CONTAINING_COMPOUND_METABOLIC_PROCESS	0.0646751	ABCG2,ACLY,ACOT12,ACOT8,ACP3,ACSBG2,ACSF2,ADSS1,AHCY,AK1,BPGM,CTNS,DDIT4,DGAT1,DGAT2,ELOVL7,ENPP1,FBP1,FOXK1,GALK1,GAPDHS,GMPR,GUCY2C,GUCY2D,GUK1,HDAC4,HINT1,HKDC1,HMGCR,HSD17B4,HSPA1B,ICMT,IGF1,IMPDH2,MLYCD,MTHFD2L,NDUFA12,NDUFAB1,NDUFB11,NDUFB6,NDUFB7,NDUFS5,NDUFS8,NDUFV1,NDUFV3,NT5C1A,NT5E,NUDT3,PDE4B,PDK1,PDK2,PFAS,PFKL,PGAM2,PINK1,PMVK,PRKAG1,PRKAG2,PTH,RD3,RPTOR,SDHB,SDHD,STAT3,TECR,TIGAR,T…	0.136095	0.719043
GOMF_PROTEIN_SERINE_KINASE_ACTIVITY	0.0649698	AKT1,AKT2,C8orf44-SGK3,CAMK2B,CDC42BPG,CDK10,CDK12,CDK18,CDK3,CDK6,CDKL3,CLK2,CLK3,CLK4,DCAF1,DYRK2,HIPK1,HIPK2,IRAK4,LIMK1,LIMK2,MAP2K5,MAP3K14,MAP3K2,MAPK1,MAPK3,MAPKAPK3,MARK3,MAST3,MELK,MOK,NEK10,NEK7,NUAK2,OXSR1,PDIK1L,PINK1,RPS6KB1,RPS6KB2,RPS6KL1,SBK2,STK10,STK17B,STK19,TESK2,TLK2,TNK2,TRIO,TTBK2,VRK2,WNK4	0.140496	0.719043
GOCC_GOLGI_APPARATUS	0.0650269	A3GALT2,AHSG,AP1M1,AP2A1,AP3M1,AP4M1,APLP1,ARCN1,ARF3,ARFGAP1,ARFGEF1,ARHGEF2,ARL5C,ARV1,ATP2C2,ATXN2,B2M,B3GALT4,B3GNT3,B4GALT7,BAIAP3,BCAN,C1orf43,C6orf89,CABP7,CALU,CAV1,CBLN3,CD2,CD247,CD55,CDC42,CDIPT,CEPT1,CHAC1,CHID1,CHPF,CHST10,CHST4,CLASP1,CLBA1,CLEC16A,CLTC,CLU,COG1,COG7,COL1A1,COPG1,CPTP,CREB3,CREG2,CUL7,DBNL,DDHD2,DENND4B,DNAJC5,DNM2,EMID1,ERGIC1,EXOC3,FES,FHDC1,FUT10,FUT7,GAL3ST3,GAL…	0.125377	0.719043
GOBP_RESPONSE_TO_OSMOTIC_STRESS	0.0653629	ARHGEF2,BAX,CAB39,FBP1,OXSR1,PTK2B,RELB,RPTOR,SLC2A4,SLC4A11,SST,TLR3,TP53,TSC22D4,ZFP36L1	0.172414	0.719043
GOBP_ACTIN_POLYMERIZATION_OR_DEPOLYMERIZATION	0.0656017	AIF1,ARFGEF1,ARHGAP18,BAIAP2L2,CAPZA1,CCR7,CORO1A,CSF3,CYRIB,DBN1,DBNL,FER,FHDC1,GHSR,GSN,KANK1,KIRREL1,MICAL1,MICAL3,MSRB1,PDXP,PIK3R2,PPP1R9B,PSTPIP2,PTK2B,SEMA5A,TMSB10,TWF1,TWF2,VIL1	0.150754	0.719043
GOBP_RESPONSE_TO_SELENIUM_ION	0.0657018	GPX1,MIEN1,SELENOP,SOD2	0.285714	0.719043
GOBP_HYALURONAN_BIOSYNTHETIC_PROCESS	0.0657018	AP2A1,CLTC,EGF,HAS3	0.285714	0.719043
GOBP_CDP_DIACYLGLYCEROL_METABOLIC_PROCESS	0.0657018	AGPAT2,AGPAT4,CDIPT,CDS1	0.285714	0.719043
GOBP_SPINDLE_MIDZONE_ASSEMBLY	0.0657018	BIRC5,LZTS2,PRC1,RACGAP1	0.285714	0.719043
GOBP_LENS_FIBER_CELL_DEVELOPMENT	0.0657018	ATF4,VIM,WNT5B,WNT7B	0.285714	0.719043
GOBP_TRICARBOXYLIC_ACID_METABOLIC_PROCESS	0.0657018	ACLY,IDH2,IDH3A,SLC34A1	0.285714	0.719043
GOBP_ENDOPLASMIC_RETICULUM_MEMBRANE_ORGANIZATION	0.0657018	BNIP1,MOSPD3,TMED2,VAPB	0.285714	0.719043
GOBP_REGULATION_OF_TAU_PROTEIN_KINASE_ACTIVITY	0.0657018	C5AR1,CLU,NAB2,RB1	0.285714	0.719043
GOCC_SWR1_COMPLEX	0.0657018	CFDP1,KAT5,SRCAP,TRRAP	0.285714	0.719043
GOCC_XY_BODY	0.0657018	BRCA1,PBX4,SMARCC1,UBE2B	0.285714	0.719043
GOCC_MITOTIC_SPINDLE_MICROTUBULE	0.0657018	CLTC,HAUS4,HAUS8,MAP1S	0.285714	0.719043
GOMF_POLYNUCLEOTIDE_ADENYLYLTRANSFERASE_ACTIVITY	0.0657018	MTPAP,PAPOLG,TENT4A,TUT1	0.285714	0.719043
GOMF_DIACYLGLYCEROL_BINDING	0.0657018	CDIPT,DGKD,RASGRP1,RASGRP2	0.285714	0.719043
GOMF_MOLECULAR_SEQUESTERING_ACTIVITY	0.0657018	C1R,CASTOR1,CDKN1A,SPI1	0.285714	0.719043
GOCC_CORTICAL_ACTIN_CYTOSKELETON	0.0661941	ACTN1,ACTN4,CIB2,CORO1A,DBN1,DBNL,EPB41L2,GSN,LANCL2,LLGL2,MYH9,PDLIM2,PPP1R9B,SHROOM1	0.175	0.722465
GOCC_ENDOPLASMIC_RETICULUM_GOLGI_INTERMEDIATE_COMPARTMENT_MEMBRANE	0.0661941	ASPSCR1,CD55,ERGIC1,GALNT1,GOSR2,RAB1B,STING1,STX5,TAPBP,TM6SF2,TMED2,YIF1A,YIF1B,YKT6	0.175	0.722465
GOCC_EXTRINSIC_COMPONENT_OF_MEMBRANE	0.0662197	AKT1,ARMC12,ASPSCR1,ATG2A,CDH13,CDH17,COQ5,CRKL,DMBT1,ESYT1,FER,FES,GBA,GNA12,GNA15,GNB2,GNGT2,GOLGA3,HID1,KRAS,MGLL,MITD1,MTMR3,NCF1,P3R3URF,PACSIN2,PIK3C2A,PIK3R2,PLEKHA4,PPP3CA,PTK2B,RACGAP1,RGS1,RNF10,SARM1,SCRIB,SOCS7,SYN3,SYTL3,TNK2,TRIO,UBC,USP8,WDR81,WIPI2	0.142405	0.722465
GOBP_ENDOMEMBRANE_SYSTEM_ORGANIZATION	0.0665358	AGFG1,AHNAK,AKT1,AKT2,ANXA6,AP1M1,AP3M1,ARFGEF1,ARV1,ATL3,BAG6,BAIAP2L2,BAIAP3,BNIP1,C16orf92,CAMLG,CAV1,CDC42,CHMP5,CLASP1,CLPTM1L,CLU,COG1,COG7,CPLX3,CUL7,DMKN,DNAJC13,DNM1,DNM2,ESYT1,EXOC8,FHDC1,GOLGA5,GOLGA8A,GSN,HTT,KNL1,LEMD2,LMNB2,MAPK1,MAPK3,MOSPD3,MYH9,NDRG1,NEMP1,OPTN,PACSIN2,PACSIN3,PHETA1,PLK5,PRX,RAB1B,RAB27A,RCC1,REEP4,RETREG1,RFX2,RILP,RNF26,SMPD4,SNF8,SPESP1,STX1A,STX5,TARDBP,TLCD…	0.134003	0.724895
GOBP_REGULATION_OF_GLUCOSE_IMPORT	0.0666084	AKT1,AKT2,ASPSCR1,ENPP1,IGF1,IRS1,PRKAG2,PTH,PTPN11,RPS6KB1,RTN2	0.186441	0.724895
GOBP_REGULATION_OF_CELL_DEVELOPMENT	0.0666483	ACTN4,AKT1,ANAPC2,ASPA,B2M,BCL2,CAMK2B,CDC42,CDKL3,CRKL,CUL7,DBN1,DBNL,DCT,DIP2B,DLX1,DNM2,EEF2K,ELL3,F11R,FZD3,HDAC2,HES7,IGF1,IL33,ISLR2,ITPKA,KANK1,KHDC3L,KIF14,KRAS,LDLR,LIF,LIMK1,LIN28A,MAP2,MAP6,MELTF,NPTN,NR1D1,PLXNB1,PLXNB2,PPP1CC,PPP3CA,PRPF19,PTPRS,RB1,REST,RND2,RNF10,SEMA3F,SEMA4A,SEMA4C,SEMA4D,SEMA5A,SEMA6B,SHOX2,SIGLEC15,SKI,SKIL,SMO,TLX2,TNFSF11,TP53,TWF2,TYROBP,WDR62,WEE2,ZFYVE27,Z…	0.135659	0.724895
GOCC_CELL_DIVISION_SITE	0.0667477	ECT2,MEN1,MYH9,NDE1,PDXP,PITPNM1,PPP1CC,RAB11FIP4,RACGAP1,RALA,SEPTIN11,TUBGCP2,WDR73	0.178082	0.725229
GOBP_CELLULAR_RESPONSE_TO_RETINOIC_ACID	0.0669287	ADNP2,COL1A1,HDAC2,LTK,PTK2B,RARA,RARG,TWF2,WNT5B,WNT7B,WNT9A,ZNF35	0.181818	0.725868
GOBP_FIBROBLAST_APOPTOTIC_PROCESS	0.0672876	BID,CASP7,CFDP1,CHD8,STK17B,TP53	0.230769	0.725868
GOBP_DIACYLGLYCEROL_METABOLIC_PROCESS	0.0672876	DGAT1,DGAT2,DGKD,DGKE,LIPE,MOGAT2	0.230769	0.725868
GOBP_GAMMA_DELTA_T_CELL_ACTIVATION	0.0672876	CD247,CD3G,ITK,JAG2,STAT5B,TCF7	0.230769	0.725868
GOBP_REGULATION_OF_NUCLEAR_TRANSCRIBED_MRNA_CATABOLIC_PROCESS_DEADENYLATION_DEPENDENT_DECAY	0.0672876	CNOT7,CPEB3,TENT4A,TNRC6B,TNRC6C,ZFP36L1	0.230769	0.725868
GOBP_POSITIVE_REGULATION_OF_GLYCOPROTEIN_METABOLIC_PROCESS	0.0672876	CCR7,IGF1,IL33,NCSTN,RAB1B,SOAT1	0.230769	0.725868
GOMF_TBP_CLASS_PROTEIN_BINDING	0.0672876	BRF1,DR1,HNRNPF,PSMC1,TAF12,TAF1B	0.230769	0.725868
GOBP_INSULIN_RECEPTOR_SIGNALING_PATHWAY	0.0677089	AHSG,AKT1,AKT2,ENPP1,FER,FUT7,GKAP1,INPP5K,IRS1,KANK1,PDK2,PIK3C2A,PIK3R2,PIP4K2A,PTPN11,RBM4,RPS6KB1,SMARCC1,STXBP4,TRIM72	0.16129	0.728181
GOCC_FICOLIN_1_RICH_GRANULE_LUMEN	0.0677089	ACLY,ACTR10,APEH,CAB39,COMMD3,CSNK2B,DBNL,GMFG,GSN,GSTP1,HSPA1B,IMPDH2,KPNB1,LRG1,MAPK1,MMP9,PFKL,PLEKHO2,PSMD11,PSMD12	0.16129	0.728181
GOMF_HEAT_SHOCK_PROTEIN_BINDING	0.0677089	BAG6,BAX,DNAJC7,HDAC2,HSF1,HSPA1B,HSPA9,HTT,ITGB2,KPNB1,LIMK1,NPAS2,PDXP,PTGES3,SACS,SPN,TELO2,TFRC,TSC1,UNC45B	0.16129	0.728181
GOCC_BRUSH_BORDER	0.0680867	ABCG2,ACTN1,ATP6V0A4,CLIC1,ENPEP,FLNB,GNA12,ITPR3,MYH9,MYO1C,PEX19,SLC22A5,SLC28A2,SLC34A1,SLC46A1,SLC5A6,VIL1	0.166667	0.730263
GOBP_REGULATION_OF_TOLERANCE_INDUCTION	0.0685248	CBLB,HAVCR2,HLA-G,ITCH,PDCD1	0.25	0.730263
GOBP_REGULATION_OF_FATTY_ACID_BETA_OXIDATION	0.0685248	AKT1,AKT2,CPT1A,IRS1,MLYCD	0.25	0.730263
GOBP_TOLL_LIKE_RECEPTOR_3_SIGNALING_PATHWAY	0.0685248	CAV1,HAVCR2,SCIMP,TLR3,WDFY1	0.25	0.730263
GOBP_VITAMIN_TRANSMEMBRANE_TRANSPORT	0.0685248	SCARB1,SLC23A2,SLC44A4,SLC46A1,SLC5A6	0.25	0.730263
GOBP_NEGATIVE_REGULATION_OF_ATP_METABOLIC_PROCESS	0.0685248	DDIT4,FBP1,HDAC4,STAT3,TIGAR	0.25	0.730263
GOBP_REGULATION_OF_FIBROBLAST_APOPTOTIC_PROCESS	0.0685248	BID,CFDP1,CHD8,STK17B,TP53	0.25	0.730263
GOBP_REGULATION_OF_CLATHRIN_DEPENDENT_ENDOCYTOSIS	0.0685248	DGKD,DNM2,NEU3,TNK2,USH1G	0.25	0.730263
GOCC_ENDOLYSOSOME_MEMBRANE	0.0685248	AP2A1,CLEC16A,CLTC,LDLR,TLR3	0.25	0.730263
GOBP_REGULATION_OF_HISTONE_H3_K4_METHYLATION	0.0688095	BRCA1,GFI1,KAT8,KMT2A,PAXIP1,PHF20,WDR5,ZNF335	0.205128	0.731083
GOBP_POSITIVE_REGULATION_OF_DOUBLE_STRAND_BREAK_REPAIR_VIA_HOMOLOGOUS_RECOMBINATION	0.0688095	EPC1,HDGFL2,KAT5,KHDC3L,RBBP8,TIMELESS,TRRAP,VPS72	0.205128	0.731083
GOCC_SMALL_SUBUNIT_PROCESSOME	0.0688095	DCAF13,FBL,HEATR1,IMP3,NOC4L,NOP56,PWP2,SNU13	0.205128	0.731083
GOCC_PLASMA_MEMBRANE_REGION	0.0688967	ABCG2,ACY3,AIF1,AKT2,ANTXR1,AP2A1,ARHGEF2,ARRB2,ATF4,ATP2C2,ATP6V0A4,ATP6V1E1,BSND,C5AR1,C5AR2,CACNG5,CALHM1,CAV1,CAVIN1,CD8A,CDH13,CDH17,CEACAM20,CHRNE,CLTC,CNTN2,CPLX3,CRKL,CYP4A11,DBN1,DBNL,DGKD,DNM1,DNM2,DPEP1,ECT2,ENPEP,ENPP1,EPCAM,EPS15L1,ERBB2,ERBIN,EXOC1,EXOC3,FOSL1,FZD3,GABRR1,GHSR,GNA12,GRIN2D,GUCY2D,HLA-G,HTR1B,INPP5F,INPP5K,IRS1,ITGA9,ITGB2,KANK1,KCNC2,KCNJ4,LCP2,LDLR,LDLRAP1,LIN7B,LI…	0.127098	0.731275
GOBP_REGULATION_OF_CELLULAR_RESPONSE_TO_STRESS	0.0690625	AKT1,ANKLE1,ARHGEF2,ARID1A,ATF4,BAG6,BAX,BCL2,BID,BRCA1,CAV1,CCAR2,CCR7,CLU,COPS3,CREB3,DAB2IP,DDX11,DDX5,DNAJC7,DPF2,DUSP1,ELL3,ENDOG,EPC1,FEM1B,GPX1,GSTP1,HDGFL2,HIPK2,HSF1,ING4,INO80,INPP5F,ITCH,KAT2A,KAT5,KHDC3L,MAPK1,MAPK3,MEAK7,MEN1,MIR132,MUC1,NCF1,NPAS2,NR1H2,NSD2,NSMCE1,OTUB2,PAXIP1,PINK1,PMAIP1,PRMT1,PRRX1,PTK2B,PTPRS,QARS1,RAP2A,RASGRP1,RBBP8,RECQL5,REST,RNF169,RTN4RL1,SCIMP,SEMA4C,SIR…	0.131687	0.732298
GOBP_POSITIVE_REGULATION_OF_PROTEASOMAL_UBIQUITIN_DEPENDENT_PROTEIN_CATABOLIC_PROCESS	0.0695495	AKT1,CAV1,CLU,DDA1,DET1,DVL1,ELOB,GBA,HECTD1,HSPA1B,IL33,KEAP1,NUB1,TRIB2,USP5,ZER1	0.168421	0.736511
GOBP_AUTOPHAGOSOME_ORGANIZATION	0.0695993	AP4M1,ATG101,ATG2A,ATG4D,C9orf72,GBA,IFT20,IRGM,MTMR3,PINK1,PIP4K2A,RAB1B,RALB,RNF5,STBD1,STING1,STX12,TBC1D14,WIPI2	0.162393	0.736511
GOBP_NEGATIVE_REGULATION_OF_BIOSYNTHETIC_PROCESS	0.0697325	ACD,ACMSD,ACOT8,ACVR2B,AKIRIN2,AP2A1,ARID5A,ATF4,ATF5,ATXN1L,BACH2,BIRC5,BPTF,BRCA1,BRMS1,CAV1,CBFA2T2,CC2D1A,CCAR2,CCNE1,CDK6,CDKN1A,CDYL,CEBPB,CENPF,CHD8,CIPC,CITED2,CLK2,CLTC,CNBP,CNOT7,CNOT8,CPEB3,CTC1,CTNS,DAB2IP,DCAF1,DCPS,DDX20,DDX5,DEDD,DLX1,DND1,DPF2,DR1,EIF4A2,EIF4ENIF1,ELANE,ENPP1,EPC1,ETV6,FBP1,FNIP1,FOSB,FOXK1,FOXN3,GATAD2A,GFI1,GSTP1,HAND1,HDAC2,HDAC4,HES7,HEXIM1,HEXIM2,HIPK2,HMG20A…	0.124927	0.737182
GOBP_NEGATIVE_REGULATION_OF_TRANSFERASE_ACTIVITY	0.070069	AKT1,AKT1S1,CAV1,CBLB,CDK5RAP3,CDKN1A,CDKN2C,DAB2IP,DUSP1,DUSP7,DVL1,EIF4A2,EPHA1,GBA,GSTP1,HEXIM1,HEXIM2,HMGCR,INPP5K,LIMK1,MAD2L1,MEN1,ORMDL3,PAQR3,PIP4K2A,PKIA,PRKAG2,QARS1,RB1,RPL23,RPL37,RPS15,SH3BP5L,TAB1,TP53,TRIB2,WEE2,WNK4,YWHAG,ZGPAT	0.143885	0.739999
GOBP_NUCLEOSIDE_DIPHOSPHATE_METABOLIC_PROCESS	0.0702421	AK1,BPGM,DDIT4,ENTPD5,FBP1,FOXK1,GALK1,GAPDHS,GUK1,HDAC4,HKDC1,IGF1,NT5E,PFKL,PGAM2,PRKAG1,PRKAG2,RPTOR,STAT3,TIGAR,ZBTB7A	0.159091	0.740317
GOCC_EARLY_ENDOSOME	0.0703223	AKT2,ANKFY1,ANKRD13B,AP1M1,AP3M1,AP4M1,B2M,BAIAP3,C8orf44-SGK3,CAV1,CLN6,CORO1A,CTNS,DBNL,DNAJC13,ERBB2,HAS3,HAVCR2,HLA-G,HTT,INPP4A,INPP5F,ITCH,KIFC1,LDLR,LDLRAP1,MAPK1,MAPK3,MELTF,MGRN1,MTMR2,NCSTN,NEU3,NEURL1B,PACSIN2,PHETA1,PPP1R21,RAB11FIP5,RAP1GAP,RND2,SNX1,SNX13,SNX15,STX12,STX7,STX8,TBC1D2B,TFRC,TLR3,TMEM230,TRIM3,USP8,VPS28,VPS29,VPS33B,VPS4A,WDFY1,WDR81	0.137767	0.740317
GOBP_TELOMERE_ORGANIZATION	0.0703795	ACD,CCNE1,CCT4,CCT5,CTC1,DCLRE1A,GNL3,H4-16,H4C14,HNRNPA2B1,HUS1,INO80,MAPK1,MAPK3,NABP2,NEK7,NSMCE1,PTGES3,RAD50,RAD51C,SLF2,SMC5,SMG5,TELO2,TFIP11,UPF1,YY1,ZNF827	0.151351	0.740317
GOCC_FICOLIN_1_RICH_GRANULE	0.0703795	ACLY,ACTR10,APEH,CAB39,CD55,COMMD3,CSNK2B,DBNL,DYNC1LI1,FCER1G,GMFG,GSN,GSTP1,HSPA1B,IMPDH2,ITGAX,ITGB2,KPNB1,LRG1,MAPK1,MMP9,NBEAL2,NFASC,PFKL,PLEKHO2,PSMD11,PSMD12,STBD1	0.151351	0.740317
GOBP_POSITIVE_REGULATION_OF_HYDROLASE_ACTIVITY	0.0708972	AFDN,AKIRIN2,AKT1,AKT2,ANTXR1,APOH,ARHGAP25,ASAP3,ASPH,BAX,BID,C5AR1,C6orf89,C9orf72,CAV1,CCL17,CCR7,CRKL,DDX11,DIABLO,DVL2,ECT2,EFNA3,EPHA1,ERBB2,F11R,FAM162A,FLT1,GNA12,GNA15,GRAMD4,GSN,HSF1,IFT57,ITK,MTCH1,MUL1,NCSTN,NLRP12,NLRP2,NR1H2,P2RX1,P2RY6,PINK1,PLXNB1,PMAIP1,PPP1R14D,PRELID1,PSAP,PSME3,PSME4,PTH,PTK2B,PTPA,RALBP1,RAP1GAP,RAPGEF5,RASGEF1C,RASGRP1,RASGRP2,REST,RGS1,RSU1,SCRIB,SEMA4D,SIP…	0.133672	0.740585
GOBP_PHOSPHOLIPID_DEPHOSPHORYLATION	0.0715379	INPP5A,INPP5F,INPP5K,MTMR11,MTMR2,MTMR3,MTMR6,SACM1L,SGPP1	0.195652	0.740585
GOCC_HISTONE_DEACETYLASE_COMPLEX	0.0720293	BRMS1,CFDP1,GATAD2A,HDAC2,HDAC4,HINT1,KAT5,MBD2,PHF12,RCOR2,SETD5,SIN3A,SRCAP,TRRAP	0.17284	0.740585
GOBP_MONOCARBOXYLIC_ACID_METABOLIC_PROCESS	0.072055	ABCD4,ABHD12,ACADS,ACBD4,ACLY,ACMSD,ACOT12,ACOT8,ACSBG2,ACSF2,AKT1,AKT2,ALDH1A3,ALOX12B,ALOX5AP,ALOXE3,ARV1,BPGM,BRCA1,CAV1,CPT1A,CYP2D7,CYP2S1,CYP2U1,CYP2W1,CYP4A11,DDIT4,DGAT2,DHRS9,ECI1,ELOVL7,EPHX1,FADS3,FBP1,FOXK1,GALK1,GAPDHS,GHSR,GPX1,GPX4,GSTM2,GSTP1,HADH,HADHB,HAGH,HDAC4,HKDC1,HLCS,HSD17B4,HSD3B7,IDH2,IGF1,IRS1,MGLL,MIR132,MIR33A,MLYCD,NDUFAB1,NR1D1,NR1H2,PCCA,PDK1,PDK2,PFKL,PGAM2,PPARD,…	0.133117	0.740585
GOBP_TUBE_FORMATION	0.0721744	CC2D2A,CECR2,CITED2,DAB2IP,DVL1,DVL2,EGF,FZD3,HAND1,HECTD1,IFT57,KAT2A,MKS1,PLXNB2,PTCH1,RALA,RARA,RARG,SCRIB,SEMA4C,SKI,TCTN1,TMED2,TSC1	0.154839	0.740585
GOBP_DENDRITE_MORPHOGENESIS	0.0725382	ANAPC2,CAMK2B,CDC42,CDKL3,CUL7,DBN1,DBNL,DVL1,EEF2K,ITPKA,MAP2,MAP6,NSMF,PDLIM5,PPP3CA,PRMT3,RAP2A,SARM1,SEMA4D,SIPA1L1,TANC2,TLX2	0.157143	0.740585
GOBP_NEGATIVE_REGULATION_OF_PHOSPHORYLATION	0.0729401	AKT1,AKT1S1,ARRB2,BAX,C9orf72,CAV1,CBLB,CDK5RAP3,CDKN1A,CDKN2C,CRKL,DAB2IP,DDIT4,DUSP1,DUSP7,DVL1,ENPP1,EPHA1,FBP1,GBA,GSTP1,HDAC4,HEXIM1,HEXIM2,HMGCR,INPP5F,INPP5K,KIRREL1,MEN1,MICAL1,MIR132,NLRP12,PAQR3,PIP4K2A,PKIA,PRKAG2,QARS1,RB1,SAMSN1,SEMA4D,SH3BP5L,STAP1,STAT3,TAB1,TARDBP,TIGAR,TMED2,TRIB2,TTC36,WEE2,WNK4,YWHAG,ZGPAT	0.138743	0.740585
GOBP_RETROGRADE_TRANSPORT_VESICLE_RECYCLING_WITHIN_GOLGI	0.0729482	COG1,COG7,GOLGA5	0.333333	0.740585
GOBP_NEURAL_PLATE_DEVELOPMENT	0.0729482	DVL1,DVL2,PTCH1	0.333333	0.740585
GOBP_POSITIVE_REGULATION_OF_T_CELL_TOLERANCE_INDUCTION	0.0729482	CBLB,HLA-G,ITCH	0.333333	0.740585
GOBP_PROTEIN_RETENTION_IN_ER_LUMEN	0.0729482	GPAA1,OS9,PDIA2	0.333333	0.740585
GOBP_BLOOD_COAGULATION_INTRINSIC_PATHWAY	0.0729482	APOH,F12,GP1BA	0.333333	0.740585
GOBP_REGULATION_OF_HYDROGEN_PEROXIDE_BIOSYNTHETIC_PROCESS	0.0729482	CTNS,DUOXA1,SOD2	0.333333	0.740585
GOBP_NUCLEOSIDE_TRANSPORT	0.0729482	RSC1A1,SLC28A2,SLC29A2	0.333333	0.740585
GOBP_DENSE_CORE_GRANULE_LOCALIZATION	0.0729482	KIF5A,MAP2,TANC2	0.333333	0.740585
GOBP_POSITIVE_REGULATION_OF_SISTER_CHROMATID_COHESION	0.0729482	DDX11,SLF2,SMC5	0.333333	0.740585
GOBP_REPLICATION_FORK_PROTECTION	0.0729482	DONSON,TIMELESS,TIPIN	0.333333	0.740585
GOBP_BONE_MARROW_DEVELOPMENT	0.0729482	ASXL1,CTC1,TP53	0.333333	0.740585
GOBP_SENSORY_PERCEPTION_OF_SOUR_TASTE	0.0729482	ASIC3,PKD2L1,SCNN1A	0.333333	0.740585
GOBP_ENDOPLASMIC_RETICULUM_LOCALIZATION	0.0729482	ESYT1,MOSPD3,VAPB	0.333333	0.740585
GOBP_CONVERGENT_EXTENSION_INVOLVED_IN_GASTRULATION	0.0729482	DVL1,DVL2,WNT5B	0.333333	0.740585
GOBP_IRIS_MORPHOGENESIS	0.0729482	HIPK1,HIPK2,WNT9A	0.333333	0.740585
GOBP_SYMPATHETIC_GANGLION_DEVELOPMENT	0.0729482	FZD3,NRP2,SEMA3F	0.333333	0.740585
GOBP_CELLULAR_RESPONSE_TO_MURAMYL_DIPEPTIDE	0.0729482	ARHGEF2,CHMP5,VIM	0.333333	0.740585
GOBP_POSITIVE_REGULATION_OF_SYNAPSE_MATURATION	0.0729482	ANAPC2,CAMK2B,DAB2IP	0.333333	0.740585
GOCC_SMC5_SMC6_COMPLEX	0.0729482	NSMCE1,SLF2,SMC5	0.333333	0.740585
GOCC_INSULIN_RESPONSIVE_COMPARTMENT	0.0729482	RAB12,RAB13,SLC2A4	0.333333	0.740585
GOCC_RNA_POLYMERASE_III_TRANSCRIPTION_REGULATOR_COMPLEX	0.0729482	BRF1,GTF3C1,GTF3C5	0.333333	0.740585
GOMF_MINOR_GROOVE_OF_ADENINE_THYMINE_RICH_DNA_BINDING	0.0729482	H1-0,HMGA1,KMT2A	0.333333	0.740585
GOMF_SELENIUM_BINDING	0.0729482	GPX4,SELENBP1,SELENOP	0.333333	0.740585
GOMF_ARYL_HYDROCARBON_RECEPTOR_BINDING	0.0729482	NCOA1,TAF4,TAF6	0.333333	0.740585
GOMF_HISTONE_H3_METHYL_LYSINE_4_DEMETHYLASE_ACTIVITY	0.0729482	JARID2,RIOX1,RIOX2	0.333333	0.740585
GOMF_ATP_DEPENDENT_PROTEIN_BINDING	0.0729482	DNAJC5,SAE1,STX1A	0.333333	0.740585
GOMF_BH_DOMAIN_BINDING	0.0729482	BAX,BCL2,IRGM	0.333333	0.740585
GOMF_UBIQUITIN_PROTEIN_TRANSFERASE_INHIBITOR_ACTIVITY	0.0729482	RPL23,RPL37,RPS15	0.333333	0.740585
GOMF_PROTEIN_SEQUESTERING_ACTIVITY	0.0729482	CASTOR1,CDKN1A,SPI1	0.333333	0.740585
GOBP_VISUAL_BEHAVIOR	0.0729996	CTNS,DDHD2,DYNLRB1,HMGCR,IFT20,KMT2A,KRAS,NDRG4,NPTN,TTC36	0.188679	0.740585
GOBP_RESPONSE_TO_HORMONE	0.0731564	ABCA3,ADAM9,AHSG,AIF1,AKT1,AKT2,ARID1A,ARID5A,BCL2,BRCA1,CAB39,CARM1,CAV1,CCR7,CDC6,CELA2A,CITED2,COL1A1,CSNK2B,DDIT4,DDX17,DDX5,EEF2K,ENPP1,FBP1,FER,FOSB,FOSL1,FUT7,GAS2L1,GBA,GHSR,GKAP1,GLP1R,GPX1,GTF2H1,HADH,HSF1,HSPA1B,HTR1B,INPP5K,IRS1,JAK3,JUND,KANK1,KMT2D,LANCL2,MAX,MEAK7,MEN1,MMP14,MYO1C,NCOA1,NCOA6,NR1D1,NR4A2,NSMF,P2RY6,PAQR8,PDK2,PELP1,PIAS3,PIK3C2A,PIK3R2,PIP4K2A,PPARD,PPP1R9B,PTGES3,…	0.12978	0.741463
GOBP_VESICLE_TARGETING	0.0734797	CEP19,CLASP1,EXOC1,EXOC3,EXOC6B,EXOC8,SAR1B,SCRIB,TMED2,TRAPPC1,TRAPPC10,YKT6	0.179104	0.743314
GOBP_POSITIVE_REGULATION_OF_TELOMERE_MAINTENANCE	0.0734797	ACD,CCT4,CCT5,GNL3,HNRNPA2B1,INO80,MAPK1,MAPK3,NABP2,NEK7,RAD50,YY1	0.179104	0.743314
GOBP_NUCLEAR_ENVELOPE_ORGANIZATION	0.0735629	CHMP5,LEMD2,LMNB2,NEMP1,RCC1,REEP4,TARDBP,TMEM170A,TOR1B,UBE2I,VPS4A	0.183333	0.743443
GOBP_RECEPTOR_RECYCLING	0.0739037	CAMLG,CHMP5,INPP5F,LDLR,OPTN,PHETA1,SCRIB	0.212121	0.744216
GOBP_WALKING_BEHAVIOR	0.0739037	ABHD12,AGTPBP1,ARRB2,CEND1,CNTN2,CTNS,HIPK2	0.212121	0.744216
GOMF_VITAMIN_TRANSMEMBRANE_TRANSPORTER_ACTIVITY	0.0739037	ABCD4,ABCG2,SLC23A2,SLC44A4,SLC46A1,SLC52A3,SLC5A6	0.212121	0.744216
GOBP_EPIGENETIC_REGULATION_OF_GENE_EXPRESSION	0.0739212	ARID1A,BAZ1A,BAZ2A,BRCA1,CDYL,CENPV,EPC1,GPX1,H1-0,HDAC4,JARID2,KAT8,KMT2D,LMNB2,MBD2,PHF20,PRDM14,RB1,RRP8,SIN3A,SPI1,VPS72,WBP2,WDR5,ZNF335	0.153374	0.744216
GOBP_SPINDLE_ASSEMBLY	0.0746186	AAAS,BIRC5,CHMP5,CLASP1,DYNC1H1,GOLGA8A,HAUS4,HAUS8,HSPA1B,INO80,KIFC1,KPNB1,LSM14A,LZTS2,NDC80,NEK7,PRC1,RACGAP1,RCC1,SAC3D1,SMC3,TUBGCP2,ZNF207	0.155405	0.750521
GOBP_AEROBIC_RESPIRATION	0.0754662	BID,COA6,COX10,COX6A1,FH,IDH2,IDH3A,MDH2,MTFR1,MTFR1L,NDUFA12,NDUFAB1,NDUFB11,NDUFB6,NDUFB7,NDUFS5,NDUFS8,NDUFV1,NDUFV3,OXA1L,PDE12,PINK1,PPIF,SDHAF2,SDHB,SDHD,UQCC2,UQCR11,UQCRC1	0.149485	0.758324
GOMF_OXIDOREDUCTASE_ACTIVITY	0.0763155	ACADS,ALDH1A3,ALOX12B,ALOX5AP,ALOXE3,AOC1,ASPH,COX6A1,CRYZL1,CYP17A1,CYP2D7,CYP2S1,CYP2U1,CYP2W1,CYP3A43,CYP4A11,DCT,DHRS1,DHRS13,DHRS4,DHRS9,DUS1L,EGLN1,FADS3,FRRS1,GAPDHS,GMPR,GPX1,GPX4,GSTM2,GSTP1,H6PD,HADH,HADHB,HBQ1,HMGCR,HPD,HSD11B1,HSD17B1,HSD17B4,HSD3B7,IDH2,IDH3A,IMPDH2,IPCEF1,IYD,JARID2,KDM6B,LPO,MDH2,MGST3,MICAL1,MICAL3,MMACHC,MSRB1,MTARC2,MTHFD2,MTHFD2L,NCF1,NDUFA12,NDUFB6,NDUFB7,NDUF…	0.130904	0.766099
GOBP_REGULATION_OF_CHROMOSOME_SEPARATION	0.0766446	ANAPC15,ANAPC2,ARID1A,BIRC5,CDC6,CENPE,CENPF,DPF2,DUSP1,DYNC1LI1,MAD2L1,NDC80,RB1,SMARCA4,SMARCC1,SPDL1,ZNF207,ZWINT	0.162162	0.766099
GOCC_MEMBRANE_COAT	0.0766982	AP1M1,AP2A1,AP3M1,AP4M1,AP5Z1,ARCN1,BAIAP2L2,CLBA1,CLTC,COPG1,DNM1,EPN2,EPS15L1,NECAP1,SAR1B	0.168539	0.766099
GOBP_TOLL_LIKE_RECEPTOR_SIGNALING_PATHWAY	0.0772416	ARRB2,CAV1,DAB2IP,EPG5,GFI1,GRAMD4,HAVCR2,IRAK2,IRAK4,IRF7,LRRC14,MAPKAPK3,NMI,NR1D1,PLCG2,PTPRS,SARM1,SCIMP,TLR3,WDFY1	0.15873	0.766099
GOBP_ICOSANOID_METABOLIC_PROCESS	0.0772416	ABHD12,ALOX12B,ALOX5AP,ALOXE3,CPA1,CYP2D7,CYP2S1,CYP2U1,CYP4A11,DPEP1,EPHX1,GPX1,GPX4,GSTP1,MGLL,MGST3,MIR132,PTGES3,PTGR2,TBXAS1	0.15873	0.766099
GOBP_REGULATION_OF_PROTEIN_CONTAINING_COMPLEX_DISASSEMBLY	0.0772416	ARHGEF2,ASPH,CAMSAP1,CAPZA1,CLASP1,CLEC16A,EIF5AL1,GBA,GSN,IRGM,MAP1S,MTRF1,OGFOD1,PDXP,SEMA5A,TTBK2,TWF1,TWF2,UPF1,VIL1	0.15873	0.766099
GOBP_GOLGI_VESICLE_TRANSPORT	0.0773807	ANKFY1,AP2A1,AP4M1,ARCN1,ARF3,ATL3,BCAP29,BNIP1,CEP19,COG1,COG7,COPG1,CREB3L2,DNM2,ERGIC1,EXOC1,EXOC6B,EXOC8,GOLGA5,GOLGA7,GOSR2,HTT,NRBP2,OPTN,RAB13,RAB1B,RAB34,RAB8B,RSC1A1,SAR1B,SCAP,SNX1,STX5,TAPBP,TBC1D14,TMED2,TRAPPC1,TRAPPC10,USE1,VAPB,YIF1A,YIF1B,YKT6	0.141447	0.766099
GOCC_CELL_CORTEX	0.0776318	ACTN1,ACTN4,ACTR1A,AKT2,ARV1,ASPH,CAV1,CIB2,CLASP1,CORO1A,DBN1,DBNL,DYNC1H1,ECT2,EPB41L2,EXOC1,EXOC3,EXOC6B,EXOC8,FAM110A,FER,FLNB,GPSM1,GSN,ITCH,KDF1,KHDC3L,LANCL2,LLGL2,MELK,MICAL3,MKLN1,MYH9,NSMF,PARD6B,PDLIM2,PPP1R9B,PTK2B,RASAL3,RHOF,RND2,SEPTIN11,SHROOM1,TSC1	0.141026	0.766099
GOBP_INNER_MITOCHONDRIAL_MEMBRANE_ORGANIZATION	0.0778301	AFG3L2,HSPA9,MICOS10,MICOS13,MTX1,PINK1,TIMM22,TIMM29	0.2	0.766099
GOBP_CORTICAL_ACTIN_CYTOSKELETON_ORGANIZATION	0.0778301	ECT2,EPB41L2,LLGL2,RAB13,RACGAP1,TLN1,VIL1,VPS4A	0.2	0.766099
GOBP_MACROPHAGE_CHEMOTAXIS	0.0778301	AKIRIN1,C5,C5AR1,MAPK1,MAPK3,MMP28,PTK2B,STAP1	0.2	0.766099
GOBP_INTEGRATED_STRESS_RESPONSE_SIGNALING	0.0778301	ATF4,CEBPB,CEBPE,CREB3,FOSL1,MAF,QRICH1,TMED2	0.2	0.766099
GOBP_AMYLOID_FIBRIL_FORMATION	0.0778301	B2M,CDSN,CLU,GSN,LDLR,PFDN1,PFDN6,TARDBP	0.2	0.766099
GOMF_PEPTIDE_LYSINE_N_ACETYLTRANSFERASE_ACTIVITY	0.0778301	BAZ1A,KAT2A,KAT5,KAT8,MED24,NAA50,NCOA1,SRCAP	0.2	0.766099
GOBP_REGULATION_OF_HISTONE_METHYLATION	0.0781913	BRCA1,GFI1,JARID2,KAT8,KMT2A,MLLT6,PAX5,PAXIP1,PHF19,PHF20,PRDM12,RRP8,WDR5,ZNF335	0.170732	0.766099
GOBP_ASTROCYTE_DIFFERENTIATION	0.0781913	C5AR1,CDK6,CNTN2,KRAS,LDLR,LIF,MAPK1,MAPK3,NR1D1,PRPF19,PTPN11,SMO,STAT3,VIM	0.170732	0.766099
GOMF_CARGO_RECEPTOR_ACTIVITY	0.0781913	CD6,DMBT1,ENDOU,ENPP1,HMMR,ITGB2,LDLR,LRP10,LRP12,SCARB1,STBD1,TFR2,TFRC,TMPRSS4	0.170732	0.766099
GOBP_GANGLIOSIDE_METABOLIC_PROCESS	0.0785491	B3GALT4,CLN6,NEU3,ST6GALNAC4,ST6GALNAC6,ST8SIA4	0.222222	0.766099
GOBP_B_CELL_APOPTOTIC_PROCESS	0.0785491	BAX,BCL2,CRKL,FNIP1,ORMDL3,PDCD1	0.222222	0.766099
GOBP_POSITIVE_REGULATION_OF_CHOLESTEROL_EFFLUX	0.0785491	ABCA3,ABCG4,CAV1,EEPD1,NR1H2,PTCH1	0.222222	0.766099
GOBP_PROTEIN_HYDROXYLATION	0.0785491	ASPH,EGLN1,OGFOD1,P4HA2,P4HTM,VPS33B	0.222222	0.766099
GOBP_CEREBELLAR_PURKINJE_CELL_LAYER_DEVELOPMENT	0.0785491	AGTPBP1,ARCN1,CEND1,GBA,KIF14,SEZ6	0.222222	0.766099
GOBP_NEGATIVE_REGULATION_OF_CHEMOKINE_PRODUCTION	0.0785491	APOD,ELANE,ERBIN,GSTP1,MAP2K5,MUL1	0.222222	0.766099
GOBP_POLYOL_CATABOLIC_PROCESS	0.0785491	IMPA1,INPP5A,INPP5K,MTMR2,NUDT3,TKFC	0.222222	0.766099
GOBP_NEGATIVE_REGULATION_OF_AXON_EXTENSION_INVOLVED_IN_AXON_GUIDANCE	0.0785491	SEMA3F,SEMA4A,SEMA4C,SEMA4D,SEMA5A,SEMA6B	0.222222	0.766099
GOBP_NEGATIVE_REGULATION_OF_DEFENSE_RESPONSE_TO_VIRUS	0.0785491	GPATCH3,ITCH,MUL1,NLRX1,RNF26,TKFC	0.222222	0.766099
GOBP_POSITIVE_REGULATION_OF_HISTONE_H3_K4_METHYLATION	0.0785491	BRCA1,KAT8,KMT2A,PAXIP1,PHF20,WDR5	0.222222	0.766099
GOBP_EXCITATORY_SYNAPSE_ASSEMBLY	0.0785491	LRRTM2,NLGN2,NPTN,NPTX1,PLXNB2,SEMA4A	0.222222	0.766099
GOBP_POSITIVE_REGULATION_OF_VASCULAR_ENDOTHELIAL_CELL_PROLIFERATION	0.0785491	GHSR,ITGA4,MIR132,MIR29A,NRARP,STAT3	0.222222	0.766099
GOBP_NEGATIVE_REGULATION_OF_STEM_CELL_PROLIFERATION	0.0785491	CDKN2C,KDF1,OVOL1,PTCH1,RARG,TP53	0.222222	0.766099
GOMF_NUCLEAR_LOCALIZATION_SEQUENCE_BINDING	0.0785491	KPNA6,KPNB1,NUP153,NUP98,POM121,TNPO1	0.222222	0.766099
GOBP_RESPONSE_TO_EXTRACELLULAR_STIMULUS	0.0785612	AHCY,AIF1,AKT1,AOC1,ATF4,BAX,BCL2,CDKN1A,CLEC16A,CNTN2,COL1A1,CPT1A,DCPS,FES,FNIP1,FOSL1,FOXK1,GAS2L1,GBA,GCN1,GHSR,GPX1,HCRT,HLCS,HSF1,ITGA4,KAT2A,KAT5,LDLR,MAPK1,MAPK3,MAX,MBD2,MEAK7,MN1,MTMR3,NCOA1,NR1H2,NR4A2,NUAK2,PDK2,PMAIP1,PPARD,PPP1R9B,PRKAG1,PRKAG2,PTH,RALB,RARA,RPS6KB1,RPTOR,RRAGC,RRP8,SLC22A3,SLC34A1,SLC38A3,SLC39A4,SOD2,SST,SSTR3,TFEB,TFRC,TP53,TRIM24,TRIM25,TSC1,WIPI2,WNK4	0.134653	0.766099
GOBP_TRANSITION_METAL_ION_TRANSPORT	0.0787599	ASIC3,ATP13A1,ATP2C2,B2M,CLTC,DNM2,MELTF,SLC25A28,SLC30A2,SLC30A4,SLC39A1,SLC39A11,SLC39A4,SLC39A7,SLC46A1,TFR2,TFRC	0.163462	0.76662
GOBP_TRIGLYCERIDE_METABOLIC_PROCESS	0.0787599	APOH,CAV1,CPT1A,DDHD2,DGAT1,DGAT2,GPX1,KAT5,LDLR,LIPE,MGLL,MOGAT2,NR1H2,PLAAT3,PNPLA1,PTPN11,SCARB1	0.163462	0.76662
GOBP_POSITIVE_REGULATION_OF_STEM_CELL_POPULATION_MAINTENANCE	0.0799707	ARID1A,BRMS1,DPF2,HDAC2,PRDM14,REST,SIN3A,SMARCA4,SMARCC1	0.191489	0.771665
GOMF_LYASE_ACTIVITY	0.0804995	ACMSD,ALOX12B,ALOX5AP,ALOXE3,CDYL,CENPV,CHAC1,CYP17A1,CYP2S1,ECI1,ENDOU,FH,GGCX,GUCY2C,GUCY2D,HADHB,HDC,HSD17B4,MGST3,MLYCD,MOCOS,NEIL1,NPL,NTHL1,PDXDC1,SRR,TBXAS1,TKFC,TYW1B,UROS	0.147783	0.771665
GOBP_RESPONSE_TO_PEPTIDE	0.0807412	AHSG,AKT1,AKT2,ARHGEF2,CAV1,CDC6,CELA2A,CHMP5,COL1A1,DDX11,EEF2K,ENPP1,ERBIN,FBP1,FER,FUT7,GHSR,GKAP1,GLP1R,HADH,HSF1,ICAM1,IGF1,INPP5K,IRS1,ITGA4,JAK3,JUND,KANK1,MAX,MEAK7,MEN1,MIR200C,MMP9,MYO1C,NCOA1,NR4A2,PDK2,PIK3C2A,PIK3R2,PIP4K2A,PPP1R9B,PTPN11,RAB12,RAB13,RB1,RBM4,RPL23,RPS6KB1,SCAP,SCNN1A,SLC29A2,SLC2A4,SLC34A1,SMARCC1,SRSF5,STAT3,STAT5B,STXBP4,TIMELESS,TNFSF10,TP53,TRIM72,TSC1,TSHR,UMOD…	0.134241	0.771665
GOBP_GLIAL_CELL_PROLIFERATION	0.0808916	CLU,GBA,IL33,KRAS,PPP1CC,PTK2B,RB1,RNF10,SKI,TP53	0.185185	0.771665
GOBP_CELLULAR_RESPONSE_TO_GLUCOSE_STARVATION	0.0808916	ATF4,BCL2,KAT5,MTMR3,NUAK2,PMAIP1,PRKAG1,PRKAG2,RRP8,TP53	0.185185	0.771665
GOBP_PROTEIN_LOCALIZATION_TO_CHROMATIN	0.0808916	CDCA5,H4-16,H4C14,JARID2,LEMD2,LRWD1,MAU2,RB1,SPI1,WBP2	0.185185	0.771665
GOMF_INTRAMOLECULAR_OXIDOREDUCTASE_ACTIVITY	0.0808916	CYP2S1,DCT,ECI1,ERP27,MRI1,PDIA2,PDIA6,PTGES3,TBXAS1,TXNDC5	0.185185	0.771665
GOCC_INTRINSIC_COMPONENT_OF_MITOCHONDRIAL_INNER_MEMBRANE	0.0809612	AFG3L2,C12orf73,HSPA9,MICOS10,MICOS13,MTX1,OXA1L,SFXN2,SFXN4,SPG7,STMP1	0.180328	0.771665
GOBP_ENDOCYTOSIS	0.0812426	ADGRB1,AHSG,AIF1,ANKFY1,ANKRD13A,ANKRD13B,AP2A1,AP3M1,APLP1,ARFGAP1,ARHGAP25,ARRB2,ATXN2,B2M,C9orf72,CACNG5,CAV1,CD6,CDC42,CDH13,CLTC,CLU,CNTN2,DBNL,DGKD,DMBT1,DNAJC13,DNM1,DNM2,EEF2K,EGF,ENDOU,ENPP1,EPN2,EPS15L1,FCER1G,GSN,HMMR,HTR1B,INPP5F,ITGA4,ITGB2,LDLR,LDLRAP1,LMBRD1,LRP10,LRP12,LRRTM2,MAPK1,MAPK3,MAPKAPK3,MKLN1,MTMR2,MTMR6,MYH9,NECAP1,NEU3,NEURL1B,NLGN2,NR1H2,PACSIN2,PACSIN3,PIK3C2A,PLCG2,…	0.1317	0.771665
GOMF_TUBULIN_BINDING	0.0813312	AGBL5,AGTPBP1,ARHGEF2,ATF5,BEX4,BIRC5,BRCA1,CAMSAP1,CCDC187,CCT5,CENPE,CENPF,CLASP1,DIP2B,DNM1,DNM2,FES,FHDC1,GAS2L1,GPAA1,HAUS4,HAUS8,HTT,INO80,KIF14,KIF20A,KIF22,KIF3C,KIF5A,KIFC1,MACO1,MAP1S,MAP2,MAP6,MTUS2,NDE1,NDRG1,PDE4B,PIFO,PRC1,RAB11FIP5,RACGAP1,RAE1,REEP4,SAXO1,SMC3,SVBP,TTBK2,TTLL6,TUBGCP2,VAPB,ZNF207	0.137931	0.771665
GOMF_PROTEIN_DIMERIZATION_ACTIVITY	0.0814516	ABCG2,ABCG4,ABTB2,ACP3,ACTN1,ACTN4,AKT1,ALDH1A3,AMHR2,AOC1,ATF1,ATF4,B2M,BAX,BCL2,BTBD11,CAMK2B,CARNMT1,CAV1,CD247,CDH13,CDSN,CEBPB,CENPF,CHKA,CIB2,CLN6,CORO1A,DAB2IP,DGAT2,DGKD,DR1,E2F2,ECT2,ENDOG,ENPP1,ERBB2,F11R,FCER1G,GALE,GBP2,GCA,GOLGA5,GSTM2,GUCY2D,H2AC19,H2AC21,H4-16,H4C14,HAND1,HES7,HLA-G,HNF1A,HPD,HSD11B1,HSD17B1,HSD17B4,HSF1,IMPA1,INPP5F,IRAK2,KCNH2,KMT2A,KRT10,MAD2L1,MAX,MGA,MGLL,MKLN…	0.12746	0.771665
GOBP_RESPONSE_TO_STARVATION	0.081462	AOC1,ATF4,BCL2,CDKN1A,CLEC16A,FNIP1,FOXK1,GAS2L1,GBA,GCN1,HCRT,KAT5,MAPK1,MAPK3,MAX,MTMR3,NUAK2,PMAIP1,PRKAG1,PRKAG2,RALB,RPTOR,RRAGC,RRP8,SLC34A1,SLC38A3,SLC39A4,SSTR3,TFEB,TP53,WIPI2	0.146919	0.771665
GOBP_TRANSCRIPTION_INITIATION_AT_RNA_POLYMERASE_I_PROMOTER	0.081824	BAZ2A,CAVIN1,SMARCA4,TAF1B	0.266667	0.771665
GOBP_TYROSINE_METABOLIC_PROCESS	0.081824	DCT,HPD,IYD,TTC36	0.266667	0.771665
GOBP_PEPTIDYL_PROLINE_HYDROXYLATION	0.081824	EGLN1,OGFOD1,P4HA2,P4HTM	0.266667	0.771665
GOBP_CELL_PROLIFERATION_IN_HINDBRAIN	0.081824	ATF5,CEND1,EGF,SMO	0.266667	0.771665
GOBP_HIGH_DENSITY_LIPOPROTEIN_PARTICLE_CLEARANCE	0.081824	LDLR,MIR144,MIR33A,SCARB1	0.266667	0.771665
GOBP_ORGANELLE_INHERITANCE	0.081824	MAPK1,MAPK3,PLK5,STX5	0.266667	0.771665
GOBP_CONVERGENT_EXTENSION	0.081824	DVL1,DVL2,NKD1,WNT5B	0.266667	0.771665
GOCC_PRERIBOSOME_SMALL_SUBUNIT_PRECURSOR	0.081824	FTSJ3,NOC4L,RRP1B,TSR1	0.266667	0.771665
GOCC_RNA_POLYMERASE_II_TRANSCRIPTION_REPRESSOR_COMPLEX	0.081824	DDX20,DR1,MAX,MXD1	0.266667	0.771665
GOMF_AMP_BINDING	0.081824	FBP1,PFKL,PRKAG1,PRKAG2	0.266667	0.771665
GOMF_HYDROLASE_ACTIVITY_ACTING_ON_CARBON_NITROGEN_BUT_NOT_PEPTIDE_BONDS_IN_CYCLIC_AMIDES	0.081824	DCLRE1A,DPEP1,DPYSL4,OPLAH	0.266667	0.771665
GOBP_LENS_MORPHOGENESIS_IN_CAMERA_TYPE_EYE	0.0818667	ATF4,CITED2,HIPK1,HIPK2,SKI	0.238095	0.771665
GOBP_TRNA_WOBBLE_BASE_MODIFICATION	0.0818667	CTU2,DPH3,ELP1,NSUN3,URM1	0.238095	0.771665
GOBP_NEUTROPHIL_ACTIVATION_INVOLVED_IN_IMMUNE_RESPONSE	0.0818667	FCER1G,ITGB2,PRAM1,SPI1,TYROBP	0.238095	0.771665
GOBP_REGULATION_OF_SISTER_CHROMATID_COHESION	0.0818667	CDCA5,DDX11,RB1,SLF2,SMC5	0.238095	0.771665
GOBP_CHOLESTEROL_STORAGE	0.0818667	MIR144,NR1H2,PPARD,SCARB1,SOAT1	0.238095	0.771665
GOBP_PROTEIN_DNA_COMPLEX_DISASSEMBLY	0.0818667	ARID1A,HMGA1,RPL23,SMARCA4,SMARCC1	0.238095	0.771665
GOBP_LINOLEIC_ACID_METABOLIC_PROCESS	0.0818667	ALOX12B,ALOXE3,CYP4A11,GSTM2,GSTP1	0.238095	0.771665
GOBP_SERTOLI_CELL_DIFFERENTIATION	0.0818667	FER,HSD17B4,RAB13,RARA,SAFB2	0.238095	0.771665
GOBP_RESPONSE_TO_NITRIC_OXIDE	0.0818667	CCR7,DNM2,DPEP1,EGLN1,KCNC2	0.238095	0.771665
GOBP_RESPONSE_TO_MITOCHONDRIAL_DEPOLARISATION	0.0818667	GBA,MUL1,OPTN,PINK1,VDAC1	0.238095	0.771665
GOBP_NEGATIVE_REGULATION_OF_OXIDATIVE_STRESS_INDUCED_NEURON_DEATH	0.0818667	ATF4,MEAK7,PINK1,REST,TSC1	0.238095	0.771665
GOMF_CARBOHYDRATE_KINASE_ACTIVITY	0.0818667	FGGY,GALK1,HKDC1,PFKFB4,PFKL	0.238095	0.771665
GOBP_NEGATIVE_REGULATION_OF_NEURON_PROJECTION_DEVELOPMENT	0.0819095	B2M,CARM1,CBFA2T2,CDKL3,DIP2B,GFI1,HDAC2,INPP5F,ITM2C,KANK1,MAP2,PAQR3,PTPRS,RTN4RL1,SEMA3F,SEMA4A,SEMA4C,SEMA4D,SEMA5A,SEMA6B,TSC1,VIM	0.15493	0.771665
GOBP_REGULATION_OF_CELLULAR_COMPONENT_BIOGENESIS	0.0819816	ABCA3,ADGRB1,AKAIN1,AKIRIN1,AMIGO2,ANTXR1,APOD,ARFGEF1,ARHGAP18,ASAP3,ATG2A,ATMIN,BAIAP2L2,BAX,BBS10,BID,BRCA1,C9orf72,CAMSAP1,CAPZA1,CAV1,CCR7,CDC42,CDH17,CDK10,CHMP5,CLASP1,CLU,CORO1A,CPTP,CSF3,CYRIB,DAB2IP,DBN1,DBNL,DHX33,DNM2,DYNC1H1,ECT2,EEF2K,EPHA1,F11R,FER,FES,FNIP1,GBA,GDI2,GHSR,GSN,HAS3,HSF1,HSPA1B,HTT,ICAM1,IFT20,INPP5K,IRGM,KANK1,KAT2A,KIF14,KIRREL1,LIMK1,LIMK2,LRRC24,LRRTM2,MAP2,MIEN1…	0.128049	0.771665
GOBP_MYOBLAST_DIFFERENTIATION	0.082064	AKIRIN1,ARID1A,CCL17,DDX17,DDX5,GPX1,IGF1,KAT5,LGALS1,MAML1,NMRK2,PPARD,RB1,REST,SMARCA4,SMARCC1,XKR8,ZFP36L1	0.160714	0.771752
GOBP_MONONUCLEAR_CELL_DIFFERENTIATION	0.0821551	ARID1A,B2M,BAX,BCL2,CCR7,CD2,CD3G,CD8A,CDH17,CDK6,CEBPB,DCAF1,ERBB2,FANCA,FCER1G,FES,FNIP1,FUT7,GBA,HDAC4,HECTD1,HLA-DOA,HLA-G,IFNE,IKZF1,IRF7,ITGA4,ITK,JAG2,JAK3,KAT2A,KAT5,LGALS1,MMP14,MYH9,NFIL3,NRARP,PAX5,PIK3R2,PLCG2,PRELID1,PSG9,PTK2B,RARA,RASGRP1,RELB,RUNX3,SART1,SEMA4A,SLC39A7,SMARCA4,SMARCC1,SP3,SPI1,SPN,STAT3,STAT5B,TCF7,TP53,TPD52,TSC1,YY1,ZBTB7A,ZFP36L1	0.135021	0.771922
GOMF_CATALYTIC_ACTIVITY_ACTING_ON_A_TRNA	0.0823284	BCDIN3D,CARS1,DTD2,DUS1L,FARSB,MARS1,METTL1,MRPL58,NARS1,NSUN3,NT5C3A,PUS1,QARS1,RPP40,TRDMT1,TRMO,TRMT13,TYW1B,VARS1,WDR4	0.15748	0.772863
GOCC_RIBOSOMAL_SUBUNIT	0.0824046	AURKAIP1,B3GALT4,FAU,MRPL12,MRPL2,MRPL20,MRPL22,MRPL33,MRPL58,MRPS16,MRPS22,MRPS33,MRPS6,NSUN3,PTCD3,RPL19,RPL23,RPL29,RPL35A,RPL37,RPL38,RPL8,RPS15,RPS16,RPS18,RPS25,RPS27,RPS28	0.148936	0.772891
GOBP_RNA_EXPORT_FROM_NUCLEUS	0.0828182	AGFG1,DDX25,FYTTD1,HNRNPA2B1,KHDRBS1,NUP153,NUP160,NUP188,POM121,RAE1,SMG5,SRSF3,TSC1,UPF1,XPO5	0.166667	0.775393
GOBP_STEM_CELL_DEVELOPMENT	0.0828182	ANXA6,BCL2,CDC42,CITED2,MAPK1,MAPK3,MSI2,NRP2,SEMA3F,SEMA4A,SEMA4C,SEMA4D,SEMA5A,SEMA6B,SMO	0.166667	0.775393
GOMF_TRANSFERASE_ACTIVITY_TRANSFERRING_ONE_CARBON_GROUPS	0.0831051	BCDIN3D,CARM1,CARNMT1,COQ5,FBL,FTSJ3,HEMK1,ICMT,KMT2A,KMT2D,METTL1,METTL16,METTL27,MRM1,NSD2,NSUN3,PCMTD2,PRDM12,PRDM14,PRDM7,PRMT1,PRMT3,RRP8,SETD5,SMYD4,TRDMT1,TRMO,TRMT112,TRMT13,WDR4,WDR5,WDR82,ZCCHC4	0.145374	0.77739
GOMF_GUANYL_NUCLEOTIDE_BINDING	0.0839753	ADSS1,ANXA6,ARF3,ARHGAP5,ARL16,ARL5C,ATL3,CDC42,DNM1,DNM2,DYNC1LI1,EFTUD2,EIF5,EIF5B,ERAL1,GBP2,GIMAP1,GIMAP4,GIMAP6,GMPPB,GNA12,GNA15,GNL3,GTPBP2,GUCY2C,GUCY2D,IFT27,IRGC,IRGM,KRAS,LANCL2,MIEF1,PDE6H,RAB12,RAB13,RAB1B,RAB27A,RAB34,RAB35,RAB40B,RAB8B,RABL6,RALA,RALB,RAP2A,RASL10B,RHOF,RND2,RRAGC,SAR1B,SEPTIN11,STING1,TSR1,TUBA3D,TUFM	0.136816	0.78351
GOMF_CHROMATIN_BINDING	0.0843111	ACTN4,ARID1A,ARID5A,ASXL1,ATF4,ATF5,CDCA5,CDYL,CEBPB,CENPF,CHD8,CITED2,CSNK2B,DDX11,DDX5,DLX1,FOXN4,GTF2F1,GTF2H1,H1-0,HDAC2,HMGA1,HPF1,HSF1,JARID2,KAT2A,KAT5,KDM6B,KMT2A,LEMD2,LRWD1,MBD2,MCMBP,MEN1,MLLT6,MNT,MSH6,NAP1L4,NCOA1,NCOA6,NFIA,NPM3,NR1H2,NSD2,NUP98,PELP1,PHC3,PHF13,PHF19,POLE,POLR2A,PRDM14,RARA,RARG,RCC1,REST,RNF169,SIN3A,SIRT7,SKIL,SMARCA4,SMARCC1,SMC3,SP3,SPI1,STAT3,STAT5B,TDRD3,TOP1…	0.132328	0.78351
GOBP_MITOTIC_G2_DNA_DAMAGE_CHECKPOINT_SIGNALING	0.0843529	BRCA1,CCNG1,CDK5RAP3,CDKN1A,DONSON,DTL,FOXN3	0.205882	0.78351
GOBP_POSITIVE_REGULATION_OF_SODIUM_ION_TRANSPORT	0.0843529	ACTN4,AKT1,DNM2,MLLT6,PKP2,SCN4B,WNK4	0.205882	0.78351
GOBP_MONOUBIQUITINATED_PROTEIN_DEUBIQUITINATION	0.0843529	ASXL1,KAT2A,SUPT3H,TAF12,TAF4,TAF6,TRRAP	0.205882	0.78351
GOBP_REGULATION_OF_PROTEIN_TARGETING_TO_MEMBRANE	0.0843529	AKT2,ERBB2,INPP5K,ITGB2,MIEF1,MIEF2,MYO1C	0.205882	0.78351
GOMF_TRNA_METHYLTRANSFERASE_ACTIVITY	0.0843529	BCDIN3D,METTL1,NSUN3,TRDMT1,TRMO,TRMT13,WDR4	0.205882	0.78351
GOMF_CHANNEL_INHIBITOR_ACTIVITY	0.0843529	BCL2,CAV1,PACSIN3,RSC1A1,STX1A,TNNI3,WNK4	0.205882	0.78351
GOMF_PDZ_DOMAIN_BINDING	0.0846833	ADGRB1,F11R,FZD3,KCNJ4,KIF14,LIN7B,LLGL2,NKD1,RPS6KB1,SLC22A5,SLC34A1,SNTB1,SRR,TBC1D10A	0.168675	0.784276
GOBP_SKELETAL_SYSTEM_DEVELOPMENT	0.084708	ACD,ACVR2B,ADAMTS4,AHSG,ANXA6,ARID5A,ASXL1,BCAN,CITED2,COL1A1,COMP,CREB3L2,CTC1,DLX1,FOXN3,GDF5,GP1BA,HAND1,HAPLN1,HAPLN2,HES7,HOXA4,HSD17B1,IGF1,JAG2,KAT2A,LECT2,MAF,MAPK3,MEX3C,MKS1,MMP14,MMP9,NAB2,NSD2,PAX5,PIP4K2A,PKD1,PLXNB1,PRRX1,PTH,PTPN11,RARA,RARG,RB1,RPL38,RUNX3,SEMA4D,SERPINH1,SHOX2,SIGLEC15,SKI,SLC39A1,SMAD1,SP3,SPEF2,SPNS2,SPP2,SULF2,THBS3,TMEM107,TNFSF11,TP53,TRIM45,TWSG1,TYROBP,VKO…	0.133333	0.784276
GOBP_CHROMOSOME_SEPARATION	0.0847324	ANAPC15,ANAPC2,ANKLE1,ARID1A,BIRC5,CDC6,CENPE,CENPF,DPF2,DUSP1,DYNC1LI1,MAD2L1,NDC80,RB1,RECQL5,SMARCA4,SMARCC1,SPDL1,TOP3A,ZNF207,ZWINT	0.155556	0.784276
GOBP_REGULATION_OF_DOUBLE_STRAND_BREAK_REPAIR	0.0847324	ARID1A,DDX11,DPF2,EPC1,HDGFL2,HSF1,KAT5,KHDC3L,NSD2,OTUB2,RBBP8,RECQL5,RNF169,SIRT7,SLF2,SMARCA4,SMARCC1,TFIP11,TIMELESS,TRRAP,VPS72	0.155556	0.784276
GOBP_CARBOHYDRATE_HOMEOSTASIS	0.084967	AKT1,ASPSCR1,BAIAP3,ENDOG,FAM3B,FOXK1,GPX1,HKDC1,HNF1A,ICAM1,INPP5K,IRS1,KAT5,LIN28A,MEN1,MIR33A,NCF1,NPTX1,NR1D1,PDK2,PIK3R2,PPARD,PPP1R3G,PPP3CA,PTCH1,PTPN11,RAB11FIP5,RBM4,RFX6,RPH3AL,SIN3A,SLC12A7,SLC2A4,SMARCA4,STAT3,STXBP4	0.143426	0.785449
GOBP_REGULATION_OF_CIRCADIAN_RHYTHM	0.0850079	CCAR2,CIPC,CRTC1,FBXL22,FBXL3,FBXL6,KAT5,NR1D1,NR2F6,OPRL1,PPP1CC,PSPC1,RBM4,RBM4B,SIN3A,SRRD,TARDBP,TIMELESS,TP53	0.158333	0.785449
GOBP_REGULATION_OF_DNA_REPAIR	0.0854728	ARID1A,BRCA1,DDX11,DPF2,EPC1,HDGFL2,HSF1,INO80,KAT2A,KAT5,KHDC3L,NPAS2,NSD2,OTUB2,RBBP8,RECQL5,RNF169,SIRT7,SLF2,SMARCA4,SMARCC1,SUPT3H,TAF12,TAF4,TAF6,TFIP11,TIGAR,TIMELESS,TRRAP,VPS72,YY1	0.146226	0.789054
GOBP_CENTRAL_NERVOUS_SYSTEM_DEVELOPMENT	0.0856084	AGTPBP1,AIF1,AKIRIN2,ALDH1A3,AMIGO2,APLP1,APOD,ARCN1,ARRB2,ASPA,ATF5,ATXN1L,B2M,BAG6,BAX,BCAN,BCL2,BPGM,BPTF,C5AR1,CCNG1,CDC42,CDK5RAP3,CDK6,CDKN2C,CEND1,CENPF,CHD8,CITED2,CLU,CNTN2,CRKL,CTNS,DAB2IP,DBX1,DCT,DDIT4,DLX1,EFNA2,EGF,ERBB2,FOXN4,FUT10,FZD3,GBA,GRIN2D,GSN,GSTP1,HAPLN1,HAPLN2,HDAC2,IL33,JARID2,JRKL,KAT2A,KCNC2,KIF14,KRAS,LDLR,LIF,MACO1,MAP1S,MAP2,MAPK1,MAPK3,MEN1,MSI2,NARS1,NCOA6,NCSTN,…	0.127238	0.789616
GOBP_REGULATION_OF_CELL_DIFFERENTIATION	0.0859325	ACTN4,ACVR1B,ACVR2B,AKIRIN1,AKIRIN2,AKT1,ANAPC2,ANKLE1,ARHGEF2,ARID1A,ARRB2,ASPA,ASXL1,ATF4,B2M,BCL2,C1QL4,CAMK2B,CARM1,CAV1,CCDC71L,CCL17,CD2,CDC42,CDK12,CDK5RAP3,CDK6,CDKL3,CDS1,CEBPB,CLASP1,CLIC1,CNTN2,COL1A1,CRKL,CSF3,CUL7,DAB2IP,DBN1,DBNL,DCT,DDX17,DDX5,DIP2B,DLX1,DNM2,DPF2,DUOXA1,ECT2,EEF2K,EFNA3,EIF4ENIF1,ELL3,ENPP1,ERBB2,F11R,FANCA,FES,FNIP1,FZD3,GATAD2A,GDF5,H4-16,H4C14,HDAC2,HDAC4,HES7,…	0.124314	0.791914
GOBP_FATTY_ACID_BETA_OXIDATION	0.0863638	ABCD4,ACADS,ACOT8,AKT1,AKT2,CPT1A,ECI1,HADH,HADHB,HSD17B4,IRS1,MLYCD,PPARD	0.171053	0.794502
GOBP_RIBOSOMAL_LARGE_SUBUNIT_BIOGENESIS	0.0863638	BOP1,BRIX1,FTSJ3,MAK16,MRPL20,NOL9,PES1,PPAN,RPL35A,RPL38,SNU13,SURF6,ZNHIT3	0.171053	0.794502
GOBP_T_CELL_ACTIVATION	0.0868351	AIF1,AKT1,ARID1A,B2M,BAX,BCL2,BID,CAV1,CBLB,CCR7,CD2,CD247,CD3G,CD55,CD6,CD8A,CDK6,CEBPB,CORO1A,CYRIB,ERBB2,FANCA,FCER1G,FUT7,GBA,GSN,HAVCR2,HLA-DOA,HLA-DQB1,HLA-G,ICAM1,IFNE,IGF1,ITCH,ITK,JAG2,JAK3,KAT2A,KAT5,LGALS1,LMO1,MYH9,NCSTN,NRARP,PIK3R2,PPP3CA,PRELID1,PSG9,PTPN11,RAB27A,RARA,RASAL3,RASGRP1,RELB,RUNX3,SART1,SCRIB,SEMA4A,SMARCA4,SMARCC1,SP3,SPI1,SPN,STAT3,STAT5B,TCF7,TFRC,TNFSF11,TP53,TREM…	0.132969	0.795621
GOBP_POSITIVE_REGULATION_OF_TRANSLATION	0.0868845	CDC123,CNBP,CPEB3,DAZ3,EIF5AL1,ERBB2,GCN1,KHDRBS1,LIN28A,MIF4GD,PINK1,PLD1,PLXNB2,PTK2B,RBM4,RPS6KB1,RPS6KB2,SAMD4A,TENT4A,UQCC2,VIM,ZCCHC4	0.153846	0.795621
GOBP_ALCOHOL_BIOSYNTHETIC_PROCESS	0.0868845	ABCG4,ACLY,ARV1,DHDDS,FDPS,GBA,GFI1,H6PD,HMGCR,IMPA1,ITPKA,ITPKC,LSS,P2RY6,PLCG2,PMVK,PTH,PTK2B,REST,SC5D,SCAP,SPR	0.153846	0.795621
GOBP_RESPONSE_TO_ALKALOID	0.0868896	AIF1,CASP7,CPT1A,DHX15,DNM2,EFTUD2,FOSB,GSTM2,HDAC2,HTR1B,PPP1R9B,PTK2B,RECQL5,SLC34A1,SRR,UQCRC1	0.163265	0.795621
GOBP_IN_UTERO_EMBRYONIC_DEVELOPMENT	0.087061	ACVR1B,AKT1,B9D1,BPTF,C1orf43,C5,CCM2,CEBPB,CHD8,CITED2,COPS3,DBN1,EGLN1,ELL,ENDOG,FOSL1,GINS1,GNA12,HAND1,HECTD1,HS6ST1,IGF1,INPP5K,JAG2,KAT2A,KEAP1,LIF,MAPK1,MYH9,NCOA1,PKD1,PNLDC1,PRDM14,PRMT1,PTCH1,RBBP8,RRP7A,SH3PXD2A,SIN3A,SKIL,SLC35E2B,SLC39A1,SMO,SP3,TAB1,TCTN1,TFEB,TM4SF1,TMED2,TP53,UBE2B,WNT7B,ZFP36L1,ZNF335	0.136709	0.795621
GOBP_CHEMICAL_HOMEOSTASIS	0.0874316	ABCA3,ABCG4,AFG3L2,AKT1,ALOX12B,ALOXE3,ANGPTL8,ANXA6,ASPSCR1,ATF4,ATP13A1,ATP2C2,ATP6V0A4,ATP6V0E2,B2M,BAIAP3,BAX,BCL2,BOLA3,CAV1,CCR7,CHERP,CIAO3,CIB2,CLN6,CNBP,CORO1A,CYP4A11,DGAT1,DGAT2,EGLN1,ELANE,ENDOG,ENPP1,FAM3B,FOXK1,FRRS1,GBA,GLS,GP1BA,GPX1,GSTM2,GSTP1,HKDC1,HNF1A,HTR1B,HTT,ICAM1,INPP5K,IRS1,ITPR3,JPH2,KAT5,KCNH2,KCNJ2,KDF1,LDLR,LDLRAP1,LIN28A,MAPK1,MAPK3,MCOLN2,MELTF,MEN1,MIR132,MIR144,…	0.127119	0.795621
GOBP_NEGATIVE_REGULATION_OF_PEPTIDE_SECRETION	0.0875229	GHSR,HADH,IRS1,PFKL,PPP3CA,PSMD9,PTPN11,REST	0.195122	0.795621
GOBP_DE_NOVO_PROTEIN_FOLDING	0.0875229	DNAJB5,DNAJC7,ENTPD5,HSPA1B,HSPA9,PTGES3,SDF2,TOR1B	0.195122	0.795621
GOBP_REGULATION_OF_CALCIUM_ION_DEPENDENT_EXOCYTOSIS	0.0875229	BAIAP3,CACNA1I,REST,RPH3AL,SCAMP5,STX1A,SYT12,SYT13	0.195122	0.795621
GOBP_MAINTENANCE_OF_PROTEIN_LOCALIZATION_IN_ORGANELLE	0.0875229	AKT1,CIZ1,GPAA1,MORC3,OS9,PDIA2,PINK1,SKP1	0.195122	0.795621
GOMF_G_PROTEIN_ACTIVITY	0.0875229	CDC42,KRAS,RAB1B,RAB27A,RALA,RALB,RAP2A,RASL10B	0.195122	0.795621
GOBP_CYTOSKELETON_DEPENDENT_CYTOKINESIS	0.0877283	BIRC5,CECR2,CHMP5,CUL7,ECT2,EXOC1,EXOC3,EXOC6B,EXOC8,KIF20A,LZTS2,MITD1,RAB35,RACGAP1,SEPTIN11,TTC19,USP8,VPS4A	0.159292	0.795621
GOBP_MAMMARY_GLAND_EPITHELIUM_DEVELOPMENT	0.0877765	AKT1,AKT2,ATP2C2,BAX,CEBPB,GPX1,MAPK1,PTCH1,SCRIB,SMO,TNFSF11,WNT7B	0.173913	0.795621
GOBP_POSITIVE_REGULATION_OF_PEPTIDASE_ACTIVITY	0.0877859	AKIRIN2,ANTXR1,ASPH,BAX,BID,CAV1,DIABLO,EFNA3,FAM162A,GRAMD4,GSN,HSF1,IFT57,MTCH1,MUL1,NCSTN,NLRP12,NLRP2,P2RX1,PINK1,PMAIP1,PRELID1,PSME3,PSME4,REST,STAT3,SVBP,TBC1D10A,TNFSF10	0.147208	0.795621
GOBP_NEGATIVE_REGULATION_OF_HORMONE_SECRETION	0.0888058	GHSR,HADH,IRS1,LIF,PFKL,PPP3CA,PSMD9,PTPN11,RAB11FIP1,RAB11FIP5,REST	0.177419	0.795621
GOBP_REGULATION_OF_GLYCOPROTEIN_METABOLIC_PROCESS	0.0888058	ACOT8,BCL2,CCR7,IGF1,IL33,ITM2C,JAK3,MIR144,NCSTN,RAB1B,SOAT1	0.177419	0.795621
GOBP_NEGATIVE_REGULATION_OF_HISTONE_MODIFICATION	0.0889797	BRCA1,JARID2,MLLT6,OTUB2,PAX5,SIN3A,SKI,SPI1,WDR5	0.1875	0.795621
GOBP_CELLULAR_RESPONSE_TO_OSMOTIC_STRESS	0.0889797	ARHGEF2,CAB39,FBP1,OXSR1,RELB,RPTOR,SLC2A4,SLC4A11,ZFP36L1	0.1875	0.795621
GOBP_PHOSPHOLIPID_CATABOLIC_PROCESS	0.0892869	ABHD12,INPP5F,LDLR,PLBD1,PLBD2,PLCG2,PLD1,PLD2,SCARB1,SMPD4	0.181818	0.795621
GOMF_PROTEIN_KINASE_C_BINDING	0.0892869	ADAM9,GRK5,HINT1,IRS1,PARD6B,PDLIM5,PKP2,PRKCSH,TWF2,YWHAG	0.181818	0.795621
GOBP_REGULATION_OF_CELL_CYCLE_G1_S_PHASE_TRANSITION	0.0896151	AIF1,AKT1,ARID1A,BCL2,BID,CDC6,CDK10,CDKN1A,CDKN2C,CRLF3,DCUN1D3,DPF2,INO80,KIF14,MEN1,MIR29A,MN1,MUC1,PKD1,PLCG2,PLK5,PSME3,RB1,RPTOR,SDE2,SMARCA4,SMARCC1,STXBP4,TFDP1,TP53,TRIAP1	0.14554	0.795621
GOBP_INOSITOL_LIPID_MEDIATED_SIGNALING	0.0900038	AKT1,CRYBA1,CSF3,DAB2IP,EGF,ERBB2,EXOC1,FCGR3A,FLT1,IGF1,INPP5F,IRS1,LTK,MUC5AC,NCF1,NYAP1,PIK3C2A,PIK3R2,PLCB3,PLD1,PLD2,PLXNB1,PPARD,RASGRP1,RPS6KB1,SEMA4D,ZFP36L1	0.148352	0.795621
GOBP_POSITIVE_REGULATION_OF_CHROMOSOME_ORGANIZATION	0.0904764	ACD,CCT4,CCT5,DDX11,GNL3,HNRNPA2B1,INO80,KAT5,MAPK1,MAPK3,NABP2,NEK7,RAD50,SIN3A,SLF2,SMC5,YY1	0.160377	0.795621
GOCC_PML_BODY	0.0904764	EIF4ENIF1,HIPK1,HIPK2,HSF1,MAX,MORC3,PATL1,RB1,RPAIN,SATB1,SKI,SMC5,SP3,SPN,TOP3A,TP53,UBE2I	0.160377	0.795621
GOBP_DOUBLE_STRAND_BREAK_REPAIR	0.0905412	ANKLE1,AP5Z1,ARID1A,BRCA1,CDCA5,DCLRE1A,DDX11,DPF2,EPC1,HDGFL2,HPF1,HSF1,HUS1,INO80,KAT5,KHDC3L,MARF1,MCM2,NABP2,NSD2,NSMCE1,OTUB2,PRPF19,RAD50,RAD51C,RBBP8,RECQL5,RNF169,SIRT7,SLF2,SMARCA4,SMARCC1,SMC5,TENT4A,TFIP11,TIMELESS,TOP3A,TP53,TRRAP,VPS72,YY1,ZBTB7A	0.14	0.795621
GOBP_ISOPRENOID_METABOLIC_PROCESS	0.090603	ALDH1A3,CYP2S1,CYP2W1,DGAT1,DGAT2,DHDDS,DHRS13,DHRS4,DHRS9,DPM3,FDPS,HMGCR,LIPE,LSS,PDSS1,PMVK,PPARD,PRMT3,RDH8	0.157025	0.795621
GOBP_ORGANELLE_MEMBRANE_FUSION	0.090603	AKT2,ANKFY1,BNIP1,CHMP5,CORO1A,CPLX3,GOSR2,PIP4K2A,RAB13,RAB34,RAB8B,STX12,STX1A,STX5,STX7,STX8,SYT13,VPS33B,VPS4A	0.157025	0.795621
GOBP_ZINC_ION_TRANSPORT	0.0908005	SLC30A2,SLC30A4,SLC39A1,SLC39A11,SLC39A4,SLC39A7	0.214286	0.795621
GOBP_OLIGOSACCHARIDE_BIOSYNTHETIC_PROCESS	0.0908005	B3GALT4,FBP1,FUT7,MPDU1,ST6GALNAC1,ST6GALNAC6	0.214286	0.795621
GOBP_REGULATION_OF_ESTABLISHMENT_OR_MAINTENANCE_OF_CELL_POLARITY	0.0908005	ARFGEF1,CYRIB,GSN,KANK1,LLGL2,PTK2B	0.214286	0.795621
GOBP_INOSITOL_PHOSPHATE_BIOSYNTHETIC_PROCESS	0.0908005	ITPKA,ITPKC,P2RY6,PLCG2,PTH,PTK2B	0.214286	0.795621
GOBP_STRESS_GRANULE_ASSEMBLY	0.0908005	ATXN2,ATXN2L,C9orf72,DYNC1H1,LSM14A,OGFOD1	0.214286	0.795621
GOBP_RIG_I_SIGNALING_PATHWAY	0.0908005	CLPB,GPATCH3,LSM14A,NLRX1,OASL,TRIM25	0.214286	0.795621
GOBP_VIRAL_BUDDING	0.0908005	CHMP5,MITD1,SNF8,VPS28,VPS37B,VPS4A	0.214286	0.795621
GOBP_REGULATION_OF_PRODUCTION_OF_SMALL_RNA_INVOLVED_IN_GENE_SILENCING_BY_RNA	0.0908005	BCDIN3D,DDX5,LIN28A,PPP3CA,STAT3,TP53	0.214286	0.795621
GOBP_POSITIVE_REGULATION_OF_PROTEIN_TARGETING_TO_MEMBRANE	0.0908005	AKT2,ERBB2,ITGB2,MIEF1,MIEF2,MYO1C	0.214286	0.795621
GOCC_PHAGOCYTIC_CUP	0.0908005	ADGRB1,AIF1,ARHGAP25,CORO1A,DNM2,IRGM	0.214286	0.795621
GOMF_ACTIN_MONOMER_BINDING	0.0908005	COBLL1,CORO1A,MYL4,TMSB10,TWF1,TWF2	0.214286	0.795621
GOMF_POLY_PYRIMIDINE_TRACT_BINDING	0.0908005	HNRNPH1,KHDRBS1,MSI2,PATL1,PTBP1,RBMS1	0.214286	0.795621
GOMF_INTRAMOLECULAR_TRANSFERASE_ACTIVITY	0.0908005	ALOXE3,BPGM,LSS,PGAM2,PUS1,PUS7	0.214286	0.795621
GOMF_STRUCTURAL_CONSTITUENT_OF_NUCLEAR_PORE	0.0908005	NUP153,NUP160,NUP188,NUP98,NUTF2,POM121	0.214286	0.795621
GOMF_CHEMOREPELLENT_ACTIVITY	0.0908005	SEMA3F,SEMA4A,SEMA4C,SEMA4D,SEMA5A,SEMA6B	0.214286	0.795621
GOBP_DEVELOPMENTAL_CELL_GROWTH	0.0910582	ANAPC2,C9orf72,CDKL3,DBN1,DBNL,DIP2B,DNM2,DVL1,IGF1,ISLR2,ITGA4,KMT2D,LIMK1,MAP2,MEX3C,MIR23A,MUL1,NRP2,PDLIM5,PTPRS,RARG,RND2,SEMA3F,SEMA4A,SEMA4C,SEMA4D,SEMA5A,SEMA6B,SIN3A,SLC23A2,TWF2,YY1,ZFYVE27	0.144105	0.795621
GOBP_TUMOR_NECROSIS_FACTOR_SUPERFAMILY_CYTOKINE_PRODUCTION	0.0911523	ARHGEF2,ARID5A,ARRB2,C5AR2,CD2,CLU,FCGR3A,FRMD8,GHSR,GSTP1,HAVCR2,HDAC2,IFIH1,IGF1,IL33,MC1R,MIR132,MIR144,OAS2,PLCG2,PTPN11,RARA,RASGRP1,SPN,STAT3,TLR3,TMEM106A,TYROBP	0.147368	0.795621
GOBP_GLYCOPROTEIN_METABOLIC_PROCESS	0.0931998	ACOT8,ARFGEF1,B3GALT4,B3GNT3,B4GALT7,BCL2,CCR7,CHPF,CHST10,CHST4,COG7,DHDDS,DPM3,ENTPD5,EXTL2,FBXO2,FUT10,FUT7,GAL3ST3,GALNT1,GALNT15,GALNT6,GMPPB,HS6ST1,HS6ST3,IGF1,IL33,ITM2C,JAK3,KRTCAP2,LARGE2,MAN1B1,MIR144,MLEC,MPDU1,NCCRP1,NCSTN,NDNF,PPARD,PRKCSH,RAB1B,RNF103,RNF5,SGSH,SLC34A1,SOAT1,ST6GALNAC1,ST6GALNAC4,ST6GALNAC6,ST8SIA4,SULF2,TMEM106A,TMTC4,UGDH	0.13602	0.795621
GOBP_NEGATIVE_REGULATION_OF_EXTRINSIC_APOPTOTIC_SIGNALING_PATHWAY	0.0932338	AKT1,ARHGEF2,BCL2,BRCA1,C8orf44-SGK3,GPX1,GSTP1,HSPA1B,HTT,ICAM1,IGF1,MAP2K5,PELI3,PSME3,RPS6KB1,ZC3HC1	0.161616	0.795621
GOCC_PHAGOCYTIC_VESICLE_MEMBRANE	0.0936274	ATP6V0A4,ATP6V0E2,B2M,CORO1A,DMBT1,DNM2,HLA-G,IRGM,RAB11FIP1,RAB34,RAB8B,RILP,TAPBP	0.168831	0.795621
GOBP_CHONDROCYTE_DIFFERENTIATION	0.0936394	ANXA6,ARID5A,COMP,CREB3L2,GDF5,MAF,MEX3C,PTH,PTPN11,RARG,RB1,RUNX3,SERPINH1,SHOX2,SULF2,TWSG1,WNT5B,WNT9A	0.157895	0.795621
GOBP_LIPID_MODIFICATION	0.0938899	A3GALT2,ABCD4,ACADS,ACOT8,AKT1,AKT2,ALOX12B,APOD,CPT1A,DGAT2,DGKD,DGKE,ECI1,GBA,HADH,HADHB,HSD17B4,INPP5A,INPP5F,INPP5K,IRS1,MLYCD,MTMR11,MTMR2,MTMR3,MTMR6,PPARD,PRKAG2,SACM1L,SGPP1,SOAT1	0.14486	0.795621
GOBP_REGULATION_OF_DNA_BINDING_TRANSCRIPTION_FACTOR_ACTIVITY	0.0942072	AKT1,AMH,ARHGEF2,ARRB2,BRMS1,C8orf44-SGK3,CAV1,CDK5RAP3,CLU,CRTC1,CSF3,DAB2IP,DHX33,DVL2,EGLN1,ENPP1,ERBIN,FANCA,FER,FOSL1,GFI1,HAND1,HAVCR2,HDAC2,HDAC4,HIPK2,HSF1,HSPA1B,IRAK2,ITCH,KEAP1,LRRC14,MAP2K5,MAPK3,MEN1,MIR144,NLRP12,NLRP2,PAXIP1,PINK1,PKD1,PLCG2,PPP3CA,PTCH1,RB1,SAV1,SMARCA4,SMO,SPI1,STAT3,STING1,TAF12,TFDP1,TFRC,THAP11,TLR3,TNFSF11,TRIM25,TRIM26,ZBTB7A,ZIC2	0.134361	0.795621
GOBP_RESPONSE_TO_ESTROGEN	0.0955265	ARID5A,BRCA1,CAV1,CITED2,GBA,KMT2D,MMP14,PELP1,RARA,TRIM24,TRIM25,WBP2	0.171429	0.795621
GOBP_HEMATOPOIETIC_STEM_CELL_DIFFERENTIATION	0.0956005	BCL2,CDK6,HSPA9,ITCH,KAT5,PUS7,TP53	0.2	0.795621
GOCC_FLEMMING_BODY	0.0956005	C9orf72,EXOC1,KIF14,MICAL3,RACGAP1,RALA,VPS4A	0.2	0.795621
GOBP_HISTIDINE_METABOLIC_PROCESS	0.0956796	CARNMT1,HDC,MTHFD2L	0.3	0.795621
GOBP_RESPONSE_TO_GRAVITY	0.0956796	CCNG1,FOSL1,STX1A	0.3	0.795621
GOBP_PEPTIDYL_PROLINE_HYDROXYLATION_TO_4_HYDROXY_L_PROLINE	0.0956796	EGLN1,P4HA2,P4HTM	0.3	0.795621
GOBP_REGULATION_OF_CEREBELLAR_GRANULE_CELL_PRECURSOR_PROLIFERATION	0.0956796	CEND1,EGF,SMO	0.3	0.795621
GOBP_FRUCTOSE_1_6_BISPHOSPHATE_METABOLIC_PROCESS	0.0956796	FBP1,PFKL,TIGAR	0.3	0.795621
GOBP_ASTRAL_MICROTUBULE_ORGANIZATION	0.0956796	CLASP1,KPNB1,LIMK2	0.3	0.795621
GOBP_PROTECTION_FROM_NON_HOMOLOGOUS_END_JOINING_AT_TELOMERE	0.0956796	ACD,DCLRE1A,TFIP11	0.3	0.795621
GOBP_REGULATION_OF_DEOXYRIBONUCLEASE_ACTIVITY	0.0956796	AKT1,DDX11,DFFA	0.3	0.795621
GOBP_MITOCHONDRIAL_FRAGMENTATION_INVOLVED_IN_APOPTOTIC_PROCESS	0.0956796	BAX,CCAR2,NPTX1	0.3	0.795621
GOBP_SODIUM_DEPENDENT_PHOSPHATE_TRANSPORT	0.0956796	ATF4,CEBPB,SLC34A1	0.3	0.795621
GOBP_ADENOSINE_METABOLIC_PROCESS	0.0956796	ACP3,NT5C1A,NT5E	0.3	0.795621
GOBP_NUCLEAR_PORE_COMPLEX_ASSEMBLY	0.0956796	NUP153,NUP98,TMEM170A	0.3	0.795621
GOBP_GROWTH_HORMONE_RECEPTOR_SIGNALING_PATHWAY_VIA_JAK_STAT	0.0956796	JAK3,STAT3,STAT5B	0.3	0.795621
GOBP_POSITIVE_REGULATION_OF_MITOPHAGY_IN_RESPONSE_TO_MITOCHONDRIAL_DEPOLARIZATION	0.0956796	OPTN,PINK1,VDAC1	0.3	0.795621
GOBP_REGULATION_OF_PHOSPHATIDYLCHOLINE_METABOLIC_PROCESS	0.0956796	ABCA3,LDLR,SCARB1	0.3	0.795621
GOBP_POSITIVE_REGULATION_OF_TRANSCRIPTION_OF_NUCLEOLAR_LARGE_RRNA_BY_RNA_POLYMERASE_I	0.0956796	DDX11,MARS1,SMARCA4	0.3	0.795621
GOBP_REGULATION_OF_MICROTUBULE_BINDING	0.0956796	HSF1,MAP2,TTBK2	0.3	0.795621
GOBP_POSITIVE_REGULATION_OF_RRNA_PROCESSING	0.0956796	HEATR1,SIRT7,TRMT112	0.3	0.795621
GOCC_N_TERMINAL_PROTEIN_ACETYLTRANSFERASE_COMPLEX	0.0956796	NAA25,NAA30,NAA50	0.3	0.795621
GOCC_CONTRACTILE_RING	0.0956796	MYH9,PDXP,PRC1	0.3	0.795621
GOCC_EXTRINSIC_COMPONENT_OF_SYNAPTIC_MEMBRANE	0.0956796	CRKL,RNF10,SCRIB	0.3	0.795621
GOMF_SINGLE_STRANDED_DNA_ENDODEOXYRIBONUCLEASE_ACTIVITY	0.0956796	ENDOG,RAD50,RBBP8	0.3	0.795621
GOMF_RDNA_BINDING	0.0956796	DHX33,MAF1,RPTOR	0.3	0.795621
GOMF_TFIID_CLASS_TRANSCRIPTION_FACTOR_COMPLEX_BINDING	0.0956796	EDF1,FBL,TP53	0.3	0.795621
GOMF_RNA_POLYMERASE_I_TRANSCRIPTION_REGULATORY_REGION_SEQUENCE_SPECIFIC_DNA_BINDING	0.0956796	BAZ2A,SMARCA4,TAF1B	0.3	0.795621
GOMF_ENOYL_COA_HYDRATASE_ACTIVITY	0.0956796	ECI1,HADHB,HSD17B4	0.3	0.795621
GOMF_ACTIVIN_RECEPTOR_ACTIVITY	0.0956796	ACVR1B,ACVR2B,AMHR2	0.3	0.795621
GOMF_PHOSPHATIDYLINOSITOL_PHOSPHATE_4_PHOSPHATASE_ACTIVITY	0.0956796	INPP4A,INPP5F,SACM1L	0.3	0.795621
GOMF_CHONDROITIN_SULFATE_BINDING	0.0956796	ANXA6,PTPRS,RTN4RL1	0.3	0.795621
GOMF_G_RICH_STRAND_TELOMERIC_DNA_BINDING	0.0956796	CTC1,HNRNPA2B1,NABP2	0.3	0.795621
GOBP_RESPIRATORY_ELECTRON_TRANSPORT_CHAIN	0.0964303	BID,COA6,COX6A1,GBA,NDUFA12,NDUFAB1,NDUFB6,NDUFB7,NDUFS5,NDUFS8,NDUFV1,NDUFV3,PINK1,SDHAF2,SDHB,SDHD,SOD2,UQCR11,UQCRC1	0.155738	0.795621
GOBP_ACTIVATION_OF_GTPASE_ACTIVITY	0.0964303	AKT2,ARHGAP25,CCR7,CRKL,ECT2,EPHA1,PTK2B,RAP1GAP,RASGRP1,SCRIB,SIPA1L1,SIPA1L2,SYDE2,TBC1D1,TBC1D10A,TBC1D14,TBC1D2B,TBC1D30,TSC1	0.155738	0.795621
GOBP_REGULATION_OF_RECEPTOR_RECYCLING	0.0964759	CHMP5,INPP5F,LDLR,OPTN,SCRIB	0.227273	0.795621
GOBP_REGULATION_OF_B_CELL_APOPTOTIC_PROCESS	0.0964759	BAX,BCL2,FNIP1,ORMDL3,PDCD1	0.227273	0.795621
GOBP_NADPH_REGENERATION	0.0964759	H6PD,RPTOR,TALDO1,TIGAR,TP53	0.227273	0.795621
GOBP_RESPONSE_TO_MANGANESE_ION	0.0964759	A3GALT2,ADAM9,ATF4,SOD2,TFRC	0.227273	0.795621
GOBP_NEGATIVE_REGULATION_OF_DNA_TEMPLATED_TRANSCRIPTION_ELONGATION	0.0964759	HEXIM1,RECQL5,SUPT4H1,WDR82,ZC3H4	0.227273	0.795621
GOBP_PURINE_RIBONUCLEOSIDE_METABOLIC_PROCESS	0.0964759	ACP3,AHCY,ICMT,NT5C1A,NT5E	0.227273	0.795621
GOBP_NEGATIVE_REGULATION_OF_UBIQUITIN_PROTEIN_TRANSFERASE_ACTIVITY	0.0964759	LIMK1,MAD2L1,RPL23,RPL37,RPS15	0.227273	0.795621
GOBP_TUBULIN_DEACETYLATION	0.0964759	BEX4,DR1,KAT2A,WDR5,ZZZ3	0.227273	0.795621
GOBP_REGULATION_OF_NLRP3_INFLAMMASOME_COMPLEX_ASSEMBLY	0.0964759	CPTP,DHX33,NEK7,PLCG2,STMP1	0.227273	0.795621
GOBP_POSITIVE_REGULATION_OF_REACTIVE_OXYGEN_SPECIES_BIOSYNTHETIC_PROCESS	0.0964759	ADGRB1,DUOXA1,PLCG2,RAB27A,SOD2	0.227273	0.795621
GOMF_DNA_POLYMERASE_BINDING	0.0964759	ACD,CDK2AP1,NABP2,PTGES3,SMARCA4	0.227273	0.795621
GOBP_NEGATIVE_REGULATION_OF_ION_TRANSPORT	0.0970292	ATF4,BCL2,C4orf3,CAB39,CAV1,GHSR,GSTM2,HCRT,HTR1B,INPP5K,KCNH2,MIR192,MIR200C,MIR33A,MMP9,OPRL1,OXSR1,PACSIN3,PPIF,PPP3CA,PTK2B,SLC43A2,UBR3,VDAC1,WNK4	0.14881	0.795621
GOCC_MICROTUBULE_CYTOSKELETON	0.0970308	AAAS,AAMP,ACADS,ACTR10,ACTR1A,AGBL5,AKT1,ARHGAP18,ARHGEF2,ATF4,ATF5,B9D1,BEX4,BIRC5,BRCA1,CAMK2B,CAMSAP1,CC2D1A,CCAR2,CCDC116,CCDC187,CCNE1,CCNF,CCT4,CCT5,CDC42,CDC42BPG,CDC6,CDK10,CDK5RAP3,CDK6,CENPE,CENPF,CENPV,CEP19,CEP78,CEP95,CHMP5,CIAO1,CLASP1,CLTC,CUL7,DCAF13,DDHD2,DDX11,DIS3L,DNAH7,DNM1,DNM2,DPF2,DR1,DTL,DVL1,DYNC1H1,DYNC1LI1,DYNLRB1,ECT2,FAM110A,FER,FES,FHDC1,FRMD8,GAS2L1,GPAA1,HAUS4,HAU…	0.124908	0.795621
GOBP_INTRINSIC_APOPTOTIC_SIGNALING_PATHWAY_IN_RESPONSE_TO_ENDOPLASMIC_RETICULUM_STRESS	0.0970973	ATF4,BAG6,BAX,BCL2,CEBPB,CHAC1,CREB3,DAB2IP,PMAIP1,QRICH1,TP53	0.174603	0.795621
GOBP_POSITIVE_REGULATION_OF_TRANSCRIPTION_BY_RNA_POLYMERASE_II	0.097444	AKIRIN1,AKIRIN2,AKT1,ARHGEF2,ARID5A,ASXL1,ATF1,ATF4,ATF5,ATMIN,BCL2L12,BPTF,BRCA1,CDH13,CDK12,CDK5RAP3,CEBPB,CEBPE,CHD8,CITED2,CNBP,CNOT7,CREB3,CREB3L2,CRLF3,CRTC1,CSF3,DAB2IP,DDX17,DLX1,DPF2,DR1,DVL1,DVL2,E2F2,EAF2,EGLN1,ELL,ELL3,EPC1,EPCAM,ETV6,FOSB,FOSL1,FOXN4,GALR1,GALR2,GTF2F1,HAND1,HDAC2,HDAC4,HIPK2,HMGA1,HNF1A,HSF1,HSF4,IGF1,IL33,INO80,IRF7,JUND,KAT2A,KAT5,KAT8,KDM6B,KMT2A,KMT2D,KPNA6,LIF,…	0.125506	0.795621
GOMF_UBIQUITIN_LIKE_PROTEIN_LIGASE_BINDING	0.0978806	ACVR1B,ANAPC2,ARRB2,BAG6,BCL2,BID,BRCA1,CAMLG,CDK5RAP3,CDKN1A,CEBPB,CLU,CUL7,CUL9,DET1,ELOB,HSPA1B,HSPA9,ITCH,KCNH2,MC1R,MUL1,PDLIM2,PINK1,POLR2A,PTK2B,RALA,RALB,RB1,RPL23,SKI,SLF2,SMG5,STING1,STX8,TNK2,TP53,TRIB2,TXNIP,UBC,UBE2B,UBXN1,UBXN7,UQCRC1	0.138365	0.795621
GOBP_TRNA_METHYLATION	0.0978841	BCDIN3D,METTL1,NSUN3,TRDMT1,TRMO,TRMT112,TRMT13,WDR4	0.190476	0.795621
GOBP_REGULATION_OF_ACTIN_CYTOSKELETON_REORGANIZATION	0.0978841	BAIAP2L2,CDC42,CSF3,F11R,FES,GMFG,PTK2B,STAP1	0.190476	0.795621
GOBP_REGULATION_OF_PHOSPHATIDYLINOSITOL_3_KINASE_ACTIVITY	0.0981854	CCR7,CDC42,DAB2IP,FLT1,IRS1,P3R3URF,PIK3R2,PTK2B,SOCS7,WDR81	0.178571	0.795621
GOBP_REGULATION_OF_DENDRITIC_SPINE_DEVELOPMENT	0.0981854	CAMK2B,CPEB3,DBN1,DBNL,EEF2K,HDAC2,ITPKA,NLGN2,PTPRS,TANC2	0.178571	0.795621
GOCC_KINESIN_COMPLEX	0.0985631	KIF14,KIF20A,KIF22,KIF3C,KIF5A,KIFC1,KLC1,KLC2,NDE1	0.183673	0.795621
GOCC_NADH_DEHYDROGENASE_COMPLEX	0.0985631	NDUFA12,NDUFAB1,NDUFB11,NDUFB6,NDUFB7,NDUFS5,NDUFS8,NDUFV1,NDUFV3	0.183673	0.795621
GOBP_EXOCYTIC_PROCESS	0.0986651	CPLX3,EXOC1,EXOC3,EXOC6B,EXOC8,NAPB,P2RX1,RAB12,RAB13,RAB8B,RALB,SCRIB,STX1A,YKT6	0.164706	0.795621
GOMF_ATPASE_BINDING	0.0986651	ATP6V0A4,ATP6V1E1,CAV1,FBL,NCSTN,NR1H2,PELP1,PEX19,PPP3CA,RALA,RALB,SNU13,TMTC4,UBXN1	0.164706	0.795621
GOBP_CELLULAR_LIPID_CATABOLIC_PROCESS	0.0989458	ABCD4,ABHD12,ACADS,ACOT8,AKT1,AKT2,CPT1A,CYP2W1,DDHD2,ECI1,GBA,HADH,HADHB,HSD17B4,INPP5F,IRS1,LDLR,LIPE,MGLL,MLYCD,NAGA,NEU3,PCCA,PLBD1,PLBD2,PLCG2,PLD1,PLD2,PNPLA1,PPARD,SCARB1,SMPD4	0.143498	0.795621
GOBP_ENDONUCLEOLYTIC_CLEAVAGE_INVOLVED_IN_RRNA_PROCESSING	0.0996875	BOP1,NOL9,RPP40,TSR1	0.25	0.795621
GOBP_ESTABLISHMENT_OF_LYMPHOCYTE_POLARITY	0.0996875	CCR7,GSN,MYH9,SCRIB	0.25	0.795621
GOBP_IMMUNOLOGICAL_SYNAPSE_FORMATION	0.0996875	CCR7,CD6,CORO1A,HAVCR2	0.25	0.795621
GOBP_PRIMARY_MIRNA_PROCESSING	0.0996875	HNRNPA2B1,SMAD1,SRSF3,STAT3	0.25	0.795621
GOBP_DETECTION_OF_TEMPERATURE_STIMULUS_INVOLVED_IN_SENSORY_PERCEPTION_OF_PAIN	0.0996875	ARRB2,ASIC3,NR2F6,PRDM12	0.25	0.795621
GOBP_ACTIN_FILAMENT_SEVERING	0.0996875	GMFG,GSN,MYH9,VIL1	0.25	0.795621
GOBP_ANATOMICAL_STRUCTURE_REGRESSION	0.0996875	AMH,AMHR2,FLT1,SPI1	0.25	0.795621
GOBP_CARDIAC_NEURAL_CREST_CELL_DIFFERENTIATION_INVOLVED_IN_HEART_DEVELOPMENT	0.0996875	CDC42,CITED2,MAPK1,MAPK3	0.25	0.795621
GOBP_PROTEIN_MATURATION_BY_IRON_SULFUR_CLUSTER_TRANSFER	0.0996875	BOLA3,CIAO1,CISD3,ISCA2	0.25	0.795621
GOBP_POSTSYNAPTIC_MODULATION_OF_CHEMICAL_SYNAPTIC_TRANSMISSION	0.0996875	EGLN1,GHSR,PPP3CA,USP8	0.25	0.795621
GOBP_SEMAPHORIN_PLEXIN_SIGNALING_PATHWAY_INVOLVED_IN_NEURON_PROJECTION_GUIDANCE	0.0996875	NRP2,PLXNB1,PLXNB2,SEMA3F	0.25	0.795621
GOBP_NEGATIVE_REGULATION_OF_MIRNA_MATURATION	0.0996875	BCDIN3D,PPP3CA,STAT3,TP53	0.25	0.795621
GOBP_REGULATION_OF_AMYLOID_FIBRIL_FORMATION	0.0996875	CLU,LDLR,PFDN1,PFDN6	0.25	0.795621
GOCC_EXOCYST	0.0996875	EXOC1,EXOC3,EXOC6B,EXOC8	0.25	0.795621
GOCC_NBAF_COMPLEX	0.0996875	ARID1A,DPF2,SMARCA4,SMARCC1	0.25	0.795621
GOBP_NEGATIVE_REGULATION_OF_DEVELOPMENTAL_GROWTH	0.0997982	CDKL3,CDKN1A,CITED2,DIP2B,JARID2,MAP2,NKD1,PTCH1,PTPRS,SAV1,SEMA3F,SEMA4A,SEMA4C,SEMA4D,SEMA5A,SEMA6B,WWC1,YY1	0.156522	0.795621
GOBP_REGULATION_OF_CELL_MORPHOGENESIS_INVOLVED_IN_DIFFERENTIATION	0.0998624	ACTN4,ANAPC2,CAMK2B,CDC42,CDKL3,CNTN2,CRKL,CUL7,DBN1,DBNL,DNM2,EEF2K,ITPKA,KANK1,MELTF,PKP2	0.16	0.795621
GOBP_ERYTHROCYTE_HOMEOSTASIS	0.101067	ACVR1B,B2M,BPGM,CDK5RAP3,CDK6,CITED2,HIPK2,HSPA1B,HSPA9,IKZF1,JAK3,P4HTM,PRMT1,RB1,RHAG,SP3,SPI1,STAT3,STAT5B,ZBTB7A,ZFP36L1	0.152174	0.795621
GOCC_ACTOMYOSIN	0.101255	ACTN1,ACTN4,DBN1,FLNB,GAS2L1,LPP,MYH9,MYO1C,PDLIM2,PDLIM5,SEPTIN11,STX1A,ZYX	0.166667	0.795621
GOBP_NEURAL_PLATE_MORPHOGENESIS	0.102306	DVL1,DVL2	0.4	0.795621
GOBP_NEGATIVE_REGULATION_OF_RECEPTOR_RECYCLING	0.102306	LDLR,OPTN	0.4	0.795621
GOBP_MICROGLIAL_CELL_ACTIVATION_INVOLVED_IN_IMMUNE_RESPONSE	0.102306	IL33,TYROBP	0.4	0.795621
GOBP_MYELOID_DENDRITIC_CELL_CHEMOTAXIS	0.102306	CCR7,SPI1	0.4	0.795621
GOBP_POSITIVE_REGULATION_OF_LYMPHOCYTE_ANERGY	0.102306	CBLB,ITCH	0.4	0.795621
GOBP_FRUCTOSE_2_6_BISPHOSPHATE_METABOLIC_PROCESS	0.102306	PFKFB4,TIGAR	0.4	0.795621
GOBP_SUCCINATE_METABOLIC_PROCESS	0.102306	SDHAF3,SDHB	0.4	0.795621
GOBP_AMP_CATABOLIC_PROCESS	0.102306	NT5C1A,NT5E	0.4	0.795621
GOBP_SPERMINE_METABOLIC_PROCESS	0.102306	PAOX,SMOX	0.4	0.795621
GOBP_RESPONSE_TO_SYMBIONT	0.102306	GPX1,SLC22A5	0.4	0.795621
GOBP_PYRIMIDINE_NUCLEOBASE_TRANSPORT	0.102306	SLC28A2,SLC29A2	0.4	0.795621
GOBP_PYRIMIDINE_NUCLEOSIDE_TRANSPORT	0.102306	SLC28A2,SLC29A2	0.4	0.795621
GOBP_GALACTOSE_CATABOLIC_PROCESS	0.102306	GALE,GALK1	0.4	0.795621
GOBP_GLUCOSE_CATABOLIC_PROCESS_TO_LACTATE_VIA_PYRUVATE	0.102306	TIGAR,TP53	0.4	0.795621
GOBP_HINDBRAIN_MATURATION	0.102306	ARCN1,CEND1	0.4	0.795621
GOBP_REGULATION_OF_MYELOID_DENDRITIC_CELL_ACTIVATION	0.102306	CD2,HAVCR2	0.4	0.795621
GOBP_REGULATION_OF_INOSITOL_1_4_5_TRISPHOSPHATE_SENSITIVE_CALCIUM_RELEASE_CHANNEL_ACTIVITY	0.102306	HTT,P2RY6	0.4	0.795621
GOBP_POSITIVE_REGULATION_OF_DEOXYRIBONUCLEASE_ACTIVITY	0.102306	AKT1,DDX11	0.4	0.795621
GOBP_ACTIVATION_OF_STORE_OPERATED_CALCIUM_CHANNEL_ACTIVITY	0.102306	PLCG2,STIM2	0.4	0.795621
GOBP_OTOLITH_MORPHOGENESIS	0.102306	LRIG3,SLC44A4	0.4	0.795621
GOBP_POSITIVE_REGULATION_OF_MAINTENANCE_OF_SISTER_CHROMATID_COHESION	0.102306	SLF2,SMC5	0.4	0.795621
GOBP_TRNA_THIO_MODIFICATION	0.102306	CTU2,URM1	0.4	0.795621
GOBP_REGULATION_OF_MACROPHAGE_FUSION	0.102306	ADAM9,TYROBP	0.4	0.795621
GOBP_TYPE_III_INTERFERON_PRODUCTION	0.102306	IFIH1,TLR3	0.4	0.795621
GOBP_TRUNK_SEGMENTATION	0.102306	NRP2,SEMA3F	0.4	0.795621
GOBP_CORTISOL_SECRETION	0.102306	GALR1,PTPN11	0.4	0.795621
GOBP_RETINAL_CELL_PROGRAMMED_CELL_DEATH	0.102306	BAX,BCL2	0.4	0.795621
GOBP_QUINOLINATE_METABOLIC_PROCESS	0.102306	ACMSD,QPRT	0.4	0.795621
GOBP_NEGATIVE_REGULATION_OF_PINOCYTOSIS	0.102306	CAV1,NR1H2	0.4	0.795621
GOBP_REGULATION_OF_ACYL_COA_BIOSYNTHETIC_PROCESS	0.102306	PDK1,PDK2	0.4	0.795621
GOBP_NEGATIVE_REGULATION_OF_HELICASE_ACTIVITY	0.102306	MCM2,TP53	0.4	0.795621
GOBP_DETOXIFICATION_OF_NITROGEN_COMPOUND	0.102306	GSTM2,MTARC2	0.4	0.795621
GOBP_CONVERGENT_EXTENSION_INVOLVED_IN_ORGANOGENESIS	0.102306	DVL1,DVL2	0.4	0.795621
GOBP_POSITIVE_REGULATION_OF_CELL_ADHESION_MOLECULE_PRODUCTION	0.102306	CAV1,MIR144	0.4	0.795621
GOBP_CHONDROBLAST_DIFFERENTIATION	0.102306	GDF5,RARA	0.4	0.795621
GOBP_EMBRYONIC_HEART_TUBE_LEFT_RIGHT_PATTERN_FORMATION	0.102306	CITED2,PIFO	0.4	0.795621
GOBP_REGULATION_OF_SEQUESTERING_OF_ZINC_ION	0.102306	SLC30A2,SLC30A4	0.4	0.795621
GOBP_NEGATIVE_REGULATION_OF_ASTROCYTE_ACTIVATION	0.102306	LDLR,NR1D1	0.4	0.795621
GOBP_UBIQUITIN_DEPENDENT_ENDOCYTOSIS	0.102306	NEURL1B,VPS28	0.4	0.795621
GOBP_CAVEOLA_ASSEMBLY	0.102306	CAV1,PACSIN2	0.4	0.795621
GOBP_RNA_3_URIDYLATION	0.102306	LIN28A,TENT4A	0.4	0.795621
GOBP_TNFSF11_MEDIATED_SIGNALING_PATHWAY	0.102306	PIAS3,TNFSF11	0.4	0.795621
GOBP_MAINTENANCE_OF_PROTEIN_LOCATION_IN_MITOCHONDRION	0.102306	AKT1,PINK1	0.4	0.795621
GOBP_RESPONSE_TO_ACTINOMYCIN_D	0.102306	RPL23,TP53	0.4	0.795621
GOBP_RESPONSE_TO_CISPLATIN	0.102306	DDX11,TIMELESS	0.4	0.795621
GOBP_VIRAL_TRANSLATIONAL_TERMINATION_REINITIATION	0.102306	EIF3B,EIF3L	0.4	0.795621
GOBP_POSITIVE_REGULATION_OF_INCLUSION_BODY_ASSEMBLY	0.102306	CLU,HSF1	0.4	0.795621
GOBP_CELLULAR_RESPONSE_TO_OXYGEN_GLUCOSE_DEPRIVATION	0.102306	ATF4,TSC1	0.4	0.795621
GOBP_EPOXIDE_METABOLIC_PROCESS	0.102306	EPHX1,EPHX3	0.4	0.795621
GOBP_LEUCINE_IMPORT_ACROSS_PLASMA_MEMBRANE	0.102306	SLC3A2,SLC43A2	0.4	0.795621
GOBP_INTESTINAL_HEXOSE_ABSORPTION	0.102306	SLC2A5,VIL1	0.4	0.795621
GOBP_APOPTOTIC_PROCESS_INVOLVED_IN_BLOOD_VESSEL_MORPHOGENESIS	0.102306	BAX,SPI1	0.4	0.795621
GOBP_NEGATIVE_REGULATION_OF_MACROPHAGE_APOPTOTIC_PROCESS	0.102306	GHSR,IRF7	0.4	0.795621
GOBP_POSITIVE_REGULATION_OF_CLATHRIN_DEPENDENT_ENDOCYTOSIS	0.102306	DGKD,DNM2	0.4	0.795621
GOBP_REGULATION_OF_PLATELET_DERIVED_GROWTH_FACTOR_RECEPTOR_ALPHA_SIGNALING_PATHWAY	0.102306	CBLB,IFT20	0.4	0.795621
GOCC_TRAMP_COMPLEX	0.102306	TENT4A,ZCCHC8	0.4	0.795621
GOCC_RDNA_HETEROCHROMATIN	0.102306	BAZ2A,RRP8	0.4	0.795621
GOCC_GPI_ANCHOR_TRANSAMIDASE_COMPLEX	0.102306	GPAA1,PIGS	0.4	0.795621
GOCC_ER_MEMBRANE_INSERTION_COMPLEX	0.102306	BAG6,SGTB	0.4	0.795621
GOCC_CIA_COMPLEX	0.102306	CIAO1,CIAO3	0.4	0.795621
GOCC_EXTRINSIC_COMPONENT_OF_POSTSYNAPTIC_SPECIALIZATION_MEMBRANE	0.102306	RNF10,SCRIB	0.4	0.795621
GOMF_Y_FORM_DNA_BINDING	0.102306	MEN1,RBBP8	0.4	0.795621
GOMF_RNA_POLYMERASE_II_ACTIVITY	0.102306	POLR2A,POLR2J2	0.4	0.795621
GOMF_ACETYL_COA_HYDROLASE_ACTIVITY	0.102306	ACOT12,ACOT8	0.4	0.795621
GOMF_DIACYLGLYCEROL_O_ACYLTRANSFERASE_ACTIVITY	0.102306	DGAT1,DGAT2	0.4	0.795621
GOMF_FRUCTOSE_2_6_BISPHOSPHATE_2_PHOSPHATASE_ACTIVITY	0.102306	PFKFB4,TIGAR	0.4	0.795621
GOMF_ISOCITRATE_DEHYDROGENASE_NAD_P_PLUS_ACTIVITY	0.102306	IDH2,IDH3A	0.4	0.795621
GOMF_LEUKOTRIENE_C4_SYNTHASE_ACTIVITY	0.102306	ALOX5AP,MGST3	0.4	0.795621
GOMF_PROCOLLAGEN_PROLINE_4_DIOXYGENASE_ACTIVITY	0.102306	P4HA2,P4HTM	0.4	0.795621
GOMF_BIOTIN_BINDING	0.102306	HLCS,PCCA	0.4	0.795621
GOMF_L_LEUCINE_TRANSMEMBRANE_TRANSPORTER_ACTIVITY	0.102306	SLC38A9,SLC3A2	0.4	0.795621
GOMF_URIDINE_TRANSMEMBRANE_TRANSPORTER_ACTIVITY	0.102306	SLC28A2,SLC29A2	0.4	0.795621
GOMF_INOSITOL_BISPHOSPHATE_PHOSPHATASE_ACTIVITY	0.102306	INPP4A,INPP5K	0.4	0.795621
GOMF_CYCLOHYDROLASE_ACTIVITY	0.102306	MTHFD2,MTHFD2L	0.4	0.795621
GOMF_HISTONE_DEACETYLASE_REGULATOR_ACTIVITY	0.102306	SKI,TP53	0.4	0.795621
GOMF_GANGLIOSIDE_BINDING	0.102306	EPDR1,PSAP	0.4	0.795621
GOMF_ATPASE_INHIBITOR_ACTIVITY	0.102306	FNIP1,TSC1	0.4	0.795621
GOMF_SMALL_PROTEIN_ACTIVATING_ENZYME_BINDING	0.102306	SAE1,UBE2I	0.4	0.795621
GOMF_INOSITOL_TRISPHOSPHATE_KINASE_ACTIVITY	0.102306	ITPKA,ITPKC	0.4	0.795621
GOMF_ATP_DEPENDENT_PROTEIN_DISAGGREGASE_ACTIVITY	0.102306	HSPA1B,VPS4A	0.4	0.795621
GOMF_SPLICING_FACTOR_BINDING	0.102306	SF3B1,SF3B4	0.4	0.795621
GOBP_REGULATION_OF_MONONUCLEAR_CELL_MIGRATION	0.102491	AIF1,AKIRIN1,AKT1,APOD,C5AR1,CCR7,CORO1A,CREB3,CRKL,DUSP1,ITGA4,MAPK1,MAPK3,OXSR1,PTK2B,SPI1,SPN,SPNS2,STK10	0.154472	0.79647
GOMF_UBIQUITIN_LIKE_PROTEIN_TRANSFERASE_ACTIVITY	0.102903	ANAPC2,ATG10,BRCA1,CBLB,CDC42,CUL9,DTL,DTX2,FBXL22,FBXL3,FBXL6,FBXO2,FBXO21,FBXO3,FBXW2,HDAC4,HECTD1,ITCH,KLHL42,KLHL9,MED17,MED24,MED7,MEX3C,MGRN1,MIB2,MUL1,NCCRP1,NEURL1B,NEURL3,NSMCE1,PELI3,PIAS3,PRPF19,RNF10,RNF103,RNF113A,RNF123,RNF166,RNF169,RNF225,RNF26,RNF5,TRIM24,TRIM25,TRIM26,TRIM3,TRIM45,TRIM47,TRIM56,TRIM72,UBE2B,UBE2D2,UBE2E3,UBE2H,UBE2I,UBE2O,UBE2QL1,UBE3B,UBE4A,UBR1,UBR3	0.133333	0.798379
GOBP_CHOLESTEROL_EFFLUX	0.103678	ABCA3,ABCG4,CAV1,EEPD1,EGF,MIR144,MIR33A,NR1H2,PTCH1,SCARB1,SOAT1,STX12	0.169014	0.798379
GOBP_EXECUTION_PHASE_OF_APOPTOSIS	0.103678	AKT1,BAX,BNIP1,CASP7,CDK5RAP3,CECR2,DFFA,ENDOG,FZD3,HSF1,TP53,XKR8	0.169014	0.798379
GOBP_VESICLE_CYTOSKELETAL_TRAFFICKING	0.103678	ACTN4,AP3M1,DYNC1H1,HTT,KIF5A,MAP2,MYO1C,MYO1F,MYO5C,NDE1,RASGRP1,TANC2	0.169014	0.798379
GOBP_REGULATION_OF_STEM_CELL_POPULATION_MAINTENANCE	0.103678	ARID1A,BRMS1,DPF2,HDAC2,KAT2A,PRDM14,REST,SAV1,SIN3A,SMARCA4,SMARCC1,SMO	0.169014	0.798379
GOBP_POSITIVE_REGULATION_OF_REACTIVE_OXYGEN_SPECIES_METABOLIC_PROCESS	0.103678	ADGRB1,CDKN1A,DHRS4,DUOXA1,GSTP1,ITGB2,PLCG2,PTK2B,RAB27A,SOD2,TP53,TYROBP	0.169014	0.798379
GOBP_SMALL_MOLECULE_BIOSYNTHETIC_PROCESS	0.103988	ABCG4,ACLY,ACMSD,ACOT8,ACSBG2,ALDH1A3,ALOX12B,ALOX5AP,ALOXE3,ARV1,ATF4,BRCA1,CLK2,COQ5,CYP4A11,DGAT2,DHDDS,DHRS9,ELOVL7,FADS3,FBP1,FDPS,G6PC3,GBA,GFI1,GLS,GPX4,GSTM2,GSTP1,H6PD,HMGCR,HSD17B1,HSD3B7,IMPA1,ITPKA,ITPKC,KAT2A,LSS,MDH2,MGLL,MGST3,MIR132,MIR33A,MLYCD,MRI1,MTHFD2L,NDUFAB1,NR1D1,NR1H2,NT5E,P2RY6,PDK2,PDSS1,PGAM2,PLCG2,PMVK,PRKAG1,PRKAG2,PRMT3,PTGES3,PTH,PTK2B,QKI,REST,RFK,SC5D,SCAP,SDHAF…	0.131034	0.798379
GOBP_CELLULAR_COMPONENT_DISASSEMBLY_INVOLVED_IN_EXECUTION_PHASE_OF_APOPTOSIS	0.104021	BAX,CDK5RAP3,CECR2,DFFA,ENDOG,HSF1	0.206897	0.798379
GOBP_POSITIVE_REGULATION_OF_VASCULAR_ENDOTHELIAL_GROWTH_FACTOR_PRODUCTION	0.104021	ATF4,BRCA1,C5,C5AR1,MIR132,SULF2	0.206897	0.798379
GOBP_POSITIVE_REGULATION_OF_PEPTIDYL_THREONINE_PHOSPHORYLATION	0.104021	CAB39,EGF,IRGM,MAPK1,PRKAG2,RPTOR	0.206897	0.798379
GOBP_INTERFERON_ALPHA_PRODUCTION	0.104021	HAVCR2,IFIH1,IRF7,NMI,PTPRS,TLR3	0.206897	0.798379
GOBP_REGULATION_OF_DNA_METHYLATION	0.104021	BRCA1,KMT2A,MBD2,MIR29A,PRDM14,SPI1	0.206897	0.798379
GOBP_SYNAPSE_MATURATION	0.104021	ANAPC2,BCAN,CAMK2B,DAB2IP,NFIA,SEZ6	0.206897	0.798379
GOBP_POSITIVE_REGULATION_OF_PROTEIN_DEACETYLATION	0.104021	BRMS1,C6orf89,PINK1,RRP8,SAP30BP,TP53	0.206897	0.798379
GOMF_MITOGEN_ACTIVATED_PROTEIN_KINASE_BINDING	0.104021	ARRB2,CDK5RAP3,DUSP1,MAPKAPK3,PRMT1,TAB1	0.206897	0.798379
GOMF_MISFOLDED_PROTEIN_BINDING	0.104021	BAG6,CLU,F12,HSPA1B,HSPA9,SDF2	0.206897	0.798379
GOMF_GLYCOLIPID_BINDING	0.104021	CLN6,DPEP1,EPDR1,GPAA1,PSAP,TPP1	0.206897	0.798379
GOBP_NEGATIVE_REGULATION_OF_NEURON_APOPTOTIC_PROCESS	0.104672	ARRB2,BAX,BCL2,CEBPB,CORO1A,DLX1,DNAJC5,GBA,GDF5,HIPK2,KIF14,KRAS,NDNF,NR4A2,NRBP2,NTF4,PCDHGC3,PCDHGC5,PINK1,PTK2B,RETREG1,SOD2,THAP11	0.149351	0.802789
GOBP_T_CELL_DIFFERENTIATION	0.105532	ARID1A,B2M,BCL2,CCR7,CD2,CD3G,CD8A,CDK6,ERBB2,FANCA,FCER1G,FUT7,GBA,HLA-DOA,HLA-G,ITK,JAG2,JAK3,KAT2A,KAT5,NRARP,PIK3R2,PRELID1,PSG9,RARA,RASGRP1,RELB,RUNX3,SART1,SEMA4A,SMARCA4,SMARCC1,SP3,SPI1,SPN,STAT3,STAT5B,TCF7,TP53,TSC1,ZFP36L1	0.138514	0.808798
GOMF_SIGNALING_ADAPTOR_ACTIVITY	0.106156	CARD10,CD3G,CRKL,DAB2IP,GNB2,IRS1,KHDRBS1,LDLRAP1,PTPN11,SARM1,SAV1,SPATA2,STAP1,STAT3	0.162791	0.81278
GOBP_REGULATION_OF_RECEPTOR_MEDIATED_ENDOCYTOSIS	0.106205	ANKRD13A,ANKRD13B,ARRB2,ATXN2,B2M,CLU,DGKD,DNM2,EGF,LDLRAP1,LRRTM2,MKLN1,MTMR2,NEU3,PLCG2,SCRIB,TNK2,USH1G	0.155172	0.81278
GOBP_MYELOID_CELL_HOMEOSTASIS	0.107457	ACVR1B,B2M,BAX,BPGM,CDK5RAP3,CDK6,CITED2,HIPK2,HSPA1B,HSPA9,IKZF1,JAK3,NCSTN,P4HTM,PDE4B,PRMT1,RB1,RHAG,SP3,SPI1,STAT3,STAT5B,XKR8,ZBTB7A,ZFP36L1	0.147059	0.816609
GOBP_POST_TRANSLATIONAL_PROTEIN_MODIFICATION	0.107584	AGBL5,AGTPBP1,DCAF1,DSCC1,HLCS,ICMT,IRGM,SUMF1,UBE2B,WIPI2	0.175439	0.816609
GOBP_REGULATION_OF_DNA_TEMPLATED_DNA_REPLICATION	0.107584	CIZ1,DONSON,DSCC1,ENDOG,GINS1,INO80,MCM2,RFC2,TIMELESS,TIPIN	0.175439	0.816609
GOMF_OXIDOREDUCTASE_ACTIVITY_ACTING_ON_NAD_P_H_QUINONE_OR_SIMILAR_COMPOUND_AS_ACCEPTOR	0.107584	CRYZL1,DHRS4,NDUFA12,NDUFB6,NDUFB7,NDUFS5,NDUFS8,NDUFV1,NDUFV3,NQO2	0.175439	0.816609
GOMF_OXIDOREDUCTASE_ACTIVITY_ACTING_ON_PEROXIDE_AS_ACCEPTOR	0.107584	ALOX5AP,GPX1,GPX4,GSTM2,GSTP1,HBQ1,IPCEF1,LPO,MGST3,PRDX5	0.175439	0.816609
GOBP_MITOPHAGY	0.107634	ATG4D,OPTN,PINK1,RETREG1,TIGAR,TP53,VDAC1	0.194444	0.816609
GOBP_MATURATION_OF_5_8S_RRNA	0.107634	BOP1,FTSJ3,MAK16,MPHOSPH6,NOL9,PES1,RPP40	0.194444	0.816609
GOBP_POSTREPLICATION_REPAIR	0.107634	BRCA1,DTL,NSMCE1,POLD2,POLE2,UBE2B,USP43	0.194444	0.816609
GOBP_CELLULAR_RESPONSE_TO_ALKALOID	0.107634	AIF1,CASP7,GSTM2,HTR1B,PPP1R9B,RECQL5,SLC34A1	0.194444	0.816609
GOBP_REGULATION_OF_AUTOPHAGY_OF_MITOCHONDRION	0.107634	HTT,PARL,PINK1,TIGAR,TP53,USP36,VDAC1	0.194444	0.816609
GOCC_SPINDLE_MIDZONE	0.107634	CDC42,CDC6,CENPE,CENPV,KIF14,PRC1,RACGAP1	0.194444	0.816609
GOCC_CUL4_RING_E3_UBIQUITIN_LIGASE_COMPLEX	0.107634	DCAF1,DCAF11,DCAF13,DDA1,DET1,DTL,TRPC4AP	0.194444	0.816609
GOBP_CEREBELLAR_CORTEX_DEVELOPMENT	0.108716	AGTPBP1,ARCN1,CEND1,GBA,KIF14,PTPN11,SEZ6,SMO,TTBK2	0.18	0.821539
GOCC_CYCLIN_DEPENDENT_PROTEIN_KINASE_HOLOENZYME_COMPLEX	0.108716	CCNE1,CCNF,CCNG1,CCNO,CCNQ,CDK12,CDK3,CDK6,CDKN1A	0.18	0.821539
GOMF_SIGNAL_SEQUENCE_BINDING	0.108716	KPNA6,KPNB1,NUP153,NUP98,PEX19,POM121,SRP68,TIMM22,TNPO1	0.18	0.821539
GOMF_CYCLIN_DEPENDENT_PROTEIN_SERINE_THREONINE_KINASE_REGULATOR_ACTIVITY	0.108716	CCNE1,CCNF,CCNG1,CCNO,CCNQ,CDKN1A,CDKN2C,HEXIM1,HEXIM2	0.18	0.821539
GOBP_REGULATION_OF_PROTEIN_AUTOPHOSPHORYLATION	0.108906	CAV1,EEF2K,ENPP1,NEK10,NLRP12,RAD50,RAP2A,TOM1L1	0.186047	0.821539
GOBP_PROTEIN_LOCALIZATION_TO_CHROMOSOME_CENTROMERIC_REGION	0.108906	H4-16,H4C14,JARID2,KNL1,NDC80,RB1,SMC5,SPDL1	0.186047	0.821539
GOBP_RNA_PHOSPHODIESTER_BOND_HYDROLYSIS_EXONUCLEOLYTIC	0.108906	CNOT7,CNOT8,DCPS,DIS3L,PAN2,PDE12,PNLDC1,TRIR	0.186047	0.821539
GOBP_NEGATIVE_REGULATION_OF_CELLULAR_RESPONSE_TO_INSULIN_STIMULUS	0.108906	AHSG,ENPP1,INPP5K,IRS1,KANK1,PIP4K2A,RPS6KB1,TRIM72	0.186047	0.821539
GOBP_STEM_CELL_DIFFERENTIATION	0.109086	ANXA6,BCL2,CDC42,CDK12,CDK6,CITED2,ELL3,EPCAM,GATAD2A,HDAC2,HSPA9,ITCH,JARID2,KAT5,LIF,LIN28A,MAPK1,MAPK3,MSI2,MTCH2,NRP2,PHF19,PSMD11,PUS7,REST,SEMA3F,SEMA4A,SEMA4C,SEMA4D,SEMA5A,SEMA6B,SLC4A11,SMO,STAT3,TP53	0.140562	0.822307
GOBP_MACROPHAGE_ACTIVATION	0.110035	AIF1,C5AR1,CLU,FCGR3A,HAVCR2,IL33,ITGB2,JUND,LDLR,NMI,NR1D1,PLCG2,STAP1,TLR3,TMEM106A,TYROBP,WNK4	0.155963	0.828874
GOCC_INTRINSIC_COMPONENT_OF_MITOCHONDRIAL_MEMBRANE	0.11036	AFG3L2,BID,C12orf73,CPT1A,HSPA9,MICOS10,MICOS13,MTX1,MUL1,OXA1L,PINK1,SFXN2,SFXN4,SPG7,STMP1	0.159574	0.829545
GOMF_PROTEIN_METHYLTRANSFERASE_ACTIVITY	0.11036	CARM1,FBL,HEMK1,ICMT,KMT2A,KMT2D,NSD2,PCMTD2,PRDM7,PRMT1,PRMT3,SETD5,TRMT112,WDR5,WDR82	0.159574	0.829545
GOMF_MOLECULAR_FUNCTION_INHIBITOR_ACTIVITY	0.11036	BCL2,BRCA1,CAV1,CDKN1A,FNIP1,MIR135A1,PACSIN3,PKIA,RSC1A1,SIN3A,STX1A,TCF23,TNNI3,TSC1,WNK4	0.159574	0.829545
GOBP_REGULATION_OF_CHROMOSOME_SEGREGATION	0.111035	ANAPC15,ANAPC2,ARID1A,BIRC5,CDC6,CENPE,CENPF,DPF2,DUSP1,DYNC1LI1,KAT5,MAD2L1,NDC80,RB1,SMARCA4,SMARCC1,SMC5,SPDL1,ZNF207,ZWINT	0.151515	0.833683
GOBP_CIRCADIAN_RHYTHM	0.111802	AHCY,ATF4,ATF5,CCAR2,CIPC,CRTC1,FBXL22,FBXL3,FBXL6,HDAC2,IMPDH2,JUND,KAT5,KMT2A,NFIL3,NPAS2,NR1D1,NR2F6,OPRL1,PPP1CC,PSPC1,RBM4,RBM4B,RELB,SIN3A,SRRD,TARDBP,TIMELESS,TOP1,TP53	0.142857	0.833683
GOBP_CHROMATIN_ORGANIZATION	0.11189	ARID1A,ASXL1,BAG6,BAZ1A,BAZ2A,BPTF,BRCA1,C17orf49,CARM1,CDAN1,CDYL,CECR2,CENPV,CFDP1,CHD8,DCAF1,DDX11,DPF2,DR1,EPC1,GATAD2A,GPX1,GPX4,H1-0,H4-16,H4C14,HDAC2,HDAC4,HMG20A,HMG20B,HMGA1,IKZF1,ING4,INO80,INO80C,JARID2,KAT2A,KAT5,KAT8,KDM6B,KMT2A,KMT2D,LMNB2,LRWD1,MBD2,MCM2,MEN1,NAP1L4,NPM3,NSD2,PHF13,PHF19,PHF20,PRDM14,PRDM7,RB1,RCCD1,RIOX1,RRP8,SATB1,SETD5,SF3B1,SIN3A,SIRT7,SMARCA4,SMARCC1,SPI1,SRCA…	0.129808	0.833683
GOMF_PHOSPHOLIPID_BINDING	0.111942	ADGRB1,AKT1,ANKFY1,ANXA6,APOH,ATG2A,BAIAP2L2,BAIAP3,C8orf44-SGK3,CLN6,CPNE7,CPTP,DAB2IP,DPEP1,EPDR1,EPN2,ESYT1,EXOC1,EXOC8,FES,GPAA1,GRK5,GSN,ITPR3,JPH2,KCNJ2,LANCL2,LDLRAP1,MITD1,NCF1,PACSIN2,PACSIN3,PHF12,PIK3C2A,PITPNM1,PLD1,PLD2,PLEKHA4,PSAP,RAB35,RACGAP1,RASGRP1,SBF2,SCARB1,SH3PXD2A,SNX1,SNX13,SNX15,STAP1,SYT12,SYT13,SYTL3,TLN1,TOM1L1,TOM1L2,TPP1,TRIM72,TWF1,TWF2,VDAC1,VIL1,WDFY1,WIPI2	0.132353	0.833683
GOMF_MONOSACCHARIDE_BINDING	0.112228	EGLN1,FBP1,GALK1,GNPNAT1,HKDC1,OGFOD1,P4HA2,P4HTM,PFKL,SLC2A5,TALDO1,UGP2	0.166667	0.833683
GOBP_NEGATIVE_REGULATION_OF_LEUKOCYTE_CHEMOTAXIS	0.112304	C5,C5AR2,DUSP1,MMP28,STAP1	0.217391	0.833683
GOBP_DNA_TEMPLATED_TRANSCRIPTION_TERMINATION	0.112304	CAVIN1,MED18,POLR2A,WDR82,ZC3H4	0.217391	0.833683
GOBP_REGULATION_OF_TRIGLYCERIDE_BIOSYNTHETIC_PROCESS	0.112304	DGAT2,KAT5,LDLR,NR1H2,SCARB1	0.217391	0.833683
GOBP_NEGATIVE_REGULATION_OF_HISTONE_METHYLATION	0.112304	BRCA1,JARID2,MLLT6,PAX5,WDR5	0.217391	0.833683
GOBP_POSITIVE_REGULATION_OF_HISTONE_DEACETYLATION	0.112304	C6orf89,PINK1,RRP8,SAP30BP,TP53	0.217391	0.833683
GOBP_CHAPERONE_MEDIATED_PROTEIN_COMPLEX_ASSEMBLY	0.112304	BBS10,CLU,HSPA4,PFDN6,PTGES3	0.217391	0.833683
GOBP_NEGATIVE_REGULATION_OF_POST_TRANSCRIPTIONAL_GENE_SILENCING	0.112304	BCDIN3D,DND1,PPP3CA,STAT3,TP53	0.217391	0.833683
GOCC_PROTEASOME_ACCESSORY_COMPLEX	0.112304	PSMC1,PSMD11,PSMD12,PSMD9,PSME3	0.217391	0.833683
GOCC_CLATHRIN_ADAPTOR_COMPLEX	0.112304	AP1M1,AP2A1,AP3M1,AP4M1,CLBA1	0.217391	0.833683
GOCC_OUTER_MITOCHONDRIAL_MEMBRANE_PROTEIN_COMPLEX	0.112304	HSPA9,MICOS10,MICOS13,MTX1,TOMM6	0.217391	0.833683
GOMF_STRUCTURAL_CONSTITUENT_OF_EYE_LENS	0.112304	CRYBA1,CRYGS,LIM2,MIP,VIM	0.217391	0.833683
GOBP_MONOCARBOXYLIC_ACID_BIOSYNTHETIC_PROCESS	0.112329	ACLY,ACMSD,ACOT8,ACSBG2,ALDH1A3,ALOX12B,ALOXE3,BRCA1,DHRS9,ELOVL7,FADS3,GPX4,GSTM2,GSTP1,HSD3B7,MGLL,MIR132,MIR33A,MLYCD,NDUFAB1,NR1D1,NR1H2,PRKAG1,PRKAG2,PRMT3,PTGES3,QKI,SCAP,SRR,TBXAS1,TECR	0.142202	0.833683
GOBP_VIRAL_PROCESS	0.1124	BCL2,CAV1,CD55,CHMP5,CNOT7,CXCR6,EIF3B,EIF3L,F11R,FAM111A,GALNT1,GFI1,GSN,HEXIM1,HSPA1B,ICAM1,IFIH1,IFITM2,ILF3,INPP5K,IRF7,ITCH,KPNA6,LDLR,LGALS1,MAN1B1,MITD1,NFIA,NUP153,OAS2,OASL,PDE12,PRMT1,PTBP1,RAB1B,RCC1,REST,RRP1B,SCARB1,SLC1A5,SLC3A2,SMARCA4,SNF8,SPCS1,ST6GALNAC4,STAU1,TARDBP,TFRC,TMPRSS4,TP53,TRIM25,TRIM26,VAPB,VPS28,VPS37B,VPS4A	0.133652	0.833683
GOBP_REGULATION_OF_LIPID_METABOLIC_PROCESS	0.11241	ABCA3,ABCG4,AKT1,AKT2,ANGPTL8,APOD,ARV1,BRCA1,CAV1,CCR7,CDC42,CPT1A,DAB2IP,DDX20,DGAT2,EDF1,FLT1,GFI1,GHSR,H6PD,IRS1,KAT5,LDLR,LDLRAP1,MIR132,MIR33A,MLYCD,MTMR2,MTMR3,NR1D1,NR1H2,ORMDL3,PDK1,PDK2,PIP4K2A,PLCG2,PPARD,PRKAG2,PRMT3,PSAP,PTK2B,REST,RPTOR,SCAP,SCARB1,STAT5B,TM6SF2	0.135838	0.833683
GOBP_CELLULAR_RESPONSE_TO_INTERFERON_GAMMA	0.112861	AIF1,CCL17,CDC42,FLNB,GBP2,GSN,IRGM,MYO1C,NMI,NR1H2,PDE12,RPS6KB1,STX8,STXBP4,TLR3,TP53,VIM,ZYX	0.153846	0.836266
GOBP_LIPOPROTEIN_METABOLIC_PROCESS	0.112996	ABHD12,ALOX12B,ANGPTL8,APOD,APOL1,APOL2,APOL3,ATG10,ATG101,DGAT2,DPM3,GBA,GOLGA7,GPAA1,IRGM,LDLR,PIGQ,PIGS,PIGW,WIPI2,ZDHHC6	0.15	0.836266
GOMF_OXIDOREDUCTASE_ACTIVITY_ACTING_ON_CH_OH_GROUP_OF_DONORS	0.112996	DHRS1,DHRS13,DHRS4,DHRS9,H6PD,HADH,HADHB,HMGCR,HSD11B1,HSD17B1,HSD17B4,HSD3B7,IDH2,IDH3A,IMPDH2,MDH2,PTGR2,RDH8,SPR,UGDH,VKORC1	0.15	0.836266
GOBP_CELLULAR_RESPONSE_TO_LIPID	0.113379	ADAM9,ADNP2,AKT1,ARID1A,ARID5A,BRCA1,CARM1,CD55,CD6,CEBPB,CEBPE,CHMP5,COL1A1,CPT1A,CSF3,DAB2IP,DDIT4,DDX17,DDX5,DGAT2,FBP1,FES,GFI1,GHSR,GSTP1,HADHB,HAVCR2,HDAC2,HSF1,HSPA1B,IRAK2,IRGM,IRS1,KAT5,KMT2D,LANCL2,LDLR,LTK,MAPK1,MAPK3,MN1,NCF1,NR1D1,P2RY6,PAQR8,PDE4B,PLCG2,PPARD,PPP1R9B,PTCH1,PTGES3,PTK2B,RARA,RARG,REST,RPS6KB1,SAFB2,SCARB1,SCIMP,SCNN1A,SMARCA4,SMO,SPI1,SRARP,SSTR3,STAP1,TFPI,TRIM24,TW…	0.129934	0.837573
GOMF_ACYLTRANSFERASE_ACTIVITY	0.113608	ACLY,AGPAT2,AGPAT4,ASPG,BAZ1A,CERS4,CERS5,CHAT,CPT1A,DGAT1,DGAT2,ELOVL7,GNPNAT1,HADHB,KAT2A,KAT5,KAT8,LIPT1,MED24,MOGAT2,NAA25,NAA30,NAA50,NAT9,NCOA1,PAFAH1B3,PIGW,PLAAT3,PNPLA1,SIRT7,SOAT1,SRCAP,TLCD3B,YKT6,ZDHHC6	0.14	0.837573
GOCC_BASAL_PART_OF_CELL	0.11388	ARRB2,ATP2C2,ATP6V0A4,BSND,C5AR1,C5AR2,CALHM1,CDH17,CLASP1,ENPP1,EPCAM,ERBB2,ERBIN,HOMER3,ITGA9,KCNC2,KCNJ4,LDLR,LDLRAP1,LIN7B,LPO,MYO1C,NDRG4,P2RY6,PKD1,SCRIB,SLC16A3,SLC1A5,SLC23A2,SLC26A10,SLC29A2,SLC38A3,SLC3A2,SLC46A1,SLC4A11,SLC5A6,TFRC,TSHR	0.138686	0.837573
GOBP_REGULATION_OF_POSTSYNAPSE_ORGANIZATION	0.113979	CAMK2B,DBN1,DBNL,EEF2K,EGLN1,GHSR,ITPKA,LRRTM2,NPTX1,NRP2,PDLIM5,SEMA3F,SIPA1L1,TANC2	0.16092	0.837573
GOBP_RESPONSE_TO_CALCIUM_ION	0.114703	ADAM9,ALOX5AP,CAV1,CPNE7,DPEP1,ECT2,EEF2K,ENDOG,FOSB,ITPKA,ITPKC,ITPR3,JUND,NCSTN,PLCG2,PPIF,PPP3CA,PTK2B,RASGRP2,SYT12,SYT13,TXNIP	0.148649	0.837573
GOBP_NEGATIVE_REGULATION_OF_CELL_DEVELOPMENT	0.114871	ACTN4,B2M,CDKL3,DIP2B,DLX1,IGF1,KANK1,LDLR,LIN28A,MAP2,MELTF,NR1D1,PPP3CA,PTPRS,RB1,REST,RNF10,SEMA3F,SEMA4A,SEMA4C,SEMA4D,SEMA5A,SEMA6B,SKI,TLX2,TP53,WEE2	0.144385	0.837573
GOCC_OXIDOREDUCTASE_COMPLEX	0.115312	BCKDK,GMPR,IDH3A,NCF1,NDUFA12,NDUFAB1,NDUFB11,NDUFB6,NDUFB7,NDUFS5,NDUFS8,NDUFV1,NDUFV3,PDK1,PDK2,SDHB,SDHD,UQCR11,UQCRC1	0.152	0.837573
GOMF_SINGLE_STRANDED_DNA_BINDING	0.115312	CNBP,CTC1,DDX11,FAM111A,HNRNPA2B1,HSF1,IGHMBP2,MCM2,MSH3,NABP2,RAD50,RBBP8,RBMS1,SMC5,SSBP2,SUB1,TOP1,TOP3A,TP53	0.152	0.837573
GOBP_MYELOID_LEUKOCYTE_DIFFERENTIATION	0.117276	CCR7,CDC42,CDK6,CEBPB,CEBPE,CITED2,CSF3,EFNA2,FES,GBA,HSF1,IRF7,LIF,MMP9,MYH9,OSTM1,PIAS3,PPP3CA,RARA,RB1,RELB,SH3PXD2A,SIGLEC15,SP3,SPI1,TFRC,TLR3,TNFSF11,TOB2,TYROBP,ZFP36L1	0.141553	0.837573
GOBP_NEUTRAL_LIPID_METABOLIC_PROCESS	0.117435	ABHD12,APOH,CAV1,CPT1A,DDHD2,DGAT1,DGAT2,DGKD,DGKE,GPX1,KAT5,LDLR,LIPE,MGLL,MOGAT2,NR1H2,PLAAT3,PNPLA1,PTPN11,SCARB1	0.150376	0.837573
GOBP_REGULATION_OF_DEPHOSPHORYLATION	0.117435	CDK5RAP3,CSNK2B,GBA,GNA12,HTT,INPP5K,MTMR2,MTMR3,NSMF,PINK1,PPP1R14D,PPP1R2B,PPP1R9B,PPP6R3,PTBP1,PTPA,SEMA4D,SMG5,SYMPK,TSC1	0.150376	0.837573
GOBP_NEGATIVE_REGULATION_OF_CYTOSKELETON_ORGANIZATION	0.117467	ARFGEF1,ARHGEF2,BRCA1,CAMSAP1,CAPZA1,CCNF,CLASP1,CORO1A,CYRIB,F11R,GMFG,GSN,INPP5K,KANK1,KAT2A,MAP2,RBM14,RHPN1,RHPN2,TMSB10,TTBK2,TWF1,TWF2,VIL1	0.146341	0.837573
GOBP_ENDOCHONDRAL_BONE_MORPHOGENESIS	0.117478	ANXA6,COL1A1,COMP,MMP14,NAB2,RARA,RARG,SERPINH1,SHOX2,THBS3	0.172414	0.837573
GOBP_PROTEIN_K63_LINKED_UBIQUITINATION	0.117478	HECTD1,ITCH,OTUB2,PELI3,PRPF19,RNF5,TRIM56,UBE2B,UBE2E3,UBE2O	0.172414	0.837573
GOCC_PHOSPHATASE_COMPLEX	0.117478	NKD1,PPP1CC,PPP1R3G,PPP1R9B,PPP2R1B,PPP2R2D,PPP2R5C,PPP3CA,PTPA,WDR82	0.172414	0.837573
GOBP_PYRIDINE_CONTAINING_COMPOUND_METABOLIC_PROCESS	0.117601	ACMSD,AFMID,H6PD,IDH2,NAPRT,NMRK2,PDXP,QPRT,RPTOR,SARM1,TALDO1,TIGAR,TP53	0.1625	0.837573
GOBP_POSITIVE_REGULATION_OF_CELL_DEVELOPMENT	0.11775	ANAPC2,ASPA,BCL2,CAMK2B,CDC42,CDKL3,CRKL,CUL7,DBN1,DBNL,DCT,DNM2,EEF2K,ELL3,F11R,FZD3,HDAC2,IL33,ISLR2,ITPKA,KHDC3L,KRAS,LIF,LIMK1,MAP6,NPTN,PLXNB1,PLXNB2,PPP1CC,PRPF19,RND2,SEMA4D,SEMA5A,SHOX2,SKIL,SMO,TNFSF11,TWF2,TYROBP,WDR62,ZFYVE27,ZNF335	0.136808	0.837573
GOBP_REGULATION_OF_CYTOKINESIS	0.118012	BIRC5,CDC42,CDC6,CENPV,CXCR5,ECT2,KIF14,KIF20A,KLHL9,PDXP,PLK5,PRC1,RAB11FIP4,RACGAP1,VPS4A	0.157895	0.837573
GOBP_PLASMA_MEMBRANE_REPAIR	0.118182	AHNAK,ANXA6,CHMP5,MYH9,TRIM72,VPS4A	0.2	0.837573
GOBP_RESPONSE_TO_AMPHETAMINE	0.118182	HDAC2,NR4A2,PPP1R9B,PPP3CA,SLC18A2,TRDMT1	0.2	0.837573
GOBP_ANTIGEN_PROCESSING_AND_PRESENTATION_OF_PEPTIDE_ANTIGEN_VIA_MHC_CLASS_I	0.118182	B2M,ERAP1,FCER1G,HLA-G,SAR1B,TAPBP	0.2	0.837573
GOBP_AROMATIC_AMINO_ACID_FAMILY_METABOLIC_PROCESS	0.118182	ACMSD,AFMID,DCT,HPD,IYD,TTC36	0.2	0.837573
GOBP_IRON_SULFUR_CLUSTER_ASSEMBLY	0.118182	BOLA3,CIAO1,CIAO3,HSPA9,ISCA2,NDUFAB1	0.2	0.837573
GOBP_MICROVILLUS_ORGANIZATION	0.118182	PLD1,PTPN11,RAP1GAP,RAP2A,TWF2,VIL1	0.2	0.837573
GOBP_MITOTIC_G1_S_TRANSITION_CHECKPOINT_SIGNALING	0.118182	CDKN1A,MUC1,PLK5,SDE2,TP53,TRIAP1	0.2	0.837573
GOBP_RENAL_ABSORPTION	0.118182	CLCNKA,GSN,HNF1A,KIRREL1,MLLT6,WNK4	0.2	0.837573
GOCC_NUCLEAR_OUTER_MEMBRANE	0.118182	CPTP,GUCY2D,ITPR3,NUTF2,SMPD4,TMEM109	0.2	0.837573
GOCC_CLATHRIN_VESICLE_COAT	0.118182	AP1M1,AP2A1,CLBA1,CLTC,EPN2,NECAP1	0.2	0.837573
GOMF_PHOSPHATIDYLINOSITOL_3_KINASE_BINDING	0.118182	CORO1A,DAB2IP,DNM2,GSN,IRS1,PIK3R2	0.2	0.837573
GOBP_NEURON_PROJECTION_EXTENSION	0.11857	ANAPC2,C9orf72,CDKL3,DBN1,DBNL,DIP2B,DNM2,DVL1,ISLR2,ITGA4,LIMK1,MAP2,MUL1,NRP2,PTPRS,SEMA3F,SEMA4A,SEMA4C,SEMA4D,SEMA5A,SEMA6B,SIN3A,SLC23A2,TWF2,ZFYVE27	0.145349	0.837573
GOBP_CELL_PROJECTION_ORGANIZATION	0.119057	ADGRB1,AFG3L2,AIF1,AKIRIN1,AKT1,ANAPC2,APLP1,APOD,ARMC12,ATF1,ATMIN,B2M,B9D1,BBS10,BCL2,C9orf72,CAMK2B,CAMSAP1,CARM1,CAV1,CBFA2T2,CC2D2A,CCNO,CCR7,CDC42,CDH13,CDK10,CDKL3,CECR2,CEP19,CEP78,CNTN2,CORO1A,CPEB3,CREB3L2,CRKL,CRTC1,CUL7,DAB2IP,DBN1,DBNL,DIP2B,DNAH7,DNM2,DPYSL4,DVL1,DVL2,EEF2K,EFNA2,EFNA3,EFNA4,EPHA1,ERBB2,FER,FES,FHDC1,FZD3,GALR2,GBA,GDI2,GFI1,GPRIN3,GSN,HDAC2,HTT,ICAM1,IFT20,IFT27,IF…	0.123096	0.837573
GOBP_DNA_REPLICATION_CHECKPOINT_SIGNALING	0.119176	CDC6,HUS1,TIMELESS,TIPIN	0.235294	0.837573
GOBP_GANGLIOSIDE_BIOSYNTHETIC_PROCESS	0.119176	B3GALT4,ST6GALNAC4,ST6GALNAC6,ST8SIA4	0.235294	0.837573
GOBP_INTRACILIARY_ANTEROGRADE_TRANSPORT	0.119176	IFT20,IFT27,IFT46,IFT57	0.235294	0.837573
GOBP_POST_ANAL_TAIL_MORPHOGENESIS	0.119176	FZD3,HES7,SCRIB,TMED2	0.235294	0.837573
GOBP_RELAXATION_OF_CARDIAC_MUSCLE	0.119176	GSN,GSTM2,KCNJ2,PDE4B	0.235294	0.837573
GOBP_NEGATIVE_REGULATION_OF_GLIAL_CELL_PROLIFERATION	0.119176	RB1,RNF10,SKI,TP53	0.235294	0.837573
GOBP_CELLULAR_RESPONSE_TO_ACIDIC_PH	0.119176	PKD2L1,RAB11FIP5,SCNN1A,SLC38A3	0.235294	0.837573
GOBP_REGULATION_OF_INCLUSION_BODY_ASSEMBLY	0.119176	CLU,HSF1,HSPA1B,SACS	0.235294	0.837573
GOBP_REGULATION_OF_INTRINSIC_APOPTOTIC_SIGNALING_PATHWAY_IN_RESPONSE_TO_DNA_DAMAGE_BY_P53_CLASS_MEDIATOR	0.119176	BCL2,ELL3,MUC1,TRIAP1	0.235294	0.837573
GOBP_REGULATION_OF_PLASMA_MEMBRANE_ORGANIZATION	0.119176	AHNAK,DNM2,GSN,MYH9	0.235294	0.837573
GOBP_POSITIVE_REGULATION_OF_TELOMERE_CAPPING	0.119176	MAPK1,MAPK3,NABP2,NEK7	0.235294	0.837573
GOCC_PRESPLICEOSOME	0.119176	LUC7L,LUC7L3,PRPF39,SF3B1	0.235294	0.837573
GOMF_FOUR_WAY_JUNCTION_DNA_BINDING	0.119176	MEN1,MSH6,RAD51C,YY1	0.235294	0.837573
GOMF_RIBOSOMAL_SMALL_SUBUNIT_BINDING	0.119176	EIF4H,ERAL1,MTIF3,PTCD3	0.235294	0.837573
GOMF_QUINONE_BINDING	0.119176	AOC1,SDHB,SDHD,VKORC1	0.235294	0.837573
GOBP_PROSTATE_GLAND_DEVELOPMENT	0.119431	EAF2,FEM1B,HOXB13,PSAP,PTCH1,RARA,RARG,SERPINB5,WDR77	0.176471	0.837573
GOBP_FACE_DEVELOPMENT	0.119431	ALDH1A3,ASPH,COL1A1,MAPK1,MAPK3,PTPN11,RARA,RARG,SKI	0.176471	0.837573
GOCC_PEPTIDASE_COMPLEX	0.119765	AFG3L2,GPAA1,KAT2A,PIGS,PSMB6,PSMC1,PSMD11,PSMD12,PSMD9,PSME3,PSME4,SPCS1,SPG7,SUPT3H,TAF12,TAF6,TRRAP,UBR1	0.152542	0.837573
GOBP_DNA_STRAND_ELONGATION	0.120434	GINS1,INO80,INO80C,POLD2,POLE,RAD50,YY1	0.189189	0.837573
GOBP_EMBRYONIC_CAMERA_TYPE_EYE_DEVELOPMENT	0.120434	ALDH1A3,CITED2,HIPK1,HIPK2,RARA,RARG,SP3	0.189189	0.837573
GOBP_POSITIVE_REGULATION_OF_DENDRITIC_SPINE_DEVELOPMENT	0.120434	CAMK2B,CPEB3,DBN1,DBNL,EEF2K,ITPKA,NLGN2	0.189189	0.837573
GOBP_ESTABLISHMENT_OF_PROTEIN_LOCALIZATION_TO_MITOCHONDRIAL_MEMBRANE	0.120434	BAX,HSPA4,MTX1,OXA1L,TIMM22,TIMM29,TOMM6	0.189189	0.837573
GOBP_NEURON_PROJECTION_EXTENSION_INVOLVED_IN_NEURON_PROJECTION_GUIDANCE	0.120434	NRP2,SEMA3F,SEMA4A,SEMA4C,SEMA4D,SEMA5A,SEMA6B	0.189189	0.837573
GOBP_POSITIVE_REGULATION_OF_TELOMERE_MAINTENANCE_VIA_TELOMERE_LENGTHENING	0.120434	ACD,CCT4,CCT5,HNRNPA2B1,MAPK1,MAPK3,NEK7	0.189189	0.837573
GOCC_TRANS_GOLGI_NETWORK_TRANSPORT_VESICLE	0.120434	AP1M1,AP2A1,CLBA1,CLTC,RAB13,RAB8B,SLC2A4	0.189189	0.837573
GOBP_NEGATIVE_REGULATION_OF_GLIOGENESIS	0.120576	DLX1,LDLR,LIN28A,NR1D1,RB1,RNF10,SKI,TP53	0.181818	0.837573
GOBP_RESPONSE_TO_AMINE	0.120576	HDAC2,KCNC2,NR4A2,PPP1R9B,PPP3CA,SLC18A2,TRDMT1,UROS	0.181818	0.837573
GOBP_INNER_EAR_RECEPTOR_CELL_DEVELOPMENT	0.120576	CECR2,IFT20,IFT27,MKS1,PDZD7,SCRIB,STRC,USH1G	0.181818	0.837573
GOBP_REGULATION_OF_DENDRITIC_SPINE_MORPHOGENESIS	0.120576	CAMK2B,DBN1,DBNL,EEF2K,ITPKA,PDLIM5,SIPA1L1,TANC2	0.181818	0.837573
GOBP_NUCLEAR_MEMBRANE_ORGANIZATION	0.120576	CHMP5,NEMP1,RCC1,REEP4,TARDBP,TOR1B,UBE2I,VPS4A	0.181818	0.837573
GOBP_RNA_POLYMERASE_I_PREINITIATION_COMPLEX_ASSEMBLY	0.120866	BAZ2A,SMARCA4,TAF1B	0.272727	0.837573
GOBP_FRUCTOSE_6_PHOSPHATE_METABOLIC_PROCESS	0.120866	FBP1,PFKL,TALDO1	0.272727	0.837573
GOBP_POSITIVE_REGULATION_OF_LIPOPROTEIN_PARTICLE_CLEARANCE	0.120866	LDLRAP1,MIR144,MIR33A	0.272727	0.837573
GOBP_DITERPENOID_BIOSYNTHETIC_PROCESS	0.120866	ALDH1A3,DHRS9,PRMT3	0.272727	0.837573
GOBP_POSITIVE_REGULATION_OF_FATTY_ACID_BETA_OXIDATION	0.120866	AKT2,CPT1A,IRS1	0.272727	0.837573
GOBP_NEGATIVE_REGULATION_OF_PROTEIN_SUMOYLATION	0.120866	HMG20A,HMG20B,PIAS3	0.272727	0.837573
GOBP_MDA_5_SIGNALING_PATHWAY	0.120866	IFIH1,IRF7,TKFC	0.272727	0.837573
GOBP_NEGATIVE_REGULATION_OF_VIRAL_INDUCED_CYTOPLASMIC_PATTERN_RECOGNITION_RECEPTOR_SIGNALING_PATHWAY	0.120866	GPATCH3,NLRX1,TKFC	0.272727	0.837573
GOBP_MACROPINOCYTOSIS	0.120866	DNM2,MAPKAPK3,RAB34	0.272727	0.837573
GOBP_NEGATIVE_REGULATION_OF_MEMBRANE_POTENTIAL	0.120866	BAX,PMAIP1,PRELID1	0.272727	0.837573
GOBP_POSITIVE_REGULATION_OF_HISTONE_H3_K9_METHYLATION	0.120866	BRCA1,JARID2,PRDM12	0.272727	0.837573
GOBP_TRACHEA_MORPHOGENESIS	0.120866	MAPK1,MAPK3,WNT7B	0.272727	0.837573
GOBP_COMMISSURAL_NEURON_AXON_GUIDANCE	0.120866	FZD3,PTCH1,SMO	0.272727	0.837573
GOBP_METANEPHRIC_COLLECTING_DUCT_DEVELOPMENT	0.120866	PKD1,PTCH1,WNT7B	0.272727	0.837573
GOBP_ENDOTHELIN_RECEPTOR_SIGNALING_PATHWAY	0.120866	CDC42,CRKL,PTK2B	0.272727	0.837573
GOBP_NEGATIVE_REGULATION_OF_INCLUSION_BODY_ASSEMBLY	0.120866	HSF1,HSPA1B,SACS	0.272727	0.837573
GOBP_REGULATION_OF_DOSAGE_COMPENSATION_BY_INACTIVATION_OF_X_CHROMOSOME	0.120866	KAT8,PHF20,WDR5	0.272727	0.837573
GOBP_REGULATION_OF_PROTEIN_LOCALIZATION_TO_CHROMATIN	0.120866	CDCA5,RB1,SPI1	0.272727	0.837573
GOBP_POSITIVE_REGULATION_OF_TRANSCRIPTION_FROM_RNA_POLYMERASE_II_PROMOTER_IN_RESPONSE_TO_ENDOPLASMIC_RETICULUM_STRESS	0.120866	ATF4,CEBPB,TP53	0.272727	0.837573
GOBP_NUCLEOLAR_CHROMATIN_ORGANIZATION	0.120866	BAZ2A,DDX11,RRP8	0.272727	0.837573
GOBP_REGULATION_OF_OSTEOCLAST_DEVELOPMENT	0.120866	SIGLEC15,TNFSF11,TYROBP	0.272727	0.837573
GOCC_SEMAPHORIN_RECEPTOR_COMPLEX	0.120866	NRP2,PLXNB1,PLXNB2	0.272727	0.837573
GOCC_GOLGI_TRANSPORT_COMPLEX	0.120866	CDC42,COG1,COG7	0.272727	0.837573
GOCC_NUCLEOCYTOPLASMIC_TRANSPORT_COMPLEX	0.120866	KPNA6,KPNB1,XPO5	0.272727	0.837573
GOCC_NSL_COMPLEX	0.120866	KAT8,PHF20,WDR5	0.272727	0.837573
GOCC_RIBBON_SYNAPSE	0.120866	CPLX3,DNM1,NLGN2	0.272727	0.837573
GOMF_PEPTIDE_ALPHA_N_ACETYLTRANSFERASE_ACTIVITY	0.120866	NAA25,NAA30,NAA50	0.272727	0.837573
GOMF_CAMP_DEPENDENT_PROTEIN_KINASE_REGULATOR_ACTIVITY	0.120866	PKIA,PRKAG1,PRKAG2	0.272727	0.837573
GOMF_OXIDOREDUCTASE_ACTIVITY_ACTING_ON_OTHER_NITROGENOUS_COMPOUNDS_AS_DONORS	0.120866	GMPR,MTARC2,NQO2	0.272727	0.837573
GOMF_OXIDOREDUCTASE_ACTIVITY_ACTING_ON_A_SULFUR_GROUP_OF_DONORS_OXYGEN_AS_ACCEPTOR	0.120866	PCYOX1L,SELENBP1,SUMF1	0.272727	0.837573
GOMF_PHOSPHATIDYLINOSITOL_3_KINASE_REGULATORY_SUBUNIT_BINDING	0.120866	DAB2IP,DNM2,PIK3R2	0.272727	0.837573
GOMF_HISTONE_METHYLTRANSFERASE_ACTIVITY_H3_K36_SPECIFIC	0.120866	NSD2,PRDM7,SETD5	0.272727	0.837573
GOMF_G_QUADRUPLEX_DNA_BINDING	0.120866	CNBP,DDX11,RAD50	0.272727	0.837573
GOMF_PHOSPHATIDYLINOSITOL_3_5_BISPHOSPHATE_3_PHOSPHATASE_ACTIVITY	0.120866	MTMR2,MTMR3,MTMR6	0.272727	0.837573
GOMF_DEATH_DOMAIN_BINDING	0.120866	BAX,BCL2,IRGM	0.272727	0.837573
GOMF_AZOLE_TRANSMEMBRANE_TRANSPORTER_ACTIVITY	0.120866	SLC28A2,SLC38A3,SLC44A4	0.272727	0.837573
GOBP_REGULATION_OF_INSULIN_RECEPTOR_SIGNALING_PATHWAY	0.121175	AHSG,ENPP1,FUT7,GKAP1,INPP5K,IRS1,KANK1,PIP4K2A,PTPN11,RBM4,RPS6KB1,TRIM72	0.164384	0.838071
GOBP_REGULATION_OF_CELLULAR_RESPONSE_TO_INSULIN_STIMULUS	0.121175	AHSG,ENPP1,GKAP1,INPP5K,IRS1,KANK1,MYO1C,NCOA1,PIP4K2A,PTPN11,RPS6KB1,TRIM72	0.164384	0.838071
GOBP_REGULATION_OF_ATP_METABOLIC_PROCESS	0.121175	DDIT4,FBP1,GAPDHS,HDAC4,IGF1,PINK1,PRKAG1,PRKAG2,RPTOR,STAT3,TIGAR,ZBTB7A	0.164384	0.838071
GOCC_CYTOPLASMIC_SIDE_OF_MEMBRANE	0.121547	AKT1,AP2A1,ASPSCR1,ATP2C2,BORCS6,CD2,DIABLO,ESYT1,EXOC1,FER,FES,GNA12,GNA15,GNB2,GNGT2,KRAS,LDLRAP1,MIEN1,MYH9,PLEKHA4,PPP1R9B,PPP3CA,PTK2B,RACGAP1,RASAL3,RGS1,RPS28,SPPL2C,TNK2	0.142157	0.840088
GOBP_RESPONSE_TO_LIPID	0.121634	ABCA3,ADAM9,ADNP2,AIF1,AKIRIN2,AKT1,ARID1A,ARID5A,ASXL1,BCL2,BRCA1,CARM1,CAV1,CCR7,CD55,CD6,CEBPB,CEBPE,CHMP5,COL1A1,CPT1A,CSF3,DAB2IP,DDIT4,DDX17,DDX5,DGAT2,ELANE,ENDOG,ERBIN,FBP1,FER,FES,FOSB,FOSL1,GBA,GFI1,GHSR,GPX1,GPX4,GSTP1,HADHB,HAVCR2,HDAC2,HOXB13,HSF1,HSPA1B,HTR1B,IRAK2,IRGM,IRS1,JUND,KAT5,KMT2D,LANCL2,LDLR,LTK,MAPK1,MAPK3,MAPKAPK3,MBD2,MN1,NCF1,NR1D1,OPRL1,P2RY6,PAQR8,PDE4B,PLCG2,PMVK,P…	0.126224	0.840143
GOBP_ORGANELLE_TRANSPORT_ALONG_MICROTUBULE	0.122133	ACTR10,AGTPBP1,AP3M1,BORCS6,CDC42,COPG1,DYNC1H1,HTT,KIF5A,MAP1S,MAP2,NDE1,RASGRP1,TMEM201	0.159091	0.842487
GOBP_POSITIVE_REGULATION_OF_DOUBLE_STRAND_BREAK_REPAIR	0.122133	ARID1A,DDX11,DPF2,EPC1,HDGFL2,KAT5,KHDC3L,RBBP8,SLF2,SMARCA4,SMARCC1,TIMELESS,TRRAP,VPS72	0.159091	0.842487
GOBP_POSITIVE_REGULATION_OF_NEURON_PROJECTION_DEVELOPMENT	0.122223	ATF1,CAMK2B,CBFA2T2,CREB3L2,CRTC1,DAB2IP,DBN1,DBNL,DVL1,EEF2K,FES,ITPKA,KHDC3L,LTK,MIR200C,NDNF,NDRG4,NPTN,PLK5,PLXNB2,PTK2B,TWF1,TWF2	0.146497	0.84256
GOCC_EXOCYTIC_VESICLE	0.122631	ATP6V0E2,ATP6V1E1,ATP6V1G2,CPLX3,DNAJC5,HCRT,IGF1,MTMR2,NCSTN,NTF4,PDE4B,PTPRS,RAB12,RAB13,RAB27A,RAB35,RAB40B,RAB8B,ROGDI,SCAMP5,SEMA4C,SLC18A2,STX12,STX1A,STX7,SVOP,SYN3,SYNGR3,SYT12,SYT13,SYTL3,TMEM230	0.140351	0.844815
GOBP_TRNA_PROCESSING	0.124056	ADAT1,BCDIN3D,CTU2,DPH3,DUS1L,ELP1,METTL1,NSUN3,PUS1,PUS7,RPP40,TRDMT1,TRMO,TRMT112,TRMT13,TSEN15,TYW1B,URM1,WDR4,ZBTB8OS	0.149254	0.854076
GOCC_CYTOPLASMIC_SIDE_OF_PLASMA_MEMBRANE	0.124384	AKT1,AP2A1,ASPSCR1,ATP2C2,CD2,DIABLO,ESYT1,EXOC1,FER,FES,GNA12,GNA15,GNB2,GNGT2,KRAS,LDLRAP1,MIEN1,MYH9,PLEKHA4,PPP1R9B,PPP3CA,PTK2B,RACGAP1,RGS1,TNK2	0.144509	0.854695
GOBP_VITAMIN_METABOLIC_PROCESS	0.124399	ABCD4,ACP3,CYP2W1,FLAD1,GFI1,HLCS,MMACHC,MTHFD2,MTHFD2L,PDXP,PPARD,PRMT3,RFK,SLC23A2,SLC46A1,SLC52A3,VKORC1	0.153153	0.854695
GOBP_ACTIN_CYTOSKELETON_REORGANIZATION	0.124399	ANTXR1,BAIAP2L2,CDC42,CDC42BPG,CSF3,F11R,FER,FES,GMFG,GSN,MKLN1,MYH9,PTK2B,RALA,RAP2A,SIPA1L1,STAP1	0.153153	0.854695
GOBP_MECHANORECEPTOR_DIFFERENTIATION	0.124631	CECR2,IFT20,IFT27,JAG2,MKS1,NTF4,PDZD7,SCRIB,SLC44A4,STRC,USH1G	0.166667	0.854695
GOBP_NEGATIVE_REGULATION_OF_PROTEOLYSIS_INVOLVED_IN_PROTEIN_CATABOLIC_PROCESS	0.124631	BAG6,CAMLG,CCAR2,EIF3H,HIPK2,QRICH2,RPL23,SMARCC1,TLK2,TTC36,UBXN1	0.166667	0.854695
GOCC_POLYSOME	0.124631	ATXN2,EIF3H,GCN1,LIN28A,MSI2,NUFIP2,RPL19,RPL38,RPL8,RPS28,VIM	0.166667	0.854695
GOBP_MAINTENANCE_OF_LOCATION	0.124805	AKT1,ANXA6,BAX,CAV1,CCR7,CDS1,CHERP,CIZ1,CORO1A,CPT1A,DBN1,DGAT1,DGAT2,ENPP1,GBA,GP1BA,GPAA1,GSN,GSTM2,HTT,ITPR3,JPH2,KEAP1,MCOLN2,MIR144,MORC3,NR1H2,OS9,P2RY6,PDIA2,PINK1,PKD1,PLCG2,PPARD,PTK2B,SCARB1,SKP1,SLC18A2,SLC30A2,SLC30A4,SLC39A4,SOAT1,STAT5B,TMSB10,TWF1,TWF2	0.134897	0.85533
GOBP_REGULATION_OF_CELLULAR_LOCALIZATION	0.12529	AAAS,ADAM9,AFDN,AKT1,AKT2,ANKRD13A,APOD,ARV1,B9D1,BAIAP3,BAX,BCL2,C9orf72,CARD10,CAV1,CCNE1,CCT4,CCT5,CD247,CDCA5,CDK5RAP3,CELA2A,CLTC,CPT1A,CRKL,DNAJC13,DPH3,DVL1,DYNC1H1,ECT2,EGF,EPB41L2,ERBB2,EXOC1,GDI2,GHSR,GNL3,GSN,HADH,HECTD1,HMGCR,HNRNPAB,IGF1,INPP5F,INPP5K,IRS1,ITGB2,KHDC3L,KHDRBS1,LDLRAP1,LIF,LIMK2,LLGL2,MAP2,MAPK1,MAPK3,MEAK7,MIEF1,MIEF2,MMD,MMP14,MTMR2,MYBPC3,MYO1C,NDC80,NDRG4,NLGN2,NP…	0.125786	0.8581
GOBP_PERIPHERAL_NERVOUS_SYSTEM_DEVELOPMENT	0.126313	ADGRB1,AKT1,AKT2,CITED2,ERBB2,HAPLN2,NAB2,NDRG1,NFASC,NTF4,PRX,RUNX3,SKI	0.160494	0.863735
GOBP_CARBOHYDRATE_DERIVATIVE_TRANSPORT	0.126313	CALHM1,CPTP,G6PC3,PSAP,RALBP1,RSC1A1,SCARB1,SLC17A9,SLC28A2,SLC29A2,SLC35B1,SLC37A1,SLC37A2	0.160494	0.863735
GOBP_REGULATION_OF_PHOSPHORUS_METABOLIC_PROCESS	0.126358	ABCA3,ACMSD,ACVR2B,ADAM9,AIF1,AKT1,AKT1S1,AKT2,ARHGEF2,ARRB2,BAX,BCL2,BIRC5,BRAT1,C5AR1,C9orf72,CAB39,CARD10,CAV1,CBLB,CCNE1,CCNF,CCNG1,CCNO,CCR7,CD6,CDC42,CDC6,CDK12,CDK2AP1,CDK5RAP3,CDKN1A,CDKN2C,CENPE,CLU,CNOT7,CRKL,CSF3,CSNK2B,DAB2IP,DDIT4,DUSP1,DUSP7,DVL1,DVL2,ECT2,EEF2K,EGF,ELANE,ENPP1,EPHA1,ERBB2,FBP1,FER,FLT1,FNIP1,GAPDHS,GBA,GCN1,GDF1,GDF5,GNA12,GSTP1,GTF2H1,HDAC2,HDAC4,HEXIM1,HEXIM2,HIP…	0.123336	0.863735
GOBP_PROTEIN_DEPOLYMERIZATION	0.126915	ARHGEF2,ASPH,CAMSAP1,CAPZA1,CLASP1,GSN,KIF14,MAP1S,MICAL1,MICAL3,PDXP,PPP1R9B,SEMA5A,TTBK2,TWF1,TWF2,VIL1,VPS4A	0.151261	0.866418
GOMF_PROTEIN_TYROSINE_KINASE_BINDING	0.126915	CBLB,CD2,CD247,CEACAM20,CEACAM4,CRKL,FER,IRS1,ITGAX,KHDRBS1,PIK3R2,PITPNM1,PLCG2,PSG9,PTPN11,STAP1,TP53,YWHAG	0.151261	0.866418
GOBP_SECONDARY_ALCOHOL_METABOLIC_PROCESS	0.127212	ABCG4,ACLY,APOL1,APOL2,ARV1,CLN6,DGAT2,FDPS,GBA,HMGCR,IDH2,IDH3A,LDLR,LDLRAP1,LIPE,LSS,PMVK,PPARD,SC5D,SCAP,SCARB1,SOAT1	0.146667	0.867877
GOBP_EMBRYO_DEVELOPMENT_ENDING_IN_BIRTH_OR_EGG_HATCHING	0.127293	ACVR1B,AKIRIN2,AKT1,B9D1,BPTF,BRCA1,C1orf43,C5,CC2D2A,CCM2,CEBPB,CECR2,CHD8,CITED2,COL1A1,COPS3,DBN1,DLX1,DVL1,DVL2,EGLN1,ELL,ENDOG,FOSL1,FZD3,GINS1,GNA12,HAND1,HECTD1,HES7,HOXA4,HS6ST1,HUS1,IFT57,IGF1,INPP5K,JAG2,KAT2A,KAT5,KEAP1,LIF,MAPK1,MKS1,MMP14,MYH9,NCOA1,NKD1,NRARP,PAX5,PKD1,PLXNB2,PNLDC1,PRDM14,PRMT1,PRRX1,PTCH1,RALA,RARA,RARG,RBBP8,RRP7A,SCRIB,SEMA4C,SH3PXD2A,SHOX2,SIN3A,SKI,SKIL,SLC35E…	0.12813	0.867877
GOBP_PROTEIN_DNA_COMPLEX_SUBUNIT_ORGANIZATION	0.127678	ARID1A,BAZ1A,BAZ2A,BRF1,CENPE,CENPF,CENPV,DR1,H1-0,H4-16,H4C14,HMGA1,KAT5,MCM2,MED17,MED18,MED20,MED24,MED26,MED6,MED7,MED9,NAP1L4,RAD51C,RB1,RPL23,SMARCA4,SMARCC1,SRCAP,TAF12,TAF1B,TAF4,TAF6,TP53,TSPYL4,VPS72,ZNF827	0.137546	0.869265
GOBP_ESTABLISHMENT_OF_PROTEIN_LOCALIZATION_TO_MEMBRANE	0.127678	AFDN,AKT2,ATP13A1,BAG6,BAX,BID,CAMLG,ERBB2,GLP1R,GOLGA7,HSPA4,ICMT,INPP5K,ITGB2,MIEF1,MIEF2,MTX1,MYO1C,NCF1,OPTN,OXA1L,PEX19,RAB34,RAB8B,RSC1A1,SCRIB,SEC61G,SEC63,SGTB,SRP68,SSR2,TIMM22,TIMM29,TOMM6,VPS37B,YIF1B,ZDHHC6	0.137546	0.869265
GOBP_CELLULAR_RESPONSE_TO_BIOTIC_STIMULUS	0.127808	ADAM9,AKT1,ARID5A,ATG10,CD55,CD6,CEBPB,CEBPE,CHMP5,CSF3,CYRIB,DAB2IP,GFI1,GHSR,GSTP1,HADHB,HAVCR2,HSF1,IRAK2,IRGM,MAPK1,MAPK3,NR1D1,PDE4B,PLCG2,PPARD,RARA,SCARB1,SCIMP,SPI1,STAP1,TIGAR,TP53,TXNIP,UPF1,VIM	0.137931	0.869265
GOBP_ACTIN_FILAMENT_DEPOLYMERIZATION	0.12786	CAPZA1,GSN,MICAL1,MICAL3,PDXP,PPP1R9B,SEMA5A,TWF1,TWF2,VIL1	0.169492	0.869265
GOBP_ORGANIC_HYDROXY_COMPOUND_BIOSYNTHETIC_PROCESS	0.127908	ABCG4,ACLY,ACOT8,ARV1,CTNS,DCT,DHDDS,FDPS,GBA,GFI1,H6PD,HDC,HMGCR,HSD17B1,HSD3B7,IMPA1,ITPKA,ITPKC,LSS,MC1R,MFSD12,MIR33A,NR1D1,NR4A2,P2RY6,PLCG2,PMVK,PRKAG2,PTH,PTK2B,REST,SC5D,SCAP,SPR	0.138776	0.869265
GOBP_NON_MEMBRANE_BOUNDED_ORGANELLE_ASSEMBLY	0.128301	AAAS,ATXN2,ATXN2L,BIRC5,BOP1,BRCA1,BRIX1,C9orf72,CDS1,CENPE,CENPF,CHMP5,CLASP1,CNOT7,CSRP2,DBNL,DYNC1H1,EIF4ENIF1,ERAL1,GOLGA8A,GSN,HAUS4,HAUS8,HSPA1B,INO80,KAT2A,KIFC1,KPNB1,LSM14A,LZTS2,MRPL20,MRPL22,NDC80,NEK7,OGFOD1,PAN2,PATL1,PPAN,PRC1,PWP2,RACGAP1,RBM14,RCC1,RPL38,RPS15,RPS27,RPS28,RRP7A,SAC3D1,SMC3,TUBGCP2,VIL1,WDR62,ZNF207	0.132678	0.870791
GOCC_INNER_MITOCHONDRIAL_MEMBRANE_PROTEIN_COMPLEX	0.128449	AFG3L2,COX6A1,HSPA9,MICOS10,MICOS13,MTX1,NDUFA12,NDUFAB1,NDUFB11,NDUFB6,NDUFB7,NDUFS5,NDUFS8,NDUFV1,NDUFV3,SDHB,SDHD,SPG7,TIMM22,TIMM29,TIMM50,UQCR11,UQCRC1	0.14557	0.870791
GOBP_NEGATIVE_REGULATION_OF_CELL_DEATH	0.128695	ADNP2,AIF1,AKT1,AKT2,AMIGO2,APOH,ARHGEF2,ARRB2,ATAD3A,ATF4,ATF5,BAG6,BAX,BCL2,BCL2L12,BID,BIRC5,BNIP1,BRCA1,C8orf44-SGK3,CAV1,CCAR2,CCNG1,CCR7,CDSN,CEBPB,CFDP1,CHD8,CHMP5,CITED2,CLU,COMP,CORO1A,CREB3,CSF3,DCPS,DFFA,DLX1,DNAJC5,DPEP1,EEF2K,ELL3,FNIP1,FZD3,GBA,GDF5,GHSR,GPX1,GPX4,GRK5,GSTP1,HDAC2,HIPK2,HSF1,HSPA1B,HSPA9,HTT,ICAM1,IGF1,INPP5A,IRF7,ITCH,JAK3,KHDC3L,KIF14,KRAS,LTK,MAD2L1,MAP2K5,MEAK7,…	0.125121	0.870791
GOBP_NEGATIVE_REGULATION_OF_CHONDROCYTE_DIFFERENTIATION	0.129287	GDF5,PTH,PTPN11,RARG,WNT9A	0.208333	0.870791
GOBP_PEROXISOME_PROLIFERATOR_ACTIVATED_RECEPTOR_SIGNALING_PATHWAY	0.129287	ACTN4,ALOXE3,ASXL1,CITED2,NCOA1	0.208333	0.870791
GOBP_CELLULAR_RESPONSE_TO_INTERFERON_BETA	0.129287	IFITM2,IRGC,IRGM,STING1,TLR3	0.208333	0.870791
GOBP_PROTEIN_LOCALIZATION_TO_ENDOSOME	0.129287	ANKRD13A,EGF,PACSIN2,RAB35,SCRIB	0.208333	0.870791
GOBP_LEFT_RIGHT_PATTERN_FORMATION	0.129287	CITED2,IFT57,MNS1,PIFO,SMO	0.208333	0.870791
GOBP_POSITIVE_REGULATION_OF_TRIGLYCERIDE_METABOLIC_PROCESS	0.129287	DGAT2,KAT5,LDLR,NR1H2,SCARB1	0.208333	0.870791
GOBP_POSITIVE_REGULATION_OF_VIRAL_LIFE_CYCLE	0.129287	KPNA6,LGALS1,TMPRSS4,VPS37B,VPS4A	0.208333	0.870791
GOBP_REGULATION_OF_UBIQUITIN_PROTEIN_LIGASE_ACTIVITY	0.129287	MAD2L1,RPL23,RPL37,RPS15,SKP1	0.208333	0.870791
GOCC_ROUGH_ENDOPLASMIC_RETICULUM_MEMBRANE	0.129287	MACO1,RPS28,SEC61G,SEC63,TMEM97	0.208333	0.870791
GOMF_C_C_CHEMOKINE_BINDING	0.129287	CCR4,CCR7,CCRL2,CXCR5,CXCR6	0.208333	0.870791
GOMF_CATALYTIC_ACTIVITY_ACTING_ON_A_RRNA	0.129287	FBL,FTSJ3,METTL16,MRM1,ZCCHC4	0.208333	0.870791
GOBP_PLASMA_MEMBRANE_ORGANIZATION	0.129494	AHNAK,AKT1,AKT2,ANXA6,ARV1,BAIAP2L2,C16orf92,CAV1,CHMP5,CLPTM1L,CLU,DMKN,DNM2,GSN,MYH9,NDRG1,PACSIN2,PACSIN3,PRX,SPESP1,TLCD1,TRIM72,VPS4A,XKR8	0.144578	0.871628
GOBP_NEGATIVE_REGULATION_OF_TRANSCRIPTION_BY_RNA_POLYMERASE_II	0.13036	ACVR2B,AKIRIN2,ARID5A,ATF4,ATXN1L,BACH2,BPTF,BRMS1,CAV1,CBFA2T2,CC2D1A,CCNE1,CDK6,CEBPB,CHD8,CITED2,CNBP,CPEB3,DAB2IP,DCAF1,DDX20,DDX5,DLX1,DPF2,DR1,ELANE,EPC1,ETV6,FBP1,FNIP1,FOSB,FOXK1,GATAD2A,GFI1,HAND1,HDAC2,HDAC4,HES7,HEXIM1,HEXIM2,HIPK2,HMG20A,HNRNPA2B1,HOXB13,HSF1,HSF4,IL33,INSM2,IRF7,JARID2,JUND,KAT5,KHDRBS1,LMO1,MAF,MAFK,MAP2K5,MAX,MBD2,MEN1,MNT,MSC,MXD1,MXD4,NACC1,NFIL3,NR1D1,NR1H2,NR2F…	0.125523	0.874593
GOBP_LIPID_HOMEOSTASIS	0.130368	ABCA3,ABCG4,ANGPTL8,CAV1,CNBP,DGAT1,DGAT2,LDLR,LDLRAP1,MIR132,MIR144,MIR33A,MTCH2,NR1D1,NR1H2,ORMDL3,PLA2G12B,PNPLA1,SAR1B,SCARB1,SOAT1,TLCD1,TLCD3B,TM6SF2,TMEM97	0.143678	0.874593
GOBP_CELLULAR_RESPONSE_TO_OXYGEN_LEVELS	0.130368	AKT1,ATF4,BCL2,CAV1,CITED2,EEF2K,EGLN1,ENDOG,FAM162A,HIPK2,JUND,MIEF1,NDNF,NDRG1,PDK1,PINK1,PMAIP1,PPARD,RPTOR,SDHD,SLC2A4,TIGAR,TP53,TSC1,ZFP36L1	0.143678	0.874593
GOBP_DNA_DAMAGE_RESPONSE_SIGNAL_TRANSDUCTION_BY_P53_CLASS_MEDIATOR	0.130514	CDKN1A,COPS3,DDX5,HIPK2,ING4,KAT5,MUC1,NDRG1,PAXIP1,PMAIP1,TP53,TRIAP1	0.162162	0.874593
GOBP_REGULATION_OF_ATP_DEPENDENT_ACTIVITY	0.130514	C4orf3,DNM2,MCM2,MSH3,MSH6,MYBPC3,MYL4,OXA1L,PPIF,TNNI3,TP53,TSC1	0.162162	0.874593
GOBP_POSITIVE_REGULATION_OF_DNA_BIOSYNTHETIC_PROCESS	0.130514	ACD,ARRB2,CCT4,CCT5,DSCC1,GINS1,MAPK1,MAPK3,NEK7,PTGES3,PTK2B,RFC2	0.162162	0.874593
GOMF_MYOSIN_BINDING	0.130514	ARFGEF1,CORO1A,GSN,KIRREL1,LLGL2,MYBPC3,MYL4,PDLIM2,RAB27A,RALA,SHROOM1,STX1A	0.162162	0.874593
GOMF_SIGNALING_RECEPTOR_COMPLEX_ADAPTOR_ACTIVITY	0.130696	CARD10,CD3G,GNB2,IRS1,LDLRAP1,PTPN11,SAV1,SPATA2,STAP1	0.173077	0.875255
GOBP_EMBRYO_DEVELOPMENT	0.130848	ACD,ACVR1B,ACVR2B,AKIRIN2,AKT1,ALDH1A3,ATF4,B9D1,BAG6,BAX,BPTF,BRCA1,C1orf43,C5,CC2D2A,CCM2,CDC42,CEBPB,CECR2,CFC1B,CHD8,CITED2,CLASP1,COL1A1,COPS3,DBN1,DLX1,DR1,DUSP1,DVL1,DVL2,EGLN1,ELL,ENDOG,FLT1,FOSL1,FOXN4,FZD3,GDF5,GINS1,GNA12,HAND1,HDAC2,HECTD1,HES7,HIPK1,HIPK2,HOXA4,HS6ST1,HUS1,IFT57,IGF1,INO80,INPP5K,ITGA4,ITGB2,JAG2,KAT2A,KAT5,KDF1,KDM6B,KEAP1,KHDC3L,KMT2A,LIF,LMBRD1,LRIG3,MAP2K5,MAPK1,…	0.124448	0.87572
GOBP_CARBOHYDRATE_DERIVATIVE_BIOSYNTHETIC_PROCESS	0.131279	A3GALT2,ACLY,ACOT8,ACSBG2,ADSS1,AK1,AP2A1,ARFGEF1,B3GALT4,B3GNT3,B4GALT7,BCL2,CCR7,CHPF,CHST10,CHST4,CLTC,COG7,DHDDS,DPM3,EGF,ELOVL7,ENTPD5,EXTL2,FUT10,FUT7,GAL3ST3,GALNT1,GALNT15,GALNT6,GMPPB,GNPNAT1,GPAA1,GUCY2C,GUCY2D,GUK1,HAS3,HS6ST1,HS6ST3,IGF1,IL33,IMPDH2,ITM2C,JAK3,KRTCAP2,LARGE2,MAN1B1,MIR144,MLEC,MLYCD,MPDU1,NCSTN,NDUFA12,NDUFAB1,NDUFB11,NDUFB6,NDUFB7,NDUFS5,NDUFS8,NDUFV1,NDUFV3,NT5E,PDK…	0.127976	0.877916
GOBP_PROTEIN_LOCALIZATION_TO_PLASMA_MEMBRANE	0.131963	AFDN,AKT1,AKT2,ATP2C2,CLTC,F11R,FRMD8,GOLGA7,HECTD1,IFT20,INPP5K,LDLRAP1,MMP14,NFASC,OPTN,PIGW,PIK3R2,PKP2,PPP1R9B,PRAM1,PTCH1,RAB12,RAB13,RAB34,RAB40B,RAB8B,RAP2A,RHBDF2,RSC1A1,SCRIB,SLC9A3R2,SLMAP,STX7,STX8,TMED2,TTC7A,VIL1,VPS4A,ZFYVE27	0.136364	0.877916
GOMF_PHOSPHOLIPASE_ACTIVITY	0.131974	ABHD12,ASPG,DDHD1,DDHD2,MGLL,PGAP6,PLA2G12A,PLA2G12B,PLAAT3,PLBD1,PLBD2,PLCB3,PLCG2,PLD1,PLD2,PLD6,SMPD4	0.151786	0.877916
GOCC_COATED_VESICLE_MEMBRANE	0.132142	AP1M1,AP2A1,ARCN1,ATP6V0E2,ATP6V1E1,ATP6V1G2,B2M,CD3G,CLBA1,CLTC,COPG1,DBNL,DNAJC5,EGF,EPN2,GOSR2,HLA-DQB1,HLA-G,LDLR,LDLRAP1,NECAP1,RAB35,SAR1B,SCAP,SLC18A2,STX5,TFRC,TMED2	0.141414	0.877916
GOBP_ADULT_BEHAVIOR	0.132449	ABHD12,AGTPBP1,ARCN1,ARRB2,CEND1,CNTN2,CTNS,GHSR,GRIN2D,HDAC2,HIPK2,INPP5F,NCSTN,NLGN2,NR4A2,NTF4,OTOG,PAX5,SEZ6,TSC1,ZFHX2	0.146853	0.877916
GOBP_MONONUCLEAR_CELL_MIGRATION	0.132499	AIF1,AKIRIN1,AKT1,APOD,C5AR1,CCL17,CCR7,CDC42,CORO1A,CREB3,CRKL,DUSP1,F11R,FLT1,FUT7,GBA,HSD3B7,ICAM1,ITGA4,MAPK1,MAPK3,NLRP12,OXSR1,PTK2B,SPI1,SPN,SPNS2,STK10,TNFSF11	0.140777	0.877916
GOBP_BLASTOCYST_FORMATION	0.132878	CITED2,HAND1,PNLDC1,PRDM14,RRP7A,SKIL,SP3,TM4SF1	0.177778	0.877916
GOBP_INTRINSIC_APOPTOTIC_SIGNALING_PATHWAY_IN_RESPONSE_TO_OXIDATIVE_STRESS	0.132878	AKT1,BCL2,DIABLO,GPX1,MELK,PDK1,PINK1,SOD2	0.177778	0.877916
GOCC_NUCLEOID	0.132878	ATAD3A,HADHB,HSPA9,LRRC59,SOD2,TUFM,UQCC2,VDAC1	0.177778	0.877916
GOCC_CYTOSOLIC_SMALL_RIBOSOMAL_SUBUNIT	0.132878	B3GALT4,FAU,RPS15,RPS16,RPS18,RPS25,RPS27,RPS28	0.177778	0.877916
GOMF_CORE_PROMOTER_SEQUENCE_SPECIFIC_DNA_BINDING	0.132878	BAZ2A,CEBPB,DR1,REST,SMARCA4,TAF1B,TAF4,TP53	0.177778	0.877916
GOMF_NAD_P_H_DEHYDROGENASE_QUINONE_ACTIVITY	0.132878	NDUFA12,NDUFB6,NDUFB7,NDUFS5,NDUFS8,NDUFV1,NDUFV3,NQO2	0.177778	0.877916
GOMF_PHOSPHATIDYLINOSITOL_3_PHOSPHATE_BINDING	0.132878	ATG2A,DAB2IP,JPH2,LANCL2,PLEKHA4,SH3PXD2A,SNX13,WIPI2	0.177778	0.877916
GOCC_TRANSPORT_VESICLE_MEMBRANE	0.132928	AP1M1,AP2A1,ATP6V0E2,ATP6V1E1,ATP6V1G2,B2M,CLBA1,CLTC,CPLX3,DNAJC5,GOSR2,HLA-DQB1,HLA-G,MAP6,PTPRS,RAB11FIP5,RAB35,RPH3AL,SAR1B,SCAMP5,SCAP,SEMA4C,SLC18A2,STX12,STX1A,STX5,SVOP,SYN3,SYNGR3,SYT12,TMED2	0.13964	0.877916
GOMF_ACTIN_FILAMENT_BINDING	0.132928	ACTN1,ACTN4,AFDN,AIF1,ANTXR1,ANXA6,CAPZA1,CORO1A,DBN1,DBNL,FLNB,GAS2L1,GSN,MAP1S,MICAL1,MICAL3,MYH9,MYL4,MYO1C,MYO1F,MYO5C,PPP1R9B,PSTPIP2,SAMD14,SHROOM1,TLN1,TMEM201,TNNI3,TWF1,TWF2,VIL1	0.13964	0.877916
GOBP_FATTY_ACID_METABOLIC_PROCESS	0.132942	ABCD4,ABHD12,ACADS,ACBD4,ACLY,ACOT12,ACOT8,ACSBG2,ACSF2,AKT1,AKT2,ALOX12B,ALOX5AP,ALOXE3,BRCA1,CAV1,CPT1A,CYP2D7,CYP2S1,CYP2U1,CYP4A11,DGAT2,ECI1,ELOVL7,EPHX1,FADS3,GHSR,GPX1,GPX4,GSTM2,GSTP1,HADH,HADHB,HSD17B4,IRS1,MGLL,MIR132,MIR33A,MLYCD,NDUFAB1,NR1H2,PCCA,PDK1,PDK2,PPARD,PRKAG1,PRKAG2,PTGES3,PTGR2,QKI,SCAP,TBXAS1,TECR	0.1325	0.877916
GOBP_RETINOIC_ACID_RECEPTOR_SIGNALING_PATHWAY	0.133245	ACTN4,ASXL1,CRKL,NR1H2,RARA,RARG	0.193548	0.877916
GOBP_NEGATIVE_REGULATION_OF_CARTILAGE_DEVELOPMENT	0.133245	GDF5,PTH,PTPN11,RARA,RARG,WNT9A	0.193548	0.877916
GOCC_INTEGRIN_COMPLEX	0.133245	ITGA10,ITGA4,ITGA9,ITGAE,ITGAX,ITGB2	0.193548	0.877916
GOCC_POLYSOMAL_RIBOSOME	0.133245	EIF3H,NUFIP2,RPL19,RPL38,RPL8,RPS28	0.193548	0.877916
GOBP_NEGATIVE_REGULATION_OF_NERVOUS_SYSTEM_DEVELOPMENT	0.133761	B2M,CDKL3,DIP2B,DLX1,LDLR,LIN28A,MAP2,NR1D1,PPP3CA,PTPRS,RB1,REST,RNF10,SEMA3F,SEMA4A,SEMA4C,SEMA4D,SEMA5A,SEMA6B,SKI,TLX2,TP53	0.145695	0.877916
GOBP_RRNA_MODIFICATION	0.133976	FBL,FTSJ3,METTL16,MRM1,NSUN3,TRMT112,ZCCHC4	0.184211	0.877916
GOBP_POSITIVE_REGULATION_OF_ENDOCYTOSIS	0.134225	ANKFY1,ARRB2,B2M,CDC42,CLU,DGKD,DNM2,EEF2K,EGF,LDLRAP1,PLCG2,PPP3CA,STAP1,TFR2,VPS28	0.154639	0.877916
GOBP_CELLULAR_RESPONSE_TO_TOPOLOGICALLY_INCORRECT_PROTEIN	0.13431	AKIRIN2,ATF4,BAG6,BAX,CDK5RAP3,CREB3,CREB3L2,DAB2IP,HSF1,HSPA1B,HSPA9,OPTN,OS9,QRICH1,RNF5,TMED2,TMTC4,VAPB	0.15	0.877916
GOBP_POSITIVE_REGULATION_OF_DNA_REPAIR	0.136286	ARID1A,BRCA1,DDX11,DPF2,EPC1,HDGFL2,INO80,KAT5,KHDC3L,NPAS2,RBBP8,SLF2,SMARCA4,SMARCC1,TIGAR,TIMELESS,TRRAP,VPS72,YY1	0.148438	0.877916
GOCC_MITOCHONDRIAL_MATRIX	0.136354	ACADS,ACSF2,ATAD3A,ATG4D,AURKAIP1,BCKDK,BOLA3,CCAR2,CHPF,COQ5,ECI1,ERAL1,FH,FLAD1,GLS,GPX1,HADH,HADHB,HAGH,HSPA9,IDH2,IDH3A,ISCA2,LIPT1,LRRC59,MDH2,MLYCD,MRM1,MRPL12,MRPL2,MRPL20,MRPL22,MRPL33,MRPL58,MRPS16,MRPS22,MRPS33,MRPS6,MTHFD2,MTHFD2L,NDUFAB1,NDUFS8,NSUN3,OXA1L,PCCA,PDE12,PDK1,PDK2,PDSS1,PITRM1,PPIF,PRDX5,PTCD3,PUS1,QARS1,SDHAF2,SDHAF3,SOD2,TOP3A,TP53,TUFM,UQCC2,VDAC1	0.130435	0.877916
GOBP_NEGATIVE_REGULATION_OF_PHOSPHORUS_METABOLIC_PROCESS	0.13692	AKT1,AKT1S1,ARRB2,BAX,C9orf72,CAV1,CBLB,CDK5RAP3,CDKN1A,CDKN2C,CRKL,DAB2IP,DDIT4,DUSP1,DUSP7,DVL1,ENPP1,EPHA1,FBP1,GBA,GSTP1,HDAC4,HEXIM1,HEXIM2,HMGCR,INPP5F,INPP5K,KIRREL1,MEN1,MICAL1,MIR132,NLRP12,PAQR3,PIP4K2A,PKIA,PPP1R14D,PPP1R9B,PRKAG2,PTPA,QARS1,RB1,RD3,SAMSN1,SEMA4D,SH3BP5L,STAP1,STAT3,TAB1,TARDBP,TIGAR,TMED2,TP53,TRIB2,TTC36,WEE2,WNK4,YWHAG,ZGPAT	0.131222	0.877916
GOCC_CYTOSOLIC_RIBOSOME	0.13726	APOD,B3GALT4,FAU,RPL19,RPL23,RPL29,RPL35A,RPL37,RPL38,RPL8,RPS15,RPS16,RPS18,RPS25,RPS27,RPS28	0.152381	0.877916
GOBP_REGULATION_OF_MYELOID_CELL_DIFFERENTIATION	0.138345	ACVR1B,B2M,CDK6,CEBPB,CSF3,FES,H4-16,H4C14,HSF1,HSPA1B,HSPA9,IRF7,LIF,P4HTM,PIAS3,PITHD1,PPP3CA,PRMT1,PTK2B,RARA,RARG,RB1,SPI1,STAT3,STAT5B,TLR3,TNFSF11,TOB2,TYROBP,ZFP36L1	0.139535	0.877916
GOBP_REGULATION_OF_ORGANELLE_ASSEMBLY	0.138407	ATG2A,ATMIN,BRCA1,C9orf72,CDK10,CHMP5,DNM2,DYNC1H1,GDI2,GSN,HSPA1B,HTT,IFT20,KAT2A,LIMK2,LRRTM2,MNS1,MTMR3,NPTX1,PAN2,PINK1,PIP4K2A,RAB1B,RALB,RBM14,RNF5,SAXO1,TBC1D1,TBC1D10A,TBC1D14,TBC1D2B,TBC1D30	0.138528	0.877916
GOBP_REGULATION_OF_RECEPTOR_INTERNALIZATION	0.138719	ANKRD13A,ANKRD13B,ARRB2,ATXN2,EGF,LRRTM2,MKLN1,MTMR2,PLCG2,SCRIB	0.166667	0.877916
GOBP_NEGATIVE_REGULATION_OF_MAP_KINASE_ACTIVITY	0.138719	CAV1,CDK5RAP3,DAB2IP,DUSP1,DUSP7,GBA,GSTP1,HMGCR,INPP5K,PAQR3	0.166667	0.877916
GOBP_RESPONSE_TO_CADMIUM_ION	0.138719	AKT1,CPA1,HSF1,MAPK1,MAPK3,MMP9,NCF1,PTH,SLC34A1,SOD2	0.166667	0.877916
GOBP_MACROPHAGE_MIGRATION	0.138719	AKIRIN1,C5,C5AR1,MAPK1,MAPK3,MCOLN2,MMP14,MMP28,PTK2B,STAP1	0.166667	0.877916
GOCC_EUCHROMATIN	0.138719	CECR2,ELL,H1-0,HSF1,NSMF,PELP1,RRP1B,SETD5,TCF23,TRIM24	0.166667	0.877916
GOBP_SMOOTHENED_SIGNALING_PATHWAY	0.139345	B9D1,CC2D2A,DYRK2,ENPP1,HIPK1,HIPK2,IFT20,IFT27,IFT57,MGRN1,MKS1,PKD2L1,PRRX1,PTCH1,RAB34,RB1,RO60,SHOX2,SMO,TCTN1,TTBK2	0.145833	0.877916
GOBP_PROTEIN_TETRAMERIZATION	0.139419	ALDH1A3,B2M,CRTC1,FARSB,GLS,KCNJ2,KRT10,MIP,OXA1L,PKD1,PKD2L1,SOD2,TK1,TP53	0.155556	0.877916
GOCC_CLATHRIN_COATED_ENDOCYTIC_VESICLE	0.139419	AP2A1,CD3G,CLTC,DNM2,DVL2,EGF,EPN2,HLA-DQB1,INPP5F,LDLR,LDLRAP1,LMBRD1,RAB35,TFRC	0.155556	0.877916
GOBP_DENDRITIC_CELL_CYTOKINE_PRODUCTION	0.140152	JAK3,PLCG2,SCIMP,TLR3	0.222222	0.877916
GOBP_ACETYL_COA_BIOSYNTHETIC_PROCESS	0.140152	ACLY,MLYCD,PDK1,PDK2	0.222222	0.877916
GOBP_DNA_DAMAGE_RESPONSE_SIGNAL_TRANSDUCTION_BY_P53_CLASS_MEDIATOR_RESULTING_IN_CELL_CYCLE_ARREST	0.140152	CDKN1A,MUC1,TP53,TRIAP1	0.222222	0.877916
GOBP_NUCLEOLUS_ORGANIZATION	0.140152	BAZ2A,DDX11,RRP8,USP36	0.222222	0.877916
GOBP_CEREBELLAR_PURKINJE_CELL_LAYER_MORPHOGENESIS	0.140152	AGTPBP1,CEND1,GBA,KIF14	0.222222	0.877916
GOBP_NEGATIVE_REGULATION_OF_MONOOXYGENASE_ACTIVITY	0.140152	CAV1,GFI1,MIR132,MIR378A	0.222222	0.877916
GOBP_CRISTAE_FORMATION	0.140152	AFG3L2,MICOS10,MICOS13,PINK1	0.222222	0.877916
GOBP_MIDBODY_ABSCISSION	0.140152	CHMP5,KIF20A,MITD1,VPS4A	0.222222	0.877916
GOBP_ENDOPLASMIC_RETICULUM_TUBULAR_NETWORK_ORGANIZATION	0.140152	ATL3,REEP4,TMEM170A,ZFYVE27	0.222222	0.877916
GOBP_REGULATION_OF_POSTSYNAPTIC_NEUROTRANSMITTER_RECEPTOR_ACTIVITY	0.140152	CACNG5,DLGAP2,HOMER3,NPTX1	0.222222	0.877916
GOBP_FATTY_ACID_TRANSMEMBRANE_TRANSPORT	0.140152	ABCD4,AKT1,AKT2,CPT1A	0.222222	0.877916
GOBP_REGULATION_OF_GOLGI_ORGANIZATION	0.140152	DNM2,MAPK1,MAPK3,STX5	0.222222	0.877916
GOBP_REGULATION_OF_EARLY_ENDOSOME_TO_LATE_ENDOSOME_TRANSPORT	0.140152	DNAJC13,MAPK1,MAPK3,MTMR2	0.222222	0.877916
GOBP_POSITIVE_REGULATION_OF_NEURON_MIGRATION	0.140152	ARHGEF2,DAB2IP,NSMF,WDR62	0.222222	0.877916
GOCC_INTRACILIARY_TRANSPORT_PARTICLE_B	0.140152	IFT20,IFT27,IFT46,IFT57	0.222222	0.877916
GOCC_PSEUDOPODIUM	0.140152	ACTN1,ACTN4,MAPK1,MAPK3	0.222222	0.877916
GOMF_LIPOPROTEIN_PARTICLE_RECEPTOR_ACTIVITY	0.140152	LDLR,LRP10,LRP12,SCARB1	0.222222	0.877916
GOBP_REGULATION_OF_TRANSFERASE_ACTIVITY	0.141068	ACD,ACVR2B,ADAM9,AKT1,AKT1S1,C5AR1,CAB39,CARD10,CAV1,CBLB,CCNE1,CCNF,CCNG1,CCNO,CCR7,CCT4,CDC42,CDC6,CDK12,CDK5RAP3,CDKN1A,CDKN2C,CENPE,CLU,DAB2IP,DCUN1D3,DSCC1,DUSP1,DUSP7,DVL1,DVL2,ECT2,EGF,EIF4A2,ELANE,EPHA1,ERBB2,FEM1B,FLT1,GBA,GCN1,GINS1,GSTP1,GTF2H1,HEXIM1,HEXIM2,HMGCR,HNRNPA2B1,HTT,IGF1,INPP5K,IRGM,IRS1,KIF14,LAMTOR3,LCP2,LIMK1,LTK,MAD2L1,MAP2K5,MAPK1,MAPK3,MEN1,MMD,MOB3A,NAB2,NABP2,NCF1,N…	0.125272	0.877916
GOMF_ATP_DEPENDENT_ACTIVITY_ACTING_ON_DNA	0.141949	BPTF,CECR2,CHD8,DDX11,DSCC1,IGHMBP2,INO80,MCM2,MSH3,MSH6,RAD50,RAD51C,RECQL5,RFC2,SMARCA4,SMC3,SRCAP,UPF1	0.14876	0.877916
GOBP_HISTAMINE_METABOLIC_PROCESS	0.142196	HDC,SLC22A3	0.333333	0.877916
GOBP_B_CELL_LINEAGE_COMMITMENT	0.142196	BCL2,TP53	0.333333	0.877916
GOBP_CHONDROCYTE_HYPERTROPHY	0.142196	MEX3C,RARG	0.333333	0.877916
GOBP_UDP_GLUCOSE_METABOLIC_PROCESS	0.142196	ENTPD5,UGP2	0.333333	0.877916
GOBP_ISOCITRATE_METABOLIC_PROCESS	0.142196	IDH2,IDH3A	0.333333	0.877916
GOBP_FERMENTATION	0.142196	TIGAR,TP53	0.333333	0.877916
GOBP_TRANSMEMBRANE_RECEPTOR_PROTEIN_TYROSINE_PHOSPHATASE_SIGNALING_PATHWAY	0.142196	PTPRU,TRIO	0.333333	0.877916
GOBP_NEURON_NEURON_SYNAPTIC_TRANSMISSION	0.142196	DLGAP2,VDAC1	0.333333	0.877916
GOBP_ACETYLCHOLINE_METABOLIC_PROCESS	0.142196	CHAT,SLC44A4	0.333333	0.877916
GOBP_PURINE_NUCLEOSIDE_DIPHOSPHATE_BIOSYNTHETIC_PROCESS	0.142196	AK1,GUK1	0.333333	0.877916
GOBP_PROTEIN_LIPOYLATION	0.142196	LIPT1,NDUFAB1	0.333333	0.877916
GOBP_DETECTION_OF_VIRUS	0.142196	IFIH1,TLR3	0.333333	0.877916
GOBP_REGULATION_OF_LONG_CHAIN_FATTY_ACID_IMPORT_ACROSS_PLASMA_MEMBRANE	0.142196	AKT1,AKT2	0.333333	0.877916
GOBP_HEPARAN_SULFATE_PROTEOGLYCAN_BIOSYNTHETIC_PROCESS_ENZYMATIC_MODIFICATION	0.142196	HS6ST1,HS6ST3	0.333333	0.877916
GOBP_ATTACHMENT_OF_GPI_ANCHOR_TO_PROTEIN	0.142196	GPAA1,PIGS	0.333333	0.877916
GOBP_GLYCERALDEHYDE_3_PHOSPHATE_METABOLIC_PROCESS	0.142196	TALDO1,TKFC	0.333333	0.877916
GOBP_NITROGEN_UTILIZATION	0.142196	BAX,BCL2	0.333333	0.877916
GOBP_TRNA_PSEUDOURIDINE_SYNTHESIS	0.142196	PUS1,PUS7	0.333333	0.877916
GOBP_RIBOFLAVIN_TRANSPORT	0.142196	ABCG2,SLC52A3	0.333333	0.877916
GOBP_REGULATION_OF_MICROVILLUS_ASSEMBLY	0.142196	PLD1,RAP1GAP	0.333333	0.877916
GOBP_REGULATION_OF_INOSITOL_TRISPHOSPHATE_BIOSYNTHETIC_PROCESS	0.142196	P2RY6,PTK2B	0.333333	0.877916
GOBP_NEGATIVE_REGULATION_OF_CELLULAR_AMINE_METABOLIC_PROCESS	0.142196	BCKDK,ITGB2	0.333333	0.877916
GOBP_MACROPHAGE_FUSION	0.142196	ADAM9,TYROBP	0.333333	0.877916
GOBP_REGULATION_OF_KIDNEY_SIZE	0.142196	ASXL1,HNF1A	0.333333	0.877916
GOBP_C_TERMINAL_PROTEIN_DEGLUTAMYLATION	0.142196	AGBL5,AGTPBP1	0.333333	0.877916
GOBP_5S_CLASS_RRNA_TRANSCRIPTION_BY_RNA_POLYMERASE_III	0.142196	GTF3C1,GTF3C5	0.333333	0.877916
GOBP_HISTONE_H4_R3_METHYLATION	0.142196	PRMT1,WDR77	0.333333	0.877916
GOBP_PROTEIN_IMPORT_INTO_PEROXISOME_MEMBRANE	0.142196	PEX19,RAB8B	0.333333	0.877916
GOBP_POSITIVE_REGULATION_OF_MHC_CLASS_I_BIOSYNTHETIC_PROCESS	0.142196	IL33,NLRP12	0.333333	0.877916
GOBP_NEGATIVE_REGULATION_OF_MHC_CLASS_II_BIOSYNTHETIC_PROCESS	0.142196	HDAC2,SPI1	0.333333	0.877916
GOBP_SNORNA_LOCALIZATION	0.142196	FBL,ZNHIT3	0.333333	0.877916
GOBP_NEGATIVE_REGULATION_OF_HISTONE_H3_K4_METHYLATION	0.142196	BRCA1,WDR5	0.333333	0.877916
GOBP_EXOCYST_LOCALIZATION	0.142196	EXOC3,RALB	0.333333	0.877916
GOBP_EMBRYONIC_RETINA_MORPHOGENESIS_IN_CAMERA_TYPE_EYE	0.142196	HIPK1,HIPK2	0.333333	0.877916
GOBP_REGULATION_OF_PHOSPHATIDYLINOSITOL_DEPHOSPHORYLATION	0.142196	MTMR2,MTMR3	0.333333	0.877916
GOBP_NEGATIVE_REGULATION_OF_EPITHELIAL_CELL_PROLIFERATION_INVOLVED_IN_PROSTATE_GLAND_DEVELOPMENT	0.142196	EAF2,WDR77	0.333333	0.877916
GOBP_PARKIN_MEDIATED_STIMULATION_OF_MITOPHAGY_IN_RESPONSE_TO_MITOCHONDRIAL_DEPOLARIZATION	0.142196	OPTN,VDAC1	0.333333	0.877916
GOBP_REGULATION_OF_HISTONE_H3_K14_ACETYLATION	0.142196	KMT2A,WBP2	0.333333	0.877916
GOBP_METANEPHRIC_LOOP_OF_HENLE_DEVELOPMENT	0.142196	PKD1,WNT7B	0.333333	0.877916
GOBP_REGULATION_OF_PRESYNAPTIC_MEMBRANE_POTENTIAL	0.142196	GABRR1,KCNC2	0.333333	0.877916
GOBP_NEURAL_CREST_CELL_MIGRATION_INVOLVED_IN_AUTONOMIC_NERVOUS_SYSTEM_DEVELOPMENT	0.142196	NRP2,SEMA3F	0.333333	0.877916
GOBP_POSITIVE_REGULATION_OF_STORE_OPERATED_CALCIUM_CHANNEL_ACTIVITY	0.142196	PLCG2,STIM2	0.333333	0.877916
GOBP_POSITIVE_REGULATION_OF_HISTONE_DEACETYLASE_ACTIVITY	0.142196	C6orf89,PINK1	0.333333	0.877916
GOBP_REGULATION_OF_DNA_DAMAGE_RESPONSE_SIGNAL_TRANSDUCTION_BY_P53_CLASS_MEDIATOR_RESULTING_IN_TRANSCRIPTION_OF_P21_CLASS_MEDIATOR	0.142196	COPS3,ING4	0.333333	0.877916
GOBP_POSITIVE_REGULATION_OF_PROTEIN_LOCALIZATION_TO_SYNAPSE	0.142196	DVL1,NLGN2	0.333333	0.877916
GOBP_REGULATION_OF_SYNAPTIC_VESICLE_TRANSPORT	0.142196	MAP2,PINK1	0.333333	0.877916
GOBP_POSITIVE_REGULATION_OF_PROTEIN_LOCALIZATION_TO_CELL_CORTEX	0.142196	EPB41L2,PPP1R9B	0.333333	0.877916
GOBP_REGULATION_OF_PLASMA_MEMBRANE_REPAIR	0.142196	AHNAK,MYH9	0.333333	0.877916
GOBP_REGULATION_OF_3_UTR_MEDIATED_MRNA_STABILIZATION	0.142196	METTL16,TENT4A	0.333333	0.877916
GOBP_POSITIVE_REGULATION_OF_DNA_DAMAGE_CHECKPOINT	0.142196	CCAR2,TELO2	0.333333	0.877916
GOBP_REGULATION_OF_OVARIAN_FOLLICLE_DEVELOPMENT	0.142196	AMH,UMODL1	0.333333	0.877916
GOCC_TRANSCRIPTION_FACTOR_TFIIIC_COMPLEX	0.142196	GTF3C1,GTF3C5	0.333333	0.877916
GOCC_CCR4_NOT_CORE_COMPLEX	0.142196	CNOT7,CNOT8	0.333333	0.877916
GOCC_TORC1_COMPLEX	0.142196	RPTOR,TELO2	0.333333	0.877916
GOCC_CORTICAL_ENDOPLASMIC_RETICULUM	0.142196	ARV1,ASPH	0.333333	0.877916
GOCC_GAMMA_DELTA_T_CELL_RECEPTOR_COMPLEX	0.142196	CD247,CD3G	0.333333	0.877916
GOCC_CORTICAL_GRANULE	0.142196	ASTL,MYH9	0.333333	0.877916
GOCC_CLATHRIN_COMPLEX	0.142196	BAIAP2L2,CLTC	0.333333	0.877916
GOCC_NUCLEAR_STRESS_GRANULE	0.142196	HSF1,SYMPK	0.333333	0.877916
GOCC_BASAL_DENDRITE	0.142196	MAP2,YKT6	0.333333	0.877916
GOCC_CARDIAC_MYOFIBRIL	0.142196	MYBPC3,TNNI3	0.333333	0.877916
GOMF_AMINOACYLASE_ACTIVITY	0.142196	ACY3,ASPA	0.333333	0.877916
GOMF_EPOXIDE_HYDROLASE_ACTIVITY	0.142196	EPHX1,EPHX3	0.333333	0.877916
GOMF_NETRIN_RECEPTOR_ACTIVITY	0.142196	UNC5A,UNC5CL	0.333333	0.877916
GOMF_U2_SNRNA_BINDING	0.142196	COIL,RO60	0.333333	0.877916
GOMF_DNA_INSERTION_OR_DELETION_BINDING	0.142196	MSH3,MSH6	0.333333	0.877916
GOMF_RIBOFLAVIN_TRANSMEMBRANE_TRANSPORTER_ACTIVITY	0.142196	ABCG2,SLC52A3	0.333333	0.877916
GOMF_APOLIPOPROTEIN_RECEPTOR_BINDING	0.142196	CDC42,NR1H2	0.333333	0.877916
GOMF_HISTONE_H3_TRI_DI_MONOMETHYL_LYSINE_4_DEMETHYLASE_ACTIVITY	0.142196	JARID2,RIOX1	0.333333	0.877916
GOMF_PROTEIN_ARGININE_OMEGA_N_MONOMETHYLTRANSFERASE_ACTIVITY	0.142196	PRMT1,PRMT3	0.333333	0.877916
GOMF_UBIQUINONE_BINDING	0.142196	SDHB,SDHD	0.333333	0.877916
GOMF_MITOGEN_ACTIVATED_PROTEIN_KINASE_P38_BINDING	0.142196	PRMT1,TAB1	0.333333	0.877916
GOMF_PROTEIN_CARBOXYL_O_METHYLTRANSFERASE_ACTIVITY	0.142196	ICMT,PCMTD2	0.333333	0.877916
GOMF_FRUCTOSE_BINDING	0.142196	PFKL,SLC2A5	0.333333	0.877916
GOMF_SULFATIDE_BINDING	0.142196	CLN6,TPP1	0.333333	0.877916
GOBP_NEGATIVE_REGULATION_OF_SUPRAMOLECULAR_FIBER_ORGANIZATION	0.142232	ARFGEF1,ARHGEF2,CAMSAP1,CAPZA1,CLASP1,CLU,CORO1A,CYRIB,F11R,GMFG,GSN,INPP5K,KANK1,LDLR,MAP2,PFDN1,PFDN6,RHPN1,RHPN2,TMSB10,TTBK2,TWF1,TWF2,VIL1	0.142857	0.877916
GOBP_REGULATION_OF_CHOLESTEROL_EFFLUX	0.142497	ABCA3,ABCG4,CAV1,EEPD1,EGF,MIR144,MIR33A,NR1H2,PTCH1	0.169811	0.878524
GOBP_NEUTRAL_AMINO_ACID_TRANSPORT	0.142497	CTNS,LLGL2,MFSD12,SFXN2,SLC1A5,SLC38A3,SLC38A9,SLC3A2,SLC43A2	0.169811	0.878524
GOBP_LIPID_CATABOLIC_PROCESS	0.14288	ABCD4,ABHD12,ACADS,ACOT8,AKT1,AKT2,ASPG,CPT1A,CYP2W1,CYP4A11,DDHD1,DDHD2,DPEP1,ECI1,GBA,HADH,HADHB,HSD11B1,HSD17B4,IAH1,INPP5F,IRS1,LDLR,LIPE,MGLL,MLYCD,NAGA,NEU3,PAFAH1B3,PCCA,PLA2G12A,PLA2G12B,PLAAT3,PLBD1,PLBD2,PLCB3,PLCG2,PLCXD2,PLD1,PLD2,PLD6,PNPLA1,PPARD,SCARB1,SMPD4	0.133531	0.88037
GOBP_REGULATION_OF_CELL_SIZE	0.143317	AKT1S1,ANAPC2,ARHGAP5,CDKL3,DBN1,DBNL,DIP2B,DNM2,ISLR2,LIMK1,MAP2,PTPRS,RARG,RND2,RPTOR,SEMA3F,SEMA4A,SEMA4C,SEMA4D,SEMA5A,SEMA6B,SIN3A,SLC12A7,TSC1,TWF2,ZFYVE27	0.141304	0.882547
GOBP_HORMONE_MEDIATED_SIGNALING_PATHWAY	0.143662	ARID1A,BRCA1,CARM1,CSNK2B,DDX17,DDX5,GHSR,GTF2H1,KMT2D,LANCL2,NCOA1,NR1D1,PAQR8,PPARD,PTGES3,PTH,PTPN11,RARA,RARG,SAFB2,SMARCA4,SRARP,SST,SSTR3,TSHR,WBP2,ZBTB7A	0.140625	0.883449
GOBP_CARTILAGE_DEVELOPMENT	0.143896	ANXA6,ARID5A,COL1A1,COMP,CREB3L2,GDF5,HAND1,KAT2A,MAF,MAPK3,MEX3C,PKD1,PRRX1,PTH,PTPN11,RARA,RARG,RB1,RUNX3,SERPINH1,SHOX2,SMAD1,SULF2,THBS3,TWSG1,WNT5B,WNT7B,WNT9A	0.14	0.883449
GOCC_CAVEOLA	0.144794	CAV1,CAVIN1,CDH13,IRS1,LIPE,MAPK1,MAPK3,NEU3,PACSIN2,PTCH1,SCARB1,SMO,TFPI	0.156627	0.883449
GOBP_POSITIVE_REGULATION_OF_CYTOKINESIS	0.145791	BIRC5,CDC42,CDC6,CENPV,CXCR5,ECT2,KIF14,RACGAP1	0.173913	0.883449
GOMF_NON_MEMBRANE_SPANNING_PROTEIN_TYROSINE_KINASE_ACTIVITY	0.145791	FER,FES,ITK,JAK3,MELK,PTK2B,TNK2,WEE2	0.173913	0.883449
GOCC_FIBRILLAR_CENTER	0.146446	CC2D1A,COIL,DCAF1,DCLRE1A,EIF3L,FAM111A,FBL,HEATR1,MAP3K14,MRI1,NOP56,PAX5,POLR1C,PSPC1,RAE1,RPAIN,SAMD4A,SELENBP1,SMARCA4,SPATA2,TOP1	0.144828	0.883449
GOMF_HYDROLASE_ACTIVITY_ACTING_ON_ESTER_BONDS	0.147168	ABHD11,ABHD12,ACOT12,ACOT8,ACP3,ACSBG2,ACY3,ANKLE1,ASPA,ASPG,CHKA,CNOT7,CNOT8,DCLRE1A,DCPS,DDHD1,DDHD2,DIS3L,DTD2,DUSP1,DUSP13,DUSP7,ENDOG,ENDOU,ENDOV,ENPP1,FBP1,G6PC3,H6PD,HAGH,HDDC3,IMPA1,INPP4A,INPP5A,INPP5F,INPP5K,LIPE,LRRC2,MAP1S,MARF1,MGLL,MRPL58,MTMR11,MTMR2,MTMR3,MTMR6,NT5C1A,NT5C3A,NT5C3B,NT5E,NTHL1,PAFAH1B3,PAN2,PDE12,PDE4B,PDE6H,PDXP,PFKFB4,PGAP6,PLA2G12A,PLA2G12B,PLAAT3,PLBD1,PLBD2,PL…	0.126138	0.883449
GOBP_MATURATION_OF_5_8S_RRNA_FROM_TRICISTRONIC_RRNA_TRANSCRIPT_SSU_RRNA_5_8S_RRNA_LSU_RRNA	0.147352	BOP1,FTSJ3,NOL9,PES1,RPP40	0.2	0.883449
GOBP_NATURAL_KILLER_CELL_DIFFERENTIATION	0.147352	HECTD1,NFIL3,RASGRP1,SP3,STAT5B	0.2	0.883449
GOBP_GLUCOSE_CATABOLIC_PROCESS	0.147352	FOXK1,PFKL,PGAM2,TIGAR,TP53	0.2	0.883449
GOBP_NUCLEAR_MEMBRANE_REASSEMBLY	0.147352	CHMP5,RCC1,REEP4,UBE2I,VPS4A	0.2	0.883449
GOBP_MITOCHONDRIAL_CYTOCHROME_C_OXIDASE_ASSEMBLY	0.147352	C12orf73,COX14,SMIM20,STMP1,TACO1	0.2	0.883449
GOBP_LONG_CHAIN_FATTY_ACYL_COA_METABOLIC_PROCESS	0.147352	ACSBG2,DGAT1,DGAT2,ELOVL7,TECR	0.2	0.883449
GOBP_AMP_METABOLIC_PROCESS	0.147352	ADSS1,AK1,NT5C1A,NT5E,PFAS	0.2	0.883449
GOBP_CARBOHYDRATE_PHOSPHORYLATION	0.147352	FGGY,GALK1,HKDC1,PFKFB4,TKFC	0.2	0.883449
GOBP_RESPONSE_TO_MISFOLDED_PROTEIN	0.147352	AKIRIN2,BAG6,CLU,F12,RNF5	0.2	0.883449
GOBP_POSITIVE_REGULATION_OF_POST_TRANSCRIPTIONAL_GENE_SILENCING	0.147352	DDX5,LIN28A,STAT3,TP53,XPO5	0.2	0.883449
GOCC_SAGA_COMPLEX	0.147352	KAT2A,SUPT3H,TAF12,TAF6,TRRAP	0.2	0.883449
GOMF_METHYL_CPG_BINDING	0.147352	HOXB13,LRWD1,MBD2,PRMT1,WDR77	0.2	0.883449
GOBP_HINDBRAIN_DEVELOPMENT	0.147443	AGTPBP1,AIF1,ARCN1,ATF5,BCL2,CEND1,CRKL,EGF,GBA,KAT2A,KIF14,NCSTN,PTPN11,SCRIB,SDF4,SEMA4C,SEZ6,SMAD1,SMO,SSTR3,TP53,TTBK2	0.143791	0.883449
GOBP_CELLULAR_RESPONSE_TO_CARBOHYDRATE_STIMULUS	0.147443	BAIAP3,ENDOG,FBP1,GPX1,ICAM1,KAT5,LIN28A,MEN1,NCF1,NPTX1,NR1D1,PPARD,PPP3CA,RAB11FIP5,RBM4,RFX6,SIN3A,SLC12A7,SLC2A5,SMARCA4,STXBP4,ZFP36L1	0.143791	0.883449
GOBP_PROTEIN_LOCALIZATION_TO_CELL_PERIPHERY	0.147515	AFDN,AKT1,AKT2,AP4M1,ATP2C2,CAV1,CLTC,EPB41L2,F11R,FRMD8,GHSR,GOLGA7,HECTD1,IFT20,INPP5K,LDLRAP1,LIN7B,MMP14,NFASC,NPTX1,OPTN,PIGW,PIK3R2,PKP2,PPP1R9B,PRAM1,PTCH1,RAB12,RAB13,RAB34,RAB40B,RAB8B,RAP2A,RHBDF2,RSC1A1,SCRIB,SLC9A3R2,SLMAP,STX7,STX8,TMED2,TTC7A,VIL1,VPS4A,ZFYVE27	0.133136	0.883449
GOMF_MICROTUBULE_BINDING	0.147682	ARHGEF2,BIRC5,CAMSAP1,CCDC187,CENPE,CENPF,CLASP1,DNM1,DNM2,FES,FHDC1,GAS2L1,HAUS4,HAUS8,KIF14,KIF20A,KIF22,KIF3C,KIF5A,KIFC1,MACO1,MAP1S,MAP2,MAP6,MTUS2,NDE1,NDRG1,PRC1,RACGAP1,RAE1,REEP4,SAXO1,SVBP,TTBK2,TUBGCP2,VAPB,ZNF207	0.135531	0.883449
GOCC_ACTIN_FILAMENT	0.147901	ACTN1,AIF1,CORO1A,DBN1,DBNL,FHDC1,GAS2L1,KEAP1,MYO1C,PDLIM2,PDLIM5,PSTPIP2,SPECC1L,TSC1,TWF1,TWF2,WIPF2	0.149123	0.883449
GOBP_MITOTIC_SPINDLE_ELONGATION	0.148151	BIRC5,PRC1,RACGAP1	0.25	0.883449
GOBP_SMALL_NUCLEOLAR_RIBONUCLEOPROTEIN_COMPLEX_ASSEMBLY	0.148151	SHQ1,SNU13,ZNHIT3	0.25	0.883449
GOBP_REGULATION_OF_RESPIRATORY_GASEOUS_EXCHANGE_BY_NERVOUS_SYSTEM_PROCESS	0.148151	GLS,NLGN2,TSHZ3	0.25	0.883449
GOBP_POSITIVE_REGULATION_OF_TOLERANCE_INDUCTION	0.148151	CBLB,HLA-G,ITCH	0.25	0.883449
GOBP_INTRACELLULAR_MRNA_LOCALIZATION	0.148151	HNRNPAB,STAU1,ZFP36L1	0.25	0.883449
GOBP_PENTOSE_METABOLIC_PROCESS	0.148151	FGGY,OTOG,OTOGL	0.25	0.883449
GOBP_NEGATIVE_REGULATION_OF_VASCULAR_ENDOTHELIAL_GROWTH_FACTOR_RECEPTOR_SIGNALING_PATHWAY	0.148151	DAB2IP,EPN2,MIR200C	0.25	0.883449
GOBP_NEGATIVE_REGULATION_OF_PROTEIN_AUTOPHOSPHORYLATION	0.148151	CAV1,ENPP1,NLRP12	0.25	0.883449
GOBP_NEGATIVE_REGULATION_OF_HORMONE_METABOLIC_PROCESS	0.148151	GFI1,PRMT3,REST	0.25	0.883449
GOBP_INOSITOL_TRISPHOSPHATE_METABOLIC_PROCESS	0.148151	P2RY6,PLCG2,PTK2B	0.25	0.883449
GOBP_POSITIVE_REGULATION_OF_INTRACELLULAR_STEROID_HORMONE_RECEPTOR_SIGNALING_PATHWAY	0.148151	KMT2D,SRARP,WBP2	0.25	0.883449
GOBP_EARLY_ENDOSOME_TO_GOLGI_TRANSPORT	0.148151	SNX1,STX5,TRAPPC10	0.25	0.883449
GOBP_NATURAL_KILLER_CELL_DEGRANULATION	0.148151	CORO1A,FCGR3A,RAB27A	0.25	0.883449
GOBP_NEGATIVE_REGULATION_OF_CAMP_MEDIATED_SIGNALING	0.148151	MGRN1,OPRL1,UBE2B	0.25	0.883449
GOBP_AZOLE_TRANSMEMBRANE_TRANSPORT	0.148151	SLC28A2,SLC38A3,SLC44A4	0.25	0.883449
GOBP_REGULATION_OF_PRESYNAPTIC_CYTOSOLIC_CALCIUM_ION_CONCENTRATION	0.148151	HTR1B,P2RX1,TSPOAP1	0.25	0.883449
GOBP_NEGATIVE_REGULATION_OF_ADENYLATE_CYCLASE_ACTIVATING_G_PROTEIN_COUPLED_RECEPTOR_SIGNALING_PATHWAY	0.148151	APLP1,OPRL1,PDE4B	0.25	0.883449
GOBP_POSITIVE_REGULATION_OF_MIRNA_MATURATION	0.148151	DDX5,LIN28A,TP53	0.25	0.883449
GOBP_REGULATION_OF_ADIPOSE_TISSUE_DEVELOPMENT	0.148151	NCOA1,PLAAT3,SPI1	0.25	0.883449
GOCC_OUTER_KINETOCHORE	0.148151	CENPF,NDC80,SPDL1	0.25	0.883449
GOCC_NUCLEAR_PORE_NUCLEAR_BASKET	0.148151	MAD2L1,NUP153,NUP98	0.25	0.883449
GOCC_ANCHORED_COMPONENT_OF_SYNAPTIC_VESICLE_MEMBRANE	0.148151	CPLX3,DNAJC5,RAB35	0.25	0.883449
GOMF_RNA_POLYMERASE_III_GENERAL_TRANSCRIPTION_INITIATION_FACTOR_ACTIVITY	0.148151	BRF1,GTF3C1,GTF3C5	0.25	0.883449
GOMF_QUATERNARY_AMMONIUM_GROUP_TRANSMEMBRANE_TRANSPORTER_ACTIVITY	0.148151	SLC22A3,SLC22A5,SLC44A4	0.25	0.883449
GOMF_PROTEIN_ARGININE_N_METHYLTRANSFERASE_ACTIVITY	0.148151	CARM1,PRMT1,PRMT3	0.25	0.883449
GOMF_HYDROLASE_ACTIVITY_ACTING_ON_ETHER_BONDS	0.148151	AHCY,EPHX1,EPHX3	0.25	0.883449
GOMF_SEMAPHORIN_RECEPTOR_ACTIVITY	0.148151	NRP2,PLXNB1,PLXNB2	0.25	0.883449
GOMF_CALCIUM_CHANNEL_INHIBITOR_ACTIVITY	0.148151	PACSIN3,STX1A,TNNI3	0.25	0.883449
GOMF_INOSITOL_TRISPHOSPHATE_PHOSPHATASE_ACTIVITY	0.148151	INPP4A,INPP5A,INPP5K	0.25	0.883449
GOBP_POSITIVE_REGULATION_OF_STEROL_TRANSPORT	0.148231	ABCA3,ABCG4,CAV1,EEPD1,LDLRAP1,NR1H2,PTCH1	0.179487	0.883449
GOBP_POSITIVE_REGULATION_OF_INTERFERON_BETA_PRODUCTION	0.148231	IFIH1,IRF7,OAS2,PTPN11,STING1,TLR3,TRIM56	0.179487	0.883449
GOMF_STEROID_DEHYDROGENASE_ACTIVITY	0.148231	DHRS1,DHRS9,HSD11B1,HSD17B1,HSD17B4,HSD3B7,RDH8	0.179487	0.883449
GOMF_NUCLEAR_ESTROGEN_RECEPTOR_BINDING	0.148231	ARID5A,DCAF1,DCAF13,NCOA1,NCOA6,SRARP,WBP2	0.179487	0.883449
GOBP_REGULATION_OF_CILIUM_ASSEMBLY	0.148542	ATMIN,CDK10,DNM2,GDI2,HTT,IFT20,LIMK2,MNS1,SAXO1,TBC1D1,TBC1D10A,TBC1D14,TBC1D2B,TBC1D30	0.153846	0.884799
GOBP_CHONDROCYTE_DEVELOPMENT	0.149165	COMP,MEX3C,RARG,SERPINH1,SHOX2,SULF2	0.1875	0.885517
GOBP_PROTEIN_DEMETHYLATION	0.149165	FBXL19,HSF4,KDM6B,RIOX1,RIOX2,UBE2B	0.1875	0.885517
GOBP_MULTIVESICULAR_BODY_ORGANIZATION	0.149165	CHMP5,RAB27A,SNF8,VPS28,VPS37B,VPS4A	0.1875	0.885517
GOBP_PLACENTA_BLOOD_VESSEL_DEVELOPMENT	0.149165	AKT1,FOSL1,HS6ST1,MAPK1,PKD1,TMED2	0.1875	0.885517
GOBP_VESICLE_TETHERING	0.149165	EXOC1,EXOC3,EXOC6B,EXOC8,TRAPPC1,TRAPPC10	0.1875	0.885517
GOCC_MITOCHONDRIAL_SMALL_RIBOSOMAL_SUBUNIT	0.149165	AURKAIP1,MRPS16,MRPS22,MRPS33,MRPS6,PTCD3	0.1875	0.885517
GOBP_POSITIVE_REGULATION_OF_MOLECULAR_FUNCTION	0.149914	ACD,ACTN4,ACVR2B,ADAM9,AFDN,AKIRIN2,AKT1,AKT2,AMH,ANTXR1,APOH,ARHGAP25,ARHGEF2,ASAP3,ASPH,B2M,BAX,BCL2,BID,C5AR1,C6orf89,C9orf72,CAB39,CARD10,CAV1,CCL17,CCR7,CCT4,CDC42,CDC6,CDKN1A,CENPE,CLU,CNPY2,CRKL,CRTC1,CSF3,DAB2IP,DCUN1D3,DDX11,DHX33,DIABLO,DNM2,DPH3,DSCC1,DVL2,ECT2,EDF1,EFNA3,EGF,ELANE,EPHA1,ERBB2,F11R,FAM162A,FER,FLT1,FOSL1,GALR2,GCN1,GINS1,GLP1R,GNA12,GNA15,GPSM1,GRAMD4,GSN,GSTM2,H1-0,HD…	0.121936	0.888238
GOBP_CORTICAL_CYTOSKELETON_ORGANIZATION	0.150044	ECT2,EPB41L2,LLGL2,RAB13,RACGAP1,RHOF,RND2,TLN1,VIL1,VPS4A	0.163934	0.888238
GOBP_REGULATION_OF_MITOCHONDRIAL_MEMBRANE_PERMEABILITY	0.150044	BAX,BCL2,BID,MIR29A,MUL1,PMAIP1,PPIF,SLC35F6,SPG7,TP53	0.163934	0.888238
GOMF_2_OXOGLUTARATE_DEPENDENT_DIOXYGENASE_ACTIVITY	0.150044	ASPH,EGLN1,JARID2,KDM6B,OGFOD1,P4HA2,P4HTM,PHYHD1,RIOX1,RIOX2	0.163934	0.888238
GOMF_HISTONE_METHYLTRANSFERASE_ACTIVITY	0.150044	CARM1,FBL,KMT2A,KMT2D,NSD2,PRDM7,PRMT1,SETD5,WDR5,WDR82	0.163934	0.888238
GOBP_PROTON_MOTIVE_FORCE_DRIVEN_ATP_SYNTHESIS	0.150339	NDUFA12,NDUFAB1,NDUFB11,NDUFB6,NDUFB7,NDUFS5,NDUFS8,NDUFV1,NDUFV3,SDHB,SDHD,VPS9D1	0.157895	0.88849
GOBP_MITOTIC_SPINDLE_ASSEMBLY	0.150339	AAAS,BIRC5,CHMP5,CLASP1,HSPA1B,KIFC1,KPNB1,LSM14A,PRC1,RACGAP1,SMC3,ZNF207	0.157895	0.88849
GOCC_INCLUSION_BODY	0.150339	ATF4,CLU,DVL2,GPX1,HSPA1B,HSPB7,HTT,KEAP1,KLHL14,NUP153,NUP98,PINK1	0.157895	0.88849
GOBP_NEGATIVE_REGULATION_OF_INTRACELLULAR_SIGNAL_TRANSDUCTION	0.15044	AKT1,AKT1S1,ARHGAP25,ARHGEF2,ARRB2,BCL2,BID,C1QL4,CASTOR1,CAV1,CCAR2,CDK5RAP3,CLU,CREB3,CRYBA1,CYRIB,DAB2IP,DDIT4,DGKD,DUSP1,DUSP13,DUSP7,DYRK2,ELL3,ENDOG,ERBIN,FBP1,FNIP1,GBA,GPATCH3,GPX1,GSTP1,HLA-G,HMGCR,HOMER3,INPP5K,ITCH,KANK1,LEMD2,LIF,MARK3,MEN1,MGRN1,MIR132,MIR200C,MIR29A,MMP9,MUC1,MUL1,NLRP12,NLRX1,NMI,NR1D1,OPRL1,OPTN,PAQR3,PARL,PIK3R2,PINK1,PPIF,PRMT1,QARS1,RASAL3,SOD2,SPI1,TKFC,TRIAP1…	0.128391	0.888587
GOBP_CELLULAR_RESPONSE_TO_CHEMICAL_STRESS	0.151404	ADNP2,AIF1,AKT1,ARHGEF2,ATF4,BCL2,CAB39,CAV1,DIABLO,ECT2,ENDOG,FBP1,FER,GBA,GPX1,HDAC2,HSF1,HSPA1B,KDM6B,KEAP1,MAPK1,MAPK3,MEAK7,MELK,MIR132,MMP9,NCF1,NR4A2,OXSR1,PDK1,PDK2,PINK1,PPIF,PRDX5,RELB,REST,RPTOR,SIN3A,SLC2A4,SLC4A11,SOD2,STAU1,TP53,TSC1,VRK2,ZFP36L1	0.132565	0.89333
GOBP_LYSOSOMAL_TRANSPORT	0.151412	ANKFY1,AP3M1,AP4M1,C9orf72,CACNG5,CHMP5,CLEC16A,CLU,EPG5,MGRN1,PCDHGA3,PINK1,PSAP,RAB12,RILP,STX8,USE1,VPS33B,VPS4A	0.146154	0.89333
GOBP_RESPONSE_TO_OXYGEN_CONTAINING_COMPOUND	0.153476	ACVR2B,ADAM9,ADNP2,AHSG,AIF1,AKIRIN2,AKT1,AKT2,AOC1,APLP1,APOD,ARHGEF2,ARID5A,ARRB2,ASXL1,ATF4,BAIAP3,BCL2,BRCA1,C5AR1,CARM1,CASTOR1,CAV1,CCR7,CD55,CD6,CDC6,CEBPB,CEBPE,CELA2A,CHMP5,CIB2,COL1A1,CPEB3,CPT1A,CRKL,CSF3,DAB2IP,DCPS,DDIT4,DDX11,DGAT2,DNM2,DPEP1,ECT2,EEF2K,EFTUD2,EGLN1,ELANE,ENDOG,ENPP1,ERBIN,FBP1,FER,FES,FOSB,FOSL1,FUT7,GBA,GFI1,GHSR,GKAP1,GLP1R,GNA15,GPX1,GPX4,GSTP1,H6PD,HADH,HADHB,H…	0.121534	0.905005
GOBP_MRNA_CATABOLIC_PROCESS	0.154526	AKT1,CNOT7,CNOT8,CPEB3,DAZ3,DCPS,DDX5,DND1,EDC4,EIF4ENIF1,HNRNPAB,HSPA1B,METTL16,MTPAP,NT5C3B,PAN2,PATL1,PDE12,PNLDC1,PNRC2,RNH1,RNPS1,SAMD4A,SERBP1,SMG5,TAF15,TARDBP,TENT4A,TNRC6B,TNRC6C,TUT1,UPF1,VIM,ZFP36L1	0.136	0.910684
GOMF_O_ACYLTRANSFERASE_ACTIVITY	0.154818	AGPAT2,AGPAT4,CHAT,CPT1A,DGAT1,DGAT2,MOGAT2,PIGW,SOAT1	0.166667	0.910883
GOMF_SNRNA_BINDING	0.154818	COIL,EFTUD2,HEXIM1,HEXIM2,LSM8,METTL16,RO60,SNU13,TUT1	0.166667	0.910883
GOMF_GENERAL_TRANSCRIPTION_INITIATION_FACTOR_ACTIVITY	0.154818	BRF1,DR1,GTF2F1,GTF3C1,GTF3C5,PRRX1,TAF12,TAF4,TAF6	0.166667	0.910883
GOCC_GOLGI_APPARATUS_SUBCOMPARTMENT	0.155968	A3GALT2,AP1M1,AP4M1,ARFGEF1,ARL5C,ATP2C2,ATXN2,B4GALT7,BAIAP3,CABP7,CHAC1,CHID1,CHPF,CHST4,CLBA1,CLTC,COG1,COG7,DNM2,FUT7,GAL3ST3,GALNT1,GBA,GOLGA3,GOLGA5,GOLGA7,GOLGA8A,HID1,HLA-DQB1,INPP5K,LGR5,MS4A6A,OPTN,PHETA1,PIFO,PIK3C2A,PITPNM1,RAB13,RAB34,SAR1B,SCAMP4,SCAMP5,SCOC,SLC2A4,SMPD4,STX8,SULF2,TMED2,TMEM230,TMEM87A,TOM1L1	0.131105	0.915966
GOBP_REGULATION_OF_LYMPHOCYTE_MIGRATION	0.156029	AIF1,AKT1,APOD,CORO1A,CRKL,ITGA4,OXSR1,PTK2B,SPN,SPNS2,STK10	0.15942	0.915966
GOMF_MICROTUBULE_MOTOR_ACTIVITY	0.156029	CENPE,DNAH7,DYNC1H1,DYNLRB1,KIF14,KIF20A,KIF22,KIF3C,KIF5A,KIFC1,SMC3	0.15942	0.915966
GOMF_METAL_CLUSTER_BINDING	0.156029	CIAO3,CISD3,DDX11,ISCA2,NDUFS8,NDUFV1,NTHL1,POLE,RSAD1,SDHB,TYW1B	0.15942	0.915966
GOBP_INTEGRIN_MEDIATED_SIGNALING_PATHWAY	0.156246	ADAM9,CCM2,CDC42,CDH17,ERBIN,ITGA10,ITGA4,ITGA9,ITGAE,ITGAX,ITGB2,MYH9,PRAM1,PTK2B,PTPN11,TLN1,ZYX	0.147826	0.916729
GOBP_LYMPHOCYTE_MIGRATION	0.157941	AIF1,AKT1,APOD,CCL17,CCR7,CORO1A,CRKL,F11R,FUT7,GBA,HSD3B7,ICAM1,ITGA4,OXSR1,PTK2B,SPN,SPNS2,STK10	0.146341	0.925855
GOCC_U2_TYPE_SPLICEOSOMAL_COMPLEX	0.157977	EFTUD2,LSM8,LUC7L,LUC7L3,PPIL1,PRPF19,PRPF39,RNF113A,SART1,SF3B1,SF3B4,SMU1,SNU13,TFIP11	0.152174	0.925855
GOBP_GLYCOPROTEIN_BIOSYNTHETIC_PROCESS	0.158844	ACOT8,ARFGEF1,B3GALT4,B3GNT3,B4GALT7,BCL2,CCR7,CHPF,CHST10,CHST4,COG7,DHDDS,DPM3,ENTPD5,EXTL2,FUT10,FUT7,GAL3ST3,GALNT1,GALNT15,GALNT6,GMPPB,HS6ST1,HS6ST3,IGF1,IL33,ITM2C,JAK3,KRTCAP2,LARGE2,MAN1B1,MIR144,MLEC,MPDU1,NCSTN,SOAT1,ST6GALNAC1,ST6GALNAC4,ST6GALNAC6,ST8SIA4,TMEM106A,TMTC4,UGDH	0.132716	0.928941
GOBP_NUCLEOSIDE_TRIPHOSPHATE_METABOLIC_PROCESS	0.159002	AK1,BPGM,CTNS,DDIT4,ENPP1,FBP1,FOXK1,GALK1,GAPDHS,HDAC4,HKDC1,HSPA1B,IGF1,IMPDH2,NDUFA12,NDUFAB1,NDUFB11,NDUFB6,NDUFB7,NDUFS5,NDUFS8,NDUFV1,NDUFV3,NT5E,PFKL,PGAM2,PINK1,PRKAG1,PRKAG2,RPTOR,SDHB,SDHD,STAT3,TIGAR,VPS9D1,ZBTB7A	0.134831	0.928941
GOBP_INTRACELLULAR_LIPID_TRANSPORT	0.159293	ABCD4,ARV1,CPT1A,LDLR,LDLRAP1,PIP4K2A,SGPP1,VPS4A	0.170213	0.928941
GOBP_RESPONSE_TO_ANTIBIOTIC	0.159293	AOC1,CCR4,CPT1A,ENDOG,RPL23,TP53,UROS,VKORC1	0.170213	0.928941
GOBP_LABYRINTHINE_LAYER_DEVELOPMENT	0.159293	AKT1,EGLN1,HS6ST1,MAPK1,NCOA1,TMED2,WNT7B,ZFP36L1	0.170213	0.928941
GOBP_POSITIVE_REGULATION_OF_MIRNA_TRANSCRIPTION	0.159293	FOSL1,GNL3,NR1H2,SMAD1,SMARCA4,SPI1,STAT3,TP53	0.170213	0.928941
GOBP_REGULATION_OF_NEURON_MIGRATION	0.159293	ARHGEF2,CAMK2B,DAB2IP,NSMF,PLXNB2,SCRT1,STAT3,WDR62	0.170213	0.928941
GOBP_GERM_CELL_DEVELOPMENT	0.15972	AGFG1,AKT1,AMH,ARMC12,BAX,BCL2,CATSPERD,CCDC42,CDYL,DDX20,DDX25,DND1,FANCG,FER,GMCL1,IGF1,KAT5,KMT2D,KNL1,LGR5,LIN28A,MARF1,MNS1,PAQR8,PITHD1,PLD6,PRDM14,PTCH1,PTK2B,QKI,RARA,RFX2,RPS6KB1,RSPH6A,SLC26A8,SOHLH1,SPEF2,STAU1,TOPAZ1,UBE2B,WDR77,WEE2	0.132911	0.928941
GOBP_RESPONSE_TO_INTERFERON_GAMMA	0.160399	AIF1,CCL17,CDC42,FLNB,GBP2,GSN,IFITM2,IRGM,MYO1C,NMI,NR1H2,NUB1,PDE12,RPS6KB1,STX8,STXBP4,TLR3,TP53,VIM,ZYX	0.143885	0.928941
GOBP_POSITIVE_REGULATION_OF_SIGNALING	0.160471	ACP3,ACTN4,ACVR1B,ACVR2B,ADAM9,AGPAT2,ALOX12B,APOL3,ARRB2,ASXL1,BAIAP3,BAX,BID,BIRC5,C1QTNF1,C5AR1,C5AR2,CACNG5,CAV1,CC2D1A,CCAR2,CCL17,CCR7,CDC42,CDH13,CDK10,CDK5RAP3,CDKN2AIP,CHERP,CITED2,CLEC16A,CNTN2,COL1A1,CRKL,CRLF3,CRTC1,CSF3,CSNK2B,CTNS,DAB2IP,DDX5,DEPDC1B,DGKD,DHX15,DHX33,DVL1,DVL2,DYNC1LI1,ECT2,EGF,ELANE,EPN2,ERBB2,ERBIN,F11R,FBXL15,FLT1,FNIP1,GALR1,GBA,GDF1,GDF5,GFI1,GHSR,GKAP1,GPR137C…	0.12116	0.928941
GOBP_CELL_MORPHOGENESIS_INVOLVED_IN_NEURON_DIFFERENTIATION	0.160526	ADGRB1,AFG3L2,ANAPC2,APLP1,BCL2,C9orf72,CAMK2B,CDC42,CDKL3,CNTN2,CUL7,DBN1,DBNL,DIP2B,DNM2,DVL1,EEF2K,EFNA2,EFNA3,EFNA4,EPHA1,ERBB2,FZD3,ISLR2,ITGA4,ITPKA,KIF5A,LHX9,LIMK1,MAP1S,MAP2,MAP6,NFASC,NPTN,NPTX1,NR4A2,NRP2,NSMF,PARD6B,PDLIM5,PDZD7,PLXNB1,PLXNB2,PPP3CA,PRMT3,PTCH1,PTPN11,PTPRS,RAP2A,RB1,RND2,SARM1,SCRIB,SEMA3F,SEMA4A,SEMA4C,SEMA4D,SEMA5A,SEMA6B,SHOX2,SIN3A,SIPA1L1,SKIL,SMO,STRC,TANC2,TCT…	0.12766	0.928941
GOBP_RESPONSE_TO_PEPTIDE_HORMONE	0.160611	AHSG,AKT1,AKT2,CAV1,CDC6,CELA2A,COL1A1,EEF2K,ENPP1,FBP1,FER,FUT7,GHSR,GKAP1,GLP1R,HADH,HSF1,INPP5K,IRS1,JAK3,JUND,KANK1,MAX,MEAK7,MEN1,MYO1C,NCOA1,NR4A2,PDK2,PIK3C2A,PIK3R2,PIP4K2A,PTPN11,RAB12,RAB13,RB1,RBM4,RPS6KB1,SCAP,SCNN1A,SLC29A2,SLC2A4,SLC34A1,SMARCC1,SRSF5,STAT3,STAT5B,STXBP4,TNFSF10,TRIM72,TSC1,TSHR,UMODL1,YWHAG,ZFP36L1	0.130024	0.928941
GOBP_LEUKOCYTE_HOMEOSTASIS	0.160762	AKT1,BAX,BCL2,CAMLG,CORO1A,JAK3,LGALS2,LMO1,PDE4B,PMAIP1,SKIL,SPNS2,STAT5B,TNFRSF17,XKR8	0.15	0.928941
GOBP_CELLULAR_RESPONSE_TO_UNFOLDED_PROTEIN	0.160762	ATF4,BAX,CDK5RAP3,CREB3,CREB3L2,DAB2IP,HSF1,HSPA1B,HSPA9,OPTN,OS9,QRICH1,TMED2,TMTC4,VAPB	0.15	0.928941
GOCC_SITE_OF_DOUBLE_STRAND_BREAK	0.160809	HUS1,NABP2,PRPF19,RAD50,RBBP8,RNF169,SIRT7,SLF2,SMC5,TIMELESS,TP53,ZBTB7A	0.155844	0.928941
GOBP_OXIDATIVE_PHOSPHORYLATION	0.161248	BID,COA6,COX6A1,NDUFA12,NDUFAB1,NDUFB11,NDUFB6,NDUFB7,NDUFS5,NDUFS8,NDUFV1,NDUFV3,PDE12,PINK1,PPIF,SDHAF2,SDHB,SDHD,UQCC2,UQCR11,UQCRC1	0.142857	0.928941
GOBP_MULTICELLULAR_ORGANISM_GROWTH	0.161248	AFG3L2,ATF5,BCL2,CCM2,COMP,CTC1,GDF5,GHSR,IGF1,KAT2A,PTCH1,PTPN11,RARA,RARG,SMO,STAT3,STAT5B,TMED2,TP53,VIL1,ZFP36L1	0.142857	0.928941
GOBP_BEHAVIOR	0.16145	AAAS,ABHD12,AGTPBP1,AHCY,AKT1,ALDH1A3,ARCN1,ARRB2,ATXN1L,B2M,BCL2,CEBPB,CEND1,CHD8,CHST10,CLN6,CNTN2,CPEB3,CPT1A,CRTC1,CTNS,DDHD2,DVL1,DYNLRB1,FOSL1,GALR2,GBA,GHSR,GLP1R,GLS,GRIN2D,HCRT,HDAC2,HIPK2,HMGCR,HTR1B,HTT,IFT20,INPP5F,ITPR3,KAT2A,KMT2A,KRAS,LDLR,MAPK1,MBD2,MC1R,NCSTN,NDRG4,NLGN2,NPAS2,NPTN,NPW,NR1D1,NR4A2,NTF4,OBP2B,OPRL1,ORMDL3,OTOG,P2RX1,PAX5,PPP1R9B,PPY,RPS6KB1,RPTOR,SELENOP,SEZ6,SLC1…	0.126783	0.928941
GOBP_REGULATION_OF_ALTERNATIVE_MRNA_SPLICING_VIA_SPLICEOSOME	0.161821	DDX17,DDX5,KHDRBS1,PTBP1,PUF60,RBM4,REST,RNPS1,SMU1,ZBTB7A	0.16129	0.928941
GOBP_MESENCHYMAL_CELL_MIGRATION	0.161821	ANXA6,CDC42,NRP2,SEMA3F,SEMA4A,SEMA4C,SEMA4D,SEMA5A,SEMA6B,SMO	0.16129	0.928941
GOCC_VESICLE_TETHERING_COMPLEX	0.161821	CDC42,COG1,COG7,EXOC1,EXOC3,EXOC6B,EXOC8,TRAPPC1,TRAPPC10,VPS33B	0.16129	0.928941
GOCC_LATE_ENDOSOME_MEMBRANE	0.161888	ABCA3,ANXA6,BAIAP3,CHMP5,GOSR2,IFITM2,LAMTOR3,MCOLN2,MITD1,MMD,PLD1,RAB27A,RILP,SLC30A4,SLC9A9,SNF8,STX8,VPS28,VPS33B,VPS37B,VPS4A,WDR81	0.141935	0.928941
GOBP_NUCLEAR_TRANSCRIBED_MRNA_CATABOLIC_PROCESS_EXONUCLEOLYTIC	0.162463	CNOT7,CNOT8,DCPS,NT5C3B	0.210526	0.928941
GOBP_ANTIGEN_PROCESSING_AND_PRESENTATION_OF_ENDOGENOUS_PEPTIDE_ANTIGEN	0.162463	B2M,ERAP1,HLA-G,TAPBP	0.210526	0.928941
GOBP_SEROTONIN_TRANSPORT	0.162463	HTR1B,P2RX1,SLC18A2,SLC22A3	0.210526	0.928941
GOBP_POSITIVE_REGULATION_OF_MACROPHAGE_CHEMOTAXIS	0.162463	AKIRIN1,C5AR1,MAPK1,MAPK3	0.210526	0.928941
GOBP_CORTICOSTEROID_HORMONE_SECRETION	0.162463	C1QTNF1,GALR1,PTPN11,WNK4	0.210526	0.928941
GOBP_POSITIVE_REGULATION_OF_TRANSCRIPTION_FROM_RNA_POLYMERASE_II_PROMOTER_IN_RESPONSE_TO_STRESS	0.162463	ATF4,CEBPB,MUC1,TP53	0.210526	0.928941
GOBP_DETECTION_OF_TEMPERATURE_STIMULUS_INVOLVED_IN_SENSORY_PERCEPTION	0.162463	ARRB2,ASIC3,NR2F6,PRDM12	0.210526	0.928941
GOBP_DEFINITIVE_HEMOPOIESIS	0.162463	CDK5RAP3,HIPK1,KMT2A,SP3	0.210526	0.928941
GOBP_POSITIVE_REGULATION_OF_TYPE_I_INTERFERON_MEDIATED_SIGNALING_PATHWAY	0.162463	IRF7,LSM14A,STING1,TRIM56	0.210526	0.928941
GOBP_GLYCOLYTIC_PROCESS_THROUGH_FRUCTOSE_6_PHOSPHATE	0.162463	FOXK1,GALK1,PFKL,PGAM2	0.210526	0.928941
GOBP_THYMOCYTE_APOPTOTIC_PROCESS	0.162463	BAX,DFFA,JAK3,TP53	0.210526	0.928941
GOBP_NEGATIVE_REGULATION_OF_OXIDATIVE_STRESS_INDUCED_INTRINSIC_APOPTOTIC_SIGNALING_PATHWAY	0.162463	AKT1,GPX1,PINK1,SOD2	0.210526	0.928941
GOBP_INHIBITORY_SYNAPSE_ASSEMBLY	0.162463	NLGN2,PLXNB1,SEMA4A,SEMA4D	0.210526	0.928941
GOBP_POSITIVE_REGULATION_OF_CELLULAR_SENESCENCE	0.162463	B2M,HLA-G,MORC3,TP53	0.210526	0.928941
GOCC_PROTEASOME_REGULATORY_PARTICLE	0.162463	PSMC1,PSMD11,PSMD12,PSMD9	0.210526	0.928941
GOCC_PHAGOPHORE_ASSEMBLY_SITE_MEMBRANE	0.162463	ATG2A,RAB1B,STBD1,WIPI2	0.210526	0.928941
GOMF_NEUROTRANSMITTER_TRANSMEMBRANE_TRANSPORTER_ACTIVITY	0.162463	CPLX3,SLC22A3,SLC28A2,SLC29A2	0.210526	0.928941
GOMF_PHOSPHATIDYLINOSITOL_3_KINASE_REGULATOR_ACTIVITY	0.162463	P3R3URF,PIK3R2,SOCS7,WDR81	0.210526	0.928941
GOCC_DENDRITIC_TREE	0.162753	ABHD12,ACTN1,ADGRB1,APOD,ARRB2,ATF4,ATXN1L,C4A,C9orf72,CCNG1,CDC42,CLU,CPEB3,CRTC1,DAB2IP,DBN1,DBNL,DIP2B,DMWD,DVL1,EEF2K,FBXO2,FZD3,HNRNPAB,HOMER3,HRH4,HTR1B,HTR1F,HTT,IFT20,IFT57,INPP5A,INPP5F,ITPKA,KCNC2,KCNJ2,KIF5A,KIRREL1,MAP1S,MAP2,MAP6,MARK3,MAX,MTMR2,NCF1,NFASC,NLGN2,NPTN,NR1D1,NSMF,NTF4,PDE4B,PIAS3,PPP1CC,PPP1R9B,PPP3CA,PTCH1,PTK2B,RAB27A,RAP1GAP,RARA,ROGDI,RPTOR,SACS,SAMD14,SAMD4A,SARM1…	0.126806	0.928941
GOCC_SPLICEOSOMAL_COMPLEX	0.162793	AAR2,DDX41,DDX5,DHX15,EFTUD2,HNRNPA2B1,HNRNPF,HNRNPH1,HNRNPR,LSM8,LUC7L,LUC7L3,PPIL1,PRPF19,PRPF39,RNF113A,SART1,SF3B1,SF3B4,SMU1,SNU13,SRRM1,SRSF1,TFIP11,U2AF1,UPF1,ZCCHC8	0.138462	0.928941
GOMF_PHOSPHATASE_BINDING	0.162793	BCL2,DAB2IP,ELL,ERBB2,FER,GNA12,GTF2F1,JAK3,KAT2A,MAPK1,MAPK3,MTMR3,PIK3R2,PPP1CC,PPP1R3G,PPP1R9B,PPP6R3,PTPA,RCAN3,RPS6KB1,SBF2,SLC9A3R2,SMG5,STAT3,STAU1,TP53,TRPC4AP	0.138462	0.928941
GOBP_REGULATION_OF_RESPONSE_TO_CYTOKINE_STIMULUS	0.162815	AGPAT2,CAV1,CNOT7,GFI1,GSTP1,HIPK1,HSPA1B,IFIH1,IRAK2,IRF7,IRGM,LSM14A,MAP2K5,MIR135A1,MUL1,NLRP2,NR1H2,PELI3,PTPN11,RNF113A,SPATA2,STAP1,STING1,TRIM56,VRK2	0.139665	0.928941
GOCC_CORTICAL_CYTOSKELETON	0.16302	ACTN1,ACTN4,CIB2,CLASP1,CORO1A,DBN1,DBNL,EPB41L2,GSN,LANCL2,LLGL2,MYH9,NSMF,PDLIM2,PPP1R9B,SHROOM1	0.148148	0.928941
GOBP_CYTOKINETIC_PROCESS	0.163165	CHMP5,ECT2,KIF20A,MITD1,MYH9,RACGAP1,VPS4A	0.175	0.928941
GOBP_POSITIVE_REGULATION_OF_RNA_SPLICING	0.163165	HNRNPLL,NUP98,POLR2A,PRPF19,SF3B4,SRSF5,WDR77	0.175	0.928941
GOBP_NEGATIVE_REGULATION_OF_POTASSIUM_ION_TRANSPORT	0.163165	ATF4,CAB39,CAV1,HCRT,KCNH2,OXSR1,PTK2B	0.175	0.928941
GOBP_POSITIVE_REGULATION_OF_DNA_REPLICATION	0.163165	ATF1,BAZ1A,CIZ1,CTC1,EGF,ENDOG,INO80	0.175	0.928941
GOBP_POSITIVE_REGULATION_OF_FATTY_ACID_METABOLIC_PROCESS	0.163165	AKT2,CPT1A,GHSR,IRS1,MLYCD,NR1H2,PPARD	0.175	0.928941
GOBP_BONE_CELL_DEVELOPMENT	0.163165	GP1BA,PIP4K2A,PTPN11,SIGLEC15,TNFSF11,TYROBP,VPS33B	0.175	0.928941
GOMF_BETA_TUBULIN_BINDING	0.163165	CCT5,HTT,MAP1S,PIFO,RACGAP1,SMC3,VAPB	0.175	0.928941
GOMF_UBIQUITIN_LIKE_PROTEIN_CONJUGATING_ENZYME_ACTIVITY	0.163165	UBE2B,UBE2D2,UBE2E3,UBE2H,UBE2I,UBE2O,UBE2QL1	0.175	0.928941
GOBP_REGULATION_OF_CELLULAR_COMPONENT_SIZE	0.163747	AKT1S1,ANAPC2,ARFGEF1,ARHGAP18,ARHGAP5,BAIAP2L2,BORCS6,CAPZA1,CCR7,CDKL3,CNTN2,CORO1A,CSF3,CYRIB,DBN1,DBNL,DIP2B,DNM2,FER,GSN,ISLR2,KANK1,KIRREL1,LIMK1,MAP2,PDXP,PIK3R2,PTK2B,PTPRS,RARG,RILP,RND2,RPTOR,SEMA3F,SEMA4A,SEMA4C,SEMA4D,SEMA5A,SEMA6B,SIN3A,SLC12A7,TMSB10,TSC1,TWF1,TWF2,VIL1,WNT7B,ZFYVE27	0.131148	0.931751
GOBP_LIPID_OXIDATION	0.164839	ABCD4,ACADS,ACOT8,AKT1,AKT2,ALOX12B,APOD,CPT1A,DGAT2,ECI1,HADH,HADHB,HSD17B4,IRS1,MLYCD,PPARD,PRKAG2	0.146552	0.93634
GOBP_SMALL_GTPASE_MEDIATED_SIGNAL_TRANSDUCTION	0.165473	AIF1,ARFGAP1,ARFGEF1,ARHGAP18,ARHGAP25,ARHGAP39,ARHGAP5,ARHGEF17,ARHGEF2,CDC42,CDH13,CDKN1A,CRKL,CYRIB,DAB2IP,DBNL,DENND4B,DNM2,ECT2,ERBIN,F11R,FBP1,GDI2,GNA12,GRAP2,IGF1,KANK1,KBTBD6,KIF14,KPNB1,KRAS,LIMK1,LRRC59,NUCB1,PLD1,PLD2,PTH,RAB12,RAB35,RACGAP1,RALA,RALB,RALBP1,RAP1GAP,RAP2A,RAPGEF5,RASAL3,RASGEF1C,RASGRP1,RASGRP2,RB1,RHOF,RND2,RRAGC,RUNDC3A,SH2D3C,SIPA1L1,SIPA1L2,STK19,SYDE2,TNK2,TP53,T…	0.128205	0.93634
GOBP_ACETYL_COA_METABOLIC_PROCESS	0.16589	ACLY,ACOT12,MLYCD,PDK1,PDK2,PMVK	0.181818	0.93634
GOBP_NEURON_DEATH_IN_RESPONSE_TO_OXIDATIVE_STRESS	0.16589	ATF4,ENDOG,MEAK7,PINK1,REST,TSC1	0.181818	0.93634
GOBP_NEGATIVE_REGULATION_OF_CYCLIN_DEPENDENT_PROTEIN_SERINE_THREONINE_KINASE_ACTIVITY	0.16589	CDKN1A,CDKN2C,HEXIM1,HEXIM2,MEN1,WEE2	0.181818	0.93634
GOBP_LEUKOCYTE_TETHERING_OR_ROLLING	0.16589	CHST4,ELANE,FUT7,GP1BA,ITGA4,SPN	0.181818	0.93634
GOMF_CHEMOKINE_BINDING	0.16589	CCR4,CCR7,CCRL2,CXCR5,CXCR6,ITGA4	0.181818	0.93634
GOBP_STEM_CELL_PROLIFERATION	0.166289	ATXN1L,CCNE1,CDKN2C,CTC1,ELL3,EPCAM,ETV6,GBA,IFT20,KDF1,OVOL1,PRRX1,PTCH1,RARG,SHOX2,TP53,WNT7B,ZFP36L1	0.145161	0.93634
GOBP_RIBOSOMAL_LARGE_SUBUNIT_ASSEMBLY	0.166415	BOP1,BRIX1,MRPL20,PPAN,RPL38	0.192308	0.93634
GOBP_DNA_CATABOLIC_PROCESS_ENDONUCLEOLYTIC	0.166415	BAX,CECR2,DFFA,ENDOG,HSF1	0.192308	0.93634
GOBP_ACUTE_INFLAMMATORY_RESPONSE_TO_ANTIGENIC_STIMULUS	0.166415	CCR7,CD6,ELANE,FCGR3A,FUT7	0.192308	0.93634
GOBP_MITOTIC_RECOMBINATION	0.166415	ANKLE1,MSH3,RAD50,RAD51C,SMC5	0.192308	0.93634
GOBP_MAMMARY_GLAND_EPITHELIAL_CELL_PROLIFERATION	0.166415	BAX,CEBPB,GPX1,MAPK1,TNFSF11	0.192308	0.93634
GOBP_EMBRYONIC_CAMERA_TYPE_EYE_MORPHOGENESIS	0.166415	ALDH1A3,CITED2,HIPK1,HIPK2,SP3	0.192308	0.93634
GOBP_BARBED_END_ACTIN_FILAMENT_CAPPING	0.166415	CAPZA1,GSN,TWF1,TWF2,VIL1	0.192308	0.93634
GOBP_INFLAMMASOME_COMPLEX_ASSEMBLY	0.166415	CPTP,DHX33,NEK7,PLCG2,STMP1	0.192308	0.93634
GOBP_REGULATION_OF_TELOMERE_CAPPING	0.166415	MAPK1,MAPK3,NABP2,NEK7,RAD50	0.192308	0.93634
GOBP_POSITIVE_REGULATION_OF_MACROPHAGE_MIGRATION	0.166415	AKIRIN1,C5AR1,MAPK1,MAPK3,MMP14	0.192308	0.93634
GOMF_G_PROTEIN_COUPLED_CHEMOATTRACTANT_RECEPTOR_ACTIVITY	0.166415	CCR4,CCR7,CCRL2,CXCR5,CXCR6	0.192308	0.93634
GOMF_SOLUTE_PROTON_SYMPORTER_ACTIVITY	0.166415	CTNS,MFSD3,SLC16A3,SLC45A1,SLC46A1	0.192308	0.93634
GOMF_PHOSPHATIDYLINOSITOL_BISPHOSPHATE_PHOSPHATASE_ACTIVITY	0.166415	INPP4A,INPP5K,MTMR2,MTMR3,MTMR6	0.192308	0.93634
GOBP_ESTABLISHMENT_OR_MAINTENANCE_OF_CELL_POLARITY	0.167275	ARFGEF1,CCR7,CD3G,CDC42,CLASP1,CRKL,CYRIB,ERBIN,FRMD4B,GPSM1,GSN,HTT,IFT20,KANK1,KAT5,LIN7B,LLGL2,MAD2L1,MYH9,NDC80,NDE1,PARD6B,PKD1,PTK2B,RAP2A,RHOF,RND2,SCRIB,SPDL1,SPN,WNT7B,WWC1	0.135593	0.940368
GOBP_RNA_TEMPLATED_DNA_BIOSYNTHETIC_PROCESS	0.167309	ACD,CCT4,CCT5,CTC1,MAPK1,MAPK3,NEK7,PTGES3,RAD50,SMG5,TELO2	0.157143	0.940368
GOCC_CLATHRIN_COATED_VESICLE_MEMBRANE	0.167427	AP1M1,AP2A1,ATP6V0E2,ATP6V1E1,ATP6V1G2,CD3G,CLBA1,CLTC,DBNL,DNAJC5,EGF,EPN2,HLA-DQB1,LDLR,LDLRAP1,NECAP1,RAB35,SLC18A2,TFRC	0.143939	0.940531
GOBP_MATURATION_OF_SSU_RRNA	0.16764	DCAF13,HEATR1,IMP3,PWP2,RPP40,RPS16,RPS28,SNU13,TSR1	0.163636	0.941157
GOBP_AUTOPHAGY_OF_MITOCHONDRION	0.167717	ATG2A,ATG4D,GBA,HTT,MUL1,OPTN,PARL,PINK1,RETREG1,TIGAR,TP53,USP36,VDAC1,WIPI2	0.150538	0.941157
GOBP_ENDOPLASMIC_RETICULUM_TO_GOLGI_VESICLE_MEDIATED_TRANSPORT	0.1683	ARCN1,ATL3,BCAP29,COPG1,CREB3L2,ERGIC1,GOSR2,NRBP2,RAB1B,SAR1B,SCAP,STX5,TMED2,TRAPPC1,TRAPPC10,USE1,VAPB,YIF1A,YIF1B,YKT6	0.142857	0.942724
GOBP_REGULATION_OF_NEURON_DIFFERENTIATION	0.169472	ARHGEF2,B2M,BCL2,CDK5RAP3,CNTN2,DLX1,DUOXA1,ECT2,EFNA3,EIF4ENIF1,GDF5,HMG20A,HMG20B,LIN28A,LTK,MMD,NCOA1,NTF4,PRPF19,RAP1GAP,RARA,REST,S1PR5,SIN3A,WDR62,YWHAG,ZFHX2	0.137755	0.942724
GOBP_FATTY_ACID_BIOSYNTHETIC_PROCESS	0.169669	ACLY,ACSBG2,ALOX12B,ALOXE3,BRCA1,ELOVL7,FADS3,GPX4,GSTM2,GSTP1,MGLL,MIR132,MIR33A,MLYCD,NDUFAB1,NR1H2,PRKAG1,PRKAG2,PTGES3,QKI,SCAP,TBXAS1,TECR	0.140244	0.942724
GOBP_REGULATION_OF_TOLL_LIKE_RECEPTOR_SIGNALING_PATHWAY	0.171637	ARRB2,CAV1,DAB2IP,GFI1,GRAMD4,IRF7,LRRC14,NR1D1,PTPRS,SARM1,TLR3,WDFY1	0.153846	0.942724
GOBP_REGULATION_OF_PROTEIN_TARGETING	0.171637	AKT2,ERBB2,INPP5K,ITGB2,MIEF1,MIEF2,MYO1C,PARL,PINK1,SAE1,UBL4B,USP36	0.153846	0.942724
GOMF_SMAD_BINDING	0.171637	ACVR1B,CITED2,DDX5,HIPK2,MEN1,SAV1,SKI,SKIL,SMAD1,YY1,ZBTB7A,ZC3H3	0.153846	0.942724
GOBP_RESPONSE_TO_TUMOR_NECROSIS_FACTOR	0.171931	ACTN4,ADAM9,AKT1,ARHGEF2,BRCA1,CCL17,COL1A1,DAB2IP,ENDOG,ERBIN,GBA,GBP2,GSTP1,HIPK1,HSPA1B,INPP5K,KAT2A,MAPK1,MAPK3,NLRP2,NR1D1,NUB1,PELI3,PIAS3,PTK2B,RPS6KB1,SLC2A4,SMPD4,SPATA2,TNFRSF17,TNFRSF19,TNFSF11,TP53,ZFP36L1	0.134387	0.942724
GOBP_THYMUS_DEVELOPMENT	0.173356	ASXL1,BCL2,CITED2,CRKL,CTC1,JARID2,MAPK1,MAPK3	0.166667	0.942724
GOBP_VITAMIN_TRANSPORT	0.173356	ABCD4,ABCG2,SCARB1,SLC23A2,SLC44A4,SLC46A1,SLC52A3,SLC5A6	0.166667	0.942724
GOBP_RESPONSE_TO_NERVE_GROWTH_FACTOR	0.173356	AKT1,CORO1A,EEF2K,KAT2A,KCNC2,NTF4,RAB35,USP8	0.166667	0.942724
GOBP_REGULATION_OF_PROTEIN_PHOSPHORYLATION	0.173782	ACVR2B,ADAM9,AIF1,AKT1,AKT1S1,AKT2,ARHGEF2,ARRB2,BAX,BCL2,BIRC5,BRAT1,C5AR1,C9orf72,CAB39,CARD10,CAV1,CBLB,CCNE1,CCNF,CCNG1,CCNO,CCR7,CD6,CDC6,CDK12,CDK2AP1,CDK5RAP3,CDKN1A,CDKN2C,CENPE,CLU,CNOT7,CRKL,CSF3,CSNK2B,DAB2IP,DDIT4,DUSP1,DUSP7,DVL1,DVL2,ECT2,EEF2K,EGF,ELANE,ENPP1,EPHA1,ERBB2,FER,FLT1,FNIP1,GBA,GDF1,GDF5,GSTP1,GTF2H1,HDAC2,HEXIM1,HEXIM2,HIPK2,HMGCR,HSF1,HTT,HUS1,IFNE,IGF1,INPP5F,INPP5K,…	0.122776	0.942724
GOBP_LIPOPOLYSACCHARIDE_MEDIATED_SIGNALING_PATHWAY	0.174033	AKT1,CD55,CD6,IRAK2,MAPK1,MAPK3,PLCG2,SCARB1,SCIMP,SPI1	0.15873	0.942724
GOBP_MEMBRANE_BIOGENESIS	0.174033	CAV1,CHMP5,DMKN,NLGN2,PACSIN2,RCC1,REEP4,TLCD1,UBE2I,VPS4A	0.15873	0.942724
GOBP_RESPONSE_TO_MOLECULE_OF_BACTERIAL_ORIGIN	0.174744	ADAM9,AKIRIN2,AKT1,ARID5A,B2M,C5AR1,CCR7,CD55,CD6,CEBPB,CEBPE,CHMP5,CSF3,CYRIB,DAB2IP,DMBT1,ELANE,ERBIN,FER,GFI1,GHSR,GSTP1,HADHB,HAVCR2,HDAC2,HSF1,IRAK2,IRGM,JUND,MAPK1,MAPK3,MAPKAPK3,NR1D1,PDE4B,PLCG2,PPARD,PTGER1,RARA,RPS6KB1,SCARB1,SCIMP,SOD2,SPI1,SRR,STAP1,UPF1,VIM	0.130556	0.942724
GOBP_RESPONSE_TO_VITAMIN	0.175057	COL1A1,DCPS,FES,GPX1,HLCS,MN1,PPARD,PTH,RARA,SLC34A1,SOD2,TRIM24,TRIM25	0.151163	0.942724
GOBP_REGULATION_OF_DNA_RECOMBINATION	0.175759	ANKLE1,EPC1,H1-0,HDGFL2,KAT5,KHDC3L,MSH3,MSH6,NSD2,PAXIP1,PRDM7,RAD50,RBBP8,RECQL5,TFRC,TIMELESS,TRRAP,UBE2B,VPS72	0.142857	0.942724
GOBP_NEGATIVE_REGULATION_OF_CELL_DIFFERENTIATION	0.176446	ACTN4,AKIRIN1,ASXL1,B2M,C1QL4,CAV1,CCL17,CDK12,CDK6,CDKL3,CNTN2,DAB2IP,DIP2B,DLX1,DPF2,EIF4ENIF1,ENPP1,ERBB2,GDF5,H4-16,H4C14,HDAC4,HLA-G,HMG20A,HSPA9,IGF1,JAK3,KANK1,KRAS,LDLR,LIN28A,MAP2,MAPK1,MELTF,MEN1,MIR144,MMP9,NMRK2,NR1D1,NR1H2,NRARP,PIAS3,PKP2,PPARD,PPP3CA,PRMT1,PTBP1,PTCH1,PTH,PTK2B,PTPN11,PTPRS,RAP1GAP,RARA,RARG,RB1,REST,RIOX1,RNF10,RUNX3,SDHAF2,SEMA3F,SEMA4A,SEMA4C,SEMA4D,SEMA5A,SEMA6…	0.125174	0.942724
GOBP_HYPERSENSITIVITY	0.177173	CCR7,FCGR3A,FUT7	0.230769	0.942724
GOBP_KERATINOCYTE_DEVELOPMENT	0.177173	CDSN,FLNB,KDF1	0.230769	0.942724
GOBP_XENOBIOTIC_TRANSMEMBRANE_TRANSPORT	0.177173	ABCA3,SLC28A2,SLC29A2	0.230769	0.942724
GOBP_OUTER_MITOCHONDRIAL_MEMBRANE_ORGANIZATION	0.177173	HSPA4,MTX1,TOMM6	0.230769	0.942724
GOBP_UV_PROTECTION	0.177173	GPX1,MC1R,SDF4	0.230769	0.942724
GOBP_NEGATIVE_REGULATION_OF_CELL_MORPHOGENESIS_INVOLVED_IN_DIFFERENTIATION	0.177173	ACTN4,KANK1,MELTF	0.230769	0.942724
GOBP_CEREBELLAR_GRANULAR_LAYER_DEVELOPMENT	0.177173	CEND1,KIF14,TTBK2	0.230769	0.942724
GOBP_POSITIVE_REGULATION_OF_ACTIN_FILAMENT_DEPOLYMERIZATION	0.177173	PDXP,SEMA5A,VIL1	0.230769	0.942724
GOBP_MEMBRANE_PROTEIN_INTRACELLULAR_DOMAIN_PROTEOLYSIS	0.177173	ADAM9,NCSTN,SPPL2C	0.230769	0.942724
GOBP_MAINTENANCE_OF_PROTEIN_LOCALIZATION_IN_ENDOPLASMIC_RETICULUM	0.177173	GPAA1,OS9,PDIA2	0.230769	0.942724
GOBP_CELLULAR_RESPONSE_TO_POTASSIUM_ION	0.177173	HSF1,NEK7,NPTX1	0.230769	0.942724
GOBP_GAMMA_DELTA_T_CELL_DIFFERENTIATION	0.177173	JAG2,STAT5B,TCF7	0.230769	0.942724
GOBP_REGULATION_OF_CELLULAR_CARBOHYDRATE_CATABOLIC_PROCESS	0.177173	RPTOR,TIGAR,TP53	0.230769	0.942724
GOBP_SKIN_MORPHOGENESIS	0.177173	CDSN,COL1A1,GBA	0.230769	0.942724
GOBP_EPIGENETIC_MAINTENANCE_OF_CHROMATIN_IN_TRANSCRIPTION_COMPETENT_CONFORMATION	0.177173	ARID1A,VPS72,WBP2	0.230769	0.942724
GOBP_TROPHOBLAST_GIANT_CELL_DIFFERENTIATION	0.177173	HAND1,HECTD1,LIF	0.230769	0.942724
GOBP_HISTONE_H3_DEACETYLATION	0.177173	HDAC2,HDAC4,SIRT7	0.230769	0.942724
GOBP_T_CELL_EXTRAVASATION	0.177173	CRKL,F11R,ICAM1	0.230769	0.942724
GOBP_REGULATION_OF_METAPHASE_PLATE_CONGRESSION	0.177173	BIRC5,DYNC1H1,KAT5	0.230769	0.942724
GOBP_REGULATION_OF_DNA_DIRECTED_DNA_POLYMERASE_ACTIVITY	0.177173	DSCC1,GINS1,RFC2	0.230769	0.942724
GOBP_REGULATION_OF_MRNA_POLYADENYLATION	0.177173	CPEB3,HSF1,ZC3H3	0.230769	0.942724
GOBP_REGULATION_OF_EXCITATORY_SYNAPSE_ASSEMBLY	0.177173	LRRTM2,NPTX1,SEMA4A	0.230769	0.942724
GOBP_NEGATIVE_REGULATION_OF_CD4_POSITIVE_ALPHA_BETA_T_CELL_PROLIFERATION	0.177173	CBLB,ITCH,TWSG1	0.230769	0.942724
GOCC_CELL_TRAILING_EDGE	0.177173	MYH9,SCIMP,SPN	0.230769	0.942724
GOCC_CUL4A_RING_E3_UBIQUITIN_LIGASE_COMPLEX	0.177173	DET1,DTL,TRPC4AP	0.230769	0.942724
GOCC_CHROMAFFIN_GRANULE	0.177173	CLU,DNAJC5,SLC17A9	0.230769	0.942724
GOCC_POSTSYNAPTIC_CYTOSOL	0.177173	DBN1,HTT,PLCB3	0.230769	0.942724
GOMF_RNA_POLYMERASE_II_CTD_HEPTAPEPTIDE_REPEAT_KINASE_ACTIVITY	0.177173	CDK12,CDK6,MAPK1	0.230769	0.942724
GOMF_NUCLEAR_GLUCOCORTICOID_RECEPTOR_BINDING	0.177173	CEBPB,NR4A2,STAT5B	0.230769	0.942724
GOMF_PRE_MRNA_INTRONIC_BINDING	0.177173	HNRNPA2B1,RBM4,TARDBP	0.230769	0.942724
GOBP_REGULATION_OF_PROTEIN_DEPHOSPHORYLATION	0.177754	CSNK2B,GBA,GNA12,HTT,NSMF,PINK1,PPP1R14D,PPP1R2B,PPP1R9B,PPP6R3,PTBP1,PTPA,SYMPK,TSC1	0.148936	0.942724
GOBP_THIOESTER_METABOLIC_PROCESS	0.177754	ACLY,ACOT12,ACOT8,ACSBG2,ACSF2,DGAT1,DGAT2,ELOVL7,HSD17B4,MLYCD,PDK1,PDK2,PMVK,TECR	0.148936	0.942724
GOMF_DIOXYGENASE_ACTIVITY	0.177754	ALOX12B,ALOX5AP,ALOXE3,ASPH,EGLN1,HPD,JARID2,KDM6B,OGFOD1,P4HA2,P4HTM,PHYHD1,RIOX1,RIOX2	0.148936	0.942724
GOBP_TRIGLYCERIDE_BIOSYNTHETIC_PROCESS	0.178738	DGAT1,DGAT2,KAT5,LDLR,MOGAT2,NR1H2,SCARB1	0.170732	0.942724
GOBP_NEGATIVE_REGULATION_OF_TOLL_LIKE_RECEPTOR_SIGNALING_PATHWAY	0.178738	ARRB2,DAB2IP,GRAMD4,LRRC14,NR1D1,PTPRS,SARM1	0.170732	0.942724
GOBP_G0_TO_G1_TRANSITION	0.178738	ARID1A,CDK3,DAB2IP,DPF2,HLA-G,SMARCA4,SMARCC1	0.170732	0.942724
GOBP_POSITIVE_REGULATION_OF_CALCIUM_MEDIATED_SIGNALING	0.178738	CDH13,CHERP,HINT1,IGF1,PLCG2,PPP3CA,PTBP1	0.170732	0.942724
GOBP_REGULATION_OF_TYPE_I_INTERFERON_MEDIATED_SIGNALING_PATHWAY	0.178738	CNOT7,IRF7,LSM14A,MUL1,PTPN11,STING1,TRIM56	0.170732	0.942724
GOBP_REGULATION_OF_NEUROINFLAMMATORY_RESPONSE	0.178738	IGF1,IL33,LDLR,MMP9,NR1D1,PLCG2,STAP1	0.170732	0.942724
GOCC_H4_HISTONE_ACETYLTRANSFERASE_COMPLEX	0.178738	EPC1,KAT5,KAT8,PHF20,TRRAP,VPS72,WDR5	0.170732	0.942724
GOBP_RESPONSE_TO_ORGANIC_CYCLIC_COMPOUND	0.179888	ABCA3,ADAM9,AIF1,AMH,AOC1,APLP1,ARID1A,ARRB2,ATF1,ATF4,BCL2,BRCA1,CARM1,CASP7,CAV1,CEBPB,CIB2,COL1A1,CPT1A,DDIT4,DDX17,DDX5,DNM2,EEF2K,EFTUD2,ENDOG,ENPP1,EPG5,EPHX1,FBP1,FES,FOSB,FOSL1,GBA,GHSR,GNA15,GPX1,GPX4,GSTM2,HDAC2,HLCS,HOXB13,HRH4,HSF1,HSPA1B,HTR1B,HTR1F,IFIH1,IFNE,INPP5K,JUND,KAT2A,KAT5,KCNC2,KMT2D,MAPK1,MAPK3,MBD2,MMP14,MN1,MUL1,NCF1,NCSTN,NR1D1,NT5E,OPRL1,P2RX1,P2RY6,PAQR8,PDE12,PDE4B,…	0.123523	0.942724
GOBP_KERATINOCYTE_PROLIFERATION	0.180939	CDH13,IFT57,KDF1,LRG1,OVOL1,PPARD,PTCH1,STXBP4,ZFP36L1	0.160714	0.942724
GOBP_REGULATION_OF_UBIQUITIN_PROTEIN_TRANSFERASE_ACTIVITY	0.180939	DCUN1D3,FEM1B,LIMK1,MAD2L1,PINK1,RPL23,RPL37,RPS15,SKP1	0.160714	0.942724
GOBP_RECEPTOR_LOCALIZATION_TO_SYNAPSE	0.180939	CACNG5,DBN1,GHSR,KIF5A,NPTN,NPTX1,SCRIB,STX7,TYROBP	0.160714	0.942724
GOBP_POSITIVE_REGULATION_OF_MIRNA_METABOLIC_PROCESS	0.180939	FOSL1,GNL3,NR1H2,SMAD1,SMARCA4,SPI1,STAT3,TP53,ZSWIM8	0.160714	0.942724
GOMF_3_5_EXONUCLEASE_ACTIVITY	0.180939	CNOT7,CNOT8,DIS3L,PAN2,PDE12,PNLDC1,POLE,RAD50,TRIR	0.160714	0.942724
GOMF_NAD_BINDING	0.180939	AHCY,ALDH1A3,GAPDHS,HADH,IDH2,IDH3A,NDUFV1,SIRT7,UGDH	0.160714	0.942724
GOBP_RESPONSE_TO_INORGANIC_SUBSTANCE	0.18181	A3GALT2,ADAM9,AKT1,ALOX5AP,AOC1,ATF1,ATF4,B2M,BCL2,CAV1,CCR7,COL1A1,CPA1,CPNE7,CUTA,DDX11,DNM2,DPEP1,ECT2,EEF2K,EGLN1,ENDOG,ENPP1,FBP1,FOSB,FOSL1,GPX1,HDAC2,HSD17B1,HSF1,ITPKA,ITPKC,ITPR3,JUND,KCNC2,KDM6B,KMT2A,MAPK1,MAPK3,MIEN1,MMP9,NCF1,NCSTN,NDRG1,NEK7,NPTX1,NT5E,PGAM2,PINK1,PKD2L1,PLCG2,PPIF,PPP3CA,PTCH1,PTH,PTK2B,RASGRP2,SELENOP,SLC13A5,SLC30A2,SLC30A4,SLC34A1,SOD2,SYT12,SYT13,TFR2,TFRC,TIGA…	0.12656	0.942724
GOCC_CELL_PROJECTION_MEMBRANE	0.182442	ABCG2,AIF1,AKT2,ANTXR1,ARHGEF2,ATF4,ATP6V0A4,CEACAM20,DNM2,DPEP1,GNA12,GUCY2D,HLA-G,INPP5K,KANK1,KCNC2,MTMR6,MYO1C,NDRG4,PACSIN2,PDE6H,PDXP,PEX19,PKD1,PKD2L1,PLCG2,PPP1R9B,PTCH1,RAB34,RAB35,RASGRP2,SCIMP,SCNN1A,SH2D3C,SLC22A5,SLC28A2,SLC34A1,SLC46A1,SLC5A6,SMO,SSTR3,TLN1,TWF1,UNC5A,WWC1	0.130435	0.942724
GOMF_CHROMATIN_DNA_BINDING	0.182749	ACTN4,CEBPB,H1-0,HDAC2,HSF1,KDM6B,LEMD2,MBD2,NR1H2,PRDM14,RARA,RCC1,SMARCA4,SMARCC1,STAT3,WBP2,ZIC2	0.144068	0.942724
GOCC_ACTIN_FILAMENT_BUNDLE	0.182811	ACTN1,ACTN4,FLNB,GAS2L1,LPP,MYH9,MYO1C,PDLIM2,PDLIM5,SEPTIN11,VIL1,ZYX	0.151899	0.942724
GOBP_INTRA_GOLGI_VESICLE_MEDIATED_TRANSPORT	0.183362	COG1,COG7,COPG1,GOLGA5,GOSR2,TRAPPC10	0.176471	0.942724
GOBP_CEREBELLAR_CORTEX_MORPHOGENESIS	0.183362	AGTPBP1,CEND1,GBA,KIF14,PTPN11,SMO	0.176471	0.942724
GOBP_LOW_DENSITY_LIPOPROTEIN_PARTICLE_CLEARANCE	0.183362	CNPY2,DGAT2,LDLR,LDLRAP1,SCARB1,SOAT1	0.176471	0.942724
GOBP_POSITIVE_REGULATION_OF_TELOMERASE_ACTIVITY	0.183362	ACD,CCT4,MAPK1,MAPK3,NEK7,PTGES3	0.176471	0.942724
GOMF_GAMMA_TUBULIN_BINDING	0.183362	NDRG1,PDE4B,PIFO,RAB11FIP5,RACGAP1,TUBGCP2	0.176471	0.942724
GOBP_OSSIFICATION	0.183566	ACVR2B,AHSG,AKT1,ATF4,ATP6V0A4,BCAP29,BCL2,CDK6,CEBPB,CLIC1,CLTC,COL1A1,COMP,DDX5,DNAJC13,ENPP1,FBL,FBXL15,GDF5,HSD17B4,IGF1,JUND,MAPK1,MAPK3,MEN1,MIR200C,MMP14,MMP9,MN1,NAB2,PLXNB1,PPP3CA,PTCH1,PTH,PTK2B,PTPN11,REST,RIOX1,RPL38,RPS15,RUNX3,SEMA4D,SGMS2,SHOX2,SIRT7,SKI,SLC34A1,SMAD1,SMO,SP3,THBS3,TNFSF11,TOB2,TWSG1,WNT7B	0.128505	0.942724
GOBP_NEGATIVE_REGULATION_OF_DNA_BINDING_TRANSCRIPTION_FACTOR_ACTIVITY	0.183799	ARRB2,BRMS1,CDK5RAP3,DAB2IP,EGLN1,ERBIN,GFI1,HAND1,HAVCR2,HDAC2,HDAC4,IRAK2,ITCH,KEAP1,LRRC14,MAP2K5,MEN1,MIR144,NLRP12,NLRP2,PAXIP1,PKD1,PTCH1,RB1,SPI1,TFDP1	0.136842	0.942724
GOBP_ENZYME_LINKED_RECEPTOR_PROTEIN_SIGNALING_PATHWAY	0.183807	ACVR1B,ACVR2B,ADAM9,AHSG,AKT1,AKT1S1,AKT2,AMH,AMHR2,APOD,ARRB2,BRMS1,BTBD11,CAMLG,CAV1,CBLB,CD8A,CDH13,CFC1B,CITED2,COL1A1,COMP,CRKL,CSNK2B,DAB2IP,DDIT4,DDX5,DGKD,DLX1,DNM2,EFNA2,EFNA3,EFNA4,EGF,ENPP1,EPHA1,EPN2,ERBB2,ERBIN,FBXL15,FER,FES,FIBP,FLT1,FUT7,GDF1,GDF5,GHSR,GKAP1,GUCY2C,GUCY2D,HDAC2,HIPK2,IFT20,IGF1,INPP5K,IRS1,JAK3,KANK1,LCP2,LEFTY2,LEMD2,LIF,LRG1,LTK,MAPK1,MAPK3,MAPKAPK3,MEN1,MIR200C…	0.122911	0.942724
GOBP_REGULATION_OF_MITOTIC_RECOMBINATION	0.184624	ANKLE1,RAD50	0.285714	0.942724
GOBP_RESPONSE_TO_YEAST	0.184624	ELANE,PLCG2	0.285714	0.942724
GOBP_CAP_DEPENDENT_TRANSLATIONAL_INITIATION	0.184624	MIF4GD,SLBP	0.285714	0.942724
GOBP_ANTIGEN_PROCESSING_AND_PRESENTATION_OF_PEPTIDE_ANTIGEN_VIA_MHC_CLASS_IB	0.184624	B2M,HLA-G	0.285714	0.942724
GOBP_C_TERMINAL_PROTEIN_LIPIDATION	0.184624	IRGM,WIPI2	0.285714	0.942724
GOBP_ADENYLATE_CYCLASE_INHIBITING_SEROTONIN_RECEPTOR_SIGNALING_PATHWAY	0.184624	HTR1B,HTR1F	0.285714	0.942724
GOBP_TOLL_SIGNALING_PATHWAY	0.184624	NLRP12,PELI3	0.285714	0.942724
GOBP_ACTIVATION_OF_CYSTEINE_TYPE_ENDOPEPTIDASE_ACTIVITY_INVOLVED_IN_APOPTOTIC_PROCESS_BY_CYTOCHROME_C	0.184624	BAX,DIABLO	0.285714	0.942724
GOBP_POSITIVE_REGULATION_OF_HYDROGEN_PEROXIDE_METABOLIC_PROCESS	0.184624	DUOXA1,SOD2	0.285714	0.942724
GOBP_SHORT_CHAIN_FATTY_ACID_CATABOLIC_PROCESS	0.184624	ACADS,PCCA	0.285714	0.942724
GOBP_CENTRAL_NERVOUS_SYSTEM_MATURATION	0.184624	ARCN1,CEND1	0.285714	0.942724
GOBP_HYPOTHALAMUS_CELL_MIGRATION	0.184624	NDNF,NRP2	0.285714	0.942724
GOBP_NEURONAL_SIGNAL_TRANSDUCTION	0.184624	CLU,MACO1	0.285714	0.942724
GOBP_PML_BODY_ORGANIZATION	0.184624	HIPK2,SERBP1	0.285714	0.942724
GOBP_NEGATIVE_REGULATION_OF_NUCLEASE_ACTIVITY	0.184624	DFFA,NEIL1	0.285714	0.942724
GOBP_POSITIVE_REGULATION_OF_NUCLEASE_ACTIVITY	0.184624	AKT1,DDX11	0.285714	0.942724
GOBP_REGULATION_OF_MICROVILLUS_LENGTH	0.184624	TWF2,VIL1	0.285714	0.942724
GOBP_S_ADENOSYLMETHIONINE_CYCLE	0.184624	AHCY,MRI1	0.285714	0.942724
GOBP_ANTERIOR_POSTERIOR_AXON_GUIDANCE	0.184624	LHX9,UNC5A	0.285714	0.942724
GOBP_POSITIVE_REGULATION_OF_TOLL_LIKE_RECEPTOR_3_SIGNALING_PATHWAY	0.184624	CAV1,WDFY1	0.285714	0.942724
GOBP_PLATELET_DERIVED_GROWTH_FACTOR_RECEPTOR_ALPHA_SIGNALING_PATHWAY	0.184624	CBLB,IFT20	0.285714	0.942724
GOBP_MINERALOCORTICOID_SECRETION	0.184624	C1QTNF1,WNK4	0.285714	0.942724
GOBP_DIRECT_OSSIFICATION	0.184624	COL1A1,MN1	0.285714	0.942724
GOBP_LEUKOTRIENE_CATABOLIC_PROCESS	0.184624	CYP4A11,DPEP1	0.285714	0.942724
GOBP_MAINTENANCE_OF_DNA_REPEAT_ELEMENTS	0.184624	MSH3,MSH6	0.285714	0.942724
GOBP_HISTONE_H3_K4_DIMETHYLATION	0.184624	KMT2A,KMT2D	0.285714	0.942724
GOBP_TOOTH_ERUPTION	0.184624	COL1A1,TNFSF11	0.285714	0.942724
GOBP_G_QUADRUPLEX_DNA_UNWINDING	0.184624	DDX11,HNRNPA2B1	0.285714	0.942724
GOBP_PLASMA_MEMBRANE_RAFT_ASSEMBLY	0.184624	CAV1,PACSIN2	0.285714	0.942724
GOBP_NEGATIVE_REGULATION_OF_VITAMIN_METABOLIC_PROCESS	0.184624	GFI1,PRMT3	0.285714	0.942724
GOBP_INTRACELLULAR_DISTRIBUTION_OF_MITOCHONDRIA	0.184624	CLUH,KAT2A	0.285714	0.942724
GOBP_POSITIVE_REGULATION_OF_PINOCYTOSIS	0.184624	ANKFY1,CDC42	0.285714	0.942724
GOBP_SENSORY_PERCEPTION_OF_SWEET_TASTE	0.184624	CALHM1,ITPR3	0.285714	0.942724
GOBP_SENSORY_PERCEPTION_OF_UMAMI_TASTE	0.184624	CALHM1,ITPR3	0.285714	0.942724
GOBP_POSITIVE_REGULATION_OF_HELICASE_ACTIVITY	0.184624	MSH3,MSH6	0.285714	0.942724
GOBP_CHROMOSOME_MOVEMENT_TOWARDS_SPINDLE_POLE	0.184624	CENPE,KPNB1	0.285714	0.942724
GOBP_POSITIVE_REGULATION_OF_TRANSMISSION_OF_NERVE_IMPULSE	0.184624	GBA,HCRT	0.285714	0.942724
GOBP_MONOACYLGLYCEROL_CATABOLIC_PROCESS	0.184624	ABHD12,MGLL	0.285714	0.942724
GOBP_EMBRYONIC_PROCESS_INVOLVED_IN_FEMALE_PREGNANCY	0.184624	CITED2,SP3	0.285714	0.942724
GOBP_MALE_MATING_BEHAVIOR	0.184624	HDAC2,PPP1R9B	0.285714	0.942724
GOBP_DELAMINATION	0.184624	CDSN,SPI1	0.285714	0.942724
[truncated: 8,562 more rows]

## Sheet: Negative.memory.B6.only
module.name	p.val	overlapping.genes	module.overlapping.ratio	adj.p
GOBP_ESTABLISHMENT_OF_PROTEIN_LOCALIZATION	2.45068e-05	AACS,ABAT,ABCB9,ADTRP,AFM,AHCTF1,AHCYL1,AIP,ANG,ANK3,ANXA1,AP1AR,AP1G1,AP1S3,AP3S2,AP4E1,AP5S1,APBA1,APOB,APOE,APPL1,APPL2,ARF6,ARHGEF5,ARL1,ARL4A,ARL5A,ARL6,ARL8B,ARRDC3,ARRDC4,ATF2,ATG4C,ATG7,BAD,BARD1,BBS4,BBS5,BCL3,BICD2,CASR,CCDC91,CD2AP,CD38,CDH1,CEP295,CETN3,CHGA,CHML,CHMP4B,CHMP6,CLOCK,CNIH4,COPG2,CSNK2A2,DAB2,DENND1A,DMAP1,DMTN,DNAJC27,DNLZ,DOP1A,E2F3,EDEM1,EDNRA,EFNA5,EGFR,EHBP1,EHD1,EI…	0.139089	0.197326
GOBP_INTRACELLULAR_TRANSPORT	3.73688e-05	ABCD3,ABCE1,ACAA2,ACAP2,ACTR2,AHCTF1,AHCYL1,AIP,AKAP8L,ALKBH5,ALMS1,ANK3,AP1AR,AP1G1,AP1S3,AP3S2,AP4E1,AP5S1,APBA1,APOE,APPL1,APPL2,ARF6,ARL1,ARL4A,ARL5A,ARL6,ARL8B,ARSB,ATF2,BAD,BARD1,BBS4,BBS5,BCL3,BECN2,BICD2,BNIP3,BORCS5,BTBD8,C12orf50,CCDC91,CDH1,CHML,CHMP4B,CHMP6,CNIH4,CNP,COPG2,CSNK2A2,CUL3,DAB2,DCLK1,DDX19B,DENND1A,DMAP1,DMTN,DNAJC27,DNLZ,DOP1A,DST,DTNBP1,DYNC2LI1,E2F3,EDEM1,EHD1,EIF2D,ER…	0.139169	0.197326
GOCC_MITOCHONDRIAL_MATRIX	0.000201248	AADAT,ABAT,ABCE1,ACAA2,ACAD8,ACADM,ACAT1,AK3,AK4,ALDH1L2,ALDH2,ATXN3,AUH,BCKDHB,BCO2,C2orf69,CASQ1,CS,CYP27A1,D2HGDH,DAP3,DLD,ELAC2,ETFBKMT,ETFDH,EXD2,FASTK,FASTKD2,FDX1,FTMT,GCSH,GRPEL2,GRSF1,GSR,GUF1,LRPPRC,LRRK2,LYRM7,MCCC2,MCEE,ME2,MMAA,MRPL17,MRPL36,MRPL38,MRPL48,MRPL9,MRPS14,MRPS17,MRPS36,MRPS9,MTERF2,MTERF4,MTRES1,NDUFS2,NUDT1,OAT,OXCT1,PAM16,PC,PDK4,PDP2,PHYKPL,PPA2,PPTC7,PRODH,SDHAF4,SSB…	0.161491	0.596383
GOBP_RESPONSE_TO_LUTEINIZING_HORMONE	0.000258014	CYP1B1,EDN1,EDNRA,LHCGR,TGFBR3	0.714286	0.596383
GOBP_CELLULAR_PIGMENTATION	0.000344386	AP1G1,AP1S3,AP3S2,ARL6,ASIP,BACE2,BBS4,BBS5,DTNBP1,HPS1,KIF13A,LYST,MREG,MYO5A,MYO7A,PIKFYVE,ZEB2	0.265625	0.596383
GOBP_CELL_MORPHOGENESIS	0.000454198	ACTR2,ADARB1,ADNP,AGO4,AKIP1,ALCAM,ANK3,ANXA1,AP1AR,APLP2,APOE,ARAP3,ARC,ARHGEF28,ARL13B,ATOH7,ATRN,ATRNL1,BAMBI,C12orf57,CAP2,CAPRIN2,CD44,CDC42EP3,CDC42EP4,CDC42SE2,CDH1,CDH10,CDH5,CDK5R2,CFAP410,CHRNB2,CNP,CNTN1,CNTNAP2,COL18A1,CRK,CUL3,CYFIP1,CYFIP2,DAB2,DCLK1,DICER1,DIP2A,DLX5,DMTN,DNMBP,DOCK5,DTNBP1,EDN1,EDNRA,EFNA5,EFNB2,EGFR,EPB41L3,EPHA4,EPHB6,ETV1,FERMT3,FEZ2,FGD4,FOXD1,FRY,FYN,FZD7,GAS…	0.141315	0.596383
GOCC_ASTER	0.000456641	CCSAP,KIF18A,KIF18B,MAP9,MISP,NUMA1	0.545455	0.596383
GOBP_REGULATION_OF_PROTEIN_NEDDYLATION	0.000469724	COPS2,COPS4,COPS5,COPS7B,COPS9,DCUN1D5,EPAS1,HIF1A	0.421053	0.596383
GOBP_CELLULAR_RESPONSE_TO_STRESS	0.000612837	ABRAXAS1,ACAA2,ACKR3,ACTR2,ADM,AGR2,AIDA,AK4,ALB,ANKRD2,ANXA1,AP5S1,ARID2,ARMT1,ATF2,ATF6B,ATG5,ATG7,ATM,ATXN3,AXIN2,BACH1,BAD,BARD1,BCL2L10,BCL3,BECN2,BNIP3,BOD1L1,BTG2,CAMKK2,CASR,CAT,CCND1,CD44,CDC5L,CDIP1,CEBPD,CEP164,CFAP410,CHAF1B,CHD6,CHEK1,CIDEA,CLOCK,CLSPN,COPS5,CPEB2,CREB3L1,CRK,CUL3,CYP1B1,DCTPP1,DCUN1D5,DDIAS,DMAP1,DNAJB9,DNAJC3,DPF3,DUSP22,DYRK3,EDEM1,EDEM3,EDN1,EDNRA,EGFR,EIF2A,EIF2…	0.130435	0.596383
GOCC_MITOTIC_SPINDLE_ASTRAL_MICROTUBULE	0.000626423	CCSAP,KIF18A,KIF18B,MISP,NUMA1	0.625	0.596383
GOBP_CELL_DIVISION	0.000795054	ACTR2,AHCTF1,ANAPC13,ANAPC4,ANAPC5,ANAPC7,ANK3,ARF6,ARL8B,BBS4,BIRC6,BUB1B,C10orf99,CABLES2,CAT,CCND1,CCP110,CCSAP,CD2AP,CDK14,CDK20,CDK2AP2,CDT1,CEP164,CETN3,CHMP4B,CHMP6,CIT,CNTRL,CSPP1,CTDP1,CUL3,DCTN3,DLL1,DYRK3,E2F8,EXOC6,FZD7,HAUS6,HELLS,ING2,INTU,KAT14,KIF13A,KIF18B,KIF2A,KLHL21,LATS1,LBH,LRRCC1,LZTS2,MACC1,MAP9,MAPRE2,MBIP,MIS18A,MISP,NCAPG,NEDD9,NUF2,NUMA1,PARD3B,PAX6,PELO,PGF,PIK3CB,PIN…	0.148903	0.596383
GOBP_B_CELL_DIFFERENTIATION	0.000820339	ADAM17,ADGRG3,ATM,BAD,BCL3,CR2,DLL1,DNAJB9,EZH2,FLT3,HDAC9,IFNA14,IFNA16,IKZF3,IL11,IL9,IRF2BP2,IRF8,KLF6,MS4A1,PIK3CD,PPP2R3C,PRKDC,PTPRC,RABL3,RBPJ,SYVN1,TCF3,XBP1,ZBTB1	0.197368	0.596383
GOBP_REGULATION_OF_DEVELOPMENT_HETEROCHRONIC	0.000829635	DLL1,HMGN1,NODAL,PAX6,RBPJ,SERPINE2	0.5	0.596383
GOBP_INTRACELLULAR_PROTEIN_TRANSPORT	0.000956699	AHCYL1,AIP,ANK3,AP1G1,AP1S3,AP3S2,AP4E1,APBA1,APPL1,APPL2,ARF6,ARL1,ARL4A,ARL5A,ARL6,ATF2,BARD1,BCL3,CDH1,CHML,CHMP4B,COPG2,CSNK2A2,DMAP1,DMTN,DNAJC27,DNLZ,E2F3,EDEM1,EHD1,EIF2D,EXOC6,FAM53A,FBXO7,FBXW7,FYN,FZD5,GGA1,GGA2,GRIP1,GRPEL2,GSK3B,HCLS1,HSP90AA1,HSPA8,KIF13A,KPNA3,LAPTM5,LHCGR,LMAN1,LRRK2,MAPK14,MON1B,MTCL1,MTERF4,MYO6,MYO7A,NDUFA13,NGFR,NPEPPS,NUP93,NXT1,PAM16,PDCD6,PEX10,PEX3,PEX5,PEX…	0.142032	0.596383
GOCC_MICROTUBULE_CYTOSKELETON	0.000992939	ACTA2,ALDOB,ALMS1,ALPK1,ANAPC5,ANAPC7,ARL6,ARL8B,ATM,AXIN2,BAG2,BBS4,BBS5,BCL2L10,BICD2,BIRC6,BOD1L1,BUB1B,CABCOCO1,CAPRIN2,CCDC14,CCDC68,CCDC81,CCNJ,CCP110,CCSAP,CD180,CD2AP,CDC42EP4,CDK2AP2,CEP152,CEP162,CEP164,CEP192,CEP295,CEP68,CEP70,CEP72,CEP85,CETN3,CFAP206,CFAP221,CFAP410,CFAP52,CHEK1,CHMP4B,CHMP6,CNTRL,CSPP1,CTDP1,CTSC,CUL3,DBH,DCTN3,DCUN1D5,DNAH11,DNAH5,DNAH6,DST,DTNBP1,DYNC1LI2,DYNC2LI…	0.13446	0.596383
GOBP_REGULATION_OF_CELL_DEATH	0.00100287	ACAA2,ACKR3,ACOX2,ADAM17,ADM,ADNP,AGO4,AGR2,ALB,ALPK2,ALX3,ANXA1,ANXA4,APOE,ARHGAP10,ATF2,ATG5,ATG7,ATG9A,ATM,AXIN2,BAD,BARD1,BCL2L10,BCL2L13,BCL2L14,BCL3,BIRC6,BMF,BNIP3,BTG2,C3orf38,CASP6,CAST,CAT,CCN5,CCND1,CD38,CD3E,CD44,CDH5,CHGA,CHMP4B,CHMP6,CIDEA,COPS5,CREB3L1,CSNK2A2,CTSB,CTSC,CYP1B1,DAB2,DBH,DDIAS,DEPTOR,DHCR24,DIPK2A,DLL1,DMAP1,DNAJC3,DTNBP1,DYRK3,E2F3,EDN1,EFNB2,EGFR,EIF2AK2,EIF2AK3,EN…	0.131439	0.596383
GOBP_GOLGI_VESICLE_TRANSPORT	0.00101727	ANK3,AP1AR,AP1G1,AP3S2,ARL1,BICD2,CCDC91,CNIH4,COPG2,CUL3,DOP1A,ERGIC2,EXOC6,GABARAPL2,GGA1,GGA2,GOLPH3,KIF13A,LAPTM5,LMAN1,LRRK2,MYO5A,NBAS,NKD2,PDCD6,PEF1,PGAP1,PRKCI,RAB2A,RAB31,RAB33B,RBSN,SCAMP1,SCFD1,SEC22A,SEC23B,SEC24A,SEC24B,SEC24C,SNX2,SPIRE1,STX17,STX18,TMED10,TMEM115,TRAPPC11,TRAPPC6B,TRIP11,USO1,VAMP5,WIPI1	0.167763	0.596383
GOBP_REGULATION_OF_CELL_PROJECTION_ORGANIZATION	0.00103913	ACTR2,ADAMTS16,ADNP,ALKAL2,AMIGO3,APOE,ARC,ARF6,ARHGAP24,ARSB,ATG5,ATOH7,BBS4,CAPRIN2,CCP110,CD38,CD44,CDC42EP3,CDC42EP4,CDH1,CHRNB2,CNTN1,CRK,CYFIP1,DAB2,DMTN,DTNBP1,DYNC2LI1,EFNA5,EFNB2,EHD1,ENC1,EPHA4,EZH2,FBXO7,FSCN1,FYN,GRIP1,GSK3B,HOMER1,HSP90AA1,ID1,IFT88,INTU,ITGA2,KEL,KIDINS220,KLF4,KLK8,LPAR3,LRRK2,LZTS3,MCIDAS,MYO3B,NCS1,NEDD9,NOVA2,NRCAM,NRP1,NTNG1,NTRK3,ODF2L,PLEKHM1,PLXND1,PODXL,PPP…	0.146413	0.596383
GOBP_ENDOPLASMIC_RETICULUM_ORGANIZATION	0.00108317	CASQ1,CAV2,EIF2AK3,EMC2,EMC3,EMC4,EMC7,ESYT2,ESYT3,LMAN1,LNPK,LRRK2,PEX5,RAB18,RAB3GAP1,REEP2,REEP3,SHTN1,STX18,TMEM33,ZBED3	0.221053	0.596383
GOBP_INNERVATION	0.00112941	ADARB1,EDN1,EDNRA,LRIG1,NRP1,POU4F1,RET,RNF165,SERPINE2	0.346154	0.596383
GOCC_MITOCHONDRION	0.00127669	AADAT,ABAT,ABCD3,ABCE1,ACAA2,ACACB,ACAD8,ACAD9,ACADM,ACAT1,ACO1,ACSL5,ADH5,ADSS2,AGPAT4,AIFM3,AK2,AK3,AK4,AKR1B10,ALDH1L2,ALDH2,ARSB,ATF2,ATG9A,ATP5ME,ATXN3,AUH,BAD,BCKDHB,BCL2L10,BCL2L13,BCO2,BMF,BNIP3,BOLA1,BPHL,C2orf69,CAPRIN2,CASQ1,CAT,CCDC51,CCDC70,CDS2,CEBPZOS,CEP72,CFAP410,CIDEA,CKMT2,CNP,COQ10A,COQ2,COQ8A,CPNE3,CS,CWC15,CYP1B1,CYP27A1,D2HGDH,DAP3,DCTPP1,DIP2A,DLD,DMPK,DNLZ,DUT,ECHDC3,ELAC…	0.131088	0.642052
GOBP_REGULATION_OF_PROTEIN_MODIFICATION_BY_SMALL_PROTEIN_CONJUGATION_OR_REMOVAL	0.00159876	ARRDC3,ARRDC4,ATG5,BAG2,BUB1B,CDC20B,COPS2,COPS4,COPS5,COPS7B,COPS9,CUL3,DCUN1D5,EPAS1,FANCI,FBXW7,FYN,HIF1A,HSP90AA1,IVNS1ABP,LAPTM5,LRRK2,MTBP,NOD2,NSMCE3,PDCD6,PEF1,PIN1,PPIA,PRKCE,PTPN22,RASD2,RASSF5,RIPK2,RNF180,RWDD3,SIAH2,SPOPL,TBC1D7,UBA2,UBE2C,UBE3A,UFL1	0.171315	0.646497
GOBP_GAMMA_AMINOBUTYRIC_ACID_BIOSYNTHETIC_PROCESS	0.00171817	ABAT,ALDH1A1,SLC1A3,SLC38A1	0.666667	0.646497
GOBP_JNK_CASCADE	0.001737	AIDA,ATF2,CASR,COPS5,CRK,DUSP22,EGFR,FZD7,GADD45A,LRRK2,LTBR,MAP2K4,MAP3K12,MAP4K1,MAP4K3,MAPK8IP2,MBIP,MECOM,MMP8,NFKB1,NOD2,PHLPP1,PTPN22,RB1CC1,RIPK2,SFRP2,SH3RF3,TGFBR3,TLR4,TRAF1,TRIB1,ZMYND11	0.184971	0.646497
GOBP_RESPONSE_TO_FOLLICLE_STIMULATING_HORMONE	0.00186797	CYP1B1,EDN1,EDNRA,EFNA5,GCLM,SRD5A1,TGFBR3	0.388889	0.646497
GOBP_MITOCHONDRIAL_RNA_METABOLIC_PROCESS	0.00205378	ELAC2,FASTK,FASTKD2,GRSF1,LRPPRC,MTERF2,MTERF4,MTRES1,TBRG4,TFB1M,TFB2M,TRIT1,WARS2	0.26	0.646497
GOBP_REGULATION_OF_POSTSYNAPSE_ORGANIZATION	0.00212301	ACTR2,APOE,ARC,CAPRIN2,DTNBP1,EPHA4,FYN,HOMER1,HSPA8,LRFN2,LRRK2,LZTS3,NEDD9,NRCAM,NTRK3,PRNP,RELN,TANC1,UBE3A	0.218391	0.646497
GOCC_SPINDLE_MICROTUBULE	0.00212301	BOD1L1,CCSAP,CEP295,CHMP4B,CHMP6,CUL3,HAUS6,KIF18A,KIF18B,KIF2A,KIF3A,KLHL21,MAP9,MISP,NUMA1,PSRC1,RMDN1,TOGARAM1,TUBGCP3	0.218391	0.646497
GOBP_REGULATION_OF_NEURON_PROJECTION_DEVELOPMENT	0.00230393	ACTR2,ADNP,ALKAL2,AMIGO3,APOE,ARC,ARF6,ARSB,ATOH7,CAPRIN2,CD38,CDH1,CHRNB2,CNTN1,CRK,CYFIP1,DAB2,DTNBP1,EFNA5,EFNB2,EHD1,ENC1,EPHA4,EZH2,FBXO7,FYN,GSK3B,ID1,KEL,KIDINS220,KLF4,KLK8,LPAR3,LRRK2,LZTS3,NCS1,NOVA2,NRCAM,NRP1,NTNG1,NTRK3,PLXND1,PRKCI,PTPRF,RAPGEF1,RELN,RET,RGS2,RNF6,ROR1,RTN4R,RTN4RL2,RUFY3,SCARB2,SEMA3D,SEMA4B,SEMA6C,SEMA6D,SFRP2,SHTN1,SLC39A12,STK24,STK25,TBC1D24,TBR1,TMEM30A,TOX,UB…	0.152466	0.646497
GOBP_RESPONSE_TO_TOPOLOGICALLY_INCORRECT_PROTEIN	0.00233123	AGR2,ATF6B,ATXN3,CCND1,COPS5,CREB3L1,CUL3,DNAJB9,DNAJC3,EDEM1,EDEM3,EIF2AK2,EIF2AK3,FBXO6,HERPUD2,HSP90AA1,HSPA8,HSPB3,JKAMP,RHBDD1,SELENOS,SERP2,STT3B,TM7SF3,TMBIM6,TMEM33,UBE2W,UFL1,XBP1,YOD1	0.185185	0.646497
GOBP_BIOLOGICAL_PROCESS_INVOLVED_IN_INTERACTION_WITH_HOST	0.00238907	ARL8B,CAV2,CHMP4B,CHMP6,CLDN1,CLEC4G,CR2,CTSB,EFNB2,EGFR,FUCA2,GPR15,ITGA2,ITGAV,ITGB5,ITGB6,KPNA3,MOG,NECTIN1,NPC1,NRP1,PC,PIKFYVE,PLSCR1,PPIA,SCARB2,SMPD1,THOC3,TMPRSS2,TNFRSF4,TPCN2,TRIM38,TRIM68,TRIM8,TRIML2,VPS4B	0.17561	0.646497
GOMF_PROTEIN_SERINE_THREONINE_PHOSPHATASE_ACTIVITY	0.00242661	CDKN3,CPPED1,CTDP1,DUSP12,DUSP2,DUSP22,DUSP26,EYA1,LCK,LRRC40,LRRK2,MTMR14,PDP2,PHLPP1,PHLPP2,PPA2,PPM1B,PPM1G,PPP2CB,PPP3CB,PPTC7	0.207921	0.646497
GOBP_APOPTOTIC_PROCESS	0.00245782	ACAA2,ACKR3,ADAM17,ADARB1,ADM,ADNP,AGO4,AHCYL1,AIFM3,ALB,ALPK2,ALX3,ANXA1,ANXA4,APOE,ARF6,ARHGAP10,ATF2,ATG5,ATG7,ATM,ATN1,BAD,BARD1,BCL2L10,BCL2L13,BCL2L14,BCL3,BIRC6,BMF,BNIP3,BTG2,BUB1B,C3orf38,CADM1,CASP6,CASR,CAST,CAT,CCND1,CD38,CD3E,CD44,CDH5,CDIP1,CHEK1,CIDEA,CIT,COLEC11,COPS5,CREB3L1,CSNK2A2,CTSB,CTSC,CUL2,CUL3,CUL5,CYFIP2,CYP1B1,DAB2,DAP3,DBH,DDIAS,DEPTOR,DHCR24,DICER1,DIPK2A,DLL1,DMAP1,…	0.127781	0.646497
GOBP_POSITIVE_REGULATION_OF_ESTABLISHMENT_OF_PROTEIN_LOCALIZATION	0.0024754	AACS,ABAT,ANG,ANK3,ARF6,ARHGEF5,BAD,CASR,CD2AP,CD38,CDH1,CEP295,CSNK2A2,DMAP1,EDEM1,FBXW7,FYN,FZD5,GOLPH3,GPR27,GSK3B,HCLS1,HIF1A,HSP90AA1,IRS2,MAPK14,MTCL1,NPEPPS,OXCT1,PFKFB2,PPIA,PPP3CB,PRKCE,PRNP,PRR5L,RAC2,RBM22,RHOU,RUFY3,SEC24A,SFN,SRI,TLR4,TM7SF3,TMED10,TMEM30A,TMEM30B,TTN,UBE2D3,ZFAND1	0.161812	0.646497
GOBP_VACUOLE_ORGANIZATION	0.00254637	ACP2,ARL8B,ARSB,ATF2,ATG5,ATG7,ATG9A,BECN2,CHMP4B,CHMP6,ELAPOR1,FEZ2,GABARAPL2,HOOK1,HPS1,IFT88,LAPTM5,LRRK2,LYST,MAN2A1,MFSD8,MYO7A,NAGLU,PIKFYVE,RAB23,RAB33B,RAB3GAP1,RB1CC1,SCARB2,SCFD1,STX17,TBC1D12,TMEM175,TP53INP1,TPCN2,UBXN2B,WIPI1	0.173709	0.646497
GOBP_STRIATED_MUSCLE_CELL_DIFFERENTIATION	0.00266307	ACADM,ALPK2,ANKRD23,ATG5,BARX2,BHLHE41,CASQ1,CAV2,CD53,CTDP1,CYP26B1,DLL1,DMPK,DOCK2,DOCK5,EDN1,EFNB2,EHD1,EZH2,FHL2,FRS2,FZD7,HDAC9,HOMER1,HOPX,KEL,KLHL41,LMOD2,MAP2K4,MAPK14,MEF2C,MTPN,MYOF,NEB,PARP2,POPDC2,PPP3CB,RBPJ,RGS2,SOX6,SYNPO2L,TANC1,TMOD3,TPM1,TTN,WT1,XBP1,ZMPSTE24	0.162712	0.646497
GOBP_RESPONSE_TO_GONADOTROPIN	0.00268329	CYP1B1,EDN1,EDNRA,EFNA5,GCLM,LHCGR,SRD5A1,TGFBR3,WT1	0.310345	0.646497
GOBP_TROPHECTODERMAL_CELL_DIFFERENTIATION	0.00268361	BYSL,CTR9,CUL3,EOMES,HOPX,NODAL,TEAD4	0.368421	0.646497
GOBP_RESPONSE_TO_HEPATOCYTE_GROWTH_FACTOR	0.00268361	APPL1,APPL2,CASR,CRK,GCLM,NRP1,TDGF1	0.368421	0.646497
GOBP_PIGMENT_GRANULE_ORGANIZATION	0.00275661	AP1G1,AP1S3,AP3S2,ASIP,BACE2,DTNBP1,HPS1,KIF13A,LYST,PIKFYVE,ZEB2	0.275	0.646497
GOBP_CELL_CYCLE	0.00283334	ABRAXAS1,ACTR2,ADAM17,ADARB1,AGO4,AHCTF1,AKAP8L,ALMS1,ANAPC13,ANAPC4,ANAPC5,ANAPC7,ANGEL2,ANK3,ANXA1,APPL1,APPL2,ARF6,ARID2,ARL8B,ATF2,ATM,AXIN2,BACH1,BANP,BARD1,BBS4,BIRC6,BOLL,BTG2,BUB1B,C10orf99,CABLES2,CAV2,CCND1,CCNH,CCNJ,CCNYL1,CCP110,CCSAP,CD2AP,CDC5L,CDK14,CDK20,CDK2AP2,CDK5R2,CDKL4,CDKN1C,CDKN3,CDT1,CEP152,CEP164,CEP192,CEP295,CEP68,CEP72,CEP85,CETN3,CHAF1B,CHEK1,CHMP4B,CHMP6,CIT,CLOCK,C…	0.127983	0.646497
GOBP_MUSCLE_CELL_DIFFERENTIATION	0.00287395	ACADM,ADM,ALPK2,ANKRD23,ATG5,BARX2,BHLHE41,CASQ1,CAV2,CD53,CTDP1,CYP26B1,DLL1,DMPK,DOCK2,DOCK5,EDN1,EDNRA,EFNB2,EHD1,EZH2,FHL2,FRS2,FZD7,HDAC9,HEY1,HIRA,HOMER1,HOPX,KEL,KLHL41,LAMC1,LMOD2,MAP2K4,MAPK11,MAPK14,MED28,MEF2C,MIR140,MTPN,MYOF,NEB,NFATC3,NINJ1,OLFM2,PARP2,POPDC2,PPP3CB,RBPJ,RGS2,SETD3,SOX6,SPEG,SYNE1,SYNPO2L,TANC1,TMOD3,TPM1,TTN,WT1,XBP1,ZEB1,ZMPSTE24	0.153285	0.646497
GOCC_SPINDLE_POLE	0.00307327	ALMS1,ALPK1,BIRC6,BOD1L1,CEP85,CNTRL,CSPP1,CTDP1,CUL3,FRY,KATNAL2,KIF2A,KLHL21,LATS1,MAPK14,MISP,MTCL1,NEDD9,NUMA1,PLK2,PPP2CB,PSRC1,RASSF1,RMDN1,SMC6,STAG1,TNKS,TOPBP1,TUBGCP3,UBXN2B,VPS4B	0.180233	0.646497
GOBP_HEPATICOBILIARY_SYSTEM_DEVELOPMENT	0.0031297	ACADM,ACAT1,ANXA1,ARF6,ATF2,CADM1,CCDC39,CCND1,CIT,CLDN1,CPB2,CSNK2A2,CUL3,E2F8,EZH2,FBXW7,FGL1,FRZB,ITGA2,MAN2A1,NODAL,RB1CC1,SRD5A1,TGFBR3,TYMS,XBP1,ZMPSTE24	0.1875	0.646497
GOBP_CELL_PROJECTION_ORGANIZATION	0.00327716	ABCC4,ABLIM1,ACTR2,ADAMTS16,ADARB1,ADM,ADNP,ALCAM,ALKAL2,ALPK1,AMIGO3,ANK3,APLP2,APOE,ARC,ARF6,ARHGAP24,ARL13B,ARL6,ARMC2,ARSB,ATG5,ATOH7,BBS4,BBS5,BTBD8,BTG2,C12orf57,CAPRIN2,CCDC32,CCDC39,CCP110,CD2AP,CD38,CD3E,CD44,CDC42EP3,CDC42EP4,CDH1,CDK5R2,CDNF,CEP152,CEP162,CEP164,CEP70,CFAP206,CFAP221,CFAP410,CFAP52,CHRNB2,CNP,CNTN1,CNTNAP2,CRK,CUL3,CYFIP1,CYFIP2,DAB2,DCLK1,DICER1,DIP2A,DLX5,DMTN,DNAH5,…	0.129442	0.646497
GOBP_RESPONSE_TO_OXIDATIVE_STRESS	0.0033262	ACOX2,ANKRD2,ANXA1,APOE,ATF2,ATRN,BAD,BNIP3,CAMKK2,CAT,CD38,CHD6,CPEB2,CRK,CYP1B1,DHCR24,EDN1,EDNRA,EGFR,EPAS1,ERCC3,ETFDH,EZH2,FBXO7,FBXW7,FOXO1,FYN,GCLM,GSR,HEBP2,HIF1A,IMPACT,LRRK2,MACROH2A1,MIR29B1,MMP2,MSRB2,MSRB3,NDUFS2,NFE2L1,NUDT1,NUDT15,PLA2R1,PNPLA8,PPARGC1A,PPIA,PPP2CB,PRNP,PRODH,PRR5L,PTGS1,ROMO1,RRM2B,SCGB1A1,SELENOS,SIGMAR1,STK24,STK25,TBC1D24,TLDC2,TLR4,TP53INP1,TPM1,TXN,UBE3A,ZFAN…	0.15103	0.646497
GOBP_DEVELOPMENTAL_GROWTH	0.00334257	ACACB,ADARB1,ADM,ADNP,AGR2,ALCAM,ANXA1,APBA1,APOE,ARID2,ATF2,ATM,ATN1,ATRN,BBS4,CDH1,CELA1,CER1,CHEK1,COPS2,CTDP1,CTR9,CYFIP1,CYFIP2,DCLK1,DIPK2A,DLL1,EDN1,EDNRA,EFNA5,EN1,ESR1,EZH2,FZD7,GAS2,GNAS,GPAT4,GSK3B,HELT,HOPX,HSP90AA1,IMPACT,KCNK2,LARGE1,LATS1,LLPH,LPAR3,MAP2K4,MAPK11,MAPK14,MATN1,MEF2C,MIR29B1,MTPN,NINJ1,NRCAM,NRP1,PARP2,PELO,PEX5,PLG,PPP3CB,PRLR,PRMT2,RBPJ,RC3H2,RGS2,RIMS2,RMI1,RNF6,R…	0.142638	0.646497
GOBP_NEURAL_CREST_FORMATION	0.00337349	EDN1,EDNRA,PDCD6,PEF1,POLR1B,TCOF1	0.4	0.646497
GOCC_COPII_VESICLE_COAT	0.00337349	PDCD6,PEF1,SEC23B,SEC24A,SEC24B,SEC24C	0.4	0.646497
GOBP_ENTRY_INTO_HOST	0.00343373	CAV2,CLDN1,CLEC4G,CR2,CTSB,EFNB2,EGFR,FUCA2,GPR15,ITGA2,ITGAV,ITGB5,ITGB6,KPNA3,MOG,NECTIN1,NPC1,NRP1,PIKFYVE,PLSCR1,SCARB2,SMPD1,TMPRSS2,TNFRSF4,TPCN2,TRIM38,TRIM68,TRIM8,TRIML2	0.18239	0.646497
GOBP_REGULATION_OF_ESTABLISHMENT_OF_PROTEIN_LOCALIZATION	0.00353835	AACS,ABAT,ADTRP,ANG,ANK3,APOE,ARF6,ARHGEF5,BAD,BARD1,CASR,CD2AP,CD38,CDH1,CEP295,CHGA,CLOCK,CSNK2A2,DMAP1,DMTN,DNAJC27,EDEM1,EFNA5,FBXW7,FOXO1,FYN,FZD5,GOLPH3,GPR27,GSK3B,HCLS1,HIF1A,HSP90AA1,HSPA8,IL12A,IL12B,IRS2,LMAN1,LRRK2,MAPK14,MIR29B1,MTCL1,NPEPPS,OXCT1,PFKFB2,PPIA,PPP3CB,PRKCE,PRNP,PRR5L,RAB23,RAC2,RAP1GDS1,RBM22,RHOU,RUFY3,SCFD1,SEC24A,SERGEF,SFN,SH3TC2,SLC9B2,SPIDR,SRI,SUMO1,SVIP,TERF1,…	0.146667	0.646497
GOMF_OXIDOREDUCTASE_ACTIVITY_ACTING_ON_THE_ALDEHYDE_OR_OXO_GROUP_OF_DONORS	0.00354521	ADH5,ADH7,AKR1B10,ALDH1A1,ALDH1L2,ALDH2,BCKDHB,CYP27A1,DLD,FAR1,FMO5,HSD17B12	0.255319	0.646497
GOBP_CEREBRAL_CORTEX_REGIONALIZATION	0.00366505	DMRTA2,EOMES,PAX6,TRA2B	0.571429	0.646497
GOBP_INTRACILIARY_TRANSPORT_INVOLVED_IN_CILIUM_ASSEMBLY	0.00366505	DYNC2LI1,IFT74,IFT81,SSX2IP	0.571429	0.646497
GOBP_FAT_PAD_DEVELOPMENT	0.00366505	ARRDC3,BBS4,CASR,TBL1XR1	0.571429	0.646497
GOBP_CELLULAR_RESPONSE_TO_GONADOTROPIN_STIMULUS	0.0037469	CYP1B1,EDN1,EDNRA,EFNA5,GCLM,LHCGR,WT1	0.35	0.646497
GOBP_NEGATIVE_REGULATION_OF_ENDOPLASMIC_RETICULUM_STRESS_INDUCED_INTRINSIC_APOPTOTIC_SIGNALING_PATHWAY	0.0037469	CREB3L1,LRRK2,OPA1,SELENOS,SYVN1,TMBIM6,XBP1	0.35	0.646497
GOMF_CYTOSKELETAL_PROTEIN_BINDING	0.0038773	ABLIM1,ABRAXAS1,ACTR2,ADNP,ALDOB,ALMS1,ANG,ANK3,ANKRD23,AP1AR,AP1G1,APOE,APPL1,ARL8B,ARPC1A,BAG2,BBS4,BICD2,CACNB2,CAP2,CAPZA2,CCSAP,CDC42EP3,CDH1,CDK5R2,CEP295,CEP70,CETN3,CNTRL,CRK,CYFIP1,DMTN,DST,EGFR,EML5,ENC1,EPB41L3,FGD4,FNTA,FRG1,FRMD5,FSCN1,FYN,GABARAPL2,GAS2,GMFB,GSK3B,HAUS6,HCLS1,HOOK1,HSP90AA1,IFT74,IFT81,IFT88,IMPACT,KATNAL2,KIF13A,KIF18A,KIF18B,KIF2A,KIF3A,KIF7,KPTN,KTN1,LIN7C,LMOD2,…	0.135081	0.646497
GOBP_SEROTONIN_METABOLIC_PROCESS	0.00390701	ALDH2,PDE1B,RNF180,SRD5A1,TPH2	0.454545	0.646497
GOBP_REGULATION_OF_PROTEIN_LIPIDATION	0.00390701	DBI,RAB3GAP1,RABL3,RB1CC1,SVIP	0.454545	0.646497
GOMF_NUCLEOSIDE_TRIPHOSPHATE_DIPHOSPHATASE_ACTIVITY	0.00390701	DCTPP1,DUT,ENPP3,NUDT1,NUDT15	0.454545	0.646497
GOBP_RESPONSE_TO_GROWTH_FACTOR	0.0039116	ACAP2,ACVR2A,ADAM17,ANXA1,APPL1,APPL2,ARF6,ATF2,BAMBI,BRMS1L,CASR,CAT,CAV2,CD44,CDH5,CDKN1C,CER1,CHRDL2,CIDEA,CLDN1,CPNE3,CREB3L1,CRK,CYFIP1,CYFIP2,DAB2,DLL1,DLX5,DUSP22,DYNC1LI2,EDN1,EGFR,EHD1,FGFBP1,FGFBP3,FGFR1,FGFRL1,FLT3,FNTA,FOXD1,FRS2,FST,FYN,GCLM,GRB10,HEYL,HIF1A,ID1,IL12A,IL12B,IL17RD,ING2,ITGB5,ITGB6,ITGB8,KIDINS220,KLF4,LATS1,LTBP1,MAPK14,MEF2C,MIR140,MIR29B1,NGFR,NODAL,NRP1,NTRK3,NUMA…	0.139597	0.646497
GOBP_STRESS_ACTIVATED_PROTEIN_KINASE_SIGNALING_CASCADE	0.00391517	AIDA,ATF2,CASR,COPS5,CRK,DUSP22,EGFR,EIF2AK2,FOXO1,FZD7,GADD45A,IKBKB,LRRK2,LTBR,MAP2K4,MAP2K6,MAP3K12,MAP4K1,MAP4K3,MAPK11,MAPK14,MAPK8IP2,MBIP,MECOM,MMP8,NFKB1,NOD2,PHLPP1,PPIA,PTPN22,RB1CC1,RIPK2,SFRP2,SH3RF3,STK25,TGFBR3,TLR4,TRAF1,TRIB1,ZMPSTE24,ZMYND11	0.165323	0.646497
GOMF_PROTEOGLYCAN_BINDING	0.00391779	APOE,COL5A1,CTSB,CTSS,FST,GPNMB,HPSE,ITGA2,PTPRC,PTPRF	0.277778	0.646497
GOBP_PATTERN_SPECIFICATION_PROCESS	0.00401234	ACVR2A,AIDA,ALX3,ARC,ARL13B,ARL6,ATM,AXIN2,BBS4,BBS5,BHLHE41,BMP1,BTG2,CCDC39,CDK20,CER1,CFAP52,CTNNBIP1,CYP26B1,DLL1,DLX2,DMRTA2,DNAH11,DNAH5,DYNC2LI1,EDN1,EN1,EOMES,EYA1,FOXD1,FRS2,FST,FZD5,GORAB,GRSF1,HELT,HES3,HEY1,HEYL,HIF1A,HOXA7,HOXD8,IFT74,INTU,MDFI,MEF2C,MESP2,MIB1,NKX3-2,NLE1,NODAL,NRP1,OVOL2,PAX6,PGAP1,PRKDC,RBPJ,RELN,SATB2,SETDB2,SFRP2,TBR1,TDGF1,TDRD5,TDRD7,TLL1,TRA2B,WNT6,WT1,ZEB1	0.148305	0.648849
GOBP_PIGMENTATION	0.00405492	AP1G1,AP1S3,AP3S2,ARL6,ASIP,ATRN,BACE2,BBS4,BBS5,DTNBP1,EDNRA,EN1,HPS1,KIF13A,LRMDA,LYST,MEF2C,MREG,MYO5A,MYO7A,PIKFYVE,ZEB2	0.196429	0.648849
GOBP_NEGATIVE_REGULATION_OF_EPITHELIAL_CELL_DIFFERENTIATION	0.00425794	CCND1,DLL1,EZH2,FOXJ2,FRZB,FST,HOXA7,ID1,MIR29B1,NKX6-3,NODAL,SPRED1,ZEB1	0.240741	0.671166
GOBP_POSITIVE_REGULATION_OF_PROTEIN_LOCALIZATION	0.00437885	AACS,ABAT,AGR2,ANG,ANK3,ARF6,ARHGEF5,BAD,CASR,CD2AP,CD38,CDH1,CDT1,CEP295,CSNK2A2,DMAP1,EDEM1,EGFR,EIF2AK3,FBXW7,FYN,FZD5,GOLPH3,GPR137B,GPR27,GSK3B,HCLS1,HIF1A,HSP90AA1,IRS2,LGALS3,MAPK14,MTCL1,NEDD9,NGFR,NKD2,NPEPPS,NUMA1,OXCT1,PFKFB2,PPIA,PPP3CB,PRKCE,PRKCI,PRNP,PRR5L,RAC2,RBM22,RDX,RHOG,RHOU,RUFY3,SEC24A,SFN,SRI,STAC2,TESK1,TLR4,TM7SF3,TMED10,TMEM30A,TMEM30B,TRIM8,TTN,UBE2D3,ZDHHC5,ZFAND1	0.148889	0.680074
GOBP_CELL_MORPHOGENESIS_INVOLVED_IN_DIFFERENTIATION	0.00450991	ACTR2,ADARB1,ADNP,AKIP1,ALCAM,ANK3,AP1AR,APLP2,APOE,ARC,ARL13B,ATOH7,ATRN,ATRNL1,C12orf57,CAPRIN2,CDH1,CDK5R2,CHRNB2,CNP,CNTN1,COL18A1,CRK,CUL3,CYFIP1,DAB2,DCLK1,DIP2A,DLX5,DMTN,DOCK5,DTNBP1,EDN1,EDNRA,EFNA5,EFNB2,EPHA4,EPHB6,ETV1,FERMT3,FEZ2,FOXD1,FYN,FZD7,GSK3B,HSP90AA1,ID1,ITGAV,KEL,KIDINS220,LAMC1,LATS1,LPAR3,LRRK2,LZTS3,MAPK8IP2,MATN1,MEF2C,MEGF9,MYO7A,NECTIN1,NEDD9,NGFR,NODAL,NOVA2,NRCAM,NR…	0.139503	0.683309
GOCC_MICROTUBULE_ORGANIZING_CENTER	0.00457325	ALDOB,ALMS1,ALPK1,ATM,AXIN2,BBS4,BBS5,BICD2,BIRC6,BOD1L1,BUB1B,CABCOCO1,CAPRIN2,CCDC14,CCDC68,CCDC81,CCNJ,CCP110,CCSAP,CD2AP,CEP152,CEP162,CEP164,CEP192,CEP295,CEP68,CEP70,CEP72,CEP85,CETN3,CFAP206,CFAP410,CHEK1,CNTRL,CSPP1,CTDP1,CTSC,CUL3,DBH,DCTN3,DYNC1LI2,DYNC2LI1,DYRK3,EHBP1,FAM110B,FNIP2,FRY,GSK3B,HAUS6,HOOK1,ID1,IFT74,IFT81,IFT88,INTU,ITGB6,KAT2B,KIF13A,KIF18A,KIF2A,KIF3A,KIF7,LATS1,LCK,LRR…	0.137184	0.683309
GOMF_EXOGENOUS_PROTEIN_BINDING	0.00476814	ALB,CLDN1,CLEC4G,CR2,EFNB2,EGFR,GPR15,ITGA2,ITGAV,ITGB5,ITGB6,MOG,NECTIN1,NPC1,PLSCR1,SCARB2,TNFRSF4	0.2125	0.683309
GOBP_DEOXYRIBONUCLEOTIDE_BIOSYNTHETIC_PROCESS	0.00490792	ADK,DUT,RRM1,RRM2,RRM2B,TYMS	0.375	0.683309
GOCC_COP9_SIGNALOSOME	0.00490792	COPS2,COPS4,COPS5,COPS7B,COPS9,THEMIS	0.375	0.683309
GOMF_OXIDOREDUCTASE_ACTIVITY_ACTING_ON_METAL_IONS	0.00490792	CYB561A3,CYB561D1,CYB561D2,FTMT,HEPHL1,STEAP3	0.375	0.683309
GOCC_ANAPHASE_PROMOTING_COMPLEX	0.00510177	ANAPC13,ANAPC4,ANAPC5,ANAPC7,BUB1B,CDC20B,UBE2C	0.333333	0.683309
GOBP_MITOTIC_NUCLEAR_DIVISION	0.0051363	ABRAXAS1,AKAP8L,ANAPC4,ANAPC5,ANAPC7,ARID2,ATM,BUB1B,CAV2,CCSAP,CDT1,CEP192,CEP85,CHEK1,CHMP4B,CHMP6,CTDP1,CUL3,DPF3,EDN1,FBXO43,KAT2B,KIF18A,KIF18B,KIF2A,MACROH2A1,MAP9,MISP,MTBP,MYBL2,NCAPG,NUF2,NUMA1,PIN1,POGZ,PSRC1,REEP3,RGCC,RMDN1,RRS1,SGO2,SPC25,STAG1,TNKS,TOGARAM1,TTK,TTN,UBE2C,UBXN2B,USP16,VPS4B	0.155488	0.683309
GOBP_FATTY_ACID_CATABOLIC_PROCESS	0.00543004	ABCD3,ABHD2,ABHD3,ACAA2,ACACB,ACADM,ACAT1,ACOX2,ACOXL,ADTRP,ALDH1L2,AUH,EHHADH,ETFBKMT,ETFDH,IRS2,MCEE,PEX5,PEX7,PLA2G15	0.19802	0.683309
GOBP_NEGATIVE_REGULATION_OF_INTRINSIC_APOPTOTIC_SIGNALING_PATHWAY	0.00543004	ACKR3,BCL2L10,CD44,CREB3L1,DDIAS,HELLS,HIF1A,ING2,IVNS1ABP,LRRK2,NDUFA13,OPA1,PIK3CB,PPIA,RRM2B,SELENOS,SFRP2,SYVN1,TMBIM6,XBP1	0.19802	0.683309
GOBP_REGULATION_OF_CELLULAR_RESPONSE_TO_STRESS	0.00551314	ABRAXAS1,ACKR3,ACTR2,AGR2,AIDA,ARID2,ARMT1,ATF6B,ATM,ATXN3,AXIN2,BAD,BARD1,CD44,CHEK1,COPS5,CREB3L1,CRK,DDIAS,DMAP1,DNAJB9,DPF3,DUSP22,DYRK3,EGFR,EIF2AK2,EIF2AK3,EPHA4,ETAA1,EYA1,FBXO7,FBXW7,FOXO1,FYN,FZD7,GADD45A,GSK3B,HELB,HELQ,HIC1,HIF1A,IER5,ING2,KAT2B,KCNK2,KLF4,KLK8,LRRK2,LTBR,MAP2K4,MAPK8IP2,MBIP,MECOM,MIR29B1,MMP8,NOD2,NSMCE4A,OPA1,PARPBP,PHLPP1,PIK3CB,PLA2R1,PNPLA8,POGZ,POLQ,PPIA,PRKDC,P…	0.138546	0.683309
GOBP_COLUMNAR_CUBOIDAL_EPITHELIAL_CELL_DEVELOPMENT	0.00607316	BAD,CLOCK,DLL1,FZD5,GPAT4,GSK3B,HIF1A,MIR29B1,NKX3-2,PAX6,RHEB,TYMS	0.24	0.683309
GOCC_CYTOPLASMIC_MICROTUBULE	0.00608359	ARL6,CCSAP,CEP162,CFAP206,CFAP52,FAM161B,FAM166B,KIF18A,KIF18B,MAP9,MAPRE2,MISP,NUMA1,REEP2,REEP3,SAXO2,SELENOS,TOGARAM1,TTC30A,TUBA1C	0.196078	0.683309
GOBP_NEGATIVE_T_CELL_SELECTION	0.00610513	ATG5,CD3E,DOCK2,PTPRC,THEMIS	0.416667	0.683309
GOBP_REGULATION_OF_DENDRITIC_SPINE_MAINTENANCE	0.00610513	APOE,FYN,HOMER1,NEDD9,PRNP	0.416667	0.683309
GOBP_RAC_PROTEIN_SIGNAL_TRANSDUCTION	0.00610572	ARAP3,ARF6,ARHGAP24,CRK,CYFIP1,HACE1,PIK3CB,RAC2,RHOG,RHOU,SSX2IP	0.25	0.683309
GOBP_NEGATIVE_REGULATION_OF_RESPONSE_TO_ENDOPLASMIC_RETICULUM_STRESS	0.00610572	ATF6B,CREB3L1,DNAJB9,LRRK2,OPA1,SELENOS,SVIP,SYVN1,TMBIM6,UFL1,XBP1	0.25	0.683309
GOBP_REGULATION_OF_CELLULAR_RESPONSE_TO_GROWTH_FACTOR_STIMULUS	0.00623462	ADAM17,BAMBI,BRMS1L,CAV2,CDH5,CDKN1C,CER1,CHRDL2,CIDEA,CREB3L1,CYFIP1,CYFIP2,DAB2,DLL1,FGFBP1,FGFBP3,FGFR1,FOXD1,FST,GRB10,HIF1A,IL12A,IL12B,IL17RD,ING2,LATS1,LTBP1,MIR140,MIR29B1,NGFR,NRP1,NUMA1,PDCD6,PEG10,PELO,PIK3CB,PIN1,RASL11B,RBPJ,RNF165,SAP30,SFRP2,SHISA2,SKOR1,SPRED1,STRAP,TGFBR3,UBE2D3,ZEB1,ZEB2,ZNF451,ZNF703	0.153392	0.683309
GOBP_BLASTODERM_SEGMENTATION	0.00626773	FRS2,FZD5,HOXD8,NRP1,TDGF1,TDRD5,TDRD7,WT1	0.296296	0.683309
GOBP_VASCULAR_ASSOCIATED_SMOOTH_MUSCLE_CONTRACTION	0.00626773	ACTA2,CD38,DOCK4,DOCK5,EDN1,EDNRA,RAP1GDS1,ZDHHC21	0.296296	0.683309
GOBP_PROTEIN_NEDDYLATION	0.00626773	COPS2,COPS4,COPS5,COPS7B,COPS9,DCUN1D5,EPAS1,HIF1A	0.296296	0.683309
GOBP_RESPONSE_TO_ENDOGENOUS_STIMULUS	0.00636747	AANAT,ABHD2,ACAP2,ACAT1,ACTR2,ACVR2A,ADAM17,ADM,ADTRP,AHCYL1,ANG,ANXA1,APOB,APOE,APPL1,APPL2,ARF6,ARSB,ASIP,ATF2,AXIN2,BAD,BAMBI,BBS4,BCKDHB,BRMS1L,BTG2,CASP6,CASR,CAT,CAV2,CCND1,CD38,CD44,CDH1,CDH5,CDKN1C,CER1,CHEK1,CHRDL2,CIDEA,CLDN1,CLOCK,CPEB2,CREB3L1,CRK,CTSB,CTSS,CYFIP1,CYP1B1,DAB2,DHCR24,DLX5,DMTN,DTNBP1,DUSP22,DYNC1LI2,ECHDC3,EDN1,EDNRA,EFNA5,EGFR,EHD1,EIF4EBP2,EPHA4,ERFE,ESR1,EZH2,FDX1,F…	0.127206	0.683309
GOMF_GUANYL_NUCLEOTIDE_BINDING	0.00638485	ADSS2,AK3,AK4,ARF6,ARHGEF5,ARL1,ARL13B,ARL15,ARL4A,ARL5A,ARL6,ARL8B,CNGA4,DAP3,DDX58,DNAJC27,EHD1,GIMAP8,GNA14,GNAS,GNAT3,GSPT1,GTPBP10,GTPBP8,GUCY1A2,GUF1,HSP90AA1,LRRK2,MFN1,MMAA,MOCS1,MTIF2,OLA1,OPA1,PDE10A,RAB18,RAB23,RAB2A,RAB30,RAB31,RAB33B,RAB37,RAB5B,RABL3,RAC2,RASD2,RASL11B,RCC1L,RHEB,RHOG,RHOU,RHOV,RND3,RRAGD,SCG5,SEPTIN1,SEPTIN2,SUCLG2,TUBA1C,TUBA8	0.149254	0.683309
GOBP_PROTEIN_LOCALIZATION_TO_ORGANELLE	0.00644078	AIP,APPL1,APPL2,ARF6,ARL1,ARL13B,ARL5A,ARL6,ATF2,BANP,BARD1,BBS4,BCL3,BICD2,BUB1B,BYSL,CCDC14,CCDC39,CD2AP,CDH1,CDK20,CDT1,CEP192,CEP68,CEP72,CHGA,CHMP4B,CSNK2A2,DCLK1,DMAP1,DNAH11,DNLZ,E2F3,EDEM1,EHD1,EIF2AK3,EMC2,EMC3,EMC4,EMC7,ESR1,EZH2,FAM53A,FBXO7,FBXW7,FYN,FZD5,GABARAPL2,GGA1,GOLPH3,GPR137B,GRPEL2,GSK3B,HCLS1,HSP90AA1,HSPA8,INTU,KLHL21,KPNA3,KPTN,LAPTM5,LATS1,LHCGR,LMAN1,LRRK2,MACROH2A1,MAP…	0.134426	0.683309
GOCC_MEMBRANE_COAT	0.00645699	AP1G1,AP1S3,AP3S2,AP4E1,AP5S1,ARL6,CHMP4B,COPG2,DIPK2A,KCNQ5,PDCD6,PEF1,PICALM,SEC23B,SEC24A,SEC24B,SEC24C,SYNJ1	0.202247	0.683309
GOCC_SPINDLE	0.00649023	ALMS1,ALPK1,ANAPC5,ANAPC7,ARL8B,ATM,BCL2L10,BIRC6,BOD1L1,BUB1B,CCSAP,CD180,CEP162,CEP295,CEP85,CHMP4B,CHMP6,CNTRL,CSPP1,CTDP1,CUL3,DCTN3,DCUN1D5,FRY,HAUS6,KAT14,KAT2B,KATNAL2,KIF18A,KIF18B,KIF2A,KIF3A,KLHL21,LATS1,MAP9,MAPK14,MAPRE2,MBIP,MISP,MTCL1,MTUS1,MZT2A,NEDD9,NUMA1,PHLPP2,PLK2,PPP2CB,PSRC1,RASSF1,RMDN1,SEPTIN2,SMC6,STAG1,TBL1XR1,TERF1,TFDP2,TNKS,TOGARAM1,TOPBP1,TTK,TUBGCP3,UBXN2B,VPS4B	0.147887	0.683309
GOBP_NEGATIVE_REGULATION_OF_HYDROLASE_ACTIVITY	0.00652842	ABCE1,AIP,ANXA1,APLP2,BBS4,BIRC6,BOD1L1,CAST,CD44,CPEB2,CST3,CST9L,CSTL1,CTSB,DHCR24,GPI,GSK3B,HDAC9,IFI16,IKBKB,IL9,KLF4,LGALS3,LRCH1,LRRK2,LXN,MGAT5,MIR29B1,NLE1,PICALM,PLA2R1,PRNP,PROS1,RAP1GDS1,RARRES1,RASA4,RDX,RGS2,SERPINA3,SERPINB1,SERPINB10,SERPINB11,SERPINB2,SERPINB6,SERPINB8,SERPINB9,SERPINE2,SFN,SFRP2,SIAH2,SPINK9,TERF1,TIMP3,TMBIM6,TMED10,TNFAIP8	0.150943	0.683309
GOBP_MONONUCLEAR_CELL_DIFFERENTIATION	0.0065915	ADAM17,ADGRG3,ANXA1,ARID2,ATF2,ATG5,ATM,BAD,BCL3,CAMK4,CD1D,CD3E,CLEC4G,CR2,CRTAM,CTNNBIP1,CYP26B1,DLL1,DNAJB9,DOCK2,EOMES,EZH2,FBXO7,FLT3,FZD5,FZD7,HDAC9,HOXA7,IFI16,IFNA14,IFNA16,IKZF3,IL11,IL12B,IL15RA,IL2RA,IL9,IRF2BP2,IRF8,ITGB6,ITGB8,KLF6,LCK,LGALS3,LTBR,MS4A1,NFKBIZ,PDE1B,PIK3CD,PPP2R3C,PPP3CB,PRKDC,PTPN22,PTPRC,RABL3,RBPJ,RC3H1,RC3H2,RIPK2,SHB,SLC46A2,SYVN1,TCF3,THEMIS,TNFSF9,TOX,XBP1,ZBT…	0.14557	0.683309
GOBP_ANIMAL_ORGAN_MORPHOGENESIS	0.00662114	ABLIM1,ACTA2,ACVR2A,ADAMTS16,ADARB1,ADM,ALPK2,ALX3,ANKH,APCDD1,ARID2,ARL13B,ATF2,ATG9A,ATRN,ATRNL1,AXIN2,BARX2,BBS4,BBS5,BMP1,BPNT2,C12orf57,CCDC39,CELA1,CER1,COL13A1,COL18A1,COL5A1,CPB2,CTNNBIP1,CUL3,CYP26B1,DAB2,DLL1,DLX2,DLX5,DNAH11,EDN1,EDNRA,EFNB2,EGFR,ENAM,ESR1,EYA1,FBXW7,FGFR1,FGFRL1,FGL1,FHL2,FLI1,FOXD1,FRS2,FRZB,FST,FZD5,FZD6,FZD7,GCNT1,GCNT3,GZF1,HCN1,HEY1,HEYL,HIF1A,HMGN1,HOXA7,HOXD8,I…	0.132325	0.683309
GOBP_GAMMA_AMINOBUTYRIC_ACID_METABOLIC_PROCESS	0.00670368	ABAT,ALDH1A1,SLC1A3,SLC38A1	0.5	0.683309
GOBP_REGULATION_OF_TRANSCRIPTION_FROM_RNA_POLYMERASE_II_PROMOTER_IN_RESPONSE_TO_OXIDATIVE_STRESS	0.00670368	ANKRD2,CHD6,EPAS1,HIF1A	0.5	0.683309
GOBP_NEGATIVE_REGULATION_OF_VASOCONSTRICTION	0.00670368	ADM,DOCK4,DOCK5,MMP2	0.5	0.683309
GOBP_REGULATION_OF_TRANSFORMING_GROWTH_FACTOR_BETA_ACTIVATION	0.00670368	ITGAV,ITGB6,ITGB8,LTBP1	0.5	0.683309
GOMF_RIBONUCLEOTIDE_BINDING	0.00679145	AACS,AASDH,ABCA6,ABCB9,ABCC4,ABCD3,ABCE1,ACACB,ACAD9,ACAT1,ACSL5,ACTA2,ACTR2,ACVR2A,ADCK2,ADK,ADSS2,AK2,AK3,AK4,ALPK1,ALPK2,ARF6,ARHGEF5,ARL1,ARL13B,ARL15,ARL4A,ARL5A,ARL6,ARL8B,ATAD2B,ATM,ATP13A3,ATP8A1,BMP2K,BUB1B,CAMK4,CAMKK2,CBWD3,CDK14,CDK20,CDKL4,CHD6,CHEK1,CIT,CKMT2,CLCN3,CNGA4,COQ8A,CSNK2A2,CTPS1,DAP3,DBI,DCLK1,DDX18,DDX19B,DDX24,DDX51,DDX58,DGKH,DHX16,DHX40,DHX57,DHX58,DICER1,DMPK,DNAH11…	0.125525	0.683309
GOBP_TRIPARTITE_REGIONAL_SUBDIVISION	0.00679362	FRS2,FZD5,HOXD8,TDGF1,TDRD5,TDRD7,WT1	0.318182	0.683309
GOBP_NITRIC_OXIDE_SYNTHASE_BIOSYNTHETIC_PROCESS	0.00679362	EDN1,LRRK2,MAP2K4,MAP2K6,NOD2,SELENOS,TLR4	0.318182	0.683309
GOCC_PERICENTRIOLAR_MATERIAL	0.00679362	BBS4,CEP152,CEP192,CEP85,DYRK3,LCK,TNKS	0.318182	0.683309
GOBP_SKELETAL_SYSTEM_MORPHOGENESIS	0.00692275	ALX3,ATF2,ATG9A,AXIN2,BARX2,BMP1,BPNT2,CER1,COL13A1,CYP26B1,DLX2,DLX5,EYA1,FGFR1,HOXA7,HOXD8,MAPK14,MATN1,MDFI,MEF2C,MMP16,MMP2,NKX3-2,NLE1,NODAL,OTOR,PEX7,RAB23,RAB33B,SATB2,SOX6,SP5,TIPARP,TRIP11,ZEB1,ZFAND5,ZMPSTE24	0.163717	0.684237
GOBP_CEREBRAL_CORTEX_DEVELOPMENT	0.00693243	ATIC,BAD,BBS4,BNIP3,CCDC85C,CDK5R2,CNTNAP2,CRK,CSNK2A2,DMRTA2,EGFR,EOMES,GSK3B,HIF1A,PAX6,PEX5,PHACTR1,RELN,SRD5A1,TACC1,TBR1,TRA2B	0.188034	0.684237
GOBP_SMALL_MOLECULE_CATABOLIC_PROCESS	0.00700563	AADAT,ABAT,ABCD3,ABHD2,ABHD3,ACAA2,ACACB,ACAD8,ACADM,ACAT1,ACOX2,ACOXL,ADH5,ADTRP,AKR1B10,ALDH1L2,ALDH2,ALDOB,APOE,AUH,BAD,BCKDHB,BPNT2,CYP26B1,CYP27A1,CYP39A1,DERA,DLD,DPEP2,EHHADH,ENPP4,ETFBKMT,ETFDH,FAH,GCSH,GPD2,HK3,IDO2,IMPA2,IRS2,MCCC2,MCEE,MTAP,NUDT1,OAT,OXCT1,PEX5,PEX7,PFKFB2,PKM,PLA2G15,PM20D2,PNKD,PRODH,QDPR,SCLY,SULT1A4,SYNJ1	0.149485	0.68506
GOBP_DEOXYRIBONUCLEOTIDE_METABOLIC_PROCESS	0.00730714	ADK,DCTPP1,DERA,DPYS,DUT,NT5C2,NUDT15,RRM1,RRM2,RRM2B,TYMS	0.244444	0.705461
GOBP_POSITIVE_REGULATION_OF_TRANSPORT	0.00756417	AACS,ABAT,ACSL5,AHCYL1,ANG,ANK3,ANXA1,AP1G1,APOE,APPL1,APPL2,ARC,ARF6,ARHGEF5,ATG5,ATP8A1,AZIN1,BAD,BORCS5,C2,CACNB2,CASQ1,CASR,CD2AP,CD38,CDH1,CDK5R2,CHRNB2,CNKSR3,CNTN1,COLEC11,CPB2,CREBL2,CRH,CSNK2A2,CTSS,DAB2,DBI,DLL1,DMAP1,DOCK2,DTNBP1,EDEM1,EDN1,EDNRA,EHD1,ERFE,FBXW7,FYN,FZD5,GLRX,GOLPH3,GPR27,GSK3B,HCLS1,HIF1A,HOMER1,HSP90AA1,IFNGR2,IL15RA,ILDR1,IRS2,ITGA2,KCTD7,LGALS3,LHCGR,LRRC55,LRRK2,M…	0.133998	0.705461
GOBP_B_CELL_PROLIFERATION	0.00758402	ATM,BST1,CD180,CD38,CHRNB2,CR2,CTPS1,IFNA14,IFNA16,IKZF3,IL9,IRS2,MEF2C,MS4A1,PRLR,PTPRC,RC3H1,SHB,TLR4,TNFRSF4	0.192308	0.705461
GOBP_REGULATION_OF_CELLULAR_LOCALIZATION	0.00779073	AACS,ABAT,ADTRP,AGR2,AKAP8L,ANG,ANK3,APOE,APPL1,ARF6,ARHGEF5,BAD,BARD1,BORCS5,BYSL,CASR,CD2AP,CD38,CDH1,CDT1,CEP295,CEP72,CHGA,CLOCK,CSNK2A2,DAB2,DCLK1,DMAP1,DMTN,DNAJC27,EDEM1,EDNRA,EFNA5,EGFR,EHD1,EIF2AK3,FBXW7,FOXO1,FYN,FZD5,GOLPH3,GPC5,GPR137B,GPR27,GSK3B,HCLS1,HIF1A,HSP90AA1,HSPA8,IL12A,IL12B,IRS2,LATS1,LGALS3,LHCGR,LMAN1,LRRK2,MACROH2A1,MAPK14,MIR29B1,MISP,MTCL1,NCBP2,NEDD9,NGFR,NKD2,NPEPPS…	0.133124	0.705461
GOBP_POSITIVE_REGULATION_OF_INTRACELLULAR_TRANSPORT	0.00793536	ANK3,BORCS5,CDH1,CSNK2A2,DAB2,DMAP1,EDEM1,EHD1,FBXW7,FYN,FZD5,GSK3B,HCLS1,HSP90AA1,MAPK14,MTCL1,NCBP2,NPEPPS,NUMA1,PGAP1,PRNP,PRR5L,RAC2,RBM22,RDX,RHOU,RUFY3,SFN,STX18,TMEM30A,TMEM30B,UBE2D3,ZFAND1	0.166667	0.705461
GOBP_MACROMOLECULE_CATABOLIC_PROCESS	0.00795353	AGO1,AGO4,ALKBH5,ANAPC13,ANAPC4,ANAPC5,ANAPC7,ANG,ANGEL2,APOB,APOE,ARMC8,ASB5,ATG5,ATG7,ATM,ATXN3,AXIN2,AZIN1,BAG2,BANP,BARD1,BECN2,BNIP3,BOLL,BTG2,CD2AP,CD44,CDC20B,CDH1,CELA1,CEMIP2,CHMP4B,CHMP6,CIDEA,CLOCK,CPB2,CSDC2,CSNK2A2,CST3,CTIF,CTSB,CTSC,CTSS,CUL2,CUL3,CUL5,DAB2,DICER1,DNAJB9,DNAJC3,EDEM1,EDEM3,EGFR,ELAC2,ELOC,ENC1,EPHA4,EXOSC7,FASTK,FASTKD2,FBXL4,FBXL5,FBXO48,FBXO6,FBXO7,FBXO8,FBXO9,FB…	0.128427	0.705461
GOBP_PROTEIN_MODIFICATION_BY_SMALL_PROTEIN_CONJUGATION	0.00819345	ANAPC13,ANAPC4,ANAPC5,ANAPC7,ARRDC3,ARRDC4,ASB13,ASB17,ASB4,ASB5,ATG5,ATG7,BAG2,BARD1,BIRC6,BTBD1,BUB1B,CDC20B,COPS2,COPS4,COPS5,COPS7B,COPS9,CTR9,CUL2,CUL3,CUL5,DCUN1D5,ELOC,ENC1,EPAS1,EYA1,FANCI,FBXL5,FBXO30,FBXO43,FBXO6,FBXO7,FBXO9,FBXW7,FEM1A,FYN,G2E3,GAN,HACE1,HECTD4,HIF1A,HSP90AA1,IVNS1ABP,KCMF1,KCTD21,KLHL21,KLHL36,KLHL41,LAPTM5,LRRK2,MARCHF10,MARCHF6,MEFV,MIB1,MKRN1,MTBP,NOD2,NOSIP,NPEPPS…	0.133779	0.705461
GOBP_APOPTOTIC_SIGNALING_PATHWAY	0.00824294	ACAA2,ACKR3,ATF2,ATM,BAD,BCL2L10,BCL2L14,BCL3,BIRC6,BMF,BNIP3,CASP6,CD38,CD3E,CD44,CDIP1,CREB3L1,CSNK2A2,CTSC,CUL2,CUL3,CUL5,CYP1B1,DAP3,DBH,DDIAS,DEPTOR,EIF2AK3,EYA1,FASTK,FBXW7,FGFR1,FNIP2,GCLM,GSK3B,HELLS,HIC1,HIF1A,IFI16,IFI27L2,IL12A,IL20RA,IL9,ING2,ING5,ITGAV,IVNS1ABP,LCK,LGALS3,LRRK2,LTBR,MAPK8IP2,NDUFA13,NGFR,NLE1,NRP1,OPA1,PARP2,PDCD6,PHLDA3,PIK3CB,POU4F1,PPIA,PRKDC,PRODH,PTPRC,RB1CC1,RE…	0.14	0.705461
GOBP_PROCESS_UTILIZING_AUTOPHAGIC_MECHANISM	0.00847285	ARL8B,ARSB,ATG4C,ATG5,ATG7,ATG9A,ATM,ATP6V0E1,BAD,BECN2,BMF,BNIP3,CAMKK2,CHMP4B,CHMP6,CSNK2A2,EI24,ELAPOR1,FBXL4,FBXO7,FBXW7,FEZ2,FOXO1,FZD5,GABARAPL2,GPR137B,GSK3B,HIF1A,HSP90AA1,HSPA8,IFI16,IFT88,IRF8,LRRK2,MEFV,MFSD8,MTCL1,MTMR14,NOD2,NPC1,PIK3CB,PIKFYVE,PLEKHM1,PLK2,PTPN22,RAB23,RAB33B,RAB3GAP1,RB1CC1,RHEB,RIPK2,RRAGD,SCFD1,SMG1,SPATA18,STAM2,STX17,SUPT20H,SVIP,TAB2,TBC1D12,TBK1,TECPR1,TGFBRA…	0.141071	0.705461
GOBP_INTRINSIC_APOPTOTIC_SIGNALING_PATHWAY	0.00862105	ACKR3,ATF2,ATM,BAD,BCL2L10,BCL3,BNIP3,CASP6,CD44,CDIP1,CREB3L1,CUL2,CUL3,CUL5,CYP1B1,DDIAS,EIF2AK3,FBXW7,FNIP2,HELLS,HIC1,HIF1A,IFI16,IL20RA,ING2,IVNS1ABP,LCK,LRRK2,NDUFA13,OPA1,PHLDA3,PIK3CB,POU4F1,PPIA,PRKDC,PRODH,RRM2B,SCN2A,SELENOS,SFN,SFRP2,STK24,STK25,SYVN1,TMBIM6,XBP1	0.154362	0.705461
GOBP_NEURON_PROJECTION_GUIDANCE	0.00879565	ALCAM,ATOH7,CDK5R2,CNTN1,CYFIP1,DLX5,EDN1,EDNRA,EFNA5,EFNB2,EPHA4,EPHB6,ETV1,FEZ2,FOXD1,FYN,NECTIN1,NGFR,NOVA2,NRCAM,NRP1,PAX6,PLXND1,PTPRM,RAC2,RELN,RET,RHOG,RNF165,RPS6KA5,SEMA3D,SEMA4B,SEMA6C,SEMA6D,SLIT3,TBR1,TMEFF1,VSTM2L	0.160338	0.705461
GOBP_VESICLE_ORGANIZATION	0.00883253	ANXA1,AP1G1,AP1S3,AP3S2,ARL8B,ASIP,BACE2,CAV2,CD2AP,CHMP4B,CHMP6,CLCN3,CUL3,DTNBP1,GOLPH3,HOOK1,HPS1,KIF13A,LYST,MYO7A,NKD2,PDCD6,PEF1,PI4K2B,PICALM,PIKFYVE,PLEKHJ1,PLEKHM1,PRKCI,RAB5B,SCARB2,SEC23B,SEC24A,SEC24B,SEC24C,SERPINE2,SOX30,STAM2,STX17,SYNJ1,TBC1D4,TGFBRAP1,TMED10,TMEM175,TMF1,TRAPPC11,TRAPPC6B,USO1,VAMP4,VPS4B,VPS8,ZEB2,ZPBP	0.150142	0.705461
GOMF_SINGLE_STRANDED_DNA_HELICASE_ACTIVITY	0.00886853	HELB,HELQ,MCM5,MCM6,POLQ,RFC3,WRNIP1	0.304348	0.705461
GOMF_ATPASE_BINDING	0.00893642	ALDOB,ATXN3,EGFR,ESR1,GABARAPL2,LCK,LHCGR,NKAIN1,NKD2,NUFIP1,RDX,RUVBL1,SELENOS,SNURF,SVIP,SYVN1,VCPKMT	0.2	0.705461
GOBP_BLOOD_VESSEL_ENDOTHELIAL_CELL_DIFFERENTIATION	0.00904587	DLL1,FOXJ2,HEY1,NRP1,RBPJ	0.384615	0.705461
GOCC_CHROMAFFIN_GRANULE	0.00904587	ATP8A1,CHGA,DBH,SRI,SYT2	0.384615	0.705461
GOBP_ORGANELLE_ASSEMBLY	0.00924126	ABCC4,ABLIM1,ABRAXAS1,ACTR2,ADAMTS16,ALMS1,ALPK1,ANKRD23,AP1G1,AP1S3,AP3S2,ARHGEF5,ARL13B,ARL6,ARL8B,ARMC2,ATG5,ATG7,ATG9A,BBS4,BBS5,BECN2,CASQ1,CCDC39,CCP110,CCSAP,CDS2,CEP152,CEP162,CEP164,CEP192,CEP295,CEP70,CEP72,CFAP206,CFAP221,CFAP410,CFAP52,CHMP4B,CHMP6,DNAH5,DYNC2LI1,EDN1,EHD1,EIF2A,ELAPOR1,FASTKD2,FEZ2,FSCN1,GABARAPL2,GORAB,GSK3B,HAUS6,HPS1,IFT74,IFT81,IFT88,INTU,KAT2B,KCNF1,KIF2A,KIF3A,…	0.132172	0.705461
GOBP_CELLULAR_RESPONSE_TO_TOPOLOGICALLY_INCORRECT_PROTEIN	0.00934491	AGR2,ATF6B,ATXN3,CCND1,COPS5,CREB3L1,CUL3,DNAJB9,EIF2AK2,EIF2AK3,HERPUD2,HSPA8,RHBDD1,SELENOS,SERP2,TM7SF3,TMBIM6,TMEM33,UBE2W,UFL1,XBP1,YOD1	0.183333	0.705461
GOBP_REGULATION_OF_LIPOPROTEIN_METABOLIC_PROCESS	0.00941392	DBI,ITGAV,RAB3GAP1,RABL3,RB1CC1,SVIP	0.333333	0.705461
GOBP_ENDOPLASMIC_RETICULUM_TUBULAR_NETWORK_ORGANIZATION	0.00941392	LNPK,RAB18,RAB3GAP1,REEP2,REEP3,TMEM33	0.333333	0.705461
GOBP_NEGATIVE_REGULATION_OF_RNA_METABOLIC_PROCESS	0.00970468	ABCE1,ACTR6,ANGEL2,ANKRD2,ANKRD33,ATF2,ATN1,AXIN2,BACH1,BARD1,BARX2,BCL3,BHLHE41,BOLL,BRMS1L,BTG2,CCND1,CD38,CDKN1C,CEBPD,CELA1,CELF4,CLOCK,COPS2,CREB3L1,CTNNBIP1,CTR9,CUL3,DAB2,DICER1,DLX2,DMAP1,DNAJC17,DPF3,DUSP22,DUSP26,E2F8,EDN1,EN1,EOMES,ERF,ESR1,ETV3,EZH1,EZH2,FHL2,FNIP2,FOXD1,FOXO1,FOXQ1,FOXR1,FST,GADD45A,GCFC2,GLIS1,GZF1,HCLS1,HDAC9,HELT,HEY1,HEYL,HIC1,HIRA,HNRNPL,HOPX,HOXA7,HOXD8,HSPA8,I…	0.127555	0.705461
GOBP_CELLULAR_RESPONSE_TO_CHEMICAL_STRESS	0.00976818	ANKRD2,ANXA1,ATF2,ATG5,ATG7,ATM,BAD,BNIP3,CAMKK2,CAT,CHD6,CPEB2,CYP1B1,EDN1,EDNRA,EGFR,EIF2AK3,EPAS1,EZH2,FBXO7,FBXW7,FOXO1,FYN,GSR,HIF1A,IMPACT,LRRK2,MIR29B1,MMP2,NFE2L1,PLA2R1,PNPLA8,PPARGC1A,PPIA,PRODH,PRR5L,RCSD1,ROMO1,SCN2A,SELENOS,SERPINB6,SIGMAR1,SLC12A6,STK24,STK25,TBC1D24,TLR4,TP53INP1,TPM1,TXN,XRCC5,ZFAND1	0.149856	0.705461
GOBP_REGULATION_OF_ORGANELLE_ASSEMBLY	0.00978643	ADAMTS16,ALMS1,ARHGEF5,ATG5,BBS4,CCP110,CCSAP,CEP295,CHMP4B,CHMP6,DYNC2LI1,ELAPOR1,FEZ2,FSCN1,GSK3B,IFT88,INTU,KAT2B,LRRK2,MCIDAS,NTRK3,NUMA1,ODF2L,PATL2,PIKFYVE,PLK2,RAB3GAP1,RDX,SCFD1,STX18,TBC1D12,TBC1D2,TBC1D24,TBC1D7,TESK1,VPS4B,WIPI1	0.160173	0.705461
[truncated: 10,430 more rows]

## Sheet: Positive.naive.B6.only
module.name	p.val	overlapping.genes	module.overlapping.ratio	adj.p
[truncated: 10,561 more rows]

## Sheet: Negative.naive.B6.only
module.name	p.val	overlapping.genes	module.overlapping.ratio	adj.p
[truncated: 10,561 more rows]

[truncated: 12 more sheets: Positive.pbl.B6.only, Negative.pbl.B6.only, Positive.spleen.B6.only, Negative.spleen.B6.only, Positive.memory.NZO.only, Negative.memory.NZO.only, Positive.naive.NZO.only, Negative.naive.NZO.only, Positive.pbl.NZO.only, Negative.pbl.NZO.only, Positive.spleen.NZO.only, Negative.spleen.NZO.only]
