# Supplementary material for: Transcriptional activation of Jun and Fos members of the AP‐1 complex is a conserved signature of immune aging that contributes to inflammaging
Source: Aging Cell. 2023 Feb 24;22(4):e13792. doi: 10.1111/acel.13792 (PMC10086525; doi:10.1111/acel.13792)
Supplement: Supplementary file 25 — Table S17 [file ACEL-22-e13792-s017.xlsx]

## Sheet: Index
Table S13	Summary of single cell DE analysis
gene	Gene name
p_val	p value
avg_log2FC	avg log2 fold change
pct.1	percent of cells expressed in group 1
pct.2	percent of cells expressed in group 2
p_val_adj	adjusted p-value

## Sheet: Bcells
gene	p_val	avg_log2FC	pct.1	pct.2	p_val_adj
Fos	0	1.38406	0.621	0.199	0
Rps15a-ps4	0	0.952373	0.991	0.871	0
Rps27	3.23928916099828e-314	0.514242	1	1	6.43322827374259e-310
Rps29	3.83774e-250	0.332161	1	1	7.62176e-246
Rn45s	1.81343e-241	-0.825172	0.844	0.953	3.60147e-237
Xist	2.98341e-217	0.298604	0.921	0.627	5.92505e-213
Junb	1.53353e-202	1.03558	0.801	0.54	3.04559e-198
Rps21	4.92465e-164	0.352283	1	0.999	9.78035e-160
Rpl39	2.26134e-154	0.30548	1	1	4.49102e-150
Rpl38	2.66189e-152	0.292701	1	1	5.28652e-148
Rbm3	5.06536e-127	0.519097	0.923	0.795	1.00598e-122
Ppp1r15a	2.57225e-93	0.61172	0.438	0.219	5.10849e-89
A530032D15Rik	1.22843e-90	0.567921	0.31	0.124	2.43966e-86
Impact	9.9696e-84	0.519738	0.288	0.111	1.97996e-79
Sik1	1.10116e-79	0.528018	0.312	0.129	2.18691e-75
Sp140	4.79322e-78	0.52449	0.717	0.567	9.51933e-74
Jun	1.54241e-76	0.674768	0.429	0.245	3.06323e-72
Zfp36l2	1.95225e-76	0.618531	0.653	0.486	3.87717e-72
Btg1	9.28611e-67	0.343703	0.997	0.988	1.84422e-62
Ms4a1	2.9311e-66	-0.347921	0.947	0.973	5.82117e-62
H2-Q4	4.19623e-66	0.467575	0.628	0.453	8.33372e-62
Ly6d	5.13926e-64	-0.334112	0.982	0.993	1.02066e-59
Zfp36	6.87699e-61	0.50001	0.511	0.336	1.36577e-56
Gem	4.17337e-56	0.431806	0.3	0.144	8.28832e-52
Gm6377	4.60071e-53	0.441202	0.283	0.146	9.13701e-49
Sesn1	1.98674e-46	0.437675	0.448	0.301	3.94567e-42
Klf2	3.09383e-46	0.44655	0.791	0.657	6.14435e-42
Dynll1	5.91898e-46	-0.330493	0.809	0.883	1.17551e-41
Hist1h2ao	9.66465e-46	0.434747	0.302	0.162	1.9194e-41
Hnrnpa2b1	2.14419e-45	-0.314216	0.794	0.885	4.25837e-41
Cd24a	2.21246e-44	-0.374803	0.649	0.786	4.39394e-40
Ccl5	3.02067e-43	0.339135	0.286	0.148	5.99906e-39
Ptprcap	1.40315e-42	-0.261953	0.96	0.979	2.78665e-38
Cirbp	5.66031e-42	0.374652	0.483	0.332	1.12414e-37
Marcks	6.99495e-42	-0.428223	0.247	0.383	1.3892e-37
Srsf5	1.47202e-40	0.328374	0.828	0.735	2.92342e-36
Jund	4.11335e-40	0.385775	0.856	0.766	8.16912e-36
Stk17b	5.26028e-39	0.38114	0.766	0.671	1.04469e-34
Cr2	3.8463e-38	-0.378547	0.544	0.685	7.63874e-34
Rpl31-ps12	5.40626e-38	-0.380912	0.755	0.758	1.07368e-33
Id3	1.71695e-37	-0.396961	0.212	0.349	3.40987e-33
Smad7	2.0772e-35	0.3638	0.273	0.154	4.12531e-31
Snhg8	2.6092e-35	0.346083	0.573	0.439	5.18188e-31
Cd83	2.78746e-35	0.432938	0.536	0.397	5.53589e-31
Ptpn1	3.29493e-35	0.361085	0.56	0.464	6.54373e-31
Atp5b	2.98699e-34	-0.288544	0.823	0.885	5.93216e-30
Cd22	1.25906e-32	0.316582	0.764	0.697	2.5005e-28
Neat1	1.33667e-32	0.361508	0.321	0.203	2.65462e-28
Ltb	2.00525e-32	-0.277842	0.912	0.941	3.98243e-28
Rpl34-ps1	3.88263e-32	0.275146	0.391	0.255	7.71091e-28
Rgs10	4.40981e-31	-0.38095	0.175	0.283	8.75789e-27
Dusp2	1.11943e-30	0.415796	0.608	0.532	2.22318e-26
Ell3	1.12517e-30	-0.322345	0.227	0.349	2.23458e-26
Rps15a-ps6	1.18858e-30	-0.317635	0.877	0.844	2.36052e-26
Atf4	1.74325e-30	0.32063	0.499	0.375	3.4621e-26
A930005H10Rik	6.94447e-30	-0.337911	0.242	0.359	1.37917e-25
Pnrc1	9.69942e-30	0.326695	0.65	0.539	1.9263e-25
Gm15421	1.8026e-29	-0.355278	0.448	0.517	3.57997e-25
Tsc22d3	1.51826e-28	0.299832	0.723	0.606	3.01526e-24
Txnip	2.72212e-28	0.350288	0.562	0.457	5.40613e-24
Vpreb3	2.72293e-28	-0.42134	0.403	0.522	5.40774e-24
Cd72	3.75164e-28	0.376974	0.732	0.674	7.45076e-24
Rgs2	9.82003e-28	0.372578	0.292	0.18	1.95026e-23
Serpina3g	4.38644e-27	0.357348	0.319	0.21	8.71147e-23
Blvrb	7.92584e-26	0.303785	0.541	0.454	1.57407e-21
2810013P06Rik	9.50403e-26	0.295414	0.341	0.228	1.8875e-21
Chchd10	1.62331e-25	-0.295112	0.57	0.684	3.2239e-21
Nap1l1	3.29231e-25	0.269464	0.775	0.715	6.53853e-21
Psma6	4.68589e-25	-0.277731	0.396	0.503	9.30619e-21
Gimap4	3.37462e-24	0.298915	0.668	0.579	6.70199e-20
Faim3	4.59955e-24	-0.296192	0.855	0.901	9.1347e-20
Clk1	7.26031e-24	0.285821	0.478	0.369	1.4419e-19
Syk	7.6762e-24	0.298375	0.574	0.49	1.52449e-19
Hsp90aa1	9.73402e-24	-0.304786	0.71	0.782	1.93318e-19
Wdr89	1.50595e-23	-0.28069	0.507	0.551	2.99082e-19
Sat1	2.83623e-23	0.289131	0.542	0.428	5.63276e-19
Ccnl1	1.23159e-22	0.268812	0.441	0.333	2.44594e-18
Akr7a5	2.15919e-22	-0.252921	0.174	0.269	4.28815e-18
Cybb	2.61915e-22	0.270695	0.641	0.581	5.20163e-18
Tubb4b	1.34665e-21	-0.283272	0.374	0.483	2.67445e-17
Pdia6	1.70438e-21	-0.299444	0.386	0.47	3.38489e-17
Hsp90b1	1.86695e-21	-0.279829	0.556	0.655	3.70776e-17
Cytip	2.67812e-21	0.283574	0.554	0.454	5.31874e-17
Plaur	4.14443e-20	0.288516	0.35	0.26	8.23084e-16
Slc3a2	1.19531e-19	0.271163	0.433	0.347	2.37389e-15
Ran	5.52533e-19	-0.252089	0.707	0.783	1.09733e-14
Fkbp4	2.03254e-18	-0.254639	0.331	0.421	4.03663e-14
Ifi27l2a	2.06167e-18	-0.304716	0.662	0.732	4.09447e-14
Serpinb1a	7.51028e-18	-0.260022	0.486	0.585	1.49154e-13
Fcgr2b	8.56739e-18	0.260794	0.331	0.251	1.70148e-13
Cct3	9.41766e-18	-0.266719	0.346	0.434	1.87035e-13
Taf1d	1.08223e-17	0.257863	0.41	0.318	2.14931e-13
Klf6	3.54958e-17	0.26644	0.313	0.226	7.04947e-13
Bach2	4.30163e-17	0.257267	0.287	0.205	8.54305e-13
Tyrobp	6.48099e-17	-0.270807	0.277	0.367	1.28713e-12
Ms4a4c	3.26317e-16	-0.286065	0.445	0.536	6.48066e-12
Hspa5	3.91037e-16	-0.254228	0.66	0.716	7.766e-12
Plac8	1.00563e-13	-0.281357	0.878	0.903	1.99718e-09
Apoe	1.64021e-11	0.699293	0.473	0.46	3.25746e-07

## Sheet: Tcells
gene	p_val	avg_log2FC	pct.1	pct.2	p_val_adj
S100a6	1.34093e-142	2.25835	0.643	0.16	2.66309e-138
Rps15a-ps4	1.6271e-131	0.887955	0.99	0.913	3.23143e-127
Junb	7.13638e-116	1.14949	0.93	0.668	1.41728e-111
Rps14	3.01263e-93	-0.330113	1	1	5.98308e-89
Rps7	2.53735e-91	-0.394326	1	1	5.03918e-87
Rn45s	2.64601e-88	-0.925898	0.84	0.943	5.25497e-84
Rps19	7.22442e-80	-0.42341	1	1	1.43477e-75
Rps3	3.68714e-79	-0.335316	1	1	7.32267e-75
Fos	7.93381e-79	1.126	0.571	0.209	1.57565e-74
Zfp36l2	1.45566e-76	0.948549	0.865	0.63	2.89093e-72
Rps4x	3.05158e-76	-0.359086	1	1	6.06045e-72
Rpl8	3.2447e-75	-0.355751	1	1	6.44397e-71
Xist	4.54928e-73	0.678199	0.919	0.583	9.03487e-69
Rps3a	5.8153e-73	-0.348883	1	1	1.15492e-68
Rps27a	2.72254e-72	-0.3118	1	1	5.40696e-68
Dapl1	4.09047e-72	-1.68844	0.125	0.466	8.12367e-68
Itgb1	4.61892e-71	1.13464	0.569	0.207	9.17318e-67
Dusp1	5.11428e-70	1.10429	0.394	0.09	1.0157e-65
Rps16	5.37255e-70	-0.326416	1	1	1.06699e-65
Rplp0	1.42445e-69	-0.367037	1	1	2.82895e-65
Rpl9	1.27826e-68	-0.301944	1	1	2.53862e-64
Rpl13	1.58732e-66	-0.302482	1	1	3.15241e-62
Rps6	1.97575e-66	-0.316347	1	1	3.92384e-62
Rpl18a	2.21646e-66	-0.289588	1	1	4.40189e-62
Rps15	7.14399e-65	-0.330554	1	1	1.4188e-60
AW112010	7.38486e-65	0.799863	0.947	0.801	1.46663e-60
Ubb	1.03843e-59	0.531236	0.997	0.972	2.06233e-55
Ccl5	1.43133e-59	1.9356	0.616	0.325	2.84263e-55
Rpl19	7.57746e-59	-0.26885	1	1	1.50488e-54
Rps24	9.44391e-59	-0.30414	1	1	1.87556e-54
Rpl32	1.42113e-58	-0.298053	1	1	2.82237e-54
Ahnak	1.30901e-57	0.902418	0.543	0.22	2.5997e-53
Rpl7	6.29753e-56	-0.31393	1	1	1.25069e-51
S100a11	1.8634e-53	0.977298	0.837	0.615	3.7007e-49
Rps5	4.79601e-53	-0.295506	1	1	9.52489e-49
Rpl12	6.68539e-53	-0.383311	0.999	1	1.32772e-48
Rpl15	6.07411e-52	-0.341111	1	1	1.20632e-47
Rps17	1.46553e-51	-0.382119	0.996	1	2.91053e-47
Rpl5	2.98092e-51	-0.386098	0.997	0.999	5.92011e-47
Npc2	1.85397e-50	-0.660599	0.75	0.893	3.68198e-46
Rps9	3.76791e-50	-0.269472	1	1	7.48307e-46
Rps8	3.69341e-49	-0.306007	1	1	7.33511e-45
Rpl11	2.0656e-48	-0.257424	1	1	4.10228e-44
Rps20	3.59589e-48	-0.3478	1	1	7.14143e-44
Rbm3	1.19996e-47	0.580404	0.912	0.761	2.38312e-43
Rps27	1.20648e-47	0.34865	1	1	2.39607e-43
Rpl21	2.16085e-46	-0.256844	1	1	4.29145e-42
Rpl18	4.25956e-46	-0.266484	1	1	8.45948e-42
Anxa2	2.66446e-45	0.66952	0.36	0.109	5.29161e-41
Id2	5.36111e-45	0.694595	0.599	0.297	1.06472e-40
Rpl10a	4.50498e-44	-0.288076	0.997	1	8.9469e-40
Rpl10	2.34265e-42	-0.27236	1	1	4.65251e-38
Rplp1	2.06088e-41	-0.284415	1	1	4.09291e-37
Ctla2a	2.24307e-41	1.16775	0.421	0.184	4.45473e-37
Tox	2.31985e-40	0.869981	0.404	0.169	4.60722e-36
Ctsb	5.82004e-40	0.857477	0.531	0.29	1.15586e-35
Nkg7	1.96062e-39	0.816261	0.622	0.587	3.89379e-35
Serpina3g	2.14042e-39	0.693311	0.282	0.073	4.25088e-35
S100a4	2.18787e-39	1.19952	0.287	0.077	4.34511e-35
Rpl38	5.28588e-39	0.282609	1	1	1.04978e-34
Actn1	1.07294e-38	-0.726353	0.194	0.448	2.13085e-34
Ly6a	1.2988e-38	0.986866	0.561	0.305	2.57941e-34
Gapdh	1.34908e-38	0.583999	0.944	0.828	2.67928e-34
Cst7	1.42969e-37	0.778052	0.533	0.277	2.83936e-33
Rgs1	1.83376e-37	0.756199	0.254	0.062	3.64185e-33
Tpt1	3.70411e-37	-0.291263	1	1	7.35637e-33
Mrpl52	5.7356e-37	0.604401	0.788	0.566	1.13909e-32
Rpl35	9.42793e-36	-0.253507	1	1	1.87239e-31
Prr13	1.03375e-34	0.630212	0.637	0.371	2.05302e-30
Lgals1	1.57554e-34	0.902413	0.665	0.466	3.12903e-30
Tnfsf8	1.16456e-33	1.32367	0.27	0.133	2.31281e-29
Btg2	1.4956e-33	0.641301	0.77	0.561	2.97026e-29
Igfbp4	1.77298e-33	-0.440497	0.158	0.383	3.52114e-29
Ikzf2	2.71498e-33	0.885621	0.279	0.092	5.39195e-29
H2-Q4	4.64929e-33	0.564978	0.768	0.547	9.2335e-29
Il2rb	6.03062e-33	0.464918	0.459	0.218	1.19768e-28
Cd82	9.03314e-33	0.790801	0.625	0.39	1.79398e-28
Rps25	1.93918e-32	-0.256111	1	1	3.85122e-28
H2afz	3.3356e-32	0.581711	0.9	0.779	6.62451e-28
Socs3	4.71226e-31	0.585761	0.277	0.092	9.35854e-27
Cxcr3	2.59047e-30	0.516465	0.367	0.155	5.14468e-26
Rpl28	4.26226e-30	-0.278533	1	0.999	8.46484e-26
H2-D1	1.41436e-29	0.318477	1	1	2.80892e-25
Pglyrp1	1.46106e-29	0.568658	0.468	0.234	2.90166e-25
Pdia3	4.52411e-29	0.546844	0.712	0.496	8.98488e-25
Hif1a	6.66179e-29	0.794305	0.312	0.153	1.32303e-24
Ccr7	3.55963e-28	-0.60936	0.339	0.564	7.06942e-24
Lef1	3.78973e-28	-0.626558	0.262	0.466	7.52639e-24
Bcl2a1b	1.054e-27	0.690125	0.388	0.181	2.09324e-23
Gnb2l1	2.95754e-27	-0.275669	0.997	0.999	5.87367e-23
Npm1	3.26678e-27	-0.343687	0.967	0.992	6.48783e-23
Pim1	4.17434e-26	0.641151	0.417	0.211	8.29023e-22
Sec61g	6.75639e-26	0.381138	0.916	0.812	1.34182e-21
Acot7	8.01892e-26	0.424284	0.26	0.091	1.59256e-21
Ppp1r15a	1.05043e-25	0.519415	0.384	0.18	2.08615e-21
Srgn	5.198e-25	0.736153	0.852	0.741	1.03232e-20
Folr4	1.06502e-24	1.00786	0.36	0.233	2.11512e-20
Cirbp	1.48895e-24	0.510481	0.472	0.26	2.95705e-20
Gstp1	4.57584e-24	0.467524	0.594	0.377	9.08761e-20
Gnas	8.34878e-24	0.38855	0.941	0.842	1.65807e-19
Fam101b	1.50078e-23	-0.559458	0.151	0.308	2.98055e-19
Vim	7.63992e-23	0.609483	0.653	0.478	1.51729e-18
Apobec3	1.23514e-22	0.451497	0.713	0.507	2.453e-18
Hcst	2.57471e-22	0.434094	0.897	0.832	5.11338e-18
Gng2	4.58838e-22	0.482389	0.365	0.186	9.11251e-18
Rac2	7.59209e-22	0.295877	0.997	0.989	1.50779e-17
Efhd2	1.43928e-21	0.441597	0.408	0.215	2.85842e-17
Cd44	3.23428e-21	0.488595	0.308	0.14	6.42327e-17
Prkca	3.68478e-21	0.646888	0.466	0.291	7.31798e-17
Icos	4.13175e-21	0.580317	0.257	0.108	8.20566e-17
Gm1821	4.6256e-21	0.38133	0.663	0.456	9.18644e-17
Eef1b2	6.66769e-21	-0.274881	0.982	0.995	1.3242e-16
Tnfrsf18	2.15213e-20	0.609084	0.454	0.27	4.27413e-16
Slc3a2	2.59879e-20	0.47258	0.496	0.302	5.1612e-16
Ly6c2	3.08685e-20	0.848096	0.373	0.282	6.13049e-16
BC017612	4.31303e-20	0.573324	0.285	0.153	8.56568e-16
Malat1	9.27255e-20	0.383647	1	1	1.84153e-15
Atp5e	1.18474e-19	0.291291	0.965	0.923	2.35289e-15
Lime1	1.27228e-19	0.479116	0.657	0.471	2.52676e-15
Cox7a2l	1.65578e-19	-0.316327	0.941	0.974	3.28838e-15
Batf	3.25731e-19	0.612598	0.338	0.182	6.46902e-15
Laptm5	3.71624e-19	0.345112	0.95	0.887	7.38045e-15
1190002H23Rik	4.00166e-19	-0.531139	0.126	0.283	7.9473e-15
Rpl31-ps12	8.92235e-19	-0.559513	0.681	0.727	1.77198e-14
Rgs2	9.44149e-19	0.485477	0.264	0.116	1.87508e-14
Sh2d1a	1.0986e-18	0.573159	0.538	0.385	2.18182e-14
Limd2	2.4555e-18	-0.306517	0.959	0.982	4.87662e-14
Dusp2	5.89691e-18	0.567156	0.612	0.454	1.17113e-13
Ndfip1	6.20218e-18	0.422863	0.384	0.212	1.23175e-13
Cd28	7.47753e-18	0.498171	0.596	0.419	1.48504e-13
Calm2	2.30081e-17	0.383607	0.827	0.688	4.56941e-13
Ddx5	4.6149e-17	0.33311	0.982	0.955	9.16519e-13
Sell	4.88214e-17	-0.426996	0.421	0.598	9.69594e-13
Actg1	6.82265e-17	0.252596	0.999	0.987	1.35498e-12
Ndufa1	7.83913e-17	0.339006	0.696	0.517	1.55685e-12
Rbm39	1.4787e-16	0.306377	0.825	0.667	2.9367e-12
Rnf10	2.77997e-16	0.339318	0.325	0.17	5.52103e-12
Ubc	4.71467e-16	0.38642	0.814	0.671	9.36333e-12
2310001H17Rik	5.03412e-16	0.538054	0.299	0.161	9.99776e-12
Cox17	9.34986e-16	0.383766	0.688	0.529	1.85688e-11
Socs1	1.69267e-15	0.367908	0.26	0.123	3.36164e-11
Snhg8	1.79527e-15	0.375258	0.641	0.466	3.56541e-11
Ptpn1	1.98243e-15	0.458965	0.508	0.35	3.9371e-11
Klf6	2.00365e-15	0.432664	0.447	0.28	3.97925e-11
Cox8a	2.07272e-15	0.258825	0.957	0.915	4.11643e-11
Ctsw	3.33255e-15	0.480263	0.553	0.403	6.61844e-11
Rilpl2	5.24236e-15	0.410702	0.25	0.119	1.04113e-10
Lrp10	5.82139e-15	0.38288	0.438	0.273	1.15613e-10
Morf4l1	6.00359e-15	0.32592	0.737	0.571	1.19231e-10
Ltb	6.43267e-15	-0.285454	0.932	0.973	1.27753e-10
Odc1	7.14615e-15	0.472933	0.297	0.158	1.41923e-10
Ndufa3	7.93064e-15	0.317472	0.832	0.721	1.57502e-10
Smc4	9.38752e-15	-0.44196	0.537	0.666	1.86436e-10
Tnfaip8	9.75983e-15	0.457837	0.473	0.339	1.9383e-10
Itm2c	1.02184e-14	0.502043	0.476	0.322	2.02938e-10
1810027O10Rik	1.34851e-14	0.371845	0.333	0.186	2.67814e-10
Tomm7	1.42132e-14	0.285102	0.877	0.753	2.82273e-10
Aldoa	1.50992e-14	0.401301	0.836	0.734	2.9987e-10
Pydc3	1.58066e-14	-0.413089	0.412	0.54	3.13919e-10
Rasgrp2	1.58264e-14	-0.389837	0.348	0.458	3.14313e-10
Sepp1	5.73414e-14	-0.424562	0.29	0.375	1.1388e-09
Ifngr1	7.6955e-14	0.491993	0.547	0.414	1.52833e-09
Arpc4	8.01243e-14	0.325705	0.69	0.528	1.59127e-09
Txndc5	8.39523e-14	0.35831	0.28	0.147	1.66729e-09
Neat1	1.01399e-13	0.390281	0.354	0.209	2.01378e-09
Ubl5	1.03532e-13	0.278382	0.884	0.764	2.05615e-09
Pdk1	1.34203e-13	-0.376592	0.229	0.334	2.66528e-09
Itgal	1.48714e-13	0.311248	0.417	0.261	2.95346e-09
Sla	1.61399e-13	0.332828	0.408	0.253	3.20538e-09
Itgb2	2.10938e-13	0.33131	0.576	0.411	4.18923e-09
Gna13	2.5014e-13	0.372352	0.289	0.156	4.96779e-09
Cited2	2.77299e-13	0.393883	0.38	0.231	5.50716e-09
Mbnl1	3.20842e-13	0.296776	0.817	0.689	6.37192e-09
Capg	4.28861e-13	0.534208	0.338	0.212	8.51718e-09
Fam78a	5.80644e-13	-0.321613	0.224	0.31	1.15316e-08
Pisd-ps3	6.72598e-13	0.363946	0.337	0.197	1.33578e-08
Cox6c	7.53546e-13	0.255931	0.921	0.852	1.49654e-08
Btg1	7.96601e-13	0.316424	0.987	0.982	1.58205e-08
Vmp1	9.58437e-13	0.31453	0.269	0.141	1.90346e-08
Tceb2	1.19786e-12	0.274028	0.896	0.818	2.37896e-08
Pkp3	1.34833e-12	0.456376	0.448	0.308	2.67778e-08
H2-Q8	1.6539e-12	0.336119	0.277	0.149	3.28465e-08
Gimap4	2.00342e-12	0.308162	0.889	0.817	3.97879e-08
Smpdl3a	2.48898e-12	0.480098	0.522	0.398	4.94311e-08
Jund	2.70779e-12	0.369552	0.849	0.765	5.37767e-08
Rpl34-ps1	3.18951e-12	0.293729	0.387	0.243	6.33436e-08
Srrm1	3.65933e-12	0.280296	0.534	0.38	7.26743e-08
Clic1	4.73867e-12	0.262529	0.917	0.841	9.411e-08
Tmem66	5.66175e-12	-0.286107	0.81	0.856	1.12442e-07
BC021614	5.77666e-12	0.364371	0.335	0.199	1.14724e-07
Jun	6.34866e-12	0.450875	0.335	0.214	1.26084e-07
Fyn	8.02032e-12	0.377826	0.499	0.354	1.59284e-07
D19Ertd737e	8.39024e-12	0.296397	0.258	0.137	1.6663e-07
Vasp	1.25268e-11	0.275565	0.806	0.676	2.48782e-07
Arl6ip5	1.28108e-11	0.308185	0.707	0.585	2.54423e-07
Tra2b	1.3238e-11	0.330686	0.618	0.476	2.62907e-07
Atp1b3	1.4565e-11	-0.311942	0.648	0.709	2.89261e-07
Tpm3	1.5312e-11	0.280815	0.9	0.853	3.04097e-07
1810006K21Rik	1.59066e-11	0.273897	0.716	0.571	3.15905e-07
Nfatc1	1.99359e-11	0.370981	0.3	0.182	3.95928e-07
Zap70	2.64613e-11	0.404088	0.489	0.345	5.25522e-07
Rap1a	2.94615e-11	0.32052	0.687	0.544	5.85105e-07
Baz1a	3.07768e-11	0.343191	0.373	0.236	6.11228e-07
A930005H10Rik	3.13721e-11	-0.343774	0.278	0.383	6.23051e-07
Pdlim1	3.29843e-11	-0.316851	0.3	0.409	6.55067e-07
Pgam1	3.70551e-11	0.327689	0.412	0.273	7.35915e-07
Cap1	4.31216e-11	0.302992	0.323	0.194	8.56394e-07
Sh2d2a	4.81087e-11	0.31064	0.349	0.216	9.55438e-07
Atp2b1	5.24044e-11	0.302012	0.442	0.299	1.04075e-06
Satb1	5.95951e-11	-0.278119	0.481	0.625	1.18356e-06
Pbxip1	7.43909e-11	0.272444	0.411	0.273	1.4774e-06
Krtcap2	8.09428e-11	0.25818	0.786	0.658	1.60752e-06
Stat3	1.06693e-10	0.303834	0.364	0.231	2.11892e-06
Il10rb	1.13719e-10	0.283203	0.352	0.221	2.25846e-06
Gimap7	1.2964e-10	0.343071	0.533	0.392	2.57466e-06
Capns1	1.69636e-10	0.31523	0.636	0.495	3.36897e-06
Ptprc	1.75333e-10	0.266486	0.914	0.843	3.48212e-06
Vars	1.7758e-10	0.280845	0.355	0.225	3.52673e-06
Ptpn22	1.99381e-10	0.327672	0.448	0.309	3.9597e-06
Rnh1	2.31482e-10	0.32017	0.329	0.204	4.59724e-06
Tcf25	2.57845e-10	0.283187	0.573	0.43	5.12081e-06
Ankrd12	2.73619e-10	0.36696	0.487	0.356	5.43407e-06
Rps15a-ps6	3.16806e-10	-0.307027	0.892	0.838	6.29177e-06
Ppdpf	3.46635e-10	-0.276046	0.496	0.58	6.88417e-06
Hmgb2	3.81842e-10	0.34813	0.662	0.537	7.58339e-06
Sh3glb1	4.51824e-10	0.288198	0.551	0.409	8.97323e-06
Txn1	4.51871e-10	0.326823	0.675	0.547	8.97417e-06
Dap	4.69043e-10	0.349312	0.354	0.228	9.31519e-06
Ddx21	4.75869e-10	0.294025	0.528	0.387	9.45077e-06
Ccnd3	5.0726e-10	0.351087	0.504	0.37	1.00742e-05
Asap1	6.1864e-10	0.309621	0.304	0.187	1.22862e-05
Rab8b	6.80901e-10	0.268208	0.253	0.143	1.35227e-05
Lpxn	6.82704e-10	0.306986	0.329	0.207	1.35585e-05
Ctsd	7.45344e-10	0.333208	0.678	0.564	1.48025e-05
Arf6	8.79826e-10	0.282021	0.587	0.448	1.74733e-05
Itga4	1.00436e-09	0.374589	0.393	0.331	1.99467e-05
Il18r1	1.02787e-09	0.302635	0.268	0.156	2.04134e-05
Gimap3	1.09108e-09	0.251587	0.874	0.774	2.16688e-05
Arap2	1.35231e-09	0.313244	0.287	0.173	2.68568e-05
Pik3ip1	1.37895e-09	-0.282226	0.283	0.365	2.7386e-05
B3gnt2	1.89482e-09	0.349161	0.365	0.247	3.7631e-05
Ywhaq	3.04693e-09	0.28267	0.67	0.544	6.05121e-05
Smap1	3.56261e-09	0.333424	0.37	0.251	7.07535e-05
Rinl	4.45334e-09	0.290957	0.284	0.174	8.84433e-05
Bcl2	4.65681e-09	0.351362	0.722	0.661	9.24842e-05
Rrbp1	5.08524e-09	0.265703	0.36	0.239	0.000100993
Nsmce1	5.27675e-09	-0.251517	0.26	0.329	0.000104796
Cd6	5.52461e-09	0.293382	0.469	0.339	0.000109719
Runx3	6.3325e-09	0.32623	0.446	0.321	0.000125763
Vamp8	6.47121e-09	0.351976	0.564	0.442	0.000128518
Pdap1	6.77775e-09	0.288511	0.434	0.307	0.000134606
Cd8b1	8.14973e-09	-0.425755	0.463	0.513	0.000161854
Nab1	9.89585e-09	0.279793	0.255	0.151	0.000196532
Tuba4a	1.11413e-08	-0.262716	0.262	0.331	0.000221266
Reep5	1.18693e-08	0.275146	0.536	0.405	0.000235725
Txnip	1.41627e-08	0.319811	0.668	0.607	0.000281271
Sdf4	1.58514e-08	0.546239	0.642	0.552	0.000314809
Bag1	2.01829e-08	0.26931	0.499	0.373	0.000400833
H2-Ab1	2.51184e-08	-0.397922	0.578	0.561	0.000498851
Cd4	2.87458e-08	0.406978	0.282	0.198	0.000570891
Tsc22d4	7.09371e-08	0.272081	0.582	0.459	0.00140881
Atp6v1d	8.34494e-08	-0.28446	0.302	0.391	0.0016573
Cldn25	9.71231e-08	0.272152	0.255	0.157	0.00192886
Slfn2	1.49761e-07	0.271377	0.821	0.731	0.00297426
S100a10	1.83916e-07	0.278386	0.916	0.871	0.00365257
2900053A13Rik	1.94443e-07	0.260657	0.368	0.257	0.00386165
Stat1	3.10695e-07	0.332043	0.433	0.327	0.0061704
Nfkbia	4.36728e-07	0.419765	0.612	0.512	0.00867343
Emb	6.08171e-07	-0.256017	0.527	0.595	0.0120783
Gdi2	7.94354e-07	0.276103	0.681	0.58	0.0157759
Rabgap1l	8.81971e-07	0.257845	0.35	0.248	0.017516
Prkch	1.38619e-06	0.258929	0.344	0.243	0.0275298
M6pr	3.20391e-06	0.257255	0.374	0.28	0.0636297
Ifi27l2a	7.78968e-06	0.430309	0.637	0.66	0.154703
Coro1b	7.79393e-06	0.254277	0.363	0.27	0.154787
Lbh	1.28413e-05	0.277082	0.557	0.459	0.255029
Cd79b	1.6341e-05	-0.3215	0.284	0.323	0.324532
H2-Aa	0.000108273	-0.370618	0.413	0.445	1
Cd8a	0.000111584	-0.271129	0.403	0.446	1
Cd74	0.000122623	-0.363029	0.857	0.846	1
Ly6d	0.00054478	-0.357904	0.232	0.27	1
H2-Eb1	0.00265639	-0.254394	0.383	0.427	1

## Sheet: Macrophages
gene	p_val	avg_log2FC	pct.1	pct.2	p_val_adj
Rps15a-ps4	6.00686e-33	0.826399	0.954	0.843	1.19296e-28
Fos	8.07197e-31	1.38391	0.78	0.428	1.60309e-26
Dusp1	1.51642e-24	1.25537	0.687	0.375	3.01161e-20
Pim1	5.03635e-20	0.964217	0.618	0.316	1.00022e-15
Fosb	2.99045e-19	0.584867	0.293	0.043	5.93903e-15
Xist	7.41324e-16	0.312581	0.822	0.532	1.47227e-11
Junb	1.33596e-13	0.746566	0.892	0.75	2.65321e-09
S100a9	3.0755e-13	2.49746	0.27	0.056	6.10793e-09
Rgs1	4.73085e-11	1.22364	0.375	0.149	9.39546e-07
Rps21	1.55975e-10	0.379347	0.996	1	3.09766e-06
Rpl39	1.03479e-09	0.312294	0.988	0.997	2.05509e-05
Ppp1r15a	2.38303e-09	0.512886	0.494	0.253	4.73269e-05
Zfp36	3.27883e-09	0.632556	0.707	0.559	6.51175e-05
Rn45s	8.9e-09	-0.265579	0.927	0.979	0.000176754
Rps29	6.22923e-08	0.292462	1	1	0.00123713
Rps27	1.78224e-07	0.31504	0.996	0.997	0.00353952
Napsa	3.351e-07	-0.439045	0.811	0.872	0.00665509
Itgb1	3.93826e-07	0.493068	0.714	0.559	0.00782139
Shisa5	7.20428e-07	-0.50415	0.753	0.843	0.0143077
Asap1	1.23681e-06	0.355962	0.552	0.348	0.024563
Dynll1	1.31813e-06	-0.394131	0.869	0.926	0.026178
H2-Ab1	1.37487e-06	-0.649378	0.857	0.939	0.0273049
Atf4	1.78288e-06	0.416643	0.537	0.362	0.0354081
Cd209a	1.95954e-06	-1.11305	0.112	0.258	0.0389165
Nfkbiz	2.00611e-06	0.47295	0.328	0.16	0.0398413
Rpl31-ps12	3.09034e-06	-0.564173	0.745	0.753	0.0613742
Hsp90aa1	3.60053e-06	-0.452198	0.699	0.793	0.0715065
Klf6	4.80909e-06	0.517229	0.61	0.452	0.0955086
Mbnl2	6.77909e-06	0.370709	0.429	0.271	0.134633
5031425E22Rik	6.80503e-06	0.295032	0.332	0.165	0.135148
Pnrc1	7.03374e-06	0.405433	0.749	0.593	0.13969
Mdh2	7.72939e-06	-0.511074	0.695	0.835	0.153506
Jund	7.7605e-06	0.38002	0.799	0.702	0.154124
Il1b	1.05446e-05	0.771746	0.344	0.191	0.209415
Jun	1.07812e-05	0.640765	0.591	0.457	0.214115
Gda	1.29217e-05	0.512085	0.293	0.144	0.256626
Cirbp	1.68648e-05	0.397506	0.483	0.306	0.334934
Cebpb	1.83179e-05	-0.390516	0.436	0.33	0.363793
Ndufa3	1.89894e-05	0.265345	0.876	0.848	0.377129
Lrrc58	2.88878e-05	-0.357718	0.44	0.59	0.573711
Ltb	3.50084e-05	-0.614746	0.564	0.665	0.695267
Cd74	3.95556e-05	-0.456379	0.988	0.995	0.785575
Ptpn1	4.92896e-05	0.357507	0.687	0.516	0.978892
Sp140	5.26764e-05	0.369805	0.637	0.476	1
Fabp5	5.79866e-05	0.964797	0.382	0.237	1
Pdia3	6.3288e-05	0.444692	0.799	0.713	1
Stk17b	6.47942e-05	0.473755	0.625	0.492	1
Cybasc3	6.9055e-05	-0.463929	0.34	0.471	1
Slc3a2	7.3989e-05	0.431343	0.579	0.418	1
Actg1	9.53561e-05	0.292975	0.996	1	1
Ier2	0.000105151	0.436929	0.591	0.452	1
Myeov2	0.000111699	0.266824	0.865	0.827	1
App	0.000134238	0.352588	0.417	0.269	1
Slamf7	0.00013513	-0.342048	0.367	0.42	1
Rnaset2b	0.000192307	-0.295781	0.452	0.481	1
Dnaja1	0.000203138	-0.352122	0.579	0.697	1
Stx16	0.000222354	-0.332387	0.413	0.54	1
1810058I24Rik	0.000227398	0.421084	0.703	0.614	1
Lilrb4	0.000252568	0.453287	0.313	0.176	1
Beta-s	0.00026312	-1.18007	0.236	0.372	1
Cd53	0.000290638	-0.311435	0.784	0.822	1
Efhd2	0.000310939	0.322098	0.788	0.668	1
Neat1	0.00032928	0.356983	0.668	0.58	1
Map4k1	0.000423848	-0.321952	0.255	0.364	1
Rnase6	0.000480626	-0.418416	0.641	0.739	1
Ftl1	0.00049828	0.354649	1	1	1
Hp	0.000499404	0.633647	0.317	0.191	1
Ddx39b	0.000501713	-0.289475	0.432	0.551	1
Impact	0.000537509	0.295007	0.255	0.138	1
Wdr89	0.000639871	-0.357269	0.506	0.577	1
H2-Aa	0.000686453	-0.500502	0.861	0.904	1
Btg2	0.00069494	0.327665	0.822	0.726	1
Smarcd2	0.000718434	-0.27733	0.324	0.455	1
Hnrpdl	0.000778592	0.270199	0.618	0.473	1
Ctsd	0.000805818	0.646834	0.533	0.407	1
Anp32a	0.000809605	-0.27232	0.726	0.771	1
Btg1	0.000834171	0.407674	0.965	0.949	1
Txn1	0.000852916	0.38664	0.869	0.806	1
Ramp1	0.000894116	-0.312236	0.475	0.593	1
Tsn	0.000940841	-0.271192	0.382	0.495	1
Bmyc	0.00105674	-0.324444	0.448	0.527	1
Asb2	0.00110245	-0.452303	0.317	0.412	1
Pnn	0.00120045	-0.272426	0.398	0.516	1
Trp53	0.00126124	-0.270674	0.355	0.452	1
Dleu2	0.00146068	0.363225	0.602	0.476	1
AW112010	0.00150191	0.525374	0.66	0.553	1
Fbl	0.00186347	-0.261447	0.521	0.638	1
H2-Oa	0.00188256	-0.39647	0.537	0.649	1
Ppp2ca	0.00190355	-0.271783	0.44	0.543	1
Hcst	0.002195	0.359406	0.502	0.383	1
Rras2	0.00222446	-0.257516	0.154	0.263	1
Gsr	0.00231494	0.476868	0.587	0.481	1
Calhm2	0.00249763	-0.259151	0.216	0.324	1
Zfp36l2	0.00251391	0.375232	0.722	0.628	1
Paip2	0.00274497	-0.265617	0.525	0.646	1
Rps15a-ps6	0.00279132	-0.332871	0.799	0.801	1
Hmha1	0.002805	-0.271382	0.664	0.761	1
Inpp5d	0.00287909	-0.258201	0.328	0.415	1
Ctla2a	0.00290779	0.80947	0.394	0.306	1
Chmp2b	0.00306296	-0.278984	0.266	0.359	1
Ddx3x	0.00313398	0.285177	0.548	0.426	1
Sh3glb1	0.00333709	0.269447	0.826	0.766	1
Tap1	0.00335559	0.270626	0.629	0.503	1
Ech1	0.00344981	-0.306719	0.355	0.452	1
Hexa	0.00384627	0.291536	0.707	0.657	1
Pten	0.00388076	0.264697	0.467	0.364	1
Cyth4	0.00390841	-0.262993	0.44	0.569	1
Slc46a3	0.00412028	-0.27295	0.351	0.449	1
Plek	0.00413022	0.263425	0.656	0.676	1
H2-Eb1	0.00470255	-0.40128	0.861	0.902	1
Litaf	0.00478993	0.28152	0.49	0.364	1
Gng11	0.00496096	0.604141	0.263	0.207	1
Oaz1	0.00517744	-0.333694	0.803	0.838	1
H2-Q4	0.00551102	0.308134	0.498	0.378	1
Cd79b	0.00561253	-0.333332	0.405	0.489	1
Zfp106	0.00585669	0.258546	0.459	0.34	1
BC035044	0.0059695	-0.285163	0.413	0.524	1
Ptprcap	0.00610973	-0.393916	0.34	0.452	1
Klra2	0.00657466	0.296894	0.255	0.154	1
Snx5	0.00912824	-0.280027	0.595	0.699	1
AI607873	0.00937738	0.260607	0.39	0.285	1
Ly6d	0.0100413	-0.766487	0.398	0.471	1
Cd84	0.0103442	0.278019	0.259	0.173	1
Amica1	0.0106872	-0.252887	0.313	0.428	1
Gm15421	0.0109981	-0.262431	0.332	0.426	1
Emp3	0.0110165	-0.365815	0.641	0.731	1
Tgfbi	0.0111723	0.28423	0.471	0.489	1
Emilin2	0.0117889	0.35448	0.259	0.194	1
H2-DMb1	0.0118978	-0.267753	0.653	0.707	1
Gm6377	0.0121607	0.304272	0.359	0.269	1
Fam125a	0.0123618	-0.272456	0.417	0.492	1
Id2	0.0142749	0.533776	0.653	0.577	1
Jak1	0.0144863	0.255475	0.595	0.521	1
Apoc2	0.0152363	0.334067	0.278	0.184	1
Samsn1	0.0153372	0.406537	0.583	0.5	1
Trappc5	0.0163157	-0.272789	0.382	0.455	1
Ly6a	0.0163393	-0.675583	0.309	0.287	1
Cd37	0.0184768	-0.25037	0.583	0.622	1
H2-Ob	0.0188308	-0.277568	0.378	0.441	1
Evi2a	0.019001	-0.2701	0.583	0.657	1
Mgst1	0.0203646	0.269435	0.332	0.231	1
Actn1	0.022706	0.253121	0.32	0.237	1
Klrd1	0.02361	-0.371659	0.286	0.364	1
Ear2	0.0245932	0.305523	0.371	0.269	1
Rel	0.0252534	0.251302	0.459	0.356	1
Tpm4	0.0252626	0.267967	0.66	0.628	1
Ahr	0.0267163	0.25731	0.293	0.207	1
Bst2	0.0274067	-0.619378	0.614	0.604	1
Pla2g7	0.0277295	0.352521	0.27	0.205	1
Lst1	0.0282304	0.428127	0.788	0.753	1
Nfe2l2	0.0283936	0.274942	0.405	0.303	1
Prdx5	0.032159	0.429669	0.772	0.729	1
Mndal	0.0360257	-0.288886	0.371	0.431	1
Klf4	0.0364064	0.301545	0.378	0.293	1
Pf4	0.0375438	0.527869	0.27	0.207	1
Apoe	0.0389557	0.646789	0.656	0.582	1
Dnajc7	0.0427042	-0.362388	0.579	0.644	1
Lamp1	0.0459929	0.332742	0.811	0.747	1
Tuba1a	0.0465212	0.421518	0.39	0.346	1
Ccl5	0.0467551	1.45876	0.533	0.434	1
Ms4a4c	0.0474354	-0.353596	0.402	0.455	1
Sepx1	0.0498259	0.251892	0.568	0.529	1
Cd7	0.0508916	-0.284183	0.305	0.396	1
Ccnd1	0.0529227	-0.418049	0.417	0.489	1
Ninj1	0.0645557	0.343582	0.371	0.303	1
Grn	0.0652906	-0.362812	0.618	0.668	1
Tbc1d4	0.0654923	0.328136	0.355	0.33	1
Hist1h2ao	0.0670313	0.421627	0.355	0.269	1
Pglyrp1	0.0705669	0.433751	0.421	0.42	1
Irf7	0.072066	-0.282492	0.359	0.364	1
Dusp2	0.0779985	0.311853	0.378	0.335	1
S100a10	0.0788835	-0.303193	0.463	0.545	1
Ly6c2	0.0872687	-0.425734	0.336	0.322	1
Mt1	0.0970253	0.277248	0.27	0.199	1
Irf8	0.0975297	-0.331778	0.548	0.612	1
Epsti1	0.115287	0.444531	0.737	0.71	1
Hist1h2bc	0.118895	0.264862	0.278	0.234	1
Vim	0.122014	0.418494	0.664	0.604	1
Lgals1	0.125288	-0.322118	0.49	0.484	1
Tmem123	0.129977	0.639035	0.544	0.489	1
Acp5	0.132592	0.373371	0.417	0.351	1
Cybb	0.146869	0.266678	0.664	0.62	1
A130040M12Rik	0.154111	0.347154	0.278	0.33	1
Hmox1	0.191262	0.35517	0.347	0.285	1
Tmem176b	0.223545	-0.267494	0.486	0.471	1
Hpgd	0.227064	-0.309222	0.255	0.316	1
Csf1r	0.25795	0.296822	0.452	0.399	1
Anxa1	0.269431	0.4377	0.367	0.324	1
Marcksl1	0.304304	0.325521	0.394	0.356	1
Dnase1l3	0.654249	0.250522	0.456	0.444	1

## Sheet: NK_cells
gene	p_val	avg_log2FC	pct.1	pct.2	p_val_adj
Rgs1	1.44478e-11	1.8711	0.697	0.196	2.86933e-07
Xist	1.08133e-10	0.582682	0.97	0.539	2.14752e-06
Rps15a-ps4	7.10414e-10	0.970536	0.97	0.765	1.41088e-05
Rn45s	4.82914e-09	-0.860991	0.803	0.98	9.59067e-05
Lag3	1.39569e-07	0.876156	0.409	0.059	0.00277185
Junb	1.87607e-06	0.866595	0.97	0.824	0.0372587
Fos	3.991e-06	1.1192	0.621	0.265	0.0792613
Tnfaip3	4.48009e-06	0.874059	0.394	0.078	0.0889747
Rgs2	6.60509e-06	0.929026	0.652	0.294	0.131177
Rps27	7.03714e-06	0.405702	1	1	0.139758
Tox	1.2832e-05	0.777071	0.485	0.147	0.254844
Ccr2	2.99516e-05	-1.0986	0.197	0.5	0.594838
H2-DMb1	3.49738e-05	0.391365	0.273	0.049	0.694579
Cd7	4.70434e-05	0.757866	0.864	0.892	0.934282
Klf2	6.27194e-05	-0.951469	0.576	0.843	1
Btg1	7.41975e-05	0.46422	1	0.961	1
Cd160	7.89507e-05	0.909311	0.758	0.461	1
Rps29	9.37339e-05	0.33283	1	1	1
Zfp36l2	0.000108504	0.597662	0.985	0.863	1
Lgals1	0.000146918	-0.650662	0.47	0.784	1
Chd6	0.00015276	0.517418	0.273	0.049	1
Gzma	0.000202846	-0.643011	0.515	0.814	1
Dusp1	0.000384993	0.690226	0.379	0.118	1
Clk1	0.000431725	0.655314	0.485	0.196	1
Rab8b	0.000448091	0.462841	0.394	0.147	1
Mtap7d1	0.000494449	-0.684754	0.091	0.324	1
Sell	0.000551378	-0.779156	0.424	0.686	1
B2m	0.000551417	0.359532	1	1	1
Btg2	0.000564421	0.476443	0.788	0.794	1
Vps13a	0.000588819	0.531984	0.333	0.098	1
Mfsd10	0.000592644	0.74521	0.545	0.255	1
Cd3g	0.000602839	1.16753	0.333	0.098	1
H2afz	0.000668009	-0.572826	0.985	0.98	1
Ndfip1	0.0006753	0.336517	0.5	0.245	1
1700025G04Rik	0.000740291	-0.785009	0.212	0.471	1
Emp3	0.0007483	-0.631703	0.667	0.765	1
Il21r	0.000762644	0.688802	0.455	0.216	1
Mitd1	0.000803122	0.448364	0.258	0.059	1
Rps21	0.00107427	0.296307	1	0.99	1
Beta-s	0.00109794	-1.09372	0.091	0.275	1
Il7r	0.00113253	0.847452	0.394	0.147	1
Hspa5	0.00116786	0.425245	0.833	0.569	1
Eomes	0.00121062	-0.766478	0.333	0.569	1
Pdcd4	0.00122162	0.644031	0.864	0.637	1
Ipcef1	0.00135825	0.65354	0.394	0.157	1
Dynll1	0.00142094	-0.582981	0.773	0.853	1
Cetn3	0.00148374	-0.651396	0.212	0.441	1
Ppp1r16b	0.00150845	0.703704	0.379	0.157	1
Arl4c	0.0015374	-0.685018	0.394	0.569	1
Mpst	0.00156544	0.506124	0.318	0.098	1
Prkaca	0.00163163	0.534311	0.348	0.118	1
Il4ra	0.00166132	0.621532	0.288	0.078	1
Hnrnpk	0.0019237	-0.393995	0.682	0.706	1
Rpl32	0.00211856	-0.264762	1	1	1
Rbm3	0.00212953	0.483378	0.939	0.843	1
Sf3b4	0.00230442	-0.480735	0.167	0.314	1
Vps37b	0.00233468	0.731174	0.561	0.304	1
Slfn2	0.00279843	0.480162	0.667	0.667	1
Bcl2a1d	0.00305501	0.524005	0.258	0.069	1
Psmc5	0.00312753	-0.552417	0.167	0.392	1
Zbp1	0.00322044	0.617444	0.379	0.157	1
Atp5b	0.0033512	-0.344993	0.879	0.902	1
Rbm39	0.00335138	0.414691	0.894	0.696	1
Txnl1	0.00358372	0.280307	0.485	0.265	1
Cnp	0.00369126	-0.44545	0.348	0.422	1
Rbl2	0.00377601	0.435409	0.47	0.235	1
Klrb1f	0.0038581	0.59899	0.758	0.529	1
Ms4a4b	0.00421144	-0.47191	0.909	0.971	1
Pcmtd1	0.0044147	0.517984	0.47	0.225	1
Anxa2	0.00444938	-0.726172	0.667	0.794	1
Edem2	0.0044839	-0.535245	0.121	0.294	1
Socs3	0.00482698	0.344899	0.258	0.088	1
Aim2	0.0048758	0.611058	0.288	0.108	1
Ubb	0.00492628	0.286564	0.985	0.99	1
Selplg	0.00505506	-0.395881	0.879	0.912	1
Gdi1	0.00510759	-0.48805	0.121	0.255	1
2810013P06Rik	0.00522191	0.599851	0.5	0.255	1
Tra2b	0.00525687	0.590018	0.742	0.52	1
Eftud2	0.00527643	0.416765	0.303	0.108	1
Bzw1	0.00528538	-0.512628	0.318	0.422	1
Fam36a	0.00545608	-0.564685	0.242	0.451	1
Tomm7	0.00554649	0.344302	0.939	0.765	1
BC003965	0.0056987	-0.457908	0.076	0.255	1
Irak2	0.00578321	0.520869	0.333	0.127	1
Ptms	0.0058391	0.623003	0.561	0.333	1
Impa1	0.00594638	-0.569095	0.182	0.373	1
AB124611	0.00605201	-0.574731	0.242	0.48	1
Stat1	0.0064106	0.322483	0.409	0.196	1
Dek	0.0064592	-0.296281	0.5	0.5	1
Srgn	0.00665481	0.464289	0.97	0.833	1
Rpl31-ps12	0.00694846	-0.343322	0.606	0.549	1
Asb2	0.00697763	0.539013	0.303	0.108	1
Wdr89	0.0070608	-0.631041	0.258	0.48	1
St8sia4	0.00711701	0.662667	0.379	0.186	1
Cat	0.00716034	-0.438071	0.106	0.255	1
Hexa	0.00718898	0.261914	0.303	0.137	1
Rpl37	0.00729273	0.255612	1	1	1
Slbp	0.00733286	-0.573133	0.288	0.52	1
Vgll4	0.00766242	0.539665	0.318	0.127	1
Rod1	0.00793398	0.284581	0.606	0.382	1
Clec2d	0.00827517	-0.353357	0.242	0.284	1
Ugcg	0.00860226	-0.552893	0.348	0.51	1
Sft2d1	0.00888819	-0.481069	0.303	0.539	1
Ccl3	0.00892286	0.824713	0.409	0.353	1
Ddx5	0.00894534	0.394579	0.985	0.98	1
Cd2	0.00897779	-0.562972	0.606	0.765	1
Usp34	0.00921222	0.403371	0.409	0.196	1
Nedd9	0.0093036	0.552638	0.348	0.147	1
Tspo	0.00932056	-0.395923	0.788	0.931	1
Grk6	0.00946604	-0.533552	0.242	0.471	1
Mrps12	0.0103274	-0.385684	0.258	0.343	1
Eif5a	0.0109466	0.34719	0.955	0.863	1
Mrpl23	0.0110028	-0.461772	0.364	0.471	1
Tnfsf14	0.0113959	0.351828	0.273	0.108	1
Bfar	0.0119951	0.517459	0.273	0.098	1
Vim	0.0121778	-0.690203	0.53	0.716	1
Cdc26	0.0122454	-0.254868	0.288	0.314	1
Stk32c	0.0123841	0.472874	0.258	0.088	1
Spry2	0.012489	0.859789	0.348	0.157	1
Sik1	0.0131974	0.449969	0.288	0.108	1
Rnf10	0.0135992	0.393848	0.348	0.157	1
Kdelr2	0.0136653	0.407059	0.379	0.176	1
Rnf7	0.0137822	0.406426	0.591	0.363	1
Snx3	0.0138329	-0.432295	0.515	0.637	1
Gm1821	0.0139503	0.464388	0.712	0.5	1
Nme1	0.0140857	-0.432052	0.515	0.725	1
Ube2v2	0.014315	-0.364467	0.212	0.304	1
Ube2n	0.014626	-0.364946	0.485	0.588	1
Klra18	0.0150451	-0.655862	0.333	0.559	1
Ltb	0.0151273	0.649615	0.818	0.627	1
Tap2	0.015603	0.504354	0.636	0.431	1
Rpl39	0.0164838	0.263891	1	1	1
Tyrobp	0.016705	-0.292624	0.97	1	1
Ddx39	0.0168696	-0.391833	0.227	0.275	1
As3mt	0.0174233	-0.41457	0.152	0.343	1
Med28	0.0174392	-0.325757	0.636	0.667	1
Sub1	0.0175013	-0.27913	0.985	0.951	1
Med21	0.0178115	-0.522265	0.106	0.265	1
H2-Q8	0.0179455	0.515181	0.379	0.216	1
Psmb6	0.0180255	-0.366933	0.561	0.637	1
Man1a	0.0181617	-0.281648	0.121	0.275	1
Eif3f	0.0183542	-0.372844	0.97	0.941	1
Igj	0.0188289	2.81253	0.273	0.108	1
Use1	0.0194803	-0.338979	0.621	0.618	1
Psen2	0.019705	0.402437	0.303	0.127	1
Tmem59	0.0197894	0.42344	0.742	0.549	1
Lck	0.0200894	-0.374558	0.864	0.873	1
Impact	0.0204318	0.447559	0.303	0.127	1
Kif5b	0.0205224	0.568014	0.545	0.373	1
Anapc11	0.0205284	-0.412584	0.364	0.461	1
Cct5	0.0206944	-0.377239	0.636	0.657	1
Pnrc1	0.0206986	0.370003	0.773	0.735	1
Spg21	0.0207568	-0.392736	0.227	0.431	1
Lta4h	0.020893	0.275843	0.515	0.314	1
Dcaf12	0.0209492	0.355895	0.288	0.118	1
Bhlhe40	0.0211828	0.514829	0.303	0.127	1
Mycbp2	0.021229	0.418299	0.636	0.49	1
Eif4a3	0.0216594	-0.392878	0.288	0.412	1
Khdrbs1	0.021785	0.345397	0.667	0.451	1
Ly6e	0.0224383	0.391637	0.909	0.902	1
Ccl4	0.0230115	1.21636	0.621	0.49	1
Ewsr1	0.0230997	-0.367258	0.455	0.588	1
Mta3	0.0232056	-0.484024	0.152	0.304	1
Arhgap30	0.0233102	0.277231	0.727	0.52	1
Rit1	0.0239943	0.381611	0.258	0.098	1
Cyld	0.0240459	0.504986	0.273	0.108	1
Anxa6	0.0247653	-0.446306	0.621	0.696	1
Ndufs2	0.0253974	-0.475443	0.288	0.461	1
Cops4	0.0259015	0.26179	0.333	0.176	1
Suclg1	0.0259043	-0.300936	0.348	0.382	1
Thoc2	0.0260794	-0.418639	0.288	0.392	1
D14Ertd449e	0.0264513	-0.536633	0.515	0.647	1
Sigirr	0.0268953	0.416053	0.333	0.186	1
Apbb1ip	0.0272982	-0.394236	0.561	0.637	1
Agpat3	0.0274249	0.320273	0.409	0.225	1
Cirbp	0.027575	0.527493	0.561	0.382	1
Acbd6	0.027757	-0.302774	0.212	0.255	1
Anp32b	0.0279819	-0.402755	0.652	0.706	1
Trim30a	0.0288745	0.384584	0.394	0.206	1
Ywhaq	0.0289398	-0.372952	0.758	0.784	1
Lcp2	0.0292201	0.536118	0.394	0.216	1
Lass2	0.0297412	-0.306034	0.333	0.373	1
Yeats4	0.0300108	0.497102	0.47	0.275	1
Picalm	0.0303466	0.318686	0.288	0.127	1
Taldo1	0.0312228	-0.257675	0.606	0.588	1
Prkx	0.0318459	0.352607	0.318	0.157	1
Orai1	0.0318471	0.453606	0.258	0.137	1
Hmha1	0.0324514	-0.403458	0.818	0.922	1
Ilkap	0.0329268	0.362467	0.424	0.235	1
Itm2c	0.0329378	0.565734	0.561	0.363	1
H2-Q4	0.0335766	0.434388	0.712	0.618	1
2700094K13Rik	0.0337864	-0.431502	0.348	0.431	1
Gpr171	0.0343471	0.308256	0.606	0.402	1
Cope	0.0350834	-0.438693	0.379	0.549	1
Ndufb8	0.0351481	-0.251623	0.47	0.5	1
Suds3	0.0356951	-0.367788	0.258	0.353	1
Tpd52l2	0.035724	-0.272525	0.182	0.255	1
Slc25a3	0.0357814	-0.42131	0.712	0.853	1
A430084P05Rik	0.0358049	-0.474544	0.212	0.363	1
H3f3b	0.0359588	-0.279039	1	1	1
Arrb2	0.0361656	-0.377902	0.212	0.265	1
Pdia3	0.0363119	0.398046	0.758	0.627	1
Klrb1b	0.0365168	0.605038	0.424	0.235	1
Hn1	0.0368006	-0.39066	0.652	0.775	1
Cxcr3	0.0376017	0.616541	0.439	0.265	1
Ostf1	0.0376611	0.278426	0.909	0.814	1
Josd2	0.0379508	-0.424181	0.121	0.255	1
Klf6	0.0381683	0.373856	0.53	0.333	1
Dnm1l	0.0385203	0.379776	0.273	0.118	1
Pnpla2	0.0385249	0.497775	0.348	0.186	1
Phf20l1	0.0386752	-0.42399	0.197	0.294	1
Pon2	0.0388417	0.265393	0.379	0.216	1
Ifi203	0.0390501	0.411275	0.697	0.51	1
Fyb	0.0396552	0.451516	0.727	0.608	1
Tm6sf1	0.0396895	-0.450835	0.424	0.529	1
Tnfaip8l2	0.0400138	-0.366542	0.273	0.363	1
Mxd1	0.0401895	0.368677	0.258	0.108	1
Chmp4b	0.0402406	0.427329	0.742	0.559	1
Elf1	0.0402652	0.422557	0.682	0.5	1
Prpf40a	0.0410124	0.348999	0.455	0.265	1
Gpr65	0.0416213	0.509146	0.439	0.255	1
Mff	0.0417879	-0.260611	0.318	0.363	1
Lpin1	0.0417889	-0.358308	0.152	0.265	1
Rpgrip1	0.0420741	0.387081	0.258	0.108	1
Anxa1	0.042303	-0.541052	0.227	0.402	1
Zcchc7	0.0423071	0.467727	0.409	0.235	1
P4hb	0.0427025	0.35818	0.318	0.157	1
Psmb1	0.0429276	-0.329826	0.788	0.873	1
Dleu2	0.0449753	0.472613	0.333	0.176	1
Klre1	0.0453688	-0.251016	0.879	0.971	1
Hhex	0.0454212	-0.260773	0.318	0.333	1
Fam189b	0.0455088	0.396982	0.53	0.461	1
Bin1	0.0457069	-0.361099	0.364	0.559	1
Glyr1	0.0474758	-0.36624	0.227	0.324	1
Gabarap	0.0475046	0.321659	0.833	0.755	1
Ufm1	0.0478303	-0.425472	0.197	0.343	1
H2-Aa	0.0480519	-0.468136	0.379	0.569	1
Cd82	0.0481868	0.341386	0.667	0.48	1
Taf9	0.0482217	-0.365075	0.197	0.373	1
Csnk1d	0.0490501	0.258673	0.424	0.255	1
Pycard	0.0497281	-0.495642	0.561	0.667	1
Lax1	0.0504835	-0.281345	0.333	0.373	1
Flna	0.0506923	-0.48824	0.167	0.314	1
Cbx3	0.0508406	0.276566	0.409	0.235	1
Jund	0.0512042	0.374761	0.924	0.863	1
Dpy30	0.0516606	-0.41858	0.288	0.402	1
Hnrnpc	0.0517846	0.374144	0.682	0.51	1
Ctla2a	0.0518065	-0.665401	0.545	0.637	1
Eif4a1	0.0525074	-0.28281	0.788	0.824	1
Ddx3x	0.0526751	0.401412	0.424	0.245	1
Myl12b	0.0531166	-0.314524	0.803	0.873	1
Gm15421	0.0539951	-0.417082	0.424	0.52	1
Ppil2	0.054149	-0.275216	0.318	0.363	1
Arl4a	0.0549052	0.416328	0.303	0.147	1
Ccdc124	0.0549484	-0.351379	0.318	0.373	1
Abcg1	0.0553687	0.386566	0.303	0.147	1
Ppm1g	0.0554151	0.407839	0.561	0.373	1
Rasgrp1	0.0560838	0.40579	0.288	0.157	1
Rps15a-ps6	0.0566218	-0.363326	0.773	0.745	1
Ndufs7	0.0567463	-0.342431	0.485	0.569	1
Fam54b	0.0568748	0.383691	0.364	0.196	1
Gadd45gip1	0.0569526	-0.273189	0.333	0.373	1
Tmem11	0.0572584	0.261992	0.318	0.167	1
2610039C10Rik	0.0574901	-0.437664	0.136	0.284	1
Limd1	0.0587596	-0.363746	0.152	0.265	1
Zyx	0.0588254	-0.413439	0.47	0.618	1
Txnrd1	0.0594802	0.361396	0.333	0.176	1
Snrpd2	0.060513	-0.342646	0.667	0.745	1
St3gal6	0.0616641	0.250838	0.379	0.225	1
Pnn	0.0618076	0.441216	0.545	0.373	1
Atp5a1	0.061859	-0.417473	0.697	0.804	1
Lmo4	0.062128	0.557842	0.333	0.186	1
Atp6v0d1	0.0633437	-0.312353	0.227	0.294	1
Cd79b	0.0634733	-0.560788	0.273	0.451	1
Luc7l2	0.0637839	0.327568	0.545	0.363	1
Ubp1	0.0641808	0.322292	0.273	0.127	1
Ly9	0.0645821	0.356755	0.515	0.333	1
Cd52	0.0646231	0.27548	1	1	1
Pdzd8	0.0650732	0.309522	0.258	0.118	1
Elof1	0.0657839	0.339862	0.394	0.225	1
Vbp1	0.0658062	-0.364684	0.318	0.461	1
3110001D03Rik	0.0658578	-0.362274	0.318	0.382	1
Eci1	0.0664895	0.299378	0.379	0.216	1
Sh2d1a	0.0665708	-0.378981	0.333	0.51	1
Tmed9	0.0666991	0.359845	0.727	0.569	1
Mecp2	0.0669435	0.258973	0.258	0.127	1
Lrrc58	0.0669475	-0.315499	0.212	0.373	1
2510039O18Rik	0.067116	0.252761	0.318	0.176	1
Eif3m	0.0682358	-0.273188	0.652	0.706	1
Samhd1	0.0682891	-0.274246	0.379	0.392	1
Rp9	0.0683612	-0.394833	0.394	0.539	1
Gtf2f1	0.0689756	0.358549	0.258	0.147	1
Bola2	0.0690143	0.357701	0.47	0.294	1
Slc50a1	0.069927	-0.460855	0.364	0.48	1
Hadhb	0.0700261	-0.286121	0.273	0.304	1
Mrps15	0.0708216	-0.350467	0.227	0.304	1
Tgoln1	0.0711035	0.380737	0.364	0.206	1
Slamf7	0.0711224	0.433105	0.439	0.275	1
4921524J17Rik	0.0719276	0.299387	0.288	0.147	1
Vdac3	0.0719402	-0.399553	0.333	0.471	1
Adprh	0.0727298	-0.415164	0.197	0.324	1
Rpl36al	0.0729378	-0.257114	0.955	0.99	1
Tnfaip8	0.0734792	0.277417	0.409	0.245	1
Lsm5	0.0737408	-0.348003	0.47	0.539	1
5430437P03Rik	0.0739842	-0.361059	0.167	0.304	1
Cdc42	0.0750541	-0.261502	0.924	0.971	1
Cst7	0.0757662	0.360544	0.727	0.569	1
1810037I17Rik	0.0759756	-0.276925	0.636	0.637	1
Zc3h14	0.0759768	0.348905	0.318	0.167	1
Nck1	0.0762718	0.402854	0.409	0.265	1
Snx2	0.0763944	-0.323181	0.318	0.363	1
Limd2	0.0767703	-0.299964	0.924	0.961	1
Abhd8	0.0771493	0.43036	0.318	0.176	1
Ddx21	0.0777298	0.386932	0.5	0.343	1
Atp1b3	0.0788133	-0.345761	0.5	0.618	1
Arid4a	0.0788406	0.515044	0.409	0.265	1
Bcas2	0.0795486	-0.332927	0.424	0.5	1
Ndufa10	0.0802118	0.278867	0.364	0.216	1
2022-09-11	0.0806643	-0.346934	0.333	0.402	1
1810006K21Rik	0.0818465	0.268522	0.727	0.696	1
Phf5a	0.0826651	-0.360611	0.318	0.441	1
Sdhb	0.0828639	-0.302662	0.47	0.549	1
Fnbp1	0.0831599	0.303496	0.288	0.147	1
Hdgf	0.083603	0.256143	0.47	0.304	1
Reep5	0.0849402	-0.26716	0.803	0.814	1
Pitpna	0.0857557	-0.266054	0.606	0.637	1
Rbm5	0.08635	-0.380867	0.212	0.363	1
Rnf130	0.0868379	-0.313468	0.379	0.431	1
Rtf1	0.0869627	0.297644	0.576	0.402	1
Copz1	0.0872913	-0.333808	0.273	0.392	1
Gyg	0.0875322	-0.285106	0.303	0.324	1
Ttc39b	0.087972	0.279473	0.258	0.127	1
Ddit4	0.0882728	-0.3635	0.273	0.392	1
2010012O05Rik	0.0884891	-0.414685	0.227	0.343	1
Bcl2a1b	0.0889592	0.427987	0.439	0.294	1
Cdc42ep3	0.0894292	-0.400836	0.303	0.451	1
Alad	0.08997	0.330312	0.348	0.196	1
Grina	0.0900228	0.353158	0.348	0.196	1
Mrpl52	0.090309	0.333221	0.758	0.608	1
Ddx46	0.0905057	0.277062	0.455	0.294	1
Taf1d	0.090879	0.25196	0.379	0.235	1
Rbm8a	0.0909185	0.277428	0.561	0.392	1
Tab2	0.0920234	0.337236	0.394	0.235	1
Tespa1	0.0921101	0.402517	0.394	0.235	1
Cdk2ap1	0.092723	-0.334793	0.121	0.255	1
Fbl	0.0937917	-0.413257	0.348	0.48	1
S100a4	0.0938337	0.722969	0.348	0.225	1
Nubp1	0.0950354	0.296967	0.333	0.186	1
A830007P12Rik	0.0950995	0.266017	0.288	0.157	1
Frg1	0.0955857	-0.261454	0.348	0.373	1
Ifnar1	0.0956416	0.303802	0.273	0.137	1
Clk4	0.0959148	0.285454	0.258	0.127	1
Efr3a	0.0963315	0.358156	0.53	0.363	1
4932438A13Rik	0.0967683	0.374984	0.258	0.147	1
Ssr1	0.0969814	0.479421	0.5	0.363	1
Srsf2	0.0970622	0.348572	0.742	0.598	1
Acap1	0.0971387	-0.338189	0.394	0.451	1
Zfp706	0.0971439	-0.315769	0.439	0.49	1
Mir703	0.0997548	-0.303634	0.5	0.549	1
Cript	0.100516	-0.353756	0.318	0.441	1
Adipor1	0.100987	-0.372062	0.409	0.52	1
Tmem219	0.101304	0.372213	0.288	0.157	1
Myeov2	0.102237	0.348125	0.727	0.578	1
Vars	0.103343	0.406528	0.424	0.294	1
Sh3bgrl	0.104176	0.352546	0.258	0.127	1
Tmem126a	0.105356	-0.366317	0.273	0.422	1
Higd2a	0.106581	-0.30726	0.515	0.569	1
Zcchc11	0.106784	-0.34517	0.288	0.402	1
Arpc2	0.107048	-0.257677	0.985	0.98	1
Xcl1	0.107224	0.978279	0.636	0.51	1
Manf	0.107348	-0.300799	0.47	0.559	1
1810022K09Rik	0.109021	0.322435	0.348	0.245	1
2010107E04Rik	0.109346	0.366352	0.818	0.745	1
Aip	0.10942	0.340932	0.485	0.324	1
H2-DMa	0.109915	0.35707	0.288	0.157	1
Cdipt	0.113229	0.318876	0.303	0.167	1
Spnb2	0.113316	-0.274693	0.364	0.363	1
Atp1b1	0.113832	-0.316198	0.485	0.608	1
Rpp21	0.115022	-0.258511	0.333	0.373	1
Xrn2	0.11504	0.407534	0.636	0.5	1
Mdh2	0.11514	-0.350901	0.515	0.667	1
Myst3	0.116255	0.331194	0.303	0.176	1
Immp1l	0.116339	-0.348401	0.273	0.422	1
Lrp10	0.116438	0.269534	0.53	0.373	1
Commd6	0.117001	-0.338905	0.242	0.363	1
Magoh	0.117124	-0.351971	0.258	0.353	1
Mrps33	0.11777	-0.321461	0.485	0.559	1
Ndufs6	0.117949	0.255339	0.652	0.49	1
Samm50	0.117961	0.37748	0.348	0.206	1
Cyb5b	0.11864	0.259244	0.288	0.157	1
Zc3h15	0.118689	-0.266232	0.439	0.48	1
Creb1	0.119021	0.324571	0.303	0.167	1
Vcp	0.119325	0.386222	0.545	0.422	1
Bub3	0.120204	0.268949	0.47	0.314	1
Rabgap1l	0.120874	0.41637	0.439	0.284	1
Serinc1	0.121226	0.33241	0.348	0.235	1
1110002B05Rik	0.121375	-0.354248	0.409	0.569	1
Mdh1	0.12233	-0.354274	0.576	0.686	1
Igbp1	0.123167	-0.295075	0.318	0.402	1
Golga4	0.123229	0.266867	0.379	0.235	1
B3gat3	0.123872	-0.290901	0.197	0.265	1
Nudt16l1	0.124834	-0.305518	0.152	0.284	1
Prpsap1	0.126051	-0.348681	0.227	0.324	1
Stag1	0.126395	-0.320046	0.152	0.284	1
1110059E24Rik	0.128092	-0.323166	0.152	0.255	1
Snhg8	0.128501	0.38958	0.606	0.461	1
Bcl2	0.128698	0.34149	0.818	0.716	1
Upf2	0.130645	0.309808	0.318	0.235	1
Ywhah	0.132298	-0.322425	0.591	0.735	1
Cd79a	0.132638	-0.762437	0.333	0.48	1
Mrpl33	0.132724	-0.284004	0.621	0.657	1
Utrn	0.133095	0.385484	0.394	0.275	1
Abcf1	0.135704	-0.254742	0.258	0.402	1
Gnl3	0.135766	0.339667	0.303	0.176	1
Itgax	0.13578	0.434473	0.409	0.275	1
Arl4d	0.13621	-0.396367	0.167	0.294	1
Tmem30a	0.136361	-0.306984	0.303	0.422	1
Ociad1	0.136919	-0.342827	0.47	0.578	1
Rsrc2	0.137072	0.353634	0.591	0.461	1
Pdlim1	0.138087	-0.2833	0.197	0.284	1
Pecam1	0.138485	0.400348	0.303	0.176	1
Cd2bp2	0.138589	-0.308754	0.167	0.255	1
Dtx1	0.139097	0.316546	0.273	0.147	1
2810422J05Rik	0.139505	-0.303481	0.273	0.353	1
Myo1g	0.140382	0.276353	0.364	0.225	1
Sh2d3c	0.140796	-0.304299	0.227	0.314	1
Cpsf3	0.141	0.316065	0.258	0.137	1
Chd1	0.14117	0.404805	0.303	0.186	1
Nt5c	0.141225	-0.351893	0.409	0.549	1
Samd9l	0.144134	-0.284656	0.258	0.324	1
Odc1	0.146182	0.335787	0.258	0.137	1
Pcnp	0.146352	0.283803	0.439	0.294	1
Gpr18	0.147692	0.330941	0.379	0.245	1
Gga1	0.14796	0.335532	0.273	0.157	1
Pten	0.147974	0.359261	0.394	0.255	1
Nmi	0.149389	-0.285097	0.273	0.373	1
S100a13	0.149479	-0.286107	0.667	0.706	1
Rtn4	0.149746	0.353809	0.409	0.265	1
Tnfrsf9	0.15044	0.310357	0.364	0.225	1
Caprin1	0.151133	0.268623	0.364	0.225	1
Sema4a	0.151369	-0.338743	0.333	0.422	1
Spen	0.151612	0.280696	0.258	0.137	1
Lpxn	0.151716	0.295911	0.258	0.137	1
Dusp2	0.152337	0.424389	0.697	0.686	1
Ccdc59	0.153188	-0.338607	0.167	0.275	1
Pik3r1	0.15353	0.336309	0.621	0.471	1
Fasl	0.159148	0.428043	0.394	0.275	1
Ptpre	0.159455	-0.268796	0.227	0.284	1
Trim27	0.159542	-0.318302	0.197	0.284	1
Lbh	0.160744	0.338644	0.515	0.373	1
Klra23	0.161018	-0.504919	0.227	0.343	1
Ctss	0.161053	-0.396525	0.288	0.333	1
AW112010	0.161233	-0.301573	1	1	1
Gem	0.161772	0.374952	0.485	0.441	1
Dnaja1	0.16218	-0.285536	0.727	0.735	1
Sec22b	0.16219	0.323645	0.303	0.176	1
Cited4	0.164856	0.365317	0.273	0.206	1
Rasal3	0.165168	-0.31118	0.333	0.382	1
Psmc4	0.165204	-0.293271	0.318	0.382	1
Tmbim4	0.166117	-0.338073	0.364	0.5	1
Epsti1	0.168732	-0.30945	0.742	0.824	1
Puf60	0.170555	-0.290719	0.364	0.51	1
4930523C07Rik	0.170743	-0.382863	0.273	0.402	1
Sipa1	0.171841	0.285825	0.561	0.431	1
Yaf2	0.172579	0.357133	0.364	0.245	1
Rab5c	0.173278	0.344898	0.53	0.402	1
Romo1	0.178183	0.299979	0.576	0.431	1
Commd1	0.181115	-0.25139	0.227	0.294	1
4930453N24Rik	0.181192	0.262118	0.333	0.206	1
Ctage5	0.182497	0.272238	0.379	0.245	1
Myh9	0.182995	0.25991	0.485	0.343	1
Ptpn2	0.18348	0.289109	0.379	0.245	1
Pla2g16	0.183804	0.314119	0.727	0.637	1
Gramd1a	0.18404	0.331228	0.379	0.245	1
Ankrd44	0.185342	-0.325049	0.227	0.343	1
AI467606	0.18616	-0.301097	0.303	0.382	1
Zcrb1	0.186735	0.255821	0.379	0.333	1
Tomm6	0.186902	-0.258894	0.788	0.833	1
Plekha2	0.188139	0.299962	0.409	0.275	1
Plec	0.18997	0.335146	0.379	0.265	1
Hnrnph2	0.190015	-0.252375	0.242	0.333	1
Irf1	0.191234	-0.351496	0.242	0.373	1
Mrpl41	0.192483	-0.290681	0.227	0.294	1
Ubl7	0.196364	-0.280093	0.182	0.304	1
Acaa1a	0.20307	0.328368	0.379	0.255	1
Baz1b	0.204537	0.322402	0.379	0.255	1
Irf3	0.205136	-0.25926	0.167	0.284	1
Rsf1	0.206422	0.288898	0.258	0.147	1
Serinc3	0.206926	-0.288133	0.758	0.814	1
Usp15	0.208183	0.261007	0.258	0.147	1
Safb	0.21009	-0.302043	0.167	0.255	1
Tm2d3	0.211251	0.2879	0.258	0.147	1
Gtf2h5	0.211497	-0.307105	0.273	0.343	1
Akna	0.21159	-0.254589	0.273	0.314	1
Dock8	0.215708	0.303285	0.394	0.265	1
Lsm3	0.216336	0.32569	0.424	0.314	1
Arf5	0.216501	-0.270416	0.667	0.775	1
Eea1	0.217584	0.268378	0.303	0.186	1
Elavl1	0.218447	0.296639	0.364	0.284	1
Dbi	0.218897	-0.270907	0.53	0.578	1
Acyp1	0.219963	0.297053	0.348	0.245	1
Sulf2	0.220293	0.2999	0.303	0.186	1
Smarca5	0.220325	-0.262667	0.409	0.48	1
Mmgt2	0.221169	0.304254	0.288	0.196	1
Samd3	0.221378	-0.310648	0.485	0.598	1
Il18r1	0.221436	-0.293132	0.273	0.402	1
Ict1	0.221771	-0.25073	0.409	0.461	1
Mrps23	0.222521	-0.258069	0.288	0.353	1
Ccndbp1	0.224531	-0.266271	0.197	0.255	1
Psmc2	0.225276	-0.253767	0.288	0.353	1
Dhx9	0.22677	0.349258	0.288	0.176	1
Unc93b1	0.227265	-0.283063	0.212	0.333	1
Usmg5	0.228106	-0.274022	0.636	0.716	1
Nsmce1	0.228128	0.264981	0.485	0.353	1
H2-Ab1	0.229131	-0.410555	0.591	0.706	1
Actb	0.229898	0.360358	1	1	1
Synj2bp	0.231373	0.341173	0.348	0.245	1
Xbp1	0.231644	0.272804	0.258	0.314	1
Mll3	0.2335	0.344161	0.333	0.225	1
Trappc1	0.233877	-0.269229	0.258	0.382	1
Ctsb	0.235137	0.289509	0.439	0.314	1
Gm4956	0.236531	0.321325	0.485	0.353	1
Glrx5	0.237986	-0.297422	0.273	0.373	1
Lsm7	0.239308	-0.25586	0.258	0.382	1
Rae1	0.240045	0.285661	0.273	0.167	1
Sema4d	0.242807	0.291538	0.333	0.255	1
Sugt1	0.244839	-0.254741	0.333	0.412	1
Gm2382	0.245624	0.302662	0.288	0.186	1
Necap2	0.250155	0.308522	0.288	0.206	1
Cma1	0.253148	-0.343286	0.242	0.363	1
Arpc5l	0.254757	-0.309583	0.5	0.618	1
Fundc2	0.255628	0.26625	0.439	0.314	1
Rcsd1	0.255946	0.257991	0.439	0.314	1
Ptk2b	0.256301	0.271014	0.424	0.324	1
Gimap9	0.258691	-0.252009	0.439	0.569	1
Diap1	0.259393	0.328622	0.439	0.333	1
Btbd9	0.260545	-0.25433	0.167	0.255	1
Hspa9	0.262583	-0.263572	0.227	0.324	1
Amfr	0.263895	0.27873	0.258	0.216	1
Cdc5l	0.26441	0.259943	0.5	0.373	1
Thrap3	0.267079	0.287624	0.515	0.392	1
Eif3i	0.267303	-0.270277	0.606	0.647	1
Mcl1	0.268978	0.263341	0.545	0.422	1
Sod2	0.273297	-0.262277	0.348	0.461	1
Wdr33	0.273917	0.304123	0.424	0.304	1
Zfp207	0.276405	0.270159	0.424	0.304	1
Mif	0.278515	-0.251253	0.561	0.598	1
Pgam1	0.278568	-0.2849	0.364	0.48	1
Yy1	0.278814	-0.285826	0.318	0.422	1
Slc3a2	0.279263	0.316651	0.5	0.422	1
Cyfip2	0.280709	0.295629	0.424	0.304	1
Tagln2	0.282126	-0.294179	0.818	0.833	1
Fermt3	0.282344	-0.264677	0.318	0.422	1
Zfp800	0.282967	0.260982	0.273	0.216	1
Appl1	0.289018	0.288086	0.288	0.186	1
Faim3	0.290271	-0.370406	0.182	0.255	1
Dok1	0.291575	0.310027	0.288	0.206	1
H2-Ke6	0.292459	-0.264442	0.288	0.343	1
Mlec	0.292816	0.27448	0.333	0.225	1
Eif4e2	0.294607	0.278106	0.47	0.392	1
Tbx21	0.296489	-0.279813	0.364	0.431	1
Itgal	0.296989	0.280017	0.621	0.5	1
D16Ertd472e	0.297958	0.286507	0.379	0.265	1
Spint2	0.300565	0.306871	0.318	0.216	1
Matr3	0.301434	-0.261476	0.303	0.382	1
Tmed10	0.301782	-0.255091	0.439	0.51	1
Fkbp4	0.304676	-0.273598	0.258	0.353	1
Atp5g2	0.305324	-0.264189	0.773	0.824	1
D19Ertd737e	0.306424	0.288928	0.364	0.255	1
Mtdh	0.306507	0.329285	0.545	0.471	1
Slc38a1	0.307065	0.272294	0.333	0.225	1
Hk1	0.307377	0.271294	0.288	0.186	1
Lat	0.309538	0.291065	0.409	0.294	1
Esco1	0.312508	0.279349	0.273	0.196	1
Fam96b	0.315618	-0.288109	0.212	0.304	1
Cd74	0.318599	-0.573098	0.864	0.902	1
Scp2	0.323366	0.261495	0.803	0.735	1
H2-Eb1	0.329958	-0.570013	0.485	0.569	1
Cox16	0.336388	0.251537	0.394	0.333	1
Grap	0.34208	0.2994	0.409	0.343	1
Minos1	0.349562	-0.268876	0.621	0.706	1
Yipf4	0.352239	-0.262222	0.288	0.392	1
Dda1	0.354122	-0.265098	0.212	0.304	1
S100a6	0.356207	0.472207	0.561	0.529	1
Nktr	0.358042	0.30666	0.303	0.206	1
Cd47	0.359259	-0.258469	0.833	0.892	1
Cxxc5	0.35992	0.265212	0.394	0.294	1
Pbrm1	0.362804	0.297265	0.394	0.333	1
Sf1	0.363337	0.264412	0.379	0.275	1
Macf1	0.364323	-0.273228	0.53	0.618	1
Wbp11	0.368468	0.259599	0.409	0.314	1
Snrnp40	0.373581	0.252967	0.288	0.196	1
Atp6v0b	0.374166	-0.269396	0.303	0.402	1
Laptm4a	0.376306	0.277831	0.439	0.333	1
Cisd2	0.389965	0.288893	0.333	0.265	1
2022-03-02	0.400669	-0.27846	0.288	0.382	1
Aprt	0.402104	0.2594	0.288	0.216	1
Tsc22d3	0.41975	-0.294889	0.409	0.5	1
Klra7	0.458367	-0.26323	0.5	0.598	1
Nrgn	0.494598	0.42707	0.258	0.186	1
Hvcn1	0.496365	0.285492	0.394	0.382	1
Nop58	0.497087	0.262876	0.303	0.225	1
Klra9	0.512553	-0.422811	0.455	0.529	1
Cmpk1	0.561774	0.254748	0.561	0.49	1
Cstb	0.579104	0.252444	0.485	0.412	1
Ly6d	0.611566	-0.276183	0.288	0.284	1
Txndc5	0.904897	0.321188	0.318	0.294	1
