# Supplementary material for: Transcriptional activation of Jun and Fos members of the AP‐1 complex is a conserved signature of immune aging that contributes to inflammaging
Source: Aging Cell. 2023 Feb 24;22(4):e13792. doi: 10.1111/acel.13792 (PMC10086525; doi:10.1111/acel.13792)
Supplement: Supplementary file 26 — Table S18 [file ACEL-22-e13792-s007.xlsx]

## Sheet: Raw Data
First Experiment (N=4 mice per age per sex; 4 technical replicates)(splenocytes NOT pooled)
																											Controls
stimulation						Male 3mo						Female 3mo						Male 18mo						Female 18mo								Ratio
	c-JUN	0.106	0.095	0.098	0.091			0.102	0.121	0.122	0.123			0.068	0.107	0.105	0.1			0.092	0.128	0.116	0.135				1.403	Blue= positive control				0.5612
	Total protein	0.192	0.191	0.195	0.19			0.226	0.211	0.202	0.227			0.183	0.198	0.205	0.207			0.236	0.244	0.174	0.27				1.514	green = positive control with mutated AP1 oligo				0.6056
None		0.552083	0.497382	0.502564	0.478947			0.451327	0.57346	0.60396	0.54185			0.371585	0.540404	0.512195	0.483092			0.389831	0.52459	0.666667	0.5				0.059	gray = positive control with WT AP1 oligo				0.0236
																											-0.016	white =blank				-0.0064
	c-JUN	0.353	0.364	0.364	0.184			0.234	0.231	0.197	0.196			0.491	0.491	0.534	0.534			0.265	0.265	0.262	0.262
	Total protein	0.296	0.343	0.295	0.292			0.334	0.338	0.224	0.346			0.338	0.356	0.319	0.229			0.354	0.474	0.471	0.237				control protein conc = 2.5ug/uL
LPS		1.19257	1.06122	1.2339	0.630137			0.700599	0.683432	0.879464	0.566474			1.45266	1.37921	1.67398	2.33188			0.748588	0.559072	0.556263	1.10549
Second Experiment -ELISA I and II (N=4 mice per age per sex; 3 technical replicates-2 ELISAs)(splenocytes pooled)
stimulation		Male 3mo	Female 3mo	Male 18mo	Female 18mo
	c-JUN	0.338	0.317	0.339	0.337														0.161	0.122	0.125
	Total protein	0.08	0.06	0.09	0.09														2.204	0.424	2.358
None		4.225	5.28333	3.76667	3.74444														Yellow is positive control
																			Orange is positive control with competitor wildtype oligo
	c-JUN	0.512	0.649	0.589	0.473														Green is positive control with mutated oligo
	Total protein	0.08	0.08	0.06	0.08														White is blanks
Anti-3+28		6.4	8.1125	9.81667	5.9125
	c-JUN	0.623	0.728	0.46	0.438
	Total protein	0.09	0.11	0.1	0.08
LPS		6.92222	6.61818	4.6	5.475
	c-JUN	0.388	0.324	0.413	0.378
	Total protein	0.11	0.09	0.07	0.07
Poly I:C		3.52727	3.6	5.9	5.4
stimulation				Male 3mo				Female 3mo				Male 18mo				Female 18mo
	c-JUN	0.065	0.057			0.028	0.032			0.056	0.06			0.057	0.064			0.836	Yellow is positive control
	Total protein	0.08	0.08			0.06	0.06			0.09	0.09			0.09	0.09			0.79	Orange is positive control with competitor wildtype oligo
None		0.8125	0.7125			0.466667	0.533333			0.622222	0.666667			0.633333	0.711111			0.02	Green is positive control with mutated oligo
																		0.006	White is blanks
	c-JUN	0.218	0.192			0.286	0.244			0.309	0.298			0.254	0.216			0.666
	Total protein	0.08	0.08			0.08	0.08			0.06	0.06			0.08	0.08			0.717
Anti-3+28		2.725	2.4			3.575	3.05			5.15	4.96667			3.175	2.7			-0.03
																		-0.029
	c-JUN	0.108	0.127			0.139	0.1			0.226	0.229			0.09
	Total protein	0.09	0.09			0.11	0.11			0.1	0.1			0.08
LPS		1.2	1.41111			1.26364	0.909091			2.26	2.29			1.125
	c-JUN	0.082	0.091			0.031	0.033			0.247	0.245			0.24	0.263
	Total protein	0.11	0.11			0.09	0.09			0.07	0.07			0.07	0.07
Poly I:C		0.745455	0.827273			0.344444	0.366667			3.52857	3.5			3.42857	3.75714
Third Experiment (N=6 mice per age per sex; 4 technical replicates)(splenocytes pooled)
stimulation						Male 3mo						Male 18mo				0.115	Yellow is positive control
	c-JUN	0.123	0.129	0.118				0.264	0.245	0.255	0.26					0.071	Orange is positive control with competitor wildtype oligo
	Total protein	0.15	0.15	0.15				0.08	0.08	0.08	0.08					1.254	Green is positive control with mutated oligo
None		0.82	0.86	0.786667				3.3	3.0625	3.1875	3.25					1.33	White is blanks
																1.288
	c-JUN	0.185	0.196	0.198	0.155			0.941	0.869	0.599	0.573					1.375
	Total protein	0.09	0.09	0.09	0.09			0.09	0.09	0.09	0.09					0.037
poly I:C		2.05556	2.17778	2.2	1.72222			10.4556	9.65556	6.65556	6.36667					0.042
NORMALIZED DATA (normalized to baseline (no stimulation))
			anti CD3 + anti-CD28				LPS				Poly I:C
			3 mo male	3 mo female	18 mo male	18 mo female	3 mo male	3 mo female	18 mo male	18 mo female	3 mo male	3 mo female	18 mo male	18 mo female
			1.51479	1.53549	2.60619	1.57901	1.6384	1.25265	1.22124	1.46217	0.834857	0.681388	1.56637	1.44214
			3.35385	7.66071	8.27679	5.01316	1.47692	2.70779	3.63214	1.77632	0.917483	0.738095	5.67092	5.41353
			3.36842	5.71875	7.45	3.79687	1.98051	1.70455	3.435		1.16108	0.6875	5.25	5.28348
							2.16012	1.55231	3.90937	1.92029	2.18927		1.95897
							2.13362	1.19177	2.55219	1.06573	2.79661		2.08802
							2.45521	1.45616	3.26825	0.834395	2.5323		3.15283
							1.31567	1.04544	4.82699	2.21097	2.50678		3.16835
	Average		aCD3 + aCD28	LPS	Poly I:C
		3 months	3.85867	1.71937	1.50454
		18 months	4.787	2.47039	3.49946
	std error	3 months	0.988291	0.133189	0.279736
		18 months	1.08549	0.345537	0.549651
	# of mice	3 months	8	16	14
		18 months	8	16	14
	# of wells	3 months	6	14	10
		18 months	6	13	10
	3 vs 18 mo		0.541326	0.0473898	0.00459849
	ttest

## Sheet: Normalized Summary Data 
Type	Age	Sex	Value
Poly I:C	3	M	0.834857
Poly I:C	3	M	0.917483
Poly I:C	3	M	1.16108
Poly I:C	3	M	2.18927
Poly I:C	3	M	2.79661
Poly I:C	3	M	2.5323
Poly I:C	3	M	2.50678
Poly I:C	3	F	0.681388
Poly I:C	3	F	0.738095
Poly I:C	3	F	0.6875
Poly I:C	18	M	1.56637
Poly I:C	18	M	5.67092
Poly I:C	18	M	5.25
Poly I:C	18	M	1.95897
Poly I:C	18	M	2.08802
Poly I:C	18	M	3.15283
Poly I:C	18	M	3.16835
Poly I:C	18	F	1.44214
Poly I:C	18	F	5.41353
Poly I:C	18	F	5.28348
LPS	3	M	1.64
LPS	3	M	1.48
LPS	3	M	1.98
LPS	3	M	2.16
LPS	3	M	2.13
LPS	3	M	2.46
LPS	3	M	1.32
LPS	3	F	1.25
LPS	3	F	2.71
LPS	3	F	1.7
LPS	3	F	1.55
LPS	3	F	1.19
LPS	3	F	1.46
LPS	3	F	1.05
LPS	18	M	1.22
LPS	18	M	3.63
LPS	18	M	3.44
LPS	18	M	3.91
LPS	18	M	2.55
LPS	18	M	3.27
LPS	18	M	4.83
LPS	18	F	1.46
LPS	18	F	1.78
LPS	18	F	1.92
LPS	18	F	1.07
LPS	18	F	0.83
LPS	18	F	2.21
anti CD3 + anti-CD28	3	M	1.51479
anti CD3 + anti-CD28	3	M	3.35385
anti CD3 + anti-CD28	3	M	3.36842
anti CD3 + anti-CD28	3	F	1.53549
anti CD3 + anti-CD28	3	F	7.66071
anti CD3 + anti-CD28	3	F	5.71875
anti CD3 + anti-CD28	18	M	2.60619
anti CD3 + anti-CD28	18	M	8.27679
anti CD3 + anti-CD28	18	M	7.45
anti CD3 + anti-CD28	18	F	1.57901
anti CD3 + anti-CD28	18	F	5.01316
anti CD3 + anti-CD28	18	F	3.79687

## Sheet: Quantification Protein Image
measurement	image (TIFF)	area	instenisty (White)	Intensity (Black)				Ratio C-JUN/House keeping		Average of two replicates
1	Figure5[2].tiff	0.039	250.433	0.00399308	c-JUN	Nuclear	rep 1	0.281856	Young (-)	0.338539	Young (-)
2	Figure5[2].tiff	0.039	214.638	0.00465901	c-JUN	Nuclear	rep 1	0.271094	Young (+)	0.507658	Young (+)
3	Figure5[2].tiff	0.039	225.925	0.00442625	c-JUN	Nuclear	rep 1	0.446006	Old (-)	0.615167	Old (-)
4	Figure5[2].tiff	0.039	141.917	0.00704637	c-JUN	Nuclear	rep 1	0.829238	Old (+)	1.29821	Old (+)
5	Figure5[2].tiff	0.039	70.586	0.0141671	LAMININ B1	Nuclear	rep 1
6	Figure5[2].tiff	0.039	58.187	0.017186	LAMININ B1	Nuclear	rep 1
7	Figure5[2].tiff	0.039	100.764	0.00992418	LAMININ B1	Nuclear	rep 1
8	Figure5[2].tiff	0.039	117.683	0.0084974	LAMININ B1	Nuclear	rep 1
9	Figure5[2].tiff	0.039	233.798	0.0042772	c-JUN	Nuclear	rep 2	0.395222	Young (-)
10	Figure5[2].tiff	0.039	133.346	0.00749929	c-JUN	Nuclear	rep 2	0.744222	Young (+)
11	Figure5[2].tiff	0.039	150.932	0.0066255	c-JUN	Nuclear	rep 2	0.784327	Old (-)
12	Figure5[2].tiff	0.039	78.302	0.0127711	c-JUN	Nuclear	rep 2	1.76718	Old (+)
13	Figure5[2].tiff	0.039	92.402	0.0108223	LAMININ B1	Nuclear	rep 2
14	Figure5[2].tiff	0.039	99.239	0.0100767	LAMININ B1	Nuclear	rep 2
15	Figure5[2].tiff	0.039	118.38	0.00844737	LAMININ B1	Nuclear	rep 2
16	Figure5[2].tiff	0.039	138.374	0.00722679	LAMININ B1	Nuclear	rep 2
17	Figure5[2].tiff	0.039	229.404	0.00435912	c-JUN	Cytosolic	rep 1	0.45147	Young (-)	0.43459	Young (-)
18	Figure5[2].tiff	0.039	148.497	0.00673414	c-JUN	Cytosolic	rep 1	0.800885	Young (+)	0.761219	Young (+)
19	Figure5[2].tiff	0.039	236.742	0.00422401	c-JUN	Cytosolic	rep 1	0.491565	Old (-)	0.479435	Old (-)
20	Figure5[2].tiff	0.039	104.846	0.0095378	c-JUN	Cytosolic	rep 1	1.16894	Old (+)	1.0443	Old (+)
21	Figure5[2].tiff	0.039	103.569	0.0096554	GAPDH	Cytosolic	rep 1
22	Figure5[2].tiff	0.039	118.929	0.00840838	GAPDH	Cytosolic	rep 1
23	Figure5[2].tiff	0.039	116.374	0.00859298	GAPDH	Cytosolic	rep 1
24	Figure5[2].tiff	0.039	122.559	0.00815934	GAPDH	Cytosolic	rep 1
25	Figure5[2].tiff	0.039	240.779	0.00415319	c-JUN	Cytosolic	rep 2	0.417711	Young (-)
26	Figure5[2].tiff	0.039	154.766	0.00646137	c-JUN	Cytosolic	rep 2	0.721554	Young (+)
27	Figure5[2].tiff	0.039	238.048	0.00420083	c-JUN	Cytosolic	rep 2	0.467305	Old (-)
28	Figure5[2].tiff	0.039	121.083	0.0082588	c-JUN	Cytosolic	rep 2	0.919658	Old (+)
29	Figure5[2].tiff	0.039	100.576	0.00994273	GAPDH	Cytosolic	rep 2
30	Figure5[2].tiff	0.039	111.672	0.0089548	GAPDH	Cytosolic	rep 2
31	Figure5[2].tiff	0.039	111.241	0.00898949	GAPDH	Cytosolic	rep 2
32	Figure5[2].tiff	0.039	111.355	0.00898029	GAPDH	Cytosolic	rep 2
